# Supplementary material for: Structural and functional characterization of NEMO cleavage by SARS-CoV-2 3CLpro
Source: Nat Commun. 2022 Sep 8;13:5285. doi: 10.1038/s41467-022-32922-9 (PMC9453703; doi:10.1038/s41467-022-32922-9)
Supplement: Supplementary file 4 — Supplementary Data 1 [file 41467_2022_32922_MOESM4_ESM.zip › supp_files/MDML_snapshots/SARS1/sars1_simC_29200.pdb]

REMARK    GENERATED BY TRJCONV
TITLE     Title t= 29200.00000 step= 7300000
REMARK    THIS IS A SIMULATION BOX
CRYST1  100.541  100.541  100.541  90.00  90.00  90.00 P 1           1
MODEL        1
ATOM      1  N   SER A   1      53.310  44.200  38.190  1.00  0.00           N
ATOM      2  HT1 SER A   1      54.150  44.380  37.620  1.00  0.00           H
ATOM      3  HT2 SER A   1      53.600  43.760  39.090  1.00  0.00           H
ATOM      4  HT3 SER A   1      52.890  45.130  38.400  1.00  0.00           H
ATOM      5  CA  SER A   1      52.350  43.310  37.420  1.00  0.00           C
ATOM      6  HA  SER A   1      52.000  43.910  36.590  1.00  0.00           H
ATOM      7  CB  SER A   1      53.140  42.130  36.680  1.00  0.00           C
ATOM      8  HB1 SER A   1      54.040  42.490  36.150  1.00  0.00           H
ATOM      9  HB2 SER A   1      52.490  41.720  35.880  1.00  0.00           H
ATOM     10  OG  SER A   1      53.480  41.090  37.550  1.00  0.00           O
ATOM     11  HG1 SER A   1      54.030  40.450  37.080  1.00  0.00           H
ATOM     12  C   SER A   1      51.180  42.900  38.200  1.00  0.00           C
ATOM     13  O   SER A   1      51.100  43.060  39.430  1.00  0.00           O
ATOM     14  N   GLY A   2      50.220  42.170  37.600  1.00  0.00           N
ATOM     15  HN  GLY A   2      50.230  42.140  36.600  1.00  0.00           H
ATOM     16  CA  GLY A   2      48.930  41.640  38.200  1.00  0.00           C
ATOM     17  HA1 GLY A   2      49.110  41.390  39.230  1.00  0.00           H
ATOM     18  HA2 GLY A   2      48.520  40.810  37.650  1.00  0.00           H
ATOM     19  C   GLY A   2      47.860  42.830  38.190  1.00  0.00           C
ATOM     20  O   GLY A   2      48.240  43.980  37.850  1.00  0.00           O
ATOM     21  N   PHE A   3      46.560  42.520  38.480  1.00  0.00           N
ATOM     22  HN  PHE A   3      46.200  41.670  38.860  1.00  0.00           H
ATOM     23  CA  PHE A   3      45.490  43.430  38.140  1.00  0.00           C
ATOM     24  HA  PHE A   3      45.890  44.380  37.830  1.00  0.00           H
ATOM     25  CB  PHE A   3      44.580  42.860  36.990  1.00  0.00           C
ATOM     26  HB1 PHE A   3      43.870  43.660  36.660  1.00  0.00           H
ATOM     27  HB2 PHE A   3      43.990  42.000  37.370  1.00  0.00           H
ATOM     28  CG  PHE A   3      45.370  42.480  35.820  1.00  0.00           C
ATOM     29  CD1 PHE A   3      45.380  41.160  35.360  1.00  0.00           C
ATOM     30  HD1 PHE A   3      44.840  40.460  35.980  1.00  0.00           H
ATOM     31  CE1 PHE A   3      46.140  40.760  34.250  1.00  0.00           C
ATOM     32  HE1 PHE A   3      46.340  39.720  34.060  1.00  0.00           H
ATOM     33  CZ  PHE A   3      46.830  41.800  33.530  1.00  0.00           C
ATOM     34  HZ  PHE A   3      47.570  41.410  32.850  1.00  0.00           H
ATOM     35  CD2 PHE A   3      46.060  43.430  35.060  1.00  0.00           C
ATOM     36  HD2 PHE A   3      46.280  44.430  35.410  1.00  0.00           H
ATOM     37  CE2 PHE A   3      46.770  43.160  33.860  1.00  0.00           C
ATOM     38  HE2 PHE A   3      47.350  43.960  33.420  1.00  0.00           H
ATOM     39  C   PHE A   3      44.520  43.770  39.330  1.00  0.00           C
ATOM     40  O   PHE A   3      44.310  43.050  40.350  1.00  0.00           O
ATOM     41  N   ARG A   4      43.840  44.920  39.310  1.00  0.00           N
ATOM     42  HN  ARG A   4      43.820  45.650  38.620  1.00  0.00           H
ATOM     43  CA  ARG A   4      42.790  45.120  40.230  1.00  0.00           C
ATOM     44  HA  ARG A   4      42.370  44.190  40.600  1.00  0.00           H
ATOM     45  CB  ARG A   4      43.320  46.030  41.420  1.00  0.00           C
ATOM     46  HB1 ARG A   4      42.450  46.500  41.920  1.00  0.00           H
ATOM     47  HB2 ARG A   4      43.930  46.880  41.030  1.00  0.00           H
ATOM     48  CG  ARG A   4      44.160  45.300  42.450  1.00  0.00           C
ATOM     49  HG1 ARG A   4      44.530  46.080  43.160  1.00  0.00           H
ATOM     50  HG2 ARG A   4      45.080  44.900  41.960  1.00  0.00           H
ATOM     51  CD  ARG A   4      43.320  44.230  43.150  1.00  0.00           C
ATOM     52  HD1 ARG A   4      42.890  43.500  42.450  1.00  0.00           H
ATOM     53  HD2 ARG A   4      42.580  44.750  43.800  1.00  0.00           H
ATOM     54  NE  ARG A   4      44.220  43.460  44.070  1.00  0.00           N
ATOM     55  HE  ARG A   4      44.060  43.510  45.050  1.00  0.00           H
ATOM     56  CZ  ARG A   4      45.150  42.510  43.840  1.00  0.00           C
ATOM     57  NH1 ARG A   4      45.440  42.160  42.620  1.00  0.00           N
ATOM     58 1HH1 ARG A   4      46.330  41.710  42.600  1.00  0.00           H
ATOM     59 2HH1 ARG A   4      45.070  42.650  41.820  1.00  0.00           H
ATOM     60  NH2 ARG A   4      45.690  41.880  44.830  1.00  0.00           N
ATOM     61 1HH2 ARG A   4      45.340  42.200  45.710  1.00  0.00           H
ATOM     62 2HH2 ARG A   4      45.980  40.930  44.760  1.00  0.00           H
ATOM     63  C   ARG A   4      41.660  45.850  39.630  1.00  0.00           C
ATOM     64  O   ARG A   4      41.800  46.500  38.610  1.00  0.00           O
ATOM     65  N   LYS A   5      40.420  45.790  40.160  1.00  0.00           N
ATOM     66  HN  LYS A   5      40.250  45.070  40.830  1.00  0.00           H
ATOM     67  CA  LYS A   5      39.280  46.580  39.670  1.00  0.00           C
ATOM     68  HA  LYS A   5      39.100  46.430  38.620  1.00  0.00           H
ATOM     69  CB  LYS A   5      38.000  46.060  40.360  1.00  0.00           C
ATOM     70  HB1 LYS A   5      37.130  46.740  40.200  1.00  0.00           H
ATOM     71  HB2 LYS A   5      38.270  46.010  41.440  1.00  0.00           H
ATOM     72  CG  LYS A   5      37.590  44.650  40.020  1.00  0.00           C
ATOM     73  HG1 LYS A   5      36.740  44.320  40.640  1.00  0.00           H
ATOM     74  HG2 LYS A   5      38.430  43.930  40.110  1.00  0.00           H
ATOM     75  CD  LYS A   5      37.160  44.580  38.470  1.00  0.00           C
ATOM     76  HD1 LYS A   5      37.930  44.990  37.790  1.00  0.00           H
ATOM     77  HD2 LYS A   5      36.300  45.280  38.530  1.00  0.00           H
ATOM     78  CE  LYS A   5      36.730  43.120  38.130  1.00  0.00           C
ATOM     79  HE1 LYS A   5      37.600  42.420  38.190  1.00  0.00           H
ATOM     80  HE2 LYS A   5      36.370  43.040  37.080  1.00  0.00           H
ATOM     81  NZ  LYS A   5      35.680  42.550  38.990  1.00  0.00           N
ATOM     82  HZ1 LYS A   5      34.780  43.070  39.020  1.00  0.00           H
ATOM     83  HZ2 LYS A   5      35.940  42.330  39.970  1.00  0.00           H
ATOM     84  HZ3 LYS A   5      35.410  41.610  38.640  1.00  0.00           H
ATOM     85  C   LYS A   5      39.420  48.110  39.920  1.00  0.00           C
ATOM     86  O   LYS A   5      39.250  48.530  41.030  1.00  0.00           O
ATOM     87  N   MET A   6      39.680  48.870  38.810  1.00  0.00           N
ATOM     88  HN  MET A   6      39.750  48.490  37.890  1.00  0.00           H
ATOM     89  CA  MET A   6      40.010  50.300  38.940  1.00  0.00           C
ATOM     90  HA  MET A   6      40.060  50.480  40.010  1.00  0.00           H
ATOM     91  CB  MET A   6      41.330  50.720  38.350  1.00  0.00           C
ATOM     92  HB1 MET A   6      41.980  49.970  38.830  1.00  0.00           H
ATOM     93  HB2 MET A   6      41.650  51.740  38.670  1.00  0.00           H
ATOM     94  CG  MET A   6      41.620  50.530  36.800  1.00  0.00           C
ATOM     95  HG1 MET A   6      41.060  51.350  36.300  1.00  0.00           H
ATOM     96  HG2 MET A   6      41.060  49.600  36.560  1.00  0.00           H
ATOM     97  SD  MET A   6      43.280  50.680  36.010  1.00  0.00           S
ATOM     98  CE  MET A   6      42.690  50.350  34.300  1.00  0.00           C
ATOM     99  HE1 MET A   6      41.620  50.630  34.210  1.00  0.00           H
ATOM    100  HE2 MET A   6      42.770  49.270  34.060  1.00  0.00           H
ATOM    101  HE3 MET A   6      43.300  50.910  33.560  1.00  0.00           H
ATOM    102  C   MET A   6      38.880  51.160  38.370  1.00  0.00           C
ATOM    103  O   MET A   6      38.400  50.850  37.270  1.00  0.00           O
ATOM    104  N   ALA A   7      38.490  52.170  39.170  1.00  0.00           N
ATOM    105  HN  ALA A   7      38.850  52.430  40.060  1.00  0.00           H
ATOM    106  CA  ALA A   7      37.510  53.100  38.730  1.00  0.00           C
ATOM    107  HA  ALA A   7      36.920  52.570  37.980  1.00  0.00           H
ATOM    108  CB  ALA A   7      36.600  53.350  39.940  1.00  0.00           C
ATOM    109  HB1 ALA A   7      37.110  53.810  40.820  1.00  0.00           H
ATOM    110  HB2 ALA A   7      36.230  52.360  40.280  1.00  0.00           H
ATOM    111  HB3 ALA A   7      35.720  53.980  39.690  1.00  0.00           H
ATOM    112  C   ALA A   7      38.190  54.350  38.170  1.00  0.00           C
ATOM    113  O   ALA A   7      39.410  54.520  38.420  1.00  0.00           O
ATOM    114  N   PHE A   8      37.440  55.100  37.430  1.00  0.00           N
ATOM    115  HN  PHE A   8      36.480  54.820  37.340  1.00  0.00           H
ATOM    116  CA  PHE A   8      37.910  56.450  37.020  1.00  0.00           C
ATOM    117  HA  PHE A   8      38.900  56.210  36.640  1.00  0.00           H
ATOM    118  CB  PHE A   8      37.100  56.960  35.790  1.00  0.00           C
ATOM    119  HB1 PHE A   8      37.280  58.040  35.640  1.00  0.00           H
ATOM    120  HB2 PHE A   8      36.010  56.920  35.990  1.00  0.00           H
ATOM    121  CG  PHE A   8      37.440  56.360  34.480  1.00  0.00           C
ATOM    122  CD1 PHE A   8      38.630  56.790  33.830  1.00  0.00           C
ATOM    123  HD1 PHE A   8      39.290  57.530  34.260  1.00  0.00           H
ATOM    124  CE1 PHE A   8      38.990  56.310  32.550  1.00  0.00           C
ATOM    125  HE1 PHE A   8      39.880  56.610  32.020  1.00  0.00           H
ATOM    126  CZ  PHE A   8      38.090  55.510  31.830  1.00  0.00           C
ATOM    127  HZ  PHE A   8      38.310  54.960  30.930  1.00  0.00           H
ATOM    128  CD2 PHE A   8      36.570  55.440  33.810  1.00  0.00           C
ATOM    129  HD2 PHE A   8      35.630  55.260  34.310  1.00  0.00           H
ATOM    130  CE2 PHE A   8      36.920  55.080  32.480  1.00  0.00           C
ATOM    131  HE2 PHE A   8      36.340  54.340  31.940  1.00  0.00           H
ATOM    132  C   PHE A   8      38.130  57.440  38.180  1.00  0.00           C
ATOM    133  O   PHE A   8      37.410  57.310  39.170  1.00  0.00           O
ATOM    134  N   PRO A   9      39.070  58.360  38.170  1.00  0.00           N
ATOM    135  CD  PRO A   9      40.120  58.540  37.150  1.00  0.00           C
ATOM    136  HD1 PRO A   9      39.620  59.180  36.400  1.00  0.00           H
ATOM    137  HD2 PRO A   9      40.530  57.620  36.680  1.00  0.00           H
ATOM    138  CA  PRO A   9      39.070  59.410  39.210  1.00  0.00           C
ATOM    139  HA  PRO A   9      39.330  58.860  40.110  1.00  0.00           H
ATOM    140  CB  PRO A   9      40.350  60.220  38.850  1.00  0.00           C
ATOM    141  HB1 PRO A   9      40.870  60.510  39.790  1.00  0.00           H
ATOM    142  HB2 PRO A   9      40.060  61.130  38.280  1.00  0.00           H
ATOM    143  CG  PRO A   9      41.240  59.370  37.860  1.00  0.00           C
ATOM    144  HG1 PRO A   9      41.830  59.930  37.110  1.00  0.00           H
ATOM    145  HG2 PRO A   9      41.850  58.690  38.480  1.00  0.00           H
ATOM    146  C   PRO A   9      37.760  60.190  39.360  1.00  0.00           C
ATOM    147  O   PRO A   9      37.190  60.480  38.350  1.00  0.00           O
ATOM    148  N   SER A  10      37.250  60.510  40.600  1.00  0.00           N
ATOM    149  HN  SER A  10      37.770  60.390  41.440  1.00  0.00           H
ATOM    150  CA  SER A  10      35.870  60.870  40.870  1.00  0.00           C
ATOM    151  HA  SER A  10      35.270  60.600  40.010  1.00  0.00           H
ATOM    152  CB  SER A  10      35.380  60.050  42.180  1.00  0.00           C
ATOM    153  HB1 SER A  10      35.520  59.000  41.840  1.00  0.00           H
ATOM    154  HB2 SER A  10      34.300  60.240  42.330  1.00  0.00           H
ATOM    155  OG  SER A  10      36.040  60.170  43.410  1.00  0.00           O
ATOM    156  HG1 SER A  10      35.920  61.050  43.760  1.00  0.00           H
ATOM    157  C   SER A  10      35.730  62.370  41.140  1.00  0.00           C
ATOM    158  O   SER A  10      34.640  62.920  41.260  1.00  0.00           O
ATOM    159  N   GLY A  11      36.850  63.160  41.150  1.00  0.00           N
ATOM    160  HN  GLY A  11      37.710  62.660  41.160  1.00  0.00           H
ATOM    161  CA  GLY A  11      36.870  64.580  41.560  1.00  0.00           C
ATOM    162  HA1 GLY A  11      37.830  65.000  41.320  1.00  0.00           H
ATOM    163  HA2 GLY A  11      36.600  64.650  42.600  1.00  0.00           H
ATOM    164  C   GLY A  11      35.840  65.460  40.850  1.00  0.00           C
ATOM    165  O   GLY A  11      35.150  66.210  41.570  1.00  0.00           O
ATOM    166  N   LYS A  12      35.730  65.370  39.530  1.00  0.00           N
ATOM    167  HN  LYS A  12      36.320  64.810  38.950  1.00  0.00           H
ATOM    168  CA  LYS A  12      34.780  66.050  38.790  1.00  0.00           C
ATOM    169  HA  LYS A  12      34.950  67.110  38.850  1.00  0.00           H
ATOM    170  CB  LYS A  12      34.910  65.700  37.300  1.00  0.00           C
ATOM    171  HB1 LYS A  12      34.200  66.350  36.740  1.00  0.00           H
ATOM    172  HB2 LYS A  12      34.620  64.640  37.130  1.00  0.00           H
ATOM    173  CG  LYS A  12      36.180  66.070  36.600  1.00  0.00           C
ATOM    174  HG1 LYS A  12      37.170  65.760  36.990  1.00  0.00           H
ATOM    175  HG2 LYS A  12      36.390  67.160  36.590  1.00  0.00           H
ATOM    176  CD  LYS A  12      36.140  65.560  35.170  1.00  0.00           C
ATOM    177  HD1 LYS A  12      35.350  66.120  34.640  1.00  0.00           H
ATOM    178  HD2 LYS A  12      35.980  64.460  35.160  1.00  0.00           H
ATOM    179  CE  LYS A  12      37.460  65.810  34.470  1.00  0.00           C
ATOM    180  HE1 LYS A  12      37.670  66.900  34.570  1.00  0.00           H
ATOM    181  HE2 LYS A  12      37.370  65.490  33.420  1.00  0.00           H
ATOM    182  NZ  LYS A  12      38.550  64.900  35.020  1.00  0.00           N
ATOM    183  HZ1 LYS A  12      39.070  65.280  35.830  1.00  0.00           H
ATOM    184  HZ2 LYS A  12      39.280  64.620  34.330  1.00  0.00           H
ATOM    185  HZ3 LYS A  12      38.220  63.980  35.380  1.00  0.00           H
ATOM    186  C   LYS A  12      33.320  65.860  39.190  1.00  0.00           C
ATOM    187  O   LYS A  12      32.490  66.790  39.080  1.00  0.00           O
ATOM    188  N   VAL A  13      32.990  64.670  39.730  1.00  0.00           N
ATOM    189  HN  VAL A  13      33.680  63.980  39.950  1.00  0.00           H
ATOM    190  CA  VAL A  13      31.670  64.260  40.050  1.00  0.00           C
ATOM    191  HA  VAL A  13      30.890  64.760  39.500  1.00  0.00           H
ATOM    192  CB  VAL A  13      31.580  62.670  39.880  1.00  0.00           C
ATOM    193  HB  VAL A  13      32.220  62.140  40.600  1.00  0.00           H
ATOM    194  CG1 VAL A  13      30.110  62.230  40.150  1.00  0.00           C
ATOM    195 1HG1 VAL A  13      29.420  63.040  39.820  1.00  0.00           H
ATOM    196 2HG1 VAL A  13      29.830  62.240  41.230  1.00  0.00           H
ATOM    197 3HG1 VAL A  13      29.820  61.260  39.710  1.00  0.00           H
ATOM    198  CG2 VAL A  13      31.920  62.270  38.430  1.00  0.00           C
ATOM    199 1HG2 VAL A  13      31.350  61.330  38.260  1.00  0.00           H
ATOM    200 2HG2 VAL A  13      33.000  62.010  38.330  1.00  0.00           H
ATOM    201 3HG2 VAL A  13      31.630  63.030  37.680  1.00  0.00           H
ATOM    202  C   VAL A  13      31.380  64.500  41.550  1.00  0.00           C
ATOM    203  O   VAL A  13      30.260  64.610  42.020  1.00  0.00           O
ATOM    204  N   GLU A  14      32.380  64.690  42.410  1.00  0.00           N
ATOM    205  HN  GLU A  14      33.310  64.530  42.090  1.00  0.00           H
ATOM    206  CA  GLU A  14      32.190  64.860  43.890  1.00  0.00           C
ATOM    207  HA  GLU A  14      31.470  64.110  44.200  1.00  0.00           H
ATOM    208  CB  GLU A  14      33.530  64.790  44.710  1.00  0.00           C
ATOM    209  HB1 GLU A  14      33.420  65.240  45.720  1.00  0.00           H
ATOM    210  HB2 GLU A  14      34.360  65.290  44.170  1.00  0.00           H
ATOM    211  CG  GLU A  14      34.060  63.350  44.910  1.00  0.00           C
ATOM    212  HG1 GLU A  14      33.770  62.830  43.970  1.00  0.00           H
ATOM    213  HG2 GLU A  14      33.560  62.770  45.710  1.00  0.00           H
ATOM    214  CD  GLU A  14      35.610  63.210  45.090  1.00  0.00           C
ATOM    215  OE1 GLU A  14      36.260  62.630  44.160  1.00  0.00           O
ATOM    216  OE2 GLU A  14      36.120  63.790  46.110  1.00  0.00           O
ATOM    217  C   GLU A  14      31.590  66.290  44.150  1.00  0.00           C
ATOM    218  O   GLU A  14      30.760  66.470  45.000  1.00  0.00           O
ATOM    219  N   GLY A  15      32.040  67.370  43.490  1.00  0.00           N
ATOM    220  HN  GLY A  15      32.700  67.210  42.770  1.00  0.00           H
ATOM    221  CA  GLY A  15      31.610  68.740  43.650  1.00  0.00           C
ATOM    222  HA1 GLY A  15      32.220  69.360  43.010  1.00  0.00           H
ATOM    223  HA2 GLY A  15      31.790  68.970  44.690  1.00  0.00           H
ATOM    224  C   GLY A  15      30.150  69.010  43.330  1.00  0.00           C
ATOM    225  O   GLY A  15      29.510  69.950  43.820  1.00  0.00           O
ATOM    226  N   CYS A  16      29.520  68.150  42.530  1.00  0.00           N
ATOM    227  HN  CYS A  16      29.980  67.320  42.210  1.00  0.00           H
ATOM    228  CA  CYS A  16      28.140  68.170  42.110  1.00  0.00           C
ATOM    229  HA  CYS A  16      27.640  69.110  41.970  1.00  0.00           H
ATOM    230  CB  CYS A  16      28.090  67.550  40.650  1.00  0.00           C
ATOM    231  HB1 CYS A  16      27.010  67.590  40.370  1.00  0.00           H
ATOM    232  HB2 CYS A  16      28.610  66.570  40.610  1.00  0.00           H
ATOM    233  SG  CYS A  16      28.870  68.670  39.460  1.00  0.00           S
ATOM    234  HG1 CYS A  16      27.900  68.970  38.610  1.00  0.00           H
ATOM    235  C   CYS A  16      27.320  67.220  42.970  1.00  0.00           C
ATOM    236  O   CYS A  16      26.150  67.390  42.960  1.00  0.00           O
ATOM    237  N   MET A  17      27.850  66.330  43.810  1.00  0.00           N
ATOM    238  HN  MET A  17      28.830  66.290  43.990  1.00  0.00           H
ATOM    239  CA  MET A  17      26.910  65.580  44.640  1.00  0.00           C
ATOM    240  HA  MET A  17      26.020  65.280  44.110  1.00  0.00           H
ATOM    241  CB  MET A  17      27.460  64.260  45.340  1.00  0.00           C
ATOM    242  HB1 MET A  17      26.700  63.830  46.020  1.00  0.00           H
ATOM    243  HB2 MET A  17      28.310  64.600  45.970  1.00  0.00           H
ATOM    244  CG  MET A  17      28.050  63.180  44.430  1.00  0.00           C
ATOM    245  HG1 MET A  17      28.320  62.340  45.100  1.00  0.00           H
ATOM    246  HG2 MET A  17      29.010  63.580  44.050  1.00  0.00           H
ATOM    247  SD  MET A  17      26.950  62.720  42.990  1.00  0.00           S
ATOM    248  CE  MET A  17      25.400  62.090  43.800  1.00  0.00           C
ATOM    249  HE1 MET A  17      25.080  62.840  44.560  1.00  0.00           H
ATOM    250  HE2 MET A  17      25.670  61.190  44.390  1.00  0.00           H
ATOM    251  HE3 MET A  17      24.560  61.960  43.090  1.00  0.00           H
ATOM    252  C   MET A  17      26.490  66.380  45.800  1.00  0.00           C
ATOM    253  O   MET A  17      27.250  66.940  46.570  1.00  0.00           O
ATOM    254  N   VAL A  18      25.150  66.520  45.980  1.00  0.00           N
ATOM    255  HN  VAL A  18      24.520  66.010  45.390  1.00  0.00           H
ATOM    256  CA  VAL A  18      24.480  67.540  46.890  1.00  0.00           C
ATOM    257  HA  VAL A  18      25.260  67.860  47.570  1.00  0.00           H
ATOM    258  CB  VAL A  18      23.750  68.650  46.170  1.00  0.00           C
ATOM    259  HB  VAL A  18      23.280  69.280  46.960  1.00  0.00           H
ATOM    260  CG1 VAL A  18      24.810  69.610  45.620  1.00  0.00           C
ATOM    261 1HG1 VAL A  18      25.690  69.770  46.270  1.00  0.00           H
ATOM    262 2HG1 VAL A  18      24.260  70.540  45.360  1.00  0.00           H
ATOM    263 3HG1 VAL A  18      25.030  69.170  44.620  1.00  0.00           H
ATOM    264  CG2 VAL A  18      22.790  68.210  45.070  1.00  0.00           C
ATOM    265 1HG2 VAL A  18      23.280  67.960  44.110  1.00  0.00           H
ATOM    266 2HG2 VAL A  18      22.060  69.020  44.860  1.00  0.00           H
ATOM    267 3HG2 VAL A  18      22.230  67.290  45.370  1.00  0.00           H
ATOM    268  C   VAL A  18      23.520  66.850  47.760  1.00  0.00           C
ATOM    269  O   VAL A  18      23.030  65.740  47.550  1.00  0.00           O
ATOM    270  N   GLN A  19      23.060  67.570  48.830  1.00  0.00           N
ATOM    271  HN  GLN A  19      23.370  68.520  48.860  1.00  0.00           H
ATOM    272  CA  GLN A  19      22.160  67.050  49.800  1.00  0.00           C
ATOM    273  HA  GLN A  19      22.250  65.970  49.870  1.00  0.00           H
ATOM    274  CB  GLN A  19      22.630  67.600  51.210  1.00  0.00           C
ATOM    275  HB1 GLN A  19      22.310  68.660  51.230  1.00  0.00           H
ATOM    276  HB2 GLN A  19      23.740  67.560  51.230  1.00  0.00           H
ATOM    277  CG  GLN A  19      21.980  66.840  52.360  1.00  0.00           C
ATOM    278  HG1 GLN A  19      22.090  65.740  52.240  1.00  0.00           H
ATOM    279  HG2 GLN A  19      20.890  67.050  52.450  1.00  0.00           H
ATOM    280  CD  GLN A  19      22.570  67.050  53.780  1.00  0.00           C
ATOM    281  OE1 GLN A  19      22.440  66.200  54.660  1.00  0.00           O
ATOM    282  NE2 GLN A  19      23.280  68.180  53.930  1.00  0.00           N
ATOM    283 1HE2 GLN A  19      23.840  68.360  54.730  1.00  0.00           H
ATOM    284 2HE2 GLN A  19      23.010  68.950  53.350  1.00  0.00           H
ATOM    285  C   GLN A  19      20.720  67.470  49.490  1.00  0.00           C
ATOM    286  O   GLN A  19      20.410  68.680  49.250  1.00  0.00           O
ATOM    287  N   VAL A  20      19.750  66.470  49.330  1.00  0.00           N
ATOM    288  HN  VAL A  20      20.030  65.520  49.300  1.00  0.00           H
ATOM    289  CA  VAL A  20      18.330  66.780  49.010  1.00  0.00           C
ATOM    290  HA  VAL A  20      18.330  67.860  49.100  1.00  0.00           H
ATOM    291  CB  VAL A  20      17.910  66.380  47.590  1.00  0.00           C
ATOM    292  HB  VAL A  20      18.010  65.280  47.480  1.00  0.00           H
ATOM    293  CG1 VAL A  20      16.490  66.910  47.210  1.00  0.00           C
ATOM    294 1HG1 VAL A  20      16.260  66.580  46.170  1.00  0.00           H
ATOM    295 2HG1 VAL A  20      16.390  68.020  47.190  1.00  0.00           H
ATOM    296 3HG1 VAL A  20      15.700  66.480  47.860  1.00  0.00           H
ATOM    297  CG2 VAL A  20      18.910  67.070  46.660  1.00  0.00           C
ATOM    298 1HG2 VAL A  20      18.850  68.140  46.940  1.00  0.00           H
ATOM    299 2HG2 VAL A  20      18.540  67.010  45.610  1.00  0.00           H
ATOM    300 3HG2 VAL A  20      19.930  66.640  46.710  1.00  0.00           H
ATOM    301  C   VAL A  20      17.310  66.260  50.010  1.00  0.00           C
ATOM    302  O   VAL A  20      17.210  65.070  50.260  1.00  0.00           O
ATOM    303  N   THR A  21      16.560  67.230  50.570  1.00  0.00           N
ATOM    304  HN  THR A  21      16.750  68.130  50.190  1.00  0.00           H
ATOM    305  CA  THR A  21      15.810  67.000  51.840  1.00  0.00           C
ATOM    306  HA  THR A  21      15.660  65.940  52.020  1.00  0.00           H
ATOM    307  CB  THR A  21      16.440  67.680  53.070  1.00  0.00           C
ATOM    308  HB  THR A  21      16.410  68.770  52.860  1.00  0.00           H
ATOM    309  OG1 THR A  21      17.750  67.210  53.340  1.00  0.00           O
ATOM    310  HG1 THR A  21      17.800  66.290  53.610  1.00  0.00           H
ATOM    311  CG2 THR A  21      15.570  67.470  54.380  1.00  0.00           C
ATOM    312 1HG2 THR A  21      16.140  67.940  55.210  1.00  0.00           H
ATOM    313 2HG2 THR A  21      15.480  66.370  54.550  1.00  0.00           H
ATOM    314 3HG2 THR A  21      14.540  67.890  54.430  1.00  0.00           H
ATOM    315  C   THR A  21      14.400  67.620  51.680  1.00  0.00           C
ATOM    316  O   THR A  21      14.180  68.830  51.430  1.00  0.00           O
ATOM    317  N   CYS A  22      13.430  66.800  51.930  1.00  0.00           N
ATOM    318  HN  CYS A  22      13.580  65.860  52.230  1.00  0.00           H
ATOM    319  CA  CYS A  22      12.080  67.280  52.170  1.00  0.00           C
ATOM    320  HA  CYS A  22      12.170  68.280  52.580  1.00  0.00           H
ATOM    321  CB  CYS A  22      11.240  67.160  50.850  1.00  0.00           C
ATOM    322  HB1 CYS A  22      11.260  66.150  50.390  1.00  0.00           H
ATOM    323  HB2 CYS A  22      11.770  67.910  50.230  1.00  0.00           H
ATOM    324  SG  CYS A  22       9.660  68.080  50.930  1.00  0.00           S
ATOM    325  HG1 CYS A  22       9.220  67.320  51.920  1.00  0.00           H
ATOM    326  C   CYS A  22      11.500  66.370  53.320  1.00  0.00           C
ATOM    327  O   CYS A  22      11.570  65.150  53.350  1.00  0.00           O
ATOM    328  N   GLY A  23      10.770  67.060  54.290  1.00  0.00           N
ATOM    329  HN  GLY A  23      10.650  68.030  54.140  1.00  0.00           H
ATOM    330  CA  GLY A  23      10.340  66.360  55.540  1.00  0.00           C
ATOM    331  HA1 GLY A  23       9.570  65.650  55.280  1.00  0.00           H
ATOM    332  HA2 GLY A  23       9.880  67.180  56.080  1.00  0.00           H
ATOM    333  C   GLY A  23      11.310  65.630  56.320  1.00  0.00           C
ATOM    334  O   GLY A  23      12.340  66.210  56.620  1.00  0.00           O
ATOM    335  N   THR A  24      11.100  64.350  56.600  1.00  0.00           N
ATOM    336  HN  THR A  24      10.200  63.950  56.460  1.00  0.00           H
ATOM    337  CA  THR A  24      12.050  63.510  57.230  1.00  0.00           C
ATOM    338  HA  THR A  24      12.740  64.090  57.830  1.00  0.00           H
ATOM    339  CB  THR A  24      11.410  62.590  58.280  1.00  0.00           C
ATOM    340  HB  THR A  24      12.310  62.120  58.730  1.00  0.00           H
ATOM    341  OG1 THR A  24      10.610  61.510  57.750  1.00  0.00           O
ATOM    342  HG1 THR A  24       9.940  61.830  57.150  1.00  0.00           H
ATOM    343  CG2 THR A  24      10.530  63.240  59.390  1.00  0.00           C
ATOM    344 1HG2 THR A  24       9.890  63.960  58.840  1.00  0.00           H
ATOM    345 2HG2 THR A  24      11.150  63.840  60.090  1.00  0.00           H
ATOM    346 3HG2 THR A  24       9.980  62.460  59.950  1.00  0.00           H
ATOM    347  C   THR A  24      12.910  62.660  56.190  1.00  0.00           C
ATOM    348  O   THR A  24      13.510  61.660  56.540  1.00  0.00           O
ATOM    349  N   THR A  25      12.920  62.960  54.920  1.00  0.00           N
ATOM    350  HN  THR A  25      12.550  63.820  54.570  1.00  0.00           H
ATOM    351  CA  THR A  25      13.710  62.120  54.030  1.00  0.00           C
ATOM    352  HA  THR A  25      14.050  61.240  54.570  1.00  0.00           H
ATOM    353  CB  THR A  25      12.920  61.660  52.770  1.00  0.00           C
ATOM    354  HB  THR A  25      12.600  62.540  52.170  1.00  0.00           H
ATOM    355  OG1 THR A  25      11.760  60.960  53.280  1.00  0.00           O
ATOM    356  HG1 THR A  25      11.130  61.620  53.580  1.00  0.00           H
ATOM    357  CG2 THR A  25      13.740  60.660  51.910  1.00  0.00           C
ATOM    358 1HG2 THR A  25      13.060  60.130  51.220  1.00  0.00           H
ATOM    359 2HG2 THR A  25      14.170  59.980  52.670  1.00  0.00           H
ATOM    360 3HG2 THR A  25      14.520  61.020  51.210  1.00  0.00           H
ATOM    361  C   THR A  25      14.870  62.950  53.580  1.00  0.00           C
ATOM    362  O   THR A  25      14.640  64.020  53.100  1.00  0.00           O
ATOM    363  N   THR A  26      16.110  62.460  53.660  1.00  0.00           N
ATOM    364  HN  THR A  26      16.230  61.610  54.170  1.00  0.00           H
ATOM    365  CA  THR A  26      17.270  62.980  52.970  1.00  0.00           C
ATOM    366  HA  THR A  26      16.920  63.740  52.280  1.00  0.00           H
ATOM    367  CB  THR A  26      18.350  63.510  53.970  1.00  0.00           C
ATOM    368  HB  THR A  26      18.730  62.760  54.700  1.00  0.00           H
ATOM    369  OG1 THR A  26      17.840  64.580  54.810  1.00  0.00           O
ATOM    370  HG1 THR A  26      17.220  64.080  55.350  1.00  0.00           H
ATOM    371  CG2 THR A  26      19.520  64.120  53.240  1.00  0.00           C
ATOM    372 1HG2 THR A  26      19.110  64.890  52.550  1.00  0.00           H
ATOM    373 2HG2 THR A  26      19.950  63.320  52.610  1.00  0.00           H
ATOM    374 3HG2 THR A  26      20.110  64.640  54.020  1.00  0.00           H
ATOM    375  C   THR A  26      17.900  61.920  52.040  1.00  0.00           C
ATOM    376  O   THR A  26      18.050  60.710  52.360  1.00  0.00           O
ATOM    377  N   LEU A  27      18.400  62.360  50.880  1.00  0.00           N
ATOM    378  HN  LEU A  27      18.470  63.320  50.650  1.00  0.00           H
ATOM    379  CA  LEU A  27      18.920  61.470  49.880  1.00  0.00           C
ATOM    380  HA  LEU A  27      19.560  60.720  50.310  1.00  0.00           H
ATOM    381  CB  LEU A  27      17.790  60.640  49.160  1.00  0.00           C
ATOM    382  HB1 LEU A  27      17.530  59.850  49.890  1.00  0.00           H
ATOM    383  HB2 LEU A  27      18.210  60.180  48.240  1.00  0.00           H
ATOM    384  CG  LEU A  27      16.380  61.200  48.820  1.00  0.00           C
ATOM    385  HG  LEU A  27      15.990  61.740  49.710  1.00  0.00           H
ATOM    386  CD1 LEU A  27      16.410  62.260  47.610  1.00  0.00           C
ATOM    387 1HD1 LEU A  27      17.120  63.060  47.890  1.00  0.00           H
ATOM    388 2HD1 LEU A  27      15.410  62.660  47.330  1.00  0.00           H
ATOM    389 3HD1 LEU A  27      16.950  61.800  46.760  1.00  0.00           H
ATOM    390  CD2 LEU A  27      15.450  60.070  48.390  1.00  0.00           C
ATOM    391 1HD2 LEU A  27      15.430  59.260  49.150  1.00  0.00           H
ATOM    392 2HD2 LEU A  27      15.740  59.600  47.420  1.00  0.00           H
ATOM    393 3HD2 LEU A  27      14.420  60.400  48.160  1.00  0.00           H
ATOM    394  C   LEU A  27      19.760  62.230  48.960  1.00  0.00           C
ATOM    395  O   LEU A  27      19.840  63.470  49.010  1.00  0.00           O
ATOM    396  N   ASN A  28      20.480  61.520  48.120  1.00  0.00           N
ATOM    397  HN  ASN A  28      20.250  60.560  48.020  1.00  0.00           H
ATOM    398  CA  ASN A  28      21.550  62.170  47.340  1.00  0.00           C
ATOM    399  HA  ASN A  28      21.880  62.960  48.000  1.00  0.00           H
ATOM    400  CB  ASN A  28      22.740  61.240  47.000  1.00  0.00           C
ATOM    401  HB1 ASN A  28      23.600  61.790  46.560  1.00  0.00           H
ATOM    402  HB2 ASN A  28      22.400  60.400  46.350  1.00  0.00           H
ATOM    403  CG  ASN A  28      23.140  60.600  48.340  1.00  0.00           C
ATOM    404  OD1 ASN A  28      23.680  61.300  49.200  1.00  0.00           O
ATOM    405  ND2 ASN A  28      22.720  59.340  48.650  1.00  0.00           N
ATOM    406 1HD2 ASN A  28      22.860  58.890  49.530  1.00  0.00           H
ATOM    407 2HD2 ASN A  28      22.020  58.850  48.130  1.00  0.00           H
ATOM    408  C   ASN A  28      20.990  62.810  46.010  1.00  0.00           C
ATOM    409  O   ASN A  28      20.200  62.150  45.350  1.00  0.00           O
ATOM    410  N   GLY A  29      21.400  63.990  45.710  1.00  0.00           N
ATOM    411  HN  GLY A  29      21.970  64.430  46.410  1.00  0.00           H
ATOM    412  CA  GLY A  29      21.230  64.570  44.360  1.00  0.00           C
ATOM    413  HA1 GLY A  29      20.720  65.500  44.590  1.00  0.00           H
ATOM    414  HA2 GLY A  29      20.730  63.880  43.690  1.00  0.00           H
ATOM    415  C   GLY A  29      22.460  64.910  43.640  1.00  0.00           C
ATOM    416  O   GLY A  29      23.540  65.180  44.240  1.00  0.00           O
ATOM    417  N   LEU A  30      22.320  65.030  42.320  1.00  0.00           N
ATOM    418  HN  LEU A  30      21.450  64.780  41.900  1.00  0.00           H
ATOM    419  CA  LEU A  30      23.470  65.470  41.510  1.00  0.00           C
ATOM    420  HA  LEU A  30      24.370  65.620  42.080  1.00  0.00           H
ATOM    421  CB  LEU A  30      23.710  64.390  40.420  1.00  0.00           C
ATOM    422  HB1 LEU A  30      22.800  64.090  39.870  1.00  0.00           H
ATOM    423  HB2 LEU A  30      24.150  63.510  40.930  1.00  0.00           H
ATOM    424  CG  LEU A  30      24.790  64.710  39.360  1.00  0.00           C
ATOM    425  HG  LEU A  30      24.760  65.790  39.090  1.00  0.00           H
ATOM    426  CD1 LEU A  30      26.200  64.370  39.860  1.00  0.00           C
ATOM    427 1HD1 LEU A  30      26.220  63.310  40.170  1.00  0.00           H
ATOM    428 2HD1 LEU A  30      26.660  65.010  40.650  1.00  0.00           H
ATOM    429 3HD1 LEU A  30      26.850  64.450  38.960  1.00  0.00           H
ATOM    430  CD2 LEU A  30      24.710  63.840  38.140  1.00  0.00           C
ATOM    431 1HD2 LEU A  30      23.820  64.140  37.550  1.00  0.00           H
ATOM    432 2HD2 LEU A  30      24.620  62.740  38.280  1.00  0.00           H
ATOM    433 3HD2 LEU A  30      25.580  64.010  37.470  1.00  0.00           H
ATOM    434  C   LEU A  30      23.120  66.850  40.890  1.00  0.00           C
ATOM    435  O   LEU A  30      22.100  66.930  40.140  1.00  0.00           O
ATOM    436  N   TRP A  31      24.000  67.900  41.180  1.00  0.00           N
ATOM    437  HN  TRP A  31      24.820  67.750  41.730  1.00  0.00           H
ATOM    438  CA  TRP A  31      23.800  69.360  40.790  1.00  0.00           C
ATOM    439  HA  TRP A  31      22.770  69.520  40.500  1.00  0.00           H
ATOM    440  CB  TRP A  31      24.130  70.220  42.090  1.00  0.00           C
ATOM    441  HB1 TRP A  31      25.170  70.080  42.450  1.00  0.00           H
ATOM    442  HB2 TRP A  31      23.430  69.830  42.850  1.00  0.00           H
ATOM    443  CG  TRP A  31      23.860  71.710  41.990  1.00  0.00           C
ATOM    444  CD1 TRP A  31      22.920  72.430  41.370  1.00  0.00           C
ATOM    445  HD1 TRP A  31      22.230  71.910  40.720  1.00  0.00           H
ATOM    446  NE1 TRP A  31      23.260  73.710  41.450  1.00  0.00           N
ATOM    447  HE1 TRP A  31      22.760  74.510  41.190  1.00  0.00           H
ATOM    448  CE2 TRP A  31      24.370  73.920  42.280  1.00  0.00           C
ATOM    449  CD2 TRP A  31      24.780  72.630  42.560  1.00  0.00           C
ATOM    450  CE3 TRP A  31      25.960  72.440  43.340  1.00  0.00           C
ATOM    451  HE3 TRP A  31      26.350  71.450  43.550  1.00  0.00           H
ATOM    452  CZ3 TRP A  31      26.700  73.580  43.730  1.00  0.00           C
ATOM    453  HZ3 TRP A  31      27.660  73.520  44.230  1.00  0.00           H
ATOM    454  CZ2 TRP A  31      25.080  75.090  42.710  1.00  0.00           C
ATOM    455  HZ2 TRP A  31      24.950  76.130  42.490  1.00  0.00           H
ATOM    456  CH2 TRP A  31      26.270  74.820  43.410  1.00  0.00           C
ATOM    457  HH2 TRP A  31      26.900  75.610  43.790  1.00  0.00           H
ATOM    458  C   TRP A  31      24.720  69.700  39.640  1.00  0.00           C
ATOM    459  O   TRP A  31      25.890  70.030  39.730  1.00  0.00           O
ATOM    460  N   LEU A  32      24.120  69.590  38.440  1.00  0.00           N
ATOM    461  HN  LEU A  32      23.150  69.390  38.400  1.00  0.00           H
ATOM    462  CA  LEU A  32      24.620  70.010  37.180  1.00  0.00           C
ATOM    463  HA  LEU A  32      25.700  70.080  37.240  1.00  0.00           H
ATOM    464  CB  LEU A  32      24.270  68.950  36.050  1.00  0.00           C
ATOM    465  HB1 LEU A  32      24.760  69.260  35.100  1.00  0.00           H
ATOM    466  HB2 LEU A  32      23.200  68.980  35.790  1.00  0.00           H
ATOM    467  CG  LEU A  32      24.660  67.560  36.400  1.00  0.00           C
ATOM    468  HG  LEU A  32      23.940  67.310  37.210  1.00  0.00           H
ATOM    469  CD1 LEU A  32      24.600  66.670  35.170  1.00  0.00           C
ATOM    470 1HD1 LEU A  32      23.600  66.810  34.710  1.00  0.00           H
ATOM    471 2HD1 LEU A  32      24.700  65.610  35.490  1.00  0.00           H
ATOM    472 3HD1 LEU A  32      25.350  66.920  34.400  1.00  0.00           H
ATOM    473  CD2 LEU A  32      26.090  67.370  37.070  1.00  0.00           C
ATOM    474 1HD2 LEU A  32      26.180  67.940  38.020  1.00  0.00           H
ATOM    475 2HD2 LEU A  32      26.900  67.690  36.380  1.00  0.00           H
ATOM    476 3HD2 LEU A  32      26.360  66.320  37.290  1.00  0.00           H
ATOM    477  C   LEU A  32      24.110  71.320  36.830  1.00  0.00           C
ATOM    478  O   LEU A  32      22.910  71.480  36.640  1.00  0.00           O
ATOM    479  N   ASP A  33      24.920  72.380  36.940  1.00  0.00           N
ATOM    480  HN  ASP A  33      25.840  72.190  37.260  1.00  0.00           H
ATOM    481  CA  ASP A  33      24.560  73.750  36.710  1.00  0.00           C
ATOM    482  HA  ASP A  33      25.370  74.340  37.100  1.00  0.00           H
ATOM    483  CB  ASP A  33      24.330  74.000  35.200  1.00  0.00           C
ATOM    484  HB1 ASP A  33      24.020  75.060  35.130  1.00  0.00           H
ATOM    485  HB2 ASP A  33      23.490  73.380  34.810  1.00  0.00           H
ATOM    486  CG  ASP A  33      25.580  73.700  34.420  1.00  0.00           C
ATOM    487  OD1 ASP A  33      25.580  73.360  33.240  1.00  0.00           O
ATOM    488  OD2 ASP A  33      26.610  74.190  34.900  1.00  0.00           O
ATOM    489  C   ASP A  33      23.410  74.250  37.610  1.00  0.00           C
ATOM    490  O   ASP A  33      23.600  74.380  38.770  1.00  0.00           O
ATOM    491  N   ASP A  34      22.200  74.580  37.050  1.00  0.00           N
ATOM    492  HN  ASP A  34      22.020  74.500  36.070  1.00  0.00           H
ATOM    493  CA  ASP A  34      21.050  74.980  37.840  1.00  0.00           C
ATOM    494  HA  ASP A  34      21.490  75.630  38.590  1.00  0.00           H
ATOM    495  CB  ASP A  34      20.170  76.010  37.010  1.00  0.00           C
ATOM    496  HB1 ASP A  34      20.700  76.980  36.900  1.00  0.00           H
ATOM    497  HB2 ASP A  34      19.280  76.220  37.640  1.00  0.00           H
ATOM    498  CG  ASP A  34      19.730  75.620  35.650  1.00  0.00           C
ATOM    499  OD1 ASP A  34      19.000  76.380  34.990  1.00  0.00           O
ATOM    500  OD2 ASP A  34      20.140  74.500  35.230  1.00  0.00           O
ATOM    501  C   ASP A  34      20.160  73.880  38.450  1.00  0.00           C
ATOM    502  O   ASP A  34      19.230  74.180  39.200  1.00  0.00           O
ATOM    503  N   THR A  35      20.520  72.680  38.120  1.00  0.00           N
ATOM    504  HN  THR A  35      21.420  72.550  37.690  1.00  0.00           H
ATOM    505  CA  THR A  35      19.600  71.580  38.030  1.00  0.00           C
ATOM    506  HA  THR A  35      18.610  71.750  38.410  1.00  0.00           H
ATOM    507  CB  THR A  35      19.550  71.140  36.560  1.00  0.00           C
ATOM    508  HB  THR A  35      20.580  71.020  36.150  1.00  0.00           H
ATOM    509  OG1 THR A  35      18.980  72.130  35.760  1.00  0.00           O
ATOM    510  HG1 THR A  35      19.610  72.840  35.860  1.00  0.00           H
ATOM    511  CG2 THR A  35      18.750  69.920  36.220  1.00  0.00           C
ATOM    512 1HG2 THR A  35      18.890  69.130  36.990  1.00  0.00           H
ATOM    513 2HG2 THR A  35      19.070  69.480  35.250  1.00  0.00           H
ATOM    514 3HG2 THR A  35      17.660  70.060  36.120  1.00  0.00           H
ATOM    515  C   THR A  35      20.080  70.480  38.850  1.00  0.00           C
ATOM    516  O   THR A  35      21.250  70.030  38.710  1.00  0.00           O
ATOM    517  N   VAL A  36      19.240  70.040  39.800  1.00  0.00           N
ATOM    518  HN  VAL A  36      18.420  70.570  39.980  1.00  0.00           H
ATOM    519  CA  VAL A  36      19.540  68.970  40.710  1.00  0.00           C
ATOM    520  HA  VAL A  36      20.570  68.700  40.520  1.00  0.00           H
ATOM    521  CB  VAL A  36      19.400  69.430  42.150  1.00  0.00           C
ATOM    522  HB  VAL A  36      18.360  69.790  42.300  1.00  0.00           H
ATOM    523  CG1 VAL A  36      19.660  68.160  42.950  1.00  0.00           C
ATOM    524 1HG1 VAL A  36      20.670  67.740  42.780  1.00  0.00           H
ATOM    525 2HG1 VAL A  36      18.910  67.400  42.660  1.00  0.00           H
ATOM    526 3HG1 VAL A  36      19.640  68.340  44.040  1.00  0.00           H
ATOM    527  CG2 VAL A  36      20.310  70.640  42.470  1.00  0.00           C
ATOM    528 1HG2 VAL A  36      20.300  71.030  43.500  1.00  0.00           H
ATOM    529 2HG2 VAL A  36      20.060  71.460  41.770  1.00  0.00           H
ATOM    530 3HG2 VAL A  36      21.360  70.420  42.190  1.00  0.00           H
ATOM    531  C   VAL A  36      18.580  67.820  40.270  1.00  0.00           C
ATOM    532  O   VAL A  36      17.380  67.880  40.470  1.00  0.00           O
ATOM    533  N   TYR A  37      19.140  66.640  39.870  1.00  0.00           N
ATOM    534  HN  TYR A  37      20.130  66.530  39.880  1.00  0.00           H
ATOM    535  CA  TYR A  37      18.550  65.310  39.660  1.00  0.00           C
ATOM    536  HA  TYR A  37      17.510  65.470  39.420  1.00  0.00           H
ATOM    537  CB  TYR A  37      19.480  64.470  38.680  1.00  0.00           C
ATOM    538  HB1 TYR A  37      19.160  63.420  38.480  1.00  0.00           H
ATOM    539  HB2 TYR A  37      20.510  64.350  39.070  1.00  0.00           H
ATOM    540  CG  TYR A  37      19.570  65.090  37.340  1.00  0.00           C
ATOM    541  CD1 TYR A  37      20.550  66.100  37.100  1.00  0.00           C
ATOM    542  HD1 TYR A  37      21.230  66.230  37.930  1.00  0.00           H
ATOM    543  CE1 TYR A  37      20.590  66.870  35.930  1.00  0.00           C
ATOM    544  HE1 TYR A  37      21.370  67.610  35.890  1.00  0.00           H
ATOM    545  CZ  TYR A  37      19.760  66.440  34.860  1.00  0.00           C
ATOM    546  OH  TYR A  37      19.870  67.030  33.650  1.00  0.00           O
ATOM    547  HH  TYR A  37      20.340  67.860  33.760  1.00  0.00           H
ATOM    548  CD2 TYR A  37      18.650  64.880  36.320  1.00  0.00           C
ATOM    549  HD2 TYR A  37      17.860  64.170  36.500  1.00  0.00           H
ATOM    550  CE2 TYR A  37      18.830  65.420  35.040  1.00  0.00           C
ATOM    551  HE2 TYR A  37      18.150  65.210  34.220  1.00  0.00           H
ATOM    552  C   TYR A  37      18.490  64.490  40.990  1.00  0.00           C
ATOM    553  O   TYR A  37      19.460  64.470  41.710  1.00  0.00           O
ATOM    554  N   CYS A  38      17.440  63.700  41.320  1.00  0.00           N
ATOM    555  HN  CYS A  38      16.510  63.830  40.970  1.00  0.00           H
ATOM    556  CA  CYS A  38      17.490  62.840  42.490  1.00  0.00           C
ATOM    557  HA  CYS A  38      18.440  62.330  42.450  1.00  0.00           H
ATOM    558  CB  CYS A  38      17.300  63.650  43.810  1.00  0.00           C
ATOM    559  HB1 CYS A  38      18.260  64.200  43.910  1.00  0.00           H
ATOM    560  HB2 CYS A  38      17.310  62.920  44.650  1.00  0.00           H
ATOM    561  SG  CYS A  38      15.980  64.930  43.950  1.00  0.00           S
ATOM    562  HG1 CYS A  38      14.930  64.170  44.210  1.00  0.00           H
ATOM    563  C   CYS A  38      16.360  61.770  42.510  1.00  0.00           C
ATOM    564  O   CYS A  38      15.410  61.920  41.780  1.00  0.00           O
ATOM    565  N   PRO A  39      16.370  60.670  43.310  1.00  0.00           N
ATOM    566  CD  PRO A  39      17.570  59.990  43.810  1.00  0.00           C
ATOM    567  HD1 PRO A  39      17.750  60.450  44.800  1.00  0.00           H
ATOM    568  HD2 PRO A  39      18.390  60.110  43.070  1.00  0.00           H
ATOM    569  CA  PRO A  39      15.150  59.900  43.480  1.00  0.00           C
ATOM    570  HA  PRO A  39      14.820  59.460  42.550  1.00  0.00           H
ATOM    571  CB  PRO A  39      15.640  58.750  44.390  1.00  0.00           C
ATOM    572  HB1 PRO A  39      14.990  57.850  44.300  1.00  0.00           H
ATOM    573  HB2 PRO A  39      15.670  59.210  45.410  1.00  0.00           H
ATOM    574  CG  PRO A  39      17.140  58.520  44.010  1.00  0.00           C
ATOM    575  HG1 PRO A  39      17.760  57.910  44.700  1.00  0.00           H
ATOM    576  HG2 PRO A  39      17.160  57.930  43.070  1.00  0.00           H
ATOM    577  C   PRO A  39      13.920  60.660  43.970  1.00  0.00           C
ATOM    578  O   PRO A  39      14.010  61.740  44.580  1.00  0.00           O
ATOM    579  N   ARG A  40      12.770  60.130  43.720  1.00  0.00           N
ATOM    580  HN  ARG A  40      12.670  59.180  43.440  1.00  0.00           H
ATOM    581  CA  ARG A  40      11.530  60.870  43.830  1.00  0.00           C
ATOM    582  HA  ARG A  40      11.710  61.930  43.940  1.00  0.00           H
ATOM    583  CB  ARG A  40      10.750  60.620  42.510  1.00  0.00           C
ATOM    584  HB1 ARG A  40      11.520  61.080  41.850  1.00  0.00           H
ATOM    585  HB2 ARG A  40       9.920  61.350  42.560  1.00  0.00           H
ATOM    586  CG  ARG A  40      10.340  59.240  42.040  1.00  0.00           C
ATOM    587  HG1 ARG A  40       9.800  58.790  42.900  1.00  0.00           H
ATOM    588  HG2 ARG A  40      11.220  58.610  41.780  1.00  0.00           H
ATOM    589  CD  ARG A  40       9.360  59.320  40.820  1.00  0.00           C
ATOM    590  HD1 ARG A  40       9.640  59.910  39.920  1.00  0.00           H
ATOM    591  HD2 ARG A  40       8.390  59.630  41.250  1.00  0.00           H
ATOM    592  NE  ARG A  40       9.320  57.910  40.410  1.00  0.00           N
ATOM    593  HE  ARG A  40       9.840  57.220  40.910  1.00  0.00           H
ATOM    594  CZ  ARG A  40       8.330  57.390  39.670  1.00  0.00           C
ATOM    595  NH1 ARG A  40       7.590  58.110  38.830  1.00  0.00           N
ATOM    596 1HH1 ARG A  40       7.730  59.100  38.910  1.00  0.00           H
ATOM    597 2HH1 ARG A  40       6.740  57.760  38.440  1.00  0.00           H
ATOM    598  NH2 ARG A  40       8.020  56.110  39.660  1.00  0.00           N
ATOM    599 1HH2 ARG A  40       7.670  55.750  38.790  1.00  0.00           H
ATOM    600 2HH2 ARG A  40       8.720  55.550  40.100  1.00  0.00           H
ATOM    601  C   ARG A  40      10.720  60.500  45.060  1.00  0.00           C
ATOM    602  O   ARG A  40       9.630  61.100  45.320  1.00  0.00           O
ATOM    603  N   HSP A  41      11.240  59.530  45.830  1.00  0.00           N
ATOM    604  HN  HSP A  41      12.050  58.960  45.670  1.00  0.00           H
ATOM    605  CA  HSP A  41      10.440  59.180  47.000  1.00  0.00           C
ATOM    606  HA  HSP A  41       9.380  59.330  46.830  1.00  0.00           H
ATOM    607  CB  HSP A  41      10.700  57.720  47.360  1.00  0.00           C
ATOM    608  HB1 HSP A  41      11.700  57.610  47.840  1.00  0.00           H
ATOM    609  HB2 HSP A  41      10.660  57.220  46.360  1.00  0.00           H
ATOM    610  CD2 HSP A  41       8.620  56.310  47.890  1.00  0.00           C
ATOM    611  HD2 HSP A  41       8.410  56.000  46.870  1.00  0.00           H
ATOM    612  CG  HSP A  41       9.700  57.090  48.300  1.00  0.00           C
ATOM    613  NE2 HSP A  41       7.920  55.970  49.020  1.00  0.00           N
ATOM    614  HE2 HSP A  41       7.140  55.340  49.030  1.00  0.00           H
ATOM    615  ND1 HSP A  41       9.710  57.040  49.650  1.00  0.00           N
ATOM    616  HD1 HSP A  41      10.370  57.450  50.280  1.00  0.00           H
ATOM    617  CE1 HSP A  41       8.620  56.400  50.100  1.00  0.00           C
ATOM    618  HE1 HSP A  41       8.380  56.280  51.140  1.00  0.00           H
ATOM    619  C   HSP A  41      10.760  60.100  48.210  1.00  0.00           C
ATOM    620  O   HSP A  41      10.240  59.870  49.260  1.00  0.00           O
ATOM    621  N   VAL A  42      11.510  61.200  48.000  1.00  0.00           N
ATOM    622  HN  VAL A  42      12.010  61.330  47.150  1.00  0.00           H
ATOM    623  CA  VAL A  42      11.940  62.160  49.030  1.00  0.00           C
ATOM    624  HA  VAL A  42      12.400  61.570  49.810  1.00  0.00           H
ATOM    625  CB  VAL A  42      12.920  63.170  48.540  1.00  0.00           C
ATOM    626  HB  VAL A  42      13.580  62.500  47.960  1.00  0.00           H
ATOM    627  CG1 VAL A  42      12.230  64.150  47.550  1.00  0.00           C
ATOM    628 1HG1 VAL A  42      12.970  64.670  46.910  1.00  0.00           H
ATOM    629 2HG1 VAL A  42      11.550  64.820  48.120  1.00  0.00           H
ATOM    630 3HG1 VAL A  42      11.520  63.640  46.850  1.00  0.00           H
ATOM    631  CG2 VAL A  42      13.760  63.870  49.680  1.00  0.00           C
ATOM    632 1HG2 VAL A  42      13.070  64.450  50.330  1.00  0.00           H
ATOM    633 2HG2 VAL A  42      14.300  64.710  49.210  1.00  0.00           H
ATOM    634 3HG2 VAL A  42      14.490  63.150  50.110  1.00  0.00           H
ATOM    635  C   VAL A  42      10.820  62.940  49.670  1.00  0.00           C
ATOM    636  O   VAL A  42      10.900  63.520  50.780  1.00  0.00           O
ATOM    637  N   ILE A  43       9.650  63.010  48.970  1.00  0.00           N
ATOM    638  HN  ILE A  43       9.580  62.470  48.130  1.00  0.00           H
ATOM    639  CA  ILE A  43       8.410  63.620  49.410  1.00  0.00           C
ATOM    640  HA  ILE A  43       8.620  64.300  50.230  1.00  0.00           H
ATOM    641  CB  ILE A  43       7.830  64.380  48.260  1.00  0.00           C
ATOM    642  HB  ILE A  43       6.800  64.700  48.560  1.00  0.00           H
ATOM    643  CG2 ILE A  43       8.530  65.730  47.980  1.00  0.00           C
ATOM    644 1HG2 ILE A  43       8.490  66.410  48.860  1.00  0.00           H
ATOM    645 2HG2 ILE A  43       7.980  66.340  47.230  1.00  0.00           H
ATOM    646 3HG2 ILE A  43       9.600  65.570  47.760  1.00  0.00           H
ATOM    647  CG1 ILE A  43       7.750  63.430  46.890  1.00  0.00           C
ATOM    648 1HG1 ILE A  43       7.660  62.350  47.160  1.00  0.00           H
ATOM    649 2HG1 ILE A  43       8.670  63.680  46.320  1.00  0.00           H
ATOM    650  CD  ILE A  43       6.560  63.850  46.120  1.00  0.00           C
ATOM    651  HD1 ILE A  43       5.610  63.630  46.650  1.00  0.00           H
ATOM    652  HD2 ILE A  43       6.580  63.420  45.100  1.00  0.00           H
ATOM    653  HD3 ILE A  43       6.600  64.930  45.850  1.00  0.00           H
ATOM    654  C   ILE A  43       7.360  62.610  49.890  1.00  0.00           C
ATOM    655  O   ILE A  43       6.230  62.960  50.100  1.00  0.00           O
ATOM    656  N   CYS A  44       7.760  61.320  50.120  1.00  0.00           N
ATOM    657  HN  CYS A  44       8.690  60.980  50.020  1.00  0.00           H
ATOM    658  CA  CYS A  44       7.020  60.310  50.720  1.00  0.00           C
ATOM    659  HA  CYS A  44       6.010  60.600  50.970  1.00  0.00           H
ATOM    660  CB  CYS A  44       6.840  59.250  49.640  1.00  0.00           C
ATOM    661  HB1 CYS A  44       6.600  58.310  50.180  1.00  0.00           H
ATOM    662  HB2 CYS A  44       7.730  59.010  49.030  1.00  0.00           H
ATOM    663  SG  CYS A  44       5.500  59.560  48.510  1.00  0.00           S
ATOM    664  HG1 CYS A  44       4.680  59.240  49.500  1.00  0.00           H
ATOM    665  C   CYS A  44       7.800  59.850  51.930  1.00  0.00           C
ATOM    666  O   CYS A  44       9.020  59.750  51.860  1.00  0.00           O
ATOM    667  N   THR A  45       7.130  59.450  53.010  1.00  0.00           N
ATOM    668  HN  THR A  45       6.140  59.530  53.070  1.00  0.00           H
ATOM    669  CA  THR A  45       7.760  58.890  54.230  1.00  0.00           C
ATOM    670  HA  THR A  45       8.480  59.620  54.590  1.00  0.00           H
ATOM    671  CB  THR A  45       6.790  58.690  55.430  1.00  0.00           C
ATOM    672  HB  THR A  45       6.610  57.620  55.690  1.00  0.00           H
ATOM    673  OG1 THR A  45       5.460  59.270  55.250  1.00  0.00           O
ATOM    674  HG1 THR A  45       5.030  58.600  54.720  1.00  0.00           H
ATOM    675  CG2 THR A  45       7.470  59.280  56.740  1.00  0.00           C
ATOM    676 1HG2 THR A  45       6.830  59.310  57.650  1.00  0.00           H
ATOM    677 2HG2 THR A  45       7.740  60.320  56.480  1.00  0.00           H
ATOM    678 3HG2 THR A  45       8.350  58.660  56.980  1.00  0.00           H
ATOM    679  C   THR A  45       8.390  57.490  54.000  1.00  0.00           C
ATOM    680  O   THR A  45       7.930  56.670  53.180  1.00  0.00           O
ATOM    681  N   ALA A  46       9.410  57.170  54.830  1.00  0.00           N
ATOM    682  HN  ALA A  46       9.840  57.800  55.470  1.00  0.00           H
ATOM    683  CA  ALA A  46      10.320  56.100  54.480  1.00  0.00           C
ATOM    684  HA  ALA A  46      10.620  56.190  53.440  1.00  0.00           H
ATOM    685  CB  ALA A  46      11.620  56.180  55.380  1.00  0.00           C
ATOM    686  HB1 ALA A  46      12.280  57.040  55.150  1.00  0.00           H
ATOM    687  HB2 ALA A  46      12.280  55.320  55.140  1.00  0.00           H
ATOM    688  HB3 ALA A  46      11.270  56.090  56.440  1.00  0.00           H
ATOM    689  C   ALA A  46       9.590  54.690  54.580  1.00  0.00           C
ATOM    690  O   ALA A  46       9.620  53.850  53.690  1.00  0.00           O
ATOM    691  N   GLU A  47       8.850  54.470  55.670  1.00  0.00           N
ATOM    692  HN  GLU A  47       8.860  55.150  56.400  1.00  0.00           H
ATOM    693  CA  GLU A  47       8.300  53.160  55.970  1.00  0.00           C
ATOM    694  HA  GLU A  47       8.850  52.300  55.620  1.00  0.00           H
ATOM    695  CB  GLU A  47       8.380  53.060  57.590  1.00  0.00           C
ATOM    696  HB1 GLU A  47       7.840  52.130  57.870  1.00  0.00           H
ATOM    697  HB2 GLU A  47       7.780  53.930  57.920  1.00  0.00           H
ATOM    698  CG  GLU A  47       9.760  53.020  58.210  1.00  0.00           C
ATOM    699  HG1 GLU A  47      10.430  53.720  57.650  1.00  0.00           H
ATOM    700  HG2 GLU A  47      10.300  52.060  58.090  1.00  0.00           H
ATOM    701  CD  GLU A  47       9.780  53.570  59.620  1.00  0.00           C
ATOM    702  OE1 GLU A  47      10.000  54.830  59.800  1.00  0.00           O
ATOM    703  OE2 GLU A  47       9.630  52.780  60.590  1.00  0.00           O
ATOM    704  C   GLU A  47       6.830  52.980  55.530  1.00  0.00           C
ATOM    705  O   GLU A  47       6.120  52.070  56.050  1.00  0.00           O
ATOM    706  N   ASP A  48       6.380  53.760  54.560  1.00  0.00           N
ATOM    707  HN  ASP A  48       6.930  54.480  54.150  1.00  0.00           H
ATOM    708  CA  ASP A  48       4.980  53.710  54.200  1.00  0.00           C
ATOM    709  HA  ASP A  48       4.420  53.670  55.120  1.00  0.00           H
ATOM    710  CB  ASP A  48       4.530  54.940  53.380  1.00  0.00           C
ATOM    711  HB1 ASP A  48       3.660  54.710  52.740  1.00  0.00           H
ATOM    712  HB2 ASP A  48       5.420  55.100  52.730  1.00  0.00           H
ATOM    713  CG  ASP A  48       4.430  56.220  54.120  1.00  0.00           C
ATOM    714  OD1 ASP A  48       4.380  57.280  53.430  1.00  0.00           O
ATOM    715  OD2 ASP A  48       4.330  56.310  55.380  1.00  0.00           O
ATOM    716  C   ASP A  48       4.520  52.310  53.650  1.00  0.00           C
ATOM    717  O   ASP A  48       5.260  51.560  53.010  1.00  0.00           O
ATOM    718  N   MET A  49       3.220  51.980  53.830  1.00  0.00           N
ATOM    719  HN  MET A  49       2.580  52.460  54.420  1.00  0.00           H
ATOM    720  CA  MET A  49       2.710  50.740  53.330  1.00  0.00           C
ATOM    721  HA  MET A  49       3.440  49.950  53.270  1.00  0.00           H
ATOM    722  CB  MET A  49       1.440  50.300  54.240  1.00  0.00           C
ATOM    723  HB1 MET A  49       0.960  49.490  53.650  1.00  0.00           H
ATOM    724  HB2 MET A  49       0.850  51.230  54.390  1.00  0.00           H
ATOM    725  CG  MET A  49       2.040  49.740  55.630  1.00  0.00           C
ATOM    726  HG1 MET A  49       2.760  48.910  55.510  1.00  0.00           H
ATOM    727  HG2 MET A  49       1.160  49.240  56.090  1.00  0.00           H
ATOM    728  SD  MET A  49       2.740  50.950  56.820  1.00  0.00           S
ATOM    729  CE  MET A  49       1.530  52.310  56.670  1.00  0.00           C
ATOM    730  HE1 MET A  49       0.520  51.950  56.950  1.00  0.00           H
ATOM    731  HE2 MET A  49       1.500  52.770  55.660  1.00  0.00           H
ATOM    732  HE3 MET A  49       1.820  53.120  57.380  1.00  0.00           H
ATOM    733  C   MET A  49       2.370  50.940  51.850  1.00  0.00           C
ATOM    734  O   MET A  49       2.510  50.020  50.960  1.00  0.00           O
ATOM    735  N   LEU A  50       1.830  52.120  51.470  1.00  0.00           N
ATOM    736  HN  LEU A  50       1.740  52.850  52.140  1.00  0.00           H
ATOM    737  CA  LEU A  50       1.330  52.440  50.150  1.00  0.00           C
ATOM    738  HA  LEU A  50       1.420  51.570  49.510  1.00  0.00           H
ATOM    739  CB  LEU A  50      -0.130  52.880  50.280  1.00  0.00           C
ATOM    740  HB1 LEU A  50      -0.460  53.350  49.330  1.00  0.00           H
ATOM    741  HB2 LEU A  50      -0.070  53.700  51.030  1.00  0.00           H
ATOM    742  CG  LEU A  50      -1.050  51.690  50.660  1.00  0.00           C
ATOM    743  HG  LEU A  50      -0.590  51.160  51.520  1.00  0.00           H
ATOM    744  CD1 LEU A  50      -2.360  52.230  51.100  1.00  0.00           C
ATOM    745 1HD1 LEU A  50      -3.230  51.540  51.070  1.00  0.00           H
ATOM    746 2HD1 LEU A  50      -2.650  53.030  50.380  1.00  0.00           H
ATOM    747 3HD1 LEU A  50      -2.290  52.780  52.060  1.00  0.00           H
ATOM    748  CD2 LEU A  50      -1.410  50.680  49.520  1.00  0.00           C
ATOM    749 1HD2 LEU A  50      -2.220  50.030  49.910  1.00  0.00           H
ATOM    750 2HD2 LEU A  50      -0.510  50.110  49.190  1.00  0.00           H
ATOM    751 3HD2 LEU A  50      -1.720  51.340  48.670  1.00  0.00           H
ATOM    752  C   LEU A  50       2.180  53.450  49.480  1.00  0.00           C
ATOM    753  O   LEU A  50       2.940  54.200  50.130  1.00  0.00           O
ATOM    754  N   ASN A  51       2.220  53.540  48.060  1.00  0.00           N
ATOM    755  HN  ASN A  51       1.700  52.980  47.430  1.00  0.00           H
ATOM    756  CA  ASN A  51       2.980  54.620  47.420  1.00  0.00           C
ATOM    757  HA  ASN A  51       3.470  55.240  48.160  1.00  0.00           H
ATOM    758  CB  ASN A  51       4.060  54.090  46.420  1.00  0.00           C
ATOM    759  HB1 ASN A  51       3.610  53.870  45.430  1.00  0.00           H
ATOM    760  HB2 ASN A  51       4.530  53.150  46.770  1.00  0.00           H
ATOM    761  CG  ASN A  51       5.250  54.990  46.250  1.00  0.00           C
ATOM    762  OD1 ASN A  51       6.380  54.710  46.760  1.00  0.00           O
ATOM    763  ND2 ASN A  51       4.950  56.250  45.700  1.00  0.00           N
ATOM    764 1HD2 ASN A  51       4.040  56.390  45.300  1.00  0.00           H
ATOM    765 2HD2 ASN A  51       5.680  56.920  45.610  1.00  0.00           H
ATOM    766  C   ASN A  51       2.020  55.650  46.670  1.00  0.00           C
ATOM    767  O   ASN A  51       1.340  55.300  45.680  1.00  0.00           O
ATOM    768  N   PRO A  52       1.960  56.990  47.010  1.00  0.00           N
ATOM    769  CD  PRO A  52       2.330  57.520  48.270  1.00  0.00           C
ATOM    770  HD1 PRO A  52       3.340  57.970  48.110  1.00  0.00           H
ATOM    771  HD2 PRO A  52       2.190  56.840  49.130  1.00  0.00           H
ATOM    772  CA  PRO A  52       1.180  57.960  46.180  1.00  0.00           C
ATOM    773  HA  PRO A  52       0.160  57.580  46.220  1.00  0.00           H
ATOM    774  CB  PRO A  52       1.270  59.290  47.010  1.00  0.00           C
ATOM    775  HB1 PRO A  52       0.380  59.950  46.870  1.00  0.00           H
ATOM    776  HB2 PRO A  52       2.210  59.820  46.740  1.00  0.00           H
ATOM    777  CG  PRO A  52       1.430  58.720  48.420  1.00  0.00           C
ATOM    778  HG1 PRO A  52       1.830  59.400  49.210  1.00  0.00           H
ATOM    779  HG2 PRO A  52       0.480  58.370  48.890  1.00  0.00           H
ATOM    780  C   PRO A  52       1.500  58.230  44.740  1.00  0.00           C
ATOM    781  O   PRO A  52       2.620  57.920  44.320  1.00  0.00           O
ATOM    782  N   ASN A  53       0.490  58.750  43.940  1.00  0.00           N
ATOM    783  HN  ASN A  53      -0.440  58.640  44.270  1.00  0.00           H
ATOM    784  CA  ASN A  53       0.810  59.540  42.700  1.00  0.00           C
ATOM    785  HA  ASN A  53       1.290  58.890  41.970  1.00  0.00           H
ATOM    786  CB  ASN A  53      -0.520  60.100  42.070  1.00  0.00           C
ATOM    787  HB1 ASN A  53      -0.340  60.550  41.070  1.00  0.00           H
ATOM    788  HB2 ASN A  53      -0.960  60.880  42.720  1.00  0.00           H
ATOM    789  CG  ASN A  53      -1.620  59.010  41.940  1.00  0.00           C
ATOM    790  OD1 ASN A  53      -2.050  58.320  42.870  1.00  0.00           O
ATOM    791  ND2 ASN A  53      -2.230  59.010  40.740  1.00  0.00           N
ATOM    792 1HD2 ASN A  53      -3.140  58.580  40.790  1.00  0.00           H
ATOM    793 2HD2 ASN A  53      -1.720  59.060  39.890  1.00  0.00           H
ATOM    794  C   ASN A  53       1.830  60.710  42.950  1.00  0.00           C
ATOM    795  O   ASN A  53       1.510  61.650  43.680  1.00  0.00           O
ATOM    796  N   TYR A  54       3.060  60.650  42.410  1.00  0.00           N
ATOM    797  HN  TYR A  54       3.450  59.900  41.880  1.00  0.00           H
ATOM    798  CA  TYR A  54       4.030  61.670  42.660  1.00  0.00           C
ATOM    799  HA  TYR A  54       4.320  61.660  43.700  1.00  0.00           H
ATOM    800  CB  TYR A  54       5.310  61.180  42.040  1.00  0.00           C
ATOM    801  HB1 TYR A  54       6.080  61.980  41.980  1.00  0.00           H
ATOM    802  HB2 TYR A  54       5.180  60.760  41.020  1.00  0.00           H
ATOM    803  CG  TYR A  54       5.940  60.110  42.880  1.00  0.00           C
ATOM    804  CD1 TYR A  54       6.380  60.340  44.200  1.00  0.00           C
ATOM    805  HD1 TYR A  54       6.200  61.330  44.610  1.00  0.00           H
ATOM    806  CE1 TYR A  54       6.830  59.350  45.000  1.00  0.00           C
ATOM    807  HE1 TYR A  54       6.880  59.570  46.050  1.00  0.00           H
ATOM    808  CZ  TYR A  54       7.180  58.070  44.440  1.00  0.00           C
ATOM    809  OH  TYR A  54       7.690  57.100  45.250  1.00  0.00           O
ATOM    810  HH  TYR A  54       7.680  56.340  44.670  1.00  0.00           H
ATOM    811  CD2 TYR A  54       6.170  58.860  42.350  1.00  0.00           C
ATOM    812  HD2 TYR A  54       5.860  58.610  41.350  1.00  0.00           H
ATOM    813  CE2 TYR A  54       6.780  57.810  43.110  1.00  0.00           C
ATOM    814  HE2 TYR A  54       7.030  56.830  42.730  1.00  0.00           H
ATOM    815  C   TYR A  54       3.840  63.180  42.340  1.00  0.00           C
ATOM    816  O   TYR A  54       4.330  64.020  43.070  1.00  0.00           O
ATOM    817  N   GLU A  55       3.200  63.480  41.220  1.00  0.00           N
ATOM    818  HN  GLU A  55       2.820  62.780  40.610  1.00  0.00           H
ATOM    819  CA  GLU A  55       3.010  64.880  40.790  1.00  0.00           C
ATOM    820  HA  GLU A  55       3.930  65.400  41.000  1.00  0.00           H
ATOM    821  CB  GLU A  55       2.740  64.920  39.320  1.00  0.00           C
ATOM    822  HB1 GLU A  55       2.670  65.990  39.050  1.00  0.00           H
ATOM    823  HB2 GLU A  55       1.810  64.380  39.050  1.00  0.00           H
ATOM    824  CG  GLU A  55       3.930  64.420  38.550  1.00  0.00           C
ATOM    825  HG1 GLU A  55       4.040  63.320  38.560  1.00  0.00           H
ATOM    826  HG2 GLU A  55       4.730  65.050  38.970  1.00  0.00           H
ATOM    827  CD  GLU A  55       3.870  64.800  37.110  1.00  0.00           C
ATOM    828  OE1 GLU A  55       3.110  64.090  36.290  1.00  0.00           O
ATOM    829  OE2 GLU A  55       4.600  65.740  36.690  1.00  0.00           O
ATOM    830  C   GLU A  55       1.940  65.560  41.690  1.00  0.00           C
ATOM    831  O   GLU A  55       2.140  66.690  42.160  1.00  0.00           O
ATOM    832  N   ASP A  56       0.810  64.910  41.990  1.00  0.00           N
ATOM    833  HN  ASP A  56       0.880  63.950  41.750  1.00  0.00           H
ATOM    834  CA  ASP A  56      -0.260  65.420  42.800  1.00  0.00           C
ATOM    835  HA  ASP A  56      -0.620  66.280  42.250  1.00  0.00           H
ATOM    836  CB  ASP A  56      -1.380  64.420  42.990  1.00  0.00           C
ATOM    837  HB1 ASP A  56      -2.230  64.970  43.430  1.00  0.00           H
ATOM    838  HB2 ASP A  56      -1.390  63.530  43.660  1.00  0.00           H
ATOM    839  CG  ASP A  56      -1.890  63.870  41.640  1.00  0.00           C
ATOM    840  OD1 ASP A  56      -1.310  62.890  41.050  1.00  0.00           O
ATOM    841  OD2 ASP A  56      -2.830  64.450  41.080  1.00  0.00           O
ATOM    842  C   ASP A  56       0.160  65.800  44.250  1.00  0.00           C
ATOM    843  O   ASP A  56      -0.200  66.830  44.820  1.00  0.00           O
ATOM    844  N   LEU A  57       0.990  64.880  44.910  1.00  0.00           N
ATOM    845  HN  LEU A  57       1.100  64.060  44.350  1.00  0.00           H
ATOM    846  CA  LEU A  57       1.670  65.160  46.110  1.00  0.00           C
ATOM    847  HA  LEU A  57       1.000  65.530  46.870  1.00  0.00           H
ATOM    848  CB  LEU A  57       2.180  63.810  46.610  1.00  0.00           C
ATOM    849  HB1 LEU A  57       2.850  63.390  45.830  1.00  0.00           H
ATOM    850  HB2 LEU A  57       1.300  63.120  46.580  1.00  0.00           H
ATOM    851  CG  LEU A  57       2.860  63.630  48.010  1.00  0.00           C
ATOM    852  HG  LEU A  57       3.900  64.030  47.910  1.00  0.00           H
ATOM    853  CD1 LEU A  57       2.180  64.500  49.060  1.00  0.00           C
ATOM    854 1HD1 LEU A  57       1.160  64.080  49.180  1.00  0.00           H
ATOM    855 2HD1 LEU A  57       2.120  65.590  48.850  1.00  0.00           H
ATOM    856 3HD1 LEU A  57       2.730  64.350  50.020  1.00  0.00           H
ATOM    857  CD2 LEU A  57       3.050  62.240  48.520  1.00  0.00           C
ATOM    858 1HD2 LEU A  57       3.680  62.410  49.420  1.00  0.00           H
ATOM    859 2HD2 LEU A  57       3.480  61.540  47.770  1.00  0.00           H
ATOM    860 3HD2 LEU A  57       2.090  61.840  48.910  1.00  0.00           H
ATOM    861  C   LEU A  57       2.900  66.090  46.060  1.00  0.00           C
ATOM    862  O   LEU A  57       3.180  66.750  47.070  1.00  0.00           O
ATOM    863  N   LEU A  58       3.510  66.210  44.900  1.00  0.00           N
ATOM    864  HN  LEU A  58       3.260  65.790  44.040  1.00  0.00           H
ATOM    865  CA  LEU A  58       4.600  67.190  44.630  1.00  0.00           C
ATOM    866  HA  LEU A  58       5.260  67.050  45.470  1.00  0.00           H
ATOM    867  CB  LEU A  58       5.530  66.870  43.430  1.00  0.00           C
ATOM    868  HB1 LEU A  58       4.760  66.790  42.640  1.00  0.00           H
ATOM    869  HB2 LEU A  58       5.940  65.860  43.630  1.00  0.00           H
ATOM    870  CG  LEU A  58       6.660  67.870  43.070  1.00  0.00           C
ATOM    871  HG  LEU A  58       6.240  68.860  42.800  1.00  0.00           H
ATOM    872  CD1 LEU A  58       7.730  68.030  44.190  1.00  0.00           C
ATOM    873 1HD1 LEU A  58       8.490  68.720  43.770  1.00  0.00           H
ATOM    874 2HD1 LEU A  58       8.260  67.120  44.550  1.00  0.00           H
ATOM    875 3HD1 LEU A  58       7.290  68.690  44.960  1.00  0.00           H
ATOM    876  CD2 LEU A  58       7.430  67.490  41.780  1.00  0.00           C
ATOM    877 1HD2 LEU A  58       7.960  68.430  41.530  1.00  0.00           H
ATOM    878 2HD2 LEU A  58       6.760  67.130  40.970  1.00  0.00           H
ATOM    879 3HD2 LEU A  58       8.110  66.650  42.000  1.00  0.00           H
ATOM    880  C   LEU A  58       4.170  68.620  44.780  1.00  0.00           C
ATOM    881  O   LEU A  58       4.940  69.420  45.310  1.00  0.00           O
ATOM    882  N   ILE A  59       2.900  68.920  44.370  1.00  0.00           N
ATOM    883  HN  ILE A  59       2.380  68.150  44.000  1.00  0.00           H
ATOM    884  CA  ILE A  59       2.270  70.180  44.280  1.00  0.00           C
ATOM    885  HA  ILE A  59       3.110  70.800  44.000  1.00  0.00           H
ATOM    886  CB  ILE A  59       1.110  70.420  43.260  1.00  0.00           C
ATOM    887  HB  ILE A  59       0.830  71.480  43.390  1.00  0.00           H
ATOM    888  CG2 ILE A  59       1.640  70.260  41.820  1.00  0.00           C
ATOM    889 1HG2 ILE A  59       0.810  70.170  41.080  1.00  0.00           H
ATOM    890 2HG2 ILE A  59       2.090  69.250  41.690  1.00  0.00           H
ATOM    891 3HG2 ILE A  59       2.380  71.040  41.540  1.00  0.00           H
ATOM    892  CG1 ILE A  59      -0.070  69.440  43.500  1.00  0.00           C
ATOM    893 1HG1 ILE A  59      -0.080  69.230  44.590  1.00  0.00           H
ATOM    894 2HG1 ILE A  59       0.120  68.490  42.960  1.00  0.00           H
ATOM    895  CD  ILE A  59      -1.460  69.950  43.010  1.00  0.00           C
ATOM    896  HD1 ILE A  59      -2.390  69.480  43.390  1.00  0.00           H
ATOM    897  HD2 ILE A  59      -1.510  69.850  41.900  1.00  0.00           H
ATOM    898  HD3 ILE A  59      -1.620  71.010  43.300  1.00  0.00           H
ATOM    899  C   ILE A  59       1.780  70.650  45.650  1.00  0.00           C
ATOM    900  O   ILE A  59       1.500  71.840  45.880  1.00  0.00           O
ATOM    901  N   ARG A  60       1.730  69.710  46.670  1.00  0.00           N
ATOM    902  HN  ARG A  60       1.960  68.740  46.570  1.00  0.00           H
ATOM    903  CA  ARG A  60       1.340  70.130  48.080  1.00  0.00           C
ATOM    904  HA  ARG A  60       0.770  71.040  48.040  1.00  0.00           H
ATOM    905  CB  ARG A  60       0.650  68.940  48.860  1.00  0.00           C
ATOM    906  HB1 ARG A  60       0.230  69.370  49.790  1.00  0.00           H
ATOM    907  HB2 ARG A  60       1.420  68.180  49.120  1.00  0.00           H
ATOM    908  CG  ARG A  60      -0.290  68.050  48.010  1.00  0.00           C
ATOM    909  HG1 ARG A  60      -0.340  67.070  48.530  1.00  0.00           H
ATOM    910  HG2 ARG A  60       0.200  67.790  47.040  1.00  0.00           H
ATOM    911  CD  ARG A  60      -1.670  68.610  47.710  1.00  0.00           C
ATOM    912  HD1 ARG A  60      -1.620  69.650  47.320  1.00  0.00           H
ATOM    913  HD2 ARG A  60      -2.320  68.580  48.610  1.00  0.00           H
ATOM    914  NE  ARG A  60      -2.320  67.670  46.820  1.00  0.00           N
ATOM    915  HE  ARG A  60      -1.790  67.120  46.180  1.00  0.00           H
ATOM    916  CZ  ARG A  60      -3.610  67.650  46.550  1.00  0.00           C
ATOM    917  NH1 ARG A  60      -4.510  68.530  47.000  1.00  0.00           N
ATOM    918 1HH1 ARG A  60      -4.190  69.370  47.430  1.00  0.00           H
ATOM    919 2HH1 ARG A  60      -5.390  68.390  46.540  1.00  0.00           H
ATOM    920  NH2 ARG A  60      -4.090  66.710  45.710  1.00  0.00           N
ATOM    921 1HH2 ARG A  60      -3.640  65.820  45.800  1.00  0.00           H
ATOM    922 2HH2 ARG A  60      -5.090  66.780  45.660  1.00  0.00           H
ATOM    923  C   ARG A  60       2.520  70.480  48.900  1.00  0.00           C
ATOM    924  O   ARG A  60       2.330  70.760  50.100  1.00  0.00           O
ATOM    925  N   LYS A  61       3.730  70.550  48.310  1.00  0.00           N
ATOM    926  HN  LYS A  61       3.920  70.540  47.330  1.00  0.00           H
ATOM    927  CA  LYS A  61       4.890  70.820  49.050  1.00  0.00           C
ATOM    928  HA  LYS A  61       4.670  70.910  50.110  1.00  0.00           H
ATOM    929  CB  LYS A  61       5.920  69.680  48.750  1.00  0.00           C
ATOM    930  HB1 LYS A  61       6.900  69.910  49.220  1.00  0.00           H
ATOM    931  HB2 LYS A  61       6.160  69.600  47.660  1.00  0.00           H
ATOM    932  CG  LYS A  61       5.540  68.250  49.200  1.00  0.00           C
ATOM    933  HG1 LYS A  61       6.260  67.570  48.700  1.00  0.00           H
ATOM    934  HG2 LYS A  61       4.530  68.030  48.770  1.00  0.00           H
ATOM    935  CD  LYS A  61       5.570  68.020  50.700  1.00  0.00           C
ATOM    936  HD1 LYS A  61       4.830  68.600  51.290  1.00  0.00           H
ATOM    937  HD2 LYS A  61       6.570  68.390  51.030  1.00  0.00           H
ATOM    938  CE  LYS A  61       5.470  66.570  51.100  1.00  0.00           C
ATOM    939  HE1 LYS A  61       6.260  65.980  50.590  1.00  0.00           H
ATOM    940  HE2 LYS A  61       4.440  66.350  50.760  1.00  0.00           H
ATOM    941  NZ  LYS A  61       5.600  66.220  52.560  1.00  0.00           N
ATOM    942  HZ1 LYS A  61       6.250  66.890  53.020  1.00  0.00           H
ATOM    943  HZ2 LYS A  61       5.920  65.240  52.720  1.00  0.00           H
ATOM    944  HZ3 LYS A  61       4.740  66.170  53.140  1.00  0.00           H
ATOM    945  C   LYS A  61       5.510  72.090  48.400  1.00  0.00           C
ATOM    946  O   LYS A  61       5.730  72.090  47.190  1.00  0.00           O
ATOM    947  N   SER A  62       5.720  73.120  49.240  1.00  0.00           N
ATOM    948  HN  SER A  62       5.460  72.930  50.180  1.00  0.00           H
ATOM    949  CA  SER A  62       6.390  74.450  48.960  1.00  0.00           C
ATOM    950  HA  SER A  62       5.790  74.890  48.180  1.00  0.00           H
ATOM    951  CB  SER A  62       6.400  75.390  50.260  1.00  0.00           C
ATOM    952  HB1 SER A  62       6.740  74.810  51.150  1.00  0.00           H
ATOM    953  HB2 SER A  62       5.400  75.800  50.490  1.00  0.00           H
ATOM    954  OG  SER A  62       7.160  76.540  50.170  1.00  0.00           O
ATOM    955  HG1 SER A  62       6.460  77.190  50.320  1.00  0.00           H
ATOM    956  C   SER A  62       7.830  74.270  48.440  1.00  0.00           C
ATOM    957  O   SER A  62       8.440  73.260  48.760  1.00  0.00           O
ATOM    958  N   ASN A  63       8.440  75.270  47.810  1.00  0.00           N
ATOM    959  HN  ASN A  63       7.970  76.110  47.570  1.00  0.00           H
ATOM    960  CA  ASN A  63       9.890  75.250  47.470  1.00  0.00           C
ATOM    961  HA  ASN A  63      10.130  74.230  47.230  1.00  0.00           H
ATOM    962  CB  ASN A  63      10.230  76.310  46.380  1.00  0.00           C
ATOM    963  HB1 ASN A  63      11.330  76.500  46.380  1.00  0.00           H
ATOM    964  HB2 ASN A  63       9.660  77.250  46.530  1.00  0.00           H
ATOM    965  CG  ASN A  63       9.850  75.750  45.000  1.00  0.00           C
ATOM    966  OD1 ASN A  63       9.700  74.530  44.900  1.00  0.00           O
ATOM    967  ND2 ASN A  63       9.840  76.730  44.070  1.00  0.00           N
ATOM    968 1HD2 ASN A  63       9.560  76.420  43.160  1.00  0.00           H
ATOM    969 2HD2 ASN A  63       9.950  77.660  44.420  1.00  0.00           H
ATOM    970  C   ASN A  63      10.870  75.420  48.580  1.00  0.00           C
ATOM    971  O   ASN A  63      11.980  74.950  48.530  1.00  0.00           O
ATOM    972  N   HSP A  64      10.440  76.120  49.660  1.00  0.00           N
ATOM    973  HN  HSP A  64       9.520  76.500  49.690  1.00  0.00           H
ATOM    974  CA  HSP A  64      11.210  76.210  50.910  1.00  0.00           C
ATOM    975  HA  HSP A  64      12.250  76.110  50.650  1.00  0.00           H
ATOM    976  CB  HSP A  64      10.970  77.580  51.510  1.00  0.00           C
ATOM    977  HB1 HSP A  64       9.880  77.660  51.750  1.00  0.00           H
ATOM    978  HB2 HSP A  64      11.080  78.290  50.660  1.00  0.00           H
ATOM    979  CD2 HSP A  64      11.470  78.290  53.940  1.00  0.00           C
ATOM    980  HD2 HSP A  64      10.490  78.190  54.390  1.00  0.00           H
ATOM    981  CG  HSP A  64      11.800  78.000  52.630  1.00  0.00           C
ATOM    982  NE2 HSP A  64      12.580  78.680  54.580  1.00  0.00           N
ATOM    983  HE2 HSP A  64      12.660  78.840  55.560  1.00  0.00           H
ATOM    984  ND1 HSP A  64      13.140  78.230  52.590  1.00  0.00           N
ATOM    985  HD1 HSP A  64      13.630  78.290  51.720  1.00  0.00           H
ATOM    986  CE1 HSP A  64      13.620  78.610  53.710  1.00  0.00           C
ATOM    987  HE1 HSP A  64      14.640  78.890  53.910  1.00  0.00           H
ATOM    988  C   HSP A  64      10.780  75.040  51.890  1.00  0.00           C
ATOM    989  O   HSP A  64      11.330  74.970  52.960  1.00  0.00           O
ATOM    990  N   SER A  65       9.880  74.030  51.490  1.00  0.00           N
ATOM    991  HN  SER A  65       9.240  74.240  50.760  1.00  0.00           H
ATOM    992  CA  SER A  65       9.800  72.810  52.190  1.00  0.00           C
ATOM    993  HA  SER A  65       9.930  72.960  53.250  1.00  0.00           H
ATOM    994  CB  SER A  65       8.410  72.120  52.110  1.00  0.00           C
ATOM    995  HB1 SER A  65       8.340  71.180  52.690  1.00  0.00           H
ATOM    996  HB2 SER A  65       8.080  71.870  51.080  1.00  0.00           H
ATOM    997  OG  SER A  65       7.400  72.940  52.630  1.00  0.00           O
ATOM    998  HG1 SER A  65       7.550  72.850  53.580  1.00  0.00           H
ATOM    999  C   SER A  65      10.920  71.930  51.670  1.00  0.00           C
ATOM   1000  O   SER A  65      11.480  71.050  52.350  1.00  0.00           O
ATOM   1001  N   PHE A  66      11.370  72.070  50.420  1.00  0.00           N
ATOM   1002  HN  PHE A  66      11.050  72.870  49.920  1.00  0.00           H
ATOM   1003  CA  PHE A  66      12.580  71.400  49.980  1.00  0.00           C
ATOM   1004  HA  PHE A  66      12.580  70.390  50.360  1.00  0.00           H
ATOM   1005  CB  PHE A  66      12.590  71.400  48.350  1.00  0.00           C
ATOM   1006  HB1 PHE A  66      13.650  71.220  48.040  1.00  0.00           H
ATOM   1007  HB2 PHE A  66      12.260  72.390  47.970  1.00  0.00           H
ATOM   1008  CG  PHE A  66      11.680  70.360  47.940  1.00  0.00           C
ATOM   1009  CD1 PHE A  66      10.380  70.640  47.440  1.00  0.00           C
ATOM   1010  HD1 PHE A  66      10.120  71.690  47.460  1.00  0.00           H
ATOM   1011  CE1 PHE A  66       9.520  69.650  46.950  1.00  0.00           C
ATOM   1012  HE1 PHE A  66       8.580  69.930  46.510  1.00  0.00           H
ATOM   1013  CZ  PHE A  66      10.010  68.340  46.870  1.00  0.00           C
ATOM   1014  HZ  PHE A  66       9.380  67.610  46.390  1.00  0.00           H
ATOM   1015  CD2 PHE A  66      12.080  69.020  47.920  1.00  0.00           C
ATOM   1016  HD2 PHE A  66      13.050  68.700  48.260  1.00  0.00           H
ATOM   1017  CE2 PHE A  66      11.270  68.020  47.360  1.00  0.00           C
ATOM   1018  HE2 PHE A  66      11.630  67.000  47.360  1.00  0.00           H
ATOM   1019  C   PHE A  66      13.720  72.210  50.350  1.00  0.00           C
ATOM   1020  O   PHE A  66      13.680  73.420  50.320  1.00  0.00           O
ATOM   1021  N   LEU A  67      14.810  71.580  50.810  1.00  0.00           N
ATOM   1022  HN  LEU A  67      14.870  70.580  50.900  1.00  0.00           H
ATOM   1023  CA  LEU A  67      16.070  72.310  51.250  1.00  0.00           C
ATOM   1024  HA  LEU A  67      15.990  73.360  51.000  1.00  0.00           H
ATOM   1025  CB  LEU A  67      16.220  72.250  52.760  1.00  0.00           C
ATOM   1026  HB1 LEU A  67      16.040  71.250  53.230  1.00  0.00           H
ATOM   1027  HB2 LEU A  67      15.420  72.900  53.160  1.00  0.00           H
ATOM   1028  CG  LEU A  67      17.630  72.750  53.340  1.00  0.00           C
ATOM   1029  HG  LEU A  67      18.360  72.180  52.730  1.00  0.00           H
ATOM   1030  CD1 LEU A  67      17.880  74.220  52.990  1.00  0.00           C
ATOM   1031 1HD1 LEU A  67      18.780  74.660  53.470  1.00  0.00           H
ATOM   1032 2HD1 LEU A  67      16.970  74.730  53.370  1.00  0.00           H
ATOM   1033 3HD1 LEU A  67      17.900  74.440  51.900  1.00  0.00           H
ATOM   1034  CD2 LEU A  67      17.760  72.570  54.870  1.00  0.00           C
ATOM   1035 1HD2 LEU A  67      18.730  72.950  55.260  1.00  0.00           H
ATOM   1036 2HD2 LEU A  67      17.660  71.480  55.080  1.00  0.00           H
ATOM   1037 3HD2 LEU A  67      17.010  73.220  55.360  1.00  0.00           H
ATOM   1038  C   LEU A  67      17.140  71.480  50.640  1.00  0.00           C
ATOM   1039  O   LEU A  67      17.290  70.240  50.770  1.00  0.00           O
ATOM   1040  N   VAL A  68      17.910  72.160  49.830  1.00  0.00           N
ATOM   1041  HN  VAL A  68      17.770  73.130  49.660  1.00  0.00           H
ATOM   1042  CA  VAL A  68      18.940  71.500  49.040  1.00  0.00           C
ATOM   1043  HA  VAL A  68      19.130  70.460  49.260  1.00  0.00           H
ATOM   1044  CB  VAL A  68      18.700  71.710  47.510  1.00  0.00           C
ATOM   1045  HB  VAL A  68      18.450  72.780  47.360  1.00  0.00           H
ATOM   1046  CG1 VAL A  68      19.920  71.060  46.740  1.00  0.00           C
ATOM   1047 1HG1 VAL A  68      20.820  71.680  46.940  1.00  0.00           H
ATOM   1048 2HG1 VAL A  68      19.640  71.110  45.670  1.00  0.00           H
ATOM   1049 3HG1 VAL A  68      20.030  69.990  47.030  1.00  0.00           H
ATOM   1050  CG2 VAL A  68      17.390  70.940  47.140  1.00  0.00           C
ATOM   1051 1HG2 VAL A  68      17.460  69.940  47.600  1.00  0.00           H
ATOM   1052 2HG2 VAL A  68      17.300  70.930  46.030  1.00  0.00           H
ATOM   1053 3HG2 VAL A  68      16.530  71.500  47.570  1.00  0.00           H
ATOM   1054  C   VAL A  68      20.140  72.240  49.460  1.00  0.00           C
ATOM   1055  O   VAL A  68      20.160  73.490  49.590  1.00  0.00           O
ATOM   1056  N   GLN A  69      21.290  71.550  49.660  1.00  0.00           N
ATOM   1057  HN  GLN A  69      21.330  70.610  49.340  1.00  0.00           H
ATOM   1058  CA  GLN A  69      22.540  72.120  50.140  1.00  0.00           C
ATOM   1059  HA  GLN A  69      22.540  73.200  50.040  1.00  0.00           H
ATOM   1060  CB  GLN A  69      22.790  71.690  51.630  1.00  0.00           C
ATOM   1061  HB1 GLN A  69      23.820  72.000  51.930  1.00  0.00           H
ATOM   1062  HB2 GLN A  69      22.790  70.590  51.780  1.00  0.00           H
ATOM   1063  CG  GLN A  69      21.880  72.510  52.630  1.00  0.00           C
ATOM   1064  HG1 GLN A  69      20.800  72.440  52.400  1.00  0.00           H
ATOM   1065  HG2 GLN A  69      22.160  73.590  52.670  1.00  0.00           H
ATOM   1066  CD  GLN A  69      22.050  72.030  54.060  1.00  0.00           C
ATOM   1067  OE1 GLN A  69      22.950  72.390  54.780  1.00  0.00           O
ATOM   1068  NE2 GLN A  69      21.250  71.030  54.410  1.00  0.00           N
ATOM   1069 1HE2 GLN A  69      21.280  70.740  55.370  1.00  0.00           H
ATOM   1070 2HE2 GLN A  69      20.500  70.840  53.790  1.00  0.00           H
ATOM   1071  C   GLN A  69      23.710  71.650  49.350  1.00  0.00           C
ATOM   1072  O   GLN A  69      23.810  70.450  49.130  1.00  0.00           O
ATOM   1073  N   ALA A  70      24.720  72.490  49.030  1.00  0.00           N
ATOM   1074  HN  ALA A  70      24.570  73.450  49.220  1.00  0.00           H
ATOM   1075  CA  ALA A  70      25.960  71.990  48.500  1.00  0.00           C
ATOM   1076  HA  ALA A  70      26.030  70.920  48.370  1.00  0.00           H
ATOM   1077  CB  ALA A  70      26.290  72.700  47.100  1.00  0.00           C
ATOM   1078  HB1 ALA A  70      25.660  72.240  46.310  1.00  0.00           H
ATOM   1079  HB2 ALA A  70      27.340  72.570  46.760  1.00  0.00           H
ATOM   1080  HB3 ALA A  70      26.060  73.790  47.110  1.00  0.00           H
ATOM   1081  C   ALA A  70      27.070  72.350  49.480  1.00  0.00           C
ATOM   1082  O   ALA A  70      27.250  73.520  49.710  1.00  0.00           O
ATOM   1083  N   GLY A  71      27.890  71.440  50.030  1.00  0.00           N
ATOM   1084  HN  GLY A  71      27.830  70.490  49.720  1.00  0.00           H
ATOM   1085  CA  GLY A  71      28.850  71.750  51.070  1.00  0.00           C
ATOM   1086  HA1 GLY A  71      29.470  72.470  50.550  1.00  0.00           H
ATOM   1087  HA2 GLY A  71      29.270  70.770  51.260  1.00  0.00           H
ATOM   1088  C   GLY A  71      28.290  72.390  52.330  1.00  0.00           C
ATOM   1089  O   GLY A  71      28.950  73.280  52.780  1.00  0.00           O
ATOM   1090  N   ASN A  72      27.140  71.960  52.810  1.00  0.00           N
ATOM   1091  HN  ASN A  72      26.730  71.310  52.180  1.00  0.00           H
ATOM   1092  CA  ASN A  72      26.490  72.460  54.020  1.00  0.00           C
ATOM   1093  HA  ASN A  72      25.630  71.810  54.080  1.00  0.00           H
ATOM   1094  CB  ASN A  72      27.220  72.260  55.390  1.00  0.00           C
ATOM   1095  HB1 ASN A  72      26.830  72.750  56.310  1.00  0.00           H
ATOM   1096  HB2 ASN A  72      28.210  72.700  55.160  1.00  0.00           H
ATOM   1097  CG  ASN A  72      27.390  70.750  55.540  1.00  0.00           C
ATOM   1098  OD1 ASN A  72      28.390  70.150  55.170  1.00  0.00           O
ATOM   1099  ND2 ASN A  72      26.480  70.050  56.180  1.00  0.00           N
ATOM   1100 1HD2 ASN A  72      25.900  70.490  56.870  1.00  0.00           H
ATOM   1101 2HD2 ASN A  72      26.780  69.110  56.320  1.00  0.00           H
ATOM   1102  C   ASN A  72      25.750  73.770  53.930  1.00  0.00           C
ATOM   1103  O   ASN A  72      25.160  74.310  54.850  1.00  0.00           O
ATOM   1104  N   VAL A  73      25.770  74.360  52.690  1.00  0.00           N
ATOM   1105  HN  VAL A  73      26.260  74.020  51.890  1.00  0.00           H
ATOM   1106  CA  VAL A  73      25.270  75.740  52.480  1.00  0.00           C
ATOM   1107  HA  VAL A  73      24.780  76.120  53.370  1.00  0.00           H
ATOM   1108  CB  VAL A  73      26.280  76.730  51.940  1.00  0.00           C
ATOM   1109  HB  VAL A  73      26.640  76.440  50.930  1.00  0.00           H
ATOM   1110  CG1 VAL A  73      25.630  78.120  51.810  1.00  0.00           C
ATOM   1111 1HG1 VAL A  73      26.420  78.880  51.600  1.00  0.00           H
ATOM   1112 2HG1 VAL A  73      25.070  78.370  52.740  1.00  0.00           H
ATOM   1113 3HG1 VAL A  73      24.830  78.110  51.040  1.00  0.00           H
ATOM   1114  CG2 VAL A  73      27.410  76.810  52.990  1.00  0.00           C
ATOM   1115 1HG2 VAL A  73      27.050  76.950  54.030  1.00  0.00           H
ATOM   1116 2HG2 VAL A  73      28.050  77.690  52.770  1.00  0.00           H
ATOM   1117 3HG2 VAL A  73      28.020  75.880  52.960  1.00  0.00           H
ATOM   1118  C   VAL A  73      24.150  75.660  51.410  1.00  0.00           C
ATOM   1119  O   VAL A  73      24.310  75.110  50.320  1.00  0.00           O
ATOM   1120  N   GLN A  74      22.860  76.040  51.800  1.00  0.00           N
ATOM   1121  HN  GLN A  74      22.730  76.450  52.700  1.00  0.00           H
ATOM   1122  CA  GLN A  74      21.750  75.970  50.900  1.00  0.00           C
ATOM   1123  HA  GLN A  74      21.730  74.920  50.660  1.00  0.00           H
ATOM   1124  CB  GLN A  74      20.370  76.370  51.550  1.00  0.00           C
ATOM   1125  HB1 GLN A  74      20.050  75.480  52.120  1.00  0.00           H
ATOM   1126  HB2 GLN A  74      19.530  76.470  50.840  1.00  0.00           H
ATOM   1127  CG  GLN A  74      20.470  77.590  52.450  1.00  0.00           C
ATOM   1128  HG1 GLN A  74      21.060  78.440  52.050  1.00  0.00           H
ATOM   1129  HG2 GLN A  74      21.040  77.250  53.340  1.00  0.00           H
ATOM   1130  CD  GLN A  74      19.100  78.150  52.930  1.00  0.00           C
ATOM   1131  OE1 GLN A  74      18.130  78.060  52.180  1.00  0.00           O
ATOM   1132  NE2 GLN A  74      19.040  78.760  54.120  1.00  0.00           N
ATOM   1133 1HE2 GLN A  74      19.920  79.010  54.540  1.00  0.00           H
ATOM   1134 2HE2 GLN A  74      18.200  79.190  54.450  1.00  0.00           H
ATOM   1135  C   GLN A  74      21.880  76.680  49.570  1.00  0.00           C
ATOM   1136  O   GLN A  74      22.590  77.650  49.280  1.00  0.00           O
ATOM   1137  N   LEU A  75      21.130  76.030  48.600  1.00  0.00           N
ATOM   1138  HN  LEU A  75      20.660  75.200  48.870  1.00  0.00           H
ATOM   1139  CA  LEU A  75      20.930  76.510  47.230  1.00  0.00           C
ATOM   1140  HA  LEU A  75      21.410  77.470  47.090  1.00  0.00           H
ATOM   1141  CB  LEU A  75      21.430  75.410  46.280  1.00  0.00           C
ATOM   1142  HB1 LEU A  75      21.520  75.830  45.250  1.00  0.00           H
ATOM   1143  HB2 LEU A  75      20.650  74.610  46.270  1.00  0.00           H
ATOM   1144  CG  LEU A  75      22.730  74.760  46.600  1.00  0.00           C
ATOM   1145  HG  LEU A  75      22.800  74.280  47.600  1.00  0.00           H
ATOM   1146  CD1 LEU A  75      23.000  73.580  45.630  1.00  0.00           C
ATOM   1147 1HD1 LEU A  75      23.680  72.850  46.130  1.00  0.00           H
ATOM   1148 2HD1 LEU A  75      23.400  73.870  44.630  1.00  0.00           H
ATOM   1149 3HD1 LEU A  75      22.040  73.040  45.530  1.00  0.00           H
ATOM   1150  CD2 LEU A  75      23.860  75.860  46.540  1.00  0.00           C
ATOM   1151 1HD2 LEU A  75      23.580  76.640  47.280  1.00  0.00           H
ATOM   1152 2HD2 LEU A  75      24.050  76.340  45.550  1.00  0.00           H
ATOM   1153 3HD2 LEU A  75      24.850  75.440  46.820  1.00  0.00           H
ATOM   1154  C   LEU A  75      19.450  76.610  47.110  1.00  0.00           C
ATOM   1155  O   LEU A  75      18.710  75.620  47.270  1.00  0.00           O
ATOM   1156  N   ARG A  76      18.880  77.810  46.920  1.00  0.00           N
ATOM   1157  HN  ARG A  76      19.490  78.570  46.690  1.00  0.00           H
ATOM   1158  CA  ARG A  76      17.440  78.100  47.000  1.00  0.00           C
ATOM   1159  HA  ARG A  76      17.140  77.570  47.890  1.00  0.00           H
ATOM   1160  CB  ARG A  76      17.240  79.620  47.270  1.00  0.00           C
ATOM   1161  HB1 ARG A  76      16.170  79.800  47.020  1.00  0.00           H
ATOM   1162  HB2 ARG A  76      17.800  80.210  46.510  1.00  0.00           H
ATOM   1163  CG  ARG A  76      17.390  80.110  48.740  1.00  0.00           C
ATOM   1164  HG1 ARG A  76      16.760  79.370  49.280  1.00  0.00           H
ATOM   1165  HG2 ARG A  76      17.150  81.190  48.800  1.00  0.00           H
ATOM   1166  CD  ARG A  76      18.800  80.070  49.390  1.00  0.00           C
ATOM   1167  HD1 ARG A  76      18.970  78.970  49.380  1.00  0.00           H
ATOM   1168  HD2 ARG A  76      18.790  80.470  50.430  1.00  0.00           H
ATOM   1169  NE  ARG A  76      19.730  80.670  48.460  1.00  0.00           N
ATOM   1170  HE  ARG A  76      19.420  80.620  47.510  1.00  0.00           H
ATOM   1171  CZ  ARG A  76      21.020  80.610  48.750  1.00  0.00           C
ATOM   1172  NH1 ARG A  76      21.570  80.640  49.920  1.00  0.00           N
ATOM   1173 1HH1 ARG A  76      21.010  80.600  50.740  1.00  0.00           H
ATOM   1174 2HH1 ARG A  76      22.550  80.480  50.060  1.00  0.00           H
ATOM   1175  NH2 ARG A  76      21.800  80.460  47.680  1.00  0.00           N
ATOM   1176 1HH2 ARG A  76      21.350  80.610  46.800  1.00  0.00           H
ATOM   1177 2HH2 ARG A  76      22.800  80.420  47.720  1.00  0.00           H
ATOM   1178  C   ARG A  76      16.690  77.500  45.830  1.00  0.00           C
ATOM   1179  O   ARG A  76      17.050  77.740  44.700  1.00  0.00           O
ATOM   1180  N   VAL A  77      15.740  76.650  46.080  1.00  0.00           N
ATOM   1181  HN  VAL A  77      15.400  76.430  46.990  1.00  0.00           H
ATOM   1182  CA  VAL A  77      14.930  76.000  45.040  1.00  0.00           C
ATOM   1183  HA  VAL A  77      15.610  75.640  44.270  1.00  0.00           H
ATOM   1184  CB  VAL A  77      14.070  74.820  45.560  1.00  0.00           C
ATOM   1185  HB  VAL A  77      13.400  75.260  46.340  1.00  0.00           H
ATOM   1186  CG1 VAL A  77      13.260  74.160  44.540  1.00  0.00           C
ATOM   1187 1HG1 VAL A  77      12.530  73.580  45.140  1.00  0.00           H
ATOM   1188 2HG1 VAL A  77      13.760  73.510  43.790  1.00  0.00           H
ATOM   1189 3HG1 VAL A  77      12.630  74.890  44.000  1.00  0.00           H
ATOM   1190  CG2 VAL A  77      15.030  73.760  46.110  1.00  0.00           C
ATOM   1191 1HG2 VAL A  77      15.900  73.570  45.440  1.00  0.00           H
ATOM   1192 2HG2 VAL A  77      14.460  72.810  46.220  1.00  0.00           H
ATOM   1193 3HG2 VAL A  77      15.500  74.140  47.040  1.00  0.00           H
ATOM   1194  C   VAL A  77      14.100  77.100  44.390  1.00  0.00           C
ATOM   1195  O   VAL A  77      13.260  77.740  45.080  1.00  0.00           O
ATOM   1196  N   ILE A  78      14.170  77.180  43.060  1.00  0.00           N
ATOM   1197  HN  ILE A  78      14.850  76.570  42.660  1.00  0.00           H
ATOM   1198  CA  ILE A  78      13.260  78.010  42.280  1.00  0.00           C
ATOM   1199  HA  ILE A  78      12.550  78.500  42.930  1.00  0.00           H
ATOM   1200  CB  ILE A  78      14.100  78.970  41.470  1.00  0.00           C
ATOM   1201  HB  ILE A  78      13.450  79.470  40.720  1.00  0.00           H
ATOM   1202  CG2 ILE A  78      14.610  79.990  42.470  1.00  0.00           C
ATOM   1203 1HG2 ILE A  78      14.390  81.020  42.130  1.00  0.00           H
ATOM   1204 2HG2 ILE A  78      15.710  79.900  42.660  1.00  0.00           H
ATOM   1205 3HG2 ILE A  78      14.260  79.820  43.510  1.00  0.00           H
ATOM   1206  CG1 ILE A  78      15.280  78.390  40.730  1.00  0.00           C
ATOM   1207 1HG1 ILE A  78      15.000  77.410  40.290  1.00  0.00           H
ATOM   1208 2HG1 ILE A  78      16.120  78.340  41.450  1.00  0.00           H
ATOM   1209  CD  ILE A  78      15.790  79.260  39.650  1.00  0.00           C
ATOM   1210  HD1 ILE A  78      14.980  79.210  38.880  1.00  0.00           H
ATOM   1211  HD2 ILE A  78      16.730  78.880  39.210  1.00  0.00           H
ATOM   1212  HD3 ILE A  78      15.960  80.300  39.980  1.00  0.00           H
ATOM   1213  C   ILE A  78      12.370  77.200  41.360  1.00  0.00           C
ATOM   1214  O   ILE A  78      11.490  77.710  40.690  1.00  0.00           O
ATOM   1215  N   GLY A  79      12.530  75.880  41.300  1.00  0.00           N
ATOM   1216  HN  GLY A  79      13.350  75.530  41.740  1.00  0.00           H
ATOM   1217  CA  GLY A  79      11.530  75.010  40.620  1.00  0.00           C
ATOM   1218  HA1 GLY A  79      11.540  75.020  39.540  1.00  0.00           H
ATOM   1219  HA2 GLY A  79      10.540  75.220  41.010  1.00  0.00           H
ATOM   1220  C   GLY A  79      11.690  73.580  41.060  1.00  0.00           C
ATOM   1221  O   GLY A  79      12.810  73.060  41.110  1.00  0.00           O
ATOM   1222  N   HSP A  80      10.610  72.830  41.210  1.00  0.00           N
ATOM   1223  HN  HSP A  80       9.710  73.270  41.140  1.00  0.00           H
ATOM   1224  CA  HSP A  80      10.600  71.410  41.390  1.00  0.00           C
ATOM   1225  HA  HSP A  80      11.560  70.980  41.150  1.00  0.00           H
ATOM   1226  CB  HSP A  80      10.130  70.950  42.800  1.00  0.00           C
ATOM   1227  HB1 HSP A  80      11.000  71.110  43.480  1.00  0.00           H
ATOM   1228  HB2 HSP A  80      10.050  69.840  42.810  1.00  0.00           H
ATOM   1229  CD2 HSP A  80       8.540  72.010  44.660  1.00  0.00           C
ATOM   1230  HD2 HSP A  80       9.340  72.290  45.350  1.00  0.00           H
ATOM   1231  CG  HSP A  80       8.830  71.500  43.420  1.00  0.00           C
ATOM   1232  NE2 HSP A  80       7.180  72.150  44.730  1.00  0.00           N
ATOM   1233  HE2 HSP A  80       6.730  72.590  45.510  1.00  0.00           H
ATOM   1234  ND1 HSP A  80       7.660  71.380  42.750  1.00  0.00           N
ATOM   1235  HD1 HSP A  80       7.620  71.090  41.790  1.00  0.00           H
ATOM   1236  CE1 HSP A  80       6.690  71.710  43.540  1.00  0.00           C
ATOM   1237  HE1 HSP A  80       5.680  71.780  43.200  1.00  0.00           H
ATOM   1238  C   HSP A  80       9.630  70.760  40.390  1.00  0.00           C
ATOM   1239  O   HSP A  80       8.510  71.120  40.190  1.00  0.00           O
ATOM   1240  N   SER A  81      10.040  69.660  39.750  1.00  0.00           N
ATOM   1241  HN  SER A  81      10.980  69.340  39.690  1.00  0.00           H
ATOM   1242  CA  SER A  81       9.200  69.030  38.770  1.00  0.00           C
ATOM   1243  HA  SER A  81       8.150  68.960  39.020  1.00  0.00           H
ATOM   1244  CB  SER A  81       9.280  69.860  37.380  1.00  0.00           C
ATOM   1245  HB1 SER A  81       8.750  70.820  37.530  1.00  0.00           H
ATOM   1246  HB2 SER A  81       8.770  69.250  36.600  1.00  0.00           H
ATOM   1247  OG  SER A  81      10.570  70.070  36.900  1.00  0.00           O
ATOM   1248  HG1 SER A  81      11.060  70.330  37.680  1.00  0.00           H
ATOM   1249  C   SER A  81       9.700  67.570  38.630  1.00  0.00           C
ATOM   1250  O   SER A  81      10.790  67.360  39.110  1.00  0.00           O
ATOM   1251  N   MET A  82       8.900  66.620  38.060  1.00  0.00           N
ATOM   1252  HN  MET A  82       8.000  66.940  37.780  1.00  0.00           H
ATOM   1253  CA  MET A  82       9.340  65.280  37.790  1.00  0.00           C
ATOM   1254  HA  MET A  82      10.240  65.090  38.360  1.00  0.00           H
ATOM   1255  CB  MET A  82       8.170  64.330  38.070  1.00  0.00           C
ATOM   1256  HB1 MET A  82       8.500  63.310  37.800  1.00  0.00           H
ATOM   1257  HB2 MET A  82       7.330  64.530  37.370  1.00  0.00           H
ATOM   1258  CG  MET A  82       7.750  64.350  39.530  1.00  0.00           C
ATOM   1259  HG1 MET A  82       6.850  63.700  39.540  1.00  0.00           H
ATOM   1260  HG2 MET A  82       7.250  65.250  39.940  1.00  0.00           H
ATOM   1261  SD  MET A  82       8.960  63.770  40.720  1.00  0.00           S
ATOM   1262  CE  MET A  82       8.280  63.710  42.400  1.00  0.00           C
ATOM   1263  HE1 MET A  82       8.240  62.640  42.710  1.00  0.00           H
ATOM   1264  HE2 MET A  82       7.300  64.210  42.540  1.00  0.00           H
ATOM   1265  HE3 MET A  82       8.920  64.170  43.180  1.00  0.00           H
ATOM   1266  C   MET A  82       9.810  65.120  36.360  1.00  0.00           C
ATOM   1267  O   MET A  82       9.490  65.920  35.450  1.00  0.00           O
ATOM   1268  N   GLN A  83      10.590  64.090  36.140  1.00  0.00           N
ATOM   1269  HN  GLN A  83      10.820  63.500  36.910  1.00  0.00           H
ATOM   1270  CA  GLN A  83      10.870  63.570  34.770  1.00  0.00           C
ATOM   1271  HA  GLN A  83       9.960  63.770  34.220  1.00  0.00           H
ATOM   1272  CB  GLN A  83      12.030  64.220  34.010  1.00  0.00           C
ATOM   1273  HB1 GLN A  83      13.050  64.030  34.410  1.00  0.00           H
ATOM   1274  HB2 GLN A  83      11.930  65.330  34.030  1.00  0.00           H
ATOM   1275  CG  GLN A  83      12.080  63.840  32.420  1.00  0.00           C
ATOM   1276  HG1 GLN A  83      12.630  62.880  32.290  1.00  0.00           H
ATOM   1277  HG2 GLN A  83      12.680  64.610  31.880  1.00  0.00           H
ATOM   1278  CD  GLN A  83      10.770  63.860  31.690  1.00  0.00           C
ATOM   1279  OE1 GLN A  83      10.510  62.880  31.050  1.00  0.00           O
ATOM   1280  NE2 GLN A  83       9.950  64.930  31.810  1.00  0.00           N
ATOM   1281 1HE2 GLN A  83       9.120  64.940  31.260  1.00  0.00           H
ATOM   1282 2HE2 GLN A  83      10.290  65.660  32.410  1.00  0.00           H
ATOM   1283  C   GLN A  83      11.110  62.130  34.860  1.00  0.00           C
ATOM   1284  O   GLN A  83      12.070  61.700  35.520  1.00  0.00           O
ATOM   1285  N   ASN A  84      10.210  61.240  34.260  1.00  0.00           N
ATOM   1286  HN  ASN A  84       9.450  61.610  33.740  1.00  0.00           H
ATOM   1287  CA  ASN A  84      10.460  59.790  34.300  1.00  0.00           C
ATOM   1288  HA  ASN A  84       9.670  59.180  33.880  1.00  0.00           H
ATOM   1289  CB  ASN A  84      11.680  59.270  33.610  1.00  0.00           C
ATOM   1290  HB1 ASN A  84      11.820  58.170  33.650  1.00  0.00           H
ATOM   1291  HB2 ASN A  84      12.600  59.850  33.830  1.00  0.00           H
ATOM   1292  CG  ASN A  84      11.640  59.650  32.100  1.00  0.00           C
ATOM   1293  OD1 ASN A  84      12.620  60.310  31.660  1.00  0.00           O
ATOM   1294  ND2 ASN A  84      10.610  59.180  31.410  1.00  0.00           N
ATOM   1295 1HD2 ASN A  84      10.450  59.530  30.480  1.00  0.00           H
ATOM   1296 2HD2 ASN A  84      10.150  58.370  31.780  1.00  0.00           H
ATOM   1297  C   ASN A  84      10.360  59.380  35.760  1.00  0.00           C
ATOM   1298  O   ASN A  84       9.450  59.820  36.480  1.00  0.00           O
ATOM   1299  N   CYS A  85      11.320  58.540  36.220  1.00  0.00           N
ATOM   1300  HN  CYS A  85      12.120  58.260  35.690  1.00  0.00           H
ATOM   1301  CA  CYS A  85      11.230  57.960  37.540  1.00  0.00           C
ATOM   1302  HA  CYS A  85      10.250  58.020  37.990  1.00  0.00           H
ATOM   1303  CB  CYS A  85      11.620  56.520  37.560  1.00  0.00           C
ATOM   1304  HB1 CYS A  85      11.520  56.120  38.590  1.00  0.00           H
ATOM   1305  HB2 CYS A  85      12.680  56.360  37.270  1.00  0.00           H
ATOM   1306  SG  CYS A  85      10.620  55.380  36.570  1.00  0.00           S
ATOM   1307  HG1 CYS A  85      11.350  55.650  35.500  1.00  0.00           H
ATOM   1308  C   CYS A  85      12.070  58.760  38.510  1.00  0.00           C
ATOM   1309  O   CYS A  85      12.410  58.350  39.630  1.00  0.00           O
ATOM   1310  N   LEU A  86      12.360  60.050  38.210  1.00  0.00           N
ATOM   1311  HN  LEU A  86      12.130  60.600  37.410  1.00  0.00           H
ATOM   1312  CA  LEU A  86      13.350  60.840  38.930  1.00  0.00           C
ATOM   1313  HA  LEU A  86      13.330  60.560  39.970  1.00  0.00           H
ATOM   1314  CB  LEU A  86      14.760  61.030  38.340  1.00  0.00           C
ATOM   1315  HB1 LEU A  86      15.370  61.870  38.740  1.00  0.00           H
ATOM   1316  HB2 LEU A  86      14.670  61.320  37.270  1.00  0.00           H
ATOM   1317  CG  LEU A  86      15.640  59.780  38.320  1.00  0.00           C
ATOM   1318  HG  LEU A  86      15.070  59.030  37.720  1.00  0.00           H
ATOM   1319  CD1 LEU A  86      16.960  60.200  37.610  1.00  0.00           C
ATOM   1320 1HD1 LEU A  86      16.750  60.430  36.540  1.00  0.00           H
ATOM   1321 2HD1 LEU A  86      17.600  59.290  37.600  1.00  0.00           H
ATOM   1322 3HD1 LEU A  86      17.550  61.000  38.090  1.00  0.00           H
ATOM   1323  CD2 LEU A  86      15.900  59.300  39.670  1.00  0.00           C
ATOM   1324 1HD2 LEU A  86      16.400  60.090  40.270  1.00  0.00           H
ATOM   1325 2HD2 LEU A  86      16.560  58.410  39.670  1.00  0.00           H
ATOM   1326 3HD2 LEU A  86      14.960  59.030  40.190  1.00  0.00           H
ATOM   1327  C   LEU A  86      12.790  62.310  39.160  1.00  0.00           C
ATOM   1328  O   LEU A  86      11.910  62.780  38.470  1.00  0.00           O
ATOM   1329  N   LEU A  87      13.250  63.010  40.150  1.00  0.00           N
ATOM   1330  HN  LEU A  87      14.040  62.660  40.650  1.00  0.00           H
ATOM   1331  CA  LEU A  87      12.840  64.330  40.500  1.00  0.00           C
ATOM   1332  HA  LEU A  87      11.940  64.510  39.930  1.00  0.00           H
ATOM   1333  CB  LEU A  87      12.710  64.400  42.060  1.00  0.00           C
ATOM   1334  HB1 LEU A  87      13.700  64.130  42.470  1.00  0.00           H
ATOM   1335  HB2 LEU A  87      11.960  63.660  42.410  1.00  0.00           H
ATOM   1336  CG  LEU A  87      12.390  65.830  42.580  1.00  0.00           C
ATOM   1337  HG  LEU A  87      13.240  66.470  42.270  1.00  0.00           H
ATOM   1338  CD1 LEU A  87      11.060  66.460  42.120  1.00  0.00           C
ATOM   1339 1HD1 LEU A  87      11.160  67.540  42.360  1.00  0.00           H
ATOM   1340 2HD1 LEU A  87      10.260  65.890  42.640  1.00  0.00           H
ATOM   1341 3HD1 LEU A  87      11.070  66.360  41.010  1.00  0.00           H
ATOM   1342  CD2 LEU A  87      12.360  65.860  44.110  1.00  0.00           C
ATOM   1343 1HD2 LEU A  87      11.340  65.740  44.550  1.00  0.00           H
ATOM   1344 2HD2 LEU A  87      12.770  66.830  44.450  1.00  0.00           H
ATOM   1345 3HD2 LEU A  87      12.970  65.070  44.580  1.00  0.00           H
ATOM   1346  C   LEU A  87      13.950  65.300  40.120  1.00  0.00           C
ATOM   1347  O   LEU A  87      15.170  64.950  40.160  1.00  0.00           O
ATOM   1348  N   ARG A  88      13.480  66.470  39.610  1.00  0.00           N
ATOM   1349  HN  ARG A  88      12.520  66.690  39.450  1.00  0.00           H
ATOM   1350  CA  ARG A  88      14.430  67.590  39.240  1.00  0.00           C
ATOM   1351  HA  ARG A  88      15.450  67.290  39.440  1.00  0.00           H
ATOM   1352  CB  ARG A  88      14.280  67.830  37.710  1.00  0.00           C
ATOM   1353  HB1 ARG A  88      14.810  68.760  37.390  1.00  0.00           H
ATOM   1354  HB2 ARG A  88      13.200  67.940  37.480  1.00  0.00           H
ATOM   1355  CG  ARG A  88      14.770  66.570  36.910  1.00  0.00           C
ATOM   1356  HG1 ARG A  88      13.950  65.820  36.880  1.00  0.00           H
ATOM   1357  HG2 ARG A  88      15.610  66.020  37.380  1.00  0.00           H
ATOM   1358  CD  ARG A  88      15.100  66.860  35.440  1.00  0.00           C
ATOM   1359  HD1 ARG A  88      15.970  67.540  35.330  1.00  0.00           H
ATOM   1360  HD2 ARG A  88      14.320  67.430  34.890  1.00  0.00           H
ATOM   1361  NE  ARG A  88      15.210  65.580  34.660  1.00  0.00           N
ATOM   1362  HE  ARG A  88      15.140  64.680  35.080  1.00  0.00           H
ATOM   1363  CZ  ARG A  88      15.450  65.540  33.290  1.00  0.00           C
ATOM   1364  NH1 ARG A  88      15.700  66.630  32.610  1.00  0.00           N
ATOM   1365 1HH1 ARG A  88      15.690  67.560  32.990  1.00  0.00           H
ATOM   1366 2HH1 ARG A  88      15.640  66.670  31.610  1.00  0.00           H
ATOM   1367  NH2 ARG A  88      15.480  64.400  32.630  1.00  0.00           N
ATOM   1368 1HH2 ARG A  88      15.420  63.600  33.220  1.00  0.00           H
ATOM   1369 2HH2 ARG A  88      15.030  64.330  31.750  1.00  0.00           H
ATOM   1370  C   ARG A  88      14.130  68.910  39.900  1.00  0.00           C
ATOM   1371  O   ARG A  88      13.080  69.500  39.650  1.00  0.00           O
ATOM   1372  N   LEU A  89      15.110  69.500  40.670  1.00  0.00           N
ATOM   1373  HN  LEU A  89      15.960  69.000  40.780  1.00  0.00           H
ATOM   1374  CA  LEU A  89      15.030  70.760  41.290  1.00  0.00           C
ATOM   1375  HA  LEU A  89      14.010  71.080  41.150  1.00  0.00           H
ATOM   1376  CB  LEU A  89      15.440  70.700  42.850  1.00  0.00           C
ATOM   1377  HB1 LEU A  89      15.100  71.650  43.330  1.00  0.00           H
ATOM   1378  HB2 LEU A  89      16.490  70.370  42.720  1.00  0.00           H
ATOM   1379  CG  LEU A  89      14.690  69.610  43.670  1.00  0.00           C
ATOM   1380  HG  LEU A  89      13.840  69.180  43.100  1.00  0.00           H
ATOM   1381  CD1 LEU A  89      15.720  68.530  43.970  1.00  0.00           C
ATOM   1382 1HD1 LEU A  89      15.830  67.770  43.160  1.00  0.00           H
ATOM   1383 2HD1 LEU A  89      15.470  67.930  44.860  1.00  0.00           H
ATOM   1384 3HD1 LEU A  89      16.680  68.980  44.310  1.00  0.00           H
ATOM   1385  CD2 LEU A  89      14.240  70.290  44.940  1.00  0.00           C
ATOM   1386 1HD2 LEU A  89      15.100  70.930  45.220  1.00  0.00           H
ATOM   1387 2HD2 LEU A  89      14.070  69.750  45.890  1.00  0.00           H
ATOM   1388 3HD2 LEU A  89      13.420  71.000  44.680  1.00  0.00           H
ATOM   1389  C   LEU A  89      15.950  71.740  40.560  1.00  0.00           C
ATOM   1390  O   LEU A  89      17.170  71.540  40.480  1.00  0.00           O
ATOM   1391  N   LYS A  90      15.410  72.930  40.200  1.00  0.00           N
ATOM   1392  HN  LYS A  90      14.450  73.010  40.460  1.00  0.00           H
ATOM   1393  CA  LYS A  90      16.020  74.140  39.740  1.00  0.00           C
ATOM   1394  HA  LYS A  90      16.960  74.010  39.230  1.00  0.00           H
ATOM   1395  CB  LYS A  90      15.060  74.920  38.880  1.00  0.00           C
ATOM   1396  HB1 LYS A  90      15.260  76.010  38.760  1.00  0.00           H
ATOM   1397  HB2 LYS A  90      14.070  74.830  39.370  1.00  0.00           H
ATOM   1398  CG  LYS A  90      14.990  74.400  37.440  1.00  0.00           C
ATOM   1399  HG1 LYS A  90      14.150  74.920  36.930  1.00  0.00           H
ATOM   1400  HG2 LYS A  90      14.750  73.320  37.270  1.00  0.00           H
ATOM   1401  CD  LYS A  90      16.290  74.440  36.600  1.00  0.00           C
ATOM   1402  HD1 LYS A  90      17.110  73.790  36.980  1.00  0.00           H
ATOM   1403  HD2 LYS A  90      16.720  75.460  36.610  1.00  0.00           H
ATOM   1404  CE  LYS A  90      16.040  74.100  35.060  1.00  0.00           C
ATOM   1405  HE1 LYS A  90      15.280  74.750  34.570  1.00  0.00           H
ATOM   1406  HE2 LYS A  90      15.740  73.030  35.070  1.00  0.00           H
ATOM   1407  NZ  LYS A  90      17.330  74.170  34.400  1.00  0.00           N
ATOM   1408  HZ1 LYS A  90      17.910  74.970  34.740  1.00  0.00           H
ATOM   1409  HZ2 LYS A  90      17.270  74.170  33.370  1.00  0.00           H
ATOM   1410  HZ3 LYS A  90      18.000  73.390  34.570  1.00  0.00           H
ATOM   1411  C   LYS A  90      16.320  74.930  41.010  1.00  0.00           C
ATOM   1412  O   LYS A  90      15.500  75.270  41.830  1.00  0.00           O
ATOM   1413  N   VAL A  91      17.600  75.290  41.130  1.00  0.00           N
ATOM   1414  HN  VAL A  91      18.260  74.840  40.530  1.00  0.00           H
ATOM   1415  CA  VAL A  91      18.180  76.210  42.220  1.00  0.00           C
ATOM   1416  HA  VAL A  91      17.350  76.560  42.820  1.00  0.00           H
ATOM   1417  CB  VAL A  91      19.130  75.550  43.180  1.00  0.00           C
ATOM   1418  HB  VAL A  91      19.320  76.240  44.030  1.00  0.00           H
ATOM   1419  CG1 VAL A  91      18.420  74.380  43.870  1.00  0.00           C
ATOM   1420 1HG1 VAL A  91      17.850  74.840  44.700  1.00  0.00           H
ATOM   1421 2HG1 VAL A  91      19.210  73.760  44.360  1.00  0.00           H
ATOM   1422 3HG1 VAL A  91      17.730  73.770  43.240  1.00  0.00           H
ATOM   1423  CG2 VAL A  91      20.360  75.010  42.420  1.00  0.00           C
ATOM   1424 1HG2 VAL A  91      20.720  75.830  41.760  1.00  0.00           H
ATOM   1425 2HG2 VAL A  91      19.890  74.140  41.900  1.00  0.00           H
ATOM   1426 3HG2 VAL A  91      21.130  74.640  43.120  1.00  0.00           H
ATOM   1427  C   VAL A  91      18.770  77.460  41.670  1.00  0.00           C
ATOM   1428  O   VAL A  91      19.130  77.600  40.510  1.00  0.00           O
ATOM   1429  N   ASP A  92      18.800  78.460  42.560  1.00  0.00           N
ATOM   1430  HN  ASP A  92      18.470  78.310  43.500  1.00  0.00           H
ATOM   1431  CA  ASP A  92      19.120  79.900  42.320  1.00  0.00           C
ATOM   1432  HA  ASP A  92      18.520  80.150  41.470  1.00  0.00           H
ATOM   1433  CB  ASP A  92      18.720  80.550  43.710  1.00  0.00           C
ATOM   1434  HB1 ASP A  92      17.700  80.200  43.990  1.00  0.00           H
ATOM   1435  HB2 ASP A  92      18.720  81.650  43.570  1.00  0.00           H
ATOM   1436  CG  ASP A  92      19.780  80.420  44.820  1.00  0.00           C
ATOM   1437  OD1 ASP A  92      19.940  81.340  45.580  1.00  0.00           O
ATOM   1438  OD2 ASP A  92      20.520  79.440  44.930  1.00  0.00           O
ATOM   1439  C   ASP A  92      20.510  80.090  41.870  1.00  0.00           C
ATOM   1440  O   ASP A  92      20.840  80.780  40.910  1.00  0.00           O
ATOM   1441  N   THR A  93      21.390  79.320  42.440  1.00  0.00           N
ATOM   1442  HN  THR A  93      21.050  78.740  43.180  1.00  0.00           H
ATOM   1443  CA  THR A  93      22.830  79.120  42.170  1.00  0.00           C
ATOM   1444  HA  THR A  93      23.070  80.140  41.900  1.00  0.00           H
ATOM   1445  CB  THR A  93      23.630  78.600  43.350  1.00  0.00           C
ATOM   1446  HB  THR A  93      23.410  77.530  43.550  1.00  0.00           H
ATOM   1447  OG1 THR A  93      23.290  79.340  44.570  1.00  0.00           O
ATOM   1448  HG1 THR A  93      22.340  79.180  44.670  1.00  0.00           H
ATOM   1449  CG2 THR A  93      25.100  78.830  42.950  1.00  0.00           C
ATOM   1450 1HG2 THR A  93      25.350  78.490  41.920  1.00  0.00           H
ATOM   1451 2HG2 THR A  93      25.780  78.440  43.730  1.00  0.00           H
ATOM   1452 3HG2 THR A  93      25.340  79.900  42.770  1.00  0.00           H
ATOM   1453  C   THR A  93      23.060  78.150  40.960  1.00  0.00           C
ATOM   1454  O   THR A  93      22.890  76.930  41.100  1.00  0.00           O
ATOM   1455  N   SER A  94      23.500  78.710  39.850  1.00  0.00           N
ATOM   1456  HN  SER A  94      23.500  79.690  39.700  1.00  0.00           H
ATOM   1457  CA  SER A  94      23.920  77.780  38.810  1.00  0.00           C
ATOM   1458  HA  SER A  94      23.420  76.820  38.830  1.00  0.00           H
ATOM   1459  CB  SER A  94      23.580  78.200  37.340  1.00  0.00           C
ATOM   1460  HB1 SER A  94      24.230  79.050  37.040  1.00  0.00           H
ATOM   1461  HB2 SER A  94      22.500  78.460  37.380  1.00  0.00           H
ATOM   1462  OG  SER A  94      23.780  77.200  36.370  1.00  0.00           O
ATOM   1463  HG1 SER A  94      24.640  77.280  35.960  1.00  0.00           H
ATOM   1464  C   SER A  94      25.380  77.540  38.930  1.00  0.00           C
ATOM   1465  O   SER A  94      26.120  78.490  38.950  1.00  0.00           O
ATOM   1466  N   ASN A  95      25.770  76.280  39.170  1.00  0.00           N
ATOM   1467  HN  ASN A  95      25.120  75.520  39.190  1.00  0.00           H
ATOM   1468  CA  ASN A  95      27.110  75.980  39.690  1.00  0.00           C
ATOM   1469  HA  ASN A  95      27.230  76.370  40.690  1.00  0.00           H
ATOM   1470  CB  ASN A  95      27.220  74.400  39.880  1.00  0.00           C
ATOM   1471  HB1 ASN A  95      27.090  74.030  38.830  1.00  0.00           H
ATOM   1472  HB2 ASN A  95      26.310  74.290  40.510  1.00  0.00           H
ATOM   1473  CG  ASN A  95      28.410  73.720  40.560  1.00  0.00           C
ATOM   1474  OD1 ASN A  95      29.340  74.470  40.910  1.00  0.00           O
ATOM   1475  ND2 ASN A  95      28.290  72.390  40.840  1.00  0.00           N
ATOM   1476 1HD2 ASN A  95      28.850  71.860  41.470  1.00  0.00           H
ATOM   1477 2HD2 ASN A  95      27.450  72.000  40.460  1.00  0.00           H
ATOM   1478  C   ASN A  95      28.250  76.420  38.750  1.00  0.00           C
ATOM   1479  O   ASN A  95      28.160  76.170  37.580  1.00  0.00           O
ATOM   1480  N   PRO A  96      29.340  77.130  39.180  1.00  0.00           N
ATOM   1481  CD  PRO A  96      29.280  78.040  40.300  1.00  0.00           C
ATOM   1482  HD1 PRO A  96      29.760  77.440  41.100  1.00  0.00           H
ATOM   1483  HD2 PRO A  96      28.240  78.310  40.590  1.00  0.00           H
ATOM   1484  CA  PRO A  96      30.430  77.400  38.250  1.00  0.00           C
ATOM   1485  HA  PRO A  96      30.090  77.810  37.310  1.00  0.00           H
ATOM   1486  CB  PRO A  96      31.140  78.580  38.970  1.00  0.00           C
ATOM   1487  HB1 PRO A  96      31.640  79.300  38.290  1.00  0.00           H
ATOM   1488  HB2 PRO A  96      31.960  78.270  39.650  1.00  0.00           H
ATOM   1489  CG  PRO A  96      30.030  79.220  39.760  1.00  0.00           C
ATOM   1490  HG1 PRO A  96      30.470  79.860  40.560  1.00  0.00           H
ATOM   1491  HG2 PRO A  96      29.470  79.860  39.060  1.00  0.00           H
ATOM   1492  C   PRO A  96      31.420  76.320  38.010  1.00  0.00           C
ATOM   1493  O   PRO A  96      32.270  76.560  37.190  1.00  0.00           O
ATOM   1494  N   LYS A  97      31.270  75.100  38.640  1.00  0.00           N
ATOM   1495  HN  LYS A  97      30.450  74.920  39.180  1.00  0.00           H
ATOM   1496  CA  LYS A  97      32.230  74.000  38.520  1.00  0.00           C
ATOM   1497  HA  LYS A  97      33.030  74.340  37.880  1.00  0.00           H
ATOM   1498  CB  LYS A  97      32.930  73.560  39.790  1.00  0.00           C
ATOM   1499  HB1 LYS A  97      33.660  72.760  39.560  1.00  0.00           H
ATOM   1500  HB2 LYS A  97      32.190  73.090  40.470  1.00  0.00           H
ATOM   1501  CG  LYS A  97      33.800  74.680  40.480  1.00  0.00           C
ATOM   1502  HG1 LYS A  97      34.060  74.290  41.490  1.00  0.00           H
ATOM   1503  HG2 LYS A  97      33.120  75.550  40.620  1.00  0.00           H
ATOM   1504  CD  LYS A  97      34.960  75.080  39.680  1.00  0.00           C
ATOM   1505  HD1 LYS A  97      34.560  75.410  38.700  1.00  0.00           H
ATOM   1506  HD2 LYS A  97      35.570  74.170  39.510  1.00  0.00           H
ATOM   1507  CE  LYS A  97      35.840  76.300  40.190  1.00  0.00           C
ATOM   1508  HE1 LYS A  97      35.300  77.220  40.490  1.00  0.00           H
ATOM   1509  HE2 LYS A  97      36.620  76.470  39.410  1.00  0.00           H
ATOM   1510  NZ  LYS A  97      36.580  75.940  41.430  1.00  0.00           N
ATOM   1511  HZ1 LYS A  97      35.900  75.750  42.190  1.00  0.00           H
ATOM   1512  HZ2 LYS A  97      37.160  76.750  41.750  1.00  0.00           H
ATOM   1513  HZ3 LYS A  97      37.210  75.120  41.300  1.00  0.00           H
ATOM   1514  C   LYS A  97      31.700  72.800  37.800  1.00  0.00           C
ATOM   1515  O   LYS A  97      32.300  71.740  37.860  1.00  0.00           O
ATOM   1516  N   THR A  98      30.510  72.880  37.230  1.00  0.00           N
ATOM   1517  HN  THR A  98      30.010  73.730  37.160  1.00  0.00           H
ATOM   1518  CA  THR A  98      29.960  71.730  36.640  1.00  0.00           C
ATOM   1519  HA  THR A  98      29.900  70.960  37.390  1.00  0.00           H
ATOM   1520  CB  THR A  98      28.610  71.920  35.920  1.00  0.00           C
ATOM   1521  HB  THR A  98      28.760  72.500  34.980  1.00  0.00           H
ATOM   1522  OG1 THR A  98      27.810  72.710  36.710  1.00  0.00           O
ATOM   1523  HG1 THR A  98      27.410  73.350  36.110  1.00  0.00           H
ATOM   1524  CG2 THR A  98      27.890  70.670  35.590  1.00  0.00           C
ATOM   1525 1HG2 THR A  98      28.390  69.920  34.940  1.00  0.00           H
ATOM   1526 2HG2 THR A  98      26.920  70.870  35.090  1.00  0.00           H
ATOM   1527 3HG2 THR A  98      27.650  70.270  36.600  1.00  0.00           H
ATOM   1528  C   THR A  98      30.890  71.280  35.390  1.00  0.00           C
ATOM   1529  O   THR A  98      31.320  72.130  34.600  1.00  0.00           O
ATOM   1530  N   PRO A  99      31.310  70.000  35.350  1.00  0.00           N
ATOM   1531  CD  PRO A  99      30.960  68.860  36.290  1.00  0.00           C
ATOM   1532  HD1 PRO A  99      29.960  68.970  36.750  1.00  0.00           H
ATOM   1533  HD2 PRO A  99      31.620  68.790  37.190  1.00  0.00           H
ATOM   1534  CA  PRO A  99      31.970  69.420  34.170  1.00  0.00           C
ATOM   1535  HA  PRO A  99      32.930  69.900  34.050  1.00  0.00           H
ATOM   1536  CB  PRO A  99      32.190  67.920  34.500  1.00  0.00           C
ATOM   1537  HB1 PRO A  99      33.170  67.930  35.010  1.00  0.00           H
ATOM   1538  HB2 PRO A  99      32.230  67.220  33.630  1.00  0.00           H
ATOM   1539  CG  PRO A  99      30.980  67.600  35.430  1.00  0.00           C
ATOM   1540  HG1 PRO A  99      30.110  67.660  34.740  1.00  0.00           H
ATOM   1541  HG2 PRO A  99      30.940  66.630  35.970  1.00  0.00           H
ATOM   1542  C   PRO A  99      31.180  69.520  32.890  1.00  0.00           C
ATOM   1543  O   PRO A  99      29.960  69.700  32.960  1.00  0.00           O
ATOM   1544  N   LYS A 100      31.810  69.360  31.720  1.00  0.00           N
ATOM   1545  HN  LYS A 100      32.790  69.330  31.840  1.00  0.00           H
ATOM   1546  CA  LYS A 100      31.170  69.090  30.450  1.00  0.00           C
ATOM   1547  HA  LYS A 100      30.300  69.720  30.280  1.00  0.00           H
ATOM   1548  CB  LYS A 100      32.150  69.220  29.320  1.00  0.00           C
ATOM   1549  HB1 LYS A 100      31.810  68.870  28.320  1.00  0.00           H
ATOM   1550  HB2 LYS A 100      32.990  68.530  29.540  1.00  0.00           H
ATOM   1551  CG  LYS A 100      32.680  70.670  29.300  1.00  0.00           C
ATOM   1552  HG1 LYS A 100      33.210  70.880  30.250  1.00  0.00           H
ATOM   1553  HG2 LYS A 100      31.780  71.330  29.250  1.00  0.00           H
ATOM   1554  CD  LYS A 100      33.570  70.930  28.070  1.00  0.00           C
ATOM   1555  HD1 LYS A 100      34.010  71.950  28.020  1.00  0.00           H
ATOM   1556  HD2 LYS A 100      33.040  70.820  27.100  1.00  0.00           H
ATOM   1557  CE  LYS A 100      34.990  70.220  28.010  1.00  0.00           C
ATOM   1558  HE1 LYS A 100      34.910  69.160  27.680  1.00  0.00           H
ATOM   1559  HE2 LYS A 100      35.530  70.290  28.980  1.00  0.00           H
ATOM   1560  NZ  LYS A 100      35.870  70.750  26.950  1.00  0.00           N
ATOM   1561  HZ1 LYS A 100      35.930  71.770  27.160  1.00  0.00           H
ATOM   1562  HZ2 LYS A 100      35.380  70.650  26.040  1.00  0.00           H
ATOM   1563  HZ3 LYS A 100      36.810  70.310  26.930  1.00  0.00           H
ATOM   1564  C   LYS A 100      30.610  67.620  30.540  1.00  0.00           C
ATOM   1565  O   LYS A 100      31.220  66.710  31.190  1.00  0.00           O
ATOM   1566  N   TYR A 101      29.360  67.340  30.120  1.00  0.00           N
ATOM   1567  HN  TYR A 101      28.840  68.030  29.620  1.00  0.00           H
ATOM   1568  CA  TYR A 101      28.820  66.000  30.260  1.00  0.00           C
ATOM   1569  HA  TYR A 101      29.610  65.260  30.260  1.00  0.00           H
ATOM   1570  CB  TYR A 101      27.900  65.990  31.470  1.00  0.00           C
ATOM   1571  HB1 TYR A 101      28.430  66.220  32.420  1.00  0.00           H
ATOM   1572  HB2 TYR A 101      27.500  64.990  31.730  1.00  0.00           H
ATOM   1573  CG  TYR A 101      26.720  66.890  31.450  1.00  0.00           C
ATOM   1574  CD1 TYR A 101      25.480  66.520  30.950  1.00  0.00           C
ATOM   1575  HD1 TYR A 101      25.330  65.510  30.590  1.00  0.00           H
ATOM   1576  CE1 TYR A 101      24.330  67.390  30.920  1.00  0.00           C
ATOM   1577  HE1 TYR A 101      23.430  66.990  30.480  1.00  0.00           H
ATOM   1578  CZ  TYR A 101      24.520  68.650  31.430  1.00  0.00           C
ATOM   1579  OH  TYR A 101      23.430  69.530  31.460  1.00  0.00           O
ATOM   1580  HH  TYR A 101      23.670  70.300  31.990  1.00  0.00           H
ATOM   1581  CD2 TYR A 101      26.850  68.160  32.010  1.00  0.00           C
ATOM   1582  HD2 TYR A 101      27.710  68.480  32.570  1.00  0.00           H
ATOM   1583  CE2 TYR A 101      25.700  69.020  32.110  1.00  0.00           C
ATOM   1584  HE2 TYR A 101      25.790  69.940  32.680  1.00  0.00           H
ATOM   1585  C   TYR A 101      28.050  65.500  29.040  1.00  0.00           C
ATOM   1586  O   TYR A 101      27.610  66.130  28.090  1.00  0.00           O
ATOM   1587  N   LYS A 102      27.790  64.220  29.100  1.00  0.00           N
ATOM   1588  HN  LYS A 102      28.110  63.600  29.820  1.00  0.00           H
ATOM   1589  CA  LYS A 102      26.870  63.620  28.180  1.00  0.00           C
ATOM   1590  HA  LYS A 102      26.160  64.370  27.850  1.00  0.00           H
ATOM   1591  CB  LYS A 102      27.590  62.990  26.890  1.00  0.00           C
ATOM   1592  HB1 LYS A 102      27.990  63.790  26.230  1.00  0.00           H
ATOM   1593  HB2 LYS A 102      26.830  62.460  26.280  1.00  0.00           H
ATOM   1594  CG  LYS A 102      28.710  61.930  27.140  1.00  0.00           C
ATOM   1595  HG1 LYS A 102      28.270  61.000  27.550  1.00  0.00           H
ATOM   1596  HG2 LYS A 102      29.370  62.320  27.940  1.00  0.00           H
ATOM   1597  CD  LYS A 102      29.430  61.670  25.870  1.00  0.00           C
ATOM   1598  HD1 LYS A 102      29.870  62.670  25.640  1.00  0.00           H
ATOM   1599  HD2 LYS A 102      28.700  61.550  25.040  1.00  0.00           H
ATOM   1600  CE  LYS A 102      30.450  60.520  25.960  1.00  0.00           C
ATOM   1601  HE1 LYS A 102      29.840  59.630  26.240  1.00  0.00           H
ATOM   1602  HE2 LYS A 102      31.150  60.630  26.820  1.00  0.00           H
ATOM   1603  NZ  LYS A 102      31.220  60.270  24.740  1.00  0.00           N
ATOM   1604  HZ1 LYS A 102      30.810  59.940  23.840  1.00  0.00           H
ATOM   1605  HZ2 LYS A 102      31.930  59.580  25.030  1.00  0.00           H
ATOM   1606  HZ3 LYS A 102      31.670  61.190  24.540  1.00  0.00           H
ATOM   1607  C   LYS A 102      26.170  62.550  29.040  1.00  0.00           C
ATOM   1608  O   LYS A 102      26.800  61.850  29.830  1.00  0.00           O
ATOM   1609  N   PHE A 103      24.840  62.390  28.920  1.00  0.00           N
ATOM   1610  HN  PHE A 103      24.240  62.900  28.300  1.00  0.00           H
ATOM   1611  CA  PHE A 103      24.070  61.350  29.590  1.00  0.00           C
ATOM   1612  HA  PHE A 103      24.600  61.100  30.500  1.00  0.00           H
ATOM   1613  CB  PHE A 103      22.710  61.730  29.980  1.00  0.00           C
ATOM   1614  HB1 PHE A 103      22.070  60.980  30.500  1.00  0.00           H
ATOM   1615  HB2 PHE A 103      22.120  61.970  29.070  1.00  0.00           H
ATOM   1616  CG  PHE A 103      22.540  62.880  30.950  1.00  0.00           C
ATOM   1617  CD1 PHE A 103      23.590  63.610  31.590  1.00  0.00           C
ATOM   1618  HD1 PHE A 103      24.600  63.410  31.250  1.00  0.00           H
ATOM   1619  CE1 PHE A 103      23.360  64.390  32.720  1.00  0.00           C
ATOM   1620  HE1 PHE A 103      24.230  64.790  33.220  1.00  0.00           H
ATOM   1621  CZ  PHE A 103      22.050  64.600  33.100  1.00  0.00           C
ATOM   1622  HZ  PHE A 103      21.810  65.180  33.970  1.00  0.00           H
ATOM   1623  CD2 PHE A 103      21.230  63.180  31.370  1.00  0.00           C
ATOM   1624  HD2 PHE A 103      20.430  62.690  30.850  1.00  0.00           H
ATOM   1625  CE2 PHE A 103      20.990  64.120  32.390  1.00  0.00           C
ATOM   1626  HE2 PHE A 103      19.970  64.230  32.720  1.00  0.00           H
ATOM   1627  C   PHE A 103      23.930  60.130  28.740  1.00  0.00           C
ATOM   1628  O   PHE A 103      23.430  60.230  27.620  1.00  0.00           O
ATOM   1629  N   VAL A 104      24.370  58.940  29.110  1.00  0.00           N
ATOM   1630  HN  VAL A 104      24.710  58.740  30.020  1.00  0.00           H
ATOM   1631  CA  VAL A 104      24.400  57.680  28.330  1.00  0.00           C
ATOM   1632  HA  VAL A 104      23.800  57.730  27.430  1.00  0.00           H
ATOM   1633  CB  VAL A 104      25.900  57.390  28.070  1.00  0.00           C
ATOM   1634  HB  VAL A 104      25.990  56.380  27.620  1.00  0.00           H
ATOM   1635  CG1 VAL A 104      26.570  58.350  27.010  1.00  0.00           C
ATOM   1636 1HG1 VAL A 104      26.250  58.200  25.960  1.00  0.00           H
ATOM   1637 2HG1 VAL A 104      27.680  58.370  27.090  1.00  0.00           H
ATOM   1638 3HG1 VAL A 104      26.210  59.390  27.160  1.00  0.00           H
ATOM   1639  CG2 VAL A 104      26.700  57.350  29.420  1.00  0.00           C
ATOM   1640 1HG2 VAL A 104      27.700  56.870  29.320  1.00  0.00           H
ATOM   1641 2HG2 VAL A 104      26.080  56.800  30.160  1.00  0.00           H
ATOM   1642 3HG2 VAL A 104      26.980  58.410  29.610  1.00  0.00           H
ATOM   1643  C   VAL A 104      23.770  56.400  29.030  1.00  0.00           C
ATOM   1644  O   VAL A 104      23.650  56.440  30.280  1.00  0.00           O
ATOM   1645  N   ARG A 105      23.240  55.410  28.290  1.00  0.00           N
ATOM   1646  HN  ARG A 105      23.440  55.470  27.320  1.00  0.00           H
ATOM   1647  CA  ARG A 105      22.830  54.100  28.720  1.00  0.00           C
ATOM   1648  HA  ARG A 105      22.560  54.230  29.760  1.00  0.00           H
ATOM   1649  CB  ARG A 105      21.420  53.630  28.160  1.00  0.00           C
ATOM   1650  HB1 ARG A 105      21.130  52.620  28.510  1.00  0.00           H
ATOM   1651  HB2 ARG A 105      21.530  53.610  27.050  1.00  0.00           H
ATOM   1652  CG  ARG A 105      20.250  54.640  28.500  1.00  0.00           C
ATOM   1653  HG1 ARG A 105      20.550  55.590  28.030  1.00  0.00           H
ATOM   1654  HG2 ARG A 105      20.290  54.800  29.600  1.00  0.00           H
ATOM   1655  CD  ARG A 105      18.820  54.320  28.060  1.00  0.00           C
ATOM   1656  HD1 ARG A 105      18.740  54.250  26.950  1.00  0.00           H
ATOM   1657  HD2 ARG A 105      18.070  55.030  28.470  1.00  0.00           H
ATOM   1658  NE  ARG A 105      18.480  53.000  28.620  1.00  0.00           N
ATOM   1659  HE  ARG A 105      18.790  52.170  28.150  1.00  0.00           H
ATOM   1660  CZ  ARG A 105      18.020  52.840  29.830  1.00  0.00           C
ATOM   1661  NH1 ARG A 105      17.930  53.860  30.740  1.00  0.00           N
ATOM   1662 1HH1 ARG A 105      18.180  54.770  30.420  1.00  0.00           H
ATOM   1663 2HH1 ARG A 105      17.470  53.700  31.610  1.00  0.00           H
ATOM   1664  NH2 ARG A 105      17.720  51.620  30.210  1.00  0.00           N
ATOM   1665 1HH2 ARG A 105      17.760  50.850  29.580  1.00  0.00           H
ATOM   1666 2HH2 ARG A 105      17.490  51.460  31.170  1.00  0.00           H
ATOM   1667  C   ARG A 105      23.890  53.050  28.560  1.00  0.00           C
ATOM   1668  O   ARG A 105      24.590  53.050  27.560  1.00  0.00           O
ATOM   1669  N   ILE A 106      24.010  52.150  29.550  1.00  0.00           N
ATOM   1670  HN  ILE A 106      23.350  52.290  30.280  1.00  0.00           H
ATOM   1671  CA  ILE A 106      25.070  51.140  29.550  1.00  0.00           C
ATOM   1672  HA  ILE A 106      25.870  51.320  28.840  1.00  0.00           H
ATOM   1673  CB  ILE A 106      25.790  51.300  30.880  1.00  0.00           C
ATOM   1674  HB  ILE A 106      25.130  51.190  31.760  1.00  0.00           H
ATOM   1675  CG2 ILE A 106      26.800  50.150  31.110  1.00  0.00           C
ATOM   1676 1HG2 ILE A 106      27.290  50.250  32.100  1.00  0.00           H
ATOM   1677 2HG2 ILE A 106      27.510  50.140  30.260  1.00  0.00           H
ATOM   1678 3HG2 ILE A 106      26.310  49.160  31.250  1.00  0.00           H
ATOM   1679  CG1 ILE A 106      26.560  52.710  31.040  1.00  0.00           C
ATOM   1680 1HG1 ILE A 106      27.010  52.570  32.050  1.00  0.00           H
ATOM   1681 2HG1 ILE A 106      25.810  53.520  30.930  1.00  0.00           H
ATOM   1682  CD  ILE A 106      27.560  52.990  29.890  1.00  0.00           C
ATOM   1683  HD1 ILE A 106      27.160  53.230  28.880  1.00  0.00           H
ATOM   1684  HD2 ILE A 106      28.200  52.080  29.810  1.00  0.00           H
ATOM   1685  HD3 ILE A 106      28.340  53.750  30.090  1.00  0.00           H
ATOM   1686  C   ILE A 106      24.560  49.770  29.080  1.00  0.00           C
ATOM   1687  O   ILE A 106      23.650  49.150  29.650  1.00  0.00           O
ATOM   1688  N   GLN A 107      25.210  49.290  27.970  1.00  0.00           N
ATOM   1689  HN  GLN A 107      25.970  49.800  27.570  1.00  0.00           H
ATOM   1690  CA  GLN A 107      24.940  47.980  27.400  1.00  0.00           C
ATOM   1691  HA  GLN A 107      23.880  47.790  27.510  1.00  0.00           H
ATOM   1692  CB  GLN A 107      25.370  48.040  25.900  1.00  0.00           C
ATOM   1693  HB1 GLN A 107      25.200  47.010  25.530  1.00  0.00           H
ATOM   1694  HB2 GLN A 107      26.460  48.250  25.750  1.00  0.00           H
ATOM   1695  CG  GLN A 107      24.500  48.990  24.970  1.00  0.00           C
ATOM   1696  HG1 GLN A 107      24.580  48.630  23.920  1.00  0.00           H
ATOM   1697  HG2 GLN A 107      24.860  50.040  25.050  1.00  0.00           H
ATOM   1698  CD  GLN A 107      23.050  49.050  25.430  1.00  0.00           C
ATOM   1699  OE1 GLN A 107      22.520  50.120  25.710  1.00  0.00           O
ATOM   1700  NE2 GLN A 107      22.380  47.830  25.370  1.00  0.00           N
ATOM   1701 1HE2 GLN A 107      21.500  47.670  25.830  1.00  0.00           H
ATOM   1702 2HE2 GLN A 107      22.910  47.080  24.970  1.00  0.00           H
ATOM   1703  C   GLN A 107      25.570  46.770  28.120  1.00  0.00           C
ATOM   1704  O   GLN A 107      26.620  47.010  28.770  1.00  0.00           O
ATOM   1705  N   PRO A 108      25.080  45.510  28.040  1.00  0.00           N
ATOM   1706  CD  PRO A 108      23.730  45.080  27.540  1.00  0.00           C
ATOM   1707  HD1 PRO A 108      23.810  44.940  26.440  1.00  0.00           H
ATOM   1708  HD2 PRO A 108      22.910  45.780  27.810  1.00  0.00           H
ATOM   1709  CA  PRO A 108      25.790  44.340  28.550  1.00  0.00           C
ATOM   1710  HA  PRO A 108      25.670  44.440  29.620  1.00  0.00           H
ATOM   1711  CB  PRO A 108      25.030  43.100  28.030  1.00  0.00           C
ATOM   1712  HB1 PRO A 108      25.170  42.150  28.580  1.00  0.00           H
ATOM   1713  HB2 PRO A 108      25.060  42.880  26.940  1.00  0.00           H
ATOM   1714  CG  PRO A 108      23.620  43.640  28.140  1.00  0.00           C
ATOM   1715  HG1 PRO A 108      22.920  43.030  27.540  1.00  0.00           H
ATOM   1716  HG2 PRO A 108      23.190  43.660  29.170  1.00  0.00           H
ATOM   1717  C   PRO A 108      27.280  44.350  28.350  1.00  0.00           C
ATOM   1718  O   PRO A 108      27.710  44.680  27.250  1.00  0.00           O
ATOM   1719  N   GLY A 109      28.010  43.970  29.390  1.00  0.00           N
ATOM   1720  HN  GLY A 109      27.520  43.810  30.240  1.00  0.00           H
ATOM   1721  CA  GLY A 109      29.450  43.840  29.480  1.00  0.00           C
ATOM   1722  HA1 GLY A 109      29.800  43.330  28.590  1.00  0.00           H
ATOM   1723  HA2 GLY A 109      29.620  43.150  30.300  1.00  0.00           H
ATOM   1724  C   GLY A 109      30.260  45.040  29.600  1.00  0.00           C
ATOM   1725  O   GLY A 109      31.400  44.990  30.070  1.00  0.00           O
ATOM   1726  N   GLN A 110      29.750  46.200  29.230  1.00  0.00           N
ATOM   1727  HN  GLN A 110      28.880  46.210  28.740  1.00  0.00           H
ATOM   1728  CA  GLN A 110      30.300  47.460  29.430  1.00  0.00           C
ATOM   1729  HA  GLN A 110      31.290  47.450  29.000  1.00  0.00           H
ATOM   1730  CB  GLN A 110      29.620  48.580  28.650  1.00  0.00           C
ATOM   1731  HB1 GLN A 110      30.060  49.600  28.680  1.00  0.00           H
ATOM   1732  HB2 GLN A 110      28.580  48.720  29.030  1.00  0.00           H
ATOM   1733  CG  GLN A 110      29.400  48.280  27.140  1.00  0.00           C
ATOM   1734  HG1 GLN A 110      29.100  49.230  26.660  1.00  0.00           H
ATOM   1735  HG2 GLN A 110      28.630  47.500  26.960  1.00  0.00           H
ATOM   1736  CD  GLN A 110      30.690  47.840  26.460  1.00  0.00           C
ATOM   1737  OE1 GLN A 110      31.160  46.680  26.220  1.00  0.00           O
ATOM   1738  NE2 GLN A 110      31.530  48.880  26.230  1.00  0.00           N
ATOM   1739 1HE2 GLN A 110      32.470  48.610  26.050  1.00  0.00           H
ATOM   1740 2HE2 GLN A 110      31.260  49.820  26.430  1.00  0.00           H
ATOM   1741  C   GLN A 110      30.390  47.870  30.920  1.00  0.00           C
ATOM   1742  O   GLN A 110      29.510  47.760  31.730  1.00  0.00           O
ATOM   1743  N   THR A 111      31.550  48.400  31.280  1.00  0.00           N
ATOM   1744  HN  THR A 111      32.260  48.580  30.600  1.00  0.00           H
ATOM   1745  CA  THR A 111      31.960  48.610  32.660  1.00  0.00           C
ATOM   1746  HA  THR A 111      31.200  48.210  33.310  1.00  0.00           H
ATOM   1747  CB  THR A 111      33.370  48.040  32.990  1.00  0.00           C
ATOM   1748  HB  THR A 111      33.880  48.390  33.920  1.00  0.00           H
ATOM   1749  OG1 THR A 111      34.260  48.170  31.890  1.00  0.00           O
ATOM   1750  HG1 THR A 111      35.030  47.670  32.160  1.00  0.00           H
ATOM   1751  CG2 THR A 111      33.120  46.580  33.060  1.00  0.00           C
ATOM   1752 1HG2 THR A 111      32.540  46.230  32.180  1.00  0.00           H
ATOM   1753 2HG2 THR A 111      32.600  46.310  34.010  1.00  0.00           H
ATOM   1754 3HG2 THR A 111      34.070  46.000  33.100  1.00  0.00           H
ATOM   1755  C   THR A 111      31.970  50.180  32.920  1.00  0.00           C
ATOM   1756  O   THR A 111      32.050  50.960  32.020  1.00  0.00           O
ATOM   1757  N   PHE A 112      31.700  50.590  34.190  1.00  0.00           N
ATOM   1758  HN  PHE A 112      31.530  49.890  34.880  1.00  0.00           H
ATOM   1759  CA  PHE A 112      31.590  51.950  34.580  1.00  0.00           C
ATOM   1760  HA  PHE A 112      32.310  52.550  34.030  1.00  0.00           H
ATOM   1761  CB  PHE A 112      30.100  52.440  34.260  1.00  0.00           C
ATOM   1762  HB1 PHE A 112      29.880  52.120  33.220  1.00  0.00           H
ATOM   1763  HB2 PHE A 112      30.040  53.530  34.460  1.00  0.00           H
ATOM   1764  CG  PHE A 112      29.080  51.720  35.110  1.00  0.00           C
ATOM   1765  CD1 PHE A 112      28.560  50.510  34.750  1.00  0.00           C
ATOM   1766  HD1 PHE A 112      28.890  50.120  33.800  1.00  0.00           H
ATOM   1767  CE1 PHE A 112      27.660  49.840  35.560  1.00  0.00           C
ATOM   1768  HE1 PHE A 112      27.350  48.830  35.330  1.00  0.00           H
ATOM   1769  CZ  PHE A 112      27.090  50.490  36.670  1.00  0.00           C
ATOM   1770  HZ  PHE A 112      26.330  50.120  37.340  1.00  0.00           H
ATOM   1771  CD2 PHE A 112      28.530  52.340  36.290  1.00  0.00           C
ATOM   1772  HD2 PHE A 112      28.820  53.350  36.520  1.00  0.00           H
ATOM   1773  CE2 PHE A 112      27.550  51.800  37.060  1.00  0.00           C
ATOM   1774  HE2 PHE A 112      27.160  52.270  37.940  1.00  0.00           H
ATOM   1775  C   PHE A 112      31.900  52.080  36.080  1.00  0.00           C
ATOM   1776  O   PHE A 112      31.750  51.120  36.840  1.00  0.00           O
ATOM   1777  N   SER A 113      32.290  53.280  36.540  1.00  0.00           N
ATOM   1778  HN  SER A 113      32.200  54.050  35.900  1.00  0.00           H
ATOM   1779  CA  SER A 113      32.720  53.630  37.940  1.00  0.00           C
ATOM   1780  HA  SER A 113      33.240  52.830  38.450  1.00  0.00           H
ATOM   1781  CB  SER A 113      33.630  54.870  37.990  1.00  0.00           C
ATOM   1782  HB1 SER A 113      33.990  55.130  39.010  1.00  0.00           H
ATOM   1783  HB2 SER A 113      32.990  55.720  37.660  1.00  0.00           H
ATOM   1784  OG  SER A 113      34.810  54.630  37.140  1.00  0.00           O
ATOM   1785  HG1 SER A 113      34.410  54.260  36.350  1.00  0.00           H
ATOM   1786  C   SER A 113      31.560  53.900  38.800  1.00  0.00           C
ATOM   1787  O   SER A 113      30.660  54.530  38.280  1.00  0.00           O
ATOM   1788  N   VAL A 114      31.590  53.530  40.080  1.00  0.00           N
ATOM   1789  HN  VAL A 114      32.430  53.210  40.520  1.00  0.00           H
ATOM   1790  CA  VAL A 114      30.490  53.910  40.930  1.00  0.00           C
ATOM   1791  HA  VAL A 114      29.820  54.610  40.450  1.00  0.00           H
ATOM   1792  CB  VAL A 114      29.710  52.640  41.290  1.00  0.00           C
ATOM   1793  HB  VAL A 114      30.280  51.920  41.930  1.00  0.00           H
ATOM   1794  CG1 VAL A 114      28.490  52.960  42.130  1.00  0.00           C
ATOM   1795 1HG1 VAL A 114      28.100  51.990  42.500  1.00  0.00           H
ATOM   1796 2HG1 VAL A 114      27.760  53.600  41.590  1.00  0.00           H
ATOM   1797 3HG1 VAL A 114      28.690  53.550  43.050  1.00  0.00           H
ATOM   1798  CG2 VAL A 114      29.240  51.940  39.980  1.00  0.00           C
ATOM   1799 1HG2 VAL A 114      28.130  51.890  39.960  1.00  0.00           H
ATOM   1800 2HG2 VAL A 114      29.630  50.900  40.090  1.00  0.00           H
ATOM   1801 3HG2 VAL A 114      29.450  52.550  39.070  1.00  0.00           H
ATOM   1802  C   VAL A 114      30.870  54.710  42.190  1.00  0.00           C
ATOM   1803  O   VAL A 114      31.580  54.170  43.030  1.00  0.00           O
ATOM   1804  N   LEU A 115      30.430  55.960  42.360  1.00  0.00           N
ATOM   1805  HN  LEU A 115      29.710  56.350  41.790  1.00  0.00           H
ATOM   1806  CA  LEU A 115      30.690  56.540  43.600  1.00  0.00           C
ATOM   1807  HA  LEU A 115      31.640  56.210  43.990  1.00  0.00           H
ATOM   1808  CB  LEU A 115      30.750  58.080  43.280  1.00  0.00           C
ATOM   1809  HB1 LEU A 115      29.790  58.490  42.890  1.00  0.00           H
ATOM   1810  HB2 LEU A 115      31.600  58.160  42.570  1.00  0.00           H
ATOM   1811  CG  LEU A 115      31.090  59.070  44.400  1.00  0.00           C
ATOM   1812  HG  LEU A 115      30.230  59.070  45.110  1.00  0.00           H
ATOM   1813  CD1 LEU A 115      32.400  58.630  45.120  1.00  0.00           C
ATOM   1814 1HD1 LEU A 115      33.220  58.980  44.450  1.00  0.00           H
ATOM   1815 2HD1 LEU A 115      32.320  57.550  45.370  1.00  0.00           H
ATOM   1816 3HD1 LEU A 115      32.470  59.230  46.050  1.00  0.00           H
ATOM   1817  CD2 LEU A 115      31.310  60.440  43.820  1.00  0.00           C
ATOM   1818 1HD2 LEU A 115      31.730  61.130  44.580  1.00  0.00           H
ATOM   1819 2HD2 LEU A 115      30.330  60.770  43.440  1.00  0.00           H
ATOM   1820 3HD2 LEU A 115      31.960  60.320  42.930  1.00  0.00           H
ATOM   1821  C   LEU A 115      29.580  56.280  44.660  1.00  0.00           C
ATOM   1822  O   LEU A 115      28.470  56.720  44.480  1.00  0.00           O
ATOM   1823  N   ALA A 116      29.850  55.500  45.670  1.00  0.00           N
ATOM   1824  HN  ALA A 116      30.770  55.180  45.860  1.00  0.00           H
ATOM   1825  CA  ALA A 116      28.930  55.430  46.820  1.00  0.00           C
ATOM   1826  HA  ALA A 116      27.900  55.380  46.470  1.00  0.00           H
ATOM   1827  CB  ALA A 116      29.270  54.230  47.800  1.00  0.00           C
ATOM   1828  HB1 ALA A 116      29.230  53.270  47.230  1.00  0.00           H
ATOM   1829  HB2 ALA A 116      28.460  54.190  48.560  1.00  0.00           H
ATOM   1830  HB3 ALA A 116      30.290  54.370  48.230  1.00  0.00           H
ATOM   1831  C   ALA A 116      28.840  56.710  47.640  1.00  0.00           C
ATOM   1832  O   ALA A 116      29.890  57.230  48.150  1.00  0.00           O
ATOM   1833  N   CYS A 117      27.610  57.290  47.710  1.00  0.00           N
ATOM   1834  HN  CYS A 117      26.790  56.870  47.330  1.00  0.00           H
ATOM   1835  CA  CYS A 117      27.280  58.510  48.330  1.00  0.00           C
ATOM   1836  HA  CYS A 117      28.180  58.990  48.690  1.00  0.00           H
ATOM   1837  CB  CYS A 117      26.730  59.490  47.360  1.00  0.00           C
ATOM   1838  HB1 CYS A 117      25.740  59.240  46.930  1.00  0.00           H
ATOM   1839  HB2 CYS A 117      27.520  59.400  46.580  1.00  0.00           H
ATOM   1840  SG  CYS A 117      26.820  61.230  47.880  1.00  0.00           S
ATOM   1841  HG1 CYS A 117      25.780  61.200  48.700  1.00  0.00           H
ATOM   1842  C   CYS A 117      26.330  58.310  49.550  1.00  0.00           C
ATOM   1843  O   CYS A 117      25.270  57.670  49.450  1.00  0.00           O
ATOM   1844  N   TYR A 118      26.580  58.900  50.720  1.00  0.00           N
ATOM   1845  HN  TYR A 118      27.450  59.370  50.830  1.00  0.00           H
ATOM   1846  CA  TYR A 118      25.600  59.030  51.790  1.00  0.00           C
ATOM   1847  HA  TYR A 118      24.680  58.540  51.500  1.00  0.00           H
ATOM   1848  CB  TYR A 118      25.930  58.470  53.160  1.00  0.00           C
ATOM   1849  HB1 TYR A 118      24.950  58.310  53.660  1.00  0.00           H
ATOM   1850  HB2 TYR A 118      26.660  58.950  53.840  1.00  0.00           H
ATOM   1851  CG  TYR A 118      26.470  57.040  52.870  1.00  0.00           C
ATOM   1852  CD1 TYR A 118      25.500  56.110  52.500  1.00  0.00           C
ATOM   1853  HD1 TYR A 118      24.460  56.370  52.480  1.00  0.00           H
ATOM   1854  CE1 TYR A 118      25.850  54.810  52.150  1.00  0.00           C
ATOM   1855  HE1 TYR A 118      25.040  54.170  51.870  1.00  0.00           H
ATOM   1856  CZ  TYR A 118      27.200  54.500  52.060  1.00  0.00           C
ATOM   1857  OH  TYR A 118      27.530  53.210  51.540  1.00  0.00           O
ATOM   1858  HH  TYR A 118      28.440  53.040  51.790  1.00  0.00           H
ATOM   1859  CD2 TYR A 118      27.820  56.670  52.940  1.00  0.00           C
ATOM   1860  HD2 TYR A 118      28.600  57.400  53.130  1.00  0.00           H
ATOM   1861  CE2 TYR A 118      28.190  55.390  52.580  1.00  0.00           C
ATOM   1862  HE2 TYR A 118      29.240  55.180  52.610  1.00  0.00           H
ATOM   1863  C   TYR A 118      25.420  60.500  52.090  1.00  0.00           C
ATOM   1864  O   TYR A 118      26.360  61.190  52.430  1.00  0.00           O
ATOM   1865  N   ASN A 119      24.110  61.050  52.000  1.00  0.00           N
ATOM   1866  HN  ASN A 119      23.380  60.430  51.710  1.00  0.00           H
ATOM   1867  CA  ASN A 119      23.750  62.460  52.410  1.00  0.00           C
ATOM   1868  HA  ASN A 119      22.700  62.460  52.170  1.00  0.00           H
ATOM   1869  CB  ASN A 119      23.930  62.730  53.910  1.00  0.00           C
ATOM   1870  HB1 ASN A 119      23.660  63.770  54.170  1.00  0.00           H
ATOM   1871  HB2 ASN A 119      24.950  62.610  54.310  1.00  0.00           H
ATOM   1872  CG  ASN A 119      23.020  61.830  54.760  1.00  0.00           C
ATOM   1873  OD1 ASN A 119      21.920  62.170  55.180  1.00  0.00           O
ATOM   1874  ND2 ASN A 119      23.460  60.590  54.940  1.00  0.00           N
ATOM   1875 1HD2 ASN A 119      22.880  59.890  55.340  1.00  0.00           H
ATOM   1876 2HD2 ASN A 119      24.090  60.210  54.260  1.00  0.00           H
ATOM   1877  C   ASN A 119      24.340  63.570  51.650  1.00  0.00           C
ATOM   1878  O   ASN A 119      24.580  64.640  52.190  1.00  0.00           O
ATOM   1879  N   GLY A 120      24.800  63.480  50.420  1.00  0.00           N
ATOM   1880  HN  GLY A 120      24.500  62.700  49.870  1.00  0.00           H
ATOM   1881  CA  GLY A 120      25.600  64.540  49.690  1.00  0.00           C
ATOM   1882  HA1 GLY A 120      25.140  65.470  50.000  1.00  0.00           H
ATOM   1883  HA2 GLY A 120      25.490  64.480  48.620  1.00  0.00           H
ATOM   1884  C   GLY A 120      27.050  64.570  49.950  1.00  0.00           C
ATOM   1885  O   GLY A 120      27.730  65.480  49.590  1.00  0.00           O
ATOM   1886  N   SER A 121      27.490  63.560  50.620  1.00  0.00           N
ATOM   1887  HN  SER A 121      26.840  62.850  50.900  1.00  0.00           H
ATOM   1888  CA  SER A 121      28.880  63.430  51.130  1.00  0.00           C
ATOM   1889  HA  SER A 121      29.460  64.280  50.810  1.00  0.00           H
ATOM   1890  CB  SER A 121      28.910  63.160  52.690  1.00  0.00           C
ATOM   1891  HB1 SER A 121      28.670  62.140  53.060  1.00  0.00           H
ATOM   1892  HB2 SER A 121      28.230  63.910  53.150  1.00  0.00           H
ATOM   1893  OG  SER A 121      30.200  63.480  53.170  1.00  0.00           O
ATOM   1894  HG1 SER A 121      30.370  62.980  53.980  1.00  0.00           H
ATOM   1895  C   SER A 121      29.350  62.140  50.370  1.00  0.00           C
ATOM   1896  O   SER A 121      29.010  61.020  50.750  1.00  0.00           O
ATOM   1897  N   PRO A 122      30.140  62.230  49.300  1.00  0.00           N
ATOM   1898  CD  PRO A 122      30.530  63.530  48.620  1.00  0.00           C
ATOM   1899  HD1 PRO A 122      31.280  64.130  49.180  1.00  0.00           H
ATOM   1900  HD2 PRO A 122      29.620  64.120  48.370  1.00  0.00           H
ATOM   1901  CA  PRO A 122      30.950  61.140  48.720  1.00  0.00           C
ATOM   1902  HA  PRO A 122      30.220  60.530  48.210  1.00  0.00           H
ATOM   1903  CB  PRO A 122      31.810  61.770  47.640  1.00  0.00           C
ATOM   1904  HB1 PRO A 122      32.100  61.060  46.840  1.00  0.00           H
ATOM   1905  HB2 PRO A 122      32.710  62.220  48.120  1.00  0.00           H
ATOM   1906  CG  PRO A 122      31.070  63.040  47.240  1.00  0.00           C
ATOM   1907  HG1 PRO A 122      31.750  63.840  46.880  1.00  0.00           H
ATOM   1908  HG2 PRO A 122      30.240  62.850  46.520  1.00  0.00           H
ATOM   1909  C   PRO A 122      31.770  60.230  49.710  1.00  0.00           C
ATOM   1910  O   PRO A 122      32.440  60.750  50.540  1.00  0.00           O
ATOM   1911  N   SER A 123      31.670  58.850  49.600  1.00  0.00           N
ATOM   1912  HN  SER A 123      31.000  58.420  48.990  1.00  0.00           H
ATOM   1913  CA  SER A 123      32.200  57.930  50.620  1.00  0.00           C
ATOM   1914  HA  SER A 123      32.710  58.480  51.400  1.00  0.00           H
ATOM   1915  CB  SER A 123      31.010  57.490  51.400  1.00  0.00           C
ATOM   1916  HB1 SER A 123      30.460  56.770  50.760  1.00  0.00           H
ATOM   1917  HB2 SER A 123      30.350  58.310  51.740  1.00  0.00           H
ATOM   1918  OG  SER A 123      31.370  56.740  52.540  1.00  0.00           O
ATOM   1919  HG1 SER A 123      31.650  57.390  53.200  1.00  0.00           H
ATOM   1920  C   SER A 123      33.080  56.780  50.160  1.00  0.00           C
ATOM   1921  O   SER A 123      33.830  56.170  50.940  1.00  0.00           O
ATOM   1922  N   GLY A 124      33.070  56.500  48.850  1.00  0.00           N
ATOM   1923  HN  GLY A 124      32.610  56.990  48.110  1.00  0.00           H
ATOM   1924  CA  GLY A 124      33.840  55.360  48.370  1.00  0.00           C
ATOM   1925  HA1 GLY A 124      33.410  54.500  48.850  1.00  0.00           H
ATOM   1926  HA2 GLY A 124      34.900  55.350  48.600  1.00  0.00           H
ATOM   1927  C   GLY A 124      33.630  55.110  46.930  1.00  0.00           C
ATOM   1928  O   GLY A 124      32.550  55.350  46.420  1.00  0.00           O
ATOM   1929  N   VAL A 125      34.710  54.750  46.110  1.00  0.00           N
ATOM   1930  HN  VAL A 125      35.610  54.630  46.510  1.00  0.00           H
ATOM   1931  CA  VAL A 125      34.570  54.480  44.650  1.00  0.00           C
ATOM   1932  HA  VAL A 125      33.530  54.730  44.450  1.00  0.00           H
ATOM   1933  CB  VAL A 125      35.400  55.380  43.790  1.00  0.00           C
ATOM   1934  HB  VAL A 125      36.320  54.900  43.390  1.00  0.00           H
ATOM   1935  CG1 VAL A 125      34.580  55.720  42.550  1.00  0.00           C
ATOM   1936 1HG1 VAL A 125      35.050  56.570  42.010  1.00  0.00           H
ATOM   1937 2HG1 VAL A 125      33.590  56.050  42.930  1.00  0.00           H
ATOM   1938 3HG1 VAL A 125      34.600  54.900  41.800  1.00  0.00           H
ATOM   1939  CG2 VAL A 125      35.690  56.680  44.480  1.00  0.00           C
ATOM   1940 1HG2 VAL A 125      36.280  56.580  45.420  1.00  0.00           H
ATOM   1941 2HG2 VAL A 125      34.740  57.130  44.820  1.00  0.00           H
ATOM   1942 3HG2 VAL A 125      36.110  57.470  43.820  1.00  0.00           H
ATOM   1943  C   VAL A 125      34.940  53.040  44.270  1.00  0.00           C
ATOM   1944  O   VAL A 125      35.950  52.400  44.640  1.00  0.00           O
ATOM   1945  N   TYR A 126      34.050  52.370  43.490  1.00  0.00           N
ATOM   1946  HN  TYR A 126      33.230  52.760  43.060  1.00  0.00           H
ATOM   1947  CA  TYR A 126      34.290  51.020  43.040  1.00  0.00           C
ATOM   1948  HA  TYR A 126      35.370  51.030  43.130  1.00  0.00           H
ATOM   1949  CB  TYR A 126      33.510  50.030  43.950  1.00  0.00           C
ATOM   1950  HB1 TYR A 126      33.910  50.150  44.980  1.00  0.00           H
ATOM   1951  HB2 TYR A 126      33.810  49.020  43.600  1.00  0.00           H
ATOM   1952  CG  TYR A 126      31.950  50.110  43.860  1.00  0.00           C
ATOM   1953  CD1 TYR A 126      31.350  49.380  42.840  1.00  0.00           C
ATOM   1954  HD1 TYR A 126      31.840  48.670  42.200  1.00  0.00           H
ATOM   1955  CE1 TYR A 126      29.930  49.250  42.880  1.00  0.00           C
ATOM   1956  HE1 TYR A 126      29.450  48.590  42.170  1.00  0.00           H
ATOM   1957  CZ  TYR A 126      29.240  49.940  43.830  1.00  0.00           C
ATOM   1958  OH  TYR A 126      27.970  49.600  44.000  1.00  0.00           O
ATOM   1959  HH  TYR A 126      27.680  49.770  44.900  1.00  0.00           H
ATOM   1960  CD2 TYR A 126      31.280  50.880  44.810  1.00  0.00           C
ATOM   1961  HD2 TYR A 126      31.800  51.420  45.590  1.00  0.00           H
ATOM   1962  CE2 TYR A 126      29.900  50.680  44.860  1.00  0.00           C
ATOM   1963  HE2 TYR A 126      29.370  51.120  45.690  1.00  0.00           H
ATOM   1964  C   TYR A 126      34.070  51.000  41.570  1.00  0.00           C
ATOM   1965  O   TYR A 126      33.570  51.990  41.010  1.00  0.00           O
ATOM   1966  N   GLN A 127      34.410  49.910  40.920  1.00  0.00           N
ATOM   1967  HN  GLN A 127      34.980  49.220  41.350  1.00  0.00           H
ATOM   1968  CA  GLN A 127      34.200  49.700  39.420  1.00  0.00           C
ATOM   1969  HA  GLN A 127      33.860  50.600  38.930  1.00  0.00           H
ATOM   1970  CB  GLN A 127      35.620  49.340  39.000  1.00  0.00           C
ATOM   1971  HB1 GLN A 127      35.980  48.470  39.600  1.00  0.00           H
ATOM   1972  HB2 GLN A 127      36.230  50.140  39.490  1.00  0.00           H
ATOM   1973  CG  GLN A 127      35.840  48.980  37.500  1.00  0.00           C
ATOM   1974  HG1 GLN A 127      35.360  48.030  37.200  1.00  0.00           H
ATOM   1975  HG2 GLN A 127      36.940  48.840  37.400  1.00  0.00           H
ATOM   1976  CD  GLN A 127      35.440  50.040  36.400  1.00  0.00           C
ATOM   1977  OE1 GLN A 127      34.630  50.960  36.620  1.00  0.00           O
ATOM   1978  NE2 GLN A 127      36.050  49.900  35.210  1.00  0.00           N
ATOM   1979 1HE2 GLN A 127      36.900  49.380  35.200  1.00  0.00           H
ATOM   1980 2HE2 GLN A 127      35.880  50.640  34.550  1.00  0.00           H
ATOM   1981  C   GLN A 127      33.260  48.470  39.260  1.00  0.00           C
ATOM   1982  O   GLN A 127      33.350  47.460  39.950  1.00  0.00           O
ATOM   1983  N   CYS A 128      32.360  48.560  38.240  1.00  0.00           N
ATOM   1984  HN  CYS A 128      32.270  49.410  37.730  1.00  0.00           H
ATOM   1985  CA  CYS A 128      31.260  47.570  38.020  1.00  0.00           C
ATOM   1986  HA  CYS A 128      31.590  46.650  38.490  1.00  0.00           H
ATOM   1987  CB  CYS A 128      30.120  47.980  39.000  1.00  0.00           C
ATOM   1988  HB1 CYS A 128      29.770  48.970  38.620  1.00  0.00           H
ATOM   1989  HB2 CYS A 128      30.460  48.270  40.020  1.00  0.00           H
ATOM   1990  SG  CYS A 128      28.620  46.880  39.020  1.00  0.00           S
ATOM   1991  HG1 CYS A 128      28.280  46.910  37.740  1.00  0.00           H
ATOM   1992  C   CYS A 128      30.840  47.300  36.550  1.00  0.00           C
ATOM   1993  O   CYS A 128      30.830  48.180  35.720  1.00  0.00           O
ATOM   1994  N   ALA A 129      30.470  46.060  36.220  1.00  0.00           N
ATOM   1995  HN  ALA A 129      30.600  45.310  36.860  1.00  0.00           H
ATOM   1996  CA  ALA A 129      29.920  45.770  34.880  1.00  0.00           C
ATOM   1997  HA  ALA A 129      30.230  46.570  34.220  1.00  0.00           H
ATOM   1998  CB  ALA A 129      30.430  44.370  34.420  1.00  0.00           C
ATOM   1999  HB1 ALA A 129      31.530  44.400  34.310  1.00  0.00           H
ATOM   2000  HB2 ALA A 129      29.970  44.030  33.460  1.00  0.00           H
ATOM   2001  HB3 ALA A 129      30.150  43.650  35.210  1.00  0.00           H
ATOM   2002  C   ALA A 129      28.370  45.710  34.810  1.00  0.00           C
ATOM   2003  O   ALA A 129      27.680  45.360  35.760  1.00  0.00           O
ATOM   2004  N   MET A 130      27.750  45.980  33.680  1.00  0.00           N
ATOM   2005  HN  MET A 130      28.320  46.320  32.930  1.00  0.00           H
ATOM   2006  CA  MET A 130      26.420  45.710  33.350  1.00  0.00           C
ATOM   2007  HA  MET A 130      25.820  45.850  34.230  1.00  0.00           H
ATOM   2008  CB  MET A 130      25.890  46.720  32.280  1.00  0.00           C
ATOM   2009  HB1 MET A 130      26.550  46.620  31.390  1.00  0.00           H
ATOM   2010  HB2 MET A 130      26.150  47.710  32.710  1.00  0.00           H
ATOM   2011  CG  MET A 130      24.440  46.530  31.840  1.00  0.00           C
ATOM   2012  HG1 MET A 130      24.320  45.440  31.650  1.00  0.00           H
ATOM   2013  HG2 MET A 130      24.260  47.010  30.860  1.00  0.00           H
ATOM   2014  SD  MET A 130      23.120  47.000  33.040  1.00  0.00           S
ATOM   2015  CE  MET A 130      23.370  48.670  33.650  1.00  0.00           C
ATOM   2016  HE1 MET A 130      22.530  49.160  34.180  1.00  0.00           H
ATOM   2017  HE2 MET A 130      23.660  49.220  32.720  1.00  0.00           H
ATOM   2018  HE3 MET A 130      24.210  48.650  34.380  1.00  0.00           H
ATOM   2019  C   MET A 130      26.140  44.260  32.890  1.00  0.00           C
ATOM   2020  O   MET A 130      26.810  43.710  31.980  1.00  0.00           O
ATOM   2021  N   ARG A 131      25.230  43.540  33.590  1.00  0.00           N
ATOM   2022  HN  ARG A 131      24.770  43.980  34.350  1.00  0.00           H
ATOM   2023  CA  ARG A 131      24.920  42.190  33.330  1.00  0.00           C
ATOM   2024  HA  ARG A 131      25.830  41.690  33.050  1.00  0.00           H
ATOM   2025  CB  ARG A 131      24.430  41.480  34.670  1.00  0.00           C
ATOM   2026  HB1 ARG A 131      24.030  40.450  34.540  1.00  0.00           H
ATOM   2027  HB2 ARG A 131      23.620  42.140  35.030  1.00  0.00           H
ATOM   2028  CG  ARG A 131      25.580  41.470  35.760  1.00  0.00           C
ATOM   2029  HG1 ARG A 131      25.240  40.740  36.520  1.00  0.00           H
ATOM   2030  HG2 ARG A 131      25.730  42.440  36.270  1.00  0.00           H
ATOM   2031  CD  ARG A 131      26.930  41.000  35.210  1.00  0.00           C
ATOM   2032  HD1 ARG A 131      27.440  41.740  34.550  1.00  0.00           H
ATOM   2033  HD2 ARG A 131      26.710  40.030  34.720  1.00  0.00           H
ATOM   2034  NE  ARG A 131      27.870  40.760  36.330  1.00  0.00           N
ATOM   2035  HE  ARG A 131      28.060  41.470  37.010  1.00  0.00           H
ATOM   2036  CZ  ARG A 131      28.690  39.730  36.420  1.00  0.00           C
ATOM   2037  NH1 ARG A 131      28.340  38.520  35.940  1.00  0.00           N
ATOM   2038 1HH1 ARG A 131      29.000  37.790  35.750  1.00  0.00           H
ATOM   2039 2HH1 ARG A 131      27.400  38.460  35.620  1.00  0.00           H
ATOM   2040  NH2 ARG A 131      29.850  39.780  37.110  1.00  0.00           N
ATOM   2041 1HH2 ARG A 131      30.130  40.660  37.490  1.00  0.00           H
ATOM   2042 2HH2 ARG A 131      30.420  38.970  37.000  1.00  0.00           H
ATOM   2043  C   ARG A 131      23.960  41.850  32.130  1.00  0.00           C
ATOM   2044  O   ARG A 131      23.230  42.760  31.690  1.00  0.00           O
ATOM   2045  N   PRO A 132      23.910  40.720  31.490  1.00  0.00           N
ATOM   2046  CD  PRO A 132      24.780  39.620  31.780  1.00  0.00           C
ATOM   2047  HD1 PRO A 132      24.310  38.930  32.520  1.00  0.00           H
ATOM   2048  HD2 PRO A 132      25.770  39.840  32.220  1.00  0.00           H
ATOM   2049  CA  PRO A 132      23.150  40.520  30.230  1.00  0.00           C
ATOM   2050  HA  PRO A 132      23.470  41.180  29.440  1.00  0.00           H
ATOM   2051  CB  PRO A 132      23.530  39.060  29.850  1.00  0.00           C
ATOM   2052  HB1 PRO A 132      23.410  38.890  28.750  1.00  0.00           H
ATOM   2053  HB2 PRO A 132      22.900  38.300  30.360  1.00  0.00           H
ATOM   2054  CG  PRO A 132      24.950  38.890  30.440  1.00  0.00           C
ATOM   2055  HG1 PRO A 132      25.310  37.840  30.520  1.00  0.00           H
ATOM   2056  HG2 PRO A 132      25.530  39.510  29.720  1.00  0.00           H
ATOM   2057  C   PRO A 132      21.610  40.670  30.360  1.00  0.00           C
ATOM   2058  O   PRO A 132      21.050  41.140  29.400  1.00  0.00           O
ATOM   2059  N   ASN A 133      21.040  40.490  31.540  1.00  0.00           N
ATOM   2060  HN  ASN A 133      21.670  40.150  32.240  1.00  0.00           H
ATOM   2061  CA  ASN A 133      19.620  40.690  31.820  1.00  0.00           C
ATOM   2062  HA  ASN A 133      19.070  40.510  30.910  1.00  0.00           H
ATOM   2063  CB  ASN A 133      19.250  39.700  33.060  1.00  0.00           C
ATOM   2064  HB1 ASN A 133      19.400  38.660  32.680  1.00  0.00           H
ATOM   2065  HB2 ASN A 133      18.190  39.830  33.340  1.00  0.00           H
ATOM   2066  CG  ASN A 133      20.170  39.770  34.310  1.00  0.00           C
ATOM   2067  OD1 ASN A 133      20.930  40.720  34.460  1.00  0.00           O
ATOM   2068  ND2 ASN A 133      20.150  38.750  35.170  1.00  0.00           N
ATOM   2069 1HD2 ASN A 133      20.780  38.750  35.940  1.00  0.00           H
ATOM   2070 2HD2 ASN A 133      19.460  38.030  35.100  1.00  0.00           H
ATOM   2071  C   ASN A 133      19.400  42.110  32.360  1.00  0.00           C
ATOM   2072  O   ASN A 133      18.290  42.540  32.660  1.00  0.00           O
ATOM   2073  N   HSP A 134      20.500  42.880  32.410  1.00  0.00           N
ATOM   2074  HN  HSP A 134      21.390  42.470  32.240  1.00  0.00           H
ATOM   2075  CA  HSP A 134      20.330  44.370  32.540  1.00  0.00           C
ATOM   2076  HA  HSP A 134      21.330  44.610  32.210  1.00  0.00           H
ATOM   2077  CB  HSP A 134      19.280  45.150  31.730  1.00  0.00           C
ATOM   2078  HB1 HSP A 134      19.560  46.220  31.730  1.00  0.00           H
ATOM   2079  HB2 HSP A 134      18.280  45.010  32.190  1.00  0.00           H
ATOM   2080  CD2 HSP A 134      18.370  43.930  29.550  1.00  0.00           C
ATOM   2081  HD2 HSP A 134      17.470  43.360  29.710  1.00  0.00           H
ATOM   2082  CG  HSP A 134      19.230  44.690  30.260  1.00  0.00           C
ATOM   2083  NE2 HSP A 134      18.840  44.000  28.250  1.00  0.00           N
ATOM   2084  HE2 HSP A 134      18.320  43.680  27.460  1.00  0.00           H
ATOM   2085  ND1 HSP A 134      20.200  45.130  29.410  1.00  0.00           N
ATOM   2086  HD1 HSP A 134      20.790  45.850  29.780  1.00  0.00           H
ATOM   2087  CE1 HSP A 134      19.950  44.680  28.190  1.00  0.00           C
ATOM   2088  HE1 HSP A 134      20.480  44.950  27.300  1.00  0.00           H
ATOM   2089  C   HSP A 134      20.350  44.820  34.030  1.00  0.00           C
ATOM   2090  O   HSP A 134      19.660  45.710  34.430  1.00  0.00           O
ATOM   2091  N   THR A 135      20.950  43.950  34.860  1.00  0.00           N
ATOM   2092  HN  THR A 135      21.430  43.170  34.450  1.00  0.00           H
ATOM   2093  CA  THR A 135      21.230  44.130  36.260  1.00  0.00           C
ATOM   2094  HA  THR A 135      20.630  44.940  36.640  1.00  0.00           H
ATOM   2095  CB  THR A 135      20.890  42.860  37.160  1.00  0.00           C
ATOM   2096  HB  THR A 135      21.130  43.180  38.200  1.00  0.00           H
ATOM   2097  OG1 THR A 135      21.670  41.760  36.860  1.00  0.00           O
ATOM   2098  HG1 THR A 135      21.510  41.500  35.950  1.00  0.00           H
ATOM   2099  CG2 THR A 135      19.430  42.400  37.120  1.00  0.00           C
ATOM   2100 1HG2 THR A 135      18.770  43.290  37.150  1.00  0.00           H
ATOM   2101 2HG2 THR A 135      19.060  41.690  37.890  1.00  0.00           H
ATOM   2102 3HG2 THR A 135      19.220  41.840  36.180  1.00  0.00           H
ATOM   2103  C   THR A 135      22.700  44.600  36.540  1.00  0.00           C
ATOM   2104  O   THR A 135      23.500  44.630  35.550  1.00  0.00           O
ATOM   2105  N   ILE A 136      22.990  45.060  37.750  1.00  0.00           N
ATOM   2106  HN  ILE A 136      22.270  44.990  38.430  1.00  0.00           H
ATOM   2107  CA  ILE A 136      24.270  45.390  38.260  1.00  0.00           C
ATOM   2108  HA  ILE A 136      24.990  45.100  37.510  1.00  0.00           H
ATOM   2109  CB  ILE A 136      24.430  46.870  38.610  1.00  0.00           C
ATOM   2110  HB  ILE A 136      25.520  47.050  38.750  1.00  0.00           H
ATOM   2111  CG2 ILE A 136      23.830  47.770  37.480  1.00  0.00           C
ATOM   2112 1HG2 ILE A 136      24.140  47.490  36.450  1.00  0.00           H
ATOM   2113 2HG2 ILE A 136      24.230  48.780  37.680  1.00  0.00           H
ATOM   2114 3HG2 ILE A 136      22.720  47.820  37.550  1.00  0.00           H
ATOM   2115  CG1 ILE A 136      23.800  47.320  39.990  1.00  0.00           C
ATOM   2116 1HG1 ILE A 136      23.690  46.490  40.720  1.00  0.00           H
ATOM   2117 2HG1 ILE A 136      22.760  47.580  39.720  1.00  0.00           H
ATOM   2118  CD  ILE A 136      24.470  48.430  40.700  1.00  0.00           C
ATOM   2119  HD1 ILE A 136      25.470  48.130  41.060  1.00  0.00           H
ATOM   2120  HD2 ILE A 136      23.930  48.560  41.660  1.00  0.00           H
ATOM   2121  HD3 ILE A 136      24.520  49.330  40.060  1.00  0.00           H
ATOM   2122  C   ILE A 136      24.560  44.500  39.470  1.00  0.00           C
ATOM   2123  O   ILE A 136      23.660  44.070  40.180  1.00  0.00           O
ATOM   2124  N   LYS A 137      25.860  44.110  39.760  1.00  0.00           N
ATOM   2125  HN  LYS A 137      26.540  44.270  39.040  1.00  0.00           H
ATOM   2126  CA  LYS A 137      26.190  43.260  40.840  1.00  0.00           C
ATOM   2127  HA  LYS A 137      25.300  42.890  41.340  1.00  0.00           H
ATOM   2128  CB  LYS A 137      27.140  42.050  40.470  1.00  0.00           C
ATOM   2129  HB1 LYS A 137      27.410  41.450  41.360  1.00  0.00           H
ATOM   2130  HB2 LYS A 137      28.030  42.470  39.950  1.00  0.00           H
ATOM   2131  CG  LYS A 137      26.470  41.060  39.480  1.00  0.00           C
ATOM   2132  HG1 LYS A 137      27.280  40.480  38.990  1.00  0.00           H
ATOM   2133  HG2 LYS A 137      25.970  41.670  38.700  1.00  0.00           H
ATOM   2134  CD  LYS A 137      25.490  40.170  40.260  1.00  0.00           C
ATOM   2135  HD1 LYS A 137      24.650  40.830  40.580  1.00  0.00           H
ATOM   2136  HD2 LYS A 137      26.070  39.820  41.140  1.00  0.00           H
ATOM   2137  CE  LYS A 137      25.050  39.070  39.350  1.00  0.00           C
ATOM   2138  HE1 LYS A 137      25.920  38.380  39.260  1.00  0.00           H
ATOM   2139  HE2 LYS A 137      24.710  39.480  38.380  1.00  0.00           H
ATOM   2140  NZ  LYS A 137      23.900  38.350  39.930  1.00  0.00           N
ATOM   2141  HZ1 LYS A 137      23.050  38.910  39.710  1.00  0.00           H
ATOM   2142  HZ2 LYS A 137      23.880  38.180  40.960  1.00  0.00           H
ATOM   2143  HZ3 LYS A 137      23.660  37.460  39.450  1.00  0.00           H
ATOM   2144  C   LYS A 137      26.890  44.030  41.870  1.00  0.00           C
ATOM   2145  O   LYS A 137      27.780  43.550  42.580  1.00  0.00           O
ATOM   2146  N   GLY A 138      26.670  45.370  41.820  1.00  0.00           N
ATOM   2147  HN  GLY A 138      26.030  45.780  41.180  1.00  0.00           H
ATOM   2148  CA  GLY A 138      27.160  46.420  42.800  1.00  0.00           C
ATOM   2149  HA1 GLY A 138      26.870  47.390  42.420  1.00  0.00           H
ATOM   2150  HA2 GLY A 138      28.240  46.340  42.790  1.00  0.00           H
ATOM   2151  C   GLY A 138      26.700  46.240  44.250  1.00  0.00           C
ATOM   2152  O   GLY A 138      25.920  45.350  44.540  1.00  0.00           O
ATOM   2153  N   SER A 139      27.220  47.070  45.190  1.00  0.00           N
ATOM   2154  HN  SER A 139      27.720  47.880  44.880  1.00  0.00           H
ATOM   2155  CA  SER A 139      27.040  46.890  46.590  1.00  0.00           C
ATOM   2156  HA  SER A 139      26.050  46.520  46.790  1.00  0.00           H
ATOM   2157  CB  SER A 139      28.150  45.970  47.310  1.00  0.00           C
ATOM   2158  HB1 SER A 139      29.080  46.550  47.150  1.00  0.00           H
ATOM   2159  HB2 SER A 139      28.150  45.060  46.680  1.00  0.00           H
ATOM   2160  OG  SER A 139      27.920  45.800  48.670  1.00  0.00           O
ATOM   2161  HG1 SER A 139      27.130  45.260  48.760  1.00  0.00           H
ATOM   2162  C   SER A 139      27.150  48.310  47.110  1.00  0.00           C
ATOM   2163  O   SER A 139      27.940  49.150  46.680  1.00  0.00           O
ATOM   2164  N   PHE A 140      26.240  48.600  48.090  1.00  0.00           N
ATOM   2165  HN  PHE A 140      25.600  47.940  48.480  1.00  0.00           H
ATOM   2166  CA  PHE A 140      26.110  49.820  48.760  1.00  0.00           C
ATOM   2167  HA  PHE A 140      27.050  50.320  48.940  1.00  0.00           H
ATOM   2168  CB  PHE A 140      25.020  50.800  48.120  1.00  0.00           C
ATOM   2169  HB1 PHE A 140      24.960  51.690  48.780  1.00  0.00           H
ATOM   2170  HB2 PHE A 140      24.000  50.370  48.040  1.00  0.00           H
ATOM   2171  CG  PHE A 140      25.420  51.180  46.760  1.00  0.00           C
ATOM   2172  CD1 PHE A 140      24.870  50.530  45.670  1.00  0.00           C
ATOM   2173  HD1 PHE A 140      24.210  49.710  45.890  1.00  0.00           H
ATOM   2174  CE1 PHE A 140      25.230  50.980  44.390  1.00  0.00           C
ATOM   2175  HE1 PHE A 140      24.820  50.430  43.550  1.00  0.00           H
ATOM   2176  CZ  PHE A 140      25.840  52.230  44.120  1.00  0.00           C
ATOM   2177  HZ  PHE A 140      26.050  52.620  43.140  1.00  0.00           H
ATOM   2178  CD2 PHE A 140      26.200  52.320  46.550  1.00  0.00           C
ATOM   2179  HD2 PHE A 140      26.630  52.850  47.380  1.00  0.00           H
ATOM   2180  CE2 PHE A 140      26.340  52.870  45.300  1.00  0.00           C
ATOM   2181  HE2 PHE A 140      26.930  53.770  45.220  1.00  0.00           H
ATOM   2182  C   PHE A 140      25.520  49.500  50.130  1.00  0.00           C
ATOM   2183  O   PHE A 140      24.800  48.560  50.300  1.00  0.00           O
ATOM   2184  N   LEU A 141      25.790  50.330  51.160  1.00  0.00           N
ATOM   2185  HN  LEU A 141      26.380  51.090  50.900  1.00  0.00           H
ATOM   2186  CA  LEU A 141      24.970  50.290  52.410  1.00  0.00           C
ATOM   2187  HA  LEU A 141      24.770  49.240  52.560  1.00  0.00           H
ATOM   2188  CB  LEU A 141      25.770  50.670  53.630  1.00  0.00           C
ATOM   2189  HB1 LEU A 141      25.260  50.440  54.590  1.00  0.00           H
ATOM   2190  HB2 LEU A 141      25.900  51.770  53.560  1.00  0.00           H
ATOM   2191  CG  LEU A 141      27.250  50.260  53.660  1.00  0.00           C
ATOM   2192  HG  LEU A 141      27.650  50.510  52.660  1.00  0.00           H
ATOM   2193  CD1 LEU A 141      28.090  51.050  54.710  1.00  0.00           C
ATOM   2194 1HD1 LEU A 141      27.970  50.580  55.710  1.00  0.00           H
ATOM   2195 2HD1 LEU A 141      27.820  52.130  54.680  1.00  0.00           H
ATOM   2196 3HD1 LEU A 141      29.160  50.880  54.480  1.00  0.00           H
ATOM   2197  CD2 LEU A 141      27.400  48.750  53.890  1.00  0.00           C
ATOM   2198 1HD2 LEU A 141      28.390  48.410  54.270  1.00  0.00           H
ATOM   2199 2HD2 LEU A 141      27.110  48.230  52.960  1.00  0.00           H
ATOM   2200 3HD2 LEU A 141      26.660  48.580  54.700  1.00  0.00           H
ATOM   2201  C   LEU A 141      23.600  51.060  52.390  1.00  0.00           C
ATOM   2202  O   LEU A 141      23.100  51.560  51.370  1.00  0.00           O
ATOM   2203  N   ASN A 142      22.840  51.190  53.520  1.00  0.00           N
ATOM   2204  HN  ASN A 142      23.120  50.670  54.320  1.00  0.00           H
ATOM   2205  CA  ASN A 142      21.600  51.940  53.560  1.00  0.00           C
ATOM   2206  HA  ASN A 142      20.880  51.650  52.820  1.00  0.00           H
ATOM   2207  CB  ASN A 142      20.800  51.710  54.810  1.00  0.00           C
ATOM   2208  HB1 ASN A 142      19.950  52.400  55.010  1.00  0.00           H
ATOM   2209  HB2 ASN A 142      21.500  51.760  55.670  1.00  0.00           H
ATOM   2210  CG  ASN A 142      20.230  50.340  54.810  1.00  0.00           C
ATOM   2211  OD1 ASN A 142      20.300  49.630  53.780  1.00  0.00           O
ATOM   2212  ND2 ASN A 142      19.630  49.900  55.920  1.00  0.00           N
ATOM   2213 1HD2 ASN A 142      19.430  50.580  56.620  1.00  0.00           H
ATOM   2214 2HD2 ASN A 142      19.340  48.940  55.970  1.00  0.00           H
ATOM   2215  C   ASN A 142      21.810  53.400  53.440  1.00  0.00           C
ATOM   2216  O   ASN A 142      22.860  53.870  53.880  1.00  0.00           O
ATOM   2217  N   GLY A 143      20.870  54.180  52.800  1.00  0.00           N
ATOM   2218  HN  GLY A 143      20.030  53.880  52.350  1.00  0.00           H
ATOM   2219  CA  GLY A 143      21.030  55.640  52.860  1.00  0.00           C
ATOM   2220  HA1 GLY A 143      21.620  55.930  53.720  1.00  0.00           H
ATOM   2221  HA2 GLY A 143      20.100  56.190  52.890  1.00  0.00           H
ATOM   2222  C   GLY A 143      21.750  56.140  51.730  1.00  0.00           C
ATOM   2223  O   GLY A 143      22.200  57.320  51.730  1.00  0.00           O
ATOM   2224  N   SER A 144      21.930  55.330  50.670  1.00  0.00           N
ATOM   2225  HN  SER A 144      21.490  54.440  50.720  1.00  0.00           H
ATOM   2226  CA  SER A 144      22.720  55.560  49.490  1.00  0.00           C
ATOM   2227  HA  SER A 144      23.470  56.300  49.710  1.00  0.00           H
ATOM   2228  CB  SER A 144      23.500  54.260  49.160  1.00  0.00           C
ATOM   2229  HB1 SER A 144      24.180  53.940  49.970  1.00  0.00           H
ATOM   2230  HB2 SER A 144      24.230  54.450  48.350  1.00  0.00           H
ATOM   2231  OG  SER A 144      22.630  53.090  49.000  1.00  0.00           O
ATOM   2232  HG1 SER A 144      22.440  52.670  49.830  1.00  0.00           H
ATOM   2233  C   SER A 144      21.960  56.000  48.210  1.00  0.00           C
ATOM   2234  O   SER A 144      22.670  56.290  47.220  1.00  0.00           O
ATOM   2235  N   CYM A 145      20.620  56.070  48.230  1.00  0.00           N
ATOM   2236  HN  CYM A 145      19.960  55.710  48.890  1.00  0.00           H
ATOM   2237  CA  CYM A 145      19.760  56.600  47.170  1.00  0.00           C
ATOM   2238  HA  CYM A 145      19.620  55.850  46.420  1.00  0.00           H
ATOM   2239  CB  CYM A 145      18.400  56.980  47.860  1.00  0.00           C
ATOM   2240  HB1 CYM A 145      17.670  57.300  47.080  1.00  0.00           H
ATOM   2241  HB2 CYM A 145      18.520  57.820  48.570  1.00  0.00           H
ATOM   2242  SG  CYM A 145      17.600  55.680  48.820  1.00  0.00           S
ATOM   2243  C   CYM A 145      20.260  57.850  46.490  1.00  0.00           C
ATOM   2244  O   CYM A 145      20.550  58.850  47.100  1.00  0.00           O
ATOM   2245  N   GLY A 146      20.420  57.620  45.150  1.00  0.00           N
ATOM   2246  HN  GLY A 146      20.110  56.750  44.780  1.00  0.00           H
ATOM   2247  CA  GLY A 146      20.980  58.610  44.230  1.00  0.00           C
ATOM   2248  HA1 GLY A 146      20.650  59.580  44.570  1.00  0.00           H
ATOM   2249  HA2 GLY A 146      20.610  58.460  43.220  1.00  0.00           H
ATOM   2250  C   GLY A 146      22.480  58.710  44.020  1.00  0.00           C
ATOM   2251  O   GLY A 146      22.940  59.570  43.330  1.00  0.00           O
ATOM   2252  N   SER A 147      23.220  57.730  44.550  1.00  0.00           N
ATOM   2253  HN  SER A 147      22.710  57.200  45.220  1.00  0.00           H
ATOM   2254  CA  SER A 147      24.670  57.450  44.300  1.00  0.00           C
ATOM   2255  HA  SER A 147      25.120  58.390  44.580  1.00  0.00           H
ATOM   2256  CB  SER A 147      25.220  56.320  45.130  1.00  0.00           C
ATOM   2257  HB1 SER A 147      26.210  56.030  44.710  1.00  0.00           H
ATOM   2258  HB2 SER A 147      24.560  55.430  45.140  1.00  0.00           H
ATOM   2259  OG  SER A 147      25.190  56.730  46.490  1.00  0.00           O
ATOM   2260  HG1 SER A 147      24.310  56.730  46.870  1.00  0.00           H
ATOM   2261  C   SER A 147      24.830  57.250  42.830  1.00  0.00           C
ATOM   2262  O   SER A 147      24.000  56.600  42.100  1.00  0.00           O
ATOM   2263  N   VAL A 148      26.000  57.770  42.300  1.00  0.00           N
ATOM   2264  HN  VAL A 148      26.770  57.910  42.910  1.00  0.00           H
ATOM   2265  CA  VAL A 148      26.180  57.980  40.870  1.00  0.00           C
ATOM   2266  HA  VAL A 148      25.270  57.720  40.350  1.00  0.00           H
ATOM   2267  CB  VAL A 148      26.510  59.410  40.520  1.00  0.00           C
ATOM   2268  HB  VAL A 148      25.700  60.020  40.980  1.00  0.00           H
ATOM   2269  CG1 VAL A 148      27.820  59.930  41.050  1.00  0.00           C
ATOM   2270 1HG1 VAL A 148      27.820  59.600  42.120  1.00  0.00           H
ATOM   2271 2HG1 VAL A 148      27.900  61.040  41.000  1.00  0.00           H
ATOM   2272 3HG1 VAL A 148      28.590  59.490  40.380  1.00  0.00           H
ATOM   2273  CG2 VAL A 148      26.220  59.580  39.070  1.00  0.00           C
ATOM   2274 1HG2 VAL A 148      25.190  59.350  38.740  1.00  0.00           H
ATOM   2275 2HG2 VAL A 148      26.860  58.920  38.450  1.00  0.00           H
ATOM   2276 3HG2 VAL A 148      26.380  60.630  38.730  1.00  0.00           H
ATOM   2277  C   VAL A 148      27.120  56.940  40.320  1.00  0.00           C
ATOM   2278  O   VAL A 148      28.200  56.700  40.890  1.00  0.00           O
ATOM   2279  N   GLY A 149      26.720  56.300  39.170  1.00  0.00           N
ATOM   2280  HN  GLY A 149      25.800  56.380  38.820  1.00  0.00           H
ATOM   2281  CA  GLY A 149      27.630  55.650  38.240  1.00  0.00           C
ATOM   2282  HA1 GLY A 149      27.140  54.740  37.920  1.00  0.00           H
ATOM   2283  HA2 GLY A 149      28.530  55.380  38.770  1.00  0.00           H
ATOM   2284  C   GLY A 149      28.030  56.520  37.040  1.00  0.00           C
ATOM   2285  O   GLY A 149      27.180  57.220  36.420  1.00  0.00           O
ATOM   2286  N   PHE A 150      29.330  56.380  36.670  1.00  0.00           N
ATOM   2287  HN  PHE A 150      29.890  55.650  37.060  1.00  0.00           H
ATOM   2288  CA  PHE A 150      29.900  57.370  35.650  1.00  0.00           C
ATOM   2289  HA  PHE A 150      29.120  57.530  34.920  1.00  0.00           H
ATOM   2290  CB  PHE A 150      30.330  58.740  36.290  1.00  0.00           C
ATOM   2291  HB1 PHE A 150      29.390  59.100  36.750  1.00  0.00           H
ATOM   2292  HB2 PHE A 150      30.540  59.470  35.480  1.00  0.00           H
ATOM   2293  CG  PHE A 150      31.450  58.520  37.340  1.00  0.00           C
ATOM   2294  CD1 PHE A 150      32.750  58.960  37.030  1.00  0.00           C
ATOM   2295  HD1 PHE A 150      32.950  59.510  36.120  1.00  0.00           H
ATOM   2296  CE1 PHE A 150      33.750  58.830  37.960  1.00  0.00           C
ATOM   2297  HE1 PHE A 150      34.720  59.260  37.760  1.00  0.00           H
ATOM   2298  CZ  PHE A 150      33.500  58.210  39.130  1.00  0.00           C
ATOM   2299  HZ  PHE A 150      34.270  58.160  39.890  1.00  0.00           H
ATOM   2300  CD2 PHE A 150      31.110  58.000  38.600  1.00  0.00           C
ATOM   2301  HD2 PHE A 150      30.110  57.610  38.740  1.00  0.00           H
ATOM   2302  CE2 PHE A 150      32.150  57.870  39.510  1.00  0.00           C
ATOM   2303  HE2 PHE A 150      32.020  57.550  40.540  1.00  0.00           H
ATOM   2304  C   PHE A 150      31.040  56.700  34.870  1.00  0.00           C
ATOM   2305  O   PHE A 150      31.570  55.700  35.340  1.00  0.00           O
ATOM   2306  N   ASN A 151      31.420  57.270  33.690  1.00  0.00           N
ATOM   2307  HN  ASN A 151      30.980  58.100  33.350  1.00  0.00           H
ATOM   2308  CA  ASN A 151      32.710  57.110  33.000  1.00  0.00           C
ATOM   2309  HA  ASN A 151      33.420  56.790  33.750  1.00  0.00           H
ATOM   2310  CB  ASN A 151      32.610  56.200  31.790  1.00  0.00           C
ATOM   2311  HB1 ASN A 151      33.460  56.300  31.080  1.00  0.00           H
ATOM   2312  HB2 ASN A 151      31.680  56.460  31.220  1.00  0.00           H
ATOM   2313  CG  ASN A 151      32.540  54.750  32.210  1.00  0.00           C
ATOM   2314  OD1 ASN A 151      33.380  54.100  32.770  1.00  0.00           O
ATOM   2315  ND2 ASN A 151      31.380  54.080  31.830  1.00  0.00           N
ATOM   2316 1HD2 ASN A 151      31.230  53.110  32.020  1.00  0.00           H
ATOM   2317 2HD2 ASN A 151      30.760  54.600  31.240  1.00  0.00           H
ATOM   2318  C   ASN A 151      33.280  58.490  32.580  1.00  0.00           C
ATOM   2319  O   ASN A 151      32.540  59.520  32.700  1.00  0.00           O
ATOM   2320  N   ILE A 152      34.560  58.590  31.980  1.00  0.00           N
ATOM   2321  HN  ILE A 152      35.150  57.800  31.820  1.00  0.00           H
ATOM   2322  CA  ILE A 152      35.020  59.820  31.280  1.00  0.00           C
ATOM   2323  HA  ILE A 152      34.200  60.530  31.240  1.00  0.00           H
ATOM   2324  CB  ILE A 152      35.990  60.660  32.180  1.00  0.00           C
ATOM   2325  HB  ILE A 152      36.890  60.110  32.530  1.00  0.00           H
ATOM   2326  CG2 ILE A 152      36.600  61.790  31.310  1.00  0.00           C
ATOM   2327 1HG2 ILE A 152      35.800  62.380  30.820  1.00  0.00           H
ATOM   2328 2HG2 ILE A 152      37.300  61.380  30.540  1.00  0.00           H
ATOM   2329 3HG2 ILE A 152      37.190  62.460  31.970  1.00  0.00           H
ATOM   2330  CG1 ILE A 152      35.350  61.270  33.530  1.00  0.00           C
ATOM   2331 1HG1 ILE A 152      34.310  61.570  33.310  1.00  0.00           H
ATOM   2332 2HG1 ILE A 152      36.020  62.120  33.750  1.00  0.00           H
ATOM   2333  CD  ILE A 152      35.490  60.330  34.760  1.00  0.00           C
ATOM   2334  HD1 ILE A 152      35.030  59.330  34.600  1.00  0.00           H
ATOM   2335  HD2 ILE A 152      34.920  60.880  35.550  1.00  0.00           H
ATOM   2336  HD3 ILE A 152      36.540  60.360  35.120  1.00  0.00           H
ATOM   2337  C   ILE A 152      35.630  59.370  29.950  1.00  0.00           C
ATOM   2338  O   ILE A 152      36.640  58.610  29.920  1.00  0.00           O
ATOM   2339  N   ASP A 153      35.030  59.850  28.880  1.00  0.00           N
ATOM   2340  HN  ASP A 153      34.190  60.390  28.970  1.00  0.00           H
ATOM   2341  CA  ASP A 153      35.470  59.830  27.500  1.00  0.00           C
ATOM   2342  HA  ASP A 153      36.240  59.100  27.280  1.00  0.00           H
ATOM   2343  CB  ASP A 153      34.410  59.670  26.440  1.00  0.00           C
ATOM   2344  HB1 ASP A 153      34.800  59.780  25.400  1.00  0.00           H
ATOM   2345  HB2 ASP A 153      33.630  60.450  26.540  1.00  0.00           H
ATOM   2346  CG  ASP A 153      33.780  58.280  26.490  1.00  0.00           C
ATOM   2347  OD1 ASP A 153      34.270  57.330  27.100  1.00  0.00           O
ATOM   2348  OD2 ASP A 153      32.780  58.180  25.700  1.00  0.00           O
ATOM   2349  C   ASP A 153      36.150  61.190  27.240  1.00  0.00           C
ATOM   2350  O   ASP A 153      35.480  62.240  27.090  1.00  0.00           O
ATOM   2351  N   TYR A 154      37.490  61.260  27.180  1.00  0.00           N
ATOM   2352  HN  TYR A 154      38.000  60.400  27.110  1.00  0.00           H
ATOM   2353  CA  TYR A 154      38.420  62.450  26.940  1.00  0.00           C
ATOM   2354  HA  TYR A 154      39.450  62.150  27.030  1.00  0.00           H
ATOM   2355  CB  TYR A 154      38.230  62.940  25.450  1.00  0.00           C
ATOM   2356  HB1 TYR A 154      38.970  63.760  25.300  1.00  0.00           H
ATOM   2357  HB2 TYR A 154      37.210  63.350  25.350  1.00  0.00           H
ATOM   2358  CG  TYR A 154      38.500  61.800  24.510  1.00  0.00           C
ATOM   2359  CD1 TYR A 154      37.510  61.100  23.800  1.00  0.00           C
ATOM   2360  HD1 TYR A 154      36.480  61.380  23.930  1.00  0.00           H
ATOM   2361  CE1 TYR A 154      37.830  59.950  23.120  1.00  0.00           C
ATOM   2362  HE1 TYR A 154      37.010  59.370  22.730  1.00  0.00           H
ATOM   2363  CZ  TYR A 154      39.130  59.520  22.970  1.00  0.00           C
ATOM   2364  OH  TYR A 154      39.420  58.390  22.270  1.00  0.00           O
ATOM   2365  HH  TYR A 154      38.760  58.260  21.590  1.00  0.00           H
ATOM   2366  CD2 TYR A 154      39.780  61.350  24.360  1.00  0.00           C
ATOM   2367  HD2 TYR A 154      40.590  61.860  24.870  1.00  0.00           H
ATOM   2368  CE2 TYR A 154      40.150  60.260  23.550  1.00  0.00           C
ATOM   2369  HE2 TYR A 154      41.200  60.030  23.500  1.00  0.00           H
ATOM   2370  C   TYR A 154      38.200  63.410  28.130  1.00  0.00           C
ATOM   2371  O   TYR A 154      38.400  63.010  29.290  1.00  0.00           O
ATOM   2372  N   ASP A 155      37.760  64.640  27.890  1.00  0.00           N
ATOM   2373  HN  ASP A 155      37.680  65.040  26.980  1.00  0.00           H
ATOM   2374  CA  ASP A 155      37.430  65.610  28.960  1.00  0.00           C
ATOM   2375  HA  ASP A 155      37.730  65.190  29.910  1.00  0.00           H
ATOM   2376  CB  ASP A 155      38.050  67.060  28.710  1.00  0.00           C
ATOM   2377  HB1 ASP A 155      39.150  67.040  28.820  1.00  0.00           H
ATOM   2378  HB2 ASP A 155      37.700  67.810  29.460  1.00  0.00           H
ATOM   2379  CG  ASP A 155      37.790  67.490  27.290  1.00  0.00           C
ATOM   2380  OD1 ASP A 155      37.470  66.770  26.310  1.00  0.00           O
ATOM   2381  OD2 ASP A 155      37.900  68.740  27.060  1.00  0.00           O
ATOM   2382  C   ASP A 155      35.920  65.830  29.160  1.00  0.00           C
ATOM   2383  O   ASP A 155      35.560  66.830  29.730  1.00  0.00           O
ATOM   2384  N   CYS A 156      35.130  64.840  28.730  1.00  0.00           N
ATOM   2385  HN  CYS A 156      35.500  64.000  28.340  1.00  0.00           H
ATOM   2386  CA  CYS A 156      33.680  64.890  28.890  1.00  0.00           C
ATOM   2387  HA  CYS A 156      33.380  65.810  29.370  1.00  0.00           H
ATOM   2388  CB  CYS A 156      32.990  64.690  27.440  1.00  0.00           C
ATOM   2389  HB1 CYS A 156      33.220  63.620  27.220  1.00  0.00           H
ATOM   2390  HB2 CYS A 156      33.670  65.370  26.890  1.00  0.00           H
ATOM   2391  SG  CYS A 156      31.210  65.080  27.260  1.00  0.00           S
ATOM   2392  HG1 CYS A 156      31.210  66.400  27.320  1.00  0.00           H
ATOM   2393  C   CYS A 156      33.250  63.800  29.830  1.00  0.00           C
ATOM   2394  O   CYS A 156      33.630  62.630  29.700  1.00  0.00           O
ATOM   2395  N   VAL A 157      32.410  64.070  30.910  1.00  0.00           N
ATOM   2396  HN  VAL A 157      31.960  64.970  30.890  1.00  0.00           H
ATOM   2397  CA  VAL A 157      31.920  63.220  31.950  1.00  0.00           C
ATOM   2398  HA  VAL A 157      32.650  62.450  32.180  1.00  0.00           H
ATOM   2399  CB  VAL A 157      31.810  64.100  33.260  1.00  0.00           C
ATOM   2400  HB  VAL A 157      31.110  64.950  33.130  1.00  0.00           H
ATOM   2401  CG1 VAL A 157      31.290  63.270  34.530  1.00  0.00           C
ATOM   2402 1HG1 VAL A 157      30.460  62.610  34.200  1.00  0.00           H
ATOM   2403 2HG1 VAL A 157      31.150  63.900  35.430  1.00  0.00           H
ATOM   2404 3HG1 VAL A 157      32.160  62.650  34.820  1.00  0.00           H
ATOM   2405  CG2 VAL A 157      33.170  64.660  33.530  1.00  0.00           C
ATOM   2406 1HG2 VAL A 157      33.410  65.420  32.750  1.00  0.00           H
ATOM   2407 2HG2 VAL A 157      33.950  63.880  33.420  1.00  0.00           H
ATOM   2408 3HG2 VAL A 157      33.240  65.290  34.440  1.00  0.00           H
ATOM   2409  C   VAL A 157      30.630  62.540  31.550  1.00  0.00           C
ATOM   2410  O   VAL A 157      29.540  63.060  31.300  1.00  0.00           O
ATOM   2411  N   SER A 158      30.830  61.230  31.290  1.00  0.00           N
ATOM   2412  HN  SER A 158      31.720  60.810  31.450  1.00  0.00           H
ATOM   2413  CA  SER A 158      29.670  60.410  30.940  1.00  0.00           C
ATOM   2414  HA  SER A 158      29.010  60.920  30.250  1.00  0.00           H
ATOM   2415  CB  SER A 158      30.120  59.170  30.060  1.00  0.00           C
ATOM   2416  HB1 SER A 158      29.270  58.780  29.470  1.00  0.00           H
ATOM   2417  HB2 SER A 158      30.540  58.310  30.630  1.00  0.00           H
ATOM   2418  OG  SER A 158      31.250  59.370  29.210  1.00  0.00           O
ATOM   2419  HG1 SER A 158      31.270  58.610  28.620  1.00  0.00           H
ATOM   2420  C   SER A 158      28.890  59.900  32.210  1.00  0.00           C
ATOM   2421  O   SER A 158      29.300  58.950  32.880  1.00  0.00           O
ATOM   2422  N   PHE A 159      27.790  60.490  32.520  1.00  0.00           N
ATOM   2423  HN  PHE A 159      27.440  61.200  31.910  1.00  0.00           H
ATOM   2424  CA  PHE A 159      26.780  60.040  33.470  1.00  0.00           C
ATOM   2425  HA  PHE A 159      27.400  59.730  34.290  1.00  0.00           H
ATOM   2426  CB  PHE A 159      26.010  61.210  33.980  1.00  0.00           C
ATOM   2427  HB1 PHE A 159      25.200  60.820  34.630  1.00  0.00           H
ATOM   2428  HB2 PHE A 159      25.450  61.680  33.140  1.00  0.00           H
ATOM   2429  CG  PHE A 159      26.840  62.250  34.790  1.00  0.00           C
ATOM   2430  CD1 PHE A 159      27.260  61.950  36.110  1.00  0.00           C
ATOM   2431  HD1 PHE A 159      27.030  61.000  36.570  1.00  0.00           H
ATOM   2432  CE1 PHE A 159      28.050  62.840  36.820  1.00  0.00           C
ATOM   2433  HE1 PHE A 159      28.410  62.640  37.820  1.00  0.00           H
ATOM   2434  CZ  PHE A 159      28.320  64.120  36.290  1.00  0.00           C
ATOM   2435  HZ  PHE A 159      28.790  64.900  36.860  1.00  0.00           H
ATOM   2436  CD2 PHE A 159      26.930  63.590  34.370  1.00  0.00           C
ATOM   2437  HD2 PHE A 159      26.400  64.000  33.520  1.00  0.00           H
ATOM   2438  CE2 PHE A 159      27.630  64.520  35.160  1.00  0.00           C
ATOM   2439  HE2 PHE A 159      27.730  65.540  34.850  1.00  0.00           H
ATOM   2440  C   PHE A 159      26.020  58.840  32.950  1.00  0.00           C
ATOM   2441  O   PHE A 159      25.370  58.750  31.890  1.00  0.00           O
ATOM   2442  N   CYS A 160      26.180  57.730  33.680  1.00  0.00           N
ATOM   2443  HN  CYS A 160      26.730  57.790  34.510  1.00  0.00           H
ATOM   2444  CA  CYS A 160      25.830  56.400  33.310  1.00  0.00           C
ATOM   2445  HA  CYS A 160      25.480  56.360  32.290  1.00  0.00           H
ATOM   2446  CB  CYS A 160      27.080  55.450  33.440  1.00  0.00           C
ATOM   2447  HB1 CYS A 160      26.770  54.410  33.230  1.00  0.00           H
ATOM   2448  HB2 CYS A 160      27.360  55.680  34.490  1.00  0.00           H
ATOM   2449  SG  CYS A 160      28.370  55.910  32.230  1.00  0.00           S
ATOM   2450  HG1 CYS A 160      28.560  57.150  32.680  1.00  0.00           H
ATOM   2451  C   CYS A 160      24.640  55.810  34.090  1.00  0.00           C
ATOM   2452  O   CYS A 160      23.610  55.360  33.500  1.00  0.00           O
ATOM   2453  N   TYR A 161      24.640  55.940  35.450  1.00  0.00           N
ATOM   2454  HN  TYR A 161      25.320  56.370  36.030  1.00  0.00           H
ATOM   2455  CA  TYR A 161      23.740  55.180  36.310  1.00  0.00           C
ATOM   2456  HA  TYR A 161      22.830  55.030  35.760  1.00  0.00           H
ATOM   2457  CB  TYR A 161      24.400  53.780  36.650  1.00  0.00           C
ATOM   2458  HB1 TYR A 161      25.450  54.070  36.910  1.00  0.00           H
ATOM   2459  HB2 TYR A 161      24.530  53.150  35.740  1.00  0.00           H
ATOM   2460  CG  TYR A 161      23.810  53.030  37.820  1.00  0.00           C
ATOM   2461  CD1 TYR A 161      23.160  51.890  37.510  1.00  0.00           C
ATOM   2462  HD1 TYR A 161      23.170  51.540  36.490  1.00  0.00           H
ATOM   2463  CE1 TYR A 161      22.510  51.200  38.490  1.00  0.00           C
ATOM   2464  HE1 TYR A 161      21.910  50.340  38.230  1.00  0.00           H
ATOM   2465  CZ  TYR A 161      22.800  51.540  39.880  1.00  0.00           C
ATOM   2466  OH  TYR A 161      22.300  50.910  41.020  1.00  0.00           O
ATOM   2467  HH  TYR A 161      21.510  50.400  40.830  1.00  0.00           H
ATOM   2468  CD2 TYR A 161      24.120  53.390  39.150  1.00  0.00           C
ATOM   2469  HD2 TYR A 161      24.790  54.200  39.380  1.00  0.00           H
ATOM   2470  CE2 TYR A 161      23.620  52.580  40.170  1.00  0.00           C
ATOM   2471  HE2 TYR A 161      23.960  52.780  41.180  1.00  0.00           H
ATOM   2472  C   TYR A 161      23.490  56.120  37.510  1.00  0.00           C
ATOM   2473  O   TYR A 161      24.360  56.830  37.950  1.00  0.00           O
ATOM   2474  N   MET A 162      22.250  56.120  38.150  1.00  0.00           N
ATOM   2475  HN  MET A 162      21.550  55.540  37.730  1.00  0.00           H
ATOM   2476  CA  MET A 162      21.900  56.690  39.430  1.00  0.00           C
ATOM   2477  HA  MET A 162      22.770  57.020  39.990  1.00  0.00           H
ATOM   2478  CB  MET A 162      21.000  57.910  39.200  1.00  0.00           C
ATOM   2479  HB1 MET A 162      20.210  57.520  38.530  1.00  0.00           H
ATOM   2480  HB2 MET A 162      21.530  58.650  38.560  1.00  0.00           H
ATOM   2481  CG  MET A 162      20.530  58.410  40.560  1.00  0.00           C
ATOM   2482  HG1 MET A 162      21.360  58.870  41.130  1.00  0.00           H
ATOM   2483  HG2 MET A 162      20.050  57.600  41.140  1.00  0.00           H
ATOM   2484  SD  MET A 162      19.340  59.840  40.390  1.00  0.00           S
ATOM   2485  CE  MET A 162      20.680  61.100  40.080  1.00  0.00           C
ATOM   2486  HE1 MET A 162      21.380  60.880  39.250  1.00  0.00           H
ATOM   2487  HE2 MET A 162      21.330  61.060  40.980  1.00  0.00           H
ATOM   2488  HE3 MET A 162      20.380  62.160  39.930  1.00  0.00           H
ATOM   2489  C   MET A 162      21.220  55.650  40.200  1.00  0.00           C
ATOM   2490  O   MET A 162      20.270  55.060  39.760  1.00  0.00           O
ATOM   2491  N   HSD A 163      21.770  55.340  41.430  1.00  0.00           N
ATOM   2492  HN  HSD A 163      22.660  55.720  41.650  1.00  0.00           H
ATOM   2493  CA  HSD A 163      21.280  54.340  42.300  1.00  0.00           C
ATOM   2494  HA  HSD A 163      21.180  53.510  41.610  1.00  0.00           H
ATOM   2495  CB  HSD A 163      22.250  54.200  43.530  1.00  0.00           C
ATOM   2496  HB1 HSD A 163      22.310  55.240  43.910  1.00  0.00           H
ATOM   2497  HB2 HSD A 163      23.200  53.900  43.040  1.00  0.00           H
ATOM   2498  ND1 HSD A 163      22.280  53.000  45.790  1.00  0.00           N
ATOM   2499  HD1 HSD A 163      22.780  53.670  46.340  1.00  0.00           H
ATOM   2500  CG  HSD A 163      21.890  53.090  44.470  1.00  0.00           C
ATOM   2501  CE1 HSD A 163      21.710  51.890  46.270  1.00  0.00           C
ATOM   2502  HE1 HSD A 163      21.920  51.610  47.310  1.00  0.00           H
ATOM   2503  NE2 HSD A 163      20.950  51.240  45.380  1.00  0.00           N
ATOM   2504  CD2 HSD A 163      21.090  52.000  44.260  1.00  0.00           C
ATOM   2505  HD2 HSD A 163      20.650  51.610  43.350  1.00  0.00           H
ATOM   2506  C   HSD A 163      19.830  54.640  42.810  1.00  0.00           C
ATOM   2507  O   HSD A 163      19.510  55.740  43.270  1.00  0.00           O
ATOM   2508  N   HSP A 164      18.960  53.600  42.770  1.00  0.00           N
ATOM   2509  HN  HSP A 164      19.200  52.680  42.490  1.00  0.00           H
ATOM   2510  CA  HSP A 164      17.520  53.820  42.850  1.00  0.00           C
ATOM   2511  HA  HSP A 164      17.320  54.500  43.660  1.00  0.00           H
ATOM   2512  CB  HSP A 164      17.110  54.450  41.520  1.00  0.00           C
ATOM   2513  HB1 HSP A 164      17.030  53.690  40.710  1.00  0.00           H
ATOM   2514  HB2 HSP A 164      17.750  55.310  41.220  1.00  0.00           H
ATOM   2515  CD2 HSP A 164      15.160  55.840  40.410  1.00  0.00           C
ATOM   2516  HD2 HSP A 164      15.560  56.010  39.410  1.00  0.00           H
ATOM   2517  CG  HSP A 164      15.750  55.200  41.460  1.00  0.00           C
ATOM   2518  NE2 HSP A 164      13.980  56.330  40.870  1.00  0.00           N
ATOM   2519  HE2 HSP A 164      13.300  56.930  40.440  1.00  0.00           H
ATOM   2520  ND1 HSP A 164      14.850  55.250  42.470  1.00  0.00           N
ATOM   2521  HD1 HSP A 164      14.860  54.830  43.380  1.00  0.00           H
ATOM   2522  CE1 HSP A 164      13.790  55.900  42.110  1.00  0.00           C
ATOM   2523  HE1 HSP A 164      12.920  56.130  42.690  1.00  0.00           H
ATOM   2524  C   HSP A 164      16.720  52.560  43.040  1.00  0.00           C
ATOM   2525  O   HSP A 164      16.060  52.080  42.090  1.00  0.00           O
ATOM   2526  N   MET A 165      16.640  52.110  44.270  1.00  0.00           N
ATOM   2527  HN  MET A 165      17.190  52.590  44.940  1.00  0.00           H
ATOM   2528  CA  MET A 165      15.850  51.020  44.780  1.00  0.00           C
ATOM   2529  HA  MET A 165      15.540  51.260  45.790  1.00  0.00           H
ATOM   2530  CB  MET A 165      14.450  50.870  44.120  1.00  0.00           C
ATOM   2531  HB1 MET A 165      14.600  50.610  43.050  1.00  0.00           H
ATOM   2532  HB2 MET A 165      13.900  51.830  44.180  1.00  0.00           H
ATOM   2533  CG  MET A 165      13.560  49.700  44.690  1.00  0.00           C
ATOM   2534  HG1 MET A 165      14.090  48.760  44.420  1.00  0.00           H
ATOM   2535  HG2 MET A 165      12.560  49.690  44.200  1.00  0.00           H
ATOM   2536  SD  MET A 165      13.260  49.800  46.560  1.00  0.00           S
ATOM   2537  CE  MET A 165      12.280  51.320  46.880  1.00  0.00           C
ATOM   2538  HE1 MET A 165      11.740  51.240  47.840  1.00  0.00           H
ATOM   2539  HE2 MET A 165      11.590  51.520  46.040  1.00  0.00           H
ATOM   2540  HE3 MET A 165      12.990  52.180  46.900  1.00  0.00           H
ATOM   2541  C   MET A 165      16.600  49.730  45.090  1.00  0.00           C
ATOM   2542  O   MET A 165      16.930  48.940  44.210  1.00  0.00           O
ATOM   2543  N   GLU A 166      16.920  49.420  46.290  1.00  0.00           N
ATOM   2544  HN  GLU A 166      16.660  50.020  47.050  1.00  0.00           H
ATOM   2545  CA  GLU A 166      17.570  48.140  46.590  1.00  0.00           C
ATOM   2546  HA  GLU A 166      18.210  47.750  45.820  1.00  0.00           H
ATOM   2547  CB  GLU A 166      18.520  48.330  47.840  1.00  0.00           C
ATOM   2548  HB1 GLU A 166      17.970  48.780  48.700  1.00  0.00           H
ATOM   2549  HB2 GLU A 166      19.270  49.130  47.660  1.00  0.00           H
ATOM   2550  CG  GLU A 166      19.310  47.070  48.260  1.00  0.00           C
ATOM   2551  HG1 GLU A 166      20.240  47.130  47.660  1.00  0.00           H
ATOM   2552  HG2 GLU A 166      18.890  46.120  47.880  1.00  0.00           H
ATOM   2553  CD  GLU A 166      19.550  47.010  49.740  1.00  0.00           C
ATOM   2554  OE1 GLU A 166      20.550  47.660  50.170  1.00  0.00           O
ATOM   2555  OE2 GLU A 166      18.750  46.400  50.540  1.00  0.00           O
ATOM   2556  C   GLU A 166      16.450  47.090  46.750  1.00  0.00           C
ATOM   2557  O   GLU A 166      15.810  46.980  47.780  1.00  0.00           O
ATOM   2558  N   LEU A 167      16.170  46.360  45.650  1.00  0.00           N
ATOM   2559  HN  LEU A 167      16.740  46.390  44.830  1.00  0.00           H
ATOM   2560  CA  LEU A 167      15.350  45.180  45.640  1.00  0.00           C
ATOM   2561  HA  LEU A 167      14.360  45.510  45.900  1.00  0.00           H
ATOM   2562  CB  LEU A 167      15.380  44.620  44.180  1.00  0.00           C
ATOM   2563  HB1 LEU A 167      14.950  43.600  44.090  1.00  0.00           H
ATOM   2564  HB2 LEU A 167      16.420  44.540  43.810  1.00  0.00           H
ATOM   2565  CG  LEU A 167      14.570  45.570  43.200  1.00  0.00           C
ATOM   2566  HG  LEU A 167      15.050  46.570  43.230  1.00  0.00           H
ATOM   2567  CD1 LEU A 167      14.660  44.980  41.740  1.00  0.00           C
ATOM   2568 1HD1 LEU A 167      14.390  45.820  41.070  1.00  0.00           H
ATOM   2569 2HD1 LEU A 167      14.050  44.060  41.670  1.00  0.00           H
ATOM   2570 3HD1 LEU A 167      15.720  44.760  41.500  1.00  0.00           H
ATOM   2571  CD2 LEU A 167      13.090  45.810  43.520  1.00  0.00           C
ATOM   2572 1HD2 LEU A 167      12.890  46.170  44.550  1.00  0.00           H
ATOM   2573 2HD2 LEU A 167      12.500  44.860  43.490  1.00  0.00           H
ATOM   2574 3HD2 LEU A 167      12.700  46.510  42.750  1.00  0.00           H
ATOM   2575  C   LEU A 167      15.800  44.110  46.570  1.00  0.00           C
ATOM   2576  O   LEU A 167      16.930  44.030  46.960  1.00  0.00           O
ATOM   2577  N   PRO A 168      14.860  43.320  47.100  1.00  0.00           N
ATOM   2578  CD  PRO A 168      13.530  43.140  46.510  1.00  0.00           C
ATOM   2579  HD1 PRO A 168      13.760  42.620  45.560  1.00  0.00           H
ATOM   2580  HD2 PRO A 168      13.060  44.140  46.350  1.00  0.00           H
ATOM   2581  CA  PRO A 168      14.860  42.640  48.370  1.00  0.00           C
ATOM   2582  HA  PRO A 168      15.170  43.380  49.100  1.00  0.00           H
ATOM   2583  CB  PRO A 168      13.430  42.490  48.760  1.00  0.00           C
ATOM   2584  HB1 PRO A 168      13.070  43.410  49.280  1.00  0.00           H
ATOM   2585  HB2 PRO A 168      13.260  41.610  49.420  1.00  0.00           H
ATOM   2586  CG  PRO A 168      12.760  42.280  47.460  1.00  0.00           C
ATOM   2587  HG1 PRO A 168      12.790  41.220  47.120  1.00  0.00           H
ATOM   2588  HG2 PRO A 168      11.660  42.370  47.570  1.00  0.00           H
ATOM   2589  C   PRO A 168      15.770  41.450  48.380  1.00  0.00           C
ATOM   2590  O   PRO A 168      16.080  40.870  49.480  1.00  0.00           O
ATOM   2591  N   THR A 169      16.350  41.040  47.230  1.00  0.00           N
ATOM   2592  HN  THR A 169      15.870  41.400  46.430  1.00  0.00           H
ATOM   2593  CA  THR A 169      17.310  40.060  46.910  1.00  0.00           C
ATOM   2594  HA  THR A 169      17.220  39.280  47.650  1.00  0.00           H
ATOM   2595  CB  THR A 169      17.190  39.560  45.470  1.00  0.00           C
ATOM   2596  HB  THR A 169      18.030  38.900  45.150  1.00  0.00           H
ATOM   2597  OG1 THR A 169      16.870  40.520  44.530  1.00  0.00           O
ATOM   2598  HG1 THR A 169      16.160  40.210  43.970  1.00  0.00           H
ATOM   2599  CG2 THR A 169      15.940  38.590  45.490  1.00  0.00           C
ATOM   2600 1HG2 THR A 169      16.060  37.920  46.360  1.00  0.00           H
ATOM   2601 2HG2 THR A 169      16.080  37.980  44.570  1.00  0.00           H
ATOM   2602 3HG2 THR A 169      14.980  39.150  45.500  1.00  0.00           H
ATOM   2603  C   THR A 169      18.660  40.680  47.080  1.00  0.00           C
ATOM   2604  O   THR A 169      19.620  39.890  47.170  1.00  0.00           O
ATOM   2605  N   GLY A 170      18.860  41.970  47.190  1.00  0.00           N
ATOM   2606  HN  GLY A 170      18.030  42.520  47.300  1.00  0.00           H
ATOM   2607  CA  GLY A 170      20.140  42.640  47.180  1.00  0.00           C
ATOM   2608  HA1 GLY A 170      20.860  42.220  47.880  1.00  0.00           H
ATOM   2609  HA2 GLY A 170      19.970  43.620  47.590  1.00  0.00           H
ATOM   2610  C   GLY A 170      20.680  43.010  45.810  1.00  0.00           C
ATOM   2611  O   GLY A 170      21.900  43.240  45.590  1.00  0.00           O
ATOM   2612  N   VAL A 171      19.680  43.010  44.930  1.00  0.00           N
ATOM   2613  HN  VAL A 171      18.720  42.760  45.070  1.00  0.00           H
ATOM   2614  CA  VAL A 171      19.900  43.580  43.610  1.00  0.00           C
ATOM   2615  HA  VAL A 171      20.910  43.480  43.250  1.00  0.00           H
ATOM   2616  CB  VAL A 171      18.940  42.910  42.670  1.00  0.00           C
ATOM   2617  HB  VAL A 171      17.930  42.540  42.950  1.00  0.00           H
ATOM   2618  CG1 VAL A 171      18.820  43.750  41.390  1.00  0.00           C
ATOM   2619 1HG1 VAL A 171      18.570  44.810  41.610  1.00  0.00           H
ATOM   2620 2HG1 VAL A 171      17.880  43.330  40.960  1.00  0.00           H
ATOM   2621 3HG1 VAL A 171      19.650  43.720  40.650  1.00  0.00           H
ATOM   2622  CG2 VAL A 171      19.550  41.540  42.310  1.00  0.00           C
ATOM   2623 1HG2 VAL A 171      19.470  40.800  43.130  1.00  0.00           H
ATOM   2624 2HG2 VAL A 171      20.610  41.760  42.050  1.00  0.00           H
ATOM   2625 3HG2 VAL A 171      19.090  41.010  41.440  1.00  0.00           H
ATOM   2626  C   VAL A 171      19.700  45.100  43.820  1.00  0.00           C
ATOM   2627  O   VAL A 171      18.630  45.520  44.070  1.00  0.00           O
ATOM   2628  N   HSD A 172      20.780  45.880  43.730  1.00  0.00           N
ATOM   2629  HN  HSD A 172      21.640  45.510  43.370  1.00  0.00           H
ATOM   2630  CA  HSD A 172      20.710  47.290  43.790  1.00  0.00           C
ATOM   2631  HA  HSD A 172      20.000  47.620  44.530  1.00  0.00           H
ATOM   2632  CB  HSD A 172      22.030  48.010  44.120  1.00  0.00           C
ATOM   2633  HB1 HSD A 172      21.820  49.080  44.320  1.00  0.00           H
ATOM   2634  HB2 HSD A 172      22.780  47.860  43.310  1.00  0.00           H
ATOM   2635  ND1 HSD A 172      23.280  46.430  45.560  1.00  0.00           N
ATOM   2636  HD1 HSD A 172      23.610  45.860  44.810  1.00  0.00           H
ATOM   2637  CG  HSD A 172      22.460  47.470  45.460  1.00  0.00           C
ATOM   2638  CE1 HSD A 172      23.660  46.390  46.850  1.00  0.00           C
ATOM   2639  HE1 HSD A 172      24.510  45.750  47.080  1.00  0.00           H
ATOM   2640  NE2 HSD A 172      23.230  47.360  47.530  1.00  0.00           N
ATOM   2641  CD2 HSD A 172      22.380  48.070  46.660  1.00  0.00           C
ATOM   2642  HD2 HSD A 172      21.620  48.780  46.940  1.00  0.00           H
ATOM   2643  C   HSD A 172      20.180  47.780  42.400  1.00  0.00           C
ATOM   2644  O   HSD A 172      20.890  47.910  41.400  1.00  0.00           O
ATOM   2645  N   ALA A 173      18.860  48.070  42.250  1.00  0.00           N
ATOM   2646  HN  ALA A 173      18.360  48.410  43.040  1.00  0.00           H
ATOM   2647  CA  ALA A 173      18.340  48.520  40.900  1.00  0.00           C
ATOM   2648  HA  ALA A 173      18.590  47.840  40.100  1.00  0.00           H
ATOM   2649  CB  ALA A 173      16.780  48.530  40.920  1.00  0.00           C
ATOM   2650  HB1 ALA A 173      16.460  47.480  41.130  1.00  0.00           H
ATOM   2651  HB2 ALA A 173      16.310  48.740  39.940  1.00  0.00           H
ATOM   2652  HB3 ALA A 173      16.290  49.300  41.540  1.00  0.00           H
ATOM   2653  C   ALA A 173      18.760  50.040  40.600  1.00  0.00           C
ATOM   2654  O   ALA A 173      19.250  50.780  41.450  1.00  0.00           O
ATOM   2655  N   GLY A 174      18.680  50.520  39.390  1.00  0.00           N
ATOM   2656  HN  GLY A 174      18.390  49.960  38.620  1.00  0.00           H
ATOM   2657  CA  GLY A 174      18.960  51.990  39.140  1.00  0.00           C
ATOM   2658  HA1 GLY A 174      20.020  52.210  39.210  1.00  0.00           H
ATOM   2659  HA2 GLY A 174      18.330  52.530  39.810  1.00  0.00           H
ATOM   2660  C   GLY A 174      18.530  52.440  37.760  1.00  0.00           C
ATOM   2661  O   GLY A 174      18.100  51.670  36.860  1.00  0.00           O
ATOM   2662  N   THR A 175      18.500  53.780  37.590  1.00  0.00           N
ATOM   2663  HN  THR A 175      18.890  54.290  38.360  1.00  0.00           H
ATOM   2664  CA  THR A 175      17.980  54.540  36.500  1.00  0.00           C
ATOM   2665  HA  THR A 175      17.470  53.910  35.780  1.00  0.00           H
ATOM   2666  CB  THR A 175      17.000  55.730  36.820  1.00  0.00           C
ATOM   2667  HB  THR A 175      16.830  56.340  35.910  1.00  0.00           H
ATOM   2668  OG1 THR A 175      17.350  56.490  37.930  1.00  0.00           O
ATOM   2669  HG1 THR A 175      18.020  57.080  37.610  1.00  0.00           H
ATOM   2670  CG2 THR A 175      15.640  55.180  37.230  1.00  0.00           C
ATOM   2671 1HG2 THR A 175      14.750  55.830  37.350  1.00  0.00           H
ATOM   2672 2HG2 THR A 175      15.820  54.520  38.110  1.00  0.00           H
ATOM   2673 3HG2 THR A 175      15.390  54.500  36.380  1.00  0.00           H
ATOM   2674  C   THR A 175      19.190  55.140  35.750  1.00  0.00           C
ATOM   2675  O   THR A 175      20.280  55.260  36.330  1.00  0.00           O
ATOM   2676  N   ASP A 176      18.940  55.520  34.450  1.00  0.00           N
ATOM   2677  HN  ASP A 176      18.070  55.240  34.040  1.00  0.00           H
ATOM   2678  CA  ASP A 176      19.830  56.410  33.740  1.00  0.00           C
ATOM   2679  HA  ASP A 176      20.850  56.100  33.910  1.00  0.00           H
ATOM   2680  CB  ASP A 176      19.780  56.290  32.220  1.00  0.00           C
ATOM   2681  HB1 ASP A 176      19.670  55.220  31.930  1.00  0.00           H
ATOM   2682  HB2 ASP A 176      20.750  56.540  31.740  1.00  0.00           H
ATOM   2683  CG  ASP A 176      18.570  56.980  31.540  1.00  0.00           C
ATOM   2684  OD1 ASP A 176      17.860  57.690  32.230  1.00  0.00           O
ATOM   2685  OD2 ASP A 176      18.450  56.700  30.310  1.00  0.00           O
ATOM   2686  C   ASP A 176      19.490  57.880  34.250  1.00  0.00           C
ATOM   2687  O   ASP A 176      18.610  58.080  35.100  1.00  0.00           O
ATOM   2688  N   LEU A 177      20.240  58.830  33.650  1.00  0.00           N
ATOM   2689  HN  LEU A 177      20.940  58.550  32.990  1.00  0.00           H
ATOM   2690  CA  LEU A 177      20.130  60.130  34.290  1.00  0.00           C
ATOM   2691  HA  LEU A 177      19.880  60.070  35.340  1.00  0.00           H
ATOM   2692  CB  LEU A 177      21.420  61.040  34.060  1.00  0.00           C
ATOM   2693  HB1 LEU A 177      21.120  62.090  34.260  1.00  0.00           H
ATOM   2694  HB2 LEU A 177      21.810  61.050  33.010  1.00  0.00           H
ATOM   2695  CG  LEU A 177      22.590  60.760  35.050  1.00  0.00           C
ATOM   2696  HG  LEU A 177      23.440  61.380  34.690  1.00  0.00           H
ATOM   2697  CD1 LEU A 177      22.340  61.300  36.530  1.00  0.00           C
ATOM   2698 1HD1 LEU A 177      22.280  62.400  36.430  1.00  0.00           H
ATOM   2699 2HD1 LEU A 177      23.200  61.020  37.180  1.00  0.00           H
ATOM   2700 3HD1 LEU A 177      21.360  60.950  36.920  1.00  0.00           H
ATOM   2701  CD2 LEU A 177      23.010  59.290  35.200  1.00  0.00           C
ATOM   2702 1HD2 LEU A 177      24.020  59.280  35.660  1.00  0.00           H
ATOM   2703 2HD2 LEU A 177      23.040  58.830  34.190  1.00  0.00           H
ATOM   2704 3HD2 LEU A 177      22.270  58.730  35.790  1.00  0.00           H
ATOM   2705  C   LEU A 177      18.940  60.830  33.800  1.00  0.00           C
ATOM   2706  O   LEU A 177      18.390  61.700  34.520  1.00  0.00           O
ATOM   2707  N   GLU A 178      18.370  60.510  32.570  1.00  0.00           N
ATOM   2708  HN  GLU A 178      18.780  59.710  32.130  1.00  0.00           H
ATOM   2709  CA  GLU A 178      17.110  61.070  32.070  1.00  0.00           C
ATOM   2710  HA  GLU A 178      17.260  62.140  31.990  1.00  0.00           H
ATOM   2711  CB  GLU A 178      16.850  60.650  30.730  1.00  0.00           C
ATOM   2712  HB1 GLU A 178      15.850  61.040  30.440  1.00  0.00           H
ATOM   2713  HB2 GLU A 178      16.800  59.550  30.600  1.00  0.00           H
ATOM   2714  CG  GLU A 178      17.910  61.240  29.690  1.00  0.00           C
ATOM   2715  HG1 GLU A 178      18.840  60.820  30.130  1.00  0.00           H
ATOM   2716  HG2 GLU A 178      17.920  62.350  29.700  1.00  0.00           H
ATOM   2717  CD  GLU A 178      17.640  60.730  28.280  1.00  0.00           C
ATOM   2718  OE1 GLU A 178      18.490  61.080  27.360  1.00  0.00           O
ATOM   2719  OE2 GLU A 178      16.570  60.140  28.030  1.00  0.00           O
ATOM   2720  C   GLU A 178      15.910  60.650  32.950  1.00  0.00           C
ATOM   2721  O   GLU A 178      14.990  61.370  33.340  1.00  0.00           O
ATOM   2722  N   GLY A 179      16.070  59.360  33.490  1.00  0.00           N
ATOM   2723  HN  GLY A 179      16.830  58.830  33.110  1.00  0.00           H
ATOM   2724  CA  GLY A 179      15.300  58.830  34.600  1.00  0.00           C
ATOM   2725  HA1 GLY A 179      14.440  59.460  34.770  1.00  0.00           H
ATOM   2726  HA2 GLY A 179      15.920  58.720  35.480  1.00  0.00           H
ATOM   2727  C   GLY A 179      14.720  57.500  34.340  1.00  0.00           C
ATOM   2728  O   GLY A 179      13.810  57.030  35.120  1.00  0.00           O
ATOM   2729  N   LYS A 180      15.190  56.860  33.240  1.00  0.00           N
ATOM   2730  HN  LYS A 180      15.920  57.350  32.770  1.00  0.00           H
ATOM   2731  CA  LYS A 180      14.740  55.590  32.780  1.00  0.00           C
ATOM   2732  HA  LYS A 180      13.700  55.640  33.050  1.00  0.00           H
ATOM   2733  CB  LYS A 180      14.760  55.390  31.250  1.00  0.00           C
ATOM   2734  HB1 LYS A 180      14.480  54.330  31.100  1.00  0.00           H
ATOM   2735  HB2 LYS A 180      15.800  55.510  30.890  1.00  0.00           H
ATOM   2736  CG  LYS A 180      13.770  56.310  30.470  1.00  0.00           C
ATOM   2737  HG1 LYS A 180      12.880  56.490  31.110  1.00  0.00           H
ATOM   2738  HG2 LYS A 180      13.590  55.680  29.570  1.00  0.00           H
ATOM   2739  CD  LYS A 180      14.320  57.620  30.150  1.00  0.00           C
ATOM   2740  HD1 LYS A 180      15.370  57.560  29.800  1.00  0.00           H
ATOM   2741  HD2 LYS A 180      14.410  58.220  31.070  1.00  0.00           H
ATOM   2742  CE  LYS A 180      13.450  58.350  29.040  1.00  0.00           C
ATOM   2743  HE1 LYS A 180      12.390  58.350  29.380  1.00  0.00           H
ATOM   2744  HE2 LYS A 180      13.480  57.780  28.090  1.00  0.00           H
ATOM   2745  NZ  LYS A 180      13.920  59.740  28.790  1.00  0.00           N
ATOM   2746  HZ1 LYS A 180      13.340  60.170  28.050  1.00  0.00           H
ATOM   2747  HZ2 LYS A 180      14.920  59.770  28.490  1.00  0.00           H
ATOM   2748  HZ3 LYS A 180      13.760  60.390  29.590  1.00  0.00           H
ATOM   2749  C   LYS A 180      15.460  54.390  33.380  1.00  0.00           C
ATOM   2750  O   LYS A 180      16.720  54.300  33.280  1.00  0.00           O
ATOM   2751  N   PHE A 181      14.820  53.340  34.040  1.00  0.00           N
ATOM   2752  HN  PHE A 181      13.840  53.400  34.180  1.00  0.00           H
ATOM   2753  CA  PHE A 181      15.390  52.140  34.600  1.00  0.00           C
ATOM   2754  HA  PHE A 181      16.140  52.370  35.350  1.00  0.00           H
ATOM   2755  CB  PHE A 181      14.380  51.390  35.500  1.00  0.00           C
ATOM   2756  HB1 PHE A 181      14.420  50.280  35.560  1.00  0.00           H
ATOM   2757  HB2 PHE A 181      13.370  51.660  35.140  1.00  0.00           H
ATOM   2758  CG  PHE A 181      14.140  51.900  36.900  1.00  0.00           C
ATOM   2759  CD1 PHE A 181      13.090  52.770  37.330  1.00  0.00           C
ATOM   2760  HD1 PHE A 181      12.360  53.050  36.580  1.00  0.00           H
ATOM   2761  CE1 PHE A 181      13.020  52.960  38.710  1.00  0.00           C
ATOM   2762  HE1 PHE A 181      12.200  53.520  39.120  1.00  0.00           H
ATOM   2763  CZ  PHE A 181      14.040  52.630  39.630  1.00  0.00           C
ATOM   2764  HZ  PHE A 181      14.030  53.000  40.650  1.00  0.00           H
ATOM   2765  CD2 PHE A 181      14.970  51.260  37.890  1.00  0.00           C
ATOM   2766  HD2 PHE A 181      15.870  50.770  37.550  1.00  0.00           H
ATOM   2767  CE2 PHE A 181      14.950  51.640  39.220  1.00  0.00           C
ATOM   2768  HE2 PHE A 181      15.680  51.270  39.920  1.00  0.00           H
ATOM   2769  C   PHE A 181      16.130  51.150  33.680  1.00  0.00           C
ATOM   2770  O   PHE A 181      15.920  51.060  32.450  1.00  0.00           O
ATOM   2771  N   TYR A 182      17.100  50.480  34.350  1.00  0.00           N
ATOM   2772  HN  TYR A 182      17.350  50.780  35.270  1.00  0.00           H
ATOM   2773  CA  TYR A 182      17.830  49.390  33.780  1.00  0.00           C
ATOM   2774  HA  TYR A 182      17.730  49.420  32.700  1.00  0.00           H
ATOM   2775  CB  TYR A 182      19.310  49.360  34.280  1.00  0.00           C
ATOM   2776  HB1 TYR A 182      19.850  48.410  34.060  1.00  0.00           H
ATOM   2777  HB2 TYR A 182      19.310  49.480  35.390  1.00  0.00           H
ATOM   2778  CG  TYR A 182      20.130  50.470  33.690  1.00  0.00           C
ATOM   2779  CD1 TYR A 182      20.340  50.520  32.330  1.00  0.00           C
ATOM   2780  HD1 TYR A 182      19.850  49.710  31.820  1.00  0.00           H
ATOM   2781  CE1 TYR A 182      21.020  51.570  31.760  1.00  0.00           C
ATOM   2782  HE1 TYR A 182      21.030  51.680  30.680  1.00  0.00           H
ATOM   2783  CZ  TYR A 182      21.590  52.540  32.620  1.00  0.00           C
ATOM   2784  OH  TYR A 182      22.330  53.510  31.950  1.00  0.00           O
ATOM   2785  HH  TYR A 182      22.840  54.020  32.590  1.00  0.00           H
ATOM   2786  CD2 TYR A 182      20.620  51.470  34.570  1.00  0.00           C
ATOM   2787  HD2 TYR A 182      20.340  51.480  35.610  1.00  0.00           H
ATOM   2788  CE2 TYR A 182      21.430  52.470  34.000  1.00  0.00           C
ATOM   2789  HE2 TYR A 182      21.880  53.190  34.670  1.00  0.00           H
ATOM   2790  C   TYR A 182      17.200  48.160  34.270  1.00  0.00           C
ATOM   2791  O   TYR A 182      17.120  47.930  35.490  1.00  0.00           O
ATOM   2792  N   GLY A 183      16.700  47.320  33.410  1.00  0.00           N
ATOM   2793  HN  GLY A 183      16.510  47.620  32.480  1.00  0.00           H
ATOM   2794  CA  GLY A 183      16.000  46.160  33.860  1.00  0.00           C
ATOM   2795  HA1 GLY A 183      16.350  45.820  34.820  1.00  0.00           H
ATOM   2796  HA2 GLY A 183      16.110  45.410  33.090  1.00  0.00           H
ATOM   2797  C   GLY A 183      14.520  46.220  33.870  1.00  0.00           C
ATOM   2798  O   GLY A 183      13.980  47.290  33.500  1.00  0.00           O
ATOM   2799  N   PRO A 184      13.720  45.130  34.230  1.00  0.00           N
ATOM   2800  CD  PRO A 184      14.140  43.770  34.490  1.00  0.00           C
ATOM   2801  HD1 PRO A 184      14.960  43.830  35.240  1.00  0.00           H
ATOM   2802  HD2 PRO A 184      14.510  43.250  33.590  1.00  0.00           H
ATOM   2803  CA  PRO A 184      12.250  45.180  34.390  1.00  0.00           C
ATOM   2804  HA  PRO A 184      11.690  45.650  33.590  1.00  0.00           H
ATOM   2805  CB  PRO A 184      11.830  43.700  34.440  1.00  0.00           C
ATOM   2806  HB1 PRO A 184      11.760  43.360  33.390  1.00  0.00           H
ATOM   2807  HB2 PRO A 184      10.750  43.610  34.720  1.00  0.00           H
ATOM   2808  CG  PRO A 184      12.920  43.070  35.140  1.00  0.00           C
ATOM   2809  HG1 PRO A 184      13.060  43.110  36.240  1.00  0.00           H
ATOM   2810  HG2 PRO A 184      12.950  41.990  34.890  1.00  0.00           H
ATOM   2811  C   PRO A 184      11.840  45.880  35.700  1.00  0.00           C
ATOM   2812  O   PRO A 184      10.700  45.780  36.150  1.00  0.00           O
ATOM   2813  N   PHE A 185      12.690  46.650  36.310  1.00  0.00           N
ATOM   2814  HN  PHE A 185      13.600  46.740  35.910  1.00  0.00           H
ATOM   2815  CA  PHE A 185      12.680  47.220  37.640  1.00  0.00           C
ATOM   2816  HA  PHE A 185      12.040  46.570  38.220  1.00  0.00           H
ATOM   2817  CB  PHE A 185      14.080  47.310  38.300  1.00  0.00           C
ATOM   2818  HB1 PHE A 185      14.070  47.650  39.350  1.00  0.00           H
ATOM   2819  HB2 PHE A 185      14.690  48.030  37.720  1.00  0.00           H
ATOM   2820  CG  PHE A 185      14.770  45.910  38.370  1.00  0.00           C
ATOM   2821  CD1 PHE A 185      14.050  44.750  38.660  1.00  0.00           C
ATOM   2822  HD1 PHE A 185      12.980  44.800  38.670  1.00  0.00           H
ATOM   2823  CE1 PHE A 185      14.640  43.510  38.900  1.00  0.00           C
ATOM   2824  HE1 PHE A 185      14.030  42.630  39.000  1.00  0.00           H
ATOM   2825  CZ  PHE A 185      16.030  43.440  38.910  1.00  0.00           C
ATOM   2826  HZ  PHE A 185      16.480  42.460  39.020  1.00  0.00           H
ATOM   2827  CD2 PHE A 185      16.180  45.850  38.340  1.00  0.00           C
ATOM   2828  HD2 PHE A 185      16.800  46.720  38.160  1.00  0.00           H
ATOM   2829  CE2 PHE A 185      16.830  44.600  38.550  1.00  0.00           C
ATOM   2830  HE2 PHE A 185      17.910  44.550  38.560  1.00  0.00           H
ATOM   2831  C   PHE A 185      11.960  48.560  37.730  1.00  0.00           C
ATOM   2832  O   PHE A 185      11.640  49.220  36.720  1.00  0.00           O
ATOM   2833  N   VAL A 186      11.470  48.840  38.930  1.00  0.00           N
ATOM   2834  HN  VAL A 186      11.550  48.250  39.730  1.00  0.00           H
ATOM   2835  CA  VAL A 186      10.710  49.990  39.140  1.00  0.00           C
ATOM   2836  HA  VAL A 186      11.120  50.830  38.590  1.00  0.00           H
ATOM   2837  CB  VAL A 186       9.220  49.850  38.800  1.00  0.00           C
ATOM   2838  HB  VAL A 186       9.220  49.180  37.920  1.00  0.00           H
ATOM   2839  CG1 VAL A 186       8.440  49.140  39.960  1.00  0.00           C
ATOM   2840 1HG1 VAL A 186       9.010  48.250  40.300  1.00  0.00           H
ATOM   2841 2HG1 VAL A 186       7.400  48.820  39.730  1.00  0.00           H
ATOM   2842 3HG1 VAL A 186       8.230  49.880  40.770  1.00  0.00           H
ATOM   2843  CG2 VAL A 186       8.560  51.170  38.420  1.00  0.00           C
ATOM   2844 1HG2 VAL A 186       8.190  51.760  39.290  1.00  0.00           H
ATOM   2845 2HG2 VAL A 186       7.690  50.790  37.850  1.00  0.00           H
ATOM   2846 3HG2 VAL A 186       9.050  51.810  37.660  1.00  0.00           H
ATOM   2847  C   VAL A 186      11.000  50.360  40.550  1.00  0.00           C
ATOM   2848  O   VAL A 186      11.480  49.540  41.340  1.00  0.00           O
ATOM   2849  N   ASP A 187      10.760  51.630  40.980  1.00  0.00           N
ATOM   2850  HN  ASP A 187      10.190  52.250  40.450  1.00  0.00           H
ATOM   2851  CA  ASP A 187      11.170  52.130  42.300  1.00  0.00           C
ATOM   2852  HA  ASP A 187      12.060  51.530  42.430  1.00  0.00           H
ATOM   2853  CB  ASP A 187      11.450  53.650  42.280  1.00  0.00           C
ATOM   2854  HB1 ASP A 187      12.310  53.940  41.640  1.00  0.00           H
ATOM   2855  HB2 ASP A 187      11.780  53.920  43.310  1.00  0.00           H
ATOM   2856  CG  ASP A 187      10.340  54.570  41.800  1.00  0.00           C
ATOM   2857  OD1 ASP A 187       9.210  54.150  41.420  1.00  0.00           O
ATOM   2858  OD2 ASP A 187      10.570  55.850  41.720  1.00  0.00           O
ATOM   2859  C   ASP A 187      10.360  51.550  43.550  1.00  0.00           C
ATOM   2860  O   ASP A 187      10.300  52.350  44.490  1.00  0.00           O
ATOM   2861  N   ARG A 188       9.840  50.280  43.530  1.00  0.00           N
ATOM   2862  HN  ARG A 188      10.130  49.690  42.790  1.00  0.00           H
ATOM   2863  CA  ARG A 188       9.260  49.570  44.610  1.00  0.00           C
ATOM   2864  HA  ARG A 188       9.390  50.240  45.450  1.00  0.00           H
ATOM   2865  CB  ARG A 188       7.820  49.210  44.180  1.00  0.00           C
ATOM   2866  HB1 ARG A 188       7.360  48.800  45.110  1.00  0.00           H
ATOM   2867  HB2 ARG A 188       7.850  48.390  43.440  1.00  0.00           H
ATOM   2868  CG  ARG A 188       6.880  50.320  43.840  1.00  0.00           C
ATOM   2869  HG1 ARG A 188       5.890  49.840  43.640  1.00  0.00           H
ATOM   2870  HG2 ARG A 188       7.120  50.790  42.860  1.00  0.00           H
ATOM   2871  CD  ARG A 188       6.750  51.500  44.880  1.00  0.00           C
ATOM   2872  HD1 ARG A 188       6.130  52.380  44.630  1.00  0.00           H
ATOM   2873  HD2 ARG A 188       7.790  51.850  45.090  1.00  0.00           H
ATOM   2874  NE  ARG A 188       6.200  50.900  46.140  1.00  0.00           N
ATOM   2875  HE  ARG A 188       6.720  50.970  46.990  1.00  0.00           H
ATOM   2876  CZ  ARG A 188       4.910  50.600  46.190  1.00  0.00           C
ATOM   2877  NH1 ARG A 188       4.030  51.020  45.320  1.00  0.00           N
ATOM   2878 1HH1 ARG A 188       4.260  51.380  44.420  1.00  0.00           H
ATOM   2879 2HH1 ARG A 188       3.110  50.620  45.390  1.00  0.00           H
ATOM   2880  NH2 ARG A 188       4.470  49.860  47.180  1.00  0.00           N
ATOM   2881 1HH2 ARG A 188       5.020  49.610  47.980  1.00  0.00           H
ATOM   2882 2HH2 ARG A 188       3.520  49.530  47.170  1.00  0.00           H
ATOM   2883  C   ARG A 188       9.890  48.210  44.830  1.00  0.00           C
ATOM   2884  O   ARG A 188      10.550  47.610  44.000  1.00  0.00           O
ATOM   2885  N   GLN A 189       9.660  47.640  45.990  1.00  0.00           N
ATOM   2886  HN  GLN A 189       9.150  48.010  46.760  1.00  0.00           H
ATOM   2887  CA  GLN A 189      10.080  46.220  46.230  1.00  0.00           C
ATOM   2888  HA  GLN A 189      11.050  46.020  45.800  1.00  0.00           H
ATOM   2889  CB  GLN A 189      10.090  45.960  47.760  1.00  0.00           C
ATOM   2890  HB1 GLN A 189      10.470  44.920  47.850  1.00  0.00           H
ATOM   2891  HB2 GLN A 189       9.080  45.990  48.230  1.00  0.00           H
ATOM   2892  CG  GLN A 189      11.180  46.740  48.460  1.00  0.00           C
ATOM   2893  HG1 GLN A 189      11.090  47.840  48.350  1.00  0.00           H
ATOM   2894  HG2 GLN A 189      12.120  46.450  47.930  1.00  0.00           H
ATOM   2895  CD  GLN A 189      11.290  46.330  49.900  1.00  0.00           C
ATOM   2896  OE1 GLN A 189      11.960  45.340  50.150  1.00  0.00           O
ATOM   2897  NE2 GLN A 189      10.490  47.020  50.750  1.00  0.00           N
ATOM   2898 1HE2 GLN A 189      10.910  47.150  51.640  1.00  0.00           H
ATOM   2899 2HE2 GLN A 189       9.940  47.830  50.510  1.00  0.00           H
ATOM   2900  C   GLN A 189       9.080  45.330  45.560  1.00  0.00           C
ATOM   2901  O   GLN A 189       9.230  44.120  45.590  1.00  0.00           O
ATOM   2902  N   THR A 190       8.040  45.810  44.910  1.00  0.00           N
ATOM   2903  HN  THR A 190       7.970  46.800  44.820  1.00  0.00           H
ATOM   2904  CA  THR A 190       6.990  45.060  44.200  1.00  0.00           C
ATOM   2905  HA  THR A 190       6.920  44.080  44.660  1.00  0.00           H
ATOM   2906  CB  THR A 190       5.550  45.650  44.330  1.00  0.00           C
ATOM   2907  HB  THR A 190       4.760  45.120  43.770  1.00  0.00           H
ATOM   2908  OG1 THR A 190       5.520  46.960  43.950  1.00  0.00           O
ATOM   2909  HG1 THR A 190       5.600  47.100  43.010  1.00  0.00           H
ATOM   2910  CG2 THR A 190       5.170  45.740  45.800  1.00  0.00           C
ATOM   2911 1HG2 THR A 190       5.730  46.470  46.410  1.00  0.00           H
ATOM   2912 2HG2 THR A 190       5.300  44.740  46.270  1.00  0.00           H
ATOM   2913 3HG2 THR A 190       4.110  46.080  45.910  1.00  0.00           H
ATOM   2914  C   THR A 190       7.270  44.770  42.750  1.00  0.00           C
ATOM   2915  O   THR A 190       6.430  44.160  42.070  1.00  0.00           O
ATOM   2916  N   ALA A 191       8.460  45.110  42.240  1.00  0.00           N
ATOM   2917  HN  ALA A 191       9.150  45.520  42.840  1.00  0.00           H
ATOM   2918  CA  ALA A 191       8.920  44.840  40.890  1.00  0.00           C
ATOM   2919  HA  ALA A 191       8.220  45.390  40.270  1.00  0.00           H
ATOM   2920  CB  ALA A 191      10.300  45.430  40.660  1.00  0.00           C
ATOM   2921  HB1 ALA A 191      10.180  46.520  40.850  1.00  0.00           H
ATOM   2922  HB2 ALA A 191      10.650  45.410  39.610  1.00  0.00           H
ATOM   2923  HB3 ALA A 191      11.050  44.890  41.280  1.00  0.00           H
ATOM   2924  C   ALA A 191       8.930  43.320  40.490  1.00  0.00           C
ATOM   2925  O   ALA A 191       8.960  42.380  41.270  1.00  0.00           O
ATOM   2926  N   GLN A 192       8.900  43.060  39.120  1.00  0.00           N
ATOM   2927  HN  GLN A 192       8.820  43.790  38.440  1.00  0.00           H
ATOM   2928  CA  GLN A 192       9.270  41.760  38.500  1.00  0.00           C
ATOM   2929  HA  GLN A 192       8.610  40.970  38.830  1.00  0.00           H
ATOM   2930  CB  GLN A 192       9.030  41.760  36.990  1.00  0.00           C
ATOM   2931  HB1 GLN A 192       9.230  40.780  36.520  1.00  0.00           H
ATOM   2932  HB2 GLN A 192       9.630  42.480  36.390  1.00  0.00           H
ATOM   2933  CG  GLN A 192       7.570  42.100  36.610  1.00  0.00           C
ATOM   2934  HG1 GLN A 192       7.400  41.750  35.570  1.00  0.00           H
ATOM   2935  HG2 GLN A 192       7.430  43.200  36.530  1.00  0.00           H
ATOM   2936  CD  GLN A 192       6.430  41.690  37.540  1.00  0.00           C
ATOM   2937  OE1 GLN A 192       5.680  42.510  38.080  1.00  0.00           O
ATOM   2938  NE2 GLN A 192       6.320  40.350  37.690  1.00  0.00           N
ATOM   2939 1HE2 GLN A 192       5.690  40.100  38.430  1.00  0.00           H
ATOM   2940 2HE2 GLN A 192       7.000  39.710  37.350  1.00  0.00           H
ATOM   2941  C   GLN A 192      10.610  41.260  38.780  1.00  0.00           C
ATOM   2942  O   GLN A 192      11.540  42.040  39.010  1.00  0.00           O
ATOM   2943  N   ALA A 193      10.780  39.940  38.720  1.00  0.00           N
ATOM   2944  HN  ALA A 193      10.010  39.380  38.420  1.00  0.00           H
ATOM   2945  CA  ALA A 193      12.030  39.280  38.710  1.00  0.00           C
ATOM   2946  HA  ALA A 193      12.600  39.740  39.500  1.00  0.00           H
ATOM   2947  CB  ALA A 193      11.860  37.850  39.120  1.00  0.00           C
ATOM   2948  HB1 ALA A 193      12.800  37.270  39.130  1.00  0.00           H
ATOM   2949  HB2 ALA A 193      11.170  37.230  38.510  1.00  0.00           H
ATOM   2950  HB3 ALA A 193      11.560  37.890  40.190  1.00  0.00           H
ATOM   2951  C   ALA A 193      12.830  39.540  37.400  1.00  0.00           C
ATOM   2952  O   ALA A 193      12.280  39.830  36.330  1.00  0.00           O
ATOM   2953  N   ALA A 194      14.210  39.430  37.470  1.00  0.00           N
ATOM   2954  HN  ALA A 194      14.660  39.090  38.290  1.00  0.00           H
ATOM   2955  CA  ALA A 194      15.030  39.730  36.320  1.00  0.00           C
ATOM   2956  HA  ALA A 194      14.440  40.180  35.520  1.00  0.00           H
ATOM   2957  CB  ALA A 194      16.190  40.690  36.580  1.00  0.00           C
ATOM   2958  HB1 ALA A 194      16.920  40.630  35.740  1.00  0.00           H
ATOM   2959  HB2 ALA A 194      16.740  40.530  37.520  1.00  0.00           H
ATOM   2960  HB3 ALA A 194      15.830  41.740  36.680  1.00  0.00           H
ATOM   2961  C   ALA A 194      15.480  38.420  35.710  1.00  0.00           C
ATOM   2962  O   ALA A 194      15.440  37.410  36.410  1.00  0.00           O
ATOM   2963  N   GLY A 195      15.810  38.330  34.380  1.00  0.00           N
ATOM   2964  HN  GLY A 195      15.690  39.160  33.830  1.00  0.00           H
ATOM   2965  CA  GLY A 195      16.390  37.160  33.750  1.00  0.00           C
ATOM   2966  HA1 GLY A 195      16.580  37.400  32.710  1.00  0.00           H
ATOM   2967  HA2 GLY A 195      15.590  36.440  33.810  1.00  0.00           H
ATOM   2968  C   GLY A 195      17.480  36.410  34.440  1.00  0.00           C
ATOM   2969  O   GLY A 195      18.110  36.880  35.340  1.00  0.00           O
ATOM   2970  N   THR A 196      17.660  35.150  33.960  1.00  0.00           N
ATOM   2971  HN  THR A 196      17.060  34.750  33.270  1.00  0.00           H
ATOM   2972  CA  THR A 196      18.720  34.190  34.260  1.00  0.00           C
ATOM   2973  HA  THR A 196      18.580  33.960  35.300  1.00  0.00           H
ATOM   2974  CB  THR A 196      18.740  32.890  33.370  1.00  0.00           C
ATOM   2975  HB  THR A 196      19.290  33.030  32.410  1.00  0.00           H
ATOM   2976  OG1 THR A 196      17.430  32.670  32.780  1.00  0.00           O
ATOM   2977  HG1 THR A 196      17.280  33.330  32.100  1.00  0.00           H
ATOM   2978  CG2 THR A 196      19.080  31.580  34.150  1.00  0.00           C
ATOM   2979 1HG2 THR A 196      18.530  31.440  35.100  1.00  0.00           H
ATOM   2980 2HG2 THR A 196      20.170  31.590  34.350  1.00  0.00           H
ATOM   2981 3HG2 THR A 196      18.910  30.730  33.450  1.00  0.00           H
ATOM   2982  C   THR A 196      20.140  34.820  34.260  1.00  0.00           C
ATOM   2983  O   THR A 196      20.560  35.480  33.330  1.00  0.00           O
ATOM   2984  N   ASP A 197      20.780  34.720  35.410  1.00  0.00           N
ATOM   2985  HN  ASP A 197      20.320  34.290  36.180  1.00  0.00           H
ATOM   2986  CA  ASP A 197      22.100  35.300  35.600  1.00  0.00           C
ATOM   2987  HA  ASP A 197      22.060  36.320  35.230  1.00  0.00           H
ATOM   2988  CB  ASP A 197      22.270  35.310  37.120  1.00  0.00           C
ATOM   2989  HB1 ASP A 197      22.340  34.230  37.400  1.00  0.00           H
ATOM   2990  HB2 ASP A 197      21.440  35.860  37.620  1.00  0.00           H
ATOM   2991  CG  ASP A 197      23.510  35.950  37.660  1.00  0.00           C
ATOM   2992  OD1 ASP A 197      24.410  36.330  36.870  1.00  0.00           O
ATOM   2993  OD2 ASP A 197      23.540  36.070  38.910  1.00  0.00           O
ATOM   2994  C   ASP A 197      23.270  34.470  34.850  1.00  0.00           C
ATOM   2995  O   ASP A 197      23.610  33.270  35.070  1.00  0.00           O
ATOM   2996  N   THR A 198      23.890  35.160  33.930  1.00  0.00           N
ATOM   2997  HN  THR A 198      23.680  36.140  33.910  1.00  0.00           H
ATOM   2998  CA  THR A 198      24.730  34.630  32.860  1.00  0.00           C
ATOM   2999  HA  THR A 198      24.950  33.600  33.110  1.00  0.00           H
ATOM   3000  CB  THR A 198      24.170  34.530  31.390  1.00  0.00           C
ATOM   3001  HB  THR A 198      25.060  34.130  30.860  1.00  0.00           H
ATOM   3002  OG1 THR A 198      23.710  35.800  30.970  1.00  0.00           O
ATOM   3003  HG1 THR A 198      23.560  35.820  30.020  1.00  0.00           H
ATOM   3004  CG2 THR A 198      23.060  33.440  31.280  1.00  0.00           C
ATOM   3005 1HG2 THR A 198      23.400  32.570  31.880  1.00  0.00           H
ATOM   3006 2HG2 THR A 198      22.820  33.120  30.250  1.00  0.00           H
ATOM   3007 3HG2 THR A 198      22.140  33.960  31.630  1.00  0.00           H
ATOM   3008  C   THR A 198      26.070  35.320  32.920  1.00  0.00           C
ATOM   3009  O   THR A 198      26.200  36.530  33.120  1.00  0.00           O
ATOM   3010  N   THR A 199      27.140  34.560  32.860  1.00  0.00           N
ATOM   3011  HN  THR A 199      27.030  33.570  32.780  1.00  0.00           H
ATOM   3012  CA  THR A 199      28.530  35.120  32.880  1.00  0.00           C
ATOM   3013  HA  THR A 199      28.430  35.920  33.600  1.00  0.00           H
ATOM   3014  CB  THR A 199      29.570  34.120  33.460  1.00  0.00           C
ATOM   3015  HB  THR A 199      29.330  33.050  33.260  1.00  0.00           H
ATOM   3016  OG1 THR A 199      29.600  34.210  34.900  1.00  0.00           O
ATOM   3017  HG1 THR A 199      29.970  35.050  35.180  1.00  0.00           H
ATOM   3018  CG2 THR A 199      31.030  34.460  33.090  1.00  0.00           C
ATOM   3019 1HG2 THR A 199      31.230  34.150  32.040  1.00  0.00           H
ATOM   3020 2HG2 THR A 199      31.790  33.890  33.650  1.00  0.00           H
ATOM   3021 3HG2 THR A 199      31.290  35.530  33.240  1.00  0.00           H
ATOM   3022  C   THR A 199      29.000  35.760  31.580  1.00  0.00           C
ATOM   3023  O   THR A 199      28.820  35.200  30.460  1.00  0.00           O
ATOM   3024  N   ILE A 200      29.690  36.930  31.700  1.00  0.00           N
ATOM   3025  HN  ILE A 200      30.160  37.130  32.550  1.00  0.00           H
ATOM   3026  CA  ILE A 200      30.200  37.690  30.560  1.00  0.00           C
ATOM   3027  HA  ILE A 200      29.440  37.680  29.790  1.00  0.00           H
ATOM   3028  CB  ILE A 200      30.280  39.260  30.950  1.00  0.00           C
ATOM   3029  HB  ILE A 200      31.100  39.460  31.680  1.00  0.00           H
ATOM   3030  CG2 ILE A 200      30.640  40.020  29.600  1.00  0.00           C
ATOM   3031 1HG2 ILE A 200      31.670  39.740  29.300  1.00  0.00           H
ATOM   3032 2HG2 ILE A 200      30.690  41.120  29.670  1.00  0.00           H
ATOM   3033 3HG2 ILE A 200      29.900  39.850  28.790  1.00  0.00           H
ATOM   3034  CG1 ILE A 200      28.890  39.790  31.370  1.00  0.00           C
ATOM   3035 1HG1 ILE A 200      28.200  39.040  31.810  1.00  0.00           H
ATOM   3036 2HG1 ILE A 200      28.390  40.170  30.450  1.00  0.00           H
ATOM   3037  CD  ILE A 200      28.990  40.910  32.400  1.00  0.00           C
ATOM   3038  HD1 ILE A 200      29.250  40.610  33.440  1.00  0.00           H
ATOM   3039  HD2 ILE A 200      28.030  41.460  32.450  1.00  0.00           H
ATOM   3040  HD3 ILE A 200      29.830  41.580  32.130  1.00  0.00           H
ATOM   3041  C   ILE A 200      31.470  37.050  29.950  1.00  0.00           C
ATOM   3042  O   ILE A 200      32.560  37.360  30.410  1.00  0.00           O
ATOM   3043  N   THR A 201      31.320  36.140  28.940  1.00  0.00           N
ATOM   3044  HN  THR A 201      30.370  35.970  28.680  1.00  0.00           H
ATOM   3045  CA  THR A 201      32.260  35.420  28.130  1.00  0.00           C
ATOM   3046  HA  THR A 201      32.780  34.820  28.860  1.00  0.00           H
ATOM   3047  CB  THR A 201      31.460  34.600  27.160  1.00  0.00           C
ATOM   3048  HB  THR A 201      30.900  35.220  26.420  1.00  0.00           H
ATOM   3049  OG1 THR A 201      30.410  33.960  27.840  1.00  0.00           O
ATOM   3050  HG1 THR A 201      29.940  33.490  27.150  1.00  0.00           H
ATOM   3051  CG2 THR A 201      32.240  33.500  26.370  1.00  0.00           C
ATOM   3052 1HG2 THR A 201      33.090  33.110  26.970  1.00  0.00           H
ATOM   3053 2HG2 THR A 201      32.790  33.920  25.500  1.00  0.00           H
ATOM   3054 3HG2 THR A 201      31.430  32.770  26.140  1.00  0.00           H
ATOM   3055  C   THR A 201      33.320  36.280  27.450  1.00  0.00           C
ATOM   3056  O   THR A 201      34.510  36.000  27.560  1.00  0.00           O
ATOM   3057  N   LEU A 202      32.910  37.330  26.830  1.00  0.00           N
ATOM   3058  HN  LEU A 202      31.930  37.510  26.860  1.00  0.00           H
ATOM   3059  CA  LEU A 202      33.790  38.390  26.280  1.00  0.00           C
ATOM   3060  HA  LEU A 202      34.460  38.050  25.500  1.00  0.00           H
ATOM   3061  CB  LEU A 202      32.890  39.490  25.710  1.00  0.00           C
ATOM   3062  HB1 LEU A 202      32.360  40.100  26.470  1.00  0.00           H
ATOM   3063  HB2 LEU A 202      32.090  39.100  25.040  1.00  0.00           H
ATOM   3064  CG  LEU A 202      33.690  40.570  24.860  1.00  0.00           C
ATOM   3065  HG  LEU A 202      34.230  41.220  25.580  1.00  0.00           H
ATOM   3066  CD1 LEU A 202      34.660  39.980  23.890  1.00  0.00           C
ATOM   3067 1HD1 LEU A 202      35.080  40.810  23.290  1.00  0.00           H
ATOM   3068 2HD1 LEU A 202      34.350  39.290  23.070  1.00  0.00           H
ATOM   3069 3HD1 LEU A 202      35.570  39.510  24.330  1.00  0.00           H
ATOM   3070  CD2 LEU A 202      32.610  41.320  24.160  1.00  0.00           C
ATOM   3071 1HD2 LEU A 202      32.910  42.390  24.160  1.00  0.00           H
ATOM   3072 2HD2 LEU A 202      31.640  41.280  24.690  1.00  0.00           H
ATOM   3073 3HD2 LEU A 202      32.400  40.930  23.140  1.00  0.00           H
ATOM   3074  C   LEU A 202      34.760  39.000  27.270  1.00  0.00           C
ATOM   3075  O   LEU A 202      35.980  39.060  27.060  1.00  0.00           O
ATOM   3076  N   ASN A 203      34.200  39.390  28.420  1.00  0.00           N
ATOM   3077  HN  ASN A 203      33.220  39.420  28.620  1.00  0.00           H
ATOM   3078  CA  ASN A 203      34.970  39.810  29.570  1.00  0.00           C
ATOM   3079  HA  ASN A 203      35.650  40.590  29.230  1.00  0.00           H
ATOM   3080  CB  ASN A 203      34.030  40.490  30.620  1.00  0.00           C
ATOM   3081  HB1 ASN A 203      34.530  40.660  31.590  1.00  0.00           H
ATOM   3082  HB2 ASN A 203      33.220  39.750  30.810  1.00  0.00           H
ATOM   3083  CG  ASN A 203      33.410  41.720  30.110  1.00  0.00           C
ATOM   3084  OD1 ASN A 203      33.710  42.150  28.980  1.00  0.00           O
ATOM   3085  ND2 ASN A 203      32.740  42.500  31.020  1.00  0.00           N
ATOM   3086 1HD2 ASN A 203      32.520  42.060  31.890  1.00  0.00           H
ATOM   3087 2HD2 ASN A 203      32.370  43.400  30.810  1.00  0.00           H
ATOM   3088  C   ASN A 203      35.810  38.740  30.170  1.00  0.00           C
ATOM   3089  O   ASN A 203      36.980  38.990  30.460  1.00  0.00           O
ATOM   3090  N   VAL A 204      35.370  37.470  30.350  1.00  0.00           N
ATOM   3091  HN  VAL A 204      34.390  37.320  30.210  1.00  0.00           H
ATOM   3092  CA  VAL A 204      36.110  36.300  30.770  1.00  0.00           C
ATOM   3093  HA  VAL A 204      36.490  36.280  31.780  1.00  0.00           H
ATOM   3094  CB  VAL A 204      35.120  35.080  30.780  1.00  0.00           C
ATOM   3095  HB  VAL A 204      34.470  35.130  29.880  1.00  0.00           H
ATOM   3096  CG1 VAL A 204      35.820  33.730  30.720  1.00  0.00           C
ATOM   3097 1HG1 VAL A 204      36.690  33.890  31.390  1.00  0.00           H
ATOM   3098 2HG1 VAL A 204      36.260  33.460  29.740  1.00  0.00           H
ATOM   3099 3HG1 VAL A 204      35.150  32.900  31.010  1.00  0.00           H
ATOM   3100  CG2 VAL A 204      34.270  35.270  32.080  1.00  0.00           C
ATOM   3101 1HG2 VAL A 204      33.920  34.310  32.530  1.00  0.00           H
ATOM   3102 2HG2 VAL A 204      33.460  36.000  31.910  1.00  0.00           H
ATOM   3103 3HG2 VAL A 204      34.910  35.680  32.890  1.00  0.00           H
ATOM   3104  C   VAL A 204      37.300  36.060  29.890  1.00  0.00           C
ATOM   3105  O   VAL A 204      38.380  35.810  30.360  1.00  0.00           O
ATOM   3106  N   LEU A 205      37.090  36.230  28.560  1.00  0.00           N
ATOM   3107  HN  LEU A 205      36.150  36.310  28.240  1.00  0.00           H
ATOM   3108  CA  LEU A 205      38.110  36.090  27.560  1.00  0.00           C
ATOM   3109  HA  LEU A 205      38.590  35.140  27.730  1.00  0.00           H
ATOM   3110  CB  LEU A 205      37.460  36.070  26.090  1.00  0.00           C
ATOM   3111  HB1 LEU A 205      38.160  36.150  25.230  1.00  0.00           H
ATOM   3112  HB2 LEU A 205      36.690  36.850  25.950  1.00  0.00           H
ATOM   3113  CG  LEU A 205      36.870  34.700  25.800  1.00  0.00           C
ATOM   3114  HG  LEU A 205      36.360  34.430  26.750  1.00  0.00           H
ATOM   3115  CD1 LEU A 205      35.900  34.730  24.600  1.00  0.00           C
ATOM   3116 1HD1 LEU A 205      36.370  35.140  23.680  1.00  0.00           H
ATOM   3117 2HD1 LEU A 205      35.050  35.400  24.850  1.00  0.00           H
ATOM   3118 3HD1 LEU A 205      35.490  33.700  24.550  1.00  0.00           H
ATOM   3119  CD2 LEU A 205      37.920  33.610  25.450  1.00  0.00           C
ATOM   3120 1HD2 LEU A 205      37.450  32.610  25.580  1.00  0.00           H
ATOM   3121 2HD2 LEU A 205      38.770  33.460  26.140  1.00  0.00           H
ATOM   3122 3HD2 LEU A 205      38.050  33.740  24.350  1.00  0.00           H
ATOM   3123  C   LEU A 205      39.170  37.140  27.560  1.00  0.00           C
ATOM   3124  O   LEU A 205      40.310  36.820  27.320  1.00  0.00           O
ATOM   3125  N   ALA A 206      38.910  38.410  27.930  1.00  0.00           N
ATOM   3126  HN  ALA A 206      37.930  38.530  28.120  1.00  0.00           H
ATOM   3127  CA  ALA A 206      39.900  39.450  28.180  1.00  0.00           C
ATOM   3128  HA  ALA A 206      40.490  39.540  27.280  1.00  0.00           H
ATOM   3129  CB  ALA A 206      39.100  40.680  28.430  1.00  0.00           C
ATOM   3130  HB1 ALA A 206      39.810  41.530  28.590  1.00  0.00           H
ATOM   3131  HB2 ALA A 206      38.450  40.560  29.320  1.00  0.00           H
ATOM   3132  HB3 ALA A 206      38.450  40.870  27.550  1.00  0.00           H
ATOM   3133  C   ALA A 206      40.860  39.090  29.300  1.00  0.00           C
ATOM   3134  O   ALA A 206      42.100  39.170  29.170  1.00  0.00           O
ATOM   3135  N   TRP A 207      40.320  38.610  30.460  1.00  0.00           N
ATOM   3136  HN  TRP A 207      39.340  38.430  30.470  1.00  0.00           H
ATOM   3137  CA  TRP A 207      40.980  38.050  31.650  1.00  0.00           C
ATOM   3138  HA  TRP A 207      41.640  38.810  32.040  1.00  0.00           H
ATOM   3139  CB  TRP A 207      39.880  37.860  32.690  1.00  0.00           C
ATOM   3140  HB1 TRP A 207      39.080  37.160  32.340  1.00  0.00           H
ATOM   3141  HB2 TRP A 207      39.370  38.830  32.870  1.00  0.00           H
ATOM   3142  CG  TRP A 207      40.300  37.350  34.000  1.00  0.00           C
ATOM   3143  CD1 TRP A 207      40.830  38.140  34.980  1.00  0.00           C
ATOM   3144  HD1 TRP A 207      40.840  39.220  34.890  1.00  0.00           H
ATOM   3145  NE1 TRP A 207      41.120  37.400  36.060  1.00  0.00           N
ATOM   3146  HE1 TRP A 207      41.160  37.700  36.990  1.00  0.00           H
ATOM   3147  CE2 TRP A 207      41.030  36.080  35.790  1.00  0.00           C
ATOM   3148  CD2 TRP A 207      40.480  35.960  34.500  1.00  0.00           C
ATOM   3149  CE3 TRP A 207      40.230  34.730  33.940  1.00  0.00           C
ATOM   3150  HE3 TRP A 207      39.790  34.620  32.960  1.00  0.00           H
ATOM   3151  CZ3 TRP A 207      40.610  33.620  34.730  1.00  0.00           C
ATOM   3152  HZ3 TRP A 207      40.480  32.650  34.290  1.00  0.00           H
ATOM   3153  CZ2 TRP A 207      41.230  34.930  36.610  1.00  0.00           C
ATOM   3154  HZ2 TRP A 207      41.610  34.970  37.620  1.00  0.00           H
ATOM   3155  CH2 TRP A 207      40.930  33.670  36.070  1.00  0.00           C
ATOM   3156  HH2 TRP A 207      41.130  32.830  36.710  1.00  0.00           H
ATOM   3157  C   TRP A 207      41.990  36.820  31.360  1.00  0.00           C
ATOM   3158  O   TRP A 207      43.070  36.870  31.910  1.00  0.00           O
ATOM   3159  N   LEU A 208      41.570  35.860  30.420  1.00  0.00           N
ATOM   3160  HN  LEU A 208      40.660  35.940  30.030  1.00  0.00           H
ATOM   3161  CA  LEU A 208      42.550  34.960  29.870  1.00  0.00           C
ATOM   3162  HA  LEU A 208      42.920  34.480  30.770  1.00  0.00           H
ATOM   3163  CB  LEU A 208      41.780  33.830  29.140  1.00  0.00           C
ATOM   3164  HB1 LEU A 208      42.540  33.200  28.620  1.00  0.00           H
ATOM   3165  HB2 LEU A 208      41.240  34.430  28.380  1.00  0.00           H
ATOM   3166  CG  LEU A 208      40.850  33.010  29.960  1.00  0.00           C
ATOM   3167  HG  LEU A 208      40.290  33.570  30.740  1.00  0.00           H
ATOM   3168  CD1 LEU A 208      39.820  32.270  29.070  1.00  0.00           C
ATOM   3169 1HD1 LEU A 208      40.230  31.380  28.540  1.00  0.00           H
ATOM   3170 2HD1 LEU A 208      39.540  32.920  28.210  1.00  0.00           H
ATOM   3171 3HD1 LEU A 208      38.880  32.050  29.610  1.00  0.00           H
ATOM   3172  CD2 LEU A 208      41.710  31.920  30.640  1.00  0.00           C
ATOM   3173 1HD2 LEU A 208      41.100  31.290  31.310  1.00  0.00           H
ATOM   3174 2HD2 LEU A 208      42.580  32.430  31.110  1.00  0.00           H
ATOM   3175 3HD2 LEU A 208      42.050  31.250  29.820  1.00  0.00           H
ATOM   3176  C   LEU A 208      43.720  35.510  29.000  1.00  0.00           C
ATOM   3177  O   LEU A 208      44.860  34.990  29.250  1.00  0.00           O
ATOM   3178  N   TYR A 209      43.480  36.480  28.010  1.00  0.00           N
ATOM   3179  HN  TYR A 209      42.570  36.840  27.850  1.00  0.00           H
ATOM   3180  CA  TYR A 209      44.510  37.170  27.220  1.00  0.00           C
ATOM   3181  HA  TYR A 209      45.060  36.390  26.710  1.00  0.00           H
ATOM   3182  CB  TYR A 209      43.770  38.050  26.210  1.00  0.00           C
ATOM   3183  HB1 TYR A 209      44.540  38.780  25.880  1.00  0.00           H
ATOM   3184  HB2 TYR A 209      42.930  38.560  26.710  1.00  0.00           H
ATOM   3185  CG  TYR A 209      43.230  37.360  24.950  1.00  0.00           C
ATOM   3186  CD1 TYR A 209      41.900  37.320  24.590  1.00  0.00           C
ATOM   3187  HD1 TYR A 209      41.130  37.790  25.180  1.00  0.00           H
ATOM   3188  CE1 TYR A 209      41.540  36.700  23.360  1.00  0.00           C
ATOM   3189  HE1 TYR A 209      40.570  36.760  22.880  1.00  0.00           H
ATOM   3190  CZ  TYR A 209      42.520  36.160  22.500  1.00  0.00           C
ATOM   3191  OH  TYR A 209      42.170  35.890  21.170  1.00  0.00           O
ATOM   3192  HH  TYR A 209      42.960  35.600  20.710  1.00  0.00           H
ATOM   3193  CD2 TYR A 209      44.220  36.690  24.150  1.00  0.00           C
ATOM   3194  HD2 TYR A 209      45.230  36.790  24.530  1.00  0.00           H
ATOM   3195  CE2 TYR A 209      43.820  36.180  22.890  1.00  0.00           C
ATOM   3196  HE2 TYR A 209      44.530  35.820  22.170  1.00  0.00           H
ATOM   3197  C   TYR A 209      45.380  38.070  28.130  1.00  0.00           C
ATOM   3198  O   TYR A 209      46.560  38.240  27.820  1.00  0.00           O
ATOM   3199  N   ALA A 210      44.760  38.690  29.230  1.00  0.00           N
ATOM   3200  HN  ALA A 210      43.760  38.700  29.310  1.00  0.00           H
ATOM   3201  CA  ALA A 210      45.490  39.340  30.260  1.00  0.00           C
ATOM   3202  HA  ALA A 210      46.190  40.000  29.770  1.00  0.00           H
ATOM   3203  CB  ALA A 210      44.490  40.040  31.220  1.00  0.00           C
ATOM   3204  HB1 ALA A 210      45.010  40.780  31.860  1.00  0.00           H
ATOM   3205  HB2 ALA A 210      44.050  39.270  31.870  1.00  0.00           H
ATOM   3206  HB3 ALA A 210      43.700  40.640  30.710  1.00  0.00           H
ATOM   3207  C   ALA A 210      46.440  38.330  31.020  1.00  0.00           C
ATOM   3208  O   ALA A 210      47.620  38.640  31.250  1.00  0.00           O
ATOM   3209  N   ALA A 211      46.000  37.100  31.330  1.00  0.00           N
ATOM   3210  HN  ALA A 211      45.080  36.780  31.120  1.00  0.00           H
ATOM   3211  CA  ALA A 211      46.830  36.060  31.910  1.00  0.00           C
ATOM   3212  HA  ALA A 211      47.190  36.420  32.860  1.00  0.00           H
ATOM   3213  CB  ALA A 211      46.080  34.750  32.250  1.00  0.00           C
ATOM   3214  HB1 ALA A 211      46.800  34.130  32.820  1.00  0.00           H
ATOM   3215  HB2 ALA A 211      45.970  34.270  31.260  1.00  0.00           H
ATOM   3216  HB3 ALA A 211      45.140  34.900  32.830  1.00  0.00           H
ATOM   3217  C   ALA A 211      48.100  35.710  31.160  1.00  0.00           C
ATOM   3218  O   ALA A 211      49.180  35.620  31.760  1.00  0.00           O
ATOM   3219  N   VAL A 212      47.910  35.560  29.840  1.00  0.00           N
ATOM   3220  HN  VAL A 212      46.980  35.670  29.490  1.00  0.00           H
ATOM   3221  CA  VAL A 212      48.900  35.330  28.820  1.00  0.00           C
ATOM   3222  HA  VAL A 212      49.500  34.490  29.170  1.00  0.00           H
ATOM   3223  CB  VAL A 212      48.170  35.120  27.440  1.00  0.00           C
ATOM   3224  HB  VAL A 212      47.370  35.880  27.360  1.00  0.00           H
ATOM   3225  CG1 VAL A 212      49.180  35.100  26.310  1.00  0.00           C
ATOM   3226 1HG1 VAL A 212      48.690  34.900  25.330  1.00  0.00           H
ATOM   3227 2HG1 VAL A 212      49.840  34.250  26.600  1.00  0.00           H
ATOM   3228 3HG1 VAL A 212      49.670  36.090  26.170  1.00  0.00           H
ATOM   3229  CG2 VAL A 212      47.560  33.690  27.400  1.00  0.00           C
ATOM   3230 1HG2 VAL A 212      46.730  33.600  28.130  1.00  0.00           H
ATOM   3231 2HG2 VAL A 212      48.310  32.940  27.710  1.00  0.00           H
ATOM   3232 3HG2 VAL A 212      47.120  33.370  26.430  1.00  0.00           H
ATOM   3233  C   VAL A 212      50.090  36.370  28.760  1.00  0.00           C
ATOM   3234  O   VAL A 212      51.260  36.140  28.680  1.00  0.00           O
ATOM   3235  N   ILE A 213      49.640  37.600  28.820  1.00  0.00           N
ATOM   3236  HN  ILE A 213      48.720  37.980  28.760  1.00  0.00           H
ATOM   3237  CA  ILE A 213      50.600  38.660  29.030  1.00  0.00           C
ATOM   3238  HA  ILE A 213      51.350  38.590  28.260  1.00  0.00           H
ATOM   3239  CB  ILE A 213      49.940  40.020  28.970  1.00  0.00           C
ATOM   3240  HB  ILE A 213      49.100  40.080  29.690  1.00  0.00           H
ATOM   3241  CG2 ILE A 213      51.070  41.140  29.160  1.00  0.00           C
ATOM   3242 1HG2 ILE A 213      51.430  41.100  30.210  1.00  0.00           H
ATOM   3243 2HG2 ILE A 213      50.690  42.170  29.010  1.00  0.00           H
ATOM   3244 3HG2 ILE A 213      52.020  40.980  28.610  1.00  0.00           H
ATOM   3245  CG1 ILE A 213      49.350  40.190  27.530  1.00  0.00           C
ATOM   3246 1HG1 ILE A 213      48.760  39.280  27.270  1.00  0.00           H
ATOM   3247 2HG1 ILE A 213      50.120  40.360  26.750  1.00  0.00           H
ATOM   3248  CD  ILE A 213      48.430  41.390  27.310  1.00  0.00           C
ATOM   3249  HD1 ILE A 213      47.550  41.270  27.970  1.00  0.00           H
ATOM   3250  HD2 ILE A 213      48.070  41.460  26.260  1.00  0.00           H
ATOM   3251  HD3 ILE A 213      48.980  42.320  27.580  1.00  0.00           H
ATOM   3252  C   ILE A 213      51.290  38.610  30.400  1.00  0.00           C
ATOM   3253  O   ILE A 213      52.460  38.860  30.570  1.00  0.00           O
ATOM   3254  N   ASN A 214      50.540  38.310  31.480  1.00  0.00           N
ATOM   3255  HN  ASN A 214      49.580  38.040  31.470  1.00  0.00           H
ATOM   3256  CA  ASN A 214      51.100  38.240  32.780  1.00  0.00           C
ATOM   3257  HA  ASN A 214      51.680  39.120  33.030  1.00  0.00           H
ATOM   3258  CB  ASN A 214      49.820  38.180  33.700  1.00  0.00           C
ATOM   3259  HB1 ASN A 214      49.220  37.280  33.430  1.00  0.00           H
ATOM   3260  HB2 ASN A 214      49.190  39.060  33.470  1.00  0.00           H
ATOM   3261  CG  ASN A 214      50.060  38.180  35.170  1.00  0.00           C
ATOM   3262  OD1 ASN A 214      50.020  37.120  35.820  1.00  0.00           O
ATOM   3263  ND2 ASN A 214      50.140  39.350  35.800  1.00  0.00           N
ATOM   3264 1HD2 ASN A 214      50.000  40.250  35.380  1.00  0.00           H
ATOM   3265 2HD2 ASN A 214      50.200  39.390  36.800  1.00  0.00           H
ATOM   3266  C   ASN A 214      52.090  37.050  32.970  1.00  0.00           C
ATOM   3267  O   ASN A 214      53.070  37.050  33.700  1.00  0.00           O
ATOM   3268  N   GLY A 215      51.920  36.010  32.150  1.00  0.00           N
ATOM   3269  HN  GLY A 215      51.320  36.100  31.350  1.00  0.00           H
ATOM   3270  CA  GLY A 215      52.780  34.880  32.030  1.00  0.00           C
ATOM   3271  HA1 GLY A 215      53.710  34.920  32.570  1.00  0.00           H
ATOM   3272  HA2 GLY A 215      52.980  34.620  31.000  1.00  0.00           H
ATOM   3273  C   GLY A 215      52.180  33.630  32.640  1.00  0.00           C
ATOM   3274  O   GLY A 215      52.820  32.600  32.810  1.00  0.00           O
ATOM   3275  N   ASP A 216      50.840  33.670  33.010  1.00  0.00           N
ATOM   3276  HN  ASP A 216      50.340  34.530  32.890  1.00  0.00           H
ATOM   3277  CA  ASP A 216      50.030  32.470  33.180  1.00  0.00           C
ATOM   3278  HA  ASP A 216      50.670  31.730  33.630  1.00  0.00           H
ATOM   3279  CB  ASP A 216      48.870  32.630  34.260  1.00  0.00           C
ATOM   3280  HB1 ASP A 216      47.930  32.050  34.160  1.00  0.00           H
ATOM   3281  HB2 ASP A 216      48.500  33.650  34.040  1.00  0.00           H
ATOM   3282  CG  ASP A 216      49.150  32.600  35.740  1.00  0.00           C
ATOM   3283  OD1 ASP A 216      50.320  32.330  36.140  1.00  0.00           O
ATOM   3284  OD2 ASP A 216      48.290  32.770  36.620  1.00  0.00           O
ATOM   3285  C   ASP A 216      49.410  32.000  31.930  1.00  0.00           C
ATOM   3286  O   ASP A 216      48.430  32.580  31.420  1.00  0.00           O
ATOM   3287  N   ARG A 217      50.110  31.070  31.330  1.00  0.00           N
ATOM   3288  HN  ARG A 217      50.970  30.780  31.740  1.00  0.00           H
ATOM   3289  CA  ARG A 217      49.760  30.700  29.950  1.00  0.00           C
ATOM   3290  HA  ARG A 217      48.700  30.870  29.830  1.00  0.00           H
ATOM   3291  CB  ARG A 217      50.670  31.440  28.890  1.00  0.00           C
ATOM   3292  HB1 ARG A 217      50.430  32.510  29.020  1.00  0.00           H
ATOM   3293  HB2 ARG A 217      50.410  31.150  27.850  1.00  0.00           H
ATOM   3294  CG  ARG A 217      52.160  31.290  29.140  1.00  0.00           C
ATOM   3295  HG1 ARG A 217      52.530  30.290  28.820  1.00  0.00           H
ATOM   3296  HG2 ARG A 217      52.430  31.420  30.210  1.00  0.00           H
ATOM   3297  CD  ARG A 217      53.010  32.270  28.210  1.00  0.00           C
ATOM   3298  HD1 ARG A 217      54.100  32.200  28.410  1.00  0.00           H
ATOM   3299  HD2 ARG A 217      52.590  33.300  28.310  1.00  0.00           H
ATOM   3300  NE  ARG A 217      52.680  31.730  26.820  1.00  0.00           N
ATOM   3301  HE  ARG A 217      52.310  30.800  26.780  1.00  0.00           H
ATOM   3302  CZ  ARG A 217      52.550  32.430  25.710  1.00  0.00           C
ATOM   3303  NH1 ARG A 217      52.850  33.690  25.670  1.00  0.00           N
ATOM   3304 1HH1 ARG A 217      53.260  34.280  26.360  1.00  0.00           H
ATOM   3305 2HH1 ARG A 217      53.190  34.040  24.790  1.00  0.00           H
ATOM   3306  NH2 ARG A 217      52.080  31.760  24.650  1.00  0.00           N
ATOM   3307 1HH2 ARG A 217      52.150  30.760  24.750  1.00  0.00           H
ATOM   3308 2HH2 ARG A 217      52.320  32.120  23.750  1.00  0.00           H
ATOM   3309  C   ARG A 217      49.760  29.170  29.720  1.00  0.00           C
ATOM   3310  O   ARG A 217      49.860  28.630  28.650  1.00  0.00           O
ATOM   3311  N   TRP A 218      49.560  28.490  30.840  1.00  0.00           N
ATOM   3312  HN  TRP A 218      49.360  28.990  31.670  1.00  0.00           H
ATOM   3313  CA  TRP A 218      49.710  27.060  30.950  1.00  0.00           C
ATOM   3314  HA  TRP A 218      50.640  26.790  30.460  1.00  0.00           H
ATOM   3315  CB  TRP A 218      49.840  26.540  32.470  1.00  0.00           C
ATOM   3316  HB1 TRP A 218      50.750  26.970  32.950  1.00  0.00           H
ATOM   3317  HB2 TRP A 218      50.030  25.450  32.500  1.00  0.00           H
ATOM   3318  CG  TRP A 218      48.790  26.940  33.410  1.00  0.00           C
ATOM   3319  CD1 TRP A 218      48.880  27.960  34.300  1.00  0.00           C
ATOM   3320  HD1 TRP A 218      49.760  28.590  34.380  1.00  0.00           H
ATOM   3321  NE1 TRP A 218      47.690  28.100  34.990  1.00  0.00           N
ATOM   3322  HE1 TRP A 218      47.390  28.790  35.620  1.00  0.00           H
ATOM   3323  CE2 TRP A 218      46.840  27.060  34.600  1.00  0.00           C
ATOM   3324  CD2 TRP A 218      47.540  26.340  33.620  1.00  0.00           C
ATOM   3325  CE3 TRP A 218      46.910  25.210  32.990  1.00  0.00           C
ATOM   3326  HE3 TRP A 218      47.360  24.800  32.090  1.00  0.00           H
ATOM   3327  CZ3 TRP A 218      45.670  24.810  33.460  1.00  0.00           C
ATOM   3328  HZ3 TRP A 218      45.180  23.900  33.160  1.00  0.00           H
ATOM   3329  CZ2 TRP A 218      45.640  26.600  35.090  1.00  0.00           C
ATOM   3330  HZ2 TRP A 218      45.130  27.200  35.840  1.00  0.00           H
ATOM   3331  CH2 TRP A 218      45.060  25.420  34.550  1.00  0.00           C
ATOM   3332  HH2 TRP A 218      44.200  25.020  35.080  1.00  0.00           H
ATOM   3333  C   TRP A 218      48.610  26.240  30.260  1.00  0.00           C
ATOM   3334  O   TRP A 218      48.720  25.120  29.740  1.00  0.00           O
ATOM   3335  N   PHE A 219      47.470  26.920  30.100  1.00  0.00           N
ATOM   3336  HN  PHE A 219      47.360  27.890  30.310  1.00  0.00           H
ATOM   3337  CA  PHE A 219      46.210  26.290  29.740  1.00  0.00           C
ATOM   3338  HA  PHE A 219      46.060  25.300  30.150  1.00  0.00           H
ATOM   3339  CB  PHE A 219      44.990  27.100  30.360  1.00  0.00           C
ATOM   3340  HB1 PHE A 219      45.010  26.920  31.460  1.00  0.00           H
ATOM   3341  HB2 PHE A 219      44.000  26.740  30.000  1.00  0.00           H
ATOM   3342  CG  PHE A 219      45.160  28.590  30.100  1.00  0.00           C
ATOM   3343  CD1 PHE A 219      44.790  29.130  28.910  1.00  0.00           C
ATOM   3344  HD1 PHE A 219      44.320  28.480  28.180  1.00  0.00           H
ATOM   3345  CE1 PHE A 219      45.040  30.510  28.620  1.00  0.00           C
ATOM   3346  HE1 PHE A 219      44.650  30.960  27.720  1.00  0.00           H
ATOM   3347  CZ  PHE A 219      45.520  31.350  29.600  1.00  0.00           C
ATOM   3348  HZ  PHE A 219      45.630  32.410  29.410  1.00  0.00           H
ATOM   3349  CD2 PHE A 219      45.790  29.430  31.070  1.00  0.00           C
ATOM   3350  HD2 PHE A 219      46.180  29.100  32.020  1.00  0.00           H
ATOM   3351  CE2 PHE A 219      45.860  30.820  30.830  1.00  0.00           C
ATOM   3352  HE2 PHE A 219      46.190  31.380  31.690  1.00  0.00           H
ATOM   3353  C   PHE A 219      45.970  26.070  28.260  1.00  0.00           C
ATOM   3354  O   PHE A 219      45.050  25.400  27.820  1.00  0.00           O
ATOM   3355  N   LEU A 220      46.990  26.480  27.400  1.00  0.00           N
ATOM   3356  HN  LEU A 220      47.830  26.850  27.800  1.00  0.00           H
ATOM   3357  CA  LEU A 220      46.850  26.450  25.990  1.00  0.00           C
ATOM   3358  HA  LEU A 220      45.870  26.780  25.670  1.00  0.00           H
ATOM   3359  CB  LEU A 220      47.760  27.610  25.360  1.00  0.00           C
ATOM   3360  HB1 LEU A 220      47.820  27.540  24.250  1.00  0.00           H
ATOM   3361  HB2 LEU A 220      48.800  27.430  25.710  1.00  0.00           H
ATOM   3362  CG  LEU A 220      47.440  29.110  25.690  1.00  0.00           C
ATOM   3363  HG  LEU A 220      47.450  29.260  26.790  1.00  0.00           H
ATOM   3364  CD1 LEU A 220      48.470  30.130  25.140  1.00  0.00           C
ATOM   3365 1HD1 LEU A 220      48.620  30.070  24.040  1.00  0.00           H
ATOM   3366 2HD1 LEU A 220      49.440  29.940  25.660  1.00  0.00           H
ATOM   3367 3HD1 LEU A 220      48.080  31.140  25.380  1.00  0.00           H
ATOM   3368  CD2 LEU A 220      46.120  29.500  24.990  1.00  0.00           C
ATOM   3369 1HD2 LEU A 220      45.940  30.550  25.310  1.00  0.00           H
ATOM   3370 2HD2 LEU A 220      45.280  28.830  25.260  1.00  0.00           H
ATOM   3371 3HD2 LEU A 220      46.160  29.560  23.880  1.00  0.00           H
ATOM   3372  C   LEU A 220      47.170  25.080  25.360  1.00  0.00           C
ATOM   3373  O   LEU A 220      47.780  25.140  24.310  1.00  0.00           O
ATOM   3374  N   ASN A 221      46.760  23.920  25.910  1.00  0.00           N
ATOM   3375  HN  ASN A 221      46.440  23.800  26.850  1.00  0.00           H
ATOM   3376  CA  ASN A 221      47.030  22.580  25.230  1.00  0.00           C
ATOM   3377  HA  ASN A 221      48.080  22.590  24.960  1.00  0.00           H
ATOM   3378  CB  ASN A 221      46.820  21.360  26.060  1.00  0.00           C
ATOM   3379  HB1 ASN A 221      47.170  20.440  25.540  1.00  0.00           H
ATOM   3380  HB2 ASN A 221      45.740  21.280  26.270  1.00  0.00           H
ATOM   3381  CG  ASN A 221      47.660  21.440  27.330  1.00  0.00           C
ATOM   3382  OD1 ASN A 221      47.260  22.090  28.300  1.00  0.00           O
ATOM   3383  ND2 ASN A 221      48.800  20.760  27.380  1.00  0.00           N
ATOM   3384 1HD2 ASN A 221      49.390  20.950  28.160  1.00  0.00           H
ATOM   3385 2HD2 ASN A 221      49.170  20.420  26.510  1.00  0.00           H
ATOM   3386  C   ASN A 221      46.260  22.310  23.910  1.00  0.00           C
ATOM   3387  O   ASN A 221      46.910  21.790  23.010  1.00  0.00           O
ATOM   3388  N   ARG A 222      44.920  22.530  23.910  1.00  0.00           N
ATOM   3389  HN  ARG A 222      44.380  22.630  24.740  1.00  0.00           H
ATOM   3390  CA  ARG A 222      44.060  22.350  22.740  1.00  0.00           C
ATOM   3391  HA  ARG A 222      44.560  21.840  21.930  1.00  0.00           H
ATOM   3392  CB  ARG A 222      42.730  21.420  22.950  1.00  0.00           C
ATOM   3393  HB1 ARG A 222      42.030  21.510  22.090  1.00  0.00           H
ATOM   3394  HB2 ARG A 222      42.230  21.780  23.870  1.00  0.00           H
ATOM   3395  CG  ARG A 222      43.080  19.870  23.000  1.00  0.00           C
ATOM   3396  HG1 ARG A 222      43.330  19.600  21.950  1.00  0.00           H
ATOM   3397  HG2 ARG A 222      42.170  19.290  23.280  1.00  0.00           H
ATOM   3398  CD  ARG A 222      44.270  19.330  23.750  1.00  0.00           C
ATOM   3399  HD1 ARG A 222      45.130  19.920  23.380  1.00  0.00           H
ATOM   3400  HD2 ARG A 222      44.300  18.240  23.550  1.00  0.00           H
ATOM   3401  NE  ARG A 222      43.920  19.420  25.190  1.00  0.00           N
ATOM   3402  HE  ARG A 222      42.990  19.590  25.520  1.00  0.00           H
ATOM   3403  CZ  ARG A 222      44.720  18.780  26.070  1.00  0.00           C
ATOM   3404  NH1 ARG A 222      45.880  18.240  25.850  1.00  0.00           N
ATOM   3405 1HH1 ARG A 222      46.260  17.630  26.550  1.00  0.00           H
ATOM   3406 2HH1 ARG A 222      46.130  18.150  24.890  1.00  0.00           H
ATOM   3407  NH2 ARG A 222      44.300  18.850  27.330  1.00  0.00           N
ATOM   3408 1HH2 ARG A 222      43.470  19.400  27.410  1.00  0.00           H
ATOM   3409 2HH2 ARG A 222      45.000  18.700  28.020  1.00  0.00           H
ATOM   3410  C   ARG A 222      43.790  23.640  22.000  1.00  0.00           C
ATOM   3411  O   ARG A 222      44.060  24.780  22.440  1.00  0.00           O
ATOM   3412  N   PHE A 223      43.280  23.460  20.800  1.00  0.00           N
ATOM   3413  HN  PHE A 223      43.020  22.530  20.540  1.00  0.00           H
ATOM   3414  CA  PHE A 223      43.080  24.660  19.930  1.00  0.00           C
ATOM   3415  HA  PHE A 223      42.640  25.400  20.580  1.00  0.00           H
ATOM   3416  CB  PHE A 223      44.320  25.290  19.380  1.00  0.00           C
ATOM   3417  HB1 PHE A 223      44.840  25.770  20.240  1.00  0.00           H
ATOM   3418  HB2 PHE A 223      44.250  26.050  18.580  1.00  0.00           H
ATOM   3419  CG  PHE A 223      45.240  24.380  18.710  1.00  0.00           C
ATOM   3420  CD1 PHE A 223      46.460  24.140  19.320  1.00  0.00           C
ATOM   3421  HD1 PHE A 223      46.740  24.630  20.230  1.00  0.00           H
ATOM   3422  CE1 PHE A 223      47.440  23.290  18.680  1.00  0.00           C
ATOM   3423  HE1 PHE A 223      48.350  23.040  19.200  1.00  0.00           H
ATOM   3424  CZ  PHE A 223      47.170  22.790  17.420  1.00  0.00           C
ATOM   3425  HZ  PHE A 223      47.880  22.180  16.880  1.00  0.00           H
ATOM   3426  CD2 PHE A 223      44.960  23.820  17.460  1.00  0.00           C
ATOM   3427  HD2 PHE A 223      44.030  23.980  16.940  1.00  0.00           H
ATOM   3428  CE2 PHE A 223      45.950  23.070  16.790  1.00  0.00           C
ATOM   3429  HE2 PHE A 223      45.760  22.840  15.750  1.00  0.00           H
ATOM   3430  C   PHE A 223      41.960  24.530  18.910  1.00  0.00           C
ATOM   3431  O   PHE A 223      41.360  23.450  18.810  1.00  0.00           O
ATOM   3432  N   THR A 224      41.620  25.600  18.190  1.00  0.00           N
ATOM   3433  HN  THR A 224      42.260  26.360  18.190  1.00  0.00           H
ATOM   3434  CA  THR A 224      40.400  25.820  17.360  1.00  0.00           C
ATOM   3435  HA  THR A 224      40.030  26.700  17.870  1.00  0.00           H
ATOM   3436  CB  THR A 224      40.580  26.340  15.950  1.00  0.00           C
ATOM   3437  HB  THR A 224      41.370  25.750  15.420  1.00  0.00           H
ATOM   3438  OG1 THR A 224      40.960  27.700  15.960  1.00  0.00           O
ATOM   3439  HG1 THR A 224      41.720  27.790  16.540  1.00  0.00           H
ATOM   3440  CG2 THR A 224      39.260  26.270  15.130  1.00  0.00           C
ATOM   3441 1HG2 THR A 224      38.970  25.200  15.020  1.00  0.00           H
ATOM   3442 2HG2 THR A 224      39.410  26.630  14.100  1.00  0.00           H
ATOM   3443 3HG2 THR A 224      38.390  26.700  15.670  1.00  0.00           H
ATOM   3444  C   THR A 224      39.220  24.870  17.460  1.00  0.00           C
ATOM   3445  O   THR A 224      39.180  23.700  17.000  1.00  0.00           O
ATOM   3446  N   THR A 225      38.150  25.300  18.080  1.00  0.00           N
ATOM   3447  HN  THR A 225      38.350  26.160  18.540  1.00  0.00           H
ATOM   3448  CA  THR A 225      36.920  24.640  18.270  1.00  0.00           C
ATOM   3449  HA  THR A 225      36.890  23.760  17.650  1.00  0.00           H
ATOM   3450  CB  THR A 225      36.580  24.240  19.780  1.00  0.00           C
ATOM   3451  HB  THR A 225      37.500  23.790  20.200  1.00  0.00           H
ATOM   3452  OG1 THR A 225      35.600  23.230  19.780  1.00  0.00           O
ATOM   3453  HG1 THR A 225      35.780  22.730  18.980  1.00  0.00           H
ATOM   3454  CG2 THR A 225      36.070  25.400  20.670  1.00  0.00           C
ATOM   3455 1HG2 THR A 225      35.190  25.950  20.280  1.00  0.00           H
ATOM   3456 2HG2 THR A 225      36.910  26.120  20.660  1.00  0.00           H
ATOM   3457 3HG2 THR A 225      35.920  25.120  21.730  1.00  0.00           H
ATOM   3458  C   THR A 225      35.980  25.690  17.880  1.00  0.00           C
ATOM   3459  O   THR A 225      36.190  26.880  17.900  1.00  0.00           O
ATOM   3460  N   THR A 226      34.800  25.210  17.490  1.00  0.00           N
ATOM   3461  HN  THR A 226      34.750  24.230  17.310  1.00  0.00           H
ATOM   3462  CA  THR A 226      33.860  26.100  16.860  1.00  0.00           C
ATOM   3463  HA  THR A 226      34.400  26.920  16.410  1.00  0.00           H
ATOM   3464  CB  THR A 226      33.040  25.450  15.770  1.00  0.00           C
ATOM   3465  HB  THR A 226      32.560  26.270  15.200  1.00  0.00           H
ATOM   3466  OG1 THR A 226      31.960  24.630  16.190  1.00  0.00           O
ATOM   3467  HG1 THR A 226      32.410  24.040  16.790  1.00  0.00           H
ATOM   3468  CG2 THR A 226      33.810  24.590  14.740  1.00  0.00           C
ATOM   3469 1HG2 THR A 226      34.610  25.160  14.230  1.00  0.00           H
ATOM   3470 2HG2 THR A 226      33.140  24.310  13.900  1.00  0.00           H
ATOM   3471 3HG2 THR A 226      34.300  23.710  15.200  1.00  0.00           H
ATOM   3472  C   THR A 226      32.980  26.830  17.900  1.00  0.00           C
ATOM   3473  O   THR A 226      32.700  26.360  19.000  1.00  0.00           O
ATOM   3474  N   LEU A 227      32.510  28.010  17.500  1.00  0.00           N
ATOM   3475  HN  LEU A 227      32.890  28.420  16.680  1.00  0.00           H
ATOM   3476  CA  LEU A 227      31.630  28.830  18.340  1.00  0.00           C
ATOM   3477  HA  LEU A 227      31.970  28.960  19.360  1.00  0.00           H
ATOM   3478  CB  LEU A 227      31.250  30.200  17.700  1.00  0.00           C
ATOM   3479  HB1 LEU A 227      30.460  30.630  18.360  1.00  0.00           H
ATOM   3480  HB2 LEU A 227      30.860  30.060  16.670  1.00  0.00           H
ATOM   3481  CG  LEU A 227      32.510  31.060  17.610  1.00  0.00           C
ATOM   3482  HG  LEU A 227      33.150  30.680  16.790  1.00  0.00           H
ATOM   3483  CD1 LEU A 227      32.250  32.520  17.230  1.00  0.00           C
ATOM   3484 1HD1 LEU A 227      32.110  32.700  16.140  1.00  0.00           H
ATOM   3485 2HD1 LEU A 227      32.990  33.250  17.610  1.00  0.00           H
ATOM   3486 3HD1 LEU A 227      31.320  32.940  17.660  1.00  0.00           H
ATOM   3487  CD2 LEU A 227      33.290  31.130  18.840  1.00  0.00           C
ATOM   3488 1HD2 LEU A 227      33.840  30.190  19.070  1.00  0.00           H
ATOM   3489 2HD2 LEU A 227      32.620  31.320  19.700  1.00  0.00           H
ATOM   3490 3HD2 LEU A 227      34.000  31.980  18.790  1.00  0.00           H
ATOM   3491  C   LEU A 227      30.340  28.030  18.690  1.00  0.00           C
ATOM   3492  O   LEU A 227      29.890  28.010  19.790  1.00  0.00           O
ATOM   3493  N   ASN A 228      29.860  27.250  17.720  1.00  0.00           N
ATOM   3494  HN  ASN A 228      30.250  27.340  16.810  1.00  0.00           H
ATOM   3495  CA  ASN A 228      28.760  26.320  17.870  1.00  0.00           C
ATOM   3496  HA  ASN A 228      27.810  26.710  18.230  1.00  0.00           H
ATOM   3497  CB  ASN A 228      28.460  25.590  16.550  1.00  0.00           C
ATOM   3498  HB1 ASN A 228      27.700  24.820  16.800  1.00  0.00           H
ATOM   3499  HB2 ASN A 228      29.370  25.080  16.160  1.00  0.00           H
ATOM   3500  CG  ASN A 228      27.810  26.540  15.560  1.00  0.00           C
ATOM   3501  OD1 ASN A 228      27.420  27.700  15.740  1.00  0.00           O
ATOM   3502  ND2 ASN A 228      27.720  25.950  14.380  1.00  0.00           N
ATOM   3503 1HD2 ASN A 228      27.410  26.500  13.610  1.00  0.00           H
ATOM   3504 2HD2 ASN A 228      28.070  25.010  14.340  1.00  0.00           H
ATOM   3505  C   ASN A 228      29.050  25.280  18.890  1.00  0.00           C
ATOM   3506  O   ASN A 228      28.290  25.070  19.820  1.00  0.00           O
ATOM   3507  N   ASP A 229      30.250  24.630  18.800  1.00  0.00           N
ATOM   3508  HN  ASP A 229      30.940  24.960  18.160  1.00  0.00           H
ATOM   3509  CA  ASP A 229      30.590  23.690  19.840  1.00  0.00           C
ATOM   3510  HA  ASP A 229      29.870  22.910  20.040  1.00  0.00           H
ATOM   3511  CB  ASP A 229      31.860  22.880  19.220  1.00  0.00           C
ATOM   3512  HB1 ASP A 229      32.460  22.460  20.060  1.00  0.00           H
ATOM   3513  HB2 ASP A 229      32.500  23.640  18.720  1.00  0.00           H
ATOM   3514  CG  ASP A 229      31.570  21.930  18.210  1.00  0.00           C
ATOM   3515  OD1 ASP A 229      32.160  22.070  17.080  1.00  0.00           O
ATOM   3516  OD2 ASP A 229      30.670  21.000  18.390  1.00  0.00           O
ATOM   3517  C   ASP A 229      30.910  24.260  21.140  1.00  0.00           C
ATOM   3518  O   ASP A 229      30.450  23.760  22.190  1.00  0.00           O
ATOM   3519  N   PHE A 230      31.610  25.370  21.250  1.00  0.00           N
ATOM   3520  HN  PHE A 230      31.950  25.700  20.370  1.00  0.00           H
ATOM   3521  CA  PHE A 230      31.800  26.120  22.550  1.00  0.00           C
ATOM   3522  HA  PHE A 230      32.300  25.540  23.310  1.00  0.00           H
ATOM   3523  CB  PHE A 230      32.870  27.190  22.200  1.00  0.00           C
ATOM   3524  HB1 PHE A 230      32.370  27.770  21.390  1.00  0.00           H
ATOM   3525  HB2 PHE A 230      33.870  26.790  21.910  1.00  0.00           H
ATOM   3526  CG  PHE A 230      33.100  28.270  23.300  1.00  0.00           C
ATOM   3527  CD1 PHE A 230      33.800  27.910  24.500  1.00  0.00           C
ATOM   3528  HD1 PHE A 230      34.270  26.940  24.490  1.00  0.00           H
ATOM   3529  CE1 PHE A 230      33.810  28.730  25.630  1.00  0.00           C
ATOM   3530  HE1 PHE A 230      34.410  28.500  26.500  1.00  0.00           H
ATOM   3531  CZ  PHE A 230      33.140  29.960  25.520  1.00  0.00           C
ATOM   3532  HZ  PHE A 230      32.900  30.480  26.440  1.00  0.00           H
ATOM   3533  CD2 PHE A 230      32.540  29.550  23.200  1.00  0.00           C
ATOM   3534  HD2 PHE A 230      31.960  29.800  22.330  1.00  0.00           H
ATOM   3535  CE2 PHE A 230      32.600  30.400  24.360  1.00  0.00           C
ATOM   3536  HE2 PHE A 230      32.110  31.360  24.240  1.00  0.00           H
ATOM   3537  C   PHE A 230      30.510  26.670  23.180  1.00  0.00           C
ATOM   3538  O   PHE A 230      30.270  26.430  24.350  1.00  0.00           O
ATOM   3539  N   ASN A 231      29.600  27.310  22.430  1.00  0.00           N
ATOM   3540  HN  ASN A 231      29.870  27.550  21.500  1.00  0.00           H
ATOM   3541  CA  ASN A 231      28.360  27.770  22.950  1.00  0.00           C
ATOM   3542  HA  ASN A 231      28.610  28.460  23.740  1.00  0.00           H
ATOM   3543  CB  ASN A 231      27.470  28.450  21.950  1.00  0.00           C
ATOM   3544  HB1 ASN A 231      26.570  28.800  22.500  1.00  0.00           H
ATOM   3545  HB2 ASN A 231      27.130  27.800  21.110  1.00  0.00           H
ATOM   3546  CG  ASN A 231      28.090  29.810  21.610  1.00  0.00           C
ATOM   3547  OD1 ASN A 231      29.100  30.230  22.080  1.00  0.00           O
ATOM   3548  ND2 ASN A 231      27.480  30.550  20.670  1.00  0.00           N
ATOM   3549 1HD2 ASN A 231      28.030  31.300  20.310  1.00  0.00           H
ATOM   3550 2HD2 ASN A 231      26.480  30.510  20.630  1.00  0.00           H
ATOM   3551  C   ASN A 231      27.500  26.710  23.680  1.00  0.00           C
ATOM   3552  O   ASN A 231      26.830  27.070  24.630  1.00  0.00           O
ATOM   3553  N   LEU A 232      27.540  25.500  23.300  1.00  0.00           N
ATOM   3554  HN  LEU A 232      27.990  25.190  22.460  1.00  0.00           H
ATOM   3555  CA  LEU A 232      26.900  24.430  24.070  1.00  0.00           C
ATOM   3556  HA  LEU A 232      25.840  24.660  24.110  1.00  0.00           H
ATOM   3557  CB  LEU A 232      27.260  22.990  23.520  1.00  0.00           C
ATOM   3558  HB1 LEU A 232      28.320  22.790  23.250  1.00  0.00           H
ATOM   3559  HB2 LEU A 232      26.730  23.020  22.540  1.00  0.00           H
ATOM   3560  CG  LEU A 232      26.670  21.760  24.280  1.00  0.00           C
ATOM   3561  HG  LEU A 232      26.940  21.740  25.360  1.00  0.00           H
ATOM   3562  CD1 LEU A 232      25.110  21.680  24.170  1.00  0.00           C
ATOM   3563 1HD1 LEU A 232      24.720  22.660  24.530  1.00  0.00           H
ATOM   3564 2HD1 LEU A 232      24.560  20.840  24.650  1.00  0.00           H
ATOM   3565 3HD1 LEU A 232      25.030  21.600  23.070  1.00  0.00           H
ATOM   3566  CD2 LEU A 232      27.380  20.420  23.770  1.00  0.00           C
ATOM   3567 1HD2 LEU A 232      27.170  20.250  22.690  1.00  0.00           H
ATOM   3568 2HD2 LEU A 232      26.820  19.620  24.300  1.00  0.00           H
ATOM   3569 3HD2 LEU A 232      28.470  20.440  23.950  1.00  0.00           H
ATOM   3570  C   LEU A 232      27.310  24.420  25.510  1.00  0.00           C
ATOM   3571  O   LEU A 232      26.430  24.440  26.380  1.00  0.00           O
ATOM   3572  N   VAL A 233      28.580  24.410  25.790  1.00  0.00           N
ATOM   3573  HN  VAL A 233      29.180  24.360  24.990  1.00  0.00           H
ATOM   3574  CA  VAL A 233      29.190  24.410  27.060  1.00  0.00           C
ATOM   3575  HA  VAL A 233      28.690  23.680  27.690  1.00  0.00           H
ATOM   3576  CB  VAL A 233      30.650  23.980  27.060  1.00  0.00           C
ATOM   3577  HB  VAL A 233      31.210  24.770  26.510  1.00  0.00           H
ATOM   3578  CG1 VAL A 233      31.240  23.980  28.510  1.00  0.00           C
ATOM   3579 1HG1 VAL A 233      30.570  23.430  29.210  1.00  0.00           H
ATOM   3580 2HG1 VAL A 233      31.360  25.030  28.830  1.00  0.00           H
ATOM   3581 3HG1 VAL A 233      32.190  23.410  28.590  1.00  0.00           H
ATOM   3582  CG2 VAL A 233      30.870  22.670  26.270  1.00  0.00           C
ATOM   3583 1HG2 VAL A 233      31.940  22.660  26.000  1.00  0.00           H
ATOM   3584 2HG2 VAL A 233      30.190  22.610  25.390  1.00  0.00           H
ATOM   3585 3HG2 VAL A 233      30.570  21.910  27.030  1.00  0.00           H
ATOM   3586  C   VAL A 233      29.000  25.750  27.840  1.00  0.00           C
ATOM   3587  O   VAL A 233      28.790  25.820  29.050  1.00  0.00           O
ATOM   3588  N   ALA A 234      28.990  26.830  27.020  1.00  0.00           N
ATOM   3589  HN  ALA A 234      29.250  26.840  26.060  1.00  0.00           H
ATOM   3590  CA  ALA A 234      28.490  28.160  27.560  1.00  0.00           C
ATOM   3591  HA  ALA A 234      29.160  28.410  28.370  1.00  0.00           H
ATOM   3592  CB  ALA A 234      28.650  29.210  26.480  1.00  0.00           C
ATOM   3593  HB1 ALA A 234      29.600  29.030  25.930  1.00  0.00           H
ATOM   3594  HB2 ALA A 234      28.490  30.240  26.870  1.00  0.00           H
ATOM   3595  HB3 ALA A 234      27.880  29.000  25.710  1.00  0.00           H
ATOM   3596  C   ALA A 234      27.030  28.080  28.070  1.00  0.00           C
ATOM   3597  O   ALA A 234      26.730  28.600  29.180  1.00  0.00           O
ATOM   3598  N   MET A 235      26.070  27.390  27.390  1.00  0.00           N
ATOM   3599  HN  MET A 235      26.330  27.130  26.470  1.00  0.00           H
ATOM   3600  CA  MET A 235      24.700  27.100  27.840  1.00  0.00           C
ATOM   3601  HA  MET A 235      24.360  28.010  28.290  1.00  0.00           H
ATOM   3602  CB  MET A 235      23.730  26.460  26.790  1.00  0.00           C
ATOM   3603  HB1 MET A 235      22.820  26.060  27.290  1.00  0.00           H
ATOM   3604  HB2 MET A 235      24.240  25.590  26.320  1.00  0.00           H
ATOM   3605  CG  MET A 235      23.370  27.400  25.660  1.00  0.00           C
ATOM   3606  HG1 MET A 235      23.240  26.720  24.800  1.00  0.00           H
ATOM   3607  HG2 MET A 235      24.260  27.990  25.330  1.00  0.00           H
ATOM   3608  SD  MET A 235      21.970  28.530  25.990  1.00  0.00           S
ATOM   3609  CE  MET A 235      21.660  29.160  24.330  1.00  0.00           C
ATOM   3610  HE1 MET A 235      21.010  30.050  24.470  1.00  0.00           H
ATOM   3611  HE2 MET A 235      21.080  28.520  23.630  1.00  0.00           H
ATOM   3612  HE3 MET A 235      22.550  29.480  23.740  1.00  0.00           H
ATOM   3613  C   MET A 235      24.840  26.250  29.140  1.00  0.00           C
ATOM   3614  O   MET A 235      24.220  26.630  30.120  1.00  0.00           O
ATOM   3615  N   LYS A 236      25.700  25.190  29.110  1.00  0.00           N
ATOM   3616  HN  LYS A 236      26.250  24.950  28.320  1.00  0.00           H
ATOM   3617  CA  LYS A 236      25.840  24.320  30.310  1.00  0.00           C
ATOM   3618  HA  LYS A 236      24.910  23.830  30.550  1.00  0.00           H
ATOM   3619  CB  LYS A 236      26.860  23.190  29.990  1.00  0.00           C
ATOM   3620  HB1 LYS A 236      27.010  22.760  31.010  1.00  0.00           H
ATOM   3621  HB2 LYS A 236      27.810  23.630  29.610  1.00  0.00           H
ATOM   3622  CG  LYS A 236      26.400  22.020  29.080  1.00  0.00           C
ATOM   3623  HG1 LYS A 236      27.300  21.370  28.990  1.00  0.00           H
ATOM   3624  HG2 LYS A 236      26.140  22.430  28.080  1.00  0.00           H
ATOM   3625  CD  LYS A 236      25.330  21.200  29.740  1.00  0.00           C
ATOM   3626  HD1 LYS A 236      25.030  20.560  28.880  1.00  0.00           H
ATOM   3627  HD2 LYS A 236      24.440  21.750  30.120  1.00  0.00           H
ATOM   3628  CE  LYS A 236      25.880  20.240  30.800  1.00  0.00           C
ATOM   3629  HE1 LYS A 236      26.300  20.860  31.620  1.00  0.00           H
ATOM   3630  HE2 LYS A 236      26.640  19.610  30.270  1.00  0.00           H
ATOM   3631  NZ  LYS A 236      24.830  19.360  31.280  1.00  0.00           N
ATOM   3632  HZ1 LYS A 236      25.080  18.680  32.030  1.00  0.00           H
ATOM   3633  HZ2 LYS A 236      24.370  18.860  30.500  1.00  0.00           H
ATOM   3634  HZ3 LYS A 236      24.150  19.950  31.810  1.00  0.00           H
ATOM   3635  C   LYS A 236      26.230  24.980  31.690  1.00  0.00           C
ATOM   3636  O   LYS A 236      25.660  24.750  32.720  1.00  0.00           O
ATOM   3637  N   TYR A 237      27.360  25.810  31.740  1.00  0.00           N
ATOM   3638  HN  TYR A 237      27.830  26.030  30.890  1.00  0.00           H
ATOM   3639  CA  TYR A 237      27.890  26.380  32.900  1.00  0.00           C
ATOM   3640  HA  TYR A 237      27.650  25.890  33.840  1.00  0.00           H
ATOM   3641  CB  TYR A 237      29.430  26.300  32.870  1.00  0.00           C
ATOM   3642  HB1 TYR A 237      30.010  26.890  33.610  1.00  0.00           H
ATOM   3643  HB2 TYR A 237      29.780  26.570  31.850  1.00  0.00           H
ATOM   3644  CG  TYR A 237      29.780  24.920  33.150  1.00  0.00           C
ATOM   3645  CD1 TYR A 237      29.920  24.450  34.480  1.00  0.00           C
ATOM   3646  HD1 TYR A 237      29.660  25.100  35.310  1.00  0.00           H
ATOM   3647  CE1 TYR A 237      30.510  23.210  34.670  1.00  0.00           C
ATOM   3648  HE1 TYR A 237      30.620  22.880  35.690  1.00  0.00           H
ATOM   3649  CZ  TYR A 237      30.910  22.360  33.630  1.00  0.00           C
ATOM   3650  OH  TYR A 237      31.460  21.040  33.920  1.00  0.00           O
ATOM   3651  HH  TYR A 237      32.190  21.160  34.540  1.00  0.00           H
ATOM   3652  CD2 TYR A 237      30.280  24.020  32.060  1.00  0.00           C
ATOM   3653  HD2 TYR A 237      30.370  24.400  31.050  1.00  0.00           H
ATOM   3654  CE2 TYR A 237      30.780  22.710  32.310  1.00  0.00           C
ATOM   3655  HE2 TYR A 237      31.220  22.040  31.580  1.00  0.00           H
ATOM   3656  C   TYR A 237      27.440  27.810  33.180  1.00  0.00           C
ATOM   3657  O   TYR A 237      27.990  28.540  34.010  1.00  0.00           O
ATOM   3658  N   ASN A 238      26.430  28.240  32.470  1.00  0.00           N
ATOM   3659  HN  ASN A 238      26.110  27.650  31.740  1.00  0.00           H
ATOM   3660  CA  ASN A 238      25.760  29.550  32.590  1.00  0.00           C
ATOM   3661  HA  ASN A 238      24.980  29.530  31.840  1.00  0.00           H
ATOM   3662  CB  ASN A 238      25.250  29.840  34.070  1.00  0.00           C
ATOM   3663  HB1 ASN A 238      24.670  30.770  33.980  1.00  0.00           H
ATOM   3664  HB2 ASN A 238      26.080  29.820  34.820  1.00  0.00           H
ATOM   3665  CG  ASN A 238      24.360  28.610  34.540  1.00  0.00           C
ATOM   3666  OD1 ASN A 238      24.550  28.030  35.570  1.00  0.00           O
ATOM   3667  ND2 ASN A 238      23.330  28.340  33.720  1.00  0.00           N
ATOM   3668 1HD2 ASN A 238      22.580  27.770  34.040  1.00  0.00           H
ATOM   3669 2HD2 ASN A 238      23.110  28.920  32.930  1.00  0.00           H
ATOM   3670  C   ASN A 238      26.510  30.780  32.050  1.00  0.00           C
ATOM   3671  O   ASN A 238      26.530  31.870  32.640  1.00  0.00           O
ATOM   3672  N   TYR A 239      27.220  30.660  30.950  1.00  0.00           N
ATOM   3673  HN  TYR A 239      27.200  29.880  30.330  1.00  0.00           H
ATOM   3674  CA  TYR A 239      27.910  31.800  30.330  1.00  0.00           C
ATOM   3675  HA  TYR A 239      27.930  32.630  31.020  1.00  0.00           H
ATOM   3676  CB  TYR A 239      29.270  31.370  29.850  1.00  0.00           C
ATOM   3677  HB1 TYR A 239      29.740  32.250  29.380  1.00  0.00           H
ATOM   3678  HB2 TYR A 239      29.070  30.530  29.150  1.00  0.00           H
ATOM   3679  CG  TYR A 239      30.250  30.930  31.000  1.00  0.00           C
ATOM   3680  CD1 TYR A 239      30.190  29.760  31.850  1.00  0.00           C
ATOM   3681  HD1 TYR A 239      29.310  29.160  31.730  1.00  0.00           H
ATOM   3682  CE1 TYR A 239      31.250  29.510  32.790  1.00  0.00           C
ATOM   3683  HE1 TYR A 239      31.160  28.710  33.520  1.00  0.00           H
ATOM   3684  CZ  TYR A 239      32.390  30.350  32.740  1.00  0.00           C
ATOM   3685  OH  TYR A 239      33.470  30.200  33.750  1.00  0.00           O
ATOM   3686  HH  TYR A 239      33.270  29.460  34.320  1.00  0.00           H
ATOM   3687  CD2 TYR A 239      31.420  31.700  31.060  1.00  0.00           C
ATOM   3688  HD2 TYR A 239      31.500  32.530  30.370  1.00  0.00           H
ATOM   3689  CE2 TYR A 239      32.480  31.470  31.940  1.00  0.00           C
ATOM   3690  HE2 TYR A 239      33.410  32.020  32.000  1.00  0.00           H
ATOM   3691  C   TYR A 239      27.060  32.330  29.160  1.00  0.00           C
ATOM   3692  O   TYR A 239      26.180  31.630  28.620  1.00  0.00           O
ATOM   3693  N   GLU A 240      27.300  33.620  28.690  1.00  0.00           N
ATOM   3694  HN  GLU A 240      28.050  34.230  28.950  1.00  0.00           H
ATOM   3695  CA  GLU A 240      26.680  34.070  27.500  1.00  0.00           C
ATOM   3696  HA  GLU A 240      25.640  33.790  27.610  1.00  0.00           H
ATOM   3697  CB  GLU A 240      26.870  35.570  27.180  1.00  0.00           C
ATOM   3698  HB1 GLU A 240      26.550  35.740  26.130  1.00  0.00           H
ATOM   3699  HB2 GLU A 240      27.960  35.790  27.280  1.00  0.00           H
ATOM   3700  CG  GLU A 240      25.960  36.480  28.030  1.00  0.00           C
ATOM   3701  HG1 GLU A 240      26.390  37.500  28.130  1.00  0.00           H
ATOM   3702  HG2 GLU A 240      26.070  36.160  29.090  1.00  0.00           H
ATOM   3703  CD  GLU A 240      24.430  36.510  27.640  1.00  0.00           C
ATOM   3704  OE1 GLU A 240      24.100  37.000  26.500  1.00  0.00           O
ATOM   3705  OE2 GLU A 240      23.630  36.030  28.510  1.00  0.00           O
ATOM   3706  C   GLU A 240      27.200  33.250  26.220  1.00  0.00           C
ATOM   3707  O   GLU A 240      28.470  33.070  26.080  1.00  0.00           O
ATOM   3708  N   PRO A 241      26.370  32.770  25.350  1.00  0.00           N
ATOM   3709  CD  PRO A 241      24.940  32.640  25.460  1.00  0.00           C
ATOM   3710  HD1 PRO A 241      24.520  33.630  25.190  1.00  0.00           H
ATOM   3711  HD2 PRO A 241      24.650  32.160  26.420  1.00  0.00           H
ATOM   3712  CA  PRO A 241      26.840  32.540  23.990  1.00  0.00           C
ATOM   3713  HA  PRO A 241      27.510  31.690  24.050  1.00  0.00           H
ATOM   3714  CB  PRO A 241      25.530  32.190  23.210  1.00  0.00           C
ATOM   3715  HB1 PRO A 241      25.620  31.580  22.290  1.00  0.00           H
ATOM   3716  HB2 PRO A 241      25.040  33.110  22.840  1.00  0.00           H
ATOM   3717  CG  PRO A 241      24.700  31.590  24.280  1.00  0.00           C
ATOM   3718  HG1 PRO A 241      23.660  31.390  23.960  1.00  0.00           H
ATOM   3719  HG2 PRO A 241      25.140  30.610  24.550  1.00  0.00           H
ATOM   3720  C   PRO A 241      27.670  33.650  23.310  1.00  0.00           C
ATOM   3721  O   PRO A 241      27.370  34.850  23.440  1.00  0.00           O
ATOM   3722  N   LEU A 242      28.730  33.200  22.640  1.00  0.00           N
ATOM   3723  HN  LEU A 242      28.900  32.220  22.610  1.00  0.00           H
ATOM   3724  CA  LEU A 242      29.700  34.130  21.950  1.00  0.00           C
ATOM   3725  HA  LEU A 242      29.590  35.020  22.560  1.00  0.00           H
ATOM   3726  CB  LEU A 242      31.140  33.620  21.840  1.00  0.00           C
ATOM   3727  HB1 LEU A 242      31.130  32.960  20.940  1.00  0.00           H
ATOM   3728  HB2 LEU A 242      31.410  32.950  22.680  1.00  0.00           H
ATOM   3729  CG  LEU A 242      32.230  34.700  21.600  1.00  0.00           C
ATOM   3730  HG  LEU A 242      32.080  35.170  20.600  1.00  0.00           H
ATOM   3731  CD1 LEU A 242      32.200  35.670  22.690  1.00  0.00           C
ATOM   3732 1HD1 LEU A 242      32.280  35.240  23.710  1.00  0.00           H
ATOM   3733 2HD1 LEU A 242      31.330  36.360  22.710  1.00  0.00           H
ATOM   3734 3HD1 LEU A 242      33.040  36.380  22.510  1.00  0.00           H
ATOM   3735  CD2 LEU A 242      33.630  33.920  21.650  1.00  0.00           C
ATOM   3736 1HD2 LEU A 242      33.880  33.440  22.620  1.00  0.00           H
ATOM   3737 2HD2 LEU A 242      34.440  34.660  21.510  1.00  0.00           H
ATOM   3738 3HD2 LEU A 242      33.700  33.200  20.810  1.00  0.00           H
ATOM   3739  C   LEU A 242      29.030  34.520  20.650  1.00  0.00           C
ATOM   3740  O   LEU A 242      28.340  33.780  20.020  1.00  0.00           O
ATOM   3741  N   THR A 243      29.160  35.870  20.320  1.00  0.00           N
ATOM   3742  HN  THR A 243      29.850  36.430  20.770  1.00  0.00           H
ATOM   3743  CA  THR A 243      28.580  36.390  19.050  1.00  0.00           C
ATOM   3744  HA  THR A 243      27.920  35.640  18.630  1.00  0.00           H
ATOM   3745  CB  THR A 243      27.600  37.590  19.160  1.00  0.00           C
ATOM   3746  HB  THR A 243      26.940  37.720  18.270  1.00  0.00           H
ATOM   3747  OG1 THR A 243      28.250  38.820  19.410  1.00  0.00           O
ATOM   3748  HG1 THR A 243      27.530  39.440  19.570  1.00  0.00           H
ATOM   3749  CG2 THR A 243      26.640  37.320  20.330  1.00  0.00           C
ATOM   3750 1HG2 THR A 243      27.190  37.610  21.250  1.00  0.00           H
ATOM   3751 2HG2 THR A 243      26.230  36.290  20.380  1.00  0.00           H
ATOM   3752 3HG2 THR A 243      25.780  38.010  20.270  1.00  0.00           H
ATOM   3753  C   THR A 243      29.740  36.760  18.080  1.00  0.00           C
ATOM   3754  O   THR A 243      30.890  36.950  18.490  1.00  0.00           O
ATOM   3755  N   GLN A 244      29.450  36.790  16.780  1.00  0.00           N
ATOM   3756  HN  GLN A 244      28.490  36.640  16.550  1.00  0.00           H
ATOM   3757  CA  GLN A 244      30.480  37.000  15.730  1.00  0.00           C
ATOM   3758  HA  GLN A 244      31.320  36.330  15.860  1.00  0.00           H
ATOM   3759  CB  GLN A 244      29.950  36.970  14.310  1.00  0.00           C
ATOM   3760  HB1 GLN A 244      30.790  37.160  13.610  1.00  0.00           H
ATOM   3761  HB2 GLN A 244      29.180  37.760  14.120  1.00  0.00           H
ATOM   3762  CG  GLN A 244      29.350  35.630  13.930  1.00  0.00           C
ATOM   3763  HG1 GLN A 244      29.010  35.570  12.880  1.00  0.00           H
ATOM   3764  HG2 GLN A 244      28.400  35.470  14.470  1.00  0.00           H
ATOM   3765  CD  GLN A 244      30.240  34.410  14.340  1.00  0.00           C
ATOM   3766  OE1 GLN A 244      31.370  34.290  13.920  1.00  0.00           O
ATOM   3767  NE2 GLN A 244      29.790  33.540  15.220  1.00  0.00           N
ATOM   3768 1HE2 GLN A 244      30.260  32.650  15.240  1.00  0.00           H
ATOM   3769 2HE2 GLN A 244      28.900  33.680  15.640  1.00  0.00           H
ATOM   3770  C   GLN A 244      31.210  38.380  15.890  1.00  0.00           C
ATOM   3771  O   GLN A 244      32.470  38.410  15.870  1.00  0.00           O
ATOM   3772  N   ASP A 245      30.360  39.420  16.140  1.00  0.00           N
ATOM   3773  HN  ASP A 245      29.370  39.330  16.240  1.00  0.00           H
ATOM   3774  CA  ASP A 245      30.770  40.790  16.400  1.00  0.00           C
ATOM   3775  HA  ASP A 245      31.470  41.080  15.630  1.00  0.00           H
ATOM   3776  CB  ASP A 245      29.590  41.700  16.440  1.00  0.00           C
ATOM   3777  HB1 ASP A 245      29.940  42.720  16.680  1.00  0.00           H
ATOM   3778  HB2 ASP A 245      28.940  41.360  17.270  1.00  0.00           H
ATOM   3779  CG  ASP A 245      28.780  41.700  15.170  1.00  0.00           C
ATOM   3780  OD1 ASP A 245      27.640  42.270  15.260  1.00  0.00           O
ATOM   3781  OD2 ASP A 245      29.180  41.110  14.110  1.00  0.00           O
ATOM   3782  C   ASP A 245      31.650  40.910  17.700  1.00  0.00           C
ATOM   3783  O   ASP A 245      32.520  41.780  17.690  1.00  0.00           O
ATOM   3784  N   HSD A 246      31.480  40.040  18.720  1.00  0.00           N
ATOM   3785  HN  HSD A 246      30.710  39.420  18.700  1.00  0.00           H
ATOM   3786  CA  HSD A 246      32.180  40.020  19.980  1.00  0.00           C
ATOM   3787  HA  HSD A 246      32.480  41.020  20.260  1.00  0.00           H
ATOM   3788  CB  HSD A 246      31.350  39.380  21.170  1.00  0.00           C
ATOM   3789  HB1 HSD A 246      31.990  39.190  22.050  1.00  0.00           H
ATOM   3790  HB2 HSD A 246      30.950  38.380  20.920  1.00  0.00           H
ATOM   3791  ND1 HSD A 246      29.660  40.060  22.830  1.00  0.00           N
ATOM   3792  HD1 HSD A 246      29.910  39.260  23.370  1.00  0.00           H
ATOM   3793  CG  HSD A 246      30.170  40.240  21.550  1.00  0.00           C
ATOM   3794  CE1 HSD A 246      28.730  41.060  23.040  1.00  0.00           C
ATOM   3795  HE1 HSD A 246      28.260  41.230  24.010  1.00  0.00           H
ATOM   3796  NE2 HSD A 246      28.690  41.920  22.050  1.00  0.00           N
ATOM   3797  CD2 HSD A 246      29.550  41.360  21.070  1.00  0.00           C
ATOM   3798  HD2 HSD A 246      29.610  41.850  20.110  1.00  0.00           H
ATOM   3799  C   HSD A 246      33.520  39.330  19.950  1.00  0.00           C
ATOM   3800  O   HSD A 246      34.340  39.490  20.830  1.00  0.00           O
ATOM   3801  N   VAL A 247      33.740  38.500  18.950  1.00  0.00           N
ATOM   3802  HN  VAL A 247      33.030  38.160  18.340  1.00  0.00           H
ATOM   3803  CA  VAL A 247      35.000  38.130  18.400  1.00  0.00           C
ATOM   3804  HA  VAL A 247      35.580  37.790  19.250  1.00  0.00           H
ATOM   3805  CB  VAL A 247      34.990  36.980  17.370  1.00  0.00           C
ATOM   3806  HB  VAL A 247      34.400  37.180  16.450  1.00  0.00           H
ATOM   3807  CG1 VAL A 247      36.440  36.670  16.850  1.00  0.00           C
ATOM   3808 1HG1 VAL A 247      36.250  36.000  15.980  1.00  0.00           H
ATOM   3809 2HG1 VAL A 247      37.030  36.110  17.600  1.00  0.00           H
ATOM   3810 3HG1 VAL A 247      36.970  37.570  16.480  1.00  0.00           H
ATOM   3811  CG2 VAL A 247      34.270  35.720  17.960  1.00  0.00           C
ATOM   3812 1HG2 VAL A 247      33.290  36.000  18.410  1.00  0.00           H
ATOM   3813 2HG2 VAL A 247      34.930  35.150  18.650  1.00  0.00           H
ATOM   3814 3HG2 VAL A 247      34.070  35.080  17.080  1.00  0.00           H
ATOM   3815  C   VAL A 247      35.790  39.300  17.930  1.00  0.00           C
ATOM   3816  O   VAL A 247      36.950  39.340  18.300  1.00  0.00           O
ATOM   3817  N   ASP A 248      35.300  40.250  17.130  1.00  0.00           N
ATOM   3818  HN  ASP A 248      34.400  40.150  16.710  1.00  0.00           H
ATOM   3819  CA  ASP A 248      36.020  41.410  16.610  1.00  0.00           C
ATOM   3820  HA  ASP A 248      36.900  41.050  16.100  1.00  0.00           H
ATOM   3821  CB  ASP A 248      35.170  42.220  15.590  1.00  0.00           C
ATOM   3822  HB1 ASP A 248      35.670  43.160  15.280  1.00  0.00           H
ATOM   3823  HB2 ASP A 248      34.260  42.600  16.110  1.00  0.00           H
ATOM   3824  CG  ASP A 248      34.870  41.550  14.270  1.00  0.00           C
ATOM   3825  OD1 ASP A 248      33.990  42.020  13.540  1.00  0.00           O
ATOM   3826  OD2 ASP A 248      35.630  40.600  13.890  1.00  0.00           O
ATOM   3827  C   ASP A 248      36.450  42.440  17.700  1.00  0.00           C
ATOM   3828  O   ASP A 248      37.350  43.230  17.560  1.00  0.00           O
ATOM   3829  N   ILE A 249      35.670  42.370  18.830  1.00  0.00           N
ATOM   3830  HN  ILE A 249      34.710  42.120  18.820  1.00  0.00           H
ATOM   3831  CA  ILE A 249      36.070  43.160  19.990  1.00  0.00           C
ATOM   3832  HA  ILE A 249      36.180  44.200  19.730  1.00  0.00           H
ATOM   3833  CB  ILE A 249      34.920  43.040  21.040  1.00  0.00           C
ATOM   3834  HB  ILE A 249      34.770  41.940  21.180  1.00  0.00           H
ATOM   3835  CG2 ILE A 249      35.430  43.760  22.320  1.00  0.00           C
ATOM   3836 1HG2 ILE A 249      34.590  44.050  22.980  1.00  0.00           H
ATOM   3837 2HG2 ILE A 249      35.980  44.700  22.130  1.00  0.00           H
ATOM   3838 3HG2 ILE A 249      35.980  43.010  22.920  1.00  0.00           H
ATOM   3839  CG1 ILE A 249      33.560  43.670  20.550  1.00  0.00           C
ATOM   3840 1HG1 ILE A 249      33.310  43.120  19.610  1.00  0.00           H
ATOM   3841 2HG1 ILE A 249      33.750  44.760  20.420  1.00  0.00           H
ATOM   3842  CD  ILE A 249      32.280  43.730  21.390  1.00  0.00           C
ATOM   3843  HD1 ILE A 249      32.560  44.030  22.420  1.00  0.00           H
ATOM   3844  HD2 ILE A 249      31.760  42.750  21.520  1.00  0.00           H
ATOM   3845  HD3 ILE A 249      31.630  44.540  20.980  1.00  0.00           H
ATOM   3846  C   ILE A 249      37.410  42.710  20.590  1.00  0.00           C
ATOM   3847  O   ILE A 249      38.180  43.430  21.190  1.00  0.00           O
ATOM   3848  N   LEU A 250      37.730  41.430  20.460  1.00  0.00           N
ATOM   3849  HN  LEU A 250      37.010  40.900  20.020  1.00  0.00           H
ATOM   3850  CA  LEU A 250      38.950  40.710  20.900  1.00  0.00           C
ATOM   3851  HA  LEU A 250      39.310  41.280  21.740  1.00  0.00           H
ATOM   3852  CB  LEU A 250      38.550  39.290  21.380  1.00  0.00           C
ATOM   3853  HB1 LEU A 250      39.370  38.560  21.250  1.00  0.00           H
ATOM   3854  HB2 LEU A 250      37.690  38.980  20.740  1.00  0.00           H
ATOM   3855  CG  LEU A 250      38.100  39.260  22.800  1.00  0.00           C
ATOM   3856  HG  LEU A 250      37.310  40.030  22.930  1.00  0.00           H
ATOM   3857  CD1 LEU A 250      37.680  37.830  23.200  1.00  0.00           C
ATOM   3858 1HD1 LEU A 250      37.370  37.870  24.260  1.00  0.00           H
ATOM   3859 2HD1 LEU A 250      38.490  37.090  23.000  1.00  0.00           H
ATOM   3860 3HD1 LEU A 250      36.800  37.540  22.590  1.00  0.00           H
ATOM   3861  CD2 LEU A 250      39.270  39.620  23.770  1.00  0.00           C
ATOM   3862 1HD2 LEU A 250      39.490  40.710  23.690  1.00  0.00           H
ATOM   3863 2HD2 LEU A 250      40.140  39.030  23.410  1.00  0.00           H
ATOM   3864 3HD2 LEU A 250      39.060  39.360  24.830  1.00  0.00           H
ATOM   3865  C   LEU A 250      40.100  40.610  19.920  1.00  0.00           C
ATOM   3866  O   LEU A 250      41.220  40.100  20.220  1.00  0.00           O
ATOM   3867  N   GLY A 251      39.780  41.090  18.720  1.00  0.00           N
ATOM   3868  HN  GLY A 251      38.830  41.270  18.480  1.00  0.00           H
ATOM   3869  CA  GLY A 251      40.770  41.350  17.700  1.00  0.00           C
ATOM   3870  HA1 GLY A 251      40.370  42.060  17.000  1.00  0.00           H
ATOM   3871  HA2 GLY A 251      41.060  40.400  17.300  1.00  0.00           H
ATOM   3872  C   GLY A 251      42.030  42.120  18.010  1.00  0.00           C
ATOM   3873  O   GLY A 251      43.100  41.630  17.690  1.00  0.00           O
ATOM   3874  N   PRO A 252      42.100  43.310  18.540  1.00  0.00           N
ATOM   3875  CD  PRO A 252      40.920  44.220  18.380  1.00  0.00           C
ATOM   3876  HD1 PRO A 252      40.320  44.210  19.310  1.00  0.00           H
ATOM   3877  HD2 PRO A 252      40.220  44.000  17.540  1.00  0.00           H
ATOM   3878  CA  PRO A 252      43.350  44.030  18.880  1.00  0.00           C
ATOM   3879  HA  PRO A 252      43.920  44.070  17.960  1.00  0.00           H
ATOM   3880  CB  PRO A 252      42.850  45.520  19.160  1.00  0.00           C
ATOM   3881  HB1 PRO A 252      43.600  46.280  18.830  1.00  0.00           H
ATOM   3882  HB2 PRO A 252      42.920  45.630  20.260  1.00  0.00           H
ATOM   3883  CG  PRO A 252      41.550  45.630  18.360  1.00  0.00           C
ATOM   3884  HG1 PRO A 252      40.870  46.320  18.900  1.00  0.00           H
ATOM   3885  HG2 PRO A 252      41.780  45.990  17.330  1.00  0.00           H
ATOM   3886  C   PRO A 252      44.080  43.400  19.970  1.00  0.00           C
ATOM   3887  O   PRO A 252      45.290  43.240  19.860  1.00  0.00           O
ATOM   3888  N   LEU A 253      43.460  42.870  21.080  1.00  0.00           N
ATOM   3889  HN  LEU A 253      42.490  43.010  21.260  1.00  0.00           H
ATOM   3890  CA  LEU A 253      44.220  42.160  22.200  1.00  0.00           C
ATOM   3891  HA  LEU A 253      45.100  42.680  22.550  1.00  0.00           H
ATOM   3892  CB  LEU A 253      43.260  42.070  23.420  1.00  0.00           C
ATOM   3893  HB1 LEU A 253      42.240  41.680  23.270  1.00  0.00           H
ATOM   3894  HB2 LEU A 253      43.080  43.100  23.800  1.00  0.00           H
ATOM   3895  CG  LEU A 253      43.760  41.350  24.700  1.00  0.00           C
ATOM   3896  HG  LEU A 253      43.800  40.290  24.360  1.00  0.00           H
ATOM   3897  CD1 LEU A 253      45.200  41.800  25.120  1.00  0.00           C
ATOM   3898 1HD1 LEU A 253      45.460  41.490  26.160  1.00  0.00           H
ATOM   3899 2HD1 LEU A 253      45.380  42.890  25.080  1.00  0.00           H
ATOM   3900 3HD1 LEU A 253      45.850  41.410  24.310  1.00  0.00           H
ATOM   3901  CD2 LEU A 253      42.640  41.440  25.850  1.00  0.00           C
ATOM   3902 1HD2 LEU A 253      42.580  42.490  26.230  1.00  0.00           H
ATOM   3903 2HD2 LEU A 253      43.000  40.850  26.720  1.00  0.00           H
ATOM   3904 3HD2 LEU A 253      41.700  40.950  25.530  1.00  0.00           H
ATOM   3905  C   LEU A 253      44.740  40.800  21.700  1.00  0.00           C
ATOM   3906  O   LEU A 253      45.820  40.350  22.040  1.00  0.00           O
ATOM   3907  N   SER A 254      43.960  40.130  20.880  1.00  0.00           N
ATOM   3908  HN  SER A 254      43.040  40.490  20.750  1.00  0.00           H
ATOM   3909  CA  SER A 254      44.340  38.970  20.070  1.00  0.00           C
ATOM   3910  HA  SER A 254      44.600  38.130  20.690  1.00  0.00           H
ATOM   3911  CB  SER A 254      43.140  38.360  19.270  1.00  0.00           C
ATOM   3912  HB1 SER A 254      42.770  39.140  18.570  1.00  0.00           H
ATOM   3913  HB2 SER A 254      42.290  37.950  19.850  1.00  0.00           H
ATOM   3914  OG  SER A 254      43.460  37.230  18.420  1.00  0.00           O
ATOM   3915  HG1 SER A 254      43.980  36.690  19.020  1.00  0.00           H
ATOM   3916  C   SER A 254      45.450  39.200  19.100  1.00  0.00           C
ATOM   3917  O   SER A 254      46.440  38.420  18.990  1.00  0.00           O
ATOM   3918  N   ALA A 255      45.450  40.330  18.340  1.00  0.00           N
ATOM   3919  HN  ALA A 255      44.650  40.920  18.390  1.00  0.00           H
ATOM   3920  CA  ALA A 255      46.540  40.840  17.550  1.00  0.00           C
ATOM   3921  HA  ALA A 255      46.750  40.070  16.820  1.00  0.00           H
ATOM   3922  CB  ALA A 255      46.100  42.110  16.880  1.00  0.00           C
ATOM   3923  HB1 ALA A 255      45.050  42.020  16.540  1.00  0.00           H
ATOM   3924  HB2 ALA A 255      46.760  42.420  16.040  1.00  0.00           H
ATOM   3925  HB3 ALA A 255      46.090  42.970  17.590  1.00  0.00           H
ATOM   3926  C   ALA A 255      47.880  41.100  18.310  1.00  0.00           C
ATOM   3927  O   ALA A 255      48.950  40.710  17.840  1.00  0.00           O
ATOM   3928  N   GLN A 256      47.830  41.740  19.470  1.00  0.00           N
ATOM   3929  HN  GLN A 256      47.030  42.150  19.900  1.00  0.00           H
ATOM   3930  CA  GLN A 256      48.920  41.750  20.420  1.00  0.00           C
ATOM   3931  HA  GLN A 256      49.770  42.180  19.910  1.00  0.00           H
ATOM   3932  CB  GLN A 256      48.720  42.880  21.600  1.00  0.00           C
ATOM   3933  HB1 GLN A 256      49.470  42.750  22.410  1.00  0.00           H
ATOM   3934  HB2 GLN A 256      47.740  42.670  22.080  1.00  0.00           H
ATOM   3935  CG  GLN A 256      48.830  44.370  21.000  1.00  0.00           C
ATOM   3936  HG1 GLN A 256      48.620  44.310  19.910  1.00  0.00           H
ATOM   3937  HG2 GLN A 256      49.900  44.670  20.990  1.00  0.00           H
ATOM   3938  CD  GLN A 256      47.900  45.350  21.760  1.00  0.00           C
ATOM   3939  OE1 GLN A 256      46.660  45.030  21.870  1.00  0.00           O
ATOM   3940  NE2 GLN A 256      48.400  46.590  22.170  1.00  0.00           N
ATOM   3941 1HE2 GLN A 256      49.330  46.920  21.960  1.00  0.00           H
ATOM   3942 2HE2 GLN A 256      47.650  47.170  22.470  1.00  0.00           H
ATOM   3943  C   GLN A 256      49.390  40.390  20.980  1.00  0.00           C
ATOM   3944  O   GLN A 256      50.560  40.210  20.940  1.00  0.00           O
ATOM   3945  N   THR A 257      48.480  39.530  21.460  1.00  0.00           N
ATOM   3946  HN  THR A 257      47.510  39.760  21.420  1.00  0.00           H
ATOM   3947  CA  THR A 257      48.880  38.280  22.030  1.00  0.00           C
ATOM   3948  HA  THR A 257      49.730  38.470  22.660  1.00  0.00           H
ATOM   3949  CB  THR A 257      47.850  37.740  22.870  1.00  0.00           C
ATOM   3950  HB  THR A 257      48.070  36.680  23.110  1.00  0.00           H
ATOM   3951  OG1 THR A 257      46.540  37.760  22.300  1.00  0.00           O
ATOM   3952  HG1 THR A 257      46.160  38.630  22.440  1.00  0.00           H
ATOM   3953  CG2 THR A 257      47.710  38.620  24.160  1.00  0.00           C
ATOM   3954 1HG2 THR A 257      48.590  38.670  24.850  1.00  0.00           H
ATOM   3955 2HG2 THR A 257      46.890  38.230  24.800  1.00  0.00           H
ATOM   3956 3HG2 THR A 257      47.510  39.650  23.810  1.00  0.00           H
ATOM   3957  C   THR A 257      49.200  37.180  21.030  1.00  0.00           C
ATOM   3958  O   THR A 257      49.980  36.300  21.430  1.00  0.00           O
ATOM   3959  N   GLY A 258      48.650  37.230  19.830  1.00  0.00           N
ATOM   3960  HN  GLY A 258      47.960  37.940  19.700  1.00  0.00           H
ATOM   3961  CA  GLY A 258      48.860  36.410  18.680  1.00  0.00           C
ATOM   3962  HA1 GLY A 258      49.910  36.210  18.580  1.00  0.00           H
ATOM   3963  HA2 GLY A 258      48.360  36.940  17.870  1.00  0.00           H
ATOM   3964  C   GLY A 258      48.180  35.060  18.780  1.00  0.00           C
ATOM   3965  O   GLY A 258      48.530  34.120  18.010  1.00  0.00           O
ATOM   3966  N   ILE A 259      47.130  34.970  19.630  1.00  0.00           N
ATOM   3967  HN  ILE A 259      46.980  35.760  20.220  1.00  0.00           H
ATOM   3968  CA  ILE A 259      46.410  33.770  19.970  1.00  0.00           C
ATOM   3969  HA  ILE A 259      46.820  32.900  19.480  1.00  0.00           H
ATOM   3970  CB  ILE A 259      46.410  33.350  21.430  1.00  0.00           C
ATOM   3971  HB  ILE A 259      46.150  34.190  22.100  1.00  0.00           H
ATOM   3972  CG2 ILE A 259      45.400  32.170  21.570  1.00  0.00           C
ATOM   3973 1HG2 ILE A 259      45.610  31.360  20.840  1.00  0.00           H
ATOM   3974 2HG2 ILE A 259      44.360  32.540  21.500  1.00  0.00           H
ATOM   3975 3HG2 ILE A 259      45.690  31.720  22.550  1.00  0.00           H
ATOM   3976  CG1 ILE A 259      47.910  32.840  21.730  1.00  0.00           C
ATOM   3977 1HG1 ILE A 259      48.600  32.920  20.860  1.00  0.00           H
ATOM   3978 2HG1 ILE A 259      47.810  31.740  21.850  1.00  0.00           H
ATOM   3979  CD  ILE A 259      48.460  33.320  22.990  1.00  0.00           C
ATOM   3980  HD1 ILE A 259      47.640  33.360  23.730  1.00  0.00           H
ATOM   3981  HD2 ILE A 259      48.880  34.340  22.890  1.00  0.00           H
ATOM   3982  HD3 ILE A 259      49.320  32.670  23.270  1.00  0.00           H
ATOM   3983  C   ILE A 259      45.010  34.130  19.510  1.00  0.00           C
ATOM   3984  O   ILE A 259      44.470  35.130  19.990  1.00  0.00           O
ATOM   3985  N   ALA A 260      44.410  33.330  18.580  1.00  0.00           N
ATOM   3986  HN  ALA A 260      44.990  32.610  18.220  1.00  0.00           H
ATOM   3987  CA  ALA A 260      43.030  33.430  18.190  1.00  0.00           C
ATOM   3988  HA  ALA A 260      42.940  34.410  17.740  1.00  0.00           H
ATOM   3989  CB  ALA A 260      42.930  32.320  17.000  1.00  0.00           C
ATOM   3990  HB1 ALA A 260      43.810  32.420  16.320  1.00  0.00           H
ATOM   3991  HB2 ALA A 260      42.000  32.420  16.400  1.00  0.00           H
ATOM   3992  HB3 ALA A 260      43.130  31.330  17.470  1.00  0.00           H
ATOM   3993  C   ALA A 260      41.940  33.150  19.190  1.00  0.00           C
ATOM   3994  O   ALA A 260      42.100  32.390  20.150  1.00  0.00           O
ATOM   3995  N   VAL A 261      40.710  33.790  19.060  1.00  0.00           N
ATOM   3996  HN  VAL A 261      40.560  34.340  18.240  1.00  0.00           H
ATOM   3997  CA  VAL A 261      39.640  33.550  19.970  1.00  0.00           C
ATOM   3998  HA  VAL A 261      40.020  33.630  20.980  1.00  0.00           H
ATOM   3999  CB  VAL A 261      38.480  34.580  19.930  1.00  0.00           C
ATOM   4000  HB  VAL A 261      37.780  34.510  19.070  1.00  0.00           H
ATOM   4001  CG1 VAL A 261      37.520  34.280  21.080  1.00  0.00           C
ATOM   4002 1HG1 VAL A 261      37.170  33.230  20.950  1.00  0.00           H
ATOM   4003 2HG1 VAL A 261      36.570  34.850  21.050  1.00  0.00           H
ATOM   4004 3HG1 VAL A 261      37.980  34.520  22.060  1.00  0.00           H
ATOM   4005  CG2 VAL A 261      39.010  35.930  20.080  1.00  0.00           C
ATOM   4006 1HG2 VAL A 261      39.410  35.940  21.110  1.00  0.00           H
ATOM   4007 2HG2 VAL A 261      38.260  36.750  20.030  1.00  0.00           H
ATOM   4008 3HG2 VAL A 261      39.940  36.110  19.480  1.00  0.00           H
ATOM   4009  C   VAL A 261      39.100  32.070  19.880  1.00  0.00           C
ATOM   4010  O   VAL A 261      38.900  31.400  20.880  1.00  0.00           O
ATOM   4011  N   LEU A 262      39.080  31.490  18.670  1.00  0.00           N
ATOM   4012  HN  LEU A 262      39.250  32.010  17.830  1.00  0.00           H
ATOM   4013  CA  LEU A 262      38.810  30.110  18.480  1.00  0.00           C
ATOM   4014  HA  LEU A 262      37.870  30.000  19.000  1.00  0.00           H
ATOM   4015  CB  LEU A 262      38.580  29.850  16.980  1.00  0.00           C
ATOM   4016  HB1 LEU A 262      38.260  28.780  16.970  1.00  0.00           H
ATOM   4017  HB2 LEU A 262      39.510  29.980  16.390  1.00  0.00           H
ATOM   4018  CG  LEU A 262      37.600  30.780  16.180  1.00  0.00           C
ATOM   4019  HG  LEU A 262      38.070  31.780  16.250  1.00  0.00           H
ATOM   4020  CD1 LEU A 262      37.610  30.310  14.780  1.00  0.00           C
ATOM   4021 1HD1 LEU A 262      36.960  30.990  14.190  1.00  0.00           H
ATOM   4022 2HD1 LEU A 262      37.160  29.290  14.740  1.00  0.00           H
ATOM   4023 3HD1 LEU A 262      38.580  30.250  14.240  1.00  0.00           H
ATOM   4024  CD2 LEU A 262      36.200  30.850  16.840  1.00  0.00           C
ATOM   4025 1HD2 LEU A 262      36.380  31.010  17.930  1.00  0.00           H
ATOM   4026 2HD2 LEU A 262      35.680  29.870  16.840  1.00  0.00           H
ATOM   4027 3HD2 LEU A 262      35.570  31.640  16.370  1.00  0.00           H
ATOM   4028  C   LEU A 262      39.790  29.150  19.240  1.00  0.00           C
ATOM   4029  O   LEU A 262      39.350  28.210  19.950  1.00  0.00           O
ATOM   4030  N   ASP A 263      41.150  29.440  19.270  1.00  0.00           N
ATOM   4031  HN  ASP A 263      41.580  30.270  18.920  1.00  0.00           H
ATOM   4032  CA  ASP A 263      42.060  28.650  20.020  1.00  0.00           C
ATOM   4033  HA  ASP A 263      41.910  27.630  19.690  1.00  0.00           H
ATOM   4034  CB  ASP A 263      43.520  29.030  19.690  1.00  0.00           C
ATOM   4035  HB1 ASP A 263      44.290  28.520  20.300  1.00  0.00           H
ATOM   4036  HB2 ASP A 263      43.680  30.130  19.780  1.00  0.00           H
ATOM   4037  CG  ASP A 263      43.910  28.680  18.230  1.00  0.00           C
ATOM   4038  OD1 ASP A 263      44.990  29.050  17.770  1.00  0.00           O
ATOM   4039  OD2 ASP A 263      43.130  27.950  17.570  1.00  0.00           O
ATOM   4040  C   ASP A 263      41.920  28.720  21.500  1.00  0.00           C
ATOM   4041  O   ASP A 263      42.020  27.690  22.190  1.00  0.00           O
ATOM   4042  N   MET A 264      41.610  29.920  21.980  1.00  0.00           N
ATOM   4043  HN  MET A 264      41.660  30.650  21.300  1.00  0.00           H
ATOM   4044  CA  MET A 264      41.160  30.200  23.250  1.00  0.00           C
ATOM   4045  HA  MET A 264      41.890  29.950  24.010  1.00  0.00           H
ATOM   4046  CB  MET A 264      41.240  31.710  23.430  1.00  0.00           C
ATOM   4047  HB1 MET A 264      40.380  32.110  22.860  1.00  0.00           H
ATOM   4048  HB2 MET A 264      42.180  32.070  22.950  1.00  0.00           H
ATOM   4049  CG  MET A 264      41.040  32.420  24.770  1.00  0.00           C
ATOM   4050  HG1 MET A 264      40.110  31.960  25.160  1.00  0.00           H
ATOM   4051  HG2 MET A 264      40.880  33.500  24.560  1.00  0.00           H
ATOM   4052  SD  MET A 264      42.530  32.320  25.870  1.00  0.00           S
ATOM   4053  CE  MET A 264      43.580  33.440  24.830  1.00  0.00           C
ATOM   4054  HE1 MET A 264      44.510  33.790  25.340  1.00  0.00           H
ATOM   4055  HE2 MET A 264      42.980  34.340  24.580  1.00  0.00           H
ATOM   4056  HE3 MET A 264      43.860  32.920  23.880  1.00  0.00           H
ATOM   4057  C   MET A 264      39.840  29.610  23.690  1.00  0.00           C
ATOM   4058  O   MET A 264      39.780  29.200  24.840  1.00  0.00           O
ATOM   4059  N   CYS A 265      38.850  29.570  22.810  1.00  0.00           N
ATOM   4060  HN  CYS A 265      38.940  30.010  21.920  1.00  0.00           H
ATOM   4061  CA  CYS A 265      37.570  28.970  23.090  1.00  0.00           C
ATOM   4062  HA  CYS A 265      37.220  29.200  24.090  1.00  0.00           H
ATOM   4063  CB  CYS A 265      36.460  29.490  22.150  1.00  0.00           C
ATOM   4064  HB1 CYS A 265      35.520  28.900  22.140  1.00  0.00           H
ATOM   4065  HB2 CYS A 265      36.730  29.320  21.080  1.00  0.00           H
ATOM   4066  SG  CYS A 265      36.170  31.240  22.260  1.00  0.00           S
ATOM   4067  HG1 CYS A 265      37.370  31.630  21.840  1.00  0.00           H
ATOM   4068  C   CYS A 265      37.600  27.450  23.140  1.00  0.00           C
ATOM   4069  O   CYS A 265      36.740  26.800  23.720  1.00  0.00           O
ATOM   4070  N   ALA A 266      38.620  26.830  22.500  1.00  0.00           N
ATOM   4071  HN  ALA A 266      39.220  27.360  21.910  1.00  0.00           H
ATOM   4072  CA  ALA A 266      38.850  25.400  22.560  1.00  0.00           C
ATOM   4073  HA  ALA A 266      37.900  24.890  22.610  1.00  0.00           H
ATOM   4074  CB  ALA A 266      39.740  24.990  21.410  1.00  0.00           C
ATOM   4075  HB1 ALA A 266      39.420  25.410  20.440  1.00  0.00           H
ATOM   4076  HB2 ALA A 266      39.700  23.880  21.290  1.00  0.00           H
ATOM   4077  HB3 ALA A 266      40.790  25.340  21.490  1.00  0.00           H
ATOM   4078  C   ALA A 266      39.570  25.170  23.890  1.00  0.00           C
ATOM   4079  O   ALA A 266      39.480  24.140  24.490  1.00  0.00           O
ATOM   4080  N   ALA A 267      40.440  26.120  24.360  1.00  0.00           N
ATOM   4081  HN  ALA A 267      40.610  26.920  23.790  1.00  0.00           H
ATOM   4082  CA  ALA A 267      41.360  25.890  25.570  1.00  0.00           C
ATOM   4083  HA  ALA A 267      41.560  24.840  25.740  1.00  0.00           H
ATOM   4084  CB  ALA A 267      42.640  26.710  25.370  1.00  0.00           C
ATOM   4085  HB1 ALA A 267      43.130  26.910  26.350  1.00  0.00           H
ATOM   4086  HB2 ALA A 267      42.370  27.720  25.000  1.00  0.00           H
ATOM   4087  HB3 ALA A 267      43.380  26.150  24.750  1.00  0.00           H
ATOM   4088  C   ALA A 267      40.690  26.310  26.860  1.00  0.00           C
ATOM   4089  O   ALA A 267      40.850  25.630  27.880  1.00  0.00           O
ATOM   4090  N   LEU A 268      39.790  27.330  26.850  1.00  0.00           N
ATOM   4091  HN  LEU A 268      39.800  27.930  26.050  1.00  0.00           H
ATOM   4092  CA  LEU A 268      38.780  27.690  27.920  1.00  0.00           C
ATOM   4093  HA  LEU A 268      39.270  27.680  28.880  1.00  0.00           H
ATOM   4094  CB  LEU A 268      38.030  28.970  27.450  1.00  0.00           C
ATOM   4095  HB1 LEU A 268      37.950  28.900  26.350  1.00  0.00           H
ATOM   4096  HB2 LEU A 268      38.690  29.830  27.690  1.00  0.00           H
ATOM   4097  CG  LEU A 268      36.680  29.320  28.110  1.00  0.00           C
ATOM   4098  HG  LEU A 268      35.940  28.510  27.960  1.00  0.00           H
ATOM   4099  CD1 LEU A 268      36.660  29.780  29.640  1.00  0.00           C
ATOM   4100 1HD1 LEU A 268      35.640  30.150  29.880  1.00  0.00           H
ATOM   4101 2HD1 LEU A 268      37.390  30.620  29.730  1.00  0.00           H
ATOM   4102 3HD1 LEU A 268      37.080  28.990  30.300  1.00  0.00           H
ATOM   4103  CD2 LEU A 268      36.190  30.490  27.290  1.00  0.00           C
ATOM   4104 1HD2 LEU A 268      35.170  30.870  27.480  1.00  0.00           H
ATOM   4105 2HD2 LEU A 268      36.080  30.230  26.210  1.00  0.00           H
ATOM   4106 3HD2 LEU A 268      36.830  31.390  27.390  1.00  0.00           H
ATOM   4107  C   LEU A 268      37.720  26.550  28.120  1.00  0.00           C
ATOM   4108  O   LEU A 268      37.410  26.280  29.260  1.00  0.00           O
ATOM   4109  N   LYS A 269      37.170  25.970  27.040  1.00  0.00           N
ATOM   4110  HN  LYS A 269      37.590  26.070  26.140  1.00  0.00           H
ATOM   4111  CA  LYS A 269      36.210  24.870  27.200  1.00  0.00           C
ATOM   4112  HA  LYS A 269      35.320  25.270  27.660  1.00  0.00           H
ATOM   4113  CB  LYS A 269      35.930  24.310  25.770  1.00  0.00           C
ATOM   4114  HB1 LYS A 269      36.850  23.860  25.350  1.00  0.00           H
ATOM   4115  HB2 LYS A 269      35.780  25.210  25.140  1.00  0.00           H
ATOM   4116  CG  LYS A 269      34.730  23.400  25.720  1.00  0.00           C
ATOM   4117  HG1 LYS A 269      33.860  23.910  26.180  1.00  0.00           H
ATOM   4118  HG2 LYS A 269      34.870  22.570  26.440  1.00  0.00           H
ATOM   4119  CD  LYS A 269      34.340  22.930  24.280  1.00  0.00           C
ATOM   4120  HD1 LYS A 269      34.280  23.700  23.490  1.00  0.00           H
ATOM   4121  HD2 LYS A 269      33.310  22.530  24.320  1.00  0.00           H
ATOM   4122  CE  LYS A 269      35.330  21.970  23.550  1.00  0.00           C
ATOM   4123  HE1 LYS A 269      36.350  22.400  23.530  1.00  0.00           H
ATOM   4124  HE2 LYS A 269      34.940  21.850  22.520  1.00  0.00           H
ATOM   4125  NZ  LYS A 269      35.350  20.670  24.220  1.00  0.00           N
ATOM   4126  HZ1 LYS A 269      35.680  19.910  23.600  1.00  0.00           H
ATOM   4127  HZ2 LYS A 269      34.410  20.370  24.540  1.00  0.00           H
ATOM   4128  HZ3 LYS A 269      36.000  20.740  25.030  1.00  0.00           H
ATOM   4129  C   LYS A 269      36.640  23.750  28.150  1.00  0.00           C
ATOM   4130  O   LYS A 269      35.850  23.240  28.940  1.00  0.00           O
ATOM   4131  N   GLU A 270      37.900  23.370  28.050  1.00  0.00           N
ATOM   4132  HN  GLU A 270      38.450  23.840  27.370  1.00  0.00           H
ATOM   4133  CA  GLU A 270      38.400  22.370  28.970  1.00  0.00           C
ATOM   4134  HA  GLU A 270      37.760  21.500  28.940  1.00  0.00           H
ATOM   4135  CB  GLU A 270      39.820  21.930  28.620  1.00  0.00           C
ATOM   4136  HB1 GLU A 270      40.270  21.260  29.370  1.00  0.00           H
ATOM   4137  HB2 GLU A 270      40.490  22.820  28.530  1.00  0.00           H
ATOM   4138  CG  GLU A 270      39.810  21.070  27.300  1.00  0.00           C
ATOM   4139  HG1 GLU A 270      39.700  21.760  26.440  1.00  0.00           H
ATOM   4140  HG2 GLU A 270      39.050  20.280  27.460  1.00  0.00           H
ATOM   4141  CD  GLU A 270      41.070  20.350  26.950  1.00  0.00           C
ATOM   4142  OE1 GLU A 270      41.120  19.670  25.870  1.00  0.00           O
ATOM   4143  OE2 GLU A 270      42.050  20.510  27.730  1.00  0.00           O
ATOM   4144  C   GLU A 270      38.430  22.850  30.430  1.00  0.00           C
ATOM   4145  O   GLU A 270      38.220  22.070  31.360  1.00  0.00           O
ATOM   4146  N   LEU A 271      38.630  24.140  30.680  1.00  0.00           N
ATOM   4147  HN  LEU A 271      38.550  24.840  29.970  1.00  0.00           H
ATOM   4148  CA  LEU A 271      38.560  24.720  32.000  1.00  0.00           C
ATOM   4149  HA  LEU A 271      39.180  24.140  32.670  1.00  0.00           H
ATOM   4150  CB  LEU A 271      39.030  26.220  32.050  1.00  0.00           C
ATOM   4151  HB1 LEU A 271      39.220  26.560  33.090  1.00  0.00           H
ATOM   4152  HB2 LEU A 271      38.290  26.860  31.530  1.00  0.00           H
ATOM   4153  CG  LEU A 271      40.420  26.350  31.370  1.00  0.00           C
ATOM   4154  HG  LEU A 271      40.440  25.940  30.340  1.00  0.00           H
ATOM   4155  CD1 LEU A 271      40.620  27.920  31.340  1.00  0.00           C
ATOM   4156 1HD1 LEU A 271      40.460  28.330  32.360  1.00  0.00           H
ATOM   4157 2HD1 LEU A 271      40.050  28.440  30.550  1.00  0.00           H
ATOM   4158 3HD1 LEU A 271      41.680  28.150  31.090  1.00  0.00           H
ATOM   4159  CD2 LEU A 271      41.470  25.650  32.090  1.00  0.00           C
ATOM   4160 1HD2 LEU A 271      41.670  26.270  32.990  1.00  0.00           H
ATOM   4161 2HD2 LEU A 271      42.450  25.590  31.580  1.00  0.00           H
ATOM   4162 3HD2 LEU A 271      41.150  24.660  32.470  1.00  0.00           H
ATOM   4163  C   LEU A 271      37.130  24.660  32.530  1.00  0.00           C
ATOM   4164  O   LEU A 271      36.910  24.540  33.700  1.00  0.00           O
ATOM   4165  N   LEU A 272      36.140  24.870  31.670  1.00  0.00           N
ATOM   4166  HN  LEU A 272      36.370  25.110  30.730  1.00  0.00           H
ATOM   4167  CA  LEU A 272      34.770  24.530  32.050  1.00  0.00           C
ATOM   4168  HA  LEU A 272      34.660  25.090  32.970  1.00  0.00           H
ATOM   4169  CB  LEU A 272      33.810  25.090  30.950  1.00  0.00           C
ATOM   4170  HB1 LEU A 272      32.740  24.970  31.260  1.00  0.00           H
ATOM   4171  HB2 LEU A 272      33.900  24.390  30.090  1.00  0.00           H
ATOM   4172  CG  LEU A 272      33.950  26.570  30.540  1.00  0.00           C
ATOM   4173  HG  LEU A 272      35.030  26.660  30.300  1.00  0.00           H
ATOM   4174  CD1 LEU A 272      33.230  26.960  29.210  1.00  0.00           C
ATOM   4175 1HD1 LEU A 272      32.140  26.760  29.330  1.00  0.00           H
ATOM   4176 2HD1 LEU A 272      33.520  26.340  28.340  1.00  0.00           H
ATOM   4177 3HD1 LEU A 272      33.430  28.010  28.910  1.00  0.00           H
ATOM   4178  CD2 LEU A 272      33.630  27.550  31.760  1.00  0.00           C
ATOM   4179 1HD2 LEU A 272      32.560  27.530  32.050  1.00  0.00           H
ATOM   4180 2HD2 LEU A 272      33.930  28.610  31.580  1.00  0.00           H
ATOM   4181 3HD2 LEU A 272      34.160  27.200  32.670  1.00  0.00           H
ATOM   4182  C   LEU A 272      34.440  23.130  32.430  1.00  0.00           C
ATOM   4183  O   LEU A 272      34.000  22.870  33.510  1.00  0.00           O
ATOM   4184  N   GLN A 273      34.770  22.180  31.510  1.00  0.00           N
ATOM   4185  HN  GLN A 273      35.210  22.510  30.670  1.00  0.00           H
ATOM   4186  CA  GLN A 273      34.580  20.750  31.670  1.00  0.00           C
ATOM   4187  HA  GLN A 273      33.600  20.440  31.980  1.00  0.00           H
ATOM   4188  CB  GLN A 273      35.000  19.920  30.430  1.00  0.00           C
ATOM   4189  HB1 GLN A 273      35.150  18.820  30.520  1.00  0.00           H
ATOM   4190  HB2 GLN A 273      35.910  20.320  29.920  1.00  0.00           H
ATOM   4191  CG  GLN A 273      33.980  20.060  29.380  1.00  0.00           C
ATOM   4192  HG1 GLN A 273      34.360  19.730  28.390  1.00  0.00           H
ATOM   4193  HG2 GLN A 273      33.670  21.120  29.280  1.00  0.00           H
ATOM   4194  CD  GLN A 273      32.600  19.450  29.670  1.00  0.00           C
ATOM   4195  OE1 GLN A 273      31.750  19.990  30.410  1.00  0.00           O
ATOM   4196  NE2 GLN A 273      32.290  18.300  29.120  1.00  0.00           N
ATOM   4197 1HE2 GLN A 273      31.340  18.010  29.100  1.00  0.00           H
ATOM   4198 2HE2 GLN A 273      32.910  17.890  28.440  1.00  0.00           H
ATOM   4199  C   GLN A 273      35.380  20.080  32.730  1.00  0.00           C
ATOM   4200  O   GLN A 273      34.860  19.170  33.400  1.00  0.00           O
ATOM   4201  N   ASN A 274      36.690  20.440  32.820  1.00  0.00           N
ATOM   4202  HN  ASN A 274      37.020  21.050  32.100  1.00  0.00           H
ATOM   4203  CA  ASN A 274      37.550  19.700  33.720  1.00  0.00           C
ATOM   4204  HA  ASN A 274      37.090  18.750  33.940  1.00  0.00           H
ATOM   4205  CB  ASN A 274      38.930  19.460  32.980  1.00  0.00           C
ATOM   4206  HB1 ASN A 274      39.610  18.810  33.570  1.00  0.00           H
ATOM   4207  HB2 ASN A 274      39.420  20.430  32.790  1.00  0.00           H
ATOM   4208  CG  ASN A 274      38.700  18.660  31.680  1.00  0.00           C
ATOM   4209  OD1 ASN A 274      37.650  18.120  31.390  1.00  0.00           O
ATOM   4210  ND2 ASN A 274      39.810  18.640  30.830  1.00  0.00           N
ATOM   4211 1HD2 ASN A 274      40.630  19.080  31.190  1.00  0.00           H
ATOM   4212 2HD2 ASN A 274      39.860  18.070  30.010  1.00  0.00           H
ATOM   4213  C   ASN A 274      37.980  20.400  34.990  1.00  0.00           C
ATOM   4214  O   ASN A 274      38.580  19.760  35.860  1.00  0.00           O
ATOM   4215  N   GLY A 275      37.670  21.710  35.170  1.00  0.00           N
ATOM   4216  HN  GLY A 275      37.070  22.100  34.470  1.00  0.00           H
ATOM   4217  CA  GLY A 275      38.320  22.550  36.250  1.00  0.00           C
ATOM   4218  HA1 GLY A 275      38.220  22.130  37.240  1.00  0.00           H
ATOM   4219  HA2 GLY A 275      38.090  23.590  36.070  1.00  0.00           H
ATOM   4220  C   GLY A 275      39.770  22.690  36.050  1.00  0.00           C
ATOM   4221  O   GLY A 275      40.390  22.120  35.160  1.00  0.00           O
ATOM   4222  N   MET A 276      40.340  23.600  36.820  1.00  0.00           N
ATOM   4223  HN  MET A 276      39.720  23.930  37.530  1.00  0.00           H
ATOM   4224  CA  MET A 276      41.690  24.050  36.780  1.00  0.00           C
ATOM   4225  HA  MET A 276      41.880  24.330  35.750  1.00  0.00           H
ATOM   4226  CB  MET A 276      41.780  25.250  37.740  1.00  0.00           C
ATOM   4227  HB1 MET A 276      42.820  25.630  37.840  1.00  0.00           H
ATOM   4228  HB2 MET A 276      41.330  25.030  38.730  1.00  0.00           H
ATOM   4229  CG  MET A 276      40.950  26.420  37.230  1.00  0.00           C
ATOM   4230  HG1 MET A 276      40.880  27.180  38.030  1.00  0.00           H
ATOM   4231  HG2 MET A 276      39.910  26.060  37.090  1.00  0.00           H
ATOM   4232  SD  MET A 276      41.600  27.120  35.650  1.00  0.00           S
ATOM   4233  CE  MET A 276      40.250  28.330  35.420  1.00  0.00           C
ATOM   4234  HE1 MET A 276      40.560  29.040  34.620  1.00  0.00           H
ATOM   4235  HE2 MET A 276      40.040  28.790  36.410  1.00  0.00           H
ATOM   4236  HE3 MET A 276      39.340  27.760  35.130  1.00  0.00           H
ATOM   4237  C   MET A 276      42.720  22.910  37.100  1.00  0.00           C
ATOM   4238  O   MET A 276      43.640  22.690  36.320  1.00  0.00           O
ATOM   4239  N   ASN A 277      42.420  22.120  38.150  1.00  0.00           N
ATOM   4240  HN  ASN A 277      41.750  22.370  38.850  1.00  0.00           H
ATOM   4241  CA  ASN A 277      43.090  20.900  38.540  1.00  0.00           C
ATOM   4242  HA  ASN A 277      42.600  20.560  39.450  1.00  0.00           H
ATOM   4243  CB  ASN A 277      42.860  19.820  37.460  1.00  0.00           C
ATOM   4244  HB1 ASN A 277      43.500  20.040  36.580  1.00  0.00           H
ATOM   4245  HB2 ASN A 277      41.800  19.700  37.140  1.00  0.00           H
ATOM   4246  CG  ASN A 277      43.360  18.440  37.900  1.00  0.00           C
ATOM   4247  OD1 ASN A 277      43.540  18.180  39.080  1.00  0.00           O
ATOM   4248  ND2 ASN A 277      43.490  17.530  36.900  1.00  0.00           N
ATOM   4249 1HD2 ASN A 277      43.570  16.550  37.110  1.00  0.00           H
ATOM   4250 2HD2 ASN A 277      43.500  17.930  35.990  1.00  0.00           H
ATOM   4251  C   ASN A 277      44.560  21.110  38.960  1.00  0.00           C
ATOM   4252  O   ASN A 277      45.460  20.660  38.260  1.00  0.00           O
ATOM   4253  N   GLY A 278      44.750  21.670  40.130  1.00  0.00           N
ATOM   4254  HN  GLY A 278      43.980  22.020  40.660  1.00  0.00           H
ATOM   4255  CA  GLY A 278      46.010  21.780  40.890  1.00  0.00           C
ATOM   4256  HA1 GLY A 278      46.740  21.040  40.580  1.00  0.00           H
ATOM   4257  HA2 GLY A 278      45.730  21.790  41.940  1.00  0.00           H
ATOM   4258  C   GLY A 278      46.700  23.060  40.630  1.00  0.00           C
ATOM   4259  O   GLY A 278      47.780  23.290  41.120  1.00  0.00           O
ATOM   4260  N   ARG A 279      46.030  23.930  39.900  1.00  0.00           N
ATOM   4261  HN  ARG A 279      45.060  23.730  39.810  1.00  0.00           H
ATOM   4262  CA  ARG A 279      46.510  25.060  39.200  1.00  0.00           C
ATOM   4263  HA  ARG A 279      47.440  25.370  39.650  1.00  0.00           H
ATOM   4264  CB  ARG A 279      46.630  24.710  37.690  1.00  0.00           C
ATOM   4265  HB1 ARG A 279      46.950  25.690  37.290  1.00  0.00           H
ATOM   4266  HB2 ARG A 279      45.670  24.320  37.280  1.00  0.00           H
ATOM   4267  CG  ARG A 279      47.840  23.720  37.310  1.00  0.00           C
ATOM   4268  HG1 ARG A 279      47.720  22.820  37.950  1.00  0.00           H
ATOM   4269  HG2 ARG A 279      48.800  24.190  37.620  1.00  0.00           H
ATOM   4270  CD  ARG A 279      47.830  23.170  35.860  1.00  0.00           C
ATOM   4271  HD1 ARG A 279      48.750  22.550  35.840  1.00  0.00           H
ATOM   4272  HD2 ARG A 279      47.900  24.010  35.130  1.00  0.00           H
ATOM   4273  NE  ARG A 279      46.570  22.310  35.710  1.00  0.00           N
ATOM   4274  HE  ARG A 279      45.770  22.280  36.300  1.00  0.00           H
ATOM   4275  CZ  ARG A 279      46.340  21.570  34.710  1.00  0.00           C
ATOM   4276  NH1 ARG A 279      47.310  21.350  33.790  1.00  0.00           N
ATOM   4277 1HH1 ARG A 279      48.240  21.720  33.780  1.00  0.00           H
ATOM   4278 2HH1 ARG A 279      47.180  20.630  33.110  1.00  0.00           H
ATOM   4279  NH2 ARG A 279      45.120  21.060  34.470  1.00  0.00           N
ATOM   4280 1HH2 ARG A 279      44.350  21.460  34.960  1.00  0.00           H
ATOM   4281 2HH2 ARG A 279      44.990  20.550  33.630  1.00  0.00           H
ATOM   4282  C   ARG A 279      45.550  26.250  39.510  1.00  0.00           C
ATOM   4283  O   ARG A 279      44.520  26.030  40.100  1.00  0.00           O
ATOM   4284  N   THR A 280      45.990  27.510  39.230  1.00  0.00           N
ATOM   4285  HN  THR A 280      46.890  27.800  38.930  1.00  0.00           H
ATOM   4286  CA  THR A 280      45.170  28.720  39.370  1.00  0.00           C
ATOM   4287  HA  THR A 280      44.110  28.480  39.430  1.00  0.00           H
ATOM   4288  CB  THR A 280      45.540  29.660  40.550  1.00  0.00           C
ATOM   4289  HB  THR A 280      45.120  30.690  40.510  1.00  0.00           H
ATOM   4290  OG1 THR A 280      46.980  29.750  40.630  1.00  0.00           O
ATOM   4291  HG1 THR A 280      47.210  30.440  40.000  1.00  0.00           H
ATOM   4292  CG2 THR A 280      45.050  29.020  41.900  1.00  0.00           C
ATOM   4293 1HG2 THR A 280      43.940  28.990  41.900  1.00  0.00           H
ATOM   4294 2HG2 THR A 280      45.350  29.830  42.610  1.00  0.00           H
ATOM   4295 3HG2 THR A 280      45.560  28.040  41.980  1.00  0.00           H
ATOM   4296  C   THR A 280      45.460  29.560  38.150  1.00  0.00           C
ATOM   4297  O   THR A 280      46.500  29.400  37.550  1.00  0.00           O
ATOM   4298  N   ILE A 281      44.670  30.540  37.870  1.00  0.00           N
ATOM   4299  HN  ILE A 281      43.800  30.760  38.300  1.00  0.00           H
ATOM   4300  CA  ILE A 281      44.990  31.590  36.880  1.00  0.00           C
ATOM   4301  HA  ILE A 281      46.030  31.550  36.610  1.00  0.00           H
ATOM   4302  CB  ILE A 281      44.310  31.500  35.480  1.00  0.00           C
ATOM   4303  HB  ILE A 281      43.250  31.430  35.800  1.00  0.00           H
ATOM   4304  CG2 ILE A 281      44.740  32.650  34.580  1.00  0.00           C
ATOM   4305 1HG2 ILE A 281      45.840  32.780  34.460  1.00  0.00           H
ATOM   4306 2HG2 ILE A 281      44.290  33.610  34.920  1.00  0.00           H
ATOM   4307 3HG2 ILE A 281      44.330  32.480  33.560  1.00  0.00           H
ATOM   4308  CG1 ILE A 281      44.620  30.210  34.790  1.00  0.00           C
ATOM   4309 1HG1 ILE A 281      44.780  29.340  35.460  1.00  0.00           H
ATOM   4310 2HG1 ILE A 281      45.610  30.360  34.320  1.00  0.00           H
ATOM   4311  CD  ILE A 281      43.620  29.780  33.670  1.00  0.00           C
ATOM   4312  HD1 ILE A 281      43.630  30.480  32.800  1.00  0.00           H
ATOM   4313  HD2 ILE A 281      42.610  29.670  34.120  1.00  0.00           H
ATOM   4314  HD3 ILE A 281      43.950  28.820  33.220  1.00  0.00           H
ATOM   4315  C   ILE A 281      44.790  32.960  37.550  1.00  0.00           C
ATOM   4316  O   ILE A 281      43.710  33.230  38.150  1.00  0.00           O
ATOM   4317  N   LEU A 282      45.810  33.840  37.500  1.00  0.00           N
ATOM   4318  HN  LEU A 282      46.700  33.610  37.110  1.00  0.00           H
ATOM   4319  CA  LEU A 282      45.760  35.180  38.070  1.00  0.00           C
ATOM   4320  HA  LEU A 282      46.720  35.620  37.860  1.00  0.00           H
ATOM   4321  CB  LEU A 282      44.810  36.050  37.190  1.00  0.00           C
ATOM   4322  HB1 LEU A 282      44.570  37.000  37.720  1.00  0.00           H
ATOM   4323  HB2 LEU A 282      43.860  35.510  37.030  1.00  0.00           H
ATOM   4324  CG  LEU A 282      45.490  36.350  35.800  1.00  0.00           C
ATOM   4325  HG  LEU A 282      45.840  35.390  35.350  1.00  0.00           H
ATOM   4326  CD1 LEU A 282      44.290  36.780  35.020  1.00  0.00           C
ATOM   4327 1HD1 LEU A 282      43.550  35.950  35.090  1.00  0.00           H
ATOM   4328 2HD1 LEU A 282      44.420  37.130  33.980  1.00  0.00           H
ATOM   4329 3HD1 LEU A 282      43.760  37.660  35.460  1.00  0.00           H
ATOM   4330  CD2 LEU A 282      46.660  37.370  35.820  1.00  0.00           C
ATOM   4331 1HD2 LEU A 282      47.590  36.970  36.280  1.00  0.00           H
ATOM   4332 2HD2 LEU A 282      46.300  38.310  36.280  1.00  0.00           H
ATOM   4333 3HD2 LEU A 282      46.970  37.790  34.830  1.00  0.00           H
ATOM   4334  C   LEU A 282      45.590  35.270  39.600  1.00  0.00           C
ATOM   4335  O   LEU A 282      45.200  36.300  40.240  1.00  0.00           O
ATOM   4336  N   GLY A 283      45.760  34.090  40.200  1.00  0.00           N
ATOM   4337  HN  GLY A 283      46.120  33.360  39.630  1.00  0.00           H
ATOM   4338  CA  GLY A 283      45.600  33.870  41.630  1.00  0.00           C
ATOM   4339  HA1 GLY A 283      45.710  34.800  42.170  1.00  0.00           H
ATOM   4340  HA2 GLY A 283      46.320  33.120  41.930  1.00  0.00           H
ATOM   4341  C   GLY A 283      44.230  33.370  42.020  1.00  0.00           C
ATOM   4342  O   GLY A 283      43.850  33.300  43.190  1.00  0.00           O
ATOM   4343  N   SER A 284      43.330  33.020  41.120  1.00  0.00           N
ATOM   4344  HN  SER A 284      43.520  33.130  40.150  1.00  0.00           H
ATOM   4345  CA  SER A 284      41.990  32.400  41.310  1.00  0.00           C
ATOM   4346  HA  SER A 284      41.890  32.130  42.350  1.00  0.00           H
ATOM   4347  CB  SER A 284      40.900  33.400  40.970  1.00  0.00           C
ATOM   4348  HB1 SER A 284      40.920  33.740  39.920  1.00  0.00           H
ATOM   4349  HB2 SER A 284      41.210  34.300  41.550  1.00  0.00           H
ATOM   4350  OG  SER A 284      39.640  32.970  41.450  1.00  0.00           O
ATOM   4351  HG1 SER A 284      39.270  33.730  41.890  1.00  0.00           H
ATOM   4352  C   SER A 284      41.670  31.190  40.500  1.00  0.00           C
ATOM   4353  O   SER A 284      42.360  30.960  39.460  1.00  0.00           O
ATOM   4354  N   THR A 285      40.660  30.400  40.930  1.00  0.00           N
ATOM   4355  HN  THR A 285      40.160  30.590  41.770  1.00  0.00           H
ATOM   4356  CA  THR A 285      40.160  29.250  40.180  1.00  0.00           C
ATOM   4357  HA  THR A 285      40.810  28.900  39.400  1.00  0.00           H
ATOM   4358  CB  THR A 285      39.990  27.940  41.000  1.00  0.00           C
ATOM   4359  HB  THR A 285      39.420  27.180  40.420  1.00  0.00           H
ATOM   4360  OG1 THR A 285      39.260  28.220  42.160  1.00  0.00           O
ATOM   4361  HG1 THR A 285      38.610  27.560  42.380  1.00  0.00           H
ATOM   4362  CG2 THR A 285      41.230  27.430  41.470  1.00  0.00           C
ATOM   4363 1HG2 THR A 285      41.810  28.020  42.210  1.00  0.00           H
ATOM   4364 2HG2 THR A 285      41.950  27.350  40.630  1.00  0.00           H
ATOM   4365 3HG2 THR A 285      41.050  26.370  41.730  1.00  0.00           H
ATOM   4366  C   THR A 285      38.890  29.590  39.440  1.00  0.00           C
ATOM   4367  O   THR A 285      38.420  28.810  38.590  1.00  0.00           O
ATOM   4368  N   ILE A 286      38.370  30.830  39.640  1.00  0.00           N
ATOM   4369  HN  ILE A 286      38.940  31.500  40.110  1.00  0.00           H
ATOM   4370  CA  ILE A 286      37.230  31.320  38.920  1.00  0.00           C
ATOM   4371  HA  ILE A 286      36.670  30.510  38.490  1.00  0.00           H
ATOM   4372  CB  ILE A 286      36.280  31.990  39.960  1.00  0.00           C
ATOM   4373  HB  ILE A 286      36.760  32.900  40.380  1.00  0.00           H
ATOM   4374  CG2 ILE A 286      34.950  32.500  39.320  1.00  0.00           C
ATOM   4375 1HG2 ILE A 286      34.430  33.150  40.050  1.00  0.00           H
ATOM   4376 2HG2 ILE A 286      34.320  31.660  38.960  1.00  0.00           H
ATOM   4377 3HG2 ILE A 286      34.970  33.300  38.550  1.00  0.00           H
ATOM   4378  CG1 ILE A 286      35.970  31.160  41.170  1.00  0.00           C
ATOM   4379 1HG1 ILE A 286      35.220  31.670  41.800  1.00  0.00           H
ATOM   4380 2HG1 ILE A 286      36.940  31.140  41.710  1.00  0.00           H
ATOM   4381  CD  ILE A 286      35.480  29.770  40.880  1.00  0.00           C
ATOM   4382  HD1 ILE A 286      35.340  29.170  41.800  1.00  0.00           H
ATOM   4383  HD2 ILE A 286      36.170  29.200  40.220  1.00  0.00           H
ATOM   4384  HD3 ILE A 286      34.520  29.810  40.320  1.00  0.00           H
ATOM   4385  C   ILE A 286      37.590  32.260  37.870  1.00  0.00           C
ATOM   4386  O   ILE A 286      38.510  33.000  38.110  1.00  0.00           O
ATOM   4387  N   LEU A 287      36.870  32.270  36.750  1.00  0.00           N
ATOM   4388  HN  LEU A 287      36.250  31.520  36.520  1.00  0.00           H
ATOM   4389  CA  LEU A 287      37.070  33.120  35.570  1.00  0.00           C
ATOM   4390  HA  LEU A 287      38.100  33.440  35.530  1.00  0.00           H
ATOM   4391  CB  LEU A 287      36.760  32.430  34.230  1.00  0.00           C
ATOM   4392  HB1 LEU A 287      36.690  33.110  33.360  1.00  0.00           H
ATOM   4393  HB2 LEU A 287      35.770  31.950  34.350  1.00  0.00           H
ATOM   4394  CG  LEU A 287      37.730  31.250  33.930  1.00  0.00           C
ATOM   4395  HG  LEU A 287      38.550  31.170  34.670  1.00  0.00           H
ATOM   4396  CD1 LEU A 287      36.990  29.920  33.860  1.00  0.00           C
ATOM   4397 1HD1 LEU A 287      36.380  29.690  34.760  1.00  0.00           H
ATOM   4398 2HD1 LEU A 287      37.650  29.040  33.710  1.00  0.00           H
ATOM   4399 3HD1 LEU A 287      36.340  29.880  32.960  1.00  0.00           H
ATOM   4400  CD2 LEU A 287      38.540  31.480  32.570  1.00  0.00           C
ATOM   4401 1HD2 LEU A 287      39.050  32.470  32.550  1.00  0.00           H
ATOM   4402 2HD2 LEU A 287      37.950  31.420  31.630  1.00  0.00           H
ATOM   4403 3HD2 LEU A 287      39.390  30.770  32.600  1.00  0.00           H
ATOM   4404  C   LEU A 287      36.270  34.420  35.830  1.00  0.00           C
ATOM   4405  O   LEU A 287      35.050  34.390  35.820  1.00  0.00           O
ATOM   4406  N   GLU A 288      36.970  35.520  36.170  1.00  0.00           N
ATOM   4407  HN  GLU A 288      37.970  35.530  36.190  1.00  0.00           H
ATOM   4408  CA  GLU A 288      36.410  36.880  36.450  1.00  0.00           C
ATOM   4409  HA  GLU A 288      35.600  36.880  37.180  1.00  0.00           H
ATOM   4410  CB  GLU A 288      37.530  37.830  36.870  1.00  0.00           C
ATOM   4411  HB1 GLU A 288      38.360  37.670  36.160  1.00  0.00           H
ATOM   4412  HB2 GLU A 288      37.900  37.380  37.820  1.00  0.00           H
ATOM   4413  CG  GLU A 288      37.180  39.300  37.100  1.00  0.00           C
ATOM   4414  HG1 GLU A 288      37.120  39.700  36.060  1.00  0.00           H
ATOM   4415  HG2 GLU A 288      38.100  39.780  37.500  1.00  0.00           H
ATOM   4416  CD  GLU A 288      36.060  39.520  38.080  1.00  0.00           C
ATOM   4417  OE1 GLU A 288      36.310  39.200  39.270  1.00  0.00           O
ATOM   4418  OE2 GLU A 288      35.020  40.210  37.810  1.00  0.00           O
ATOM   4419  C   GLU A 288      35.760  37.520  35.290  1.00  0.00           C
ATOM   4420  O   GLU A 288      36.250  37.280  34.200  1.00  0.00           O
ATOM   4421  N   ASP A 289      34.670  38.350  35.390  1.00  0.00           N
ATOM   4422  HN  ASP A 289      34.360  38.580  36.310  1.00  0.00           H
ATOM   4423  CA  ASP A 289      33.780  38.630  34.240  1.00  0.00           C
ATOM   4424  HA  ASP A 289      34.300  38.360  33.340  1.00  0.00           H
ATOM   4425  CB  ASP A 289      32.510  37.610  34.240  1.00  0.00           C
ATOM   4426  HB1 ASP A 289      33.000  36.620  34.130  1.00  0.00           H
ATOM   4427  HB2 ASP A 289      31.920  37.880  33.340  1.00  0.00           H
ATOM   4428  CG  ASP A 289      31.580  37.540  35.430  1.00  0.00           C
ATOM   4429  OD1 ASP A 289      31.950  37.970  36.560  1.00  0.00           O
ATOM   4430  OD2 ASP A 289      30.470  37.010  35.290  1.00  0.00           O
ATOM   4431  C   ASP A 289      33.370  40.060  34.130  1.00  0.00           C
ATOM   4432  O   ASP A 289      32.510  40.520  33.360  1.00  0.00           O
ATOM   4433  N   GLU A 290      34.110  40.890  34.890  1.00  0.00           N
ATOM   4434  HN  GLU A 290      34.780  40.440  35.480  1.00  0.00           H
ATOM   4435  CA  GLU A 290      33.850  42.300  35.000  1.00  0.00           C
ATOM   4436  HA  GLU A 290      33.170  42.600  34.220  1.00  0.00           H
ATOM   4437  CB  GLU A 290      33.330  42.810  36.300  1.00  0.00           C
ATOM   4438  HB1 GLU A 290      33.140  43.900  36.230  1.00  0.00           H
ATOM   4439  HB2 GLU A 290      34.150  42.660  37.040  1.00  0.00           H
ATOM   4440  CG  GLU A 290      32.020  42.130  36.800  1.00  0.00           C
ATOM   4441  HG1 GLU A 290      32.220  41.130  37.260  1.00  0.00           H
ATOM   4442  HG2 GLU A 290      31.450  41.960  35.870  1.00  0.00           H
ATOM   4443  CD  GLU A 290      31.170  42.910  37.760  1.00  0.00           C
ATOM   4444  OE1 GLU A 290      31.340  44.100  37.930  1.00  0.00           O
ATOM   4445  OE2 GLU A 290      30.260  42.230  38.230  1.00  0.00           O
ATOM   4446  C   GLU A 290      35.040  43.130  34.560  1.00  0.00           C
ATOM   4447  O   GLU A 290      35.080  44.360  34.760  1.00  0.00           O
ATOM   4448  N   PHE A 291      36.100  42.540  33.810  1.00  0.00           N
ATOM   4449  HN  PHE A 291      36.150  41.550  33.750  1.00  0.00           H
ATOM   4450  CA  PHE A 291      37.010  43.390  33.030  1.00  0.00           C
ATOM   4451  HA  PHE A 291      37.030  44.440  33.300  1.00  0.00           H
ATOM   4452  CB  PHE A 291      38.500  42.870  33.070  1.00  0.00           C
ATOM   4453  HB1 PHE A 291      39.060  43.530  32.370  1.00  0.00           H
ATOM   4454  HB2 PHE A 291      38.580  41.820  32.720  1.00  0.00           H
ATOM   4455  CG  PHE A 291      39.190  42.890  34.450  1.00  0.00           C
ATOM   4456  CD1 PHE A 291      39.480  41.790  35.200  1.00  0.00           C
ATOM   4457  HD1 PHE A 291      39.170  40.860  34.740  1.00  0.00           H
ATOM   4458  CE1 PHE A 291      40.270  41.820  36.390  1.00  0.00           C
ATOM   4459  HE1 PHE A 291      40.450  40.990  37.060  1.00  0.00           H
ATOM   4460  CZ  PHE A 291      40.710  43.090  36.860  1.00  0.00           C
ATOM   4461  HZ  PHE A 291      41.140  43.080  37.840  1.00  0.00           H
ATOM   4462  CD2 PHE A 291      39.590  44.100  34.930  1.00  0.00           C
ATOM   4463  HD2 PHE A 291      39.420  45.000  34.350  1.00  0.00           H
ATOM   4464  CE2 PHE A 291      40.310  44.230  36.140  1.00  0.00           C
ATOM   4465  HE2 PHE A 291      40.710  45.170  36.490  1.00  0.00           H
ATOM   4466  C   PHE A 291      36.630  43.270  31.600  1.00  0.00           C
ATOM   4467  O   PHE A 291      36.550  42.190  31.070  1.00  0.00           O
ATOM   4468  N   THR A 292      36.360  44.430  30.910  1.00  0.00           N
ATOM   4469  HN  THR A 292      36.300  45.330  31.320  1.00  0.00           H
ATOM   4470  CA  THR A 292      36.340  44.440  29.460  1.00  0.00           C
ATOM   4471  HA  THR A 292      35.850  43.510  29.190  1.00  0.00           H
ATOM   4472  CB  THR A 292      35.590  45.630  29.000  1.00  0.00           C
ATOM   4473  HB  THR A 292      35.570  45.630  27.890  1.00  0.00           H
ATOM   4474  OG1 THR A 292      36.210  46.890  29.370  1.00  0.00           O
ATOM   4475  HG1 THR A 292      36.170  46.860  30.330  1.00  0.00           H
ATOM   4476  CG2 THR A 292      34.240  45.650  29.550  1.00  0.00           C
ATOM   4477 1HG2 THR A 292      33.540  44.780  29.550  1.00  0.00           H
ATOM   4478 2HG2 THR A 292      33.710  46.440  28.980  1.00  0.00           H
ATOM   4479 3HG2 THR A 292      34.200  45.990  30.610  1.00  0.00           H
ATOM   4480  C   THR A 292      37.700  44.350  28.800  1.00  0.00           C
ATOM   4481  O   THR A 292      38.730  44.410  29.480  1.00  0.00           O
ATOM   4482  N   PRO A 293      37.840  44.240  27.400  1.00  0.00           N
ATOM   4483  CD  PRO A 293      36.870  43.570  26.500  1.00  0.00           C
ATOM   4484  HD1 PRO A 293      36.230  44.230  25.880  1.00  0.00           H
ATOM   4485  HD2 PRO A 293      36.200  42.930  27.120  1.00  0.00           H
ATOM   4486  CA  PRO A 293      39.120  44.310  26.820  1.00  0.00           C
ATOM   4487  HA  PRO A 293      39.780  43.730  27.460  1.00  0.00           H
ATOM   4488  CB  PRO A 293      38.970  43.760  25.400  1.00  0.00           C
ATOM   4489  HB1 PRO A 293      39.830  43.130  25.080  1.00  0.00           H
ATOM   4490  HB2 PRO A 293      38.830  44.550  24.630  1.00  0.00           H
ATOM   4491  CG  PRO A 293      37.640  42.920  25.410  1.00  0.00           C
ATOM   4492  HG1 PRO A 293      37.190  42.880  24.400  1.00  0.00           H
ATOM   4493  HG2 PRO A 293      37.840  41.870  25.710  1.00  0.00           H
ATOM   4494  C   PRO A 293      39.740  45.670  26.850  1.00  0.00           C
ATOM   4495  O   PRO A 293      40.950  45.810  27.050  1.00  0.00           O
ATOM   4496  N   PHE A 294      38.950  46.720  26.740  1.00  0.00           N
ATOM   4497  HN  PHE A 294      38.040  46.630  26.360  1.00  0.00           H
ATOM   4498  CA  PHE A 294      39.440  48.020  26.940  1.00  0.00           C
ATOM   4499  HA  PHE A 294      40.270  48.280  26.300  1.00  0.00           H
ATOM   4500  CB  PHE A 294      38.280  49.000  26.640  1.00  0.00           C
ATOM   4501  HB1 PHE A 294      37.400  48.660  27.230  1.00  0.00           H
ATOM   4502  HB2 PHE A 294      37.860  49.000  25.610  1.00  0.00           H
ATOM   4503  CG  PHE A 294      38.710  50.430  26.980  1.00  0.00           C
ATOM   4504  CD1 PHE A 294      39.940  51.020  26.540  1.00  0.00           C
ATOM   4505  HD1 PHE A 294      40.660  50.330  26.130  1.00  0.00           H
ATOM   4506  CE1 PHE A 294      40.050  52.460  26.550  1.00  0.00           C
ATOM   4507  HE1 PHE A 294      41.000  52.870  26.240  1.00  0.00           H
ATOM   4508  CZ  PHE A 294      39.040  53.170  27.200  1.00  0.00           C
ATOM   4509  HZ  PHE A 294      39.020  54.250  27.260  1.00  0.00           H
ATOM   4510  CD2 PHE A 294      37.700  51.210  27.570  1.00  0.00           C
ATOM   4511  HD2 PHE A 294      36.770  50.680  27.720  1.00  0.00           H
ATOM   4512  CE2 PHE A 294      37.930  52.550  27.730  1.00  0.00           C
ATOM   4513  HE2 PHE A 294      37.150  53.200  28.100  1.00  0.00           H
ATOM   4514  C   PHE A 294      40.100  48.260  28.320  1.00  0.00           C
ATOM   4515  O   PHE A 294      41.140  48.910  28.440  1.00  0.00           O
ATOM   4516  N   ASP A 295      39.510  47.640  29.390  1.00  0.00           N
ATOM   4517  HN  ASP A 295      38.650  47.180  29.250  1.00  0.00           H
ATOM   4518  CA  ASP A 295      39.990  47.770  30.770  1.00  0.00           C
ATOM   4519  HA  ASP A 295      40.200  48.790  31.050  1.00  0.00           H
ATOM   4520  CB  ASP A 295      39.060  47.040  31.770  1.00  0.00           C
ATOM   4521  HB1 ASP A 295      39.480  47.150  32.790  1.00  0.00           H
ATOM   4522  HB2 ASP A 295      38.840  45.980  31.540  1.00  0.00           H
ATOM   4523  CG  ASP A 295      37.660  47.630  31.860  1.00  0.00           C
ATOM   4524  OD1 ASP A 295      36.570  46.950  32.010  1.00  0.00           O
ATOM   4525  OD2 ASP A 295      37.590  48.900  31.830  1.00  0.00           O
ATOM   4526  C   ASP A 295      41.420  47.140  30.980  1.00  0.00           C
ATOM   4527  O   ASP A 295      42.290  47.740  31.600  1.00  0.00           O
ATOM   4528  N   VAL A 296      41.640  45.910  30.430  1.00  0.00           N
ATOM   4529  HN  VAL A 296      40.940  45.470  29.880  1.00  0.00           H
ATOM   4530  CA  VAL A 296      42.890  45.230  30.800  1.00  0.00           C
ATOM   4531  HA  VAL A 296      43.160  45.430  31.820  1.00  0.00           H
ATOM   4532  CB  VAL A 296      42.750  43.700  30.790  1.00  0.00           C
ATOM   4533  HB  VAL A 296      43.800  43.330  30.730  1.00  0.00           H
ATOM   4534  CG1 VAL A 296      42.080  43.210  32.040  1.00  0.00           C
ATOM   4535 1HG1 VAL A 296      41.940  42.110  32.030  1.00  0.00           H
ATOM   4536 2HG1 VAL A 296      41.050  43.630  32.000  1.00  0.00           H
ATOM   4537 3HG1 VAL A 296      42.490  43.440  33.050  1.00  0.00           H
ATOM   4538  CG2 VAL A 296      41.960  43.200  29.540  1.00  0.00           C
ATOM   4539 1HG2 VAL A 296      40.960  43.680  29.640  1.00  0.00           H
ATOM   4540 2HG2 VAL A 296      41.910  42.090  29.510  1.00  0.00           H
ATOM   4541 3HG2 VAL A 296      42.390  43.640  28.610  1.00  0.00           H
ATOM   4542  C   VAL A 296      43.950  45.720  29.920  1.00  0.00           C
ATOM   4543  O   VAL A 296      45.110  45.840  30.370  1.00  0.00           O
ATOM   4544  N   VAL A 297      43.690  46.080  28.580  1.00  0.00           N
ATOM   4545  HN  VAL A 297      42.730  46.090  28.290  1.00  0.00           H
ATOM   4546  CA  VAL A 297      44.730  46.700  27.730  1.00  0.00           C
ATOM   4547  HA  VAL A 297      45.580  46.040  27.750  1.00  0.00           H
ATOM   4548  CB  VAL A 297      44.300  46.850  26.230  1.00  0.00           C
ATOM   4549  HB  VAL A 297      43.270  47.240  26.090  1.00  0.00           H
ATOM   4550  CG1 VAL A 297      45.250  47.810  25.400  1.00  0.00           C
ATOM   4551 1HG1 VAL A 297      44.840  47.970  24.380  1.00  0.00           H
ATOM   4552 2HG1 VAL A 297      46.250  47.350  25.260  1.00  0.00           H
ATOM   4553 3HG1 VAL A 297      45.170  48.870  25.740  1.00  0.00           H
ATOM   4554  CG2 VAL A 297      44.190  45.430  25.660  1.00  0.00           C
ATOM   4555 1HG2 VAL A 297      43.830  45.390  24.610  1.00  0.00           H
ATOM   4556 2HG2 VAL A 297      43.480  44.830  26.270  1.00  0.00           H
ATOM   4557 3HG2 VAL A 297      45.250  45.100  25.710  1.00  0.00           H
ATOM   4558  C   VAL A 297      45.430  47.950  28.380  1.00  0.00           C
ATOM   4559  O   VAL A 297      46.600  48.170  28.180  1.00  0.00           O
ATOM   4560  N   ARG A 298      44.660  48.690  29.180  1.00  0.00           N
ATOM   4561  HN  ARG A 298      43.680  48.520  29.190  1.00  0.00           H
ATOM   4562  CA  ARG A 298      45.150  49.810  29.960  1.00  0.00           C
ATOM   4563  HA  ARG A 298      45.660  50.490  29.300  1.00  0.00           H
ATOM   4564  CB  ARG A 298      43.980  50.650  30.560  1.00  0.00           C
ATOM   4565  HB1 ARG A 298      44.420  51.370  31.280  1.00  0.00           H
ATOM   4566  HB2 ARG A 298      43.320  49.900  31.030  1.00  0.00           H
ATOM   4567  CG  ARG A 298      43.060  51.400  29.570  1.00  0.00           C
ATOM   4568  HG1 ARG A 298      42.850  50.620  28.810  1.00  0.00           H
ATOM   4569  HG2 ARG A 298      43.590  52.260  29.110  1.00  0.00           H
ATOM   4570  CD  ARG A 298      41.690  51.850  30.120  1.00  0.00           C
ATOM   4571  HD1 ARG A 298      41.060  51.010  30.490  1.00  0.00           H
ATOM   4572  HD2 ARG A 298      41.080  52.350  29.340  1.00  0.00           H
ATOM   4573  NE  ARG A 298      42.060  52.810  31.200  1.00  0.00           N
ATOM   4574  HE  ARG A 298      42.770  53.490  31.050  1.00  0.00           H
ATOM   4575  CZ  ARG A 298      41.240  53.200  32.210  1.00  0.00           C
ATOM   4576  NH1 ARG A 298      40.060  52.700  32.400  1.00  0.00           N
ATOM   4577 1HH1 ARG A 298      39.610  52.150  31.690  1.00  0.00           H
ATOM   4578 2HH1 ARG A 298      39.510  53.000  33.180  1.00  0.00           H
ATOM   4579  NH2 ARG A 298      41.650  54.110  33.080  1.00  0.00           N
ATOM   4580 1HH2 ARG A 298      41.090  54.200  33.900  1.00  0.00           H
ATOM   4581 2HH2 ARG A 298      42.590  54.460  32.990  1.00  0.00           H
ATOM   4582  C   ARG A 298      46.100  49.500  31.230  1.00  0.00           C
ATOM   4583  O   ARG A 298      46.960  50.300  31.570  1.00  0.00           O
ATOM   4584  N   GLN A 299      45.800  48.370  31.880  1.00  0.00           N
ATOM   4585  HN  GLN A 299      45.130  47.710  31.540  1.00  0.00           H
ATOM   4586  CA  GLN A 299      46.740  47.720  32.810  1.00  0.00           C
ATOM   4587  HA  GLN A 299      47.170  48.540  33.370  1.00  0.00           H
ATOM   4588  CB  GLN A 299      45.980  46.850  33.860  1.00  0.00           C
ATOM   4589  HB1 GLN A 299      46.730  46.350  34.520  1.00  0.00           H
ATOM   4590  HB2 GLN A 299      45.440  46.040  33.330  1.00  0.00           H
ATOM   4591  CG  GLN A 299      45.120  47.760  34.740  1.00  0.00           C
ATOM   4592  HG1 GLN A 299      44.430  48.430  34.170  1.00  0.00           H
ATOM   4593  HG2 GLN A 299      45.770  48.470  35.290  1.00  0.00           H
ATOM   4594  CD  GLN A 299      44.380  46.980  35.770  1.00  0.00           C
ATOM   4595  OE1 GLN A 299      44.800  46.850  36.910  1.00  0.00           O
ATOM   4596  NE2 GLN A 299      43.270  46.360  35.400  1.00  0.00           N
ATOM   4597 1HE2 GLN A 299      42.650  46.240  36.180  1.00  0.00           H
ATOM   4598 2HE2 GLN A 299      43.110  46.200  34.430  1.00  0.00           H
ATOM   4599  C   GLN A 299      47.970  47.090  32.180  1.00  0.00           C
ATOM   4600  O   GLN A 299      49.090  47.270  32.690  1.00  0.00           O
ATOM   4601  N   CYS A 300      47.860  46.370  31.090  1.00  0.00           N
ATOM   4602  HN  CYS A 300      47.010  46.300  30.570  1.00  0.00           H
ATOM   4603  CA  CYS A 300      48.880  45.460  30.620  1.00  0.00           C
ATOM   4604  HA  CYS A 300      49.250  44.750  31.350  1.00  0.00           H
ATOM   4605  CB  CYS A 300      48.230  44.580  29.550  1.00  0.00           C
ATOM   4606  HB1 CYS A 300      48.920  43.950  28.950  1.00  0.00           H
ATOM   4607  HB2 CYS A 300      47.670  45.270  28.880  1.00  0.00           H
ATOM   4608  SG  CYS A 300      47.090  43.330  30.340  1.00  0.00           S
ATOM   4609  HG1 CYS A 300      46.200  44.310  30.440  1.00  0.00           H
ATOM   4610  C   CYS A 300      50.090  46.110  30.040  1.00  0.00           C
ATOM   4611  O   CYS A 300      50.010  46.830  29.050  1.00  0.00           O
ATOM   4612  N   SER A 301      51.240  45.990  30.670  1.00  0.00           N
ATOM   4613  HN  SER A 301      51.210  45.400  31.470  1.00  0.00           H
ATOM   4614  CA  SER A 301      52.450  46.710  30.220  1.00  0.00           C
ATOM   4615  HA  SER A 301      52.180  47.660  29.780  1.00  0.00           H
ATOM   4616  CB  SER A 301      53.590  46.770  31.320  1.00  0.00           C
ATOM   4617  HB1 SER A 301      53.930  45.720  31.380  1.00  0.00           H
ATOM   4618  HB2 SER A 301      53.220  47.170  32.280  1.00  0.00           H
ATOM   4619  OG  SER A 301      54.760  47.580  30.930  1.00  0.00           O
ATOM   4620  HG1 SER A 301      54.470  48.490  31.030  1.00  0.00           H
ATOM   4621  C   SER A 301      53.010  45.850  28.920  1.00  0.00           C
ATOM   4622  O   SER A 301      52.550  44.680  28.650  1.00  0.00           O
ATOM   4623  N   GLY A 302      53.920  46.450  28.050  1.00  0.00           N
ATOM   4624  HN  GLY A 302      54.210  47.390  28.200  1.00  0.00           H
ATOM   4625  CA  GLY A 302      54.720  45.690  27.180  1.00  0.00           C
ATOM   4626  HA1 GLY A 302      55.070  44.840  27.740  1.00  0.00           H
ATOM   4627  HA2 GLY A 302      55.480  46.340  26.780  1.00  0.00           H
ATOM   4628  C   GLY A 302      54.100  45.070  25.930  1.00  0.00           C
ATOM   4629  O   GLY A 302      54.540  44.100  25.330  1.00  0.00           O
ATOM   4630  N   VAL A 303      53.000  45.650  25.480  1.00  0.00           N
ATOM   4631  HN  VAL A 303      52.700  46.480  25.960  1.00  0.00           H
ATOM   4632  CA  VAL A 303      52.160  45.070  24.410  1.00  0.00           C
ATOM   4633  HA  VAL A 303      52.340  44.000  24.410  1.00  0.00           H
ATOM   4634  CB  VAL A 303      50.620  45.200  24.480  1.00  0.00           C
ATOM   4635  HB  VAL A 303      50.160  45.040  23.480  1.00  0.00           H
ATOM   4636  CG1 VAL A 303      50.180  43.980  25.300  1.00  0.00           C
ATOM   4637 1HG1 VAL A 303      50.570  43.920  26.340  1.00  0.00           H
ATOM   4638 2HG1 VAL A 303      50.470  43.020  24.830  1.00  0.00           H
ATOM   4639 3HG1 VAL A 303      49.070  43.980  25.400  1.00  0.00           H
ATOM   4640  CG2 VAL A 303      50.220  46.500  25.180  1.00  0.00           C
ATOM   4641 1HG2 VAL A 303      49.110  46.610  25.160  1.00  0.00           H
ATOM   4642 2HG2 VAL A 303      50.650  47.390  24.670  1.00  0.00           H
ATOM   4643 3HG2 VAL A 303      50.560  46.610  26.230  1.00  0.00           H
ATOM   4644  C   VAL A 303      52.590  45.580  23.030  1.00  0.00           C
ATOM   4645  O   VAL A 303      52.880  46.750  22.820  1.00  0.00           O
ATOM   4646  N   THR A 304      52.670  44.680  22.020  1.00  0.00           N
ATOM   4647  HN  THR A 304      52.510  43.710  22.180  1.00  0.00           H
ATOM   4648  CA  THR A 304      52.960  45.100  20.620  1.00  0.00           C
ATOM   4649  HA  THR A 304      52.450  46.050  20.480  1.00  0.00           H
ATOM   4650  CB  THR A 304      54.430  45.410  20.310  1.00  0.00           C
ATOM   4651  HB  THR A 304      54.810  46.160  21.040  1.00  0.00           H
ATOM   4652  OG1 THR A 304      54.720  45.980  18.990  1.00  0.00           O
ATOM   4653  HG1 THR A 304      55.540  46.440  19.190  1.00  0.00           H
ATOM   4654  CG2 THR A 304      55.300  44.180  20.430  1.00  0.00           C
ATOM   4655 1HG2 THR A 304      55.460  43.770  21.450  1.00  0.00           H
ATOM   4656 2HG2 THR A 304      56.340  44.520  20.230  1.00  0.00           H
ATOM   4657 3HG2 THR A 304      55.070  43.380  19.700  1.00  0.00           H
ATOM   4658  C   THR A 304      52.200  44.190  19.670  1.00  0.00           C
ATOM   4659  O   THR A 304      52.120  42.970  19.840  1.00  0.00           O
ATOM   4660  N   PHE A 305      51.610  44.800  18.570  1.00  0.00           N
ATOM   4661  HN  PHE A 305      51.670  45.800  18.550  1.00  0.00           H
ATOM   4662  CA  PHE A 305      51.040  44.100  17.490  1.00  0.00           C
ATOM   4663  HA  PHE A 305      50.360  43.350  17.850  1.00  0.00           H
ATOM   4664  CB  PHE A 305      50.200  45.050  16.510  1.00  0.00           C
ATOM   4665  HB1 PHE A 305      49.700  44.490  15.690  1.00  0.00           H
ATOM   4666  HB2 PHE A 305      50.910  45.830  16.150  1.00  0.00           H
ATOM   4667  CG  PHE A 305      49.070  45.680  17.260  1.00  0.00           C
ATOM   4668  CD1 PHE A 305      47.690  45.240  17.050  1.00  0.00           C
ATOM   4669  HD1 PHE A 305      47.450  44.540  16.270  1.00  0.00           H
ATOM   4670  CE1 PHE A 305      46.680  45.850  17.740  1.00  0.00           C
ATOM   4671  HE1 PHE A 305      45.650  45.560  17.610  1.00  0.00           H
ATOM   4672  CZ  PHE A 305      46.940  46.940  18.660  1.00  0.00           C
ATOM   4673  HZ  PHE A 305      46.120  47.360  19.220  1.00  0.00           H
ATOM   4674  CD2 PHE A 305      49.260  46.810  18.080  1.00  0.00           C
ATOM   4675  HD2 PHE A 305      50.170  47.390  18.150  1.00  0.00           H
ATOM   4676  CE2 PHE A 305      48.200  47.340  18.810  1.00  0.00           C
ATOM   4677  HE2 PHE A 305      48.470  48.100  19.540  1.00  0.00           H
ATOM   4678  C   PHE A 305      51.980  43.300  16.710  1.00  0.00           C
ATOM   4679  O   PHE A 305      53.010  43.720  16.280  1.00  0.00           O
ATOM   4680  N   GLN A 306      51.720  42.030  16.390  1.00  0.00           N
ATOM   4681  HN  GLN A 306      50.870  41.570  16.610  1.00  0.00           H
ATOM   4682  CA  GLN A 306      52.600  41.050  15.670  1.00  0.00           C
ATOM   4683  HA  GLN A 306      53.630  41.350  15.840  1.00  0.00           H
ATOM   4684  CB  GLN A 306      52.360  39.620  16.320  1.00  0.00           C
ATOM   4685  HB1 GLN A 306      53.070  38.940  15.810  1.00  0.00           H
ATOM   4686  HB2 GLN A 306      51.340  39.270  16.090  1.00  0.00           H
ATOM   4687  CG  GLN A 306      52.530  39.560  17.860  1.00  0.00           C
ATOM   4688  HG1 GLN A 306      52.270  38.560  18.260  1.00  0.00           H
ATOM   4689  HG2 GLN A 306      51.790  40.290  18.250  1.00  0.00           H
ATOM   4690  CD  GLN A 306      53.990  39.800  18.250  1.00  0.00           C
ATOM   4691  OE1 GLN A 306      55.010  39.300  17.700  1.00  0.00           O
ATOM   4692  NE2 GLN A 306      54.100  40.580  19.340  1.00  0.00           N
ATOM   4693 1HE2 GLN A 306      55.030  40.660  19.690  1.00  0.00           H
ATOM   4694 2HE2 GLN A 306      53.360  41.240  19.490  1.00  0.00           H
ATOM   4695  C   GLN A 306      52.300  41.080  14.180  1.00  0.00           C
ATOM   4696  OT1 GLN A 306      53.120  40.500  13.430  1.00  0.00           O
ATOM   4697  OT2 GLN A 306      51.310  41.570  13.660  1.00  0.00           O
ATOM   4698  N   SER B   1      22.990  46.640  50.300  1.00  0.00           N
ATOM   4699  HT1 SER B   1      22.020  46.960  50.500  1.00  0.00           H
ATOM   4700  HT2 SER B   1      22.940  46.290  49.330  1.00  0.00           H
ATOM   4701  HT3 SER B   1      23.600  47.480  50.160  1.00  0.00           H
ATOM   4702  CA  SER B   1      23.490  45.630  51.320  1.00  0.00           C
ATOM   4703  HA  SER B   1      23.850  46.320  52.080  1.00  0.00           H
ATOM   4704  CB  SER B   1      22.540  44.560  51.820  1.00  0.00           C
ATOM   4705  HB1 SER B   1      21.700  45.130  52.280  1.00  0.00           H
ATOM   4706  HB2 SER B   1      22.970  43.820  52.530  1.00  0.00           H
ATOM   4707  OG  SER B   1      21.940  43.910  50.670  1.00  0.00           O
ATOM   4708  HG1 SER B   1      22.620  43.450  50.170  1.00  0.00           H
ATOM   4709  C   SER B   1      24.800  45.000  50.830  1.00  0.00           C
ATOM   4710  O   SER B   1      25.310  45.270  49.740  1.00  0.00           O
ATOM   4711  N   GLY B   2      25.480  44.140  51.690  1.00  0.00           N
ATOM   4712  HN  GLY B   2      25.030  43.860  52.530  1.00  0.00           H
ATOM   4713  CA  GLY B   2      26.780  43.520  51.490  1.00  0.00           C
ATOM   4714  HA1 GLY B   2      26.830  43.140  50.480  1.00  0.00           H
ATOM   4715  HA2 GLY B   2      27.030  42.760  52.220  1.00  0.00           H
ATOM   4716  C   GLY B   2      27.980  44.530  51.690  1.00  0.00           C
ATOM   4717  O   GLY B   2      27.790  45.640  52.030  1.00  0.00           O
ATOM   4718  N   PHE B   3      29.150  43.960  51.510  1.00  0.00           N
ATOM   4719  HN  PHE B   3      29.310  43.030  51.180  1.00  0.00           H
ATOM   4720  CA  PHE B   3      30.540  44.390  51.880  1.00  0.00           C
ATOM   4721  HA  PHE B   3      30.430  45.430  52.170  1.00  0.00           H
ATOM   4722  CB  PHE B   3      31.320  43.530  52.900  1.00  0.00           C
ATOM   4723  HB1 PHE B   3      32.360  43.870  53.070  1.00  0.00           H
ATOM   4724  HB2 PHE B   3      31.330  42.480  52.530  1.00  0.00           H
ATOM   4725  CG  PHE B   3      30.720  43.550  54.340  1.00  0.00           C
ATOM   4726  CD1 PHE B   3      31.280  44.460  55.330  1.00  0.00           C
ATOM   4727  HD1 PHE B   3      32.160  45.000  55.020  1.00  0.00           H
ATOM   4728  CE1 PHE B   3      30.890  44.270  56.660  1.00  0.00           C
ATOM   4729  HE1 PHE B   3      31.160  44.920  57.480  1.00  0.00           H
ATOM   4730  CZ  PHE B   3      30.010  43.250  57.000  1.00  0.00           C
ATOM   4731  HZ  PHE B   3      29.830  42.990  58.030  1.00  0.00           H
ATOM   4732  CD2 PHE B   3      29.720  42.640  54.640  1.00  0.00           C
ATOM   4733  HD2 PHE B   3      29.340  41.950  53.910  1.00  0.00           H
ATOM   4734  CE2 PHE B   3      29.420  42.510  55.990  1.00  0.00           C
ATOM   4735  HE2 PHE B   3      28.630  41.820  56.280  1.00  0.00           H
ATOM   4736  C   PHE B   3      31.420  44.450  50.630  1.00  0.00           C
ATOM   4737  O   PHE B   3      31.440  43.610  49.780  1.00  0.00           O
ATOM   4738  N   ARG B   4      32.250  45.510  50.440  1.00  0.00           N
ATOM   4739  HN  ARG B   4      32.460  46.180  51.140  1.00  0.00           H
ATOM   4740  CA  ARG B   4      32.930  45.640  49.230  1.00  0.00           C
ATOM   4741  HA  ARG B   4      33.290  44.660  48.950  1.00  0.00           H
ATOM   4742  CB  ARG B   4      31.960  46.190  48.110  1.00  0.00           C
ATOM   4743  HB1 ARG B   4      31.610  47.160  48.520  1.00  0.00           H
ATOM   4744  HB2 ARG B   4      31.120  45.480  47.960  1.00  0.00           H
ATOM   4745  CG  ARG B   4      32.760  46.310  46.780  1.00  0.00           C
ATOM   4746  HG1 ARG B   4      33.320  45.370  46.600  1.00  0.00           H
ATOM   4747  HG2 ARG B   4      33.520  47.120  46.780  1.00  0.00           H
ATOM   4748  CD  ARG B   4      31.920  46.570  45.530  1.00  0.00           C
ATOM   4749  HD1 ARG B   4      32.600  46.730  44.670  1.00  0.00           H
ATOM   4750  HD2 ARG B   4      31.270  47.450  45.680  1.00  0.00           H
ATOM   4751  NE  ARG B   4      31.060  45.340  45.300  1.00  0.00           N
ATOM   4752  HE  ARG B   4      30.960  44.640  46.000  1.00  0.00           H
ATOM   4753  CZ  ARG B   4      30.550  44.930  44.150  1.00  0.00           C
ATOM   4754  NH1 ARG B   4      30.700  45.580  42.970  1.00  0.00           N
ATOM   4755 1HH1 ARG B   4      31.530  46.150  42.910  1.00  0.00           H
ATOM   4756 2HH1 ARG B   4      30.490  45.060  42.150  1.00  0.00           H
ATOM   4757  NH2 ARG B   4      29.880  43.780  44.110  1.00  0.00           N
ATOM   4758 1HH2 ARG B   4      29.530  43.360  44.950  1.00  0.00           H
ATOM   4759 2HH2 ARG B   4      29.300  43.590  43.320  1.00  0.00           H
ATOM   4760  C   ARG B   4      34.220  46.540  49.330  1.00  0.00           C
ATOM   4761  O   ARG B   4      34.170  47.550  50.010  1.00  0.00           O
ATOM   4762  N   LYS B   5      35.300  46.190  48.600  1.00  0.00           N
ATOM   4763  HN  LYS B   5      35.290  45.320  48.100  1.00  0.00           H
ATOM   4764  CA  LYS B   5      36.420  47.040  48.580  1.00  0.00           C
ATOM   4765  HA  LYS B   5      36.660  47.460  49.550  1.00  0.00           H
ATOM   4766  CB  LYS B   5      37.700  46.440  48.050  1.00  0.00           C
ATOM   4767  HB1 LYS B   5      38.510  47.200  47.970  1.00  0.00           H
ATOM   4768  HB2 LYS B   5      37.500  45.920  47.100  1.00  0.00           H
ATOM   4769  CG  LYS B   5      38.220  45.270  48.970  1.00  0.00           C
ATOM   4770  HG1 LYS B   5      37.350  44.660  49.270  1.00  0.00           H
ATOM   4771  HG2 LYS B   5      38.700  45.660  49.900  1.00  0.00           H
ATOM   4772  CD  LYS B   5      39.250  44.450  48.130  1.00  0.00           C
ATOM   4773  HD1 LYS B   5      39.700  43.880  48.960  1.00  0.00           H
ATOM   4774  HD2 LYS B   5      40.060  45.160  47.840  1.00  0.00           H
ATOM   4775  CE  LYS B   5      38.790  43.440  47.080  1.00  0.00           C
ATOM   4776  HE1 LYS B   5      38.190  43.940  46.290  1.00  0.00           H
ATOM   4777  HE2 LYS B   5      38.090  42.740  47.590  1.00  0.00           H
ATOM   4778  NZ  LYS B   5      39.910  42.760  46.470  1.00  0.00           N
ATOM   4779  HZ1 LYS B   5      40.880  43.100  46.670  1.00  0.00           H
ATOM   4780  HZ2 LYS B   5      39.820  42.680  45.440  1.00  0.00           H
ATOM   4781  HZ3 LYS B   5      40.000  41.790  46.830  1.00  0.00           H
ATOM   4782  C   LYS B   5      36.120  48.260  47.740  1.00  0.00           C
ATOM   4783  O   LYS B   5      35.890  48.190  46.530  1.00  0.00           O
ATOM   4784  N   MET B   6      36.290  49.380  48.370  1.00  0.00           N
ATOM   4785  HN  MET B   6      36.720  49.530  49.260  1.00  0.00           H
ATOM   4786  CA  MET B   6      36.070  50.640  47.720  1.00  0.00           C
ATOM   4787  HA  MET B   6      35.980  50.470  46.660  1.00  0.00           H
ATOM   4788  CB  MET B   6      34.790  51.380  48.260  1.00  0.00           C
ATOM   4789  HB1 MET B   6      34.700  52.400  47.840  1.00  0.00           H
ATOM   4790  HB2 MET B   6      34.940  51.270  49.360  1.00  0.00           H
ATOM   4791  CG  MET B   6      33.480  50.660  48.070  1.00  0.00           C
ATOM   4792  HG1 MET B   6      33.620  49.750  48.690  1.00  0.00           H
ATOM   4793  HG2 MET B   6      33.480  50.230  47.040  1.00  0.00           H
ATOM   4794  SD  MET B   6      32.000  51.480  48.470  1.00  0.00           S
ATOM   4795  CE  MET B   6      31.070  49.930  48.550  1.00  0.00           C
ATOM   4796  HE1 MET B   6      31.030  49.310  47.620  1.00  0.00           H
ATOM   4797  HE2 MET B   6      30.030  50.280  48.740  1.00  0.00           H
ATOM   4798  HE3 MET B   6      31.450  49.320  49.400  1.00  0.00           H
ATOM   4799  C   MET B   6      37.270  51.450  47.990  1.00  0.00           C
ATOM   4800  O   MET B   6      37.900  51.370  49.020  1.00  0.00           O
ATOM   4801  N   ALA B   7      37.730  52.320  47.120  1.00  0.00           N
ATOM   4802  HN  ALA B   7      37.350  52.410  46.200  1.00  0.00           H
ATOM   4803  CA  ALA B   7      38.870  53.250  47.310  1.00  0.00           C
ATOM   4804  HA  ALA B   7      39.410  53.010  48.200  1.00  0.00           H
ATOM   4805  CB  ALA B   7      39.780  53.270  46.090  1.00  0.00           C
ATOM   4806  HB1 ALA B   7      39.050  53.150  45.260  1.00  0.00           H
ATOM   4807  HB2 ALA B   7      40.400  52.350  46.190  1.00  0.00           H
ATOM   4808  HB3 ALA B   7      40.430  54.170  46.100  1.00  0.00           H
ATOM   4809  C   ALA B   7      38.290  54.580  47.590  1.00  0.00           C
ATOM   4810  O   ALA B   7      37.190  54.830  47.140  1.00  0.00           O
ATOM   4811  N   PHE B   8      38.950  55.400  48.410  1.00  0.00           N
ATOM   4812  HN  PHE B   8      39.790  55.060  48.820  1.00  0.00           H
ATOM   4813  CA  PHE B   8      38.450  56.690  48.830  1.00  0.00           C
ATOM   4814  HA  PHE B   8      37.420  56.630  49.160  1.00  0.00           H
ATOM   4815  CB  PHE B   8      39.410  57.350  49.890  1.00  0.00           C
ATOM   4816  HB1 PHE B   8      39.170  58.410  50.130  1.00  0.00           H
ATOM   4817  HB2 PHE B   8      40.470  57.330  49.570  1.00  0.00           H
ATOM   4818  CG  PHE B   8      39.430  56.400  51.070  1.00  0.00           C
ATOM   4819  CD1 PHE B   8      40.630  55.700  51.340  1.00  0.00           C
ATOM   4820  HD1 PHE B   8      41.480  55.930  50.700  1.00  0.00           H
ATOM   4821  CE1 PHE B   8      40.670  54.680  52.290  1.00  0.00           C
ATOM   4822  HE1 PHE B   8      41.600  54.200  52.570  1.00  0.00           H
ATOM   4823  CZ  PHE B   8      39.440  54.320  52.920  1.00  0.00           C
ATOM   4824  HZ  PHE B   8      39.550  53.510  53.620  1.00  0.00           H
ATOM   4825  CD2 PHE B   8      38.250  55.940  51.610  1.00  0.00           C
ATOM   4826  HD2 PHE B   8      37.320  56.210  51.120  1.00  0.00           H
ATOM   4827  CE2 PHE B   8      38.220  54.950  52.540  1.00  0.00           C
ATOM   4828  HE2 PHE B   8      37.290  54.580  52.950  1.00  0.00           H
ATOM   4829  C   PHE B   8      38.260  57.680  47.670  1.00  0.00           C
ATOM   4830  O   PHE B   8      38.960  57.740  46.700  1.00  0.00           O
ATOM   4831  N   PRO B   9      37.200  58.610  47.690  1.00  0.00           N
ATOM   4832  CD  PRO B   9      36.020  58.710  48.620  1.00  0.00           C
ATOM   4833  HD1 PRO B   9      36.360  59.290  49.510  1.00  0.00           H
ATOM   4834  HD2 PRO B   9      35.640  57.720  48.940  1.00  0.00           H
ATOM   4835  CA  PRO B   9      37.130  59.530  46.590  1.00  0.00           C
ATOM   4836  HA  PRO B   9      36.870  59.030  45.670  1.00  0.00           H
ATOM   4837  CB  PRO B   9      35.900  60.340  46.970  1.00  0.00           C
ATOM   4838  HB1 PRO B   9      35.420  60.590  46.000  1.00  0.00           H
ATOM   4839  HB2 PRO B   9      36.230  61.300  47.420  1.00  0.00           H
ATOM   4840  CG  PRO B   9      35.040  59.470  47.870  1.00  0.00           C
ATOM   4841  HG1 PRO B   9      34.270  60.080  48.390  1.00  0.00           H
ATOM   4842  HG2 PRO B   9      34.510  58.720  47.250  1.00  0.00           H
ATOM   4843  C   PRO B   9      38.370  60.380  46.400  1.00  0.00           C
ATOM   4844  O   PRO B   9      39.080  60.670  47.380  1.00  0.00           O
ATOM   4845  N   SER B  10      38.790  60.610  45.180  1.00  0.00           N
ATOM   4846  HN  SER B  10      38.300  60.240  44.390  1.00  0.00           H
ATOM   4847  CA  SER B  10      40.050  61.140  44.770  1.00  0.00           C
ATOM   4848  HA  SER B  10      40.800  60.940  45.520  1.00  0.00           H
ATOM   4849  CB  SER B  10      40.540  60.380  43.490  1.00  0.00           C
ATOM   4850  HB1 SER B  10      40.730  59.320  43.760  1.00  0.00           H
ATOM   4851  HB2 SER B  10      41.510  60.750  43.110  1.00  0.00           H
ATOM   4852  OG  SER B  10      39.550  60.480  42.440  1.00  0.00           O
ATOM   4853  HG1 SER B  10      39.660  61.240  41.860  1.00  0.00           H
ATOM   4854  C   SER B  10      40.270  62.580  44.430  1.00  0.00           C
ATOM   4855  O   SER B  10      41.350  63.060  44.020  1.00  0.00           O
ATOM   4856  N   GLY B  11      39.200  63.400  44.580  1.00  0.00           N
ATOM   4857  HN  GLY B  11      38.280  63.100  44.800  1.00  0.00           H
ATOM   4858  CA  GLY B  11      39.140  64.740  44.100  1.00  0.00           C
ATOM   4859  HA1 GLY B  11      38.120  65.100  44.120  1.00  0.00           H
ATOM   4860  HA2 GLY B  11      39.450  64.580  43.070  1.00  0.00           H
ATOM   4861  C   GLY B  11      40.010  65.670  44.790  1.00  0.00           C
ATOM   4862  O   GLY B  11      40.590  66.550  44.140  1.00  0.00           O
ATOM   4863  N   LYS B  12      40.240  65.520  46.080  1.00  0.00           N
ATOM   4864  HN  LYS B  12      39.550  64.960  46.520  1.00  0.00           H
ATOM   4865  CA  LYS B  12      41.220  66.370  46.750  1.00  0.00           C
ATOM   4866  HA  LYS B  12      41.210  67.390  46.400  1.00  0.00           H
ATOM   4867  CB  LYS B  12      41.100  66.220  48.290  1.00  0.00           C
ATOM   4868  HB1 LYS B  12      42.000  66.510  48.890  1.00  0.00           H
ATOM   4869  HB2 LYS B  12      41.010  65.130  48.470  1.00  0.00           H
ATOM   4870  CG  LYS B  12      39.880  66.890  48.890  1.00  0.00           C
ATOM   4871  HG1 LYS B  12      39.690  66.680  49.960  1.00  0.00           H
ATOM   4872  HG2 LYS B  12      39.080  66.470  48.250  1.00  0.00           H
ATOM   4873  CD  LYS B  12      39.870  68.470  48.620  1.00  0.00           C
ATOM   4874  HD1 LYS B  12      39.110  68.700  47.840  1.00  0.00           H
ATOM   4875  HD2 LYS B  12      40.830  68.780  48.160  1.00  0.00           H
ATOM   4876  CE  LYS B  12      39.360  69.340  49.760  1.00  0.00           C
ATOM   4877  HE1 LYS B  12      40.280  69.630  50.310  1.00  0.00           H
ATOM   4878  HE2 LYS B  12      38.610  68.770  50.350  1.00  0.00           H
ATOM   4879  NZ  LYS B  12      38.740  70.590  49.330  1.00  0.00           N
ATOM   4880  HZ1 LYS B  12      39.440  71.210  48.870  1.00  0.00           H
ATOM   4881  HZ2 LYS B  12      38.350  71.080  50.160  1.00  0.00           H
ATOM   4882  HZ3 LYS B  12      37.970  70.490  48.630  1.00  0.00           H
ATOM   4883  C   LYS B  12      42.630  66.070  46.410  1.00  0.00           C
ATOM   4884  O   LYS B  12      43.410  67.040  46.310  1.00  0.00           O
ATOM   4885  N   VAL B  13      43.070  64.740  46.260  1.00  0.00           N
ATOM   4886  HN  VAL B  13      42.410  63.990  46.250  1.00  0.00           H
ATOM   4887  CA  VAL B  13      44.310  64.260  45.700  1.00  0.00           C
ATOM   4888  HA  VAL B  13      45.020  64.760  46.340  1.00  0.00           H
ATOM   4889  CB  VAL B  13      44.640  62.840  45.800  1.00  0.00           C
ATOM   4890  HB  VAL B  13      43.870  62.340  45.190  1.00  0.00           H
ATOM   4891  CG1 VAL B  13      46.120  62.430  45.450  1.00  0.00           C
ATOM   4892 1HG1 VAL B  13      46.870  63.180  45.790  1.00  0.00           H
ATOM   4893 2HG1 VAL B  13      46.120  62.300  44.350  1.00  0.00           H
ATOM   4894 3HG1 VAL B  13      46.380  61.430  45.870  1.00  0.00           H
ATOM   4895  CG2 VAL B  13      44.490  62.380  47.260  1.00  0.00           C
ATOM   4896 1HG2 VAL B  13      43.450  62.580  47.600  1.00  0.00           H
ATOM   4897 2HG2 VAL B  13      45.170  62.940  47.940  1.00  0.00           H
ATOM   4898 3HG2 VAL B  13      44.540  61.290  47.460  1.00  0.00           H
ATOM   4899  C   VAL B  13      44.560  64.700  44.180  1.00  0.00           C
ATOM   4900  O   VAL B  13      45.570  65.330  43.800  1.00  0.00           O
ATOM   4901  N   GLU B  14      43.510  64.670  43.290  1.00  0.00           N
ATOM   4902  HN  GLU B  14      42.700  64.110  43.450  1.00  0.00           H
ATOM   4903  CA  GLU B  14      43.640  65.040  41.890  1.00  0.00           C
ATOM   4904  HA  GLU B  14      44.330  64.330  41.470  1.00  0.00           H
ATOM   4905  CB  GLU B  14      42.280  64.950  41.140  1.00  0.00           C
ATOM   4906  HB1 GLU B  14      42.240  65.500  40.180  1.00  0.00           H
ATOM   4907  HB2 GLU B  14      41.500  65.350  41.820  1.00  0.00           H
ATOM   4908  CG  GLU B  14      41.840  63.480  40.850  1.00  0.00           C
ATOM   4909  HG1 GLU B  14      42.010  62.940  41.800  1.00  0.00           H
ATOM   4910  HG2 GLU B  14      42.490  63.000  40.090  1.00  0.00           H
ATOM   4911  CD  GLU B  14      40.430  63.410  40.450  1.00  0.00           C
ATOM   4912  OE1 GLU B  14      39.680  62.510  40.920  1.00  0.00           O
ATOM   4913  OE2 GLU B  14      40.090  64.170  39.550  1.00  0.00           O
ATOM   4914  C   GLU B  14      44.090  66.480  41.740  1.00  0.00           C
ATOM   4915  O   GLU B  14      44.930  66.730  40.860  1.00  0.00           O
ATOM   4916  N   GLY B  15      43.500  67.320  42.610  1.00  0.00           N
ATOM   4917  HN  GLY B  15      42.770  66.870  43.120  1.00  0.00           H
ATOM   4918  CA  GLY B  15      43.830  68.750  42.840  1.00  0.00           C
ATOM   4919  HA1 GLY B  15      43.290  69.030  43.740  1.00  0.00           H
ATOM   4920  HA2 GLY B  15      43.490  69.320  41.990  1.00  0.00           H
ATOM   4921  C   GLY B  15      45.220  69.060  43.120  1.00  0.00           C
ATOM   4922  O   GLY B  15      45.600  70.200  42.960  1.00  0.00           O
ATOM   4923  N   CYS B  16      46.010  68.110  43.640  1.00  0.00           N
ATOM   4924  HN  CYS B  16      45.570  67.240  43.850  1.00  0.00           H
ATOM   4925  CA  CYS B  16      47.420  68.370  43.940  1.00  0.00           C
ATOM   4926  HA  CYS B  16      47.680  69.410  43.930  1.00  0.00           H
ATOM   4927  CB  CYS B  16      47.720  67.900  45.310  1.00  0.00           C
ATOM   4928  HB1 CYS B  16      48.770  67.850  45.660  1.00  0.00           H
ATOM   4929  HB2 CYS B  16      47.350  66.850  45.360  1.00  0.00           H
ATOM   4930  SG  CYS B  16      46.840  69.030  46.510  1.00  0.00           S
ATOM   4931  HG1 CYS B  16      45.620  68.520  46.460  1.00  0.00           H
ATOM   4932  C   CYS B  16      48.390  67.700  43.030  1.00  0.00           C
ATOM   4933  O   CYS B  16      49.610  67.780  43.290  1.00  0.00           O
ATOM   4934  N   MET B  17      47.980  66.940  41.890  1.00  0.00           N
ATOM   4935  HN  MET B  17      47.030  66.860  41.580  1.00  0.00           H
ATOM   4936  CA  MET B  17      48.990  66.240  41.080  1.00  0.00           C
ATOM   4937  HA  MET B  17      49.830  65.950  41.680  1.00  0.00           H
ATOM   4938  CB  MET B  17      48.370  64.930  40.500  1.00  0.00           C
ATOM   4939  HB1 MET B  17      49.110  64.400  39.860  1.00  0.00           H
ATOM   4940  HB2 MET B  17      47.460  65.210  39.930  1.00  0.00           H
ATOM   4941  CG  MET B  17      48.070  63.840  41.580  1.00  0.00           C
ATOM   4942  HG1 MET B  17      47.710  62.970  40.990  1.00  0.00           H
ATOM   4943  HG2 MET B  17      47.130  64.110  42.110  1.00  0.00           H
ATOM   4944  SD  MET B  17      49.470  63.240  42.570  1.00  0.00           S
ATOM   4945  CE  MET B  17      50.470  62.370  41.320  1.00  0.00           C
ATOM   4946  HE1 MET B  17      49.800  62.080  40.480  1.00  0.00           H
ATOM   4947  HE2 MET B  17      50.850  61.430  41.760  1.00  0.00           H
ATOM   4948  HE3 MET B  17      51.270  63.030  40.920  1.00  0.00           H
ATOM   4949  C   MET B  17      49.620  67.110  39.990  1.00  0.00           C
ATOM   4950  O   MET B  17      49.020  68.030  39.450  1.00  0.00           O
ATOM   4951  N   VAL B  18      50.900  67.020  39.730  1.00  0.00           N
ATOM   4952  HN  VAL B  18      51.310  66.190  40.110  1.00  0.00           H
ATOM   4953  CA  VAL B  18      51.730  67.800  38.830  1.00  0.00           C
ATOM   4954  HA  VAL B  18      51.110  68.360  38.150  1.00  0.00           H
ATOM   4955  CB  VAL B  18      52.590  68.940  39.520  1.00  0.00           C
ATOM   4956  HB  VAL B  18      53.140  69.560  38.790  1.00  0.00           H
ATOM   4957  CG1 VAL B  18      51.760  70.030  40.240  1.00  0.00           C
ATOM   4958 1HG1 VAL B  18      52.360  70.850  40.680  1.00  0.00           H
ATOM   4959 2HG1 VAL B  18      51.170  69.660  41.110  1.00  0.00           H
ATOM   4960 3HG1 VAL B  18      51.020  70.440  39.520  1.00  0.00           H
ATOM   4961  CG2 VAL B  18      53.740  68.300  40.400  1.00  0.00           C
ATOM   4962 1HG2 VAL B  18      54.470  67.620  39.920  1.00  0.00           H
ATOM   4963 2HG2 VAL B  18      53.260  67.700  41.210  1.00  0.00           H
ATOM   4964 3HG2 VAL B  18      54.240  69.190  40.810  1.00  0.00           H
ATOM   4965  C   VAL B  18      52.720  66.860  37.990  1.00  0.00           C
ATOM   4966  O   VAL B  18      53.080  65.780  38.450  1.00  0.00           O
ATOM   4967  N   GLN B  19      53.260  67.320  36.840  1.00  0.00           N
ATOM   4968  HN  GLN B  19      53.000  68.220  36.510  1.00  0.00           H
ATOM   4969  CA  GLN B  19      54.290  66.500  36.080  1.00  0.00           C
ATOM   4970  HA  GLN B  19      54.320  65.480  36.450  1.00  0.00           H
ATOM   4971  CB  GLN B  19      54.010  66.580  34.580  1.00  0.00           C
ATOM   4972  HB1 GLN B  19      54.160  67.660  34.390  1.00  0.00           H
ATOM   4973  HB2 GLN B  19      52.940  66.330  34.390  1.00  0.00           H
ATOM   4974  CG  GLN B  19      54.990  65.760  33.760  1.00  0.00           C
ATOM   4975  HG1 GLN B  19      54.730  64.690  33.890  1.00  0.00           H
ATOM   4976  HG2 GLN B  19      56.060  65.780  34.030  1.00  0.00           H
ATOM   4977  CD  GLN B  19      54.900  66.010  32.190  1.00  0.00           C
ATOM   4978  OE1 GLN B  19      54.420  65.250  31.360  1.00  0.00           O
ATOM   4979  NE2 GLN B  19      55.300  67.210  31.820  1.00  0.00           N
ATOM   4980 1HE2 GLN B  19      55.540  67.790  32.600  1.00  0.00           H
ATOM   4981 2HE2 GLN B  19      55.250  67.490  30.860  1.00  0.00           H
ATOM   4982  C   GLN B  19      55.650  67.120  36.350  1.00  0.00           C
ATOM   4983  O   GLN B  19      55.690  68.310  36.260  1.00  0.00           O
ATOM   4984  N   VAL B  20      56.750  66.330  36.560  1.00  0.00           N
ATOM   4985  HN  VAL B  20      56.710  65.330  36.530  1.00  0.00           H
ATOM   4986  CA  VAL B  20      58.050  66.870  36.850  1.00  0.00           C
ATOM   4987  HA  VAL B  20      58.050  67.930  36.690  1.00  0.00           H
ATOM   4988  CB  VAL B  20      58.720  66.490  38.210  1.00  0.00           C
ATOM   4989  HB  VAL B  20      58.740  65.400  38.390  1.00  0.00           H
ATOM   4990  CG1 VAL B  20      60.130  67.070  38.430  1.00  0.00           C
ATOM   4991 1HG1 VAL B  20      60.070  68.180  38.450  1.00  0.00           H
ATOM   4992 2HG1 VAL B  20      60.910  66.770  37.690  1.00  0.00           H
ATOM   4993 3HG1 VAL B  20      60.430  66.790  39.470  1.00  0.00           H
ATOM   4994  CG2 VAL B  20      57.780  67.050  39.340  1.00  0.00           C
ATOM   4995 1HG2 VAL B  20      57.440  68.100  39.230  1.00  0.00           H
ATOM   4996 2HG2 VAL B  20      58.230  66.810  40.320  1.00  0.00           H
ATOM   4997 3HG2 VAL B  20      56.830  66.480  39.340  1.00  0.00           H
ATOM   4998  C   VAL B  20      58.960  66.220  35.810  1.00  0.00           C
ATOM   4999  O   VAL B  20      59.060  65.000  35.720  1.00  0.00           O
ATOM   5000  N   THR B  21      59.620  67.080  35.030  1.00  0.00           N
ATOM   5001  HN  THR B  21      59.580  68.060  35.190  1.00  0.00           H
ATOM   5002  CA  THR B  21      60.460  66.780  33.840  1.00  0.00           C
ATOM   5003  HA  THR B  21      60.640  65.720  33.750  1.00  0.00           H
ATOM   5004  CB  THR B  21      59.840  67.250  32.590  1.00  0.00           C
ATOM   5005  HB  THR B  21      59.640  68.340  32.660  1.00  0.00           H
ATOM   5006  OG1 THR B  21      58.630  66.540  32.310  1.00  0.00           O
ATOM   5007  HG1 THR B  21      58.440  67.140  31.580  1.00  0.00           H
ATOM   5008  CG2 THR B  21      60.770  67.050  31.360  1.00  0.00           C
ATOM   5009 1HG2 THR B  21      60.210  67.180  30.410  1.00  0.00           H
ATOM   5010 2HG2 THR B  21      61.150  66.010  31.390  1.00  0.00           H
ATOM   5011 3HG2 THR B  21      61.640  67.740  31.390  1.00  0.00           H
ATOM   5012  C   THR B  21      61.760  67.500  34.110  1.00  0.00           C
ATOM   5013  O   THR B  21      61.720  68.640  34.640  1.00  0.00           O
ATOM   5014  N   CYS B  22      62.940  66.950  33.750  1.00  0.00           N
ATOM   5015  HN  CYS B  22      63.030  66.060  33.290  1.00  0.00           H
ATOM   5016  CA  CYS B  22      64.260  67.550  33.890  1.00  0.00           C
ATOM   5017  HA  CYS B  22      64.300  68.580  33.550  1.00  0.00           H
ATOM   5018  CB  CYS B  22      64.870  67.570  35.370  1.00  0.00           C
ATOM   5019  HB1 CYS B  22      64.870  66.520  35.720  1.00  0.00           H
ATOM   5020  HB2 CYS B  22      64.220  68.210  36.010  1.00  0.00           H
ATOM   5021  SG  CYS B  22      66.490  68.260  35.530  1.00  0.00           S
ATOM   5022  HG1 CYS B  22      66.110  69.430  35.050  1.00  0.00           H
ATOM   5023  C   CYS B  22      65.160  66.770  32.950  1.00  0.00           C
ATOM   5024  O   CYS B  22      64.790  65.620  32.690  1.00  0.00           O
ATOM   5025  N   GLY B  23      66.090  67.410  32.270  1.00  0.00           N
ATOM   5026  HN  GLY B  23      65.990  68.400  32.190  1.00  0.00           H
ATOM   5027  CA  GLY B  23      66.880  66.740  31.260  1.00  0.00           C
ATOM   5028  HA1 GLY B  23      67.480  65.960  31.700  1.00  0.00           H
ATOM   5029  HA2 GLY B  23      67.460  67.520  30.800  1.00  0.00           H
ATOM   5030  C   GLY B  23      66.100  66.040  30.220  1.00  0.00           C
ATOM   5031  O   GLY B  23      65.320  66.620  29.440  1.00  0.00           O
ATOM   5032  N   THR B  24      66.280  64.740  30.120  1.00  0.00           N
ATOM   5033  HN  THR B  24      67.070  64.310  30.560  1.00  0.00           H
ATOM   5034  CA  THR B  24      65.430  63.880  29.310  1.00  0.00           C
ATOM   5035  HA  THR B  24      64.740  64.440  28.700  1.00  0.00           H
ATOM   5036  CB  THR B  24      66.210  63.180  28.240  1.00  0.00           C
ATOM   5037  HB  THR B  24      65.610  62.430  27.690  1.00  0.00           H
ATOM   5038  OG1 THR B  24      67.370  62.610  28.760  1.00  0.00           O
ATOM   5039  HG1 THR B  24      67.100  61.910  29.370  1.00  0.00           H
ATOM   5040  CG2 THR B  24      66.540  64.270  27.240  1.00  0.00           C
ATOM   5041 1HG2 THR B  24      65.620  64.830  26.980  1.00  0.00           H
ATOM   5042 2HG2 THR B  24      67.070  63.840  26.360  1.00  0.00           H
ATOM   5043 3HG2 THR B  24      67.290  64.960  27.680  1.00  0.00           H
ATOM   5044  C   THR B  24      64.550  62.900  30.130  1.00  0.00           C
ATOM   5045  O   THR B  24      64.050  61.940  29.520  1.00  0.00           O
ATOM   5046  N   THR B  25      64.320  63.120  31.400  1.00  0.00           N
ATOM   5047  HN  THR B  25      64.570  64.000  31.800  1.00  0.00           H
ATOM   5048  CA  THR B  25      63.550  62.140  32.210  1.00  0.00           C
ATOM   5049  HA  THR B  25      63.220  61.310  31.590  1.00  0.00           H
ATOM   5050  CB  THR B  25      64.450  61.620  33.340  1.00  0.00           C
ATOM   5051  HB  THR B  25      64.870  62.490  33.890  1.00  0.00           H
ATOM   5052  OG1 THR B  25      65.470  60.850  32.710  1.00  0.00           O
ATOM   5053  HG1 THR B  25      66.180  60.710  33.340  1.00  0.00           H
ATOM   5054  CG2 THR B  25      63.630  60.780  34.430  1.00  0.00           C
ATOM   5055 1HG2 THR B  25      62.840  61.430  34.880  1.00  0.00           H
ATOM   5056 2HG2 THR B  25      64.310  60.480  35.260  1.00  0.00           H
ATOM   5057 3HG2 THR B  25      63.220  59.930  33.850  1.00  0.00           H
ATOM   5058  C   THR B  25      62.290  62.780  32.810  1.00  0.00           C
ATOM   5059  O   THR B  25      62.450  63.820  33.470  1.00  0.00           O
ATOM   5060  N   THR B  26      61.120  62.070  32.670  1.00  0.00           N
[truncated: 348,086 more chars]
