# Supplementary material for: Structural and functional characterization of NEMO cleavage by SARS-CoV-2 3CLpro
Source: Nat Commun. 2022 Sep 8;13:5285. doi: 10.1038/s41467-022-32922-9 (PMC9453703; doi:10.1038/s41467-022-32922-9)
Supplement: Supplementary file 4 — Supplementary Data 1 [file 41467_2022_32922_MOESM4_ESM.zip › supp_files/MDML_snapshots/SARS1/sars1_simB_23200.pdb]

REMARK    GENERATED BY TRJCONV
TITLE     Title t= 23200.00000 step= 5800000
REMARK    THIS IS A SIMULATION BOX
CRYST1  100.541  100.541  100.541  90.00  90.00  90.00 P 1           1
MODEL        1
ATOM      1  N   SER A   1      53.640  46.200  36.170  1.00  0.00           N
ATOM      2  HT1 SER A   1      53.220  46.970  35.610  1.00  0.00           H
ATOM      3  HT2 SER A   1      54.660  46.160  35.970  1.00  0.00           H
ATOM      4  HT3 SER A   1      53.500  46.540  37.140  1.00  0.00           H
ATOM      5  CA  SER A   1      52.900  44.920  36.210  1.00  0.00           C
ATOM      6  HA  SER A   1      52.970  44.580  35.190  1.00  0.00           H
ATOM      7  CB  SER A   1      53.780  43.950  37.090  1.00  0.00           C
ATOM      8  HB1 SER A   1      53.440  44.120  38.140  1.00  0.00           H
ATOM      9  HB2 SER A   1      54.860  44.240  37.090  1.00  0.00           H
ATOM     10  OG  SER A   1      53.690  42.610  36.710  1.00  0.00           O
ATOM     11  HG1 SER A   1      54.320  42.420  36.010  1.00  0.00           H
ATOM     12  C   SER A   1      51.460  45.060  36.630  1.00  0.00           C
ATOM     13  O   SER A   1      50.900  46.170  36.790  1.00  0.00           O
ATOM     14  N   GLY A   2      50.680  43.900  36.790  1.00  0.00           N
ATOM     15  HN  GLY A   2      51.170  43.090  36.490  1.00  0.00           H
ATOM     16  CA  GLY A   2      49.340  43.640  37.260  1.00  0.00           C
ATOM     17  HA1 GLY A   2      49.190  43.780  38.320  1.00  0.00           H
ATOM     18  HA2 GLY A   2      49.060  42.690  36.840  1.00  0.00           H
ATOM     19  C   GLY A   2      48.160  44.310  36.620  1.00  0.00           C
ATOM     20  O   GLY A   2      48.300  45.160  35.650  1.00  0.00           O
ATOM     21  N   PHE A   3      46.930  44.000  37.030  1.00  0.00           N
ATOM     22  HN  PHE A   3      46.890  43.190  37.610  1.00  0.00           H
ATOM     23  CA  PHE A   3      45.680  44.430  36.410  1.00  0.00           C
ATOM     24  HA  PHE A   3      45.770  45.470  36.120  1.00  0.00           H
ATOM     25  CB  PHE A   3      45.380  43.460  35.230  1.00  0.00           C
ATOM     26  HB1 PHE A   3      45.710  42.430  35.470  1.00  0.00           H
ATOM     27  HB2 PHE A   3      46.120  43.840  34.490  1.00  0.00           H
ATOM     28  CG  PHE A   3      44.090  43.330  34.520  1.00  0.00           C
ATOM     29  CD1 PHE A   3      43.760  44.120  33.410  1.00  0.00           C
ATOM     30  HD1 PHE A   3      44.420  44.880  33.040  1.00  0.00           H
ATOM     31  CE1 PHE A   3      42.520  43.970  32.790  1.00  0.00           C
ATOM     32  HE1 PHE A   3      42.160  44.620  31.990  1.00  0.00           H
ATOM     33  CZ  PHE A   3      41.550  43.020  33.310  1.00  0.00           C
ATOM     34  HZ  PHE A   3      40.510  43.070  33.010  1.00  0.00           H
ATOM     35  CD2 PHE A   3      43.140  42.380  34.970  1.00  0.00           C
ATOM     36  HD2 PHE A   3      43.350  41.810  35.860  1.00  0.00           H
ATOM     37  CE2 PHE A   3      41.910  42.280  34.410  1.00  0.00           C
ATOM     38  HE2 PHE A   3      41.170  41.570  34.760  1.00  0.00           H
ATOM     39  C   PHE A   3      44.480  44.400  37.340  1.00  0.00           C
ATOM     40  O   PHE A   3      44.280  43.440  38.140  1.00  0.00           O
ATOM     41  N   ARG A   4      43.730  45.480  37.270  1.00  0.00           N
ATOM     42  HN  ARG A   4      44.030  46.260  36.720  1.00  0.00           H
ATOM     43  CA  ARG A   4      42.680  45.660  38.350  1.00  0.00           C
ATOM     44  HA  ARG A   4      42.370  44.700  38.720  1.00  0.00           H
ATOM     45  CB  ARG A   4      43.320  46.400  39.480  1.00  0.00           C
ATOM     46  HB1 ARG A   4      42.650  46.740  40.300  1.00  0.00           H
ATOM     47  HB2 ARG A   4      43.620  47.370  39.030  1.00  0.00           H
ATOM     48  CG  ARG A   4      44.410  45.710  40.290  1.00  0.00           C
ATOM     49  HG1 ARG A   4      44.780  46.480  41.000  1.00  0.00           H
ATOM     50  HG2 ARG A   4      45.360  45.500  39.740  1.00  0.00           H
ATOM     51  CD  ARG A   4      44.050  44.640  41.210  1.00  0.00           C
ATOM     52  HD1 ARG A   4      43.830  43.750  40.580  1.00  0.00           H
ATOM     53  HD2 ARG A   4      43.140  44.760  41.830  1.00  0.00           H
ATOM     54  NE  ARG A   4      45.190  44.280  42.100  1.00  0.00           N
ATOM     55  HE  ARG A   4      45.310  44.800  42.950  1.00  0.00           H
ATOM     56  CZ  ARG A   4      46.320  43.680  41.740  1.00  0.00           C
ATOM     57  NH1 ARG A   4      46.460  43.240  40.520  1.00  0.00           N
ATOM     58 1HH1 ARG A   4      47.160  42.560  40.290  1.00  0.00           H
ATOM     59 2HH1 ARG A   4      45.730  43.300  39.850  1.00  0.00           H
ATOM     60  NH2 ARG A   4      47.150  43.440  42.690  1.00  0.00           N
ATOM     61 1HH2 ARG A   4      46.990  43.650  43.660  1.00  0.00           H
ATOM     62 2HH2 ARG A   4      47.870  42.780  42.480  1.00  0.00           H
ATOM     63  C   ARG A   4      41.430  46.320  37.840  1.00  0.00           C
ATOM     64  O   ARG A   4      41.430  46.980  36.860  1.00  0.00           O
ATOM     65  N   LYS A   5      40.260  46.080  38.550  1.00  0.00           N
ATOM     66  HN  LYS A   5      40.350  45.610  39.420  1.00  0.00           H
ATOM     67  CA  LYS A   5      38.940  46.610  38.120  1.00  0.00           C
ATOM     68  HA  LYS A   5      39.020  46.670  37.050  1.00  0.00           H
ATOM     69  CB  LYS A   5      37.840  45.600  38.600  1.00  0.00           C
ATOM     70  HB1 LYS A   5      37.810  45.720  39.700  1.00  0.00           H
ATOM     71  HB2 LYS A   5      38.090  44.550  38.340  1.00  0.00           H
ATOM     72  CG  LYS A   5      36.440  45.720  37.960  1.00  0.00           C
ATOM     73  HG1 LYS A   5      36.470  45.830  36.860  1.00  0.00           H
ATOM     74  HG2 LYS A   5      36.040  46.620  38.480  1.00  0.00           H
ATOM     75  CD  LYS A   5      35.600  44.530  38.260  1.00  0.00           C
ATOM     76  HD1 LYS A   5      36.100  43.650  37.800  1.00  0.00           H
ATOM     77  HD2 LYS A   5      34.560  44.760  37.930  1.00  0.00           H
ATOM     78  CE  LYS A   5      35.400  44.260  39.720  1.00  0.00           C
ATOM     79  HE1 LYS A   5      35.180  45.180  40.310  1.00  0.00           H
ATOM     80  HE2 LYS A   5      36.240  43.750  40.220  1.00  0.00           H
ATOM     81  NZ  LYS A   5      34.200  43.360  39.860  1.00  0.00           N
ATOM     82  HZ1 LYS A   5      33.870  43.270  40.840  1.00  0.00           H
ATOM     83  HZ2 LYS A   5      34.350  42.390  39.530  1.00  0.00           H
ATOM     84  HZ3 LYS A   5      33.360  43.690  39.340  1.00  0.00           H
ATOM     85  C   LYS A   5      38.670  48.030  38.590  1.00  0.00           C
ATOM     86  O   LYS A   5      37.770  48.370  39.380  1.00  0.00           O
ATOM     87  N   MET A   6      39.500  48.900  38.020  1.00  0.00           N
ATOM     88  HN  MET A   6      40.240  48.540  37.450  1.00  0.00           H
ATOM     89  CA  MET A   6      39.650  50.300  38.250  1.00  0.00           C
ATOM     90  HA  MET A   6      39.660  50.430  39.320  1.00  0.00           H
ATOM     91  CB  MET A   6      40.790  51.010  37.500  1.00  0.00           C
ATOM     92  HB1 MET A   6      40.850  52.090  37.770  1.00  0.00           H
ATOM     93  HB2 MET A   6      40.540  51.080  36.420  1.00  0.00           H
ATOM     94  CG  MET A   6      42.180  50.570  37.870  1.00  0.00           C
ATOM     95  HG1 MET A   6      42.190  49.620  37.300  1.00  0.00           H
ATOM     96  HG2 MET A   6      42.230  50.260  38.940  1.00  0.00           H
ATOM     97  SD  MET A   6      43.560  51.740  37.560  1.00  0.00           S
ATOM     98  CE  MET A   6      45.030  50.720  37.770  1.00  0.00           C
ATOM     99  HE1 MET A   6      45.890  51.420  37.700  1.00  0.00           H
ATOM    100  HE2 MET A   6      45.140  49.940  36.980  1.00  0.00           H
ATOM    101  HE3 MET A   6      44.960  50.230  38.770  1.00  0.00           H
ATOM    102  C   MET A   6      38.380  51.020  37.910  1.00  0.00           C
ATOM    103  O   MET A   6      37.690  50.670  36.950  1.00  0.00           O
ATOM    104  N   ALA A   7      38.100  52.090  38.630  1.00  0.00           N
ATOM    105  HN  ALA A   7      38.560  52.410  39.460  1.00  0.00           H
ATOM    106  CA  ALA A   7      37.050  52.980  38.330  1.00  0.00           C
ATOM    107  HA  ALA A   7      36.420  52.650  37.510  1.00  0.00           H
ATOM    108  CB  ALA A   7      36.220  53.170  39.670  1.00  0.00           C
ATOM    109  HB1 ALA A   7      36.850  53.510  40.520  1.00  0.00           H
ATOM    110  HB2 ALA A   7      35.920  52.150  39.970  1.00  0.00           H
ATOM    111  HB3 ALA A   7      35.370  53.890  39.680  1.00  0.00           H
ATOM    112  C   ALA A   7      37.570  54.340  37.940  1.00  0.00           C
ATOM    113  O   ALA A   7      38.650  54.720  38.380  1.00  0.00           O
ATOM    114  N   PHE A   8      36.810  55.120  37.100  1.00  0.00           N
ATOM    115  HN  PHE A   8      35.880  54.830  36.880  1.00  0.00           H
ATOM    116  CA  PHE A   8      37.130  56.440  36.720  1.00  0.00           C
ATOM    117  HA  PHE A   8      38.090  56.180  36.310  1.00  0.00           H
ATOM    118  CB  PHE A   8      36.200  57.020  35.600  1.00  0.00           C
ATOM    119  HB1 PHE A   8      36.470  58.070  35.360  1.00  0.00           H
ATOM    120  HB2 PHE A   8      35.150  57.000  35.950  1.00  0.00           H
ATOM    121  CG  PHE A   8      36.050  56.160  34.380  1.00  0.00           C
ATOM    122  CD1 PHE A   8      34.930  55.300  34.220  1.00  0.00           C
ATOM    123  HD1 PHE A   8      34.220  55.290  35.040  1.00  0.00           H
ATOM    124  CE1 PHE A   8      34.850  54.470  33.130  1.00  0.00           C
ATOM    125  HE1 PHE A   8      34.060  53.740  33.050  1.00  0.00           H
ATOM    126  CZ  PHE A   8      35.840  54.510  32.180  1.00  0.00           C
ATOM    127  HZ  PHE A   8      35.820  53.820  31.340  1.00  0.00           H
ATOM    128  CD2 PHE A   8      37.020  56.250  33.300  1.00  0.00           C
ATOM    129  HD2 PHE A   8      37.890  56.880  33.300  1.00  0.00           H
ATOM    130  CE2 PHE A   8      36.830  55.490  32.180  1.00  0.00           C
ATOM    131  HE2 PHE A   8      37.690  55.590  31.520  1.00  0.00           H
ATOM    132  C   PHE A   8      37.180  57.300  38.040  1.00  0.00           C
ATOM    133  O   PHE A   8      36.380  57.190  38.950  1.00  0.00           O
ATOM    134  N   PRO A   9      38.120  58.270  37.940  1.00  0.00           N
ATOM    135  CD  PRO A   9      39.200  58.340  36.940  1.00  0.00           C
ATOM    136  HD1 PRO A   9      38.820  58.750  35.970  1.00  0.00           H
ATOM    137  HD2 PRO A   9      39.620  57.320  36.800  1.00  0.00           H
ATOM    138  CA  PRO A   9      38.220  59.370  38.920  1.00  0.00           C
ATOM    139  HA  PRO A   9      38.500  58.930  39.860  1.00  0.00           H
ATOM    140  CB  PRO A   9      39.340  60.190  38.370  1.00  0.00           C
ATOM    141  HB1 PRO A   9      39.940  60.650  39.170  1.00  0.00           H
ATOM    142  HB2 PRO A   9      38.950  60.980  37.690  1.00  0.00           H
ATOM    143  CG  PRO A   9      40.160  59.120  37.700  1.00  0.00           C
ATOM    144  HG1 PRO A   9      40.960  59.500  37.030  1.00  0.00           H
ATOM    145  HG2 PRO A   9      40.640  58.440  38.430  1.00  0.00           H
ATOM    146  C   PRO A   9      36.960  60.170  39.090  1.00  0.00           C
ATOM    147  O   PRO A   9      36.270  60.550  38.130  1.00  0.00           O
ATOM    148  N   SER A  10      36.640  60.420  40.340  1.00  0.00           N
ATOM    149  HN  SER A  10      37.240  60.150  41.090  1.00  0.00           H
ATOM    150  CA  SER A  10      35.290  61.000  40.730  1.00  0.00           C
ATOM    151  HA  SER A  10      34.550  60.680  40.000  1.00  0.00           H
ATOM    152  CB  SER A  10      34.800  60.270  42.040  1.00  0.00           C
ATOM    153  HB1 SER A  10      34.650  59.200  41.800  1.00  0.00           H
ATOM    154  HB2 SER A  10      33.820  60.740  42.280  1.00  0.00           H
ATOM    155  OG  SER A  10      35.620  60.450  43.220  1.00  0.00           O
ATOM    156  HG1 SER A  10      35.600  61.380  43.480  1.00  0.00           H
ATOM    157  C   SER A  10      35.210  62.480  40.930  1.00  0.00           C
ATOM    158  O   SER A  10      34.110  62.970  41.100  1.00  0.00           O
ATOM    159  N   GLY A  11      36.320  63.190  40.810  1.00  0.00           N
ATOM    160  HN  GLY A  11      37.150  62.710  40.530  1.00  0.00           H
ATOM    161  CA  GLY A  11      36.420  64.590  41.100  1.00  0.00           C
ATOM    162  HA1 GLY A  11      37.420  64.880  40.800  1.00  0.00           H
ATOM    163  HA2 GLY A  11      36.160  64.690  42.140  1.00  0.00           H
ATOM    164  C   GLY A  11      35.440  65.440  40.400  1.00  0.00           C
ATOM    165  O   GLY A  11      34.740  66.230  41.010  1.00  0.00           O
ATOM    166  N   LYS A  12      35.230  65.160  39.140  1.00  0.00           N
ATOM    167  HN  LYS A  12      35.760  64.420  38.740  1.00  0.00           H
ATOM    168  CA  LYS A  12      34.320  65.900  38.200  1.00  0.00           C
ATOM    169  HA  LYS A  12      34.480  66.960  38.330  1.00  0.00           H
ATOM    170  CB  LYS A  12      34.470  65.520  36.700  1.00  0.00           C
ATOM    171  HB1 LYS A  12      33.620  65.840  36.060  1.00  0.00           H
ATOM    172  HB2 LYS A  12      34.730  64.440  36.640  1.00  0.00           H
ATOM    173  CG  LYS A  12      35.660  66.240  36.030  1.00  0.00           C
ATOM    174  HG1 LYS A  12      36.590  65.910  36.560  1.00  0.00           H
ATOM    175  HG2 LYS A  12      35.420  67.310  36.210  1.00  0.00           H
ATOM    176  CD  LYS A  12      35.810  66.040  34.540  1.00  0.00           C
ATOM    177  HD1 LYS A  12      36.640  66.750  34.320  1.00  0.00           H
ATOM    178  HD2 LYS A  12      34.850  66.280  34.030  1.00  0.00           H
ATOM    179  CE  LYS A  12      36.450  64.690  34.100  1.00  0.00           C
ATOM    180  HE1 LYS A  12      36.850  64.800  33.070  1.00  0.00           H
ATOM    181  HE2 LYS A  12      35.760  63.840  34.210  1.00  0.00           H
ATOM    182  NZ  LYS A  12      37.630  64.390  34.980  1.00  0.00           N
ATOM    183  HZ1 LYS A  12      38.260  65.200  35.160  1.00  0.00           H
ATOM    184  HZ2 LYS A  12      38.300  63.780  34.470  1.00  0.00           H
ATOM    185  HZ3 LYS A  12      37.360  64.090  35.940  1.00  0.00           H
ATOM    186  C   LYS A  12      32.810  65.700  38.690  1.00  0.00           C
ATOM    187  O   LYS A  12      31.890  66.500  38.400  1.00  0.00           O
ATOM    188  N   VAL A  13      32.550  64.520  39.350  1.00  0.00           N
ATOM    189  HN  VAL A  13      33.230  63.810  39.510  1.00  0.00           H
ATOM    190  CA  VAL A  13      31.200  64.230  39.840  1.00  0.00           C
ATOM    191  HA  VAL A  13      30.470  64.840  39.330  1.00  0.00           H
ATOM    192  CB  VAL A  13      31.000  62.690  39.560  1.00  0.00           C
ATOM    193  HB  VAL A  13      31.810  62.150  40.110  1.00  0.00           H
ATOM    194  CG1 VAL A  13      29.590  62.250  39.830  1.00  0.00           C
ATOM    195 1HG1 VAL A  13      29.380  61.170  39.650  1.00  0.00           H
ATOM    196 2HG1 VAL A  13      28.860  62.840  39.230  1.00  0.00           H
ATOM    197 3HG1 VAL A  13      29.390  62.290  40.920  1.00  0.00           H
ATOM    198  CG2 VAL A  13      31.510  62.310  38.080  1.00  0.00           C
ATOM    199 1HG2 VAL A  13      31.040  63.110  37.470  1.00  0.00           H
ATOM    200 2HG2 VAL A  13      31.040  61.330  37.820  1.00  0.00           H
ATOM    201 3HG2 VAL A  13      32.620  62.290  38.030  1.00  0.00           H
ATOM    202  C   VAL A  13      31.020  64.610  41.330  1.00  0.00           C
ATOM    203  O   VAL A  13      29.950  65.010  41.740  1.00  0.00           O
ATOM    204  N   GLU A  14      32.080  64.520  42.210  1.00  0.00           N
ATOM    205  HN  GLU A  14      32.880  64.080  41.810  1.00  0.00           H
ATOM    206  CA  GLU A  14      32.000  64.820  43.660  1.00  0.00           C
ATOM    207  HA  GLU A  14      31.380  64.120  44.200  1.00  0.00           H
ATOM    208  CB  GLU A  14      33.380  64.800  44.290  1.00  0.00           C
ATOM    209  HB1 GLU A  14      33.430  65.260  45.300  1.00  0.00           H
ATOM    210  HB2 GLU A  14      33.980  65.430  43.590  1.00  0.00           H
ATOM    211  CG  GLU A  14      33.900  63.310  44.440  1.00  0.00           C
ATOM    212  HG1 GLU A  14      33.930  62.810  43.450  1.00  0.00           H
ATOM    213  HG2 GLU A  14      33.270  62.680  45.100  1.00  0.00           H
ATOM    214  CD  GLU A  14      35.320  63.330  44.910  1.00  0.00           C
ATOM    215  OE1 GLU A  14      36.180  62.720  44.240  1.00  0.00           O
ATOM    216  OE2 GLU A  14      35.630  63.990  45.990  1.00  0.00           O
ATOM    217  C   GLU A  14      31.420  66.230  44.060  1.00  0.00           C
ATOM    218  O   GLU A  14      30.590  66.390  44.950  1.00  0.00           O
ATOM    219  N   GLY A  15      31.790  67.260  43.310  1.00  0.00           N
ATOM    220  HN  GLY A  15      32.560  67.120  42.690  1.00  0.00           H
ATOM    221  CA  GLY A  15      31.260  68.600  43.480  1.00  0.00           C
ATOM    222  HA1 GLY A  15      31.810  69.240  42.800  1.00  0.00           H
ATOM    223  HA2 GLY A  15      31.340  68.880  44.520  1.00  0.00           H
ATOM    224  C   GLY A  15      29.850  68.850  42.950  1.00  0.00           C
ATOM    225  O   GLY A  15      29.300  69.940  43.240  1.00  0.00           O
ATOM    226  N   CYS A  16      29.260  67.850  42.250  1.00  0.00           N
ATOM    227  HN  CYS A  16      29.550  66.890  42.230  1.00  0.00           H
ATOM    228  CA  CYS A  16      27.930  67.920  41.760  1.00  0.00           C
ATOM    229  HA  CYS A  16      27.650  68.960  41.810  1.00  0.00           H
ATOM    230  CB  CYS A  16      27.860  67.490  40.310  1.00  0.00           C
ATOM    231  HB1 CYS A  16      26.810  67.670  39.970  1.00  0.00           H
ATOM    232  HB2 CYS A  16      28.060  66.400  40.250  1.00  0.00           H
ATOM    233  SG  CYS A  16      29.060  68.200  39.070  1.00  0.00           S
ATOM    234  HG1 CYS A  16      30.150  67.540  39.440  1.00  0.00           H
ATOM    235  C   CYS A  16      26.940  67.200  42.590  1.00  0.00           C
ATOM    236  O   CYS A  16      25.760  67.280  42.330  1.00  0.00           O
ATOM    237  N   MET A  17      27.360  66.660  43.740  1.00  0.00           N
ATOM    238  HN  MET A  17      28.310  66.390  43.830  1.00  0.00           H
ATOM    239  CA  MET A  17      26.480  66.170  44.820  1.00  0.00           C
ATOM    240  HA  MET A  17      25.500  65.920  44.450  1.00  0.00           H
ATOM    241  CB  MET A  17      26.990  64.910  45.510  1.00  0.00           C
ATOM    242  HB1 MET A  17      26.360  64.470  46.310  1.00  0.00           H
ATOM    243  HB2 MET A  17      27.980  65.190  45.930  1.00  0.00           H
ATOM    244  CG  MET A  17      27.440  63.760  44.520  1.00  0.00           C
ATOM    245  HG1 MET A  17      27.740  62.840  45.070  1.00  0.00           H
ATOM    246  HG2 MET A  17      28.310  64.000  43.870  1.00  0.00           H
ATOM    247  SD  MET A  17      26.120  63.360  43.320  1.00  0.00           S
ATOM    248  CE  MET A  17      24.990  62.180  44.110  1.00  0.00           C
ATOM    249  HE1 MET A  17      24.190  62.650  44.730  1.00  0.00           H
ATOM    250  HE2 MET A  17      25.490  61.370  44.680  1.00  0.00           H
ATOM    251  HE3 MET A  17      24.350  61.760  43.310  1.00  0.00           H
ATOM    252  C   MET A  17      26.100  67.160  45.900  1.00  0.00           C
ATOM    253  O   MET A  17      26.940  67.740  46.550  1.00  0.00           O
ATOM    254  N   VAL A  18      24.730  67.450  45.950  1.00  0.00           N
ATOM    255  HN  VAL A  18      24.090  66.790  45.560  1.00  0.00           H
ATOM    256  CA  VAL A  18      24.300  68.470  46.910  1.00  0.00           C
ATOM    257  HA  VAL A  18      25.090  68.780  47.580  1.00  0.00           H
ATOM    258  CB  VAL A  18      23.630  69.760  46.350  1.00  0.00           C
ATOM    259  HB  VAL A  18      23.100  70.280  47.180  1.00  0.00           H
ATOM    260  CG1 VAL A  18      24.730  70.580  45.760  1.00  0.00           C
ATOM    261 1HG1 VAL A  18      25.380  70.960  46.580  1.00  0.00           H
ATOM    262 2HG1 VAL A  18      24.340  71.420  45.160  1.00  0.00           H
ATOM    263 3HG1 VAL A  18      25.330  69.940  45.080  1.00  0.00           H
ATOM    264  CG2 VAL A  18      22.660  69.430  45.110  1.00  0.00           C
ATOM    265 1HG2 VAL A  18      21.920  68.630  45.300  1.00  0.00           H
ATOM    266 2HG2 VAL A  18      23.170  69.260  44.130  1.00  0.00           H
ATOM    267 3HG2 VAL A  18      22.080  70.360  44.930  1.00  0.00           H
ATOM    268  C   VAL A  18      23.370  67.660  47.720  1.00  0.00           C
ATOM    269  O   VAL A  18      22.960  66.570  47.350  1.00  0.00           O
ATOM    270  N   GLN A  19      23.100  68.130  48.960  1.00  0.00           N
ATOM    271  HN  GLN A  19      23.620  68.870  49.370  1.00  0.00           H
ATOM    272  CA  GLN A  19      21.970  67.690  49.750  1.00  0.00           C
ATOM    273  HA  GLN A  19      21.780  66.700  49.380  1.00  0.00           H
ATOM    274  CB  GLN A  19      22.370  67.710  51.280  1.00  0.00           C
ATOM    275  HB1 GLN A  19      22.470  68.730  51.720  1.00  0.00           H
ATOM    276  HB2 GLN A  19      23.360  67.240  51.430  1.00  0.00           H
ATOM    277  CG  GLN A  19      21.360  66.920  52.170  1.00  0.00           C
ATOM    278  HG1 GLN A  19      21.210  65.920  51.720  1.00  0.00           H
ATOM    279  HG2 GLN A  19      20.370  67.430  52.250  1.00  0.00           H
ATOM    280  CD  GLN A  19      21.860  66.800  53.660  1.00  0.00           C
ATOM    281  OE1 GLN A  19      22.640  67.670  54.060  1.00  0.00           O
ATOM    282  NE2 GLN A  19      21.320  65.870  54.480  1.00  0.00           N
ATOM    283 1HE2 GLN A  19      21.680  65.810  55.410  1.00  0.00           H
ATOM    284 2HE2 GLN A  19      20.520  65.350  54.160  1.00  0.00           H
ATOM    285  C   GLN A  19      20.660  68.530  49.540  1.00  0.00           C
ATOM    286  O   GLN A  19      20.650  69.760  49.490  1.00  0.00           O
ATOM    287  N   VAL A  20      19.550  67.820  49.350  1.00  0.00           N
ATOM    288  HN  VAL A  20      19.630  66.830  49.410  1.00  0.00           H
ATOM    289  CA  VAL A  20      18.240  68.360  49.110  1.00  0.00           C
ATOM    290  HA  VAL A  20      18.190  69.440  49.060  1.00  0.00           H
ATOM    291  CB  VAL A  20      17.940  67.870  47.700  1.00  0.00           C
ATOM    292  HB  VAL A  20      17.930  66.760  47.740  1.00  0.00           H
ATOM    293  CG1 VAL A  20      16.560  68.400  47.100  1.00  0.00           C
ATOM    294 1HG1 VAL A  20      16.500  69.460  47.410  1.00  0.00           H
ATOM    295 2HG1 VAL A  20      15.750  67.820  47.610  1.00  0.00           H
ATOM    296 3HG1 VAL A  20      16.450  68.230  46.010  1.00  0.00           H
ATOM    297  CG2 VAL A  20      19.020  68.400  46.710  1.00  0.00           C
ATOM    298 1HG2 VAL A  20      18.930  69.500  46.800  1.00  0.00           H
ATOM    299 2HG2 VAL A  20      18.890  68.100  45.640  1.00  0.00           H
ATOM    300 3HG2 VAL A  20      20.070  68.240  47.030  1.00  0.00           H
ATOM    301  C   VAL A  20      17.230  67.810  50.110  1.00  0.00           C
ATOM    302  O   VAL A  20      17.330  66.680  50.600  1.00  0.00           O
ATOM    303  N   THR A  21      16.250  68.690  50.550  1.00  0.00           N
ATOM    304  HN  THR A  21      16.130  69.550  50.060  1.00  0.00           H
ATOM    305  CA  THR A  21      15.290  68.420  51.650  1.00  0.00           C
ATOM    306  HA  THR A  21      15.240  67.360  51.880  1.00  0.00           H
ATOM    307  CB  THR A  21      15.800  69.100  52.980  1.00  0.00           C
ATOM    308  HB  THR A  21      16.040  70.180  52.900  1.00  0.00           H
ATOM    309  OG1 THR A  21      17.110  68.540  53.230  1.00  0.00           O
ATOM    310  HG1 THR A  21      17.690  69.190  52.820  1.00  0.00           H
ATOM    311  CG2 THR A  21      14.950  68.730  54.170  1.00  0.00           C
ATOM    312 1HG2 THR A  21      15.300  69.160  55.130  1.00  0.00           H
ATOM    313 2HG2 THR A  21      14.910  67.630  54.310  1.00  0.00           H
ATOM    314 3HG2 THR A  21      13.880  68.980  54.030  1.00  0.00           H
ATOM    315  C   THR A  21      13.890  68.990  51.430  1.00  0.00           C
ATOM    316  O   THR A  21      13.780  70.110  51.000  1.00  0.00           O
ATOM    317  N   CYS A  22      12.800  68.210  51.710  1.00  0.00           N
ATOM    318  HN  CYS A  22      12.870  67.280  52.040  1.00  0.00           H
ATOM    319  CA  CYS A  22      11.500  68.770  51.710  1.00  0.00           C
ATOM    320  HA  CYS A  22      11.510  69.750  52.170  1.00  0.00           H
ATOM    321  CB  CYS A  22      10.880  68.600  50.240  1.00  0.00           C
ATOM    322  HB1 CYS A  22      10.800  67.510  50.030  1.00  0.00           H
ATOM    323  HB2 CYS A  22      11.670  68.960  49.550  1.00  0.00           H
ATOM    324  SG  CYS A  22       9.230  69.400  49.960  1.00  0.00           S
ATOM    325  HG1 CYS A  22       9.680  70.640  49.920  1.00  0.00           H
ATOM    326  C   CYS A  22      10.650  68.060  52.770  1.00  0.00           C
ATOM    327  O   CYS A  22      10.600  66.870  52.830  1.00  0.00           O
ATOM    328  N   GLY A  23       9.950  68.850  53.760  1.00  0.00           N
ATOM    329  HN  GLY A  23      10.120  69.830  53.810  1.00  0.00           H
ATOM    330  CA  GLY A  23       9.160  68.380  54.940  1.00  0.00           C
ATOM    331  HA1 GLY A  23       8.250  67.830  54.720  1.00  0.00           H
ATOM    332  HA2 GLY A  23       8.910  69.170  55.640  1.00  0.00           H
ATOM    333  C   GLY A  23      10.040  67.560  55.750  1.00  0.00           C
ATOM    334  O   GLY A  23      11.060  67.960  56.280  1.00  0.00           O
ATOM    335  N   THR A  24       9.650  66.250  55.850  1.00  0.00           N
ATOM    336  HN  THR A  24       8.890  65.890  55.310  1.00  0.00           H
ATOM    337  CA  THR A  24      10.150  65.370  56.860  1.00  0.00           C
ATOM    338  HA  THR A  24      10.540  65.970  57.670  1.00  0.00           H
ATOM    339  CB  THR A  24       9.000  64.510  57.400  1.00  0.00           C
ATOM    340  HB  THR A  24       9.070  63.550  56.840  1.00  0.00           H
ATOM    341  OG1 THR A  24       7.740  65.170  57.300  1.00  0.00           O
ATOM    342  HG1 THR A  24       7.540  65.380  56.390  1.00  0.00           H
ATOM    343  CG2 THR A  24       9.180  64.250  58.900  1.00  0.00           C
ATOM    344 1HG2 THR A  24      10.200  63.830  59.040  1.00  0.00           H
ATOM    345 2HG2 THR A  24       8.440  63.530  59.300  1.00  0.00           H
ATOM    346 3HG2 THR A  24       9.130  65.240  59.400  1.00  0.00           H
ATOM    347  C   THR A  24      11.280  64.580  56.300  1.00  0.00           C
ATOM    348  O   THR A  24      11.910  63.790  57.040  1.00  0.00           O
ATOM    349  N   THR A  25      11.680  64.840  54.980  1.00  0.00           N
ATOM    350  HN  THR A  25      11.310  65.610  54.470  1.00  0.00           H
ATOM    351  CA  THR A  25      12.540  63.960  54.140  1.00  0.00           C
ATOM    352  HA  THR A  25      12.940  63.190  54.790  1.00  0.00           H
ATOM    353  CB  THR A  25      11.920  63.400  52.900  1.00  0.00           C
ATOM    354  HB  THR A  25      11.710  64.180  52.140  1.00  0.00           H
ATOM    355  OG1 THR A  25      10.790  62.640  53.300  1.00  0.00           O
ATOM    356  HG1 THR A  25      11.050  61.940  53.900  1.00  0.00           H
ATOM    357  CG2 THR A  25      12.770  62.290  52.250  1.00  0.00           C
ATOM    358 1HG2 THR A  25      12.200  61.840  51.420  1.00  0.00           H
ATOM    359 2HG2 THR A  25      13.080  61.440  52.900  1.00  0.00           H
ATOM    360 3HG2 THR A  25      13.700  62.670  51.770  1.00  0.00           H
ATOM    361  C   THR A  25      13.820  64.690  53.700  1.00  0.00           C
ATOM    362  O   THR A  25      13.780  65.800  53.240  1.00  0.00           O
ATOM    363  N   THR A  26      15.010  64.090  53.760  1.00  0.00           N
ATOM    364  HN  THR A  26      15.180  63.230  54.240  1.00  0.00           H
ATOM    365  CA  THR A  26      16.210  64.620  53.150  1.00  0.00           C
ATOM    366  HA  THR A  26      15.880  65.250  52.340  1.00  0.00           H
ATOM    367  CB  THR A  26      17.160  65.260  54.230  1.00  0.00           C
ATOM    368  HB  THR A  26      16.550  65.920  54.890  1.00  0.00           H
ATOM    369  OG1 THR A  26      18.180  65.970  53.600  1.00  0.00           O
ATOM    370  HG1 THR A  26      17.820  66.780  53.230  1.00  0.00           H
ATOM    371  CG2 THR A  26      17.820  64.230  55.110  1.00  0.00           C
ATOM    372 1HG2 THR A  26      18.320  64.770  55.940  1.00  0.00           H
ATOM    373 2HG2 THR A  26      18.540  63.660  54.490  1.00  0.00           H
ATOM    374 3HG2 THR A  26      17.150  63.460  55.560  1.00  0.00           H
ATOM    375  C   THR A  26      16.900  63.570  52.380  1.00  0.00           C
ATOM    376  O   THR A  26      16.820  62.340  52.740  1.00  0.00           O
ATOM    377  N   LEU A  27      17.570  63.930  51.250  1.00  0.00           N
ATOM    378  HN  LEU A  27      17.640  64.900  51.010  1.00  0.00           H
ATOM    379  CA  LEU A  27      18.170  62.990  50.310  1.00  0.00           C
ATOM    380  HA  LEU A  27      18.790  62.350  50.930  1.00  0.00           H
ATOM    381  CB  LEU A  27      17.240  62.050  49.500  1.00  0.00           C
ATOM    382  HB1 LEU A  27      16.870  61.340  50.270  1.00  0.00           H
ATOM    383  HB2 LEU A  27      17.680  61.410  48.710  1.00  0.00           H
ATOM    384  CG  LEU A  27      15.940  62.770  49.030  1.00  0.00           C
ATOM    385  HG  LEU A  27      15.660  63.650  49.650  1.00  0.00           H
ATOM    386  CD1 LEU A  27      16.200  63.300  47.600  1.00  0.00           C
ATOM    387 1HD1 LEU A  27      15.300  63.630  47.020  1.00  0.00           H
ATOM    388 2HD1 LEU A  27      16.770  62.510  47.070  1.00  0.00           H
ATOM    389 3HD1 LEU A  27      16.790  64.230  47.750  1.00  0.00           H
ATOM    390  CD2 LEU A  27      14.910  61.560  49.060  1.00  0.00           C
ATOM    391 1HD2 LEU A  27      14.190  61.670  48.220  1.00  0.00           H
ATOM    392 2HD2 LEU A  27      14.450  61.390  50.050  1.00  0.00           H
ATOM    393 3HD2 LEU A  27      15.460  60.660  48.690  1.00  0.00           H
ATOM    394  C   LEU A  27      19.210  63.760  49.470  1.00  0.00           C
ATOM    395  O   LEU A  27      19.400  64.970  49.510  1.00  0.00           O
ATOM    396  N   ASN A  28      19.990  63.060  48.600  1.00  0.00           N
ATOM    397  HN  ASN A  28      19.810  62.080  48.570  1.00  0.00           H
ATOM    398  CA  ASN A  28      20.950  63.630  47.630  1.00  0.00           C
ATOM    399  HA  ASN A  28      21.610  64.280  48.180  1.00  0.00           H
ATOM    400  CB  ASN A  28      21.820  62.580  46.930  1.00  0.00           C
ATOM    401  HB1 ASN A  28      22.660  63.090  46.400  1.00  0.00           H
ATOM    402  HB2 ASN A  28      21.250  62.050  46.130  1.00  0.00           H
ATOM    403  CG  ASN A  28      22.480  61.610  47.900  1.00  0.00           C
ATOM    404  OD1 ASN A  28      22.740  61.870  49.100  1.00  0.00           O
ATOM    405  ND2 ASN A  28      22.830  60.450  47.310  1.00  0.00           N
ATOM    406 1HD2 ASN A  28      23.330  59.790  47.870  1.00  0.00           H
ATOM    407 2HD2 ASN A  28      22.350  60.250  46.460  1.00  0.00           H
ATOM    408  C   ASN A  28      20.260  64.260  46.430  1.00  0.00           C
ATOM    409  O   ASN A  28      19.090  64.100  46.090  1.00  0.00           O
ATOM    410  N   GLY A  29      21.050  65.120  45.670  1.00  0.00           N
ATOM    411  HN  GLY A  29      21.890  65.480  46.080  1.00  0.00           H
ATOM    412  CA  GLY A  29      20.670  65.580  44.310  1.00  0.00           C
ATOM    413  HA1 GLY A  29      20.300  66.580  44.510  1.00  0.00           H
ATOM    414  HA2 GLY A  29      19.960  64.940  43.800  1.00  0.00           H
ATOM    415  C   GLY A  29      21.930  65.820  43.460  1.00  0.00           C
ATOM    416  O   GLY A  29      23.040  65.800  43.960  1.00  0.00           O
ATOM    417  N   LEU A  30      21.860  65.910  42.080  1.00  0.00           N
ATOM    418  HN  LEU A  30      20.990  65.650  41.670  1.00  0.00           H
ATOM    419  CA  LEU A  30      23.030  66.100  41.250  1.00  0.00           C
ATOM    420  HA  LEU A  30      23.930  66.190  41.840  1.00  0.00           H
ATOM    421  CB  LEU A  30      23.120  64.950  40.140  1.00  0.00           C
ATOM    422  HB1 LEU A  30      22.150  65.070  39.620  1.00  0.00           H
ATOM    423  HB2 LEU A  30      23.060  63.960  40.640  1.00  0.00           H
ATOM    424  CG  LEU A  30      24.270  65.010  39.170  1.00  0.00           C
ATOM    425  HG  LEU A  30      24.410  66.050  38.790  1.00  0.00           H
ATOM    426  CD1 LEU A  30      25.650  64.610  39.790  1.00  0.00           C
ATOM    427 1HD1 LEU A  30      25.850  65.240  40.670  1.00  0.00           H
ATOM    428 2HD1 LEU A  30      26.450  64.730  39.020  1.00  0.00           H
ATOM    429 3HD1 LEU A  30      25.720  63.560  40.160  1.00  0.00           H
ATOM    430  CD2 LEU A  30      23.980  64.170  37.950  1.00  0.00           C
ATOM    431 1HD2 LEU A  30      23.060  64.460  37.390  1.00  0.00           H
ATOM    432 2HD2 LEU A  30      23.800  63.090  38.150  1.00  0.00           H
ATOM    433 3HD2 LEU A  30      24.840  64.330  37.250  1.00  0.00           H
ATOM    434  C   LEU A  30      22.880  67.400  40.450  1.00  0.00           C
ATOM    435  O   LEU A  30      21.910  67.670  39.730  1.00  0.00           O
ATOM    436  N   TRP A  31      23.830  68.350  40.570  1.00  0.00           N
ATOM    437  HN  TRP A  31      24.620  68.130  41.140  1.00  0.00           H
ATOM    438  CA  TRP A  31      23.650  69.700  40.090  1.00  0.00           C
ATOM    439  HA  TRP A  31      22.640  69.900  39.780  1.00  0.00           H
ATOM    440  CB  TRP A  31      23.820  70.650  41.320  1.00  0.00           C
ATOM    441  HB1 TRP A  31      24.840  70.420  41.690  1.00  0.00           H
ATOM    442  HB2 TRP A  31      23.100  70.230  42.050  1.00  0.00           H
ATOM    443  CG  TRP A  31      23.680  72.160  41.260  1.00  0.00           C
ATOM    444  CD1 TRP A  31      22.960  73.000  40.410  1.00  0.00           C
ATOM    445  HD1 TRP A  31      22.250  72.720  39.640  1.00  0.00           H
ATOM    446  NE1 TRP A  31      23.220  74.330  40.680  1.00  0.00           N
ATOM    447  HE1 TRP A  31      22.750  75.100  40.310  1.00  0.00           H
ATOM    448  CE2 TRP A  31      24.100  74.400  41.790  1.00  0.00           C
ATOM    449  CD2 TRP A  31      24.460  73.020  42.170  1.00  0.00           C
ATOM    450  CE3 TRP A  31      25.510  72.850  43.070  1.00  0.00           C
ATOM    451  HE3 TRP A  31      25.660  71.820  43.360  1.00  0.00           H
ATOM    452  CZ3 TRP A  31      26.130  74.010  43.620  1.00  0.00           C
ATOM    453  HZ3 TRP A  31      26.890  73.840  44.370  1.00  0.00           H
ATOM    454  CZ2 TRP A  31      24.690  75.490  42.380  1.00  0.00           C
ATOM    455  HZ2 TRP A  31      24.530  76.510  42.060  1.00  0.00           H
ATOM    456  CH2 TRP A  31      25.790  75.260  43.220  1.00  0.00           C
ATOM    457  HH2 TRP A  31      26.240  76.080  43.750  1.00  0.00           H
ATOM    458  C   TRP A  31      24.580  70.040  38.890  1.00  0.00           C
ATOM    459  O   TRP A  31      25.770  70.120  39.030  1.00  0.00           O
ATOM    460  N   LEU A  32      23.910  70.160  37.710  1.00  0.00           N
ATOM    461  HN  LEU A  32      22.920  70.240  37.670  1.00  0.00           H
ATOM    462  CA  LEU A  32      24.640  70.470  36.490  1.00  0.00           C
ATOM    463  HA  LEU A  32      25.620  70.730  36.850  1.00  0.00           H
ATOM    464  CB  LEU A  32      24.520  69.290  35.500  1.00  0.00           C
ATOM    465  HB1 LEU A  32      25.080  69.440  34.550  1.00  0.00           H
ATOM    466  HB2 LEU A  32      23.480  69.040  35.190  1.00  0.00           H
ATOM    467  CG  LEU A  32      24.890  67.890  35.990  1.00  0.00           C
ATOM    468  HG  LEU A  32      24.280  67.640  36.890  1.00  0.00           H
ATOM    469  CD1 LEU A  32      24.580  66.870  34.910  1.00  0.00           C
ATOM    470 1HD1 LEU A  32      24.800  65.840  35.270  1.00  0.00           H
ATOM    471 2HD1 LEU A  32      25.110  67.160  33.980  1.00  0.00           H
ATOM    472 3HD1 LEU A  32      23.500  67.050  34.700  1.00  0.00           H
ATOM    473  CD2 LEU A  32      26.380  67.870  36.240  1.00  0.00           C
ATOM    474 1HD2 LEU A  32      26.680  68.650  36.970  1.00  0.00           H
ATOM    475 2HD2 LEU A  32      26.960  67.980  35.300  1.00  0.00           H
ATOM    476 3HD2 LEU A  32      26.680  66.900  36.700  1.00  0.00           H
ATOM    477  C   LEU A  32      23.960  71.710  35.910  1.00  0.00           C
ATOM    478  O   LEU A  32      22.700  71.770  35.790  1.00  0.00           O
ATOM    479  N   ASP A  33      24.740  72.730  35.480  1.00  0.00           N
ATOM    480  HN  ASP A  33      25.730  72.630  35.450  1.00  0.00           H
ATOM    481  CA  ASP A  33      24.230  74.090  35.340  1.00  0.00           C
ATOM    482  HA  ASP A  33      25.070  74.760  35.430  1.00  0.00           H
ATOM    483  CB  ASP A  33      23.550  74.370  33.920  1.00  0.00           C
ATOM    484  HB1 ASP A  33      23.380  75.450  33.710  1.00  0.00           H
ATOM    485  HB2 ASP A  33      22.640  73.740  33.850  1.00  0.00           H
ATOM    486  CG  ASP A  33      24.500  73.860  32.970  1.00  0.00           C
ATOM    487  OD1 ASP A  33      24.090  72.940  32.210  1.00  0.00           O
ATOM    488  OD2 ASP A  33      25.630  74.350  32.800  1.00  0.00           O
ATOM    489  C   ASP A  33      23.330  74.550  36.520  1.00  0.00           C
ATOM    490  O   ASP A  33      23.770  74.500  37.650  1.00  0.00           O
ATOM    491  N   ASP A  34      22.110  74.980  36.140  1.00  0.00           N
ATOM    492  HN  ASP A  34      21.890  74.840  35.170  1.00  0.00           H
ATOM    493  CA  ASP A  34      21.090  75.480  37.050  1.00  0.00           C
ATOM    494  HA  ASP A  34      21.580  75.590  38.000  1.00  0.00           H
ATOM    495  CB  ASP A  34      20.680  76.930  36.620  1.00  0.00           C
ATOM    496  HB1 ASP A  34      21.610  77.540  36.700  1.00  0.00           H
ATOM    497  HB2 ASP A  34      19.920  77.210  37.380  1.00  0.00           H
ATOM    498  CG  ASP A  34      20.000  77.130  35.260  1.00  0.00           C
ATOM    499  OD1 ASP A  34      19.790  78.340  34.900  1.00  0.00           O
ATOM    500  OD2 ASP A  34      19.690  76.080  34.620  1.00  0.00           O
ATOM    501  C   ASP A  34      19.910  74.500  37.140  1.00  0.00           C
ATOM    502  O   ASP A  34      18.830  74.810  37.500  1.00  0.00           O
ATOM    503  N   THR A  35      20.280  73.190  36.940  1.00  0.00           N
ATOM    504  HN  THR A  35      21.240  73.010  36.720  1.00  0.00           H
ATOM    505  CA  THR A  35      19.440  72.040  37.020  1.00  0.00           C
ATOM    506  HA  THR A  35      18.470  72.300  37.420  1.00  0.00           H
ATOM    507  CB  THR A  35      19.220  71.240  35.700  1.00  0.00           C
ATOM    508  HB  THR A  35      20.080  70.660  35.310  1.00  0.00           H
ATOM    509  OG1 THR A  35      18.610  71.990  34.670  1.00  0.00           O
ATOM    510  HG1 THR A  35      18.650  71.480  33.850  1.00  0.00           H
ATOM    511  CG2 THR A  35      18.130  70.090  35.830  1.00  0.00           C
ATOM    512 1HG2 THR A  35      17.220  70.440  36.350  1.00  0.00           H
ATOM    513 2HG2 THR A  35      18.540  69.270  36.460  1.00  0.00           H
ATOM    514 3HG2 THR A  35      17.780  69.680  34.850  1.00  0.00           H
ATOM    515  C   THR A  35      19.860  71.110  38.150  1.00  0.00           C
ATOM    516  O   THR A  35      20.980  70.610  38.090  1.00  0.00           O
ATOM    517  N   VAL A  36      19.060  70.750  39.140  1.00  0.00           N
ATOM    518  HN  VAL A  36      18.160  71.150  39.260  1.00  0.00           H
ATOM    519  CA  VAL A  36      19.380  69.710  40.130  1.00  0.00           C
ATOM    520  HA  VAL A  36      20.400  69.370  40.150  1.00  0.00           H
ATOM    521  CB  VAL A  36      19.090  70.080  41.570  1.00  0.00           C
ATOM    522  HB  VAL A  36      18.070  70.480  41.760  1.00  0.00           H
ATOM    523  CG1 VAL A  36      19.380  68.970  42.550  1.00  0.00           C
ATOM    524 1HG1 VAL A  36      18.480  68.330  42.650  1.00  0.00           H
ATOM    525 2HG1 VAL A  36      19.550  69.360  43.580  1.00  0.00           H
ATOM    526 3HG1 VAL A  36      20.210  68.290  42.290  1.00  0.00           H
ATOM    527  CG2 VAL A  36      20.010  71.280  41.990  1.00  0.00           C
ATOM    528 1HG2 VAL A  36      21.100  71.090  41.960  1.00  0.00           H
ATOM    529 2HG2 VAL A  36      19.830  71.550  43.050  1.00  0.00           H
ATOM    530 3HG2 VAL A  36      19.740  72.210  41.440  1.00  0.00           H
ATOM    531  C   VAL A  36      18.470  68.490  39.810  1.00  0.00           C
ATOM    532  O   VAL A  36      17.280  68.480  39.950  1.00  0.00           O
ATOM    533  N   TYR A  37      19.010  67.370  39.410  1.00  0.00           N
ATOM    534  HN  TYR A  37      19.980  67.440  39.170  1.00  0.00           H
ATOM    535  CA  TYR A  37      18.260  66.080  39.310  1.00  0.00           C
ATOM    536  HA  TYR A  37      17.250  66.260  38.950  1.00  0.00           H
ATOM    537  CB  TYR A  37      18.980  65.140  38.260  1.00  0.00           C
ATOM    538  HB1 TYR A  37      18.350  64.230  38.100  1.00  0.00           H
ATOM    539  HB2 TYR A  37      19.930  64.820  38.740  1.00  0.00           H
ATOM    540  CG  TYR A  37      19.140  65.920  36.930  1.00  0.00           C
ATOM    541  CD1 TYR A  37      20.370  66.510  36.640  1.00  0.00           C
ATOM    542  HD1 TYR A  37      21.040  66.650  37.480  1.00  0.00           H
ATOM    543  CE1 TYR A  37      20.630  66.960  35.260  1.00  0.00           C
ATOM    544  HE1 TYR A  37      21.490  67.570  35.010  1.00  0.00           H
ATOM    545  CZ  TYR A  37      19.530  67.010  34.420  1.00  0.00           C
ATOM    546  OH  TYR A  37      19.680  67.530  33.130  1.00  0.00           O
ATOM    547  HH  TYR A  37      18.860  67.410  32.650  1.00  0.00           H
ATOM    548  CD2 TYR A  37      18.120  65.950  35.970  1.00  0.00           C
ATOM    549  HD2 TYR A  37      17.170  65.470  36.160  1.00  0.00           H
ATOM    550  CE2 TYR A  37      18.320  66.550  34.700  1.00  0.00           C
ATOM    551  HE2 TYR A  37      17.460  66.600  34.060  1.00  0.00           H
ATOM    552  C   TYR A  37      18.240  65.340  40.660  1.00  0.00           C
ATOM    553  O   TYR A  37      19.290  65.180  41.270  1.00  0.00           O
ATOM    554  N   CYS A  38      17.100  65.000  41.220  1.00  0.00           N
ATOM    555  HN  CYS A  38      16.230  65.250  40.800  1.00  0.00           H
ATOM    556  CA  CYS A  38      17.000  64.240  42.470  1.00  0.00           C
ATOM    557  HA  CYS A  38      17.930  63.700  42.600  1.00  0.00           H
ATOM    558  CB  CYS A  38      16.680  65.220  43.580  1.00  0.00           C
ATOM    559  HB1 CYS A  38      17.360  66.070  43.380  1.00  0.00           H
ATOM    560  HB2 CYS A  38      17.050  64.870  44.570  1.00  0.00           H
ATOM    561  SG  CYS A  38      15.000  66.040  43.650  1.00  0.00           S
ATOM    562  HG1 CYS A  38      14.330  64.900  43.650  1.00  0.00           H
ATOM    563  C   CYS A  38      15.870  63.270  42.370  1.00  0.00           C
ATOM    564  O   CYS A  38      15.080  63.340  41.450  1.00  0.00           O
ATOM    565  N   PRO A  39      15.850  62.210  43.220  1.00  0.00           N
ATOM    566  CD  PRO A  39      16.890  61.940  44.200  1.00  0.00           C
ATOM    567  HD1 PRO A  39      16.820  62.770  44.940  1.00  0.00           H
ATOM    568  HD2 PRO A  39      17.920  62.030  43.790  1.00  0.00           H
ATOM    569  CA  PRO A  39      14.650  61.480  43.600  1.00  0.00           C
ATOM    570  HA  PRO A  39      14.330  60.750  42.870  1.00  0.00           H
ATOM    571  CB  PRO A  39      15.020  60.720  44.930  1.00  0.00           C
ATOM    572  HB1 PRO A  39      14.670  59.670  44.950  1.00  0.00           H
ATOM    573  HB2 PRO A  39      14.720  61.290  45.840  1.00  0.00           H
ATOM    574  CG  PRO A  39      16.550  60.650  44.810  1.00  0.00           C
ATOM    575  HG1 PRO A  39      16.950  60.490  45.840  1.00  0.00           H
ATOM    576  HG2 PRO A  39      16.960  59.870  44.130  1.00  0.00           H
ATOM    577  C   PRO A  39      13.250  62.250  43.760  1.00  0.00           C
ATOM    578  O   PRO A  39      13.120  63.390  44.260  1.00  0.00           O
ATOM    579  N   ARG A  40      12.100  61.600  43.400  1.00  0.00           N
ATOM    580  HN  ARG A  40      12.250  60.640  43.170  1.00  0.00           H
ATOM    581  CA  ARG A  40      10.770  62.060  43.570  1.00  0.00           C
ATOM    582  HA  ARG A  40      10.740  63.140  43.520  1.00  0.00           H
ATOM    583  CB  ARG A  40       9.720  61.480  42.510  1.00  0.00           C
ATOM    584  HB1 ARG A  40       9.850  62.040  41.560  1.00  0.00           H
ATOM    585  HB2 ARG A  40       8.680  61.580  42.890  1.00  0.00           H
ATOM    586  CG  ARG A  40       9.880  60.020  42.130  1.00  0.00           C
ATOM    587  HG1 ARG A  40       9.430  59.420  42.960  1.00  0.00           H
ATOM    588  HG2 ARG A  40      10.940  59.730  42.000  1.00  0.00           H
ATOM    589  CD  ARG A  40       8.990  59.650  40.880  1.00  0.00           C
ATOM    590  HD1 ARG A  40       9.330  60.370  40.110  1.00  0.00           H
ATOM    591  HD2 ARG A  40       7.950  60.020  40.950  1.00  0.00           H
ATOM    592  NE  ARG A  40       9.170  58.210  40.520  1.00  0.00           N
ATOM    593  HE  ARG A  40       9.930  57.720  40.940  1.00  0.00           H
ATOM    594  CZ  ARG A  40       8.240  57.500  39.870  1.00  0.00           C
ATOM    595  NH1 ARG A  40       7.320  58.120  39.240  1.00  0.00           N
ATOM    596 1HH1 ARG A  40       7.380  59.110  39.100  1.00  0.00           H
ATOM    597 2HH1 ARG A  40       6.550  57.660  38.790  1.00  0.00           H
ATOM    598  NH2 ARG A  40       8.410  56.220  39.800  1.00  0.00           N
ATOM    599 1HH2 ARG A  40       7.940  55.600  39.180  1.00  0.00           H
ATOM    600 2HH2 ARG A  40       9.210  55.890  40.310  1.00  0.00           H
ATOM    601  C   ARG A  40      10.160  61.680  44.980  1.00  0.00           C
ATOM    602  O   ARG A  40       9.010  62.010  45.350  1.00  0.00           O
ATOM    603  N   HSP A  41      11.060  61.040  45.790  1.00  0.00           N
ATOM    604  HN  HSP A  41      11.920  60.690  45.420  1.00  0.00           H
ATOM    605  CA  HSP A  41      10.880  60.480  47.140  1.00  0.00           C
ATOM    606  HA  HSP A  41       9.850  60.200  47.280  1.00  0.00           H
ATOM    607  CB  HSP A  41      11.780  59.210  47.450  1.00  0.00           C
ATOM    608  HB1 HSP A  41      12.820  59.510  47.200  1.00  0.00           H
ATOM    609  HB2 HSP A  41      11.500  58.460  46.690  1.00  0.00           H
ATOM    610  CD2 HSP A  41      12.180  57.310  49.080  1.00  0.00           C
ATOM    611  HD2 HSP A  41      12.600  56.610  48.360  1.00  0.00           H
ATOM    612  CG  HSP A  41      11.700  58.540  48.810  1.00  0.00           C
ATOM    613  NE2 HSP A  41      11.950  57.040  50.360  1.00  0.00           N
ATOM    614  HE2 HSP A  41      12.100  56.170  50.840  1.00  0.00           H
ATOM    615  ND1 HSP A  41      11.200  59.020  49.990  1.00  0.00           N
ATOM    616  HD1 HSP A  41      10.950  59.960  50.220  1.00  0.00           H
ATOM    617  CE1 HSP A  41      11.450  58.130  50.930  1.00  0.00           C
ATOM    618  HE1 HSP A  41      11.070  58.140  51.930  1.00  0.00           H
ATOM    619  C   HSP A  41      11.100  61.630  48.190  1.00  0.00           C
ATOM    620  O   HSP A  41      10.960  61.520  49.420  1.00  0.00           O
ATOM    621  N   VAL A  42      11.590  62.790  47.780  1.00  0.00           N
ATOM    622  HN  VAL A  42      11.680  62.890  46.790  1.00  0.00           H
ATOM    623  CA  VAL A  42      11.820  63.900  48.590  1.00  0.00           C
ATOM    624  HA  VAL A  42      12.350  63.640  49.500  1.00  0.00           H
ATOM    625  CB  VAL A  42      12.680  64.940  47.820  1.00  0.00           C
ATOM    626  HB  VAL A  42      13.460  64.370  47.270  1.00  0.00           H
ATOM    627  CG1 VAL A  42      11.960  65.720  46.720  1.00  0.00           C
ATOM    628 1HG1 VAL A  42      12.650  66.440  46.220  1.00  0.00           H
ATOM    629 2HG1 VAL A  42      11.180  66.330  47.220  1.00  0.00           H
ATOM    630 3HG1 VAL A  42      11.600  64.950  46.010  1.00  0.00           H
ATOM    631  CG2 VAL A  42      13.380  65.880  48.850  1.00  0.00           C
ATOM    632 1HG2 VAL A  42      13.920  66.720  48.360  1.00  0.00           H
ATOM    633 2HG2 VAL A  42      14.190  65.310  49.360  1.00  0.00           H
ATOM    634 3HG2 VAL A  42      12.640  66.180  49.620  1.00  0.00           H
ATOM    635  C   VAL A  42      10.450  64.560  49.170  1.00  0.00           C
ATOM    636  O   VAL A  42      10.470  65.240  50.160  1.00  0.00           O
ATOM    637  N   ILE A  43       9.330  64.350  48.450  1.00  0.00           N
ATOM    638  HN  ILE A  43       9.430  64.110  47.480  1.00  0.00           H
ATOM    639  CA  ILE A  43       8.000  64.850  48.850  1.00  0.00           C
ATOM    640  HA  ILE A  43       8.150  65.750  49.430  1.00  0.00           H
ATOM    641  CB  ILE A  43       7.230  65.280  47.580  1.00  0.00           C
ATOM    642  HB  ILE A  43       6.270  65.780  47.830  1.00  0.00           H
ATOM    643  CG2 ILE A  43       8.100  66.290  46.960  1.00  0.00           C
ATOM    644 1HG2 ILE A  43       7.570  66.700  46.070  1.00  0.00           H
ATOM    645 2HG2 ILE A  43       9.000  65.850  46.490  1.00  0.00           H
ATOM    646 3HG2 ILE A  43       8.310  67.200  47.570  1.00  0.00           H
ATOM    647  CG1 ILE A  43       6.800  64.160  46.670  1.00  0.00           C
ATOM    648 1HG1 ILE A  43       6.250  63.400  47.270  1.00  0.00           H
ATOM    649 2HG1 ILE A  43       7.720  63.610  46.350  1.00  0.00           H
ATOM    650  CD  ILE A  43       6.280  64.640  45.340  1.00  0.00           C
ATOM    651  HD1 ILE A  43       5.520  65.420  45.510  1.00  0.00           H
ATOM    652  HD2 ILE A  43       5.700  63.900  44.740  1.00  0.00           H
ATOM    653  HD3 ILE A  43       7.050  64.940  44.590  1.00  0.00           H
ATOM    654  C   ILE A  43       7.220  63.820  49.670  1.00  0.00           C
ATOM    655  O   ILE A  43       5.940  63.870  49.840  1.00  0.00           O
ATOM    656  N   CYS A  44       7.890  62.660  49.950  1.00  0.00           N
ATOM    657  HN  CYS A  44       8.850  62.600  49.670  1.00  0.00           H
ATOM    658  CA  CYS A  44       7.350  61.500  50.500  1.00  0.00           C
ATOM    659  HA  CYS A  44       6.340  61.680  50.830  1.00  0.00           H
ATOM    660  CB  CYS A  44       7.270  60.320  49.520  1.00  0.00           C
ATOM    661  HB1 CYS A  44       6.790  59.390  49.900  1.00  0.00           H
ATOM    662  HB2 CYS A  44       8.310  59.950  49.400  1.00  0.00           H
ATOM    663  SG  CYS A  44       6.880  60.710  47.810  1.00  0.00           S
ATOM    664  HG1 CYS A  44       8.050  60.700  47.180  1.00  0.00           H
ATOM    665  C   CYS A  44       8.150  60.970  51.670  1.00  0.00           C
ATOM    666  O   CYS A  44       9.410  60.900  51.570  1.00  0.00           O
ATOM    667  N   THR A  45       7.510  60.480  52.680  1.00  0.00           N
ATOM    668  HN  THR A  45       6.510  60.470  52.740  1.00  0.00           H
ATOM    669  CA  THR A  45       8.020  59.680  53.810  1.00  0.00           C
ATOM    670  HA  THR A  45       9.040  60.040  53.900  1.00  0.00           H
ATOM    671  CB  THR A  45       7.280  59.750  55.120  1.00  0.00           C
ATOM    672  HB  THR A  45       7.960  59.400  55.930  1.00  0.00           H
ATOM    673  OG1 THR A  45       6.080  59.040  55.120  1.00  0.00           O
ATOM    674  HG1 THR A  45       5.870  58.880  56.040  1.00  0.00           H
ATOM    675  CG2 THR A  45       6.990  61.280  55.400  1.00  0.00           C
ATOM    676 1HG2 THR A  45       8.000  61.710  55.260  1.00  0.00           H
ATOM    677 2HG2 THR A  45       6.770  61.190  56.480  1.00  0.00           H
ATOM    678 3HG2 THR A  45       6.120  61.760  54.900  1.00  0.00           H
ATOM    679  C   THR A  45       8.120  58.180  53.410  1.00  0.00           C
ATOM    680  O   THR A  45       7.530  57.790  52.410  1.00  0.00           O
ATOM    681  N   ALA A  46       8.870  57.340  54.100  1.00  0.00           N
ATOM    682  HN  ALA A  46       9.360  57.680  54.900  1.00  0.00           H
ATOM    683  CA  ALA A  46       9.130  56.000  53.680  1.00  0.00           C
ATOM    684  HA  ALA A  46       9.560  56.080  52.690  1.00  0.00           H
ATOM    685  CB  ALA A  46      10.120  55.210  54.490  1.00  0.00           C
ATOM    686  HB1 ALA A  46      11.090  55.740  54.490  1.00  0.00           H
ATOM    687  HB2 ALA A  46      10.340  54.230  54.010  1.00  0.00           H
ATOM    688  HB3 ALA A  46       9.780  55.100  55.550  1.00  0.00           H
ATOM    689  C   ALA A  46       7.980  55.090  53.440  1.00  0.00           C
ATOM    690  O   ALA A  46       7.810  54.470  52.430  1.00  0.00           O
ATOM    691  N   GLU A  47       7.100  55.150  54.410  1.00  0.00           N
ATOM    692  HN  GLU A  47       7.200  55.690  55.250  1.00  0.00           H
ATOM    693  CA  GLU A  47       5.790  54.400  54.320  1.00  0.00           C
ATOM    694  HA  GLU A  47       6.070  53.360  54.180  1.00  0.00           H
ATOM    695  CB  GLU A  47       5.010  54.810  55.590  1.00  0.00           C
ATOM    696  HB1 GLU A  47       4.860  55.910  55.600  1.00  0.00           H
ATOM    697  HB2 GLU A  47       5.710  54.660  56.450  1.00  0.00           H
ATOM    698  CG  GLU A  47       3.640  54.090  55.750  1.00  0.00           C
ATOM    699  HG1 GLU A  47       3.790  53.000  55.680  1.00  0.00           H
ATOM    700  HG2 GLU A  47       3.040  54.510  54.910  1.00  0.00           H
ATOM    701  CD  GLU A  47       2.920  54.390  57.060  1.00  0.00           C
ATOM    702  OE1 GLU A  47       2.740  53.410  57.780  1.00  0.00           O
ATOM    703  OE2 GLU A  47       2.570  55.560  57.390  1.00  0.00           O
ATOM    704  C   GLU A  47       4.910  54.960  53.120  1.00  0.00           C
ATOM    705  O   GLU A  47       4.340  54.200  52.360  1.00  0.00           O
ATOM    706  N   ASP A  48       4.950  56.320  52.970  1.00  0.00           N
ATOM    707  HN  ASP A  48       5.430  56.900  53.630  1.00  0.00           H
ATOM    708  CA  ASP A  48       4.280  57.070  51.940  1.00  0.00           C
ATOM    709  HA  ASP A  48       3.240  56.800  51.850  1.00  0.00           H
ATOM    710  CB  ASP A  48       4.270  58.580  52.210  1.00  0.00           C
ATOM    711  HB1 ASP A  48       3.670  59.060  51.400  1.00  0.00           H
ATOM    712  HB2 ASP A  48       5.240  59.110  52.310  1.00  0.00           H
ATOM    713  CG  ASP A  48       3.420  58.880  53.510  1.00  0.00           C
ATOM    714  OD1 ASP A  48       2.660  58.060  54.030  1.00  0.00           O
ATOM    715  OD2 ASP A  48       3.620  60.010  53.980  1.00  0.00           O
ATOM    716  C   ASP A  48       4.770  56.730  50.550  1.00  0.00           C
ATOM    717  O   ASP A  48       3.970  56.610  49.580  1.00  0.00           O
ATOM    718  N   MET A  49       6.080  56.360  50.420  1.00  0.00           N
ATOM    719  HN  MET A  49       6.690  56.630  51.170  1.00  0.00           H
ATOM    720  CA  MET A  49       6.730  56.170  49.080  1.00  0.00           C
ATOM    721  HA  MET A  49       6.520  57.010  48.440  1.00  0.00           H
ATOM    722  CB  MET A  49       8.170  55.750  49.290  1.00  0.00           C
ATOM    723  HB1 MET A  49       8.170  54.740  49.760  1.00  0.00           H
ATOM    724  HB2 MET A  49       8.660  56.380  50.060  1.00  0.00           H
ATOM    725  CG  MET A  49       9.070  55.650  48.070  1.00  0.00           C
ATOM    726  HG1 MET A  49       8.760  54.750  47.490  1.00  0.00           H
ATOM    727  HG2 MET A  49      10.140  55.470  48.310  1.00  0.00           H
ATOM    728  SD  MET A  49       8.810  57.150  47.020  1.00  0.00           S
ATOM    729  CE  MET A  49       9.780  56.540  45.670  1.00  0.00           C
ATOM    730  HE1 MET A  49      10.650  55.920  45.970  1.00  0.00           H
ATOM    731  HE2 MET A  49       9.980  57.420  45.010  1.00  0.00           H
ATOM    732  HE3 MET A  49       9.070  55.950  45.070  1.00  0.00           H
ATOM    733  C   MET A  49       6.080  55.050  48.300  1.00  0.00           C
ATOM    734  O   MET A  49       6.120  55.030  47.070  1.00  0.00           O
ATOM    735  N   LEU A  50       5.550  54.040  48.980  1.00  0.00           N
ATOM    736  HN  LEU A  50       5.310  54.180  49.940  1.00  0.00           H
ATOM    737  CA  LEU A  50       5.160  52.780  48.420  1.00  0.00           C
ATOM    738  HA  LEU A  50       5.950  52.490  47.740  1.00  0.00           H
ATOM    739  CB  LEU A  50       4.900  51.770  49.570  1.00  0.00           C
ATOM    740  HB1 LEU A  50       4.620  50.760  49.180  1.00  0.00           H
ATOM    741  HB2 LEU A  50       4.040  52.170  50.150  1.00  0.00           H
ATOM    742  CG  LEU A  50       6.030  51.600  50.590  1.00  0.00           C
ATOM    743  HG  LEU A  50       6.490  52.570  50.870  1.00  0.00           H
ATOM    744  CD1 LEU A  50       5.610  50.890  51.870  1.00  0.00           C
ATOM    745 1HD1 LEU A  50       6.390  50.750  52.650  1.00  0.00           H
ATOM    746 2HD1 LEU A  50       5.050  49.960  51.670  1.00  0.00           H
ATOM    747 3HD1 LEU A  50       4.850  51.470  52.440  1.00  0.00           H
ATOM    748  CD2 LEU A  50       7.110  50.790  49.880  1.00  0.00           C
ATOM    749 1HD2 LEU A  50       7.460  51.260  48.940  1.00  0.00           H
ATOM    750 2HD2 LEU A  50       6.710  49.800  49.570  1.00  0.00           H
ATOM    751 3HD2 LEU A  50       7.930  50.620  50.610  1.00  0.00           H
ATOM    752  C   LEU A  50       3.850  52.880  47.630  1.00  0.00           C
ATOM    753  O   LEU A  50       3.480  51.960  46.870  1.00  0.00           O
ATOM    754  N   ASN A  51       3.180  53.980  47.790  1.00  0.00           N
ATOM    755  HN  ASN A  51       3.570  54.660  48.410  1.00  0.00           H
ATOM    756  CA  ASN A  51       2.000  54.410  47.050  1.00  0.00           C
ATOM    757  HA  ASN A  51       1.350  53.550  46.950  1.00  0.00           H
ATOM    758  CB  ASN A  51       1.190  55.510  47.850  1.00  0.00           C
ATOM    759  HB1 ASN A  51       0.400  55.950  47.210  1.00  0.00           H
ATOM    760  HB2 ASN A  51       1.850  56.370  48.080  1.00  0.00           H
ATOM    761  CG  ASN A  51       0.530  54.950  49.090  1.00  0.00           C
ATOM    762  OD1 ASN A  51      -0.420  54.150  48.970  1.00  0.00           O
ATOM    763  ND2 ASN A  51       1.160  55.180  50.270  1.00  0.00           N
ATOM    764 1HD2 ASN A  51       1.900  55.850  50.270  1.00  0.00           H
ATOM    765 2HD2 ASN A  51       0.800  54.850  51.140  1.00  0.00           H
ATOM    766  C   ASN A  51       2.380  55.040  45.710  1.00  0.00           C
ATOM    767  O   ASN A  51       3.290  55.860  45.710  1.00  0.00           O
ATOM    768  N   PRO A  52       1.780  54.680  44.530  1.00  0.00           N
ATOM    769  CD  PRO A  52       0.620  53.700  44.570  1.00  0.00           C
ATOM    770  HD1 PRO A  52      -0.040  54.020  45.410  1.00  0.00           H
ATOM    771  HD2 PRO A  52       0.900  52.670  44.880  1.00  0.00           H
ATOM    772  CA  PRO A  52       1.970  55.280  43.230  1.00  0.00           C
ATOM    773  HA  PRO A  52       3.000  55.090  42.990  1.00  0.00           H
ATOM    774  CB  PRO A  52       1.150  54.310  42.320  1.00  0.00           C
ATOM    775  HB1 PRO A  52       1.950  53.560  42.130  1.00  0.00           H
ATOM    776  HB2 PRO A  52       0.890  54.830  41.380  1.00  0.00           H
ATOM    777  CG  PRO A  52       0.020  53.690  43.150  1.00  0.00           C
ATOM    778  HG1 PRO A  52      -0.920  54.260  42.970  1.00  0.00           H
ATOM    779  HG2 PRO A  52      -0.200  52.660  42.790  1.00  0.00           H
ATOM    780  C   PRO A  52       1.480  56.710  43.190  1.00  0.00           C
ATOM    781  O   PRO A  52       0.750  57.260  44.050  1.00  0.00           O
ATOM    782  N   ASN A  53       1.830  57.390  42.110  1.00  0.00           N
ATOM    783  HN  ASN A  53       2.310  56.900  41.390  1.00  0.00           H
ATOM    784  CA  ASN A  53       1.370  58.680  41.670  1.00  0.00           C
ATOM    785  HA  ASN A  53       1.770  58.900  40.690  1.00  0.00           H
ATOM    786  CB  ASN A  53      -0.200  58.780  41.410  1.00  0.00           C
ATOM    787  HB1 ASN A  53      -0.760  58.520  42.340  1.00  0.00           H
ATOM    788  HB2 ASN A  53      -0.390  58.100  40.560  1.00  0.00           H
ATOM    789  CG  ASN A  53      -0.780  60.100  40.950  1.00  0.00           C
ATOM    790  OD1 ASN A  53      -0.120  61.150  40.760  1.00  0.00           O
ATOM    791  ND2 ASN A  53      -2.120  60.190  40.760  1.00  0.00           N
ATOM    792 1HD2 ASN A  53      -2.480  61.130  40.720  1.00  0.00           H
ATOM    793 2HD2 ASN A  53      -2.690  59.390  40.600  1.00  0.00           H
ATOM    794  C   ASN A  53       2.010  59.760  42.450  1.00  0.00           C
ATOM    795  O   ASN A  53       1.430  60.150  43.460  1.00  0.00           O
ATOM    796  N   TYR A  54       3.130  60.330  42.060  1.00  0.00           N
ATOM    797  HN  TYR A  54       3.590  59.960  41.260  1.00  0.00           H
ATOM    798  CA  TYR A  54       3.870  61.350  42.790  1.00  0.00           C
ATOM    799  HA  TYR A  54       3.500  61.420  43.800  1.00  0.00           H
ATOM    800  CB  TYR A  54       5.410  61.140  42.750  1.00  0.00           C
ATOM    801  HB1 TYR A  54       5.940  61.780  43.490  1.00  0.00           H
ATOM    802  HB2 TYR A  54       5.710  61.140  41.690  1.00  0.00           H
ATOM    803  CG  TYR A  54       5.650  59.780  43.270  1.00  0.00           C
ATOM    804  CD1 TYR A  54       6.050  58.720  42.430  1.00  0.00           C
ATOM    805  HD1 TYR A  54       6.110  59.060  41.410  1.00  0.00           H
ATOM    806  CE1 TYR A  54       6.260  57.430  42.870  1.00  0.00           C
ATOM    807  HE1 TYR A  54       6.590  56.690  42.160  1.00  0.00           H
ATOM    808  CZ  TYR A  54       6.090  57.150  44.230  1.00  0.00           C
ATOM    809  OH  TYR A  54       6.320  55.810  44.510  1.00  0.00           O
ATOM    810  HH  TYR A  54       6.160  55.700  45.450  1.00  0.00           H
ATOM    811  CD2 TYR A  54       5.710  59.500  44.690  1.00  0.00           C
ATOM    812  HD2 TYR A  54       5.530  60.350  45.340  1.00  0.00           H
ATOM    813  CE2 TYR A  54       5.830  58.160  45.170  1.00  0.00           C
ATOM    814  HE2 TYR A  54       5.830  57.860  46.210  1.00  0.00           H
ATOM    815  C   TYR A  54       3.530  62.670  42.110  1.00  0.00           C
ATOM    816  O   TYR A  54       4.010  63.700  42.610  1.00  0.00           O
ATOM    817  N   GLU A  55       2.850  62.760  40.960  1.00  0.00           N
ATOM    818  HN  GLU A  55       2.510  61.940  40.510  1.00  0.00           H
ATOM    819  CA  GLU A  55       2.430  63.940  40.300  1.00  0.00           C
ATOM    820  HA  GLU A  55       3.320  64.540  40.180  1.00  0.00           H
ATOM    821  CB  GLU A  55       1.840  63.620  38.930  1.00  0.00           C
ATOM    822  HB1 GLU A  55       1.410  64.580  38.560  1.00  0.00           H
ATOM    823  HB2 GLU A  55       0.940  62.990  39.100  1.00  0.00           H
ATOM    824  CG  GLU A  55       2.820  62.990  37.910  1.00  0.00           C
ATOM    825  HG1 GLU A  55       2.930  61.910  38.170  1.00  0.00           H
ATOM    826  HG2 GLU A  55       3.780  63.530  37.770  1.00  0.00           H
ATOM    827  CD  GLU A  55       2.290  63.030  36.530  1.00  0.00           C
ATOM    828  OE1 GLU A  55       1.150  63.460  36.270  1.00  0.00           O
ATOM    829  OE2 GLU A  55       3.050  62.760  35.600  1.00  0.00           O
ATOM    830  C   GLU A  55       1.450  64.750  41.180  1.00  0.00           C
ATOM    831  O   GLU A  55       1.670  65.960  41.300  1.00  0.00           O
ATOM    832  N   ASP A  56       0.360  64.200  41.850  1.00  0.00           N
ATOM    833  HN  ASP A  56       0.200  63.240  41.620  1.00  0.00           H
ATOM    834  CA  ASP A  56      -0.490  64.910  42.760  1.00  0.00           C
ATOM    835  HA  ASP A  56      -1.040  65.690  42.250  1.00  0.00           H
ATOM    836  CB  ASP A  56      -1.590  63.970  43.270  1.00  0.00           C
ATOM    837  HB1 ASP A  56      -2.170  64.330  44.150  1.00  0.00           H
ATOM    838  HB2 ASP A  56      -1.080  63.040  43.630  1.00  0.00           H
ATOM    839  CG  ASP A  56      -2.650  63.470  42.260  1.00  0.00           C
ATOM    840  OD1 ASP A  56      -3.410  62.530  42.590  1.00  0.00           O
ATOM    841  OD2 ASP A  56      -2.700  63.920  41.110  1.00  0.00           O
ATOM    842  C   ASP A  56       0.140  65.520  44.000  1.00  0.00           C
ATOM    843  O   ASP A  56      -0.140  66.580  44.460  1.00  0.00           O
ATOM    844  N   LEU A  57       1.070  64.790  44.560  1.00  0.00           N
ATOM    845  HN  LEU A  57       1.270  63.900  44.170  1.00  0.00           H
ATOM    846  CA  LEU A  57       1.880  65.310  45.710  1.00  0.00           C
ATOM    847  HA  LEU A  57       1.200  65.600  46.490  1.00  0.00           H
ATOM    848  CB  LEU A  57       2.820  64.150  46.140  1.00  0.00           C
ATOM    849  HB1 LEU A  57       3.480  64.540  46.950  1.00  0.00           H
ATOM    850  HB2 LEU A  57       3.530  63.920  45.320  1.00  0.00           H
ATOM    851  CG  LEU A  57       2.100  62.860  46.660  1.00  0.00           C
ATOM    852  HG  LEU A  57       1.670  62.220  45.860  1.00  0.00           H
ATOM    853  CD1 LEU A  57       3.090  61.850  47.310  1.00  0.00           C
ATOM    854 1HD1 LEU A  57       2.340  61.080  47.620  1.00  0.00           H
ATOM    855 2HD1 LEU A  57       3.540  62.130  48.290  1.00  0.00           H
ATOM    856 3HD1 LEU A  57       3.830  61.530  46.550  1.00  0.00           H
ATOM    857  CD2 LEU A  57       0.910  63.190  47.640  1.00  0.00           C
ATOM    858 1HD2 LEU A  57       1.380  63.690  48.510  1.00  0.00           H
ATOM    859 2HD2 LEU A  57       0.570  62.160  47.890  1.00  0.00           H
ATOM    860 3HD2 LEU A  57       0.220  63.900  47.140  1.00  0.00           H
ATOM    861  C   LEU A  57       2.680  66.570  45.280  1.00  0.00           C
ATOM    862  O   LEU A  57       2.720  67.530  46.000  1.00  0.00           O
ATOM    863  N   LEU A  58       3.340  66.530  44.110  1.00  0.00           N
ATOM    864  HN  LEU A  58       3.070  65.830  43.460  1.00  0.00           H
ATOM    865  CA  LEU A  58       4.160  67.610  43.670  1.00  0.00           C
ATOM    866  HA  LEU A  58       4.980  67.800  44.340  1.00  0.00           H
ATOM    867  CB  LEU A  58       4.770  67.180  42.260  1.00  0.00           C
ATOM    868  HB1 LEU A  58       3.990  66.890  41.520  1.00  0.00           H
ATOM    869  HB2 LEU A  58       5.300  66.210  42.360  1.00  0.00           H
ATOM    870  CG  LEU A  58       5.900  68.140  41.740  1.00  0.00           C
ATOM    871  HG  LEU A  58       5.530  69.170  41.540  1.00  0.00           H
ATOM    872  CD1 LEU A  58       6.990  68.300  42.890  1.00  0.00           C
ATOM    873 1HD1 LEU A  58       7.980  68.390  42.410  1.00  0.00           H
ATOM    874 2HD1 LEU A  58       6.880  67.410  43.550  1.00  0.00           H
ATOM    875 3HD1 LEU A  58       6.750  69.230  43.450  1.00  0.00           H
ATOM    876  CD2 LEU A  58       6.510  67.680  40.350  1.00  0.00           C
ATOM    877 1HD2 LEU A  58       6.880  68.650  39.940  1.00  0.00           H
ATOM    878 2HD2 LEU A  58       5.730  67.140  39.760  1.00  0.00           H
ATOM    879 3HD2 LEU A  58       7.380  67.010  40.310  1.00  0.00           H
ATOM    880  C   LEU A  58       3.540  68.980  43.500  1.00  0.00           C
ATOM    881  O   LEU A  58       4.230  69.920  43.800  1.00  0.00           O
ATOM    882  N   ILE A  59       2.300  69.140  43.070  1.00  0.00           N
ATOM    883  HN  ILE A  59       1.770  68.340  42.820  1.00  0.00           H
ATOM    884  CA  ILE A  59       1.620  70.420  42.990  1.00  0.00           C
ATOM    885  HA  ILE A  59       2.270  71.060  42.400  1.00  0.00           H
ATOM    886  CB  ILE A  59       0.320  70.340  42.170  1.00  0.00           C
ATOM    887  HB  ILE A  59      -0.190  71.310  42.330  1.00  0.00           H
ATOM    888  CG2 ILE A  59       0.630  70.210  40.680  1.00  0.00           C
ATOM    889 1HG2 ILE A  59       1.470  70.890  40.410  1.00  0.00           H
ATOM    890 2HG2 ILE A  59      -0.260  70.390  40.050  1.00  0.00           H
ATOM    891 3HG2 ILE A  59       1.060  69.200  40.540  1.00  0.00           H
ATOM    892  CG1 ILE A  59      -0.610  69.300  42.720  1.00  0.00           C
ATOM    893 1HG1 ILE A  59      -0.610  69.240  43.830  1.00  0.00           H
ATOM    894 2HG1 ILE A  59      -0.380  68.310  42.290  1.00  0.00           H
ATOM    895  CD  ILE A  59      -2.080  69.620  42.300  1.00  0.00           C
ATOM    896  HD1 ILE A  59      -2.550  70.440  42.870  1.00  0.00           H
ATOM    897  HD2 ILE A  59      -2.770  68.790  42.550  1.00  0.00           H
ATOM    898  HD3 ILE A  59      -2.130  69.820  41.210  1.00  0.00           H
ATOM    899  C   ILE A  59       1.370  71.070  44.400  1.00  0.00           C
ATOM    900  O   ILE A  59       1.450  72.290  44.610  1.00  0.00           O
ATOM    901  N   ARG A  60       1.150  70.140  45.360  1.00  0.00           N
ATOM    902  HN  ARG A  60       1.040  69.200  45.040  1.00  0.00           H
ATOM    903  CA  ARG A  60       0.770  70.530  46.710  1.00  0.00           C
ATOM    904  HA  ARG A  60      -0.120  71.150  46.740  1.00  0.00           H
ATOM    905  CB  ARG A  60       0.330  69.330  47.640  1.00  0.00           C
ATOM    906  HB1 ARG A  60       0.290  69.740  48.670  1.00  0.00           H
ATOM    907  HB2 ARG A  60       1.110  68.530  47.710  1.00  0.00           H
ATOM    908  CG  ARG A  60      -1.040  68.750  47.160  1.00  0.00           C
ATOM    909  HG1 ARG A  60      -0.850  68.560  46.080  1.00  0.00           H
ATOM    910  HG2 ARG A  60      -1.760  69.590  47.120  1.00  0.00           H
ATOM    911  CD  ARG A  60      -1.690  67.620  47.930  1.00  0.00           C
ATOM    912  HD1 ARG A  60      -2.190  68.080  48.810  1.00  0.00           H
ATOM    913  HD2 ARG A  60      -0.950  66.850  48.250  1.00  0.00           H
ATOM    914  NE  ARG A  60      -2.700  66.910  47.040  1.00  0.00           N
ATOM    915  HE  ARG A  60      -3.110  67.360  46.250  1.00  0.00           H
ATOM    916  CZ  ARG A  60      -3.020  65.650  47.270  1.00  0.00           C
ATOM    917  NH1 ARG A  60      -2.610  64.890  48.290  1.00  0.00           N
ATOM    918 1HH1 ARG A  60      -2.330  65.420  49.090  1.00  0.00           H
ATOM    919 2HH1 ARG A  60      -2.920  63.950  48.440  1.00  0.00           H
ATOM    920  NH2 ARG A  60      -3.920  65.080  46.420  1.00  0.00           N
ATOM    921 1HH2 ARG A  60      -4.200  65.590  45.610  1.00  0.00           H
ATOM    922 2HH2 ARG A  60      -4.120  64.100  46.430  1.00  0.00           H
ATOM    923  C   ARG A  60       1.920  71.280  47.380  1.00  0.00           C
ATOM    924  O   ARG A  60       1.650  72.310  47.960  1.00  0.00           O
ATOM    925  N   LYS A  61       3.150  70.870  47.150  1.00  0.00           N
ATOM    926  HN  LYS A  61       3.290  69.990  46.710  1.00  0.00           H
ATOM    927  CA  LYS A  61       4.370  71.580  47.430  1.00  0.00           C
ATOM    928  HA  LYS A  61       4.350  72.160  48.340  1.00  0.00           H
ATOM    929  CB  LYS A  61       5.510  70.480  47.640  1.00  0.00           C
ATOM    930  HB1 LYS A  61       6.500  70.870  47.960  1.00  0.00           H
ATOM    931  HB2 LYS A  61       5.670  70.060  46.620  1.00  0.00           H
ATOM    932  CG  LYS A  61       5.080  69.310  48.590  1.00  0.00           C
ATOM    933  HG1 LYS A  61       6.020  68.730  48.550  1.00  0.00           H
ATOM    934  HG2 LYS A  61       4.240  68.720  48.170  1.00  0.00           H
ATOM    935  CD  LYS A  61       4.740  69.730  50.050  1.00  0.00           C
ATOM    936  HD1 LYS A  61       4.850  68.770  50.610  1.00  0.00           H
ATOM    937  HD2 LYS A  61       3.660  69.970  50.080  1.00  0.00           H
ATOM    938  CE  LYS A  61       5.760  70.730  50.790  1.00  0.00           C
ATOM    939  HE1 LYS A  61       5.630  71.810  50.590  1.00  0.00           H
ATOM    940  HE2 LYS A  61       6.790  70.360  50.590  1.00  0.00           H
ATOM    941  NZ  LYS A  61       5.490  70.570  52.220  1.00  0.00           N
ATOM    942  HZ1 LYS A  61       5.530  69.560  52.490  1.00  0.00           H
ATOM    943  HZ2 LYS A  61       4.530  70.950  52.310  1.00  0.00           H
ATOM    944  HZ3 LYS A  61       6.090  71.070  52.910  1.00  0.00           H
ATOM    945  C   LYS A  61       4.620  72.660  46.460  1.00  0.00           C
ATOM    946  O   LYS A  61       5.160  72.380  45.420  1.00  0.00           O
ATOM    947  N   SER A  62       4.330  73.960  46.770  1.00  0.00           N
ATOM    948  HN  SER A  62       3.810  74.130  47.610  1.00  0.00           H
ATOM    949  CA  SER A  62       4.980  75.130  46.250  1.00  0.00           C
ATOM    950  HA  SER A  62       4.670  75.220  45.220  1.00  0.00           H
ATOM    951  CB  SER A  62       4.590  76.490  46.980  1.00  0.00           C
ATOM    952  HB1 SER A  62       3.480  76.520  47.030  1.00  0.00           H
ATOM    953  HB2 SER A  62       4.930  77.440  46.530  1.00  0.00           H
ATOM    954  OG  SER A  62       5.030  76.560  48.370  1.00  0.00           O
ATOM    955  HG1 SER A  62       4.670  75.800  48.830  1.00  0.00           H
ATOM    956  C   SER A  62       6.560  75.030  46.290  1.00  0.00           C
ATOM    957  O   SER A  62       7.110  74.330  47.160  1.00  0.00           O
ATOM    958  N   ASN A  63       7.220  75.830  45.470  1.00  0.00           N
ATOM    959  HN  ASN A  63       6.730  76.530  44.970  1.00  0.00           H
ATOM    960  CA  ASN A  63       8.680  75.850  45.130  1.00  0.00           C
ATOM    961  HA  ASN A  63       8.880  74.840  44.800  1.00  0.00           H
ATOM    962  CB  ASN A  63       9.050  76.870  44.000  1.00  0.00           C
ATOM    963  HB1 ASN A  63      10.130  77.090  43.870  1.00  0.00           H
ATOM    964  HB2 ASN A  63       8.570  77.870  44.080  1.00  0.00           H
ATOM    965  CG  ASN A  63       8.600  76.310  42.580  1.00  0.00           C
ATOM    966  OD1 ASN A  63       8.530  75.080  42.440  1.00  0.00           O
ATOM    967  ND2 ASN A  63       8.260  77.150  41.650  1.00  0.00           N
ATOM    968 1HD2 ASN A  63       7.860  76.850  40.790  1.00  0.00           H
ATOM    969 2HD2 ASN A  63       8.120  78.130  41.810  1.00  0.00           H
ATOM    970  C   ASN A  63       9.630  76.160  46.290  1.00  0.00           C
ATOM    971  O   ASN A  63      10.760  75.650  46.460  1.00  0.00           O
ATOM    972  N   HSP A  64       9.150  76.940  47.260  1.00  0.00           N
ATOM    973  HN  HSP A  64       8.320  77.420  47.000  1.00  0.00           H
ATOM    974  CA  HSP A  64       9.900  77.450  48.470  1.00  0.00           C
ATOM    975  HA  HSP A  64      10.930  77.420  48.150  1.00  0.00           H
ATOM    976  CB  HSP A  64       9.460  78.810  48.960  1.00  0.00           C
ATOM    977  HB1 HSP A  64       8.400  78.790  49.280  1.00  0.00           H
ATOM    978  HB2 HSP A  64       9.500  79.440  48.050  1.00  0.00           H
ATOM    979  CD2 HSP A  64      11.160  80.390  49.920  1.00  0.00           C
ATOM    980  HD2 HSP A  64      11.820  80.490  49.060  1.00  0.00           H
ATOM    981  CG  HSP A  64      10.090  79.590  50.040  1.00  0.00           C
ATOM    982  NE2 HSP A  64      11.420  80.940  51.130  1.00  0.00           N
ATOM    983  HE2 HSP A  64      12.110  81.630  51.340  1.00  0.00           H
ATOM    984  ND1 HSP A  64       9.680  79.670  51.330  1.00  0.00           N
ATOM    985  HD1 HSP A  64       8.920  79.190  51.750  1.00  0.00           H
ATOM    986  CE1 HSP A  64      10.530  80.440  51.980  1.00  0.00           C
ATOM    987  HE1 HSP A  64      10.340  80.800  52.970  1.00  0.00           H
ATOM    988  C   HSP A  64       9.880  76.590  49.630  1.00  0.00           C
ATOM    989  O   HSP A  64      10.560  76.760  50.590  1.00  0.00           O
ATOM    990  N   SER A  65       9.030  75.570  49.610  1.00  0.00           N
ATOM    991  HN  SER A  65       8.520  75.320  48.790  1.00  0.00           H
ATOM    992  CA  SER A  65       9.080  74.630  50.630  1.00  0.00           C
ATOM    993  HA  SER A  65       9.030  75.140  51.570  1.00  0.00           H
ATOM    994  CB  SER A  65       7.850  73.770  50.640  1.00  0.00           C
ATOM    995  HB1 SER A  65       6.900  74.310  50.810  1.00  0.00           H
ATOM    996  HB2 SER A  65       8.070  73.250  51.600  1.00  0.00           H
ATOM    997  OG  SER A  65       7.760  72.860  49.510  1.00  0.00           O
ATOM    998  HG1 SER A  65       7.370  73.340  48.780  1.00  0.00           H
ATOM    999  C   SER A  65      10.380  73.810  50.520  1.00  0.00           C
ATOM   1000  O   SER A  65      11.000  73.470  51.530  1.00  0.00           O
ATOM   1001  N   PHE A  66      10.850  73.510  49.280  1.00  0.00           N
ATOM   1002  HN  PHE A  66      10.420  73.980  48.520  1.00  0.00           H
ATOM   1003  CA  PHE A  66      12.040  72.750  49.020  1.00  0.00           C
ATOM   1004  HA  PHE A  66      11.870  71.960  49.740  1.00  0.00           H
ATOM   1005  CB  PHE A  66      11.990  72.410  47.520  1.00  0.00           C
ATOM   1006  HB1 PHE A  66      12.930  71.940  47.170  1.00  0.00           H
ATOM   1007  HB2 PHE A  66      11.940  73.320  46.890  1.00  0.00           H
ATOM   1008  CG  PHE A  66      10.800  71.610  46.970  1.00  0.00           C
ATOM   1009  CD1 PHE A  66       9.620  72.210  46.690  1.00  0.00           C
ATOM   1010  HD1 PHE A  66       9.510  73.290  46.750  1.00  0.00           H
ATOM   1011  CE1 PHE A  66       8.560  71.440  46.120  1.00  0.00           C
ATOM   1012  HE1 PHE A  66       7.620  71.910  45.860  1.00  0.00           H
ATOM   1013  CZ  PHE A  66       8.630  70.030  45.970  1.00  0.00           C
ATOM   1014  HZ  PHE A  66       7.980  69.380  45.400  1.00  0.00           H
ATOM   1015  CD2 PHE A  66      10.910  70.170  46.830  1.00  0.00           C
ATOM   1016  HD2 PHE A  66      11.880  69.760  47.080  1.00  0.00           H
ATOM   1017  CE2 PHE A  66       9.810  69.420  46.330  1.00  0.00           C
ATOM   1018  HE2 PHE A  66       9.860  68.350  46.190  1.00  0.00           H
ATOM   1019  C   PHE A  66      13.260  73.450  49.430  1.00  0.00           C
ATOM   1020  O   PHE A  66      13.330  74.660  49.240  1.00  0.00           O
ATOM   1021  N   LEU A  67      14.260  72.740  50.020  1.00  0.00           N
ATOM   1022  HN  LEU A  67      14.170  71.780  50.290  1.00  0.00           H
ATOM   1023  CA  LEU A  67      15.520  73.350  50.430  1.00  0.00           C
ATOM   1024  HA  LEU A  67      15.560  74.370  50.070  1.00  0.00           H
ATOM   1025  CB  LEU A  67      15.670  73.360  51.940  1.00  0.00           C
ATOM   1026  HB1 LEU A  67      15.690  72.310  52.310  1.00  0.00           H
ATOM   1027  HB2 LEU A  67      14.710  73.840  52.230  1.00  0.00           H
ATOM   1028  CG  LEU A  67      16.870  74.030  52.590  1.00  0.00           C
ATOM   1029  HG  LEU A  67      17.820  73.770  52.070  1.00  0.00           H
ATOM   1030  CD1 LEU A  67      16.670  75.580  52.650  1.00  0.00           C
ATOM   1031 1HD1 LEU A  67      15.860  75.830  53.370  1.00  0.00           H
ATOM   1032 2HD1 LEU A  67      16.450  76.000  51.640  1.00  0.00           H
ATOM   1033 3HD1 LEU A  67      17.540  76.110  53.090  1.00  0.00           H
ATOM   1034  CD2 LEU A  67      17.010  73.540  54.030  1.00  0.00           C
ATOM   1035 1HD2 LEU A  67      17.950  73.920  54.490  1.00  0.00           H
ATOM   1036 2HD2 LEU A  67      16.970  72.440  54.170  1.00  0.00           H
ATOM   1037 3HD2 LEU A  67      16.110  73.930  54.540  1.00  0.00           H
ATOM   1038  C   LEU A  67      16.720  72.660  49.810  1.00  0.00           C
ATOM   1039  O   LEU A  67      16.750  71.410  49.690  1.00  0.00           O
ATOM   1040  N   VAL A  68      17.660  73.490  49.230  1.00  0.00           N
ATOM   1041  HN  VAL A  68      17.490  74.470  49.230  1.00  0.00           H
ATOM   1042  CA  VAL A  68      18.740  72.960  48.480  1.00  0.00           C
ATOM   1043  HA  VAL A  68      18.850  71.920  48.780  1.00  0.00           H
ATOM   1044  CB  VAL A  68      18.710  73.220  47.020  1.00  0.00           C
ATOM   1045  HB  VAL A  68      18.750  74.330  46.970  1.00  0.00           H
ATOM   1046  CG1 VAL A  68      19.970  72.680  46.280  1.00  0.00           C
ATOM   1047 1HG1 VAL A  68      20.940  73.050  46.680  1.00  0.00           H
ATOM   1048 2HG1 VAL A  68      19.870  72.920  45.200  1.00  0.00           H
ATOM   1049 3HG1 VAL A  68      19.940  71.570  46.370  1.00  0.00           H
ATOM   1050  CG2 VAL A  68      17.440  72.660  46.460  1.00  0.00           C
ATOM   1051 1HG2 VAL A  68      17.310  72.730  45.360  1.00  0.00           H
ATOM   1052 2HG2 VAL A  68      16.640  73.350  46.810  1.00  0.00           H
ATOM   1053 3HG2 VAL A  68      17.180  71.640  46.800  1.00  0.00           H
ATOM   1054  C   VAL A  68      19.970  73.540  49.170  1.00  0.00           C
ATOM   1055  O   VAL A  68      20.040  74.730  49.350  1.00  0.00           O
ATOM   1056  N   GLN A  69      20.980  72.690  49.620  1.00  0.00           N
ATOM   1057  HN  GLN A  69      21.010  71.740  49.320  1.00  0.00           H
ATOM   1058  CA  GLN A  69      22.220  73.200  50.140  1.00  0.00           C
ATOM   1059  HA  GLN A  69      22.190  74.240  50.420  1.00  0.00           H
ATOM   1060  CB  GLN A  69      22.390  72.480  51.420  1.00  0.00           C
ATOM   1061  HB1 GLN A  69      23.380  72.590  51.910  1.00  0.00           H
ATOM   1062  HB2 GLN A  69      22.290  71.370  51.370  1.00  0.00           H
ATOM   1063  CG  GLN A  69      21.330  72.870  52.530  1.00  0.00           C
ATOM   1064  HG1 GLN A  69      21.410  72.270  53.460  1.00  0.00           H
ATOM   1065  HG2 GLN A  69      20.310  72.700  52.120  1.00  0.00           H
ATOM   1066  CD  GLN A  69      21.390  74.330  53.040  1.00  0.00           C
ATOM   1067  OE1 GLN A  69      20.320  74.920  53.130  1.00  0.00           O
ATOM   1068  NE2 GLN A  69      22.570  74.880  53.220  1.00  0.00           N
ATOM   1069 1HE2 GLN A  69      22.550  75.880  53.360  1.00  0.00           H
ATOM   1070 2HE2 GLN A  69      23.450  74.430  53.130  1.00  0.00           H
ATOM   1071  C   GLN A  69      23.530  72.970  49.260  1.00  0.00           C
ATOM   1072  O   GLN A  69      23.840  71.860  48.930  1.00  0.00           O
ATOM   1073  N   ALA A  70      24.190  74.110  48.970  1.00  0.00           N
ATOM   1074  HN  ALA A  70      23.850  74.990  49.260  1.00  0.00           H
ATOM   1075  CA  ALA A  70      25.360  74.120  48.150  1.00  0.00           C
ATOM   1076  HA  ALA A  70      25.700  73.100  48.120  1.00  0.00           H
ATOM   1077  CB  ALA A  70      25.170  74.800  46.720  1.00  0.00           C
ATOM   1078  HB1 ALA A  70      24.590  74.250  45.950  1.00  0.00           H
ATOM   1079  HB2 ALA A  70      26.170  74.910  46.260  1.00  0.00           H
ATOM   1080  HB3 ALA A  70      24.760  75.840  46.810  1.00  0.00           H
ATOM   1081  C   ALA A  70      26.570  74.760  48.840  1.00  0.00           C
ATOM   1082  O   ALA A  70      27.130  75.810  48.530  1.00  0.00           O
ATOM   1083  N   GLY A  71      27.030  74.090  49.920  1.00  0.00           N
ATOM   1084  HN  GLY A  71      26.660  73.270  50.330  1.00  0.00           H
ATOM   1085  CA  GLY A  71      28.140  74.570  50.740  1.00  0.00           C
ATOM   1086  HA1 GLY A  71      28.970  74.810  50.100  1.00  0.00           H
ATOM   1087  HA2 GLY A  71      28.300  73.860  51.540  1.00  0.00           H
ATOM   1088  C   GLY A  71      27.720  75.920  51.280  1.00  0.00           C
ATOM   1089  O   GLY A  71      26.800  75.940  52.120  1.00  0.00           O
ATOM   1090  N   ASN A  72      28.400  76.970  50.960  1.00  0.00           N
ATOM   1091  HN  ASN A  72      29.220  77.040  50.390  1.00  0.00           H
ATOM   1092  CA  ASN A  72      28.080  78.310  51.580  1.00  0.00           C
ATOM   1093  HA  ASN A  72      27.450  78.230  52.460  1.00  0.00           H
ATOM   1094  CB  ASN A  72      29.300  79.150  51.960  1.00  0.00           C
ATOM   1095  HB1 ASN A  72      28.960  79.980  52.620  1.00  0.00           H
ATOM   1096  HB2 ASN A  72      29.880  79.580  51.120  1.00  0.00           H
ATOM   1097  CG  ASN A  72      30.200  78.280  52.720  1.00  0.00           C
ATOM   1098  OD1 ASN A  72      29.850  77.310  53.380  1.00  0.00           O
ATOM   1099  ND2 ASN A  72      31.560  78.530  52.680  1.00  0.00           N
ATOM   1100 1HD2 ASN A  72      32.140  77.930  53.220  1.00  0.00           H
ATOM   1101 2HD2 ASN A  72      31.840  79.200  52.000  1.00  0.00           H
ATOM   1102  C   ASN A  72      27.350  79.090  50.560  1.00  0.00           C
ATOM   1103  O   ASN A  72      26.810  80.170  50.880  1.00  0.00           O
ATOM   1104  N   VAL A  73      27.280  78.620  49.260  1.00  0.00           N
ATOM   1105  HN  VAL A  73      27.750  77.800  48.940  1.00  0.00           H
ATOM   1106  CA  VAL A  73      26.610  79.350  48.210  1.00  0.00           C
ATOM   1107  HA  VAL A  73      26.970  80.360  48.330  1.00  0.00           H
ATOM   1108  CB  VAL A  73      26.980  78.860  46.910  1.00  0.00           C
ATOM   1109  HB  VAL A  73      26.780  77.790  46.660  1.00  0.00           H
ATOM   1110  CG1 VAL A  73      26.220  79.580  45.760  1.00  0.00           C
ATOM   1111 1HG1 VAL A  73      25.170  79.240  45.630  1.00  0.00           H
ATOM   1112 2HG1 VAL A  73      26.580  79.260  44.760  1.00  0.00           H
ATOM   1113 3HG1 VAL A  73      26.170  80.680  45.810  1.00  0.00           H
ATOM   1114  CG2 VAL A  73      28.500  78.910  46.660  1.00  0.00           C
ATOM   1115 1HG2 VAL A  73      28.900  77.970  47.100  1.00  0.00           H
ATOM   1116 2HG2 VAL A  73      28.900  79.800  47.180  1.00  0.00           H
ATOM   1117 3HG2 VAL A  73      28.710  78.820  45.570  1.00  0.00           H
ATOM   1118  C   VAL A  73      25.070  79.480  48.470  1.00  0.00           C
ATOM   1119  O   VAL A  73      24.460  78.490  48.850  1.00  0.00           O
ATOM   1120  N   GLN A  74      24.380  80.640  48.230  1.00  0.00           N
ATOM   1121  HN  GLN A  74      24.810  81.390  47.730  1.00  0.00           H
ATOM   1122  CA  GLN A  74      22.970  80.950  48.580  1.00  0.00           C
ATOM   1123  HA  GLN A  74      22.630  80.040  49.050  1.00  0.00           H
ATOM   1124  CB  GLN A  74      22.810  82.260  49.270  1.00  0.00           C
ATOM   1125  HB1 GLN A  74      21.750  82.540  49.420  1.00  0.00           H
ATOM   1126  HB2 GLN A  74      23.300  83.070  48.680  1.00  0.00           H
ATOM   1127  CG  GLN A  74      23.540  82.340  50.580  1.00  0.00           C
ATOM   1128  HG1 GLN A  74      23.240  83.280  51.090  1.00  0.00           H
ATOM   1129  HG2 GLN A  74      24.650  82.260  50.470  1.00  0.00           H
ATOM   1130  CD  GLN A  74      23.040  81.210  51.510  1.00  0.00           C
ATOM   1131  OE1 GLN A  74      22.150  81.400  52.260  1.00  0.00           O
ATOM   1132  NE2 GLN A  74      23.650  80.000  51.490  1.00  0.00           N
ATOM   1133 1HE2 GLN A  74      24.470  79.890  50.930  1.00  0.00           H
ATOM   1134 2HE2 GLN A  74      23.490  79.370  52.250  1.00  0.00           H
ATOM   1135  C   GLN A  74      22.130  81.080  47.360  1.00  0.00           C
ATOM   1136  O   GLN A  74      22.510  81.720  46.380  1.00  0.00           O
ATOM   1137  N   LEU A  75      21.000  80.370  47.360  1.00  0.00           N
ATOM   1138  HN  LEU A  75      20.760  79.970  48.240  1.00  0.00           H
ATOM   1139  CA  LEU A  75      20.230  79.960  46.160  1.00  0.00           C
ATOM   1140  HA  LEU A  75      20.190  80.800  45.480  1.00  0.00           H
ATOM   1141  CB  LEU A  75      20.820  78.730  45.390  1.00  0.00           C
ATOM   1142  HB1 LEU A  75      21.870  78.960  45.110  1.00  0.00           H
ATOM   1143  HB2 LEU A  75      20.330  78.600  44.400  1.00  0.00           H
ATOM   1144  CG  LEU A  75      20.950  77.370  46.160  1.00  0.00           C
ATOM   1145  HG  LEU A  75      20.060  77.090  46.760  1.00  0.00           H
ATOM   1146  CD1 LEU A  75      21.110  76.290  45.130  1.00  0.00           C
ATOM   1147 1HD1 LEU A  75      20.220  76.220  44.470  1.00  0.00           H
ATOM   1148 2HD1 LEU A  75      21.210  75.280  45.590  1.00  0.00           H
ATOM   1149 3HD1 LEU A  75      22.050  76.400  44.560  1.00  0.00           H
ATOM   1150  CD2 LEU A  75      22.120  77.300  47.130  1.00  0.00           C
ATOM   1151 1HD2 LEU A  75      21.930  78.120  47.860  1.00  0.00           H
ATOM   1152 2HD2 LEU A  75      23.060  77.560  46.600  1.00  0.00           H
ATOM   1153 3HD2 LEU A  75      22.290  76.330  47.640  1.00  0.00           H
ATOM   1154  C   LEU A  75      18.770  79.550  46.510  1.00  0.00           C
ATOM   1155  O   LEU A  75      18.480  79.320  47.640  1.00  0.00           O
ATOM   1156  N   ARG A  76      17.830  79.430  45.500  1.00  0.00           N
ATOM   1157  HN  ARG A  76      18.100  79.510  44.550  1.00  0.00           H
ATOM   1158  CA  ARG A  76      16.570  78.840  45.850  1.00  0.00           C
ATOM   1159  HA  ARG A  76      16.760  78.100  46.610  1.00  0.00           H
ATOM   1160  CB  ARG A  76      15.580  79.940  46.100  1.00  0.00           C
ATOM   1161  HB1 ARG A  76      16.070  80.550  46.890  1.00  0.00           H
ATOM   1162  HB2 ARG A  76      14.770  79.450  46.680  1.00  0.00           H
ATOM   1163  CG  ARG A  76      15.010  80.750  44.970  1.00  0.00           C
ATOM   1164  HG1 ARG A  76      14.210  81.380  45.410  1.00  0.00           H
ATOM   1165  HG2 ARG A  76      14.470  80.180  44.180  1.00  0.00           H
ATOM   1166  CD  ARG A  76      15.980  81.680  44.280  1.00  0.00           C
ATOM   1167  HD1 ARG A  76      16.420  81.090  43.440  1.00  0.00           H
ATOM   1168  HD2 ARG A  76      16.760  82.020  44.990  1.00  0.00           H
ATOM   1169  NE  ARG A  76      15.250  82.840  43.680  1.00  0.00           N
ATOM   1170  HE  ARG A  76      14.290  82.720  43.460  1.00  0.00           H
ATOM   1171  CZ  ARG A  76      15.750  84.040  43.490  1.00  0.00           C
ATOM   1172  NH1 ARG A  76      16.950  84.490  43.700  1.00  0.00           N
ATOM   1173 1HH1 ARG A  76      17.670  83.800  43.730  1.00  0.00           H
ATOM   1174 2HH1 ARG A  76      17.240  85.370  43.300  1.00  0.00           H
ATOM   1175  NH2 ARG A  76      14.980  85.020  42.930  1.00  0.00           N
ATOM   1176 1HH2 ARG A  76      14.050  84.780  42.660  1.00  0.00           H
ATOM   1177 2HH2 ARG A  76      15.440  85.820  42.540  1.00  0.00           H
ATOM   1178  C   ARG A  76      15.940  78.040  44.740  1.00  0.00           C
ATOM   1179  O   ARG A  76      16.270  78.350  43.570  1.00  0.00           O
ATOM   1180  N   VAL A  77      15.030  77.150  45.020  1.00  0.00           N
ATOM   1181  HN  VAL A  77      14.810  76.880  45.950  1.00  0.00           H
ATOM   1182  CA  VAL A  77      14.210  76.530  43.940  1.00  0.00           C
ATOM   1183  HA  VAL A  77      14.920  76.040  43.290  1.00  0.00           H
ATOM   1184  CB  VAL A  77      13.450  75.350  44.480  1.00  0.00           C
ATOM   1185  HB  VAL A  77      13.020  75.650  45.470  1.00  0.00           H
ATOM   1186  CG1 VAL A  77      12.420  74.710  43.540  1.00  0.00           C
ATOM   1187 1HG1 VAL A  77      11.640  75.440  43.220  1.00  0.00           H
ATOM   1188 2HG1 VAL A  77      11.880  73.920  44.110  1.00  0.00           H
ATOM   1189 3HG1 VAL A  77      12.940  74.160  42.730  1.00  0.00           H
ATOM   1190  CG2 VAL A  77      14.500  74.210  44.900  1.00  0.00           C
ATOM   1191 1HG2 VAL A  77      14.940  73.800  43.970  1.00  0.00           H
ATOM   1192 2HG2 VAL A  77      13.890  73.440  45.420  1.00  0.00           H
ATOM   1193 3HG2 VAL A  77      15.280  74.550  45.610  1.00  0.00           H
ATOM   1194  C   VAL A  77      13.290  77.500  43.200  1.00  0.00           C
ATOM   1195  O   VAL A  77      12.420  78.110  43.760  1.00  0.00           O
ATOM   1196  N   ILE A  78      13.510  77.690  41.860  1.00  0.00           N
ATOM   1197  HN  ILE A  78      14.080  77.010  41.400  1.00  0.00           H
ATOM   1198  CA  ILE A  78      12.610  78.520  41.060  1.00  0.00           C
ATOM   1199  HA  ILE A  78      11.890  78.980  41.710  1.00  0.00           H
ATOM   1200  CB  ILE A  78      13.390  79.620  40.380  1.00  0.00           C
ATOM   1201  HB  ILE A  78      12.670  80.390  40.020  1.00  0.00           H
ATOM   1202  CG2 ILE A  78      14.120  80.390  41.440  1.00  0.00           C
ATOM   1203 1HG2 ILE A  78      14.440  81.400  41.100  1.00  0.00           H
ATOM   1204 2HG2 ILE A  78      14.990  79.880  41.910  1.00  0.00           H
ATOM   1205 3HG2 ILE A  78      13.340  80.600  42.200  1.00  0.00           H
ATOM   1206  CG1 ILE A  78      14.440  79.320  39.260  1.00  0.00           C
ATOM   1207 1HG1 ILE A  78      14.890  78.310  39.380  1.00  0.00           H
ATOM   1208 2HG1 ILE A  78      15.260  80.040  39.460  1.00  0.00           H
ATOM   1209  CD  ILE A  78      13.920  79.550  37.870  1.00  0.00           C
ATOM   1210  HD1 ILE A  78      13.550  80.590  37.830  1.00  0.00           H
ATOM   1211  HD2 ILE A  78      13.060  78.870  37.690  1.00  0.00           H
ATOM   1212  HD3 ILE A  78      14.730  79.420  37.120  1.00  0.00           H
ATOM   1213  C   ILE A  78      11.830  77.620  40.050  1.00  0.00           C
ATOM   1214  O   ILE A  78      10.990  78.060  39.270  1.00  0.00           O
ATOM   1215  N   GLY A  79      11.930  76.270  40.160  1.00  0.00           N
ATOM   1216  HN  GLY A  79      12.670  75.830  40.660  1.00  0.00           H
ATOM   1217  CA  GLY A  79      10.970  75.360  39.560  1.00  0.00           C
ATOM   1218  HA1 GLY A  79      11.020  75.570  38.500  1.00  0.00           H
ATOM   1219  HA2 GLY A  79      10.010  75.660  39.950  1.00  0.00           H
ATOM   1220  C   GLY A  79      11.150  73.860  39.870  1.00  0.00           C
ATOM   1221  O   GLY A  79      12.270  73.480  40.250  1.00  0.00           O
ATOM   1222  N   HSP A  80      10.040  73.110  39.730  1.00  0.00           N
ATOM   1223  HN  HSP A  80       9.170  73.500  39.440  1.00  0.00           H
ATOM   1224  CA  HSP A  80      10.160  71.710  39.830  1.00  0.00           C
ATOM   1225  HA  HSP A  80      11.200  71.430  39.750  1.00  0.00           H
ATOM   1226  CB  HSP A  80       9.600  71.360  41.260  1.00  0.00           C
ATOM   1227  HB1 HSP A  80      10.310  71.830  41.970  1.00  0.00           H
ATOM   1228  HB2 HSP A  80       9.630  70.310  41.610  1.00  0.00           H
ATOM   1229  CD2 HSP A  80       7.570  71.900  42.810  1.00  0.00           C
ATOM   1230  HD2 HSP A  80       7.940  71.820  43.820  1.00  0.00           H
ATOM   1231  CG  HSP A  80       8.190  71.850  41.620  1.00  0.00           C
ATOM   1232  NE2 HSP A  80       6.280  72.300  42.590  1.00  0.00           N
ATOM   1233  HE2 HSP A  80       5.600  72.360  43.320  1.00  0.00           H
ATOM   1234  ND1 HSP A  80       7.240  72.250  40.720  1.00  0.00           N
ATOM   1235  HD1 HSP A  80       7.350  72.260  39.720  1.00  0.00           H
ATOM   1236  CE1 HSP A  80       6.070  72.460  41.310  1.00  0.00           C
ATOM   1237  HE1 HSP A  80       5.110  72.680  40.880  1.00  0.00           H
ATOM   1238  C   HSP A  80       9.440  70.980  38.680  1.00  0.00           C
ATOM   1239  O   HSP A  80       8.320  71.360  38.300  1.00  0.00           O
ATOM   1240  N   SER A  81       9.980  69.970  38.040  1.00  0.00           N
ATOM   1241  HN  SER A  81      10.940  69.770  38.240  1.00  0.00           H
ATOM   1242  CA  SER A  81       9.210  69.030  37.210  1.00  0.00           C
ATOM   1243  HA  SER A  81       8.210  68.970  37.600  1.00  0.00           H
ATOM   1244  CB  SER A  81       9.140  69.530  35.710  1.00  0.00           C
ATOM   1245  HB1 SER A  81       8.550  70.470  35.680  1.00  0.00           H
ATOM   1246  HB2 SER A  81       8.580  68.750  35.150  1.00  0.00           H
ATOM   1247  OG  SER A  81      10.430  69.770  35.100  1.00  0.00           O
ATOM   1248  HG1 SER A  81      10.820  68.900  35.000  1.00  0.00           H
ATOM   1249  C   SER A  81       9.770  67.600  37.100  1.00  0.00           C
ATOM   1250  O   SER A  81      10.960  67.330  37.330  1.00  0.00           O
ATOM   1251  N   MET A  82       8.930  66.580  36.860  1.00  0.00           N
ATOM   1252  HN  MET A  82       8.010  66.820  36.560  1.00  0.00           H
ATOM   1253  CA  MET A  82       9.140  65.120  36.670  1.00  0.00           C
ATOM   1254  HA  MET A  82       9.880  64.820  37.400  1.00  0.00           H
ATOM   1255  CB  MET A  82       7.870  64.220  37.050  1.00  0.00           C
ATOM   1256  HB1 MET A  82       8.140  63.170  36.800  1.00  0.00           H
ATOM   1257  HB2 MET A  82       7.230  64.590  36.210  1.00  0.00           H
ATOM   1258  CG  MET A  82       7.220  64.390  38.420  1.00  0.00           C
ATOM   1259  HG1 MET A  82       6.530  63.530  38.520  1.00  0.00           H
ATOM   1260  HG2 MET A  82       6.670  65.360  38.440  1.00  0.00           H
ATOM   1261  SD  MET A  82       8.500  64.340  39.720  1.00  0.00           S
ATOM   1262  CE  MET A  82       7.190  64.150  41.000  1.00  0.00           C
ATOM   1263  HE1 MET A  82       6.320  64.790  40.770  1.00  0.00           H
ATOM   1264  HE2 MET A  82       7.650  64.500  41.950  1.00  0.00           H
ATOM   1265  HE3 MET A  82       6.980  63.080  41.180  1.00  0.00           H
ATOM   1266  C   MET A  82       9.720  64.760  35.290  1.00  0.00           C
ATOM   1267  O   MET A  82       9.060  64.980  34.310  1.00  0.00           O
ATOM   1268  N   GLN A  83      10.980  64.240  35.280  1.00  0.00           N
ATOM   1269  HN  GLN A  83      11.490  64.330  36.130  1.00  0.00           H
ATOM   1270  CA  GLN A  83      11.770  63.600  34.220  1.00  0.00           C
ATOM   1271  HA  GLN A  83      11.330  63.870  33.270  1.00  0.00           H
ATOM   1272  CB  GLN A  83      13.220  64.040  34.240  1.00  0.00           C
ATOM   1273  HB1 GLN A  83      13.800  63.640  33.390  1.00  0.00           H
ATOM   1274  HB2 GLN A  83      13.710  63.700  35.180  1.00  0.00           H
ATOM   1275  CG  GLN A  83      13.350  65.560  34.320  1.00  0.00           C
ATOM   1276  HG1 GLN A  83      14.460  65.680  34.380  1.00  0.00           H
ATOM   1277  HG2 GLN A  83      12.980  65.900  35.310  1.00  0.00           H
ATOM   1278  CD  GLN A  83      12.710  66.400  33.220  1.00  0.00           C
ATOM   1279  OE1 GLN A  83      11.940  67.300  33.590  1.00  0.00           O
ATOM   1280  NE2 GLN A  83      13.060  66.210  31.910  1.00  0.00           N
ATOM   1281 1HE2 GLN A  83      12.880  66.920  31.240  1.00  0.00           H
ATOM   1282 2HE2 GLN A  83      13.360  65.310  31.590  1.00  0.00           H
ATOM   1283  C   GLN A  83      11.450  62.100  34.420  1.00  0.00           C
ATOM   1284  O   GLN A  83      12.260  61.320  34.890  1.00  0.00           O
ATOM   1285  N   ASN A  84      10.150  61.770  34.120  1.00  0.00           N
ATOM   1286  HN  ASN A  84       9.590  62.540  33.820  1.00  0.00           H
ATOM   1287  CA  ASN A  84       9.530  60.500  34.400  1.00  0.00           C
ATOM   1288  HA  ASN A  84       8.460  60.600  34.370  1.00  0.00           H
ATOM   1289  CB  ASN A  84       9.930  59.480  33.290  1.00  0.00           C
ATOM   1290  HB1 ASN A  84      11.030  59.340  33.290  1.00  0.00           H
ATOM   1291  HB2 ASN A  84       9.540  59.850  32.320  1.00  0.00           H
ATOM   1292  CG  ASN A  84       9.160  58.120  33.240  1.00  0.00           C
ATOM   1293  OD1 ASN A  84       8.000  58.010  33.630  1.00  0.00           O
ATOM   1294  ND2 ASN A  84       9.900  57.040  32.820  1.00  0.00           N
ATOM   1295 1HD2 ASN A  84       9.510  56.130  32.950  1.00  0.00           H
ATOM   1296 2HD2 ASN A  84      10.850  57.120  32.510  1.00  0.00           H
ATOM   1297  C   ASN A  84       9.730  60.170  35.880  1.00  0.00           C
ATOM   1298  O   ASN A  84       9.100  60.710  36.790  1.00  0.00           O
ATOM   1299  N   CYS A  85      10.590  59.190  36.200  1.00  0.00           N
ATOM   1300  HN  CYS A  85      10.970  58.650  35.460  1.00  0.00           H
ATOM   1301  CA  CYS A  85      10.820  58.730  37.580  1.00  0.00           C
ATOM   1302  HA  CYS A  85       9.940  58.940  38.170  1.00  0.00           H
ATOM   1303  CB  CYS A  85      10.960  57.210  37.540  1.00  0.00           C
ATOM   1304  HB1 CYS A  85      11.040  56.880  38.600  1.00  0.00           H
ATOM   1305  HB2 CYS A  85      11.930  56.870  37.120  1.00  0.00           H
ATOM   1306  SG  CYS A  85       9.610  56.370  36.580  1.00  0.00           S
ATOM   1307  HG1 CYS A  85      10.230  55.220  36.390  1.00  0.00           H
ATOM   1308  C   CYS A  85      12.030  59.390  38.210  1.00  0.00           C
ATOM   1309  O   CYS A  85      12.430  59.000  39.290  1.00  0.00           O
ATOM   1310  N   LEU A  86      12.540  60.450  37.640  1.00  0.00           N
ATOM   1311  HN  LEU A  86      12.170  60.730  36.760  1.00  0.00           H
ATOM   1312  CA  LEU A  86      13.340  61.430  38.360  1.00  0.00           C
ATOM   1313  HA  LEU A  86      13.420  61.140  39.400  1.00  0.00           H
ATOM   1314  CB  LEU A  86      14.750  61.510  37.830  1.00  0.00           C
ATOM   1315  HB1 LEU A  86      15.360  62.420  38.040  1.00  0.00           H
ATOM   1316  HB2 LEU A  86      14.660  61.520  36.720  1.00  0.00           H
ATOM   1317  CG  LEU A  86      15.680  60.340  38.070  1.00  0.00           C
ATOM   1318  HG  LEU A  86      15.150  59.410  37.780  1.00  0.00           H
ATOM   1319  CD1 LEU A  86      17.020  60.510  37.270  1.00  0.00           C
ATOM   1320 1HD1 LEU A  86      16.820  60.210  36.220  1.00  0.00           H
ATOM   1321 2HD1 LEU A  86      17.740  59.730  37.610  1.00  0.00           H
ATOM   1322 3HD1 LEU A  86      17.460  61.530  37.330  1.00  0.00           H
ATOM   1323  CD2 LEU A  86      15.860  60.100  39.580  1.00  0.00           C
ATOM   1324 1HD2 LEU A  86      15.070  59.420  39.970  1.00  0.00           H
ATOM   1325 2HD2 LEU A  86      15.910  61.030  40.180  1.00  0.00           H
ATOM   1326 3HD2 LEU A  86      16.800  59.540  39.800  1.00  0.00           H
ATOM   1327  C   LEU A  86      12.660  62.760  38.460  1.00  0.00           C
ATOM   1328  O   LEU A  86      11.630  63.080  37.850  1.00  0.00           O
ATOM   1329  N   LEU A  87      13.240  63.620  39.350  1.00  0.00           N
ATOM   1330  HN  LEU A  87      14.010  63.390  39.940  1.00  0.00           H
ATOM   1331  CA  LEU A  87      12.670  64.940  39.550  1.00  0.00           C
ATOM   1332  HA  LEU A  87      11.760  65.120  39.010  1.00  0.00           H
ATOM   1333  CB  LEU A  87      12.310  65.050  41.070  1.00  0.00           C
ATOM   1334  HB1 LEU A  87      13.200  64.740  41.660  1.00  0.00           H
ATOM   1335  HB2 LEU A  87      11.470  64.320  41.150  1.00  0.00           H
ATOM   1336  CG  LEU A  87      11.940  66.460  41.680  1.00  0.00           C
ATOM   1337  HG  LEU A  87      12.880  67.050  41.620  1.00  0.00           H
ATOM   1338  CD1 LEU A  87      10.910  67.280  40.960  1.00  0.00           C
ATOM   1339 1HD1 LEU A  87      11.240  67.450  39.910  1.00  0.00           H
ATOM   1340 2HD1 LEU A  87      10.810  68.210  41.560  1.00  0.00           H
ATOM   1341 3HD1 LEU A  87      10.000  66.640  40.990  1.00  0.00           H
ATOM   1342  CD2 LEU A  87      11.450  66.160  43.110  1.00  0.00           C
ATOM   1343 1HD2 LEU A  87      11.610  67.050  43.750  1.00  0.00           H
ATOM   1344 2HD2 LEU A  87      11.910  65.240  43.530  1.00  0.00           H
ATOM   1345 3HD2 LEU A  87      10.350  65.990  43.070  1.00  0.00           H
ATOM   1346  C   LEU A  87      13.840  65.820  39.180  1.00  0.00           C
ATOM   1347  O   LEU A  87      14.990  65.550  39.500  1.00  0.00           O
ATOM   1348  N   ARG A  88      13.510  66.900  38.440  1.00  0.00           N
ATOM   1349  HN  ARG A  88      12.630  66.960  37.970  1.00  0.00           H
ATOM   1350  CA  ARG A  88      14.510  67.950  38.290  1.00  0.00           C
ATOM   1351  HA  ARG A  88      15.380  67.700  38.870  1.00  0.00           H
ATOM   1352  CB  ARG A  88      14.740  68.250  36.770  1.00  0.00           C
ATOM   1353  HB1 ARG A  88      14.620  67.280  36.250  1.00  0.00           H
ATOM   1354  HB2 ARG A  88      15.830  68.460  36.640  1.00  0.00           H
ATOM   1355  CG  ARG A  88      13.990  69.470  36.140  1.00  0.00           C
ATOM   1356  HG1 ARG A  88      14.120  70.400  36.740  1.00  0.00           H
ATOM   1357  HG2 ARG A  88      12.900  69.220  36.170  1.00  0.00           H
ATOM   1358  CD  ARG A  88      14.380  69.730  34.620  1.00  0.00           C
ATOM   1359  HD1 ARG A  88      14.230  68.760  34.110  1.00  0.00           H
ATOM   1360  HD2 ARG A  88      15.430  70.090  34.630  1.00  0.00           H
ATOM   1361  NE  ARG A  88      13.520  70.820  34.050  1.00  0.00           N
ATOM   1362  HE  ARG A  88      12.840  71.240  34.650  1.00  0.00           H
ATOM   1363  CZ  ARG A  88      13.820  71.430  32.900  1.00  0.00           C
ATOM   1364  NH1 ARG A  88      14.770  71.110  32.060  1.00  0.00           N
ATOM   1365 1HH1 ARG A  88      15.220  70.220  32.090  1.00  0.00           H
ATOM   1366 2HH1 ARG A  88      14.830  71.670  31.230  1.00  0.00           H
ATOM   1367  NH2 ARG A  88      13.180  72.530  32.640  1.00  0.00           N
ATOM   1368 1HH2 ARG A  88      12.370  72.870  33.110  1.00  0.00           H
ATOM   1369 2HH2 ARG A  88      13.610  73.090  31.930  1.00  0.00           H
ATOM   1370  C   ARG A  88      13.880  69.110  38.950  1.00  0.00           C
ATOM   1371  O   ARG A  88      12.680  69.270  38.920  1.00  0.00           O
ATOM   1372  N   LEU A  89      14.810  69.900  39.580  1.00  0.00           N
ATOM   1373  HN  LEU A  89      15.780  69.690  39.600  1.00  0.00           H
ATOM   1374  CA  LEU A  89      14.530  71.190  40.250  1.00  0.00           C
ATOM   1375  HA  LEU A  89      13.480  71.430  40.160  1.00  0.00           H
ATOM   1376  CB  LEU A  89      14.930  71.190  41.750  1.00  0.00           C
ATOM   1377  HB1 LEU A  89      14.580  72.150  42.190  1.00  0.00           H
ATOM   1378  HB2 LEU A  89      15.990  71.120  42.070  1.00  0.00           H
ATOM   1379  CG  LEU A  89      14.310  69.890  42.470  1.00  0.00           C
ATOM   1380  HG  LEU A  89      14.530  68.950  41.920  1.00  0.00           H
ATOM   1381  CD1 LEU A  89      14.910  69.650  43.870  1.00  0.00           C
ATOM   1382 1HD1 LEU A  89      14.420  68.770  44.350  1.00  0.00           H
ATOM   1383 2HD1 LEU A  89      14.960  70.520  44.560  1.00  0.00           H
ATOM   1384 3HD1 LEU A  89      15.990  69.420  43.780  1.00  0.00           H
ATOM   1385  CD2 LEU A  89      12.830  70.060  42.650  1.00  0.00           C
ATOM   1386 1HD2 LEU A  89      12.400  70.040  41.620  1.00  0.00           H
ATOM   1387 2HD2 LEU A  89      12.540  70.930  43.260  1.00  0.00           H
ATOM   1388 3HD2 LEU A  89      12.440  69.190  43.230  1.00  0.00           H
ATOM   1389  C   LEU A  89      15.370  72.180  39.580  1.00  0.00           C
ATOM   1390  O   LEU A  89      16.540  72.020  39.320  1.00  0.00           O
ATOM   1391  N   LYS A  90      14.790  73.350  39.230  1.00  0.00           N
ATOM   1392  HN  LYS A  90      13.860  73.520  39.550  1.00  0.00           H
ATOM   1393  CA  LYS A  90      15.400  74.550  38.610  1.00  0.00           C
ATOM   1394  HA  LYS A  90      16.380  74.270  38.260  1.00  0.00           H
ATOM   1395  CB  LYS A  90      14.400  75.160  37.570  1.00  0.00           C
ATOM   1396  HB1 LYS A  90      14.670  76.220  37.340  1.00  0.00           H
ATOM   1397  HB2 LYS A  90      13.380  75.190  38.030  1.00  0.00           H
ATOM   1398  CG  LYS A  90      14.170  74.320  36.350  1.00  0.00           C
ATOM   1399  HG1 LYS A  90      13.580  74.800  35.540  1.00  0.00           H
ATOM   1400  HG2 LYS A  90      13.700  73.370  36.680  1.00  0.00           H
ATOM   1401  CD  LYS A  90      15.370  73.890  35.560  1.00  0.00           C
ATOM   1402  HD1 LYS A  90      14.940  73.220  34.790  1.00  0.00           H
ATOM   1403  HD2 LYS A  90      15.880  73.270  36.320  1.00  0.00           H
ATOM   1404  CE  LYS A  90      16.230  75.080  35.220  1.00  0.00           C
ATOM   1405  HE1 LYS A  90      16.460  75.740  36.080  1.00  0.00           H
ATOM   1406  HE2 LYS A  90      15.660  75.700  34.500  1.00  0.00           H
ATOM   1407  NZ  LYS A  90      17.470  74.600  34.560  1.00  0.00           N
ATOM   1408  HZ1 LYS A  90      17.780  73.630  34.790  1.00  0.00           H
ATOM   1409  HZ2 LYS A  90      18.330  75.150  34.770  1.00  0.00           H
ATOM   1410  HZ3 LYS A  90      17.290  74.630  33.530  1.00  0.00           H
ATOM   1411  C   LYS A  90      15.690  75.430  39.750  1.00  0.00           C
ATOM   1412  O   LYS A  90      14.890  75.700  40.670  1.00  0.00           O
ATOM   1413  N   VAL A  91      16.980  75.810  39.770  1.00  0.00           N
ATOM   1414  HN  VAL A  91      17.580  75.810  38.970  1.00  0.00           H
ATOM   1415  CA  VAL A  91      17.450  76.650  40.840  1.00  0.00           C
ATOM   1416  HA  VAL A  91      16.620  76.960  41.460  1.00  0.00           H
ATOM   1417  CB  VAL A  91      18.640  76.010  41.590  1.00  0.00           C
ATOM   1418  HB  VAL A  91      19.100  76.740  42.290  1.00  0.00           H
ATOM   1419  CG1 VAL A  91      18.180  74.810  42.500  1.00  0.00           C
ATOM   1420 1HG1 VAL A  91      17.770  74.070  41.770  1.00  0.00           H
ATOM   1421 2HG1 VAL A  91      17.300  75.090  43.110  1.00  0.00           H
ATOM   1422 3HG1 VAL A  91      18.960  74.310  43.110  1.00  0.00           H
ATOM   1423  CG2 VAL A  91      19.730  75.480  40.630  1.00  0.00           C
ATOM   1424 1HG2 VAL A  91      20.770  75.690  40.970  1.00  0.00           H
ATOM   1425 2HG2 VAL A  91      19.730  75.950  39.620  1.00  0.00           H
ATOM   1426 3HG2 VAL A  91      19.550  74.390  40.630  1.00  0.00           H
ATOM   1427  C   VAL A  91      17.960  77.930  40.160  1.00  0.00           C
ATOM   1428  O   VAL A  91      18.280  78.040  38.990  1.00  0.00           O
ATOM   1429  N   ASP A  92      17.960  79.040  40.920  1.00  0.00           N
ATOM   1430  HN  ASP A  92      17.670  78.990  41.870  1.00  0.00           H
ATOM   1431  CA  ASP A  92      18.480  80.320  40.420  1.00  0.00           C
ATOM   1432  HA  ASP A  92      17.960  80.440  39.480  1.00  0.00           H
ATOM   1433  CB  ASP A  92      18.180  81.520  41.260  1.00  0.00           C
ATOM   1434  HB1 ASP A  92      17.080  81.480  41.420  1.00  0.00           H
ATOM   1435  HB2 ASP A  92      18.430  82.520  40.850  1.00  0.00           H
ATOM   1436  CG  ASP A  92      18.880  81.540  42.600  1.00  0.00           C
ATOM   1437  OD1 ASP A  92      18.980  82.620  43.270  1.00  0.00           O
ATOM   1438  OD2 ASP A  92      19.220  80.430  43.140  1.00  0.00           O
ATOM   1439  C   ASP A  92      19.970  80.310  40.020  1.00  0.00           C
ATOM   1440  O   ASP A  92      20.350  81.030  39.130  1.00  0.00           O
ATOM   1441  N   THR A  93      20.760  79.600  40.820  1.00  0.00           N
ATOM   1442  HN  THR A  93      20.350  79.040  41.530  1.00  0.00           H
ATOM   1443  CA  THR A  93      22.220  79.720  40.880  1.00  0.00           C
ATOM   1444  HA  THR A  93      22.530  80.630  40.380  1.00  0.00           H
ATOM   1445  CB  THR A  93      22.830  79.820  42.260  1.00  0.00           C
ATOM   1446  HB  THR A  93      22.860  78.780  42.650  1.00  0.00           H
ATOM   1447  OG1 THR A  93      22.050  80.700  43.170  1.00  0.00           O
ATOM   1448  HG1 THR A  93      21.110  80.510  43.130  1.00  0.00           H
ATOM   1449  CG2 THR A  93      24.270  80.290  42.220  1.00  0.00           C
ATOM   1450 1HG2 THR A  93      24.420  80.980  43.080  1.00  0.00           H
ATOM   1451 2HG2 THR A  93      24.310  80.930  41.320  1.00  0.00           H
ATOM   1452 3HG2 THR A  93      24.920  79.400  42.040  1.00  0.00           H
ATOM   1453  C   THR A  93      22.830  78.610  40.090  1.00  0.00           C
ATOM   1454  O   THR A  93      22.580  77.410  40.410  1.00  0.00           O
ATOM   1455  N   SER A  94      23.560  78.910  38.960  1.00  0.00           N
ATOM   1456  HN  SER A  94      23.640  79.890  38.800  1.00  0.00           H
ATOM   1457  CA  SER A  94      24.370  77.960  38.220  1.00  0.00           C
ATOM   1458  HA  SER A  94      23.890  77.000  38.300  1.00  0.00           H
ATOM   1459  CB  SER A  94      24.850  78.300  36.770  1.00  0.00           C
ATOM   1460  HB1 SER A  94      25.400  79.260  36.810  1.00  0.00           H
ATOM   1461  HB2 SER A  94      23.880  78.510  36.270  1.00  0.00           H
ATOM   1462  OG  SER A  94      25.600  77.250  36.140  1.00  0.00           O
ATOM   1463  HG1 SER A  94      26.470  77.100  36.500  1.00  0.00           H
ATOM   1464  C   SER A  94      25.590  77.560  38.970  1.00  0.00           C
ATOM   1465  O   SER A  94      26.400  78.430  39.340  1.00  0.00           O
ATOM   1466  N   ASN A  95      25.860  76.250  38.950  1.00  0.00           N
ATOM   1467  HN  ASN A  95      25.230  75.700  38.410  1.00  0.00           H
ATOM   1468  CA  ASN A  95      27.110  75.620  39.430  1.00  0.00           C
ATOM   1469  HA  ASN A  95      27.370  76.060  40.380  1.00  0.00           H
ATOM   1470  CB  ASN A  95      26.840  74.080  39.620  1.00  0.00           C
ATOM   1471  HB1 ASN A  95      26.570  73.710  38.610  1.00  0.00           H
ATOM   1472  HB2 ASN A  95      25.990  73.840  40.310  1.00  0.00           H
ATOM   1473  CG  ASN A  95      28.080  73.410  40.110  1.00  0.00           C
ATOM   1474  OD1 ASN A  95      29.110  73.970  40.400  1.00  0.00           O
ATOM   1475  ND2 ASN A  95      28.060  72.040  40.050  1.00  0.00           N
ATOM   1476 1HD2 ASN A  95      28.860  71.560  40.390  1.00  0.00           H
ATOM   1477 2HD2 ASN A  95      27.310  71.550  39.600  1.00  0.00           H
ATOM   1478  C   ASN A  95      28.250  75.930  38.420  1.00  0.00           C
ATOM   1479  O   ASN A  95      28.180  75.650  37.250  1.00  0.00           O
ATOM   1480  N   PRO A  96      29.440  76.480  38.840  1.00  0.00           N
ATOM   1481  CD  PRO A  96      29.650  77.200  40.160  1.00  0.00           C
ATOM   1482  HD1 PRO A  96      29.490  76.690  41.140  1.00  0.00           H
ATOM   1483  HD2 PRO A  96      28.850  77.970  40.210  1.00  0.00           H
ATOM   1484  CA  PRO A  96      30.610  76.720  37.860  1.00  0.00           C
ATOM   1485  HA  PRO A  96      30.160  76.820  36.880  1.00  0.00           H
ATOM   1486  CB  PRO A  96      31.300  77.980  38.450  1.00  0.00           C
ATOM   1487  HB1 PRO A  96      30.700  78.830  38.060  1.00  0.00           H
ATOM   1488  HB2 PRO A  96      32.390  78.030  38.240  1.00  0.00           H
ATOM   1489  CG  PRO A  96      30.970  77.920  40.020  1.00  0.00           C
ATOM   1490  HG1 PRO A  96      31.640  77.240  40.600  1.00  0.00           H
ATOM   1491  HG2 PRO A  96      30.910  78.880  40.570  1.00  0.00           H
ATOM   1492  C   PRO A  96      31.610  75.580  37.740  1.00  0.00           C
ATOM   1493  O   PRO A  96      32.620  75.570  37.060  1.00  0.00           O
ATOM   1494  N   LYS A  97      31.300  74.530  38.480  1.00  0.00           N
ATOM   1495  HN  LYS A  97      30.560  74.530  39.150  1.00  0.00           H
ATOM   1496  CA  LYS A  97      31.980  73.210  38.390  1.00  0.00           C
ATOM   1497  HA  LYS A  97      32.950  73.340  37.930  1.00  0.00           H
ATOM   1498  CB  LYS A  97      32.360  72.690  39.780  1.00  0.00           C
ATOM   1499  HB1 LYS A  97      32.650  71.620  39.730  1.00  0.00           H
ATOM   1500  HB2 LYS A  97      31.490  72.700  40.470  1.00  0.00           H
ATOM   1501  CG  LYS A  97      33.440  73.460  40.470  1.00  0.00           C
ATOM   1502  HG1 LYS A  97      33.050  74.400  40.930  1.00  0.00           H
ATOM   1503  HG2 LYS A  97      34.130  73.900  39.720  1.00  0.00           H
ATOM   1504  CD  LYS A  97      34.360  72.620  41.400  1.00  0.00           C
ATOM   1505  HD1 LYS A  97      34.970  71.930  40.780  1.00  0.00           H
ATOM   1506  HD2 LYS A  97      33.710  71.900  41.950  1.00  0.00           H
ATOM   1507  CE  LYS A  97      35.250  73.440  42.400  1.00  0.00           C
ATOM   1508  HE1 LYS A  97      35.880  74.210  41.920  1.00  0.00           H
ATOM   1509  HE2 LYS A  97      35.930  72.690  42.860  1.00  0.00           H
ATOM   1510  NZ  LYS A  97      34.460  74.060  43.430  1.00  0.00           N
ATOM   1511  HZ1 LYS A  97      34.150  75.020  43.190  1.00  0.00           H
ATOM   1512  HZ2 LYS A  97      35.090  74.070  44.260  1.00  0.00           H
ATOM   1513  HZ3 LYS A  97      33.680  73.510  43.830  1.00  0.00           H
ATOM   1514  C   LYS A  97      31.170  72.270  37.660  1.00  0.00           C
ATOM   1515  O   LYS A  97      31.580  71.110  37.700  1.00  0.00           O
ATOM   1516  N   THR A  98      30.170  72.610  36.850  1.00  0.00           N
ATOM   1517  HN  THR A  98      29.890  73.560  36.840  1.00  0.00           H
ATOM   1518  CA  THR A  98      29.410  71.750  35.920  1.00  0.00           C
ATOM   1519  HA  THR A  98      29.000  70.980  36.560  1.00  0.00           H
ATOM   1520  CB  THR A  98      28.330  72.430  35.200  1.00  0.00           C
ATOM   1521  HB  THR A  98      28.710  73.240  34.540  1.00  0.00           H
ATOM   1522  OG1 THR A  98      27.470  73.160  36.100  1.00  0.00           O
ATOM   1523  HG1 THR A  98      28.100  73.530  36.720  1.00  0.00           H
ATOM   1524  CG2 THR A  98      27.570  71.560  34.200  1.00  0.00           C
ATOM   1525 1HG2 THR A  98      26.780  72.140  33.670  1.00  0.00           H
ATOM   1526 2HG2 THR A  98      27.130  70.770  34.850  1.00  0.00           H
ATOM   1527 3HG2 THR A  98      28.220  71.060  33.450  1.00  0.00           H
ATOM   1528  C   THR A  98      30.510  71.160  35.020  1.00  0.00           C
ATOM   1529  O   THR A  98      31.260  71.970  34.380  1.00  0.00           O
ATOM   1530  N   PRO A  99      30.590  69.840  34.750  1.00  0.00           N
ATOM   1531  CD  PRO A  99      30.160  68.830  35.660  1.00  0.00           C
ATOM   1532  HD1 PRO A  99      29.120  69.010  36.020  1.00  0.00           H
ATOM   1533  HD2 PRO A  99      30.740  68.850  36.600  1.00  0.00           H
ATOM   1534  CA  PRO A  99      31.610  69.360  33.840  1.00  0.00           C
ATOM   1535  HA  PRO A  99      32.570  69.850  33.880  1.00  0.00           H
ATOM   1536  CB  PRO A  99      31.680  67.890  34.190  1.00  0.00           C
ATOM   1537  HB1 PRO A  99      32.460  67.740  34.970  1.00  0.00           H
ATOM   1538  HB2 PRO A  99      32.030  67.220  33.380  1.00  0.00           H
ATOM   1539  CG  PRO A  99      30.360  67.590  34.760  1.00  0.00           C
ATOM   1540  HG1 PRO A  99      29.680  67.730  33.890  1.00  0.00           H
ATOM   1541  HG2 PRO A  99      30.190  66.670  35.360  1.00  0.00           H
ATOM   1542  C   PRO A  99      31.140  69.530  32.470  1.00  0.00           C
ATOM   1543  O   PRO A  99      30.010  69.950  32.220  1.00  0.00           O
ATOM   1544  N   LYS A 100      31.920  69.060  31.490  1.00  0.00           N
ATOM   1545  HN  LYS A 100      32.870  68.820  31.670  1.00  0.00           H
ATOM   1546  CA  LYS A 100      31.400  68.580  30.220  1.00  0.00           C
ATOM   1547  HA  LYS A 100      30.780  69.360  29.800  1.00  0.00           H
ATOM   1548  CB  LYS A 100      32.700  68.400  29.310  1.00  0.00           C
ATOM   1549  HB1 LYS A 100      32.410  67.870  28.380  1.00  0.00           H
ATOM   1550  HB2 LYS A 100      33.400  67.750  29.880  1.00  0.00           H
ATOM   1551  CG  LYS A 100      33.350  69.760  28.850  1.00  0.00           C
ATOM   1552  HG1 LYS A 100      33.250  70.550  29.630  1.00  0.00           H
ATOM   1553  HG2 LYS A 100      32.670  70.180  28.080  1.00  0.00           H
ATOM   1554  CD  LYS A 100      34.680  69.650  28.180  1.00  0.00           C
ATOM   1555  HD1 LYS A 100      34.580  69.070  27.240  1.00  0.00           H
ATOM   1556  HD2 LYS A 100      35.310  69.090  28.900  1.00  0.00           H
ATOM   1557  CE  LYS A 100      35.430  70.960  28.110  1.00  0.00           C
ATOM   1558  HE1 LYS A 100      35.710  71.330  29.120  1.00  0.00           H
ATOM   1559  HE2 LYS A 100      34.810  71.660  27.510  1.00  0.00           H
ATOM   1560  NZ  LYS A 100      36.740  70.790  27.350  1.00  0.00           N
ATOM   1561  HZ1 LYS A 100      37.310  69.940  27.520  1.00  0.00           H
ATOM   1562  HZ2 LYS A 100      37.290  71.660  27.460  1.00  0.00           H
ATOM   1563  HZ3 LYS A 100      36.480  70.760  26.350  1.00  0.00           H
ATOM   1564  C   LYS A 100      30.720  67.220  30.400  1.00  0.00           C
ATOM   1565  O   LYS A 100      31.330  66.320  30.950  1.00  0.00           O
ATOM   1566  N   TYR A 101      29.450  67.130  29.870  1.00  0.00           N
ATOM   1567  HN  TYR A 101      28.970  67.830  29.340  1.00  0.00           H
ATOM   1568  CA  TYR A 101      28.720  65.840  30.120  1.00  0.00           C
ATOM   1569  HA  TYR A 101      29.480  65.080  30.230  1.00  0.00           H
ATOM   1570  CB  TYR A 101      27.920  66.000  31.510  1.00  0.00           C
ATOM   1571  HB1 TYR A 101      28.660  66.120  32.320  1.00  0.00           H
ATOM   1572  HB2 TYR A 101      27.450  65.010  31.670  1.00  0.00           H
ATOM   1573  CG  TYR A 101      26.790  67.100  31.410  1.00  0.00           C
ATOM   1574  CD1 TYR A 101      25.400  66.720  31.300  1.00  0.00           C
ATOM   1575  HD1 TYR A 101      25.140  65.670  31.260  1.00  0.00           H
ATOM   1576  CE1 TYR A 101      24.410  67.660  31.260  1.00  0.00           C
ATOM   1577  HE1 TYR A 101      23.360  67.380  31.280  1.00  0.00           H
ATOM   1578  CZ  TYR A 101      24.770  69.040  31.330  1.00  0.00           C
ATOM   1579  OH  TYR A 101      23.770  70.020  31.540  1.00  0.00           O
ATOM   1580  HH  TYR A 101      24.120  70.840  31.890  1.00  0.00           H
ATOM   1581  CD2 TYR A 101      27.000  68.430  31.620  1.00  0.00           C
ATOM   1582  HD2 TYR A 101      27.990  68.730  31.930  1.00  0.00           H
ATOM   1583  CE2 TYR A 101      26.050  69.470  31.480  1.00  0.00           C
ATOM   1584  HE2 TYR A 101      26.360  70.490  31.690  1.00  0.00           H
ATOM   1585  C   TYR A 101      27.760  65.460  29.080  1.00  0.00           C
ATOM   1586  O   TYR A 101      27.380  66.360  28.290  1.00  0.00           O
ATOM   1587  N   LYS A 102      27.170  64.240  29.070  1.00  0.00           N
ATOM   1588  HN  LYS A 102      27.430  63.550  29.730  1.00  0.00           H
ATOM   1589  CA  LYS A 102      26.010  63.900  28.220  1.00  0.00           C
ATOM   1590  HA  LYS A 102      25.370  64.770  28.200  1.00  0.00           H
ATOM   1591  CB  LYS A 102      26.670  63.600  26.820  1.00  0.00           C
ATOM   1592  HB1 LYS A 102      27.330  64.470  26.640  1.00  0.00           H
ATOM   1593  HB2 LYS A 102      25.960  63.600  25.950  1.00  0.00           H
ATOM   1594  CG  LYS A 102      27.560  62.320  26.650  1.00  0.00           C
ATOM   1595  HG1 LYS A 102      27.100  61.350  26.930  1.00  0.00           H
ATOM   1596  HG2 LYS A 102      28.450  62.490  27.280  1.00  0.00           H
ATOM   1597  CD  LYS A 102      28.050  62.210  25.190  1.00  0.00           C
ATOM   1598  HD1 LYS A 102      28.560  63.120  24.800  1.00  0.00           H
ATOM   1599  HD2 LYS A 102      27.140  62.070  24.570  1.00  0.00           H
ATOM   1600  CE  LYS A 102      28.860  60.940  24.810  1.00  0.00           C
ATOM   1601  HE1 LYS A 102      28.270  60.050  25.100  1.00  0.00           H
ATOM   1602  HE2 LYS A 102      29.870  60.970  25.290  1.00  0.00           H
ATOM   1603  NZ  LYS A 102      29.180  60.840  23.350  1.00  0.00           N
ATOM   1604  HZ1 LYS A 102      30.050  61.360  23.100  1.00  0.00           H
ATOM   1605  HZ2 LYS A 102      28.440  61.180  22.700  1.00  0.00           H
ATOM   1606  HZ3 LYS A 102      29.410  59.880  23.050  1.00  0.00           H
ATOM   1607  C   LYS A 102      25.280  62.710  28.820  1.00  0.00           C
ATOM   1608  O   LYS A 102      25.760  62.100  29.820  1.00  0.00           O
ATOM   1609  N   PHE A 103      24.150  62.250  28.210  1.00  0.00           N
ATOM   1610  HN  PHE A 103      23.800  62.620  27.350  1.00  0.00           H
ATOM   1611  CA  PHE A 103      23.400  61.160  28.730  1.00  0.00           C
ATOM   1612  HA  PHE A 103      23.920  60.810  29.600  1.00  0.00           H
ATOM   1613  CB  PHE A 103      21.920  61.680  29.100  1.00  0.00           C
ATOM   1614  HB1 PHE A 103      21.500  60.840  29.690  1.00  0.00           H
ATOM   1615  HB2 PHE A 103      21.220  61.900  28.260  1.00  0.00           H
ATOM   1616  CG  PHE A 103      22.050  62.850  30.000  1.00  0.00           C
ATOM   1617  CD1 PHE A 103      21.430  64.070  29.810  1.00  0.00           C
ATOM   1618  HD1 PHE A 103      20.970  64.270  28.850  1.00  0.00           H
ATOM   1619  CE1 PHE A 103      21.660  65.150  30.690  1.00  0.00           C
ATOM   1620  HE1 PHE A 103      21.410  66.180  30.500  1.00  0.00           H
ATOM   1621  CZ  PHE A 103      22.420  64.970  31.860  1.00  0.00           C
ATOM   1622  HZ  PHE A 103      22.560  65.740  32.610  1.00  0.00           H
ATOM   1623  CD2 PHE A 103      22.620  62.580  31.290  1.00  0.00           C
ATOM   1624  HD2 PHE A 103      23.060  61.600  31.450  1.00  0.00           H
ATOM   1625  CE2 PHE A 103      22.970  63.670  32.090  1.00  0.00           C
ATOM   1626  HE2 PHE A 103      23.620  63.600  32.950  1.00  0.00           H
ATOM   1627  C   PHE A 103      23.490  59.980  27.850  1.00  0.00           C
ATOM   1628  O   PHE A 103      23.410  60.040  26.630  1.00  0.00           O
ATOM   1629  N   VAL A 104      23.570  58.770  28.440  1.00  0.00           N
ATOM   1630  HN  VAL A 104      23.820  58.800  29.400  1.00  0.00           H
ATOM   1631  CA  VAL A 104      23.560  57.520  27.680  1.00  0.00           C
ATOM   1632  HA  VAL A 104      23.110  57.660  26.710  1.00  0.00           H
ATOM   1633  CB  VAL A 104      25.020  57.010  27.350  1.00  0.00           C
ATOM   1634  HB  VAL A 104      24.900  56.040  26.830  1.00  0.00           H
ATOM   1635  CG1 VAL A 104      25.670  58.040  26.410  1.00  0.00           C
ATOM   1636 1HG1 VAL A 104      26.690  57.690  26.150  1.00  0.00           H
ATOM   1637 2HG1 VAL A 104      25.720  59.020  26.940  1.00  0.00           H
ATOM   1638 3HG1 VAL A 104      25.130  58.170  25.450  1.00  0.00           H
ATOM   1639  CG2 VAL A 104      25.770  56.750  28.620  1.00  0.00           C
ATOM   1640 1HG2 VAL A 104      26.760  56.300  28.380  1.00  0.00           H
ATOM   1641 2HG2 VAL A 104      25.280  56.020  29.300  1.00  0.00           H
ATOM   1642 3HG2 VAL A 104      26.070  57.690  29.120  1.00  0.00           H
ATOM   1643  C   VAL A 104      22.710  56.600  28.480  1.00  0.00           C
ATOM   1644  O   VAL A 104      22.390  56.790  29.670  1.00  0.00           O
ATOM   1645  N   ARG A 105      22.220  55.530  27.800  1.00  0.00           N
ATOM   1646  HN  ARG A 105      22.460  55.380  26.850  1.00  0.00           H
ATOM   1647  CA  ARG A 105      21.390  54.490  28.370  1.00  0.00           C
ATOM   1648  HA  ARG A 105      21.190  54.700  29.410  1.00  0.00           H
ATOM   1649  CB  ARG A 105      20.170  54.300  27.510  1.00  0.00           C
ATOM   1650  HB1 ARG A 105      20.560  54.310  26.470  1.00  0.00           H
ATOM   1651  HB2 ARG A 105      19.660  55.260  27.700  1.00  0.00           H
ATOM   1652  CG  ARG A 105      19.120  53.220  27.950  1.00  0.00           C
ATOM   1653  HG1 ARG A 105      19.700  52.270  27.900  1.00  0.00           H
ATOM   1654  HG2 ARG A 105      18.390  53.230  27.110  1.00  0.00           H
ATOM   1655  CD  ARG A 105      18.420  53.560  29.240  1.00  0.00           C
ATOM   1656  HD1 ARG A 105      17.790  54.460  29.050  1.00  0.00           H
ATOM   1657  HD2 ARG A 105      19.160  53.710  30.050  1.00  0.00           H
ATOM   1658  NE  ARG A 105      17.610  52.350  29.630  1.00  0.00           N
ATOM   1659  HE  ARG A 105      17.770  51.440  29.240  1.00  0.00           H
ATOM   1660  CZ  ARG A 105      16.690  52.330  30.650  1.00  0.00           C
ATOM   1661  NH1 ARG A 105      16.670  53.250  31.540  1.00  0.00           N
ATOM   1662 1HH1 ARG A 105      17.050  54.150  31.310  1.00  0.00           H
ATOM   1663 2HH1 ARG A 105      16.120  53.150  32.370  1.00  0.00           H
ATOM   1664  NH2 ARG A 105      16.150  51.120  30.860  1.00  0.00           N
ATOM   1665 1HH2 ARG A 105      16.110  50.460  30.110  1.00  0.00           H
ATOM   1666 2HH2 ARG A 105      15.470  51.070  31.590  1.00  0.00           H
ATOM   1667  C   ARG A 105      22.200  53.240  28.330  1.00  0.00           C
ATOM   1668  O   ARG A 105      22.630  52.890  27.180  1.00  0.00           O
ATOM   1669  N   ILE A 106      22.430  52.620  29.410  1.00  0.00           N
ATOM   1670  HN  ILE A 106      22.110  52.990  30.280  1.00  0.00           H
ATOM   1671  CA  ILE A 106      23.350  51.430  29.400  1.00  0.00           C
ATOM   1672  HA  ILE A 106      24.030  51.520  28.560  1.00  0.00           H
ATOM   1673  CB  ILE A 106      24.140  51.330  30.720  1.00  0.00           C
ATOM   1674  HB  ILE A 106      23.370  51.200  31.510  1.00  0.00           H
ATOM   1675  CG2 ILE A 106      25.070  50.060  30.690  1.00  0.00           C
ATOM   1676 1HG2 ILE A 106      25.740  50.010  31.570  1.00  0.00           H
ATOM   1677 2HG2 ILE A 106      25.600  50.100  29.710  1.00  0.00           H
ATOM   1678 3HG2 ILE A 106      24.470  49.140  30.550  1.00  0.00           H
ATOM   1679  CG1 ILE A 106      24.800  52.680  31.310  1.00  0.00           C
ATOM   1680 1HG1 ILE A 106      25.180  52.540  32.340  1.00  0.00           H
ATOM   1681 2HG1 ILE A 106      24.050  53.470  31.540  1.00  0.00           H
ATOM   1682  CD  ILE A 106      25.870  53.140  30.360  1.00  0.00           C
ATOM   1683  HD1 ILE A 106      25.410  53.960  29.770  1.00  0.00           H
ATOM   1684  HD2 ILE A 106      26.220  52.330  29.690  1.00  0.00           H
ATOM   1685  HD3 ILE A 106      26.740  53.570  30.910  1.00  0.00           H
ATOM   1686  C   ILE A 106      22.670  50.120  29.090  1.00  0.00           C
ATOM   1687  O   ILE A 106      21.880  49.590  29.830  1.00  0.00           O
ATOM   1688  N   GLN A 107      22.970  49.530  27.910  1.00  0.00           N
ATOM   1689  HN  GLN A 107      23.620  50.000  27.320  1.00  0.00           H
ATOM   1690  CA  GLN A 107      22.710  48.160  27.450  1.00  0.00           C
ATOM   1691  HA  GLN A 107      21.650  47.960  27.500  1.00  0.00           H
ATOM   1692  CB  GLN A 107      23.110  47.940  25.990  1.00  0.00           C
ATOM   1693  HB1 GLN A 107      22.830  46.940  25.600  1.00  0.00           H
ATOM   1694  HB2 GLN A 107      24.220  47.930  25.900  1.00  0.00           H
ATOM   1695  CG  GLN A 107      22.640  48.980  24.900  1.00  0.00           C
ATOM   1696  HG1 GLN A 107      22.820  48.590  23.870  1.00  0.00           H
ATOM   1697  HG2 GLN A 107      23.110  49.950  25.180  1.00  0.00           H
ATOM   1698  CD  GLN A 107      21.110  48.990  24.970  1.00  0.00           C
ATOM   1699  OE1 GLN A 107      20.410  48.050  24.680  1.00  0.00           O
ATOM   1700  NE2 GLN A 107      20.600  50.100  25.480  1.00  0.00           N
ATOM   1701 1HE2 GLN A 107      19.620  50.170  25.670  1.00  0.00           H
ATOM   1702 2HE2 GLN A 107      21.250  50.870  25.460  1.00  0.00           H
ATOM   1703  C   GLN A 107      23.370  47.060  28.390  1.00  0.00           C
ATOM   1704  O   GLN A 107      24.440  47.360  28.840  1.00  0.00           O
ATOM   1705  N   PRO A 108      22.770  45.960  28.700  1.00  0.00           N
ATOM   1706  CD  PRO A 108      21.360  45.650  28.570  1.00  0.00           C
ATOM   1707  HD1 PRO A 108      21.120  45.630  27.480  1.00  0.00           H
ATOM   1708  HD2 PRO A 108      20.790  46.440  29.090  1.00  0.00           H
ATOM   1709  CA  PRO A 108      23.540  44.710  28.990  1.00  0.00           C
ATOM   1710  HA  PRO A 108      23.750  44.550  30.040  1.00  0.00           H
ATOM   1711  CB  PRO A 108      22.560  43.570  28.660  1.00  0.00           C
ATOM   1712  HB1 PRO A 108      22.770  42.580  29.120  1.00  0.00           H
ATOM   1713  HB2 PRO A 108      22.680  43.480  27.550  1.00  0.00           H
ATOM   1714  CG  PRO A 108      21.270  44.230  29.150  1.00  0.00           C
ATOM   1715  HG1 PRO A 108      20.390  43.700  28.760  1.00  0.00           H
ATOM   1716  HG2 PRO A 108      21.310  44.160  30.260  1.00  0.00           H
ATOM   1717  C   PRO A 108      24.860  44.420  28.320  1.00  0.00           C
ATOM   1718  O   PRO A 108      24.970  44.390  27.110  1.00  0.00           O
ATOM   1719  N   GLY A 109      26.000  44.180  29.150  1.00  0.00           N
ATOM   1720  HN  GLY A 109      25.720  44.250  30.100  1.00  0.00           H
ATOM   1721  CA  GLY A 109      27.340  43.750  28.900  1.00  0.00           C
ATOM   1722  HA1 GLY A 109      27.280  43.380  27.890  1.00  0.00           H
ATOM   1723  HA2 GLY A 109      27.560  43.020  29.660  1.00  0.00           H
ATOM   1724  C   GLY A 109      28.280  44.960  29.020  1.00  0.00           C
ATOM   1725  O   GLY A 109      29.480  44.840  28.850  1.00  0.00           O
ATOM   1726  N   GLN A 110      27.770  46.110  29.440  1.00  0.00           N
ATOM   1727  HN  GLN A 110      26.770  46.100  29.510  1.00  0.00           H
ATOM   1728  CA  GLN A 110      28.520  47.340  29.540  1.00  0.00           C
ATOM   1729  HA  GLN A 110      29.500  47.130  29.130  1.00  0.00           H
ATOM   1730  CB  GLN A 110      27.850  48.410  28.710  1.00  0.00           C
ATOM   1731  HB1 GLN A 110      28.320  49.400  28.930  1.00  0.00           H
ATOM   1732  HB2 GLN A 110      26.820  48.440  29.120  1.00  0.00           H
ATOM   1733  CG  GLN A 110      27.920  48.270  27.200  1.00  0.00           C
ATOM   1734  HG1 GLN A 110      27.480  49.120  26.630  1.00  0.00           H
ATOM   1735  HG2 GLN A 110      27.300  47.380  26.980  1.00  0.00           H
ATOM   1736  CD  GLN A 110      29.310  47.960  26.650  1.00  0.00           C
ATOM   1737  OE1 GLN A 110      29.380  47.050  25.820  1.00  0.00           O
ATOM   1738  NE2 GLN A 110      30.310  48.700  27.200  1.00  0.00           N
ATOM   1739 1HE2 GLN A 110      31.270  48.720  26.930  1.00  0.00           H
ATOM   1740 2HE2 GLN A 110      29.970  49.550  27.600  1.00  0.00           H
ATOM   1741  C   GLN A 110      28.800  47.900  30.930  1.00  0.00           C
ATOM   1742  O   GLN A 110      27.980  47.890  31.830  1.00  0.00           O
ATOM   1743  N   THR A 111      30.010  48.480  31.010  1.00  0.00           N
ATOM   1744  HN  THR A 111      30.600  48.630  30.230  1.00  0.00           H
ATOM   1745  CA  THR A 111      30.660  48.910  32.270  1.00  0.00           C
ATOM   1746  HA  THR A 111      30.130  48.350  33.030  1.00  0.00           H
ATOM   1747  CB  THR A 111      32.140  48.500  32.220  1.00  0.00           C
ATOM   1748  HB  THR A 111      32.800  48.910  33.020  1.00  0.00           H
ATOM   1749  OG1 THR A 111      32.770  48.910  31.040  1.00  0.00           O
ATOM   1750  HG1 THR A 111      33.650  48.520  31.030  1.00  0.00           H
ATOM   1751  CG2 THR A 111      32.210  46.950  32.150  1.00  0.00           C
ATOM   1752 1HG2 THR A 111      31.980  46.670  33.190  1.00  0.00           H
ATOM   1753 2HG2 THR A 111      33.270  46.630  32.070  1.00  0.00           H
ATOM   1754 3HG2 THR A 111      31.610  46.530  31.310  1.00  0.00           H
ATOM   1755  C   THR A 111      30.610  50.450  32.530  1.00  0.00           C
ATOM   1756  O   THR A 111      30.610  51.230  31.630  1.00  0.00           O
ATOM   1757  N   PHE A 112      30.670  50.840  33.820  1.00  0.00           N
ATOM   1758  HN  PHE A 112      30.660  50.150  34.530  1.00  0.00           H
ATOM   1759  CA  PHE A 112      30.560  52.200  34.290  1.00  0.00           C
ATOM   1760  HA  PHE A 112      31.390  52.660  33.780  1.00  0.00           H
ATOM   1761  CB  PHE A 112      29.130  52.860  34.050  1.00  0.00           C
ATOM   1762  HB1 PHE A 112      29.030  52.950  32.940  1.00  0.00           H
ATOM   1763  HB2 PHE A 112      29.080  53.940  34.310  1.00  0.00           H
ATOM   1764  CG  PHE A 112      27.890  52.090  34.580  1.00  0.00           C
ATOM   1765  CD1 PHE A 112      27.230  52.610  35.700  1.00  0.00           C
ATOM   1766  HD1 PHE A 112      27.610  53.460  36.240  1.00  0.00           H
ATOM   1767  CE1 PHE A 112      26.100  51.930  36.230  1.00  0.00           C
ATOM   1768  HE1 PHE A 112      25.530  52.220  37.100  1.00  0.00           H
ATOM   1769  CZ  PHE A 112      25.640  50.830  35.530  1.00  0.00           C
ATOM   1770  HZ  PHE A 112      24.720  50.360  35.880  1.00  0.00           H
ATOM   1771  CD2 PHE A 112      27.410  51.000  33.990  1.00  0.00           C
ATOM   1772  HD2 PHE A 112      28.020  50.440  33.290  1.00  0.00           H
ATOM   1773  CE2 PHE A 112      26.290  50.330  34.430  1.00  0.00           C
ATOM   1774  HE2 PHE A 112      26.000  49.400  33.950  1.00  0.00           H
ATOM   1775  C   PHE A 112      30.790  52.190  35.760  1.00  0.00           C
ATOM   1776  O   PHE A 112      30.600  51.210  36.380  1.00  0.00           O
ATOM   1777  N   SER A 113      31.330  53.300  36.320  1.00  0.00           N
ATOM   1778  HN  SER A 113      31.600  54.130  35.840  1.00  0.00           H
ATOM   1779  CA  SER A 113      31.580  53.420  37.730  1.00  0.00           C
ATOM   1780  HA  SER A 113      31.770  52.430  38.110  1.00  0.00           H
ATOM   1781  CB  SER A 113      32.770  54.420  37.940  1.00  0.00           C
ATOM   1782  HB1 SER A 113      33.190  54.470  38.970  1.00  0.00           H
ATOM   1783  HB2 SER A 113      32.630  55.430  37.500  1.00  0.00           H
ATOM   1784  OG  SER A 113      33.830  53.970  37.130  1.00  0.00           O
ATOM   1785  HG1 SER A 113      33.920  53.010  37.200  1.00  0.00           H
ATOM   1786  C   SER A 113      30.420  54.030  38.450  1.00  0.00           C
ATOM   1787  O   SER A 113      29.610  54.650  37.790  1.00  0.00           O
ATOM   1788  N   VAL A 114      30.470  53.840  39.780  1.00  0.00           N
ATOM   1789  HN  VAL A 114      31.260  53.490  40.270  1.00  0.00           H
ATOM   1790  CA  VAL A 114      29.370  54.300  40.630  1.00  0.00           C
ATOM   1791  HA  VAL A 114      28.800  55.010  40.050  1.00  0.00           H
ATOM   1792  CB  VAL A 114      28.440  53.130  41.080  1.00  0.00           C
ATOM   1793  HB  VAL A 114      28.810  52.370  41.800  1.00  0.00           H
ATOM   1794  CG1 VAL A 114      27.160  53.770  41.780  1.00  0.00           C
ATOM   1795 1HG1 VAL A 114      26.410  52.960  41.860  1.00  0.00           H
ATOM   1796 2HG1 VAL A 114      26.560  54.360  41.060  1.00  0.00           H
ATOM   1797 3HG1 VAL A 114      27.310  54.260  42.770  1.00  0.00           H
ATOM   1798  CG2 VAL A 114      27.970  52.260  39.850  1.00  0.00           C
ATOM   1799 1HG2 VAL A 114      27.230  52.810  39.230  1.00  0.00           H
ATOM   1800 2HG2 VAL A 114      27.550  51.270  40.120  1.00  0.00           H
ATOM   1801 3HG2 VAL A 114      28.710  52.130  39.040  1.00  0.00           H
ATOM   1802  C   VAL A 114      30.000  55.060  41.750  1.00  0.00           C
ATOM   1803  O   VAL A 114      30.910  54.480  42.340  1.00  0.00           O
ATOM   1804  N   LEU A 115      29.650  56.330  41.960  1.00  0.00           N
ATOM   1805  HN  LEU A 115      29.000  56.720  41.310  1.00  0.00           H
ATOM   1806  CA  LEU A 115      30.020  57.100  43.100  1.00  0.00           C
ATOM   1807  HA  LEU A 115      30.960  56.710  43.470  1.00  0.00           H
ATOM   1808  CB  LEU A 115      30.290  58.580  42.770  1.00  0.00           C
ATOM   1809  HB1 LEU A 115      29.430  58.940  42.170  1.00  0.00           H
ATOM   1810  HB2 LEU A 115      31.190  58.620  42.120  1.00  0.00           H
ATOM   1811  CG  LEU A 115      30.480  59.450  43.990  1.00  0.00           C
ATOM   1812  HG  LEU A 115      29.550  59.620  44.570  1.00  0.00           H
ATOM   1813  CD1 LEU A 115      31.600  58.980  45.010  1.00  0.00           C
ATOM   1814 1HD1 LEU A 115      32.570  58.670  44.590  1.00  0.00           H
ATOM   1815 2HD1 LEU A 115      31.240  58.070  45.530  1.00  0.00           H
ATOM   1816 3HD1 LEU A 115      31.870  59.780  45.740  1.00  0.00           H
ATOM   1817  CD2 LEU A 115      30.750  60.840  43.420  1.00  0.00           C
ATOM   1818 1HD2 LEU A 115      31.640  60.760  42.770  1.00  0.00           H
ATOM   1819 2HD2 LEU A 115      30.940  61.630  44.180  1.00  0.00           H
ATOM   1820 3HD2 LEU A 115      29.810  61.160  42.920  1.00  0.00           H
ATOM   1821  C   LEU A 115      28.920  56.910  44.110  1.00  0.00           C
ATOM   1822  O   LEU A 115      27.810  57.530  44.050  1.00  0.00           O
ATOM   1823  N   ALA A 116      29.110  56.040  45.060  1.00  0.00           N
ATOM   1824  HN  ALA A 116      30.030  55.670  45.020  1.00  0.00           H
ATOM   1825  CA  ALA A 116      28.270  55.940  46.230  1.00  0.00           C
ATOM   1826  HA  ALA A 116      27.280  55.850  45.810  1.00  0.00           H
ATOM   1827  CB  ALA A 116      28.530  54.820  47.170  1.00  0.00           C
ATOM   1828  HB1 ALA A 116      28.010  54.880  48.150  1.00  0.00           H
ATOM   1829  HB2 ALA A 116      29.590  54.770  47.510  1.00  0.00           H
ATOM   1830  HB3 ALA A 116      28.420  53.820  46.690  1.00  0.00           H
ATOM   1831  C   ALA A 116      28.300  57.280  47.020  1.00  0.00           C
ATOM   1832  O   ALA A 116      29.310  57.930  47.280  1.00  0.00           O
ATOM   1833  N   CYS A 117      27.040  57.740  47.350  1.00  0.00           N
ATOM   1834  HN  CYS A 117      26.170  57.290  47.150  1.00  0.00           H
ATOM   1835  CA  CYS A 117      26.730  58.930  48.070  1.00  0.00           C
ATOM   1836  HA  CYS A 117      27.540  59.180  48.730  1.00  0.00           H
ATOM   1837  CB  CYS A 117      26.580  60.060  47.050  1.00  0.00           C
ATOM   1838  HB1 CYS A 117      25.770  59.780  46.350  1.00  0.00           H
ATOM   1839  HB2 CYS A 117      27.520  60.190  46.480  1.00  0.00           H
ATOM   1840  SG  CYS A 117      26.260  61.790  47.810  1.00  0.00           S
ATOM   1841  HG1 CYS A 117      25.180  61.450  48.510  1.00  0.00           H
ATOM   1842  C   CYS A 117      25.550  58.720  48.980  1.00  0.00           C
ATOM   1843  O   CYS A 117      24.550  58.160  48.550  1.00  0.00           O
ATOM   1844  N   TYR A 118      25.680  59.320  50.150  1.00  0.00           N
ATOM   1845  HN  TYR A 118      26.550  59.780  50.320  1.00  0.00           H
ATOM   1846  CA  TYR A 118      24.660  59.270  51.270  1.00  0.00           C
ATOM   1847  HA  TYR A 118      23.710  58.990  50.840  1.00  0.00           H
ATOM   1848  CB  TYR A 118      25.130  58.350  52.460  1.00  0.00           C
ATOM   1849  HB1 TYR A 118      24.430  58.490  53.310  1.00  0.00           H
ATOM   1850  HB2 TYR A 118      26.100  58.810  52.730  1.00  0.00           H
ATOM   1851  CG  TYR A 118      25.160  56.950  52.170  1.00  0.00           C
ATOM   1852  CD1 TYR A 118      24.170  56.010  52.480  1.00  0.00           C
ATOM   1853  HD1 TYR A 118      23.290  56.430  52.940  1.00  0.00           H
ATOM   1854  CE1 TYR A 118      24.350  54.590  52.280  1.00  0.00           C
ATOM   1855  HE1 TYR A 118      23.630  53.850  52.600  1.00  0.00           H
ATOM   1856  CZ  TYR A 118      25.490  54.130  51.700  1.00  0.00           C
ATOM   1857  OH  TYR A 118      25.600  52.790  51.340  1.00  0.00           O
ATOM   1858  HH  TYR A 118      26.450  52.540  50.960  1.00  0.00           H
ATOM   1859  CD2 TYR A 118      26.350  56.420  51.590  1.00  0.00           C
ATOM   1860  HD2 TYR A 118      27.220  57.050  51.430  1.00  0.00           H
ATOM   1861  CE2 TYR A 118      26.480  55.040  51.410  1.00  0.00           C
ATOM   1862  HE2 TYR A 118      27.430  54.770  50.970  1.00  0.00           H
ATOM   1863  C   TYR A 118      24.400  60.690  51.820  1.00  0.00           C
ATOM   1864  O   TYR A 118      25.370  61.310  52.280  1.00  0.00           O
ATOM   1865  N   ASN A 119      23.150  61.330  51.840  1.00  0.00           N
ATOM   1866  HN  ASN A 119      22.290  60.870  51.600  1.00  0.00           H
ATOM   1867  CA  ASN A 119      22.870  62.610  52.410  1.00  0.00           C
ATOM   1868  HA  ASN A 119      21.850  62.890  52.170  1.00  0.00           H
ATOM   1869  CB  ASN A 119      23.070  62.600  53.920  1.00  0.00           C
ATOM   1870  HB1 ASN A 119      22.800  63.610  54.290  1.00  0.00           H
ATOM   1871  HB2 ASN A 119      24.110  62.330  54.220  1.00  0.00           H
ATOM   1872  CG  ASN A 119      22.090  61.770  54.690  1.00  0.00           C
ATOM   1873  OD1 ASN A 119      21.260  61.020  54.170  1.00  0.00           O
ATOM   1874  ND2 ASN A 119      22.270  61.740  56.030  1.00  0.00           N
ATOM   1875 1HD2 ASN A 119      21.740  61.160  56.650  1.00  0.00           H
ATOM   1876 2HD2 ASN A 119      23.090  62.230  56.340  1.00  0.00           H
ATOM   1877  C   ASN A 119      23.600  63.750  51.820  1.00  0.00           C
ATOM   1878  O   ASN A 119      24.020  64.720  52.430  1.00  0.00           O
ATOM   1879  N   GLY A 120      23.970  63.610  50.560  1.00  0.00           N
ATOM   1880  HN  GLY A 120      23.620  62.860  50.000  1.00  0.00           H
ATOM   1881  CA  GLY A 120      24.760  64.600  49.840  1.00  0.00           C
ATOM   1882  HA1 GLY A 120      24.510  65.620  50.100  1.00  0.00           H
ATOM   1883  HA2 GLY A 120      24.490  64.470  48.800  1.00  0.00           H
ATOM   1884  C   GLY A 120      26.220  64.420  50.060  1.00  0.00           C
ATOM   1885  O   GLY A 120      27.000  65.250  49.540  1.00  0.00           O
ATOM   1886  N   SER A 121      26.640  63.390  50.770  1.00  0.00           N
ATOM   1887  HN  SER A 121      25.990  62.840  51.290  1.00  0.00           H
ATOM   1888  CA  SER A 121      27.970  63.170  51.100  1.00  0.00           C
ATOM   1889  HA  SER A 121      28.510  64.070  50.860  1.00  0.00           H
ATOM   1890  CB  SER A 121      28.240  62.790  52.580  1.00  0.00           C
ATOM   1891  HB1 SER A 121      29.340  62.660  52.660  1.00  0.00           H
ATOM   1892  HB2 SER A 121      27.790  61.820  52.860  1.00  0.00           H
ATOM   1893  OG  SER A 121      27.800  63.860  53.470  1.00  0.00           O
ATOM   1894  HG1 SER A 121      27.840  64.720  53.060  1.00  0.00           H
ATOM   1895  C   SER A 121      28.570  62.040  50.170  1.00  0.00           C
ATOM   1896  O   SER A 121      28.160  60.890  50.290  1.00  0.00           O
ATOM   1897  N   PRO A 122      29.470  62.310  49.240  1.00  0.00           N
ATOM   1898  CD  PRO A 122      29.920  63.690  48.880  1.00  0.00           C
ATOM   1899  HD1 PRO A 122      30.730  63.920  49.600  1.00  0.00           H
ATOM   1900  HD2 PRO A 122      29.040  64.370  48.790  1.00  0.00           H
ATOM   1901  CA  PRO A 122      30.170  61.310  48.460  1.00  0.00           C
ATOM   1902  HA  PRO A 122      29.480  60.660  47.940  1.00  0.00           H
ATOM   1903  CB  PRO A 122      31.040  62.150  47.570  1.00  0.00           C
ATOM   1904  HB1 PRO A 122      31.030  61.840  46.500  1.00  0.00           H
ATOM   1905  HB2 PRO A 122      32.040  62.240  48.050  1.00  0.00           H
ATOM   1906  CG  PRO A 122      30.480  63.580  47.500  1.00  0.00           C
ATOM   1907  HG1 PRO A 122      31.260  64.280  47.150  1.00  0.00           H
ATOM   1908  HG2 PRO A 122      29.620  63.650  46.800  1.00  0.00           H
ATOM   1909  C   PRO A 122      31.000  60.380  49.370  1.00  0.00           C
ATOM   1910  O   PRO A 122      31.740  60.840  50.290  1.00  0.00           O
ATOM   1911  N   SER A 123      30.930  59.100  49.150  1.00  0.00           N
ATOM   1912  HN  SER A 123      30.370  58.770  48.390  1.00  0.00           H
ATOM   1913  CA  SER A 123      31.450  58.240  50.140  1.00  0.00           C
ATOM   1914  HA  SER A 123      31.920  58.710  51.000  1.00  0.00           H
ATOM   1915  CB  SER A 123      30.310  57.320  50.640  1.00  0.00           C
ATOM   1916  HB1 SER A 123      30.790  56.530  51.250  1.00  0.00           H
ATOM   1917  HB2 SER A 123      29.790  56.880  49.760  1.00  0.00           H
ATOM   1918  OG  SER A 123      29.230  58.030  51.310  1.00  0.00           O
ATOM   1919  HG1 SER A 123      29.640  58.400  52.090  1.00  0.00           H
ATOM   1920  C   SER A 123      32.550  57.360  49.550  1.00  0.00           C
ATOM   1921  O   SER A 123      33.590  57.050  50.190  1.00  0.00           O
ATOM   1922  N   GLY A 124      32.340  56.920  48.300  1.00  0.00           N
ATOM   1923  HN  GLY A 124      31.460  57.060  47.860  1.00  0.00           H
ATOM   1924  CA  GLY A 124      33.280  56.120  47.640  1.00  0.00           C
ATOM   1925  HA1 GLY A 124      33.260  55.150  48.120  1.00  0.00           H
ATOM   1926  HA2 GLY A 124      34.220  56.640  47.630  1.00  0.00           H
ATOM   1927  C   GLY A 124      32.910  55.720  46.230  1.00  0.00           C
ATOM   1928  O   GLY A 124      31.770  55.720  45.880  1.00  0.00           O
ATOM   1929  N   VAL A 125      33.900  55.260  45.470  1.00  0.00           N
ATOM   1930  HN  VAL A 125      34.810  55.090  45.830  1.00  0.00           H
ATOM   1931  CA  VAL A 125      33.680  54.990  44.050  1.00  0.00           C
ATOM   1932  HA  VAL A 125      32.620  55.050  43.850  1.00  0.00           H
ATOM   1933  CB  VAL A 125      34.320  56.140  43.210  1.00  0.00           C
ATOM   1934  HB  VAL A 125      33.810  57.070  43.520  1.00  0.00           H
ATOM   1935  CG1 VAL A 125      35.840  56.430  43.540  1.00  0.00           C
ATOM   1936 1HG1 VAL A 125      35.850  57.380  44.120  1.00  0.00           H
ATOM   1937 2HG1 VAL A 125      36.410  56.680  42.610  1.00  0.00           H
ATOM   1938 3HG1 VAL A 125      36.430  55.700  44.130  1.00  0.00           H
ATOM   1939  CG2 VAL A 125      34.170  55.890  41.720  1.00  0.00           C
ATOM   1940 1HG2 VAL A 125      34.410  56.760  41.070  1.00  0.00           H
ATOM   1941 2HG2 VAL A 125      33.130  55.620  41.450  1.00  0.00           H
ATOM   1942 3HG2 VAL A 125      34.770  54.990  41.480  1.00  0.00           H
ATOM   1943  C   VAL A 125      34.140  53.610  43.690  1.00  0.00           C
ATOM   1944  O   VAL A 125      35.230  53.130  44.020  1.00  0.00           O
ATOM   1945  N   TYR A 126      33.330  52.850  42.900  1.00  0.00           N
ATOM   1946  HN  TYR A 126      32.520  53.270  42.490  1.00  0.00           H
ATOM   1947  CA  TYR A 126      33.510  51.430  42.600  1.00  0.00           C
ATOM   1948  HA  TYR A 126      34.580  51.390  42.560  1.00  0.00           H
ATOM   1949  CB  TYR A 126      32.940  50.450  43.730  1.00  0.00           C
ATOM   1950  HB1 TYR A 126      33.270  50.970  44.660  1.00  0.00           H
ATOM   1951  HB2 TYR A 126      33.370  49.440  43.550  1.00  0.00           H
ATOM   1952  CG  TYR A 126      31.400  50.410  43.830  1.00  0.00           C
ATOM   1953  CD1 TYR A 126      30.580  49.440  43.170  1.00  0.00           C
ATOM   1954  HD1 TYR A 126      31.070  48.710  42.540  1.00  0.00           H
ATOM   1955  CE1 TYR A 126      29.300  49.150  43.570  1.00  0.00           C
ATOM   1956  HE1 TYR A 126      28.650  48.390  43.150  1.00  0.00           H
ATOM   1957  CZ  TYR A 126      28.670  49.980  44.450  1.00  0.00           C
ATOM   1958  OH  TYR A 126      27.330  49.720  44.840  1.00  0.00           O
ATOM   1959  HH  TYR A 126      27.100  50.440  45.440  1.00  0.00           H
ATOM   1960  CD2 TYR A 126      30.750  51.220  44.860  1.00  0.00           C
ATOM   1961  HD2 TYR A 126      31.330  51.930  45.420  1.00  0.00           H
ATOM   1962  CE2 TYR A 126      29.390  51.040  45.150  1.00  0.00           C
ATOM   1963  HE2 TYR A 126      28.890  51.510  45.980  1.00  0.00           H
ATOM   1964  C   TYR A 126      33.060  51.130  41.110  1.00  0.00           C
ATOM   1965  O   TYR A 126      32.290  51.870  40.510  1.00  0.00           O
ATOM   1966  N   GLN A 127      33.580  50.090  40.500  1.00  0.00           N
ATOM   1967  HN  GLN A 127      34.210  49.500  41.000  1.00  0.00           H
ATOM   1968  CA  GLN A 127      33.440  49.800  39.060  1.00  0.00           C
ATOM   1969  HA  GLN A 127      33.080  50.680  38.570  1.00  0.00           H
ATOM   1970  CB  GLN A 127      34.820  49.390  38.370  1.00  0.00           C
ATOM   1971  HB1 GLN A 127      35.260  48.600  39.020  1.00  0.00           H
ATOM   1972  HB2 GLN A 127      35.460  50.300  38.470  1.00  0.00           H
ATOM   1973  CG  GLN A 127      34.710  48.900  36.920  1.00  0.00           C
ATOM   1974  HG1 GLN A 127      33.970  48.090  36.750  1.00  0.00           H
ATOM   1975  HG2 GLN A 127      35.670  48.490  36.570  1.00  0.00           H
ATOM   1976  CD  GLN A 127      34.410  50.090  36.090  1.00  0.00           C
ATOM   1977  OE1 GLN A 127      34.380  51.290  36.390  1.00  0.00           O
ATOM   1978  NE2 GLN A 127      34.300  49.760  34.770  1.00  0.00           N
ATOM   1979 1HE2 GLN A 127      34.690  48.940  34.350  1.00  0.00           H
ATOM   1980 2HE2 GLN A 127      34.060  50.490  34.130  1.00  0.00           H
ATOM   1981  C   GLN A 127      32.400  48.700  38.880  1.00  0.00           C
ATOM   1982  O   GLN A 127      32.410  47.700  39.640  1.00  0.00           O
ATOM   1983  N   CYS A 128      31.510  48.800  37.840  1.00  0.00           N
ATOM   1984  HN  CYS A 128      31.530  49.660  37.340  1.00  0.00           H
ATOM   1985  CA  CYS A 128      30.350  47.940  37.660  1.00  0.00           C
ATOM   1986  HA  CYS A 128      30.570  46.940  37.990  1.00  0.00           H
ATOM   1987  CB  CYS A 128      29.140  48.640  38.230  1.00  0.00           C
ATOM   1988  HB1 CYS A 128      28.210  48.140  37.900  1.00  0.00           H
ATOM   1989  HB2 CYS A 128      29.120  49.640  37.740  1.00  0.00           H
ATOM   1990  SG  CYS A 128      29.270  48.940  39.990  1.00  0.00           S
ATOM   1991  HG1 CYS A 128      28.790  47.760  40.360  1.00  0.00           H
ATOM   1992  C   CYS A 128      29.990  47.700  36.200  1.00  0.00           C
ATOM   1993  O   CYS A 128      30.230  48.620  35.340  1.00  0.00           O
ATOM   1994  N   ALA A 129      29.250  46.590  35.860  1.00  0.00           N
ATOM   1995  HN  ALA A 129      28.930  45.960  36.560  1.00  0.00           H
ATOM   1996  CA  ALA A 129      28.690  46.310  34.580  1.00  0.00           C
ATOM   1997  HA  ALA A 129      28.820  47.170  33.950  1.00  0.00           H
ATOM   1998  CB  ALA A 129      29.370  45.170  33.880  1.00  0.00           C
ATOM   1999  HB1 ALA A 129      30.460  45.240  34.070  1.00  0.00           H
ATOM   2000  HB2 ALA A 129      29.240  45.150  32.780  1.00  0.00           H
ATOM   2001  HB3 ALA A 129      29.090  44.150  34.240  1.00  0.00           H
ATOM   2002  C   ALA A 129      27.220  46.140  34.700  1.00  0.00           C
ATOM   2003  O   ALA A 129      26.730  45.640  35.710  1.00  0.00           O
ATOM   2004  N   MET A 130      26.430  46.470  33.660  1.00  0.00           N
ATOM   2005  HN  MET A 130      26.870  46.960  32.910  1.00  0.00           H
ATOM   2006  CA  MET A 130      25.030  46.170  33.460  1.00  0.00           C
ATOM   2007  HA  MET A 130      24.530  46.240  34.410  1.00  0.00           H
ATOM   2008  CB  MET A 130      24.380  47.230  32.500  1.00  0.00           C
ATOM   2009  HB1 MET A 130      25.020  47.200  31.590  1.00  0.00           H
ATOM   2010  HB2 MET A 130      24.430  48.250  32.940  1.00  0.00           H
ATOM   2011  CG  MET A 130      22.880  46.950  32.120  1.00  0.00           C
ATOM   2012  HG1 MET A 130      22.800  45.880  31.830  1.00  0.00           H
ATOM   2013  HG2 MET A 130      22.600  47.520  31.210  1.00  0.00           H
ATOM   2014  SD  MET A 130      21.710  47.320  33.440  1.00  0.00           S
ATOM   2015  CE  MET A 130      21.950  49.120  33.550  1.00  0.00           C
ATOM   2016  HE1 MET A 130      22.940  49.420  33.950  1.00  0.00           H
ATOM   2017  HE2 MET A 130      21.360  49.560  34.380  1.00  0.00           H
ATOM   2018  HE3 MET A 130      21.740  49.660  32.600  1.00  0.00           H
ATOM   2019  C   MET A 130      24.850  44.780  32.960  1.00  0.00           C
ATOM   2020  O   MET A 130      25.230  44.320  31.880  1.00  0.00           O
ATOM   2021  N   ARG A 131      24.110  44.100  33.800  1.00  0.00           N
ATOM   2022  HN  ARG A 131      23.650  44.570  34.550  1.00  0.00           H
ATOM   2023  CA  ARG A 131      24.030  42.670  33.780  1.00  0.00           C
ATOM   2024  HA  ARG A 131      25.000  42.380  33.390  1.00  0.00           H
ATOM   2025  CB  ARG A 131      23.970  42.070  35.250  1.00  0.00           C
ATOM   2026  HB1 ARG A 131      23.810  40.980  35.090  1.00  0.00           H
ATOM   2027  HB2 ARG A 131      23.150  42.610  35.750  1.00  0.00           H
ATOM   2028  CG  ARG A 131      25.330  42.350  35.920  1.00  0.00           C
ATOM   2029  HG1 ARG A 131      25.270  43.450  36.030  1.00  0.00           H
ATOM   2030  HG2 ARG A 131      26.180  42.050  35.270  1.00  0.00           H
ATOM   2031  CD  ARG A 131      25.460  41.660  37.270  1.00  0.00           C
ATOM   2032  HD1 ARG A 131      25.390  40.560  37.160  1.00  0.00           H
ATOM   2033  HD2 ARG A 131      24.710  42.070  37.990  1.00  0.00           H
ATOM   2034  NE  ARG A 131      26.840  42.030  37.870  1.00  0.00           N
ATOM   2035  HE  ARG A 131      27.020  42.900  38.340  1.00  0.00           H
ATOM   2036  CZ  ARG A 131      27.990  41.380  37.770  1.00  0.00           C
ATOM   2037  NH1 ARG A 131      28.060  40.290  37.090  1.00  0.00           N
ATOM   2038 1HH1 ARG A 131      28.950  39.890  36.860  1.00  0.00           H
ATOM   2039 2HH1 ARG A 131      27.250  40.020  36.570  1.00  0.00           H
ATOM   2040  NH2 ARG A 131      29.020  41.610  38.520  1.00  0.00           N
ATOM   2041 1HH2 ARG A 131      29.130  42.520  38.900  1.00  0.00           H
ATOM   2042 2HH2 ARG A 131      29.770  40.950  38.520  1.00  0.00           H
ATOM   2043  C   ARG A 131      22.760  42.220  33.010  1.00  0.00           C
ATOM   2044  O   ARG A 131      21.910  43.120  32.860  1.00  0.00           O
ATOM   2045  N   PRO A 132      22.590  40.950  32.510  1.00  0.00           N
ATOM   2046  CD  PRO A 132      23.620  39.920  32.540  1.00  0.00           C
ATOM   2047  HD1 PRO A 132      23.430  39.350  33.470  1.00  0.00           H
ATOM   2048  HD2 PRO A 132      24.650  40.340  32.520  1.00  0.00           H
ATOM   2049  CA  PRO A 132      21.510  40.600  31.570  1.00  0.00           C
ATOM   2050  HA  PRO A 132      21.600  41.210  30.680  1.00  0.00           H
ATOM   2051  CB  PRO A 132      21.710  39.100  31.380  1.00  0.00           C
ATOM   2052  HB1 PRO A 132      21.410  38.630  30.410  1.00  0.00           H
ATOM   2053  HB2 PRO A 132      21.330  38.490  32.220  1.00  0.00           H
ATOM   2054  CG  PRO A 132      23.270  39.060  31.350  1.00  0.00           C
ATOM   2055  HG1 PRO A 132      23.600  38.010  31.430  1.00  0.00           H
ATOM   2056  HG2 PRO A 132      23.630  39.520  30.410  1.00  0.00           H
ATOM   2057  C   PRO A 132      20.060  40.870  32.110  1.00  0.00           C
ATOM   2058  O   PRO A 132      19.180  41.220  31.340  1.00  0.00           O
ATOM   2059  N   ASN A 133      19.880  40.760  33.410  1.00  0.00           N
ATOM   2060  HN  ASN A 133      20.720  40.600  33.910  1.00  0.00           H
ATOM   2061  CA  ASN A 133      18.630  40.970  34.090  1.00  0.00           C
ATOM   2062  HA  ASN A 133      17.880  40.480  33.490  1.00  0.00           H
ATOM   2063  CB  ASN A 133      18.740  40.130  35.430  1.00  0.00           C
ATOM   2064  HB1 ASN A 133      18.780  39.090  35.050  1.00  0.00           H
ATOM   2065  HB2 ASN A 133      17.820  40.330  36.020  1.00  0.00           H
ATOM   2066  CG  ASN A 133      19.890  40.420  36.410  1.00  0.00           C
ATOM   2067  OD1 ASN A 133      20.730  41.310  36.200  1.00  0.00           O
ATOM   2068  ND2 ASN A 133      19.960  39.590  37.480  1.00  0.00           N
ATOM   2069 1HD2 ASN A 133      20.730  39.750  38.090  1.00  0.00           H
ATOM   2070 2HD2 ASN A 133      19.280  38.900  37.750  1.00  0.00           H
ATOM   2071  C   ASN A 133      18.230  42.380  34.390  1.00  0.00           C
ATOM   2072  O   ASN A 133      17.130  42.660  34.820  1.00  0.00           O
ATOM   2073  N   HSP A 134      19.130  43.340  34.160  1.00  0.00           N
ATOM   2074  HN  HSP A 134      19.870  43.020  33.580  1.00  0.00           H
ATOM   2075  CA  HSP A 134      18.870  44.810  34.090  1.00  0.00           C
ATOM   2076  HA  HSP A 134      19.670  45.240  33.500  1.00  0.00           H
ATOM   2077  CB  HSP A 134      17.590  45.300  33.360  1.00  0.00           C
ATOM   2078  HB1 HSP A 134      17.630  46.410  33.320  1.00  0.00           H
ATOM   2079  HB2 HSP A 134      16.730  44.900  33.940  1.00  0.00           H
ATOM   2080  CD2 HSP A 134      18.150  44.820  30.750  1.00  0.00           C
ATOM   2081  HD2 HSP A 134      18.760  45.700  30.610  1.00  0.00           H
ATOM   2082  CG  HSP A 134      17.460  44.660  31.940  1.00  0.00           C
ATOM   2083  NE2 HSP A 134      17.590  43.980  29.810  1.00  0.00           N
ATOM   2084  HE2 HSP A 134      17.760  44.040  28.830  1.00  0.00           H
ATOM   2085  ND1 HSP A 134      16.540  43.650  31.690  1.00  0.00           N
ATOM   2086  HD1 HSP A 134      15.880  43.310  32.370  1.00  0.00           H
ATOM   2087  CE1 HSP A 134      16.660  43.310  30.420  1.00  0.00           C
ATOM   2088  HE1 HSP A 134      16.140  42.590  29.820  1.00  0.00           H
ATOM   2089  C   HSP A 134      19.030  45.490  35.460  1.00  0.00           C
ATOM   2090  O   HSP A 134      18.420  46.530  35.700  1.00  0.00           O
ATOM   2091  N   THR A 135      19.940  44.880  36.330  1.00  0.00           N
ATOM   2092  HN  THR A 135      20.370  44.060  35.970  1.00  0.00           H
ATOM   2093  CA  THR A 135      20.140  45.310  37.730  1.00  0.00           C
ATOM   2094  HA  THR A 135      19.800  46.330  37.740  1.00  0.00           H
ATOM   2095  CB  THR A 135      19.580  44.340  38.810  1.00  0.00           C
ATOM   2096  HB  THR A 135      19.810  44.550  39.870  1.00  0.00           H
ATOM   2097  OG1 THR A 135      19.800  42.980  38.600  1.00  0.00           O
ATOM   2098  HG1 THR A 135      20.740  42.910  38.790  1.00  0.00           H
ATOM   2099  CG2 THR A 135      18.080  44.610  38.670  1.00  0.00           C
ATOM   2100 1HG2 THR A 135      17.410  44.090  39.390  1.00  0.00           H
ATOM   2101 2HG2 THR A 135      17.760  44.290  37.660  1.00  0.00           H
ATOM   2102 3HG2 THR A 135      17.760  45.660  38.810  1.00  0.00           H
ATOM   2103  C   THR A 135      21.690  45.210  37.970  1.00  0.00           C
ATOM   2104  O   THR A 135      22.400  44.630  37.160  1.00  0.00           O
ATOM   2105  N   ILE A 136      22.230  45.750  39.030  1.00  0.00           N
ATOM   2106  HN  ILE A 136      21.710  46.260  39.710  1.00  0.00           H
ATOM   2107  CA  ILE A 136      23.650  45.720  39.120  1.00  0.00           C
ATOM   2108  HA  ILE A 136      24.050  45.110  38.320  1.00  0.00           H
ATOM   2109  CB  ILE A 136      24.410  47.120  39.040  1.00  0.00           C
ATOM   2110  HB  ILE A 136      25.490  47.050  39.320  1.00  0.00           H
ATOM   2111  CG2 ILE A 136      24.490  47.600  37.600  1.00  0.00           C
ATOM   2112 1HG2 ILE A 136      25.090  48.540  37.530  1.00  0.00           H
ATOM   2113 2HG2 ILE A 136      23.510  47.580  37.080  1.00  0.00           H
ATOM   2114 3HG2 ILE A 136      25.130  46.970  36.940  1.00  0.00           H
ATOM   2115  CG1 ILE A 136      23.830  48.140  40.020  1.00  0.00           C
ATOM   2116 1HG1 ILE A 136      23.260  47.580  40.790  1.00  0.00           H
ATOM   2117 2HG1 ILE A 136      23.100  48.760  39.450  1.00  0.00           H
ATOM   2118  CD  ILE A 136      24.960  48.980  40.760  1.00  0.00           C
ATOM   2119  HD1 ILE A 136      25.640  48.260  41.260  1.00  0.00           H
ATOM   2120  HD2 ILE A 136      24.640  49.770  41.480  1.00  0.00           H
ATOM   2121  HD3 ILE A 136      25.610  49.430  39.970  1.00  0.00           H
ATOM   2122  C   ILE A 136      23.980  45.070  40.460  1.00  0.00           C
ATOM   2123  O   ILE A 136      23.230  45.120  41.450  1.00  0.00           O
ATOM   2124  N   LYS A 137      25.220  44.610  40.530  1.00  0.00           N
ATOM   2125  HN  LYS A 137      25.890  44.710  39.790  1.00  0.00           H
ATOM   2126  CA  LYS A 137      25.770  44.030  41.730  1.00  0.00           C
ATOM   2127  HA  LYS A 137      25.070  44.070  42.550  1.00  0.00           H
ATOM   2128  CB  LYS A 137      26.150  42.450  41.540  1.00  0.00           C
ATOM   2129  HB1 LYS A 137      26.870  42.260  42.350  1.00  0.00           H
ATOM   2130  HB2 LYS A 137      26.660  42.190  40.590  1.00  0.00           H
ATOM   2131  CG  LYS A 137      24.940  41.490  41.760  1.00  0.00           C
ATOM   2132  HG1 LYS A 137      24.110  41.680  41.040  1.00  0.00           H
ATOM   2133  HG2 LYS A 137      24.350  41.800  42.650  1.00  0.00           H
ATOM   2134  CD  LYS A 137      25.330  39.960  41.830  1.00  0.00           C
ATOM   2135  HD1 LYS A 137      24.330  39.480  41.860  1.00  0.00           H
ATOM   2136  HD2 LYS A 137      25.750  39.790  42.850  1.00  0.00           H
ATOM   2137  CE  LYS A 137      26.240  39.390  40.720  1.00  0.00           C
ATOM   2138  HE1 LYS A 137      27.290  39.700  40.940  1.00  0.00           H
ATOM   2139  HE2 LYS A 137      26.010  39.790  39.710  1.00  0.00           H
ATOM   2140  NZ  LYS A 137      26.170  37.940  40.730  1.00  0.00           N
ATOM   2141  HZ1 LYS A 137      26.000  37.620  41.700  1.00  0.00           H
ATOM   2142  HZ2 LYS A 137      27.070  37.600  40.340  1.00  0.00           H
ATOM   2143  HZ3 LYS A 137      25.420  37.400  40.260  1.00  0.00           H
ATOM   2144  C   LYS A 137      26.930  44.770  42.280  1.00  0.00           C
ATOM   2145  O   LYS A 137      27.740  45.370  41.520  1.00  0.00           O
ATOM   2146  N   GLY A 138      27.050  44.760  43.610  1.00  0.00           N
ATOM   2147  HN  GLY A 138      26.400  44.290  44.190  1.00  0.00           H
ATOM   2148  CA  GLY A 138      27.720  45.900  44.220  1.00  0.00           C
ATOM   2149  HA1 GLY A 138      27.230  46.820  43.960  1.00  0.00           H
ATOM   2150  HA2 GLY A 138      28.710  45.870  43.780  1.00  0.00           H
ATOM   2151  C   GLY A 138      27.850  45.950  45.730  1.00  0.00           C
ATOM   2152  O   GLY A 138      28.250  44.930  46.320  1.00  0.00           O
ATOM   2153  N   SER A 139      27.710  47.100  46.410  1.00  0.00           N
ATOM   2154  HN  SER A 139      27.720  47.860  45.760  1.00  0.00           H
ATOM   2155  CA  SER A 139      27.800  47.250  47.810  1.00  0.00           C
ATOM   2156  HA  SER A 139      27.180  46.460  48.190  1.00  0.00           H
ATOM   2157  CB  SER A 139      29.190  47.170  48.430  1.00  0.00           C
ATOM   2158  HB1 SER A 139      29.770  48.060  48.120  1.00  0.00           H
ATOM   2159  HB2 SER A 139      29.680  46.230  48.090  1.00  0.00           H
ATOM   2160  OG  SER A 139      29.030  46.990  49.920  1.00  0.00           O
ATOM   2161  HG1 SER A 139      28.790  46.090  50.180  1.00  0.00           H
ATOM   2162  C   SER A 139      27.260  48.580  48.240  1.00  0.00           C
ATOM   2163  O   SER A 139      27.750  49.670  47.890  1.00  0.00           O
ATOM   2164  N   PHE A 140      26.150  48.480  48.960  1.00  0.00           N
ATOM   2165  HN  PHE A 140      25.740  47.670  49.360  1.00  0.00           H
ATOM   2166  CA  PHE A 140      25.290  49.640  49.360  1.00  0.00           C
ATOM   2167  HA  PHE A 140      25.860  50.560  49.440  1.00  0.00           H
ATOM   2168  CB  PHE A 140      24.190  49.880  48.330  1.00  0.00           C
ATOM   2169  HB1 PHE A 140      23.400  50.550  48.740  1.00  0.00           H
ATOM   2170  HB2 PHE A 140      23.850  48.900  47.940  1.00  0.00           H
ATOM   2171  CG  PHE A 140      24.600  50.790  47.230  1.00  0.00           C
ATOM   2172  CD1 PHE A 140      23.990  50.470  46.040  1.00  0.00           C
ATOM   2173  HD1 PHE A 140      23.350  49.600  45.990  1.00  0.00           H
ATOM   2174  CE1 PHE A 140      24.050  51.390  44.970  1.00  0.00           C
ATOM   2175  HE1 PHE A 140      23.510  51.210  44.060  1.00  0.00           H
ATOM   2176  CZ  PHE A 140      24.890  52.520  45.030  1.00  0.00           C
ATOM   2177  HZ  PHE A 140      24.950  53.250  44.230  1.00  0.00           H
ATOM   2178  CD2 PHE A 140      25.320  51.990  47.330  1.00  0.00           C
ATOM   2179  HD2 PHE A 140      25.860  52.190  48.250  1.00  0.00           H
ATOM   2180  CE2 PHE A 140      25.610  52.790  46.200  1.00  0.00           C
ATOM   2181  HE2 PHE A 140      26.230  53.670  46.220  1.00  0.00           H
ATOM   2182  C   PHE A 140      24.480  49.270  50.610  1.00  0.00           C
ATOM   2183  O   PHE A 140      24.300  48.110  50.990  1.00  0.00           O
ATOM   2184  N   LEU A 141      23.940  50.250  51.260  1.00  0.00           N
ATOM   2185  HN  LEU A 141      24.280  51.170  51.130  1.00  0.00           H
ATOM   2186  CA  LEU A 141      23.020  50.250  52.360  1.00  0.00           C
ATOM   2187  HA  LEU A 141      22.660  49.240  52.420  1.00  0.00           H
ATOM   2188  CB  LEU A 141      23.740  50.740  53.690  1.00  0.00           C
ATOM   2189  HB1 LEU A 141      23.020  50.900  54.510  1.00  0.00           H
ATOM   2190  HB2 LEU A 141      24.090  51.790  53.570  1.00  0.00           H
ATOM   2191  CG  LEU A 141      25.080  49.950  54.050  1.00  0.00           C
ATOM   2192  HG  LEU A 141      25.640  49.880  53.090  1.00  0.00           H
ATOM   2193  CD1 LEU A 141      25.950  50.760  54.940  1.00  0.00           C
ATOM   2194 1HD1 LEU A 141      27.010  50.410  54.940  1.00  0.00           H
ATOM   2195 2HD1 LEU A 141      25.630  50.710  56.000  1.00  0.00           H
ATOM   2196 3HD1 LEU A 141      25.950  51.850  54.700  1.00  0.00           H
ATOM   2197  CD2 LEU A 141      24.800  48.450  54.490  1.00  0.00           C
ATOM   2198 1HD2 LEU A 141      24.840  48.340  55.590  1.00  0.00           H
ATOM   2199 2HD2 LEU A 141      25.560  47.710  54.160  1.00  0.00           H
ATOM   2200 3HD2 LEU A 141      23.780  48.170  54.130  1.00  0.00           H
ATOM   2201  C   LEU A 141      21.820  51.130  52.040  1.00  0.00           C
ATOM   2202  O   LEU A 141      21.880  52.160  51.260  1.00  0.00           O
ATOM   2203  N   ASN A 142      20.690  51.000  52.810  1.00  0.00           N
ATOM   2204  HN  ASN A 142      20.680  50.310  53.520  1.00  0.00           H
ATOM   2205  CA  ASN A 142      19.520  51.890  52.620  1.00  0.00           C
ATOM   2206  HA  ASN A 142      19.340  51.870  51.560  1.00  0.00           H
ATOM   2207  CB  ASN A 142      18.250  51.260  53.160  1.00  0.00           C
ATOM   2208  HB1 ASN A 142      18.390  51.240  54.270  1.00  0.00           H
ATOM   2209  HB2 ASN A 142      18.240  50.260  52.700  1.00  0.00           H
ATOM   2210  CG  ASN A 142      16.970  52.060  52.740  1.00  0.00           C
ATOM   2211  OD1 ASN A 142      16.930  52.830  51.790  1.00  0.00           O
ATOM   2212  ND2 ASN A 142      15.900  51.880  53.530  1.00  0.00           N
ATOM   2213 1HD2 ASN A 142      16.010  51.380  54.390  1.00  0.00           H
ATOM   2214 2HD2 ASN A 142      14.980  52.120  53.210  1.00  0.00           H
ATOM   2215  C   ASN A 142      19.760  53.340  52.970  1.00  0.00           C
ATOM   2216  O   ASN A 142      20.350  53.650  54.060  1.00  0.00           O
ATOM   2217  N   GLY A 143      19.470  54.320  52.070  1.00  0.00           N
ATOM   2218  HN  GLY A 143      19.060  54.240  51.160  1.00  0.00           H
ATOM   2219  CA  GLY A 143      19.850  55.770  52.150  1.00  0.00           C
ATOM   2220  HA1 GLY A 143      20.180  55.920  53.170  1.00  0.00           H
ATOM   2221  HA2 GLY A 143      18.920  56.280  51.960  1.00  0.00           H
ATOM   2222  C   GLY A 143      20.890  56.230  51.150  1.00  0.00           C
ATOM   2223  O   GLY A 143      21.380  57.420  51.130  1.00  0.00           O
ATOM   2224  N   SER A 144      21.130  55.420  50.120  1.00  0.00           N
ATOM   2225  HN  SER A 144      20.680  54.540  49.950  1.00  0.00           H
ATOM   2226  CA  SER A 144      22.130  55.660  49.140  1.00  0.00           C
ATOM   2227  HA  SER A 144      22.750  56.470  49.500  1.00  0.00           H
ATOM   2228  CB  SER A 144      22.950  54.320  48.880  1.00  0.00           C
ATOM   2229  HB1 SER A 144      23.590  54.070  49.740  1.00  0.00           H
ATOM   2230  HB2 SER A 144      23.620  54.550  48.020  1.00  0.00           H
ATOM   2231  OG  SER A 144      22.040  53.260  48.670  1.00  0.00           O
ATOM   2232  HG1 SER A 144      21.880  52.850  49.520  1.00  0.00           H
ATOM   2233  C   SER A 144      21.420  55.980  47.810  1.00  0.00           C
ATOM   2234  O   SER A 144      22.070  56.160  46.730  1.00  0.00           O
ATOM   2235  N   CYM A 145      20.110  55.970  47.870  1.00  0.00           N
ATOM   2236  HN  CYM A 145      19.680  55.630  48.700  1.00  0.00           H
ATOM   2237  CA  CYM A 145      19.150  56.620  46.900  1.00  0.00           C
ATOM   2238  HA  CYM A 145      19.080  55.900  46.100  1.00  0.00           H
ATOM   2239  CB  CYM A 145      17.700  56.770  47.390  1.00  0.00           C
ATOM   2240  HB1 CYM A 145      17.650  57.500  48.230  1.00  0.00           H
ATOM   2241  HB2 CYM A 145      17.350  55.860  47.930  1.00  0.00           H
ATOM   2242  SG  CYM A 145      16.340  57.140  46.230  1.00  0.00           S
ATOM   2243  C   CYM A 145      19.720  57.870  46.230  1.00  0.00           C
ATOM   2244  O   CYM A 145      20.220  58.820  46.870  1.00  0.00           O
ATOM   2245  N   GLY A 146      19.690  57.790  44.860  1.00  0.00           N
ATOM   2246  HN  GLY A 146      19.180  57.040  44.440  1.00  0.00           H
ATOM   2247  CA  GLY A 146      20.410  58.740  43.990  1.00  0.00           C
ATOM   2248  HA1 GLY A 146      19.990  59.700  44.260  1.00  0.00           H
ATOM   2249  HA2 GLY A 146      20.060  58.480  43.000  1.00  0.00           H
ATOM   2250  C   GLY A 146      21.930  58.780  43.990  1.00  0.00           C
ATOM   2251  O   GLY A 146      22.520  59.710  43.570  1.00  0.00           O
ATOM   2252  N   SER A 147      22.600  57.700  44.380  1.00  0.00           N
ATOM   2253  HN  SER A 147      22.120  56.990  44.880  1.00  0.00           H
ATOM   2254  CA  SER A 147      24.070  57.500  44.110  1.00  0.00           C
ATOM   2255  HA  SER A 147      24.630  58.340  44.480  1.00  0.00           H
ATOM   2256  CB  SER A 147      24.610  56.220  44.710  1.00  0.00           C
ATOM   2257  HB1 SER A 147      25.640  55.950  44.400  1.00  0.00           H
ATOM   2258  HB2 SER A 147      23.930  55.360  44.490  1.00  0.00           H
ATOM   2259  OG  SER A 147      24.660  56.450  46.060  1.00  0.00           O
ATOM   2260  HG1 SER A 147      23.760  56.320  46.350  1.00  0.00           H
ATOM   2261  C   SER A 147      24.280  57.350  42.600  1.00  0.00           C
ATOM   2262  O   SER A 147      23.580  56.640  41.930  1.00  0.00           O
ATOM   2263  N   VAL A 148      25.210  58.170  42.080  1.00  0.00           N
ATOM   2264  HN  VAL A 148      25.820  58.700  42.660  1.00  0.00           H
ATOM   2265  CA  VAL A 148      25.320  58.400  40.660  1.00  0.00           C
ATOM   2266  HA  VAL A 148      24.350  58.270  40.210  1.00  0.00           H
ATOM   2267  CB  VAL A 148      25.620  59.880  40.280  1.00  0.00           C
ATOM   2268  HB  VAL A 148      26.410  60.280  40.960  1.00  0.00           H
ATOM   2269  CG1 VAL A 148      26.000  60.160  38.850  1.00  0.00           C
ATOM   2270 1HG1 VAL A 148      25.440  59.500  38.150  1.00  0.00           H
ATOM   2271 2HG1 VAL A 148      27.040  59.810  38.660  1.00  0.00           H
ATOM   2272 3HG1 VAL A 148      25.870  61.230  38.580  1.00  0.00           H
ATOM   2273  CG2 VAL A 148      24.350  60.720  40.610  1.00  0.00           C
ATOM   2274 1HG2 VAL A 148      23.480  60.340  40.030  1.00  0.00           H
ATOM   2275 2HG2 VAL A 148      24.660  61.780  40.460  1.00  0.00           H
ATOM   2276 3HG2 VAL A 148      24.020  60.580  41.660  1.00  0.00           H
ATOM   2277  C   VAL A 148      26.330  57.540  39.980  1.00  0.00           C
ATOM   2278  O   VAL A 148      27.500  57.460  40.400  1.00  0.00           O
ATOM   2279  N   GLY A 149      25.910  56.850  38.900  1.00  0.00           N
ATOM   2280  HN  GLY A 149      24.970  57.080  38.670  1.00  0.00           H
ATOM   2281  CA  GLY A 149      26.890  56.110  37.990  1.00  0.00           C
ATOM   2282  HA1 GLY A 149      26.570  55.090  37.820  1.00  0.00           H
ATOM   2283  HA2 GLY A 149      27.850  56.090  38.490  1.00  0.00           H
ATOM   2284  C   GLY A 149      27.190  56.860  36.750  1.00  0.00           C
ATOM   2285  O   GLY A 149      26.350  57.620  36.300  1.00  0.00           O
ATOM   2286  N   PHE A 150      28.450  56.710  36.290  1.00  0.00           N
ATOM   2287  HN  PHE A 150      29.070  56.060  36.720  1.00  0.00           H
ATOM   2288  CA  PHE A 150      29.120  57.690  35.400  1.00  0.00           C
ATOM   2289  HA  PHE A 150      28.370  57.990  34.680  1.00  0.00           H
ATOM   2290  CB  PHE A 150      29.590  58.940  36.310  1.00  0.00           C
ATOM   2291  HB1 PHE A 150      28.760  59.120  37.030  1.00  0.00           H
ATOM   2292  HB2 PHE A 150      29.940  59.750  35.640  1.00  0.00           H
ATOM   2293  CG  PHE A 150      30.820  58.700  37.240  1.00  0.00           C
ATOM   2294  CD1 PHE A 150      32.090  58.920  36.770  1.00  0.00           C
ATOM   2295  HD1 PHE A 150      32.200  59.320  35.770  1.00  0.00           H
ATOM   2296  CE1 PHE A 150      33.180  58.650  37.530  1.00  0.00           C
ATOM   2297  HE1 PHE A 150      34.170  58.870  37.150  1.00  0.00           H
ATOM   2298  CZ  PHE A 150      33.000  58.240  38.890  1.00  0.00           C
ATOM   2299  HZ  PHE A 150      33.900  58.070  39.470  1.00  0.00           H
ATOM   2300  CD2 PHE A 150      30.620  58.130  38.490  1.00  0.00           C
ATOM   2301  HD2 PHE A 150      29.600  57.890  38.730  1.00  0.00           H
ATOM   2302  CE2 PHE A 150      31.720  57.910  39.380  1.00  0.00           C
ATOM   2303  HE2 PHE A 150      31.510  57.540  40.370  1.00  0.00           H
ATOM   2304  C   PHE A 150      30.260  57.010  34.650  1.00  0.00           C
ATOM   2305  O   PHE A 150      30.810  56.010  35.230  1.00  0.00           O
ATOM   2306  N   ASN A 151      30.640  57.490  33.460  1.00  0.00           N
ATOM   2307  HN  ASN A 151      30.120  58.210  33.020  1.00  0.00           H
ATOM   2308  CA  ASN A 151      31.820  56.940  32.890  1.00  0.00           C
ATOM   2309  HA  ASN A 151      32.520  56.850  33.710  1.00  0.00           H
ATOM   2310  CB  ASN A 151      31.740  55.610  32.130  1.00  0.00           C
ATOM   2311  HB1 ASN A 151      31.470  54.780  32.830  1.00  0.00           H
ATOM   2312  HB2 ASN A 151      32.740  55.330  31.730  1.00  0.00           H
ATOM   2313  CG  ASN A 151      30.840  55.580  30.990  1.00  0.00           C
ATOM   2314  OD1 ASN A 151      31.180  55.800  29.830  1.00  0.00           O
ATOM   2315  ND2 ASN A 151      29.480  55.350  31.190  1.00  0.00           N
ATOM   2316 1HD2 ASN A 151      28.980  55.710  31.970  1.00  0.00           H
ATOM   2317 2HD2 ASN A 151      28.890  55.140  30.410  1.00  0.00           H
ATOM   2318  C   ASN A 151      32.390  58.060  32.010  1.00  0.00           C
ATOM   2319  O   ASN A 151      31.610  58.920  31.540  1.00  0.00           O
ATOM   2320  N   ILE A 152      33.710  58.220  31.800  1.00  0.00           N
ATOM   2321  HN  ILE A 152      34.280  57.530  32.240  1.00  0.00           H
ATOM   2322  CA  ILE A 152      34.400  59.440  31.390  1.00  0.00           C
ATOM   2323  HA  ILE A 152      33.640  60.150  31.120  1.00  0.00           H
ATOM   2324  CB  ILE A 152      35.260  60.040  32.440  1.00  0.00           C
ATOM   2325  HB  ILE A 152      36.050  59.300  32.670  1.00  0.00           H
ATOM   2326  CG2 ILE A 152      35.960  61.430  32.020  1.00  0.00           C
ATOM   2327 1HG2 ILE A 152      36.480  61.450  31.030  1.00  0.00           H
ATOM   2328 2HG2 ILE A 152      36.730  61.750  32.750  1.00  0.00           H
ATOM   2329 3HG2 ILE A 152      35.290  62.310  31.940  1.00  0.00           H
ATOM   2330  CG1 ILE A 152      34.440  60.240  33.710  1.00  0.00           C
ATOM   2331 1HG1 ILE A 152      33.990  59.260  34.000  1.00  0.00           H
ATOM   2332 2HG1 ILE A 152      33.550  60.890  33.570  1.00  0.00           H
ATOM   2333  CD  ILE A 152      35.130  60.920  34.830  1.00  0.00           C
ATOM   2334  HD1 ILE A 152      36.100  60.400  35.000  1.00  0.00           H
ATOM   2335  HD2 ILE A 152      34.580  60.830  35.800  1.00  0.00           H
ATOM   2336  HD3 ILE A 152      35.410  61.990  34.680  1.00  0.00           H
ATOM   2337  C   ILE A 152      35.240  59.070  30.190  1.00  0.00           C
ATOM   2338  O   ILE A 152      35.920  58.060  30.130  1.00  0.00           O
ATOM   2339  N   ASP A 153      35.240  60.010  29.110  1.00  0.00           N
ATOM   2340  HN  ASP A 153      34.620  60.790  29.050  1.00  0.00           H
ATOM   2341  CA  ASP A 153      36.130  59.930  27.930  1.00  0.00           C
ATOM   2342  HA  ASP A 153      36.860  59.160  28.120  1.00  0.00           H
ATOM   2343  CB  ASP A 153      35.300  59.640  26.630  1.00  0.00           C
ATOM   2344  HB1 ASP A 153      34.760  60.560  26.310  1.00  0.00           H
ATOM   2345  HB2 ASP A 153      34.610  58.810  26.900  1.00  0.00           H
ATOM   2346  CG  ASP A 153      36.210  59.170  25.530  1.00  0.00           C
ATOM   2347  OD1 ASP A 153      37.470  59.160  25.640  1.00  0.00           O
ATOM   2348  OD2 ASP A 153      35.570  58.730  24.520  1.00  0.00           O
ATOM   2349  C   ASP A 153      36.930  61.220  27.860  1.00  0.00           C
ATOM   2350  O   ASP A 153      36.410  62.270  27.480  1.00  0.00           O
ATOM   2351  N   TYR A 154      38.250  61.130  28.130  1.00  0.00           N
ATOM   2352  HN  TYR A 154      38.680  60.290  28.450  1.00  0.00           H
ATOM   2353  CA  TYR A 154      39.110  62.280  28.340  1.00  0.00           C
ATOM   2354  HA  TYR A 154      39.950  61.860  28.870  1.00  0.00           H
ATOM   2355  CB  TYR A 154      39.700  62.890  27.110  1.00  0.00           C
ATOM   2356  HB1 TYR A 154      38.830  63.180  26.470  1.00  0.00           H
ATOM   2357  HB2 TYR A 154      40.400  62.200  26.600  1.00  0.00           H
ATOM   2358  CG  TYR A 154      40.510  64.180  27.270  1.00  0.00           C
ATOM   2359  CD1 TYR A 154      41.490  64.290  28.260  1.00  0.00           C
ATOM   2360  HD1 TYR A 154      41.850  63.380  28.710  1.00  0.00           H
ATOM   2361  CE1 TYR A 154      41.990  65.600  28.590  1.00  0.00           C
ATOM   2362  HE1 TYR A 154      42.720  65.650  29.380  1.00  0.00           H
ATOM   2363  CZ  TYR A 154      41.660  66.700  27.790  1.00  0.00           C
ATOM   2364  OH  TYR A 154      42.170  68.010  28.060  1.00  0.00           O
ATOM   2365  HH  TYR A 154      42.000  68.130  29.000  1.00  0.00           H
ATOM   2366  CD2 TYR A 154      40.180  65.290  26.480  1.00  0.00           C
ATOM   2367  HD2 TYR A 154      39.370  65.230  25.780  1.00  0.00           H
ATOM   2368  CE2 TYR A 154      40.810  66.540  26.660  1.00  0.00           C
ATOM   2369  HE2 TYR A 154      40.630  67.370  25.990  1.00  0.00           H
ATOM   2370  C   TYR A 154      38.560  63.230  29.350  1.00  0.00           C
ATOM   2371  O   TYR A 154      38.490  62.900  30.580  1.00  0.00           O
ATOM   2372  N   ASP A 155      38.050  64.410  28.910  1.00  0.00           N
ATOM   2373  HN  ASP A 155      38.100  64.660  27.940  1.00  0.00           H
ATOM   2374  CA  ASP A 155      37.400  65.300  29.830  1.00  0.00           C
ATOM   2375  HA  ASP A 155      37.720  65.080  30.830  1.00  0.00           H
ATOM   2376  CB  ASP A 155      37.950  66.730  29.510  1.00  0.00           C
ATOM   2377  HB1 ASP A 155      39.050  66.740  29.600  1.00  0.00           H
ATOM   2378  HB2 ASP A 155      37.580  67.500  30.220  1.00  0.00           H
ATOM   2379  CG  ASP A 155      37.610  67.290  28.130  1.00  0.00           C
ATOM   2380  OD1 ASP A 155      37.950  68.490  27.910  1.00  0.00           O
ATOM   2381  OD2 ASP A 155      37.050  66.650  27.220  1.00  0.00           O
ATOM   2382  C   ASP A 155      35.820  65.360  29.830  1.00  0.00           C
ATOM   2383  O   ASP A 155      35.300  66.130  30.640  1.00  0.00           O
ATOM   2384  N   CYS A 156      35.180  64.500  29.080  1.00  0.00           N
ATOM   2385  HN  CYS A 156      35.620  63.830  28.480  1.00  0.00           H
ATOM   2386  CA  CYS A 156      33.750  64.310  29.030  1.00  0.00           C
ATOM   2387  HA  CYS A 156      33.290  65.280  29.170  1.00  0.00           H
ATOM   2388  CB  CYS A 156      33.400  63.990  27.570  1.00  0.00           C
ATOM   2389  HB1 CYS A 156      33.960  63.080  27.250  1.00  0.00           H
ATOM   2390  HB2 CYS A 156      33.730  64.920  27.070  1.00  0.00           H
ATOM   2391  SG  CYS A 156      31.590  63.790  27.250  1.00  0.00           S
ATOM   2392  HG1 CYS A 156      31.210  65.000  27.650  1.00  0.00           H
ATOM   2393  C   CYS A 156      33.200  63.200  29.910  1.00  0.00           C
ATOM   2394  O   CYS A 156      33.620  62.030  29.810  1.00  0.00           O
ATOM   2395  N   VAL A 157      32.120  63.510  30.600  1.00  0.00           N
ATOM   2396  HN  VAL A 157      31.690  64.410  30.730  1.00  0.00           H
ATOM   2397  CA  VAL A 157      31.470  62.610  31.550  1.00  0.00           C
ATOM   2398  HA  VAL A 157      32.060  61.720  31.700  1.00  0.00           H
ATOM   2399  CB  VAL A 157      31.150  63.170  32.820  1.00  0.00           C
ATOM   2400  HB  VAL A 157      30.440  64.030  32.820  1.00  0.00           H
ATOM   2401  CG1 VAL A 157      30.660  62.060  33.820  1.00  0.00           C
ATOM   2402 1HG1 VAL A 157      30.800  62.350  34.890  1.00  0.00           H
ATOM   2403 2HG1 VAL A 157      31.170  61.100  33.610  1.00  0.00           H
ATOM   2404 3HG1 VAL A 157      29.570  61.860  33.740  1.00  0.00           H
ATOM   2405  CG2 VAL A 157      32.540  63.700  33.390  1.00  0.00           C
ATOM   2406 1HG2 VAL A 157      32.480  63.890  34.480  1.00  0.00           H
ATOM   2407 2HG2 VAL A 157      32.860  64.610  32.840  1.00  0.00           H
ATOM   2408 3HG2 VAL A 157      33.360  62.990  33.160  1.00  0.00           H
ATOM   2409  C   VAL A 157      30.110  62.180  30.960  1.00  0.00           C
ATOM   2410  O   VAL A 157      29.100  62.900  30.880  1.00  0.00           O
ATOM   2411  N   SER A 158      30.020  60.910  30.540  1.00  0.00           N
ATOM   2412  HN  SER A 158      30.840  60.350  30.600  1.00  0.00           H
ATOM   2413  CA  SER A 158      28.790  60.190  30.220  1.00  0.00           C
ATOM   2414  HA  SER A 158      28.140  60.870  29.700  1.00  0.00           H
ATOM   2415  CB  SER A 158      29.050  58.960  29.310  1.00  0.00           C
ATOM   2416  HB1 SER A 158      28.100  58.390  29.270  1.00  0.00           H
ATOM   2417  HB2 SER A 158      29.890  58.370  29.740  1.00  0.00           H
ATOM   2418  OG  SER A 158      29.370  59.240  27.950  1.00  0.00           O
ATOM   2419  HG1 SER A 158      30.260  59.600  27.900  1.00  0.00           H
ATOM   2420  C   SER A 158      28.110  59.730  31.580  1.00  0.00           C
ATOM   2421  O   SER A 158      28.390  58.680  32.160  1.00  0.00           O
ATOM   2422  N   PHE A 159      27.290  60.590  32.210  1.00  0.00           N
ATOM   2423  HN  PHE A 159      27.290  61.550  31.930  1.00  0.00           H
ATOM   2424  CA  PHE A 159      26.330  60.220  33.250  1.00  0.00           C
ATOM   2425  HA  PHE A 159      26.920  59.650  33.950  1.00  0.00           H
ATOM   2426  CB  PHE A 159      25.690  61.560  33.680  1.00  0.00           C
ATOM   2427  HB1 PHE A 159      24.810  61.410  34.350  1.00  0.00           H
ATOM   2428  HB2 PHE A 159      25.310  62.110  32.790  1.00  0.00           H
ATOM   2429  CG  PHE A 159      26.660  62.430  34.370  1.00  0.00           C
ATOM   2430  CD1 PHE A 159      27.450  62.070  35.500  1.00  0.00           C
ATOM   2431  HD1 PHE A 159      27.330  61.070  35.890  1.00  0.00           H
ATOM   2432  CE1 PHE A 159      28.120  63.050  36.230  1.00  0.00           C
ATOM   2433  HE1 PHE A 159      28.640  62.880  37.160  1.00  0.00           H
ATOM   2434  CZ  PHE A 159      28.220  64.350  35.720  1.00  0.00           C
ATOM   2435  HZ  PHE A 159      28.820  65.060  36.270  1.00  0.00           H
ATOM   2436  CD2 PHE A 159      26.720  63.740  33.970  1.00  0.00           C
ATOM   2437  HD2 PHE A 159      26.150  64.080  33.110  1.00  0.00           H
ATOM   2438  CE2 PHE A 159      27.470  64.690  34.580  1.00  0.00           C
ATOM   2439  HE2 PHE A 159      27.490  65.690  34.170  1.00  0.00           H
ATOM   2440  C   PHE A 159      25.230  59.210  32.800  1.00  0.00           C
ATOM   2441  O   PHE A 159      24.750  59.210  31.610  1.00  0.00           O
ATOM   2442  N   CYS A 160      24.810  58.250  33.660  1.00  0.00           N
ATOM   2443  HN  CYS A 160      25.300  58.190  34.520  1.00  0.00           H
ATOM   2444  CA  CYS A 160      23.920  57.200  33.190  1.00  0.00           C
ATOM   2445  HA  CYS A 160      23.210  57.560  32.460  1.00  0.00           H
ATOM   2446  CB  CYS A 160      24.820  56.180  32.440  1.00  0.00           C
ATOM   2447  HB1 CYS A 160      25.350  56.820  31.700  1.00  0.00           H
ATOM   2448  HB2 CYS A 160      24.120  55.590  31.830  1.00  0.00           H
ATOM   2449  SG  CYS A 160      26.140  55.360  33.400  1.00  0.00           S
ATOM   2450  HG1 CYS A 160      25.340  54.580  34.130  1.00  0.00           H
ATOM   2451  C   CYS A 160      23.020  56.550  34.190  1.00  0.00           C
ATOM   2452  O   CYS A 160      22.200  55.760  33.730  1.00  0.00           O
ATOM   2453  N   TYR A 161      23.210  56.790  35.510  1.00  0.00           N
ATOM   2454  HN  TYR A 161      23.840  57.510  35.770  1.00  0.00           H
ATOM   2455  CA  TYR A 161      22.590  55.930  36.500  1.00  0.00           C
ATOM   2456  HA  TYR A 161      21.590  55.650  36.200  1.00  0.00           H
ATOM   2457  CB  TYR A 161      23.300  54.590  36.710  1.00  0.00           C
ATOM   2458  HB1 TYR A 161      24.380  54.750  36.900  1.00  0.00           H
ATOM   2459  HB2 TYR A 161      23.290  54.070  35.730  1.00  0.00           H
ATOM   2460  CG  TYR A 161      22.820  53.660  37.750  1.00  0.00           C
ATOM   2461  CD1 TYR A 161      21.790  52.790  37.420  1.00  0.00           C
ATOM   2462  HD1 TYR A 161      21.370  52.810  36.420  1.00  0.00           H
ATOM   2463  CE1 TYR A 161      21.390  51.730  38.260  1.00  0.00           C
ATOM   2464  HE1 TYR A 161      20.510  51.200  37.940  1.00  0.00           H
ATOM   2465  CZ  TYR A 161      21.830  51.740  39.510  1.00  0.00           C
ATOM   2466  OH  TYR A 161      21.160  50.840  40.370  1.00  0.00           O
ATOM   2467  HH  TYR A 161      20.710  50.170  39.850  1.00  0.00           H
ATOM   2468  CD2 TYR A 161      23.290  53.650  39.120  1.00  0.00           C
ATOM   2469  HD2 TYR A 161      24.040  54.280  39.570  1.00  0.00           H
ATOM   2470  CE2 TYR A 161      22.810  52.610  39.940  1.00  0.00           C
ATOM   2471  HE2 TYR A 161      23.100  52.500  40.970  1.00  0.00           H
ATOM   2472  C   TYR A 161      22.330  56.660  37.820  1.00  0.00           C
ATOM   2473  O   TYR A 161      23.190  57.370  38.370  1.00  0.00           O
ATOM   2474  N   MET A 162      21.110  56.490  38.300  1.00  0.00           N
ATOM   2475  HN  MET A 162      20.330  56.100  37.830  1.00  0.00           H
ATOM   2476  CA  MET A 162      20.760  56.770  39.670  1.00  0.00           C
ATOM   2477  HA  MET A 162      21.700  56.990  40.140  1.00  0.00           H
ATOM   2478  CB  MET A 162      19.880  58.070  39.820  1.00  0.00           C
ATOM   2479  HB1 MET A 162      19.170  58.010  40.680  1.00  0.00           H
ATOM   2480  HB2 MET A 162      19.200  58.230  38.960  1.00  0.00           H
ATOM   2481  CG  MET A 162      20.700  59.290  39.960  1.00  0.00           C
ATOM   2482  HG1 MET A 162      21.420  59.140  39.130  1.00  0.00           H
ATOM   2483  HG2 MET A 162      21.240  59.310  40.940  1.00  0.00           H
ATOM   2484  SD  MET A 162      19.760  60.770  39.770  1.00  0.00           S
ATOM   2485  CE  MET A 162      20.750  61.740  40.950  1.00  0.00           C
ATOM   2486  HE1 MET A 162      20.760  61.260  41.950  1.00  0.00           H
ATOM   2487  HE2 MET A 162      20.260  62.740  41.010  1.00  0.00           H
ATOM   2488  HE3 MET A 162      21.800  61.880  40.600  1.00  0.00           H
ATOM   2489  C   MET A 162      20.140  55.640  40.470  1.00  0.00           C
ATOM   2490  O   MET A 162      19.160  55.070  40.030  1.00  0.00           O
ATOM   2491  N   HSD A 163      20.770  55.240  41.630  1.00  0.00           N
ATOM   2492  HN  HSD A 163      21.580  55.710  41.970  1.00  0.00           H
ATOM   2493  CA  HSD A 163      20.340  54.200  42.590  1.00  0.00           C
ATOM   2494  HA  HSD A 163      20.140  53.410  41.890  1.00  0.00           H
ATOM   2495  CB  HSD A 163      21.510  53.690  43.620  1.00  0.00           C
ATOM   2496  HB1 HSD A 163      21.810  54.490  44.330  1.00  0.00           H
ATOM   2497  HB2 HSD A 163      22.340  53.340  42.970  1.00  0.00           H
ATOM   2498  ND1 HSD A 163      20.560  51.410  43.690  1.00  0.00           N
ATOM   2499  HD1 HSD A 163      20.590  51.220  42.710  1.00  0.00           H
ATOM   2500  CG  HSD A 163      20.910  52.490  44.420  1.00  0.00           C
ATOM   2501  CE1 HSD A 163      19.950  50.500  44.500  1.00  0.00           C
ATOM   2502  HE1 HSD A 163      19.570  49.570  44.080  1.00  0.00           H
ATOM   2503  NE2 HSD A 163      19.950  50.870  45.750  1.00  0.00           N
ATOM   2504  CD2 HSD A 163      20.640  52.120  45.710  1.00  0.00           C
ATOM   2505  HD2 HSD A 163      20.690  52.670  46.640  1.00  0.00           H
ATOM   2506  C   HSD A 163      19.030  54.560  43.240  1.00  0.00           C
ATOM   2507  O   HSD A 163      18.840  55.720  43.480  1.00  0.00           O
ATOM   2508  N   HSP A 164      18.130  53.640  43.560  1.00  0.00           N
ATOM   2509  HN  HSP A 164      18.210  52.660  43.370  1.00  0.00           H
ATOM   2510  CA  HSP A 164      17.000  54.000  44.410  1.00  0.00           C
ATOM   2511  HA  HSP A 164      17.260  54.770  45.120  1.00  0.00           H
ATOM   2512  CB  HSP A 164      15.820  54.380  43.560  1.00  0.00           C
ATOM   2513  HB1 HSP A 164      14.880  54.510  44.130  1.00  0.00           H
ATOM   2514  HB2 HSP A 164      15.730  53.560  42.820  1.00  0.00           H
ATOM   2515  CD2 HSP A 164      16.410  55.660  41.360  1.00  0.00           C
ATOM   2516  HD2 HSP A 164      16.300  54.890  40.600  1.00  0.00           H
ATOM   2517  CG  HSP A 164      16.120  55.570  42.680  1.00  0.00           C
ATOM   2518  NE2 HSP A 164      16.360  57.000  41.030  1.00  0.00           N
ATOM   2519  HE2 HSP A 164      16.350  57.280  40.070  1.00  0.00           H
ATOM   2520  ND1 HSP A 164      15.950  56.870  43.100  1.00  0.00           N
ATOM   2521  HD1 HSP A 164      15.970  57.040  44.090  1.00  0.00           H
ATOM   2522  CE1 HSP A 164      16.090  57.680  42.100  1.00  0.00           C
ATOM   2523  HE1 HSP A 164      16.040  58.740  42.180  1.00  0.00           H
ATOM   2524  C   HSP A 164      16.440  52.880  45.250  1.00  0.00           C
ATOM   2525  O   HSP A 164      15.700  53.150  46.210  1.00  0.00           O
ATOM   2526  N   MET A 165      16.750  51.570  44.930  1.00  0.00           N
ATOM   2527  HN  MET A 165      17.290  51.240  44.160  1.00  0.00           H
ATOM   2528  CA  MET A 165      16.340  50.590  45.900  1.00  0.00           C
ATOM   2529  HA  MET A 165      16.780  50.840  46.860  1.00  0.00           H
ATOM   2530  CB  MET A 165      14.850  50.210  46.040  1.00  0.00           C
ATOM   2531  HB1 MET A 165      14.350  51.150  46.360  1.00  0.00           H
ATOM   2532  HB2 MET A 165      14.720  49.480  46.870  1.00  0.00           H
ATOM   2533  CG  MET A 165      14.200  49.690  44.790  1.00  0.00           C
ATOM   2534  HG1 MET A 165      14.550  50.180  43.850  1.00  0.00           H
ATOM   2535  HG2 MET A 165      13.160  50.080  44.850  1.00  0.00           H
ATOM   2536  SD  MET A 165      14.030  47.940  44.530  1.00  0.00           S
ATOM   2537  CE  MET A 165      13.140  48.080  43.050  1.00  0.00           C
ATOM   2538  HE1 MET A 165      13.720  48.540  42.220  1.00  0.00           H
ATOM   2539  HE2 MET A 165      12.270  48.760  43.130  1.00  0.00           H
ATOM   2540  HE3 MET A 165      12.670  47.150  42.660  1.00  0.00           H
ATOM   2541  C   MET A 165      17.040  49.260  45.590  1.00  0.00           C
ATOM   2542  O   MET A 165      17.460  48.950  44.490  1.00  0.00           O
ATOM   2543  N   GLU A 166      16.980  48.420  46.670  1.00  0.00           N
ATOM   2544  HN  GLU A 166      16.530  48.770  47.490  1.00  0.00           H
ATOM   2545  CA  GLU A 166      17.580  47.120  46.540  1.00  0.00           C
ATOM   2546  HA  GLU A 166      18.160  47.120  45.630  1.00  0.00           H
ATOM   2547  CB  GLU A 166      18.760  46.990  47.640  1.00  0.00           C
ATOM   2548  HB1 GLU A 166      18.310  46.990  48.650  1.00  0.00           H
ATOM   2549  HB2 GLU A 166      19.350  47.910  47.440  1.00  0.00           H
ATOM   2550  CG  GLU A 166      19.540  45.700  47.520  1.00  0.00           C
ATOM   2551  HG1 GLU A 166      19.980  45.620  46.500  1.00  0.00           H
ATOM   2552  HG2 GLU A 166      18.890  44.800  47.480  1.00  0.00           H
ATOM   2553  CD  GLU A 166      20.540  45.600  48.630  1.00  0.00           C
ATOM   2554  OE1 GLU A 166      21.540  46.380  48.480  1.00  0.00           O
ATOM   2555  OE2 GLU A 166      20.480  44.790  49.550  1.00  0.00           O
ATOM   2556  C   GLU A 166      16.520  46.020  46.660  1.00  0.00           C
ATOM   2557  O   GLU A 166      15.680  45.990  47.530  1.00  0.00           O
ATOM   2558  N   LEU A 167      16.440  44.990  45.760  1.00  0.00           N
ATOM   2559  HN  LEU A 167      17.180  44.950  45.100  1.00  0.00           H
ATOM   2560  CA  LEU A 167      15.710  43.790  45.770  1.00  0.00           C
ATOM   2561  HA  LEU A 167      14.650  44.000  45.860  1.00  0.00           H
ATOM   2562  CB  LEU A 167      15.870  42.970  44.440  1.00  0.00           C
ATOM   2563  HB1 LEU A 167      15.680  41.880  44.530  1.00  0.00           H
ATOM   2564  HB2 LEU A 167      16.950  43.010  44.190  1.00  0.00           H
ATOM   2565  CG  LEU A 167      15.140  43.680  43.220  1.00  0.00           C
ATOM   2566  HG  LEU A 167      14.070  43.670  43.520  1.00  0.00           H
ATOM   2567  CD1 LEU A 167      15.430  45.150  42.840  1.00  0.00           C
ATOM   2568 1HD1 LEU A 167      15.270  45.710  43.790  1.00  0.00           H
ATOM   2569 2HD1 LEU A 167      14.620  45.470  42.140  1.00  0.00           H
ATOM   2570 3HD1 LEU A 167      16.430  45.370  42.420  1.00  0.00           H
ATOM   2571  CD2 LEU A 167      15.390  42.930  41.900  1.00  0.00           C
ATOM   2572 1HD2 LEU A 167      14.900  43.470  41.060  1.00  0.00           H
ATOM   2573 2HD2 LEU A 167      14.920  41.920  41.940  1.00  0.00           H
ATOM   2574 3HD2 LEU A 167      16.490  42.810  41.830  1.00  0.00           H
ATOM   2575  C   LEU A 167      16.170  42.910  46.950  1.00  0.00           C
ATOM   2576  O   LEU A 167      17.400  42.830  47.220  1.00  0.00           O
ATOM   2577  N   PRO A 168      15.290  42.150  47.700  1.00  0.00           N
ATOM   2578  CD  PRO A 168      13.840  42.490  47.730  1.00  0.00           C
ATOM   2579  HD1 PRO A 168      13.300  42.340  46.770  1.00  0.00           H
ATOM   2580  HD2 PRO A 168      13.720  43.540  48.070  1.00  0.00           H
ATOM   2581  CA  PRO A 168      15.740  41.430  48.950  1.00  0.00           C
ATOM   2582  HA  PRO A 168      16.450  41.960  49.570  1.00  0.00           H
ATOM   2583  CB  PRO A 168      14.440  41.420  49.710  1.00  0.00           C
ATOM   2584  HB1 PRO A 168      14.380  42.370  50.290  1.00  0.00           H
ATOM   2585  HB2 PRO A 168      14.190  40.580  50.400  1.00  0.00           H
ATOM   2586  CG  PRO A 168      13.280  41.450  48.730  1.00  0.00           C
ATOM   2587  HG1 PRO A 168      13.250  40.530  48.100  1.00  0.00           H
ATOM   2588  HG2 PRO A 168      12.290  41.670  49.170  1.00  0.00           H
ATOM   2589  C   PRO A 168      16.300  40.030  48.570  1.00  0.00           C
ATOM   2590  O   PRO A 168      16.500  39.210  49.450  1.00  0.00           O
ATOM   2591  N   THR A 169      16.520  39.800  47.230  1.00  0.00           N
ATOM   2592  HN  THR A 169      16.140  40.240  46.420  1.00  0.00           H
ATOM   2593  CA  THR A 169      17.540  38.800  46.850  1.00  0.00           C
ATOM   2594  HA  THR A 169      17.440  37.910  47.440  1.00  0.00           H
ATOM   2595  CB  THR A 169      17.370  38.350  45.390  1.00  0.00           C
ATOM   2596  HB  THR A 169      18.270  37.770  45.090  1.00  0.00           H
ATOM   2597  OG1 THR A 169      17.200  39.510  44.590  1.00  0.00           O
ATOM   2598  HG1 THR A 169      16.960  39.160  43.720  1.00  0.00           H
ATOM   2599  CG2 THR A 169      16.050  37.630  45.230  1.00  0.00           C
ATOM   2600 1HG2 THR A 169      15.780  37.560  44.150  1.00  0.00           H
ATOM   2601 2HG2 THR A 169      15.190  38.140  45.710  1.00  0.00           H
ATOM   2602 3HG2 THR A 169      16.100  36.610  45.660  1.00  0.00           H
ATOM   2603  C   THR A 169      18.980  39.350  46.930  1.00  0.00           C
ATOM   2604  O   THR A 169      19.940  38.580  46.910  1.00  0.00           O
ATOM   2605  N   GLY A 170      19.210  40.750  47.050  1.00  0.00           N
ATOM   2606  HN  GLY A 170      18.460  41.400  46.880  1.00  0.00           H
ATOM   2607  CA  GLY A 170      20.500  41.320  47.400  1.00  0.00           C
ATOM   2608  HA1 GLY A 170      21.240  40.540  47.370  1.00  0.00           H
ATOM   2609  HA2 GLY A 170      20.380  41.690  48.410  1.00  0.00           H
ATOM   2610  C   GLY A 170      21.020  42.410  46.480  1.00  0.00           C
ATOM   2611  O   GLY A 170      22.240  42.710  46.620  1.00  0.00           O
ATOM   2612  N   VAL A 171      20.220  42.920  45.470  1.00  0.00           N
ATOM   2613  HN  VAL A 171      19.320  42.570  45.720  1.00  0.00           H
ATOM   2614  CA  VAL A 171      20.710  43.480  44.290  1.00  0.00           C
ATOM   2615  HA  VAL A 171      21.720  43.820  44.440  1.00  0.00           H
ATOM   2616  CB  VAL A 171      20.770  42.570  43.070  1.00  0.00           C
ATOM   2617  HB  VAL A 171      21.380  43.050  42.270  1.00  0.00           H
ATOM   2618  CG1 VAL A 171      21.580  41.340  43.410  1.00  0.00           C
ATOM   2619 1HG1 VAL A 171      21.580  40.720  42.490  1.00  0.00           H
ATOM   2620 2HG1 VAL A 171      21.070  40.720  44.180  1.00  0.00           H
ATOM   2621 3HG1 VAL A 171      22.590  41.630  43.770  1.00  0.00           H
ATOM   2622  CG2 VAL A 171      19.470  42.100  42.510  1.00  0.00           C
ATOM   2623 1HG2 VAL A 171      18.770  41.650  43.250  1.00  0.00           H
ATOM   2624 2HG2 VAL A 171      19.600  41.300  41.750  1.00  0.00           H
ATOM   2625 3HG2 VAL A 171      19.080  42.980  41.960  1.00  0.00           H
ATOM   2626  C   VAL A 171      20.090  44.810  43.950  1.00  0.00           C
ATOM   2627  O   VAL A 171      18.900  45.010  44.140  1.00  0.00           O
ATOM   2628  N   HSD A 172      20.930  45.740  43.480  1.00  0.00           N
ATOM   2629  HN  HSD A 172      21.890  45.510  43.360  1.00  0.00           H
ATOM   2630  CA  HSD A 172      20.510  47.090  43.340  1.00  0.00           C
ATOM   2631  HA  HSD A 172      19.910  47.380  44.190  1.00  0.00           H
ATOM   2632  CB  HSD A 172      21.830  47.920  43.600  1.00  0.00           C
ATOM   2633  HB1 HSD A 172      21.550  48.930  43.990  1.00  0.00           H
ATOM   2634  HB2 HSD A 172      22.360  48.130  42.650  1.00  0.00           H
ATOM   2635  ND1 HSD A 172      22.790  47.050  45.790  1.00  0.00           N
ATOM   2636  HD1 HSD A 172      22.030  47.330  46.370  1.00  0.00           H
ATOM   2637  CG  HSD A 172      22.820  47.230  44.440  1.00  0.00           C
ATOM   2638  CE1 HSD A 172      23.990  46.520  46.140  1.00  0.00           C
ATOM   2639  HE1 HSD A 172      24.180  46.070  47.120  1.00  0.00           H
ATOM   2640  NE2 HSD A 172      24.760  46.330  45.110  1.00  0.00           N
ATOM   2641  CD2 HSD A 172      24.080  46.910  44.050  1.00  0.00           C
ATOM   2642  HD2 HSD A 172      24.520  47.000  43.060  1.00  0.00           H
ATOM   2643  C   HSD A 172      19.770  47.530  42.050  1.00  0.00           C
ATOM   2644  O   HSD A 172      20.310  47.320  40.940  1.00  0.00           O
ATOM   2645  N   ALA A 173      18.650  48.200  42.230  1.00  0.00           N
ATOM   2646  HN  ALA A 173      18.230  48.340  43.120  1.00  0.00           H
ATOM   2647  CA  ALA A 173      17.830  48.680  41.200  1.00  0.00           C
ATOM   2648  HA  ALA A 173      18.190  48.270  40.270  1.00  0.00           H
ATOM   2649  CB  ALA A 173      16.320  48.270  41.420  1.00  0.00           C
ATOM   2650  HB1 ALA A 173      15.680  48.800  40.680  1.00  0.00           H
ATOM   2651  HB2 ALA A 173      15.940  48.470  42.440  1.00  0.00           H
ATOM   2652  HB3 ALA A 173      16.170  47.200  41.170  1.00  0.00           H
ATOM   2653  C   ALA A 173      17.800  50.230  41.110  1.00  0.00           C
ATOM   2654  O   ALA A 173      17.780  51.010  42.130  1.00  0.00           O
ATOM   2655  N   GLY A 174      17.910  50.740  39.860  1.00  0.00           N
ATOM   2656  HN  GLY A 174      17.890  50.140  39.070  1.00  0.00           H
ATOM   2657  CA  GLY A 174      17.950  52.190  39.690  1.00  0.00           C
ATOM   2658  HA1 GLY A 174      18.970  52.530  39.730  1.00  0.00           H
ATOM   2659  HA2 GLY A 174      17.370  52.700  40.450  1.00  0.00           H
ATOM   2660  C   GLY A 174      17.370  52.730  38.380  1.00  0.00           C
ATOM   2661  O   GLY A 174      16.710  52.030  37.570  1.00  0.00           O
ATOM   2662  N   THR A 175      17.600  53.990  38.090  1.00  0.00           N
ATOM   2663  HN  THR A 175      18.090  54.600  38.700  1.00  0.00           H
ATOM   2664  CA  THR A 175      16.960  54.760  37.080  1.00  0.00           C
ATOM   2665  HA  THR A 175      16.350  54.120  36.460  1.00  0.00           H
ATOM   2666  CB  THR A 175      16.030  55.990  37.410  1.00  0.00           C
ATOM   2667  HB  THR A 175      15.750  56.440  36.440  1.00  0.00           H
ATOM   2668  OG1 THR A 175      16.700  56.930  38.310  1.00  0.00           O
ATOM   2669  HG1 THR A 175      17.400  57.220  37.720  1.00  0.00           H
ATOM   2670  CG2 THR A 175      14.750  55.410  38.070  1.00  0.00           C
ATOM   2671 1HG2 THR A 175      14.200  56.350  38.290  1.00  0.00           H
ATOM   2672 2HG2 THR A 175      15.020  54.890  39.020  1.00  0.00           H
ATOM   2673 3HG2 THR A 175      14.270  54.730  37.330  1.00  0.00           H
ATOM   2674  C   THR A 175      18.080  55.410  36.250  1.00  0.00           C
ATOM   2675  O   THR A 175      19.170  55.560  36.730  1.00  0.00           O
ATOM   2676  N   ASP A 176      17.810  55.770  34.990  1.00  0.00           N
ATOM   2677  HN  ASP A 176      16.920  55.570  34.570  1.00  0.00           H
ATOM   2678  CA  ASP A 176      18.790  56.460  34.180  1.00  0.00           C
ATOM   2679  HA  ASP A 176      19.790  56.210  34.510  1.00  0.00           H
ATOM   2680  CB  ASP A 176      18.720  56.000  32.700  1.00  0.00           C
ATOM   2681  HB1 ASP A 176      18.730  54.890  32.680  1.00  0.00           H
ATOM   2682  HB2 ASP A 176      19.570  56.340  32.060  1.00  0.00           H
ATOM   2683  CG  ASP A 176      17.500  56.480  31.960  1.00  0.00           C
ATOM   2684  OD1 ASP A 176      16.760  57.380  32.290  1.00  0.00           O
ATOM   2685  OD2 ASP A 176      17.340  55.870  30.880  1.00  0.00           O
ATOM   2686  C   ASP A 176      18.620  57.940  34.450  1.00  0.00           C
ATOM   2687  O   ASP A 176      17.920  58.240  35.410  1.00  0.00           O
ATOM   2688  N   LEU A 177      19.210  58.900  33.670  1.00  0.00           N
ATOM   2689  HN  LEU A 177      19.710  58.650  32.830  1.00  0.00           H
ATOM   2690  CA  LEU A 177      19.280  60.280  34.120  1.00  0.00           C
ATOM   2691  HA  LEU A 177      18.770  60.330  35.070  1.00  0.00           H
ATOM   2692  CB  LEU A 177      20.770  60.810  34.130  1.00  0.00           C
ATOM   2693  HB1 LEU A 177      21.030  61.480  33.280  1.00  0.00           H
ATOM   2694  HB2 LEU A 177      21.450  59.950  33.950  1.00  0.00           H
ATOM   2695  CG  LEU A 177      21.210  61.290  35.550  1.00  0.00           C
ATOM   2696  HG  LEU A 177      22.230  61.710  35.430  1.00  0.00           H
ATOM   2697  CD1 LEU A 177      20.380  62.400  36.230  1.00  0.00           C
ATOM   2698 1HD1 LEU A 177      20.790  62.500  37.260  1.00  0.00           H
ATOM   2699 2HD1 LEU A 177      19.290  62.230  36.180  1.00  0.00           H
ATOM   2700 3HD1 LEU A 177      20.590  63.340  35.680  1.00  0.00           H
ATOM   2701  CD2 LEU A 177      21.380  60.100  36.520  1.00  0.00           C
ATOM   2702 1HD2 LEU A 177      21.950  59.260  36.080  1.00  0.00           H
ATOM   2703 2HD2 LEU A 177      20.380  59.670  36.760  1.00  0.00           H
ATOM   2704 3HD2 LEU A 177      21.890  60.460  37.440  1.00  0.00           H
ATOM   2705  C   LEU A 177      18.340  61.110  33.180  1.00  0.00           C
ATOM   2706  O   LEU A 177      18.160  62.320  33.370  1.00  0.00           O
ATOM   2707  N   GLU A 178      17.640  60.410  32.210  1.00  0.00           N
ATOM   2708  HN  GLU A 178      17.760  59.440  32.060  1.00  0.00           H
ATOM   2709  CA  GLU A 178      16.520  60.990  31.520  1.00  0.00           C
ATOM   2710  HA  GLU A 178      16.460  62.010  31.900  1.00  0.00           H
ATOM   2711  CB  GLU A 178      16.750  61.120  30.020  1.00  0.00           C
ATOM   2712  HB1 GLU A 178      15.800  61.470  29.570  1.00  0.00           H
ATOM   2713  HB2 GLU A 178      16.960  60.110  29.620  1.00  0.00           H
ATOM   2714  CG  GLU A 178      17.820  62.200  29.520  1.00  0.00           C
ATOM   2715  HG1 GLU A 178      18.870  62.010  29.840  1.00  0.00           H
ATOM   2716  HG2 GLU A 178      17.460  63.180  29.910  1.00  0.00           H
ATOM   2717  CD  GLU A 178      17.770  62.260  27.960  1.00  0.00           C
ATOM   2718  OE1 GLU A 178      17.330  63.320  27.400  1.00  0.00           O
ATOM   2719  OE2 GLU A 178      18.150  61.230  27.340  1.00  0.00           O
ATOM   2720  C   GLU A 178      15.160  60.510  32.030  1.00  0.00           C
ATOM   2721  O   GLU A 178      14.150  61.080  31.810  1.00  0.00           O
ATOM   2722  N   GLY A 179      15.080  59.500  32.950  1.00  0.00           N
ATOM   2723  HN  GLY A 179      15.820  58.870  33.180  1.00  0.00           H
ATOM   2724  CA  GLY A 179      13.910  59.220  33.790  1.00  0.00           C
ATOM   2725  HA1 GLY A 179      13.030  59.680  33.350  1.00  0.00           H
ATOM   2726  HA2 GLY A 179      14.030  59.540  34.810  1.00  0.00           H
ATOM   2727  C   GLY A 179      13.500  57.800  33.840  1.00  0.00           C
ATOM   2728  O   GLY A 179      12.420  57.540  34.420  1.00  0.00           O
ATOM   2729  N   LYS A 180      14.220  56.800  33.220  1.00  0.00           N
ATOM   2730  HN  LYS A 180      15.050  56.980  32.710  1.00  0.00           H
ATOM   2731  CA  LYS A 180      13.600  55.430  32.990  1.00  0.00           C
ATOM   2732  HA  LYS A 180      12.570  55.550  33.290  1.00  0.00           H
ATOM   2733  CB  LYS A 180      13.520  55.050  31.490  1.00  0.00           C
ATOM   2734  HB1 LYS A 180      13.210  53.980  31.420  1.00  0.00           H
ATOM   2735  HB2 LYS A 180      14.490  55.110  30.960  1.00  0.00           H
ATOM   2736  CG  LYS A 180      12.290  55.730  30.790  1.00  0.00           C
ATOM   2737  HG1 LYS A 180      12.440  56.820  30.910  1.00  0.00           H
ATOM   2738  HG2 LYS A 180      11.360  55.590  31.380  1.00  0.00           H
ATOM   2739  CD  LYS A 180      12.060  55.310  29.350  1.00  0.00           C
ATOM   2740  HD1 LYS A 180      11.030  55.640  29.090  1.00  0.00           H
ATOM   2741  HD2 LYS A 180      12.040  54.200  29.360  1.00  0.00           H
ATOM   2742  CE  LYS A 180      13.070  55.720  28.290  1.00  0.00           C
ATOM   2743  HE1 LYS A 180      12.710  55.320  27.310  1.00  0.00           H
ATOM   2744  HE2 LYS A 180      14.070  55.370  28.610  1.00  0.00           H
ATOM   2745  NZ  LYS A 180      13.160  57.180  28.230  1.00  0.00           N
ATOM   2746  HZ1 LYS A 180      13.820  57.660  28.870  1.00  0.00           H
ATOM   2747  HZ2 LYS A 180      12.210  57.530  28.470  1.00  0.00           H
ATOM   2748  HZ3 LYS A 180      13.500  57.470  27.290  1.00  0.00           H
ATOM   2749  C   LYS A 180      14.300  54.420  33.800  1.00  0.00           C
ATOM   2750  O   LYS A 180      15.490  54.340  33.900  1.00  0.00           O
ATOM   2751  N   PHE A 181      13.540  53.500  34.450  1.00  0.00           N
ATOM   2752  HN  PHE A 181      12.550  53.520  34.400  1.00  0.00           H
ATOM   2753  CA  PHE A 181      14.050  52.430  35.250  1.00  0.00           C
ATOM   2754  HA  PHE A 181      14.640  52.840  36.050  1.00  0.00           H
ATOM   2755  CB  PHE A 181      12.950  51.470  35.870  1.00  0.00           C
ATOM   2756  HB1 PHE A 181      13.510  50.790  36.550  1.00  0.00           H
ATOM   2757  HB2 PHE A 181      12.510  50.830  35.070  1.00  0.00           H
ATOM   2758  CG  PHE A 181      11.980  52.240  36.660  1.00  0.00           C
ATOM   2759  CD1 PHE A 181      10.620  52.170  36.360  1.00  0.00           C
ATOM   2760  HD1 PHE A 181      10.220  51.470  35.640  1.00  0.00           H
ATOM   2761  CE1 PHE A 181       9.650  52.850  37.120  1.00  0.00           C
ATOM   2762  HE1 PHE A 181       8.590  52.780  36.910  1.00  0.00           H
ATOM   2763  CZ  PHE A 181      10.040  53.540  38.280  1.00  0.00           C
ATOM   2764  HZ  PHE A 181       9.320  54.090  38.860  1.00  0.00           H
ATOM   2765  CD2 PHE A 181      12.360  52.940  37.800  1.00  0.00           C
ATOM   2766  HD2 PHE A 181      13.410  53.050  38.020  1.00  0.00           H
ATOM   2767  CE2 PHE A 181      11.480  53.570  38.650  1.00  0.00           C
ATOM   2768  HE2 PHE A 181      11.830  54.060  39.550  1.00  0.00           H
ATOM   2769  C   PHE A 181      14.920  51.480  34.440  1.00  0.00           C
ATOM   2770  O   PHE A 181      14.610  51.250  33.280  1.00  0.00           O
ATOM   2771  N   TYR A 182      16.000  50.930  34.980  1.00  0.00           N
ATOM   2772  HN  TYR A 182      16.340  51.210  35.870  1.00  0.00           H
ATOM   2773  CA  TYR A 182      16.720  49.810  34.350  1.00  0.00           C
ATOM   2774  HA  TYR A 182      16.730  49.870  33.270  1.00  0.00           H
ATOM   2775  CB  TYR A 182      18.160  50.000  34.730  1.00  0.00           C
ATOM   2776  HB1 TYR A 182      18.610  49.020  34.450  1.00  0.00           H
ATOM   2777  HB2 TYR A 182      18.400  50.130  35.810  1.00  0.00           H
ATOM   2778  CG  TYR A 182      18.840  51.130  33.940  1.00  0.00           C
ATOM   2779  CD1 TYR A 182      19.170  50.960  32.580  1.00  0.00           C
ATOM   2780  HD1 TYR A 182      18.920  50.010  32.130  1.00  0.00           H
ATOM   2781  CE1 TYR A 182      19.970  51.880  31.890  1.00  0.00           C
ATOM   2782  HE1 TYR A 182      20.320  51.730  30.870  1.00  0.00           H
ATOM   2783  CZ  TYR A 182      20.410  53.030  32.590  1.00  0.00           C
ATOM   2784  OH  TYR A 182      21.250  53.930  32.040  1.00  0.00           O
ATOM   2785  HH  TYR A 182      21.480  54.550  32.730  1.00  0.00           H
ATOM   2786  CD2 TYR A 182      19.250  52.260  34.640  1.00  0.00           C
ATOM   2787  HD2 TYR A 182      19.000  52.230  35.690  1.00  0.00           H
ATOM   2788  CE2 TYR A 182      20.020  53.210  33.940  1.00  0.00           C
ATOM   2789  HE2 TYR A 182      20.310  54.090  34.500  1.00  0.00           H
ATOM   2790  C   TYR A 182      15.900  48.530  34.740  1.00  0.00           C
ATOM   2791  O   TYR A 182      15.530  48.300  35.930  1.00  0.00           O
ATOM   2792  N   GLY A 183      15.470  47.680  33.750  1.00  0.00           N
ATOM   2793  HN  GLY A 183      15.890  47.860  32.870  1.00  0.00           H
ATOM   2794  CA  GLY A 183      14.330  46.800  33.940  1.00  0.00           C
ATOM   2795  HA1 GLY A 183      14.570  46.050  34.680  1.00  0.00           H
ATOM   2796  HA2 GLY A 183      14.090  46.290  33.020  1.00  0.00           H
ATOM   2797  C   GLY A 183      13.020  47.420  34.300  1.00  0.00           C
ATOM   2798  O   GLY A 183      12.930  48.630  34.180  1.00  0.00           O
ATOM   2799  N   PRO A 184      11.970  46.680  34.770  1.00  0.00           N
ATOM   2800  CD  PRO A 184      11.960  45.240  34.880  1.00  0.00           C
ATOM   2801  HD1 PRO A 184      12.670  44.870  35.640  1.00  0.00           H
ATOM   2802  HD2 PRO A 184      12.060  44.730  33.900  1.00  0.00           H
ATOM   2803  CA  PRO A 184      10.770  47.350  35.270  1.00  0.00           C
ATOM   2804  HA  PRO A 184      10.510  48.190  34.630  1.00  0.00           H
ATOM   2805  CB  PRO A 184       9.730  46.170  35.210  1.00  0.00           C
ATOM   2806  HB1 PRO A 184       9.270  46.150  34.200  1.00  0.00           H
ATOM   2807  HB2 PRO A 184       8.910  46.300  35.940  1.00  0.00           H
ATOM   2808  CG  PRO A 184      10.570  44.960  35.510  1.00  0.00           C
ATOM   2809  HG1 PRO A 184      10.790  44.840  36.590  1.00  0.00           H
ATOM   2810  HG2 PRO A 184      10.180  43.970  35.190  1.00  0.00           H
ATOM   2811  C   PRO A 184      10.910  47.850  36.650  1.00  0.00           C
ATOM   2812  O   PRO A 184       9.910  48.260  37.310  1.00  0.00           O
ATOM   2813  N   PHE A 185      12.170  47.800  37.220  1.00  0.00           N
ATOM   2814  HN  PHE A 185      12.890  47.580  36.570  1.00  0.00           H
ATOM   2815  CA  PHE A 185      12.450  47.850  38.590  1.00  0.00           C
ATOM   2816  HA  PHE A 185      11.750  47.220  39.120  1.00  0.00           H
ATOM   2817  CB  PHE A 185      13.850  47.180  38.710  1.00  0.00           C
ATOM   2818  HB1 PHE A 185      14.180  47.170  39.770  1.00  0.00           H
ATOM   2819  HB2 PHE A 185      14.570  47.740  38.090  1.00  0.00           H
ATOM   2820  CG  PHE A 185      13.760  45.690  38.230  1.00  0.00           C
ATOM   2821  CD1 PHE A 185      12.720  44.800  38.750  1.00  0.00           C
ATOM   2822  HD1 PHE A 185      11.990  45.200  39.450  1.00  0.00           H
ATOM   2823  CE1 PHE A 185      12.740  43.480  38.270  1.00  0.00           C
ATOM   2824  HE1 PHE A 185      11.990  42.800  38.640  1.00  0.00           H
ATOM   2825  CZ  PHE A 185      13.650  43.050  37.290  1.00  0.00           C
ATOM   2826  HZ  PHE A 185      13.630  42.000  37.070  1.00  0.00           H
ATOM   2827  CD2 PHE A 185      14.650  45.190  37.360  1.00  0.00           C
ATOM   2828  HD2 PHE A 185      15.460  45.860  37.100  1.00  0.00           H
ATOM   2829  CE2 PHE A 185      14.750  43.890  36.860  1.00  0.00           C
ATOM   2830  HE2 PHE A 185      15.460  43.450  36.170  1.00  0.00           H
ATOM   2831  C   PHE A 185      12.400  49.260  39.120  1.00  0.00           C
ATOM   2832  O   PHE A 185      13.320  50.040  38.880  1.00  0.00           O
ATOM   2833  N   VAL A 186      11.360  49.520  39.860  1.00  0.00           N
ATOM   2834  HN  VAL A 186      10.690  48.810  40.080  1.00  0.00           H
ATOM   2835  CA  VAL A 186      10.980  50.740  40.510  1.00  0.00           C
ATOM   2836  HA  VAL A 186      10.810  51.360  39.640  1.00  0.00           H
ATOM   2837  CB  VAL A 186       9.630  50.490  41.220  1.00  0.00           C
ATOM   2838  HB  VAL A 186       9.380  51.440  41.750  1.00  0.00           H
ATOM   2839  CG1 VAL A 186       8.520  50.460  40.160  1.00  0.00           C
ATOM   2840 1HG1 VAL A 186       8.510  51.400  39.560  1.00  0.00           H
ATOM   2841 2HG1 VAL A 186       7.510  50.440  40.620  1.00  0.00           H
ATOM   2842 3HG1 VAL A 186       8.550  49.570  39.490  1.00  0.00           H
ATOM   2843  CG2 VAL A 186       9.570  49.190  42.220  1.00  0.00           C
ATOM   2844 1HG2 VAL A 186       9.760  49.530  43.260  1.00  0.00           H
ATOM   2845 2HG2 VAL A 186      10.350  48.480  41.870  1.00  0.00           H
ATOM   2846 3HG2 VAL A 186       8.550  48.790  42.030  1.00  0.00           H
ATOM   2847  C   VAL A 186      12.050  51.360  41.500  1.00  0.00           C
ATOM   2848  O   VAL A 186      13.160  50.900  41.750  1.00  0.00           O
ATOM   2849  N   ASP A 187      11.670  52.570  41.990  1.00  0.00           N
ATOM   2850  HN  ASP A 187      10.880  53.070  41.640  1.00  0.00           H
ATOM   2851  CA  ASP A 187      12.420  53.430  42.930  1.00  0.00           C
ATOM   2852  HA  ASP A 187      13.420  53.070  43.130  1.00  0.00           H
ATOM   2853  CB  ASP A 187      12.520  54.860  42.260  1.00  0.00           C
ATOM   2854  HB1 ASP A 187      13.070  54.700  41.320  1.00  0.00           H
ATOM   2855  HB2 ASP A 187      13.150  55.670  42.680  1.00  0.00           H
ATOM   2856  CG  ASP A 187      11.110  55.470  42.000  1.00  0.00           C
ATOM   2857  OD1 ASP A 187      10.160  54.720  41.720  1.00  0.00           O
ATOM   2858  OD2 ASP A 187      11.060  56.750  41.880  1.00  0.00           O
ATOM   2859  C   ASP A 187      11.700  53.400  44.340  1.00  0.00           C
ATOM   2860  O   ASP A 187      12.000  54.220  45.220  1.00  0.00           O
ATOM   2861  N   ARG A 188      10.780  52.410  44.560  1.00  0.00           N
ATOM   2862  HN  ARG A 188      10.620  51.730  43.860  1.00  0.00           H
ATOM   2863  CA  ARG A 188      10.060  52.140  45.800  1.00  0.00           C
ATOM   2864  HA  ARG A 188      10.340  52.850  46.560  1.00  0.00           H
ATOM   2865  CB  ARG A 188       8.480  52.420  45.650  1.00  0.00           C
ATOM   2866  HB1 ARG A 188       8.410  53.510  45.420  1.00  0.00           H
ATOM   2867  HB2 ARG A 188       7.980  52.310  46.640  1.00  0.00           H
ATOM   2868  CG  ARG A 188       7.730  51.530  44.670  1.00  0.00           C
ATOM   2869  HG1 ARG A 188       8.060  50.480  44.840  1.00  0.00           H
ATOM   2870  HG2 ARG A 188       8.160  51.800  43.680  1.00  0.00           H
ATOM   2871  CD  ARG A 188       6.220  51.770  44.640  1.00  0.00           C
ATOM   2872  HD1 ARG A 188       6.010  52.860  44.590  1.00  0.00           H
ATOM   2873  HD2 ARG A 188       5.700  51.450  45.570  1.00  0.00           H
ATOM   2874  NE  ARG A 188       5.640  51.080  43.410  1.00  0.00           N
ATOM   2875  HE  ARG A 188       5.650  50.080  43.340  1.00  0.00           H
ATOM   2876  CZ  ARG A 188       5.190  51.660  42.280  1.00  0.00           C
ATOM   2877  NH1 ARG A 188       5.340  52.940  42.020  1.00  0.00           N
ATOM   2878 1HH1 ARG A 188       6.230  53.230  42.370  1.00  0.00           H
ATOM   2879 2HH1 ARG A 188       5.030  53.260  41.130  1.00  0.00           H
ATOM   2880  NH2 ARG A 188       4.700  50.900  41.370  1.00  0.00           N
ATOM   2881 1HH2 ARG A 188       4.720  49.910  41.520  1.00  0.00           H
ATOM   2882 2HH2 ARG A 188       4.570  51.350  40.480  1.00  0.00           H
ATOM   2883  C   ARG A 188      10.490  50.800  46.300  1.00  0.00           C
ATOM   2884  O   ARG A 188      10.870  49.880  45.540  1.00  0.00           O
ATOM   2885  N   GLN A 189      10.380  50.510  47.600  1.00  0.00           N
ATOM   2886  HN  GLN A 189       9.830  51.110  48.180  1.00  0.00           H
ATOM   2887  CA  GLN A 189      10.740  49.250  48.140  1.00  0.00           C
ATOM   2888  HA  GLN A 189      11.770  49.020  47.920  1.00  0.00           H
ATOM   2889  CB  GLN A 189      10.590  49.370  49.650  1.00  0.00           C
ATOM   2890  HB1 GLN A 189      10.690  48.380  50.140  1.00  0.00           H
ATOM   2891  HB2 GLN A 189       9.620  49.870  49.830  1.00  0.00           H
ATOM   2892  CG  GLN A 189      11.650  50.200  50.460  1.00  0.00           C
ATOM   2893  HG1 GLN A 189      11.330  50.130  51.530  1.00  0.00           H
ATOM   2894  HG2 GLN A 189      11.600  51.290  50.240  1.00  0.00           H
ATOM   2895  CD  GLN A 189      13.070  49.670  50.360  1.00  0.00           C
ATOM   2896  OE1 GLN A 189      13.280  48.410  50.360  1.00  0.00           O
ATOM   2897  NE2 GLN A 189      14.050  50.640  50.390  1.00  0.00           N
ATOM   2898 1HE2 GLN A 189      15.010  50.350  50.350  1.00  0.00           H
ATOM   2899 2HE2 GLN A 189      13.820  51.610  50.460  1.00  0.00           H
ATOM   2900  C   GLN A 189       9.930  48.040  47.700  1.00  0.00           C
ATOM   2901  O   GLN A 189       8.730  48.140  47.430  1.00  0.00           O
ATOM   2902  N   THR A 190      10.570  46.850  47.490  1.00  0.00           N
ATOM   2903  HN  THR A 190      11.530  46.710  47.710  1.00  0.00           H
ATOM   2904  CA  THR A 190       9.840  45.710  46.780  1.00  0.00           C
ATOM   2905  HA  THR A 190       8.790  45.870  46.970  1.00  0.00           H
ATOM   2906  CB  THR A 190      10.180  45.640  45.300  1.00  0.00           C
ATOM   2907  HB  THR A 190      10.110  46.700  44.990  1.00  0.00           H
ATOM   2908  OG1 THR A 190       9.200  44.940  44.520  1.00  0.00           O
ATOM   2909  HG1 THR A 190       9.490  45.070  43.620  1.00  0.00           H
ATOM   2910  CG2 THR A 190      11.460  44.940  45.000  1.00  0.00           C
ATOM   2911 1HG2 THR A 190      11.680  45.180  43.940  1.00  0.00           H
ATOM   2912 2HG2 THR A 190      11.410  43.830  45.060  1.00  0.00           H
ATOM   2913 3HG2 THR A 190      12.250  45.380  45.640  1.00  0.00           H
ATOM   2914  C   THR A 190      10.150  44.370  47.490  1.00  0.00           C
ATOM   2915  O   THR A 190      11.070  44.270  48.270  1.00  0.00           O
ATOM   2916  N   ALA A 191       9.370  43.310  47.170  1.00  0.00           N
ATOM   2917  HN  ALA A 191       8.620  43.410  46.520  1.00  0.00           H
ATOM   2918  CA  ALA A 191       9.570  41.990  47.700  1.00  0.00           C
ATOM   2919  HA  ALA A 191      10.400  42.060  48.380  1.00  0.00           H
ATOM   2920  CB  ALA A 191       8.270  41.490  48.360  1.00  0.00           C
ATOM   2921  HB1 ALA A 191       7.450  41.250  47.640  1.00  0.00           H
ATOM   2922  HB2 ALA A 191       7.820  42.300  48.970  1.00  0.00           H
ATOM   2923  HB3 ALA A 191       8.360  40.670  49.110  1.00  0.00           H
ATOM   2924  C   ALA A 191       9.900  40.910  46.550  1.00  0.00           C
ATOM   2925  O   ALA A 191      10.330  39.760  46.700  1.00  0.00           O
ATOM   2926  N   GLN A 192       9.840  41.370  45.340  1.00  0.00           N
ATOM   2927  HN  GLN A 192       9.670  42.350  45.230  1.00  0.00           H
ATOM   2928  CA  GLN A 192      10.070  40.600  44.080  1.00  0.00           C
ATOM   2929  HA  GLN A 192       9.650  39.610  44.170  1.00  0.00           H
ATOM   2930  CB  GLN A 192       9.340  41.410  42.960  1.00  0.00           C
ATOM   2931  HB1 GLN A 192       9.680  41.010  41.980  1.00  0.00           H
ATOM   2932  HB2 GLN A 192       9.680  42.470  42.930  1.00  0.00           H
ATOM   2933  CG  GLN A 192       7.850  41.410  43.040  1.00  0.00           C
ATOM   2934  HG1 GLN A 192       7.310  41.870  42.180  1.00  0.00           H
ATOM   2935  HG2 GLN A 192       7.610  41.930  43.990  1.00  0.00           H
ATOM   2936  CD  GLN A 192       7.190  40.040  43.310  1.00  0.00           C
ATOM   2937  OE1 GLN A 192       6.660  39.780  44.390  1.00  0.00           O
ATOM   2938  NE2 GLN A 192       7.120  39.110  42.350  1.00  0.00           N
ATOM   2939 1HE2 GLN A 192       6.430  38.420  42.560  1.00  0.00           H
ATOM   2940 2HE2 GLN A 192       7.370  39.320  41.400  1.00  0.00           H
ATOM   2941  C   GLN A 192      11.530  40.430  43.710  1.00  0.00           C
ATOM   2942  O   GLN A 192      12.290  41.400  43.820  1.00  0.00           O
ATOM   2943  N   ALA A 193      11.890  39.230  43.230  1.00  0.00           N
ATOM   2944  HN  ALA A 193      11.120  38.620  43.100  1.00  0.00           H
ATOM   2945  CA  ALA A 193      13.190  39.060  42.570  1.00  0.00           C
ATOM   2946  HA  ALA A 193      13.930  39.640  43.110  1.00  0.00           H
ATOM   2947  CB  ALA A 193      13.460  37.580  42.530  1.00  0.00           C
ATOM   2948  HB1 ALA A 193      13.300  37.100  43.520  1.00  0.00           H
ATOM   2949  HB2 ALA A 193      14.500  37.280  42.260  1.00  0.00           H
ATOM   2950  HB3 ALA A 193      12.890  36.930  41.830  1.00  0.00           H
ATOM   2951  C   ALA A 193      13.240  39.550  41.200  1.00  0.00           C
ATOM   2952  O   ALA A 193      12.280  39.920  40.510  1.00  0.00           O
ATOM   2953  N   ALA A 194      14.470  39.660  40.710  1.00  0.00           N
ATOM   2954  HN  ALA A 194      15.220  39.400  41.310  1.00  0.00           H
ATOM   2955  CA  ALA A 194      14.740  39.910  39.320  1.00  0.00           C
ATOM   2956  HA  ALA A 194      13.950  40.300  38.700  1.00  0.00           H
ATOM   2957  CB  ALA A 194      16.010  40.820  39.150  1.00  0.00           C
ATOM   2958  HB1 ALA A 194      15.630  41.840  39.370  1.00  0.00           H
ATOM   2959  HB2 ALA A 194      16.450  40.870  38.130  1.00  0.00           H
ATOM   2960  HB3 ALA A 194      16.770  40.460  39.880  1.00  0.00           H
ATOM   2961  C   ALA A 194      15.050  38.580  38.700  1.00  0.00           C
ATOM   2962  O   ALA A 194      15.370  37.570  39.350  1.00  0.00           O
ATOM   2963  N   GLY A 195      15.070  38.650  37.310  1.00  0.00           N
ATOM   2964  HN  GLY A 195      14.790  39.490  36.860  1.00  0.00           H
ATOM   2965  CA  GLY A 195      15.470  37.520  36.460  1.00  0.00           C
ATOM   2966  HA1 GLY A 195      15.330  37.700  35.400  1.00  0.00           H
ATOM   2967  HA2 GLY A 195      14.690  36.820  36.710  1.00  0.00           H
ATOM   2968  C   GLY A 195      16.860  36.880  36.730  1.00  0.00           C
ATOM   2969  O   GLY A 195      17.800  37.420  37.310  1.00  0.00           O
ATOM   2970  N   THR A 196      17.000  35.660  36.210  1.00  0.00           N
ATOM   2971  HN  THR A 196      16.230  35.260  35.710  1.00  0.00           H
ATOM   2972  CA  THR A 196      18.050  34.760  36.530  1.00  0.00           C
ATOM   2973  HA  THR A 196      17.980  34.520  37.580  1.00  0.00           H
ATOM   2974  CB  THR A 196      17.960  33.350  35.910  1.00  0.00           C
ATOM   2975  HB  THR A 196      17.050  32.820  36.270  1.00  0.00           H
ATOM   2976  OG1 THR A 196      19.150  32.600  36.180  1.00  0.00           O
ATOM   2977  HG1 THR A 196      19.090  32.060  36.970  1.00  0.00           H
ATOM   2978  CG2 THR A 196      17.940  33.480  34.400  1.00  0.00           C
ATOM   2979 1HG2 THR A 196      18.120  32.510  33.890  1.00  0.00           H
ATOM   2980 2HG2 THR A 196      18.760  34.150  34.070  1.00  0.00           H
ATOM   2981 3HG2 THR A 196      16.970  33.880  34.020  1.00  0.00           H
ATOM   2982  C   THR A 196      19.440  35.360  36.300  1.00  0.00           C
ATOM   2983  O   THR A 196      19.770  35.930  35.320  1.00  0.00           O
ATOM   2984  N   ASP A 197      20.270  35.240  37.280  1.00  0.00           N
ATOM   2985  HN  ASP A 197      20.010  34.810  38.140  1.00  0.00           H
ATOM   2986  CA  ASP A 197      21.650  35.720  37.300  1.00  0.00           C
ATOM   2987  HA  ASP A 197      21.570  36.730  36.950  1.00  0.00           H
ATOM   2988  CB  ASP A 197      22.030  35.860  38.840  1.00  0.00           C
ATOM   2989  HB1 ASP A 197      22.060  34.850  39.290  1.00  0.00           H
ATOM   2990  HB2 ASP A 197      21.260  36.580  39.190  1.00  0.00           H
ATOM   2991  CG  ASP A 197      23.420  36.510  38.900  1.00  0.00           C
ATOM   2992  OD1 ASP A 197      23.770  37.290  37.960  1.00  0.00           O
ATOM   2993  OD2 ASP A 197      24.040  36.310  39.970  1.00  0.00           O
ATOM   2994  C   ASP A 197      22.720  35.080  36.340  1.00  0.00           C
ATOM   2995  O   ASP A 197      23.140  33.930  36.440  1.00  0.00           O
ATOM   2996  N   THR A 198      23.080  35.920  35.280  1.00  0.00           N
ATOM   2997  HN  THR A 198      22.880  36.890  35.360  1.00  0.00           H
ATOM   2998  CA  THR A 198      23.640  35.450  34.040  1.00  0.00           C
ATOM   2999  HA  THR A 198      23.810  34.400  34.200  1.00  0.00           H
ATOM   3000  CB  THR A 198      22.650  35.590  32.910  1.00  0.00           C
ATOM   3001  HB  THR A 198      22.620  36.680  32.670  1.00  0.00           H
ATOM   3002  OG1 THR A 198      21.380  35.100  33.280  1.00  0.00           O
ATOM   3003  HG1 THR A 198      21.350  35.550  34.120  1.00  0.00           H
ATOM   3004  CG2 THR A 198      23.180  34.930  31.630  1.00  0.00           C
ATOM   3005 1HG2 THR A 198      22.340  34.890  30.900  1.00  0.00           H
ATOM   3006 2HG2 THR A 198      23.400  33.880  31.920  1.00  0.00           H
ATOM   3007 3HG2 THR A 198      23.980  35.560  31.180  1.00  0.00           H
ATOM   3008  C   THR A 198      24.960  36.010  33.800  1.00  0.00           C
ATOM   3009  O   THR A 198      25.200  37.210  33.700  1.00  0.00           O
ATOM   3010  N   THR A 199      25.950  35.140  33.540  1.00  0.00           N
ATOM   3011  HN  THR A 199      25.690  34.180  33.460  1.00  0.00           H
ATOM   3012  CA  THR A 199      27.290  35.550  33.230  1.00  0.00           C
ATOM   3013  HA  THR A 199      27.570  36.340  33.910  1.00  0.00           H
ATOM   3014  CB  THR A 199      28.280  34.470  33.530  1.00  0.00           C
ATOM   3015  HB  THR A 199      28.100  33.670  32.780  1.00  0.00           H
ATOM   3016  OG1 THR A 199      28.030  33.940  34.820  1.00  0.00           O
ATOM   3017  HG1 THR A 199      27.100  34.000  35.030  1.00  0.00           H
ATOM   3018  CG2 THR A 199      29.700  35.060  33.430  1.00  0.00           C
ATOM   3019 1HG2 THR A 199      29.870  35.390  32.380  1.00  0.00           H
ATOM   3020 2HG2 THR A 199      30.390  34.230  33.670  1.00  0.00           H
ATOM   3021 3HG2 THR A 199      29.710  35.890  34.170  1.00  0.00           H
ATOM   3022  C   THR A 199      27.450  36.120  31.890  1.00  0.00           C
ATOM   3023  O   THR A 199      27.040  35.510  30.920  1.00  0.00           O
ATOM   3024  N   ILE A 200      28.040  37.340  31.720  1.00  0.00           N
ATOM   3025  HN  ILE A 200      28.280  37.880  32.520  1.00  0.00           H
ATOM   3026  CA  ILE A 200      28.400  37.910  30.420  1.00  0.00           C
ATOM   3027  HA  ILE A 200      27.530  37.640  29.840  1.00  0.00           H
ATOM   3028  CB  ILE A 200      28.310  39.440  30.340  1.00  0.00           C
ATOM   3029  HB  ILE A 200      29.240  39.710  30.890  1.00  0.00           H
ATOM   3030  CG2 ILE A 200      28.540  39.950  28.850  1.00  0.00           C
ATOM   3031 1HG2 ILE A 200      28.800  41.020  28.950  1.00  0.00           H
ATOM   3032 2HG2 ILE A 200      27.610  39.790  28.260  1.00  0.00           H
ATOM   3033 3HG2 ILE A 200      29.420  39.520  28.330  1.00  0.00           H
ATOM   3034  CG1 ILE A 200      27.190  40.120  31.120  1.00  0.00           C
ATOM   3035 1HG1 ILE A 200      26.640  39.360  31.720  1.00  0.00           H
ATOM   3036 2HG1 ILE A 200      26.390  40.580  30.500  1.00  0.00           H
ATOM   3037  CD  ILE A 200      27.620  41.310  31.990  1.00  0.00           C
ATOM   3038  HD1 ILE A 200      26.810  41.900  32.470  1.00  0.00           H
ATOM   3039  HD2 ILE A 200      28.150  42.030  31.330  1.00  0.00           H
ATOM   3040  HD3 ILE A 200      28.210  40.920  32.840  1.00  0.00           H
ATOM   3041  C   ILE A 200      29.560  37.290  29.840  1.00  0.00           C
ATOM   3042  O   ILE A 200      30.720  37.520  30.180  1.00  0.00           O
ATOM   3043  N   THR A 201      29.330  36.430  28.820  1.00  0.00           N
ATOM   3044  HN  THR A 201      28.390  36.180  28.590  1.00  0.00           H
ATOM   3045  CA  THR A 201      30.360  35.590  28.090  1.00  0.00           C
ATOM   3046  HA  THR A 201      30.900  35.110  28.900  1.00  0.00           H
ATOM   3047  CB  THR A 201      29.720  34.640  27.120  1.00  0.00           C
ATOM   3048  HB  THR A 201      29.130  35.190  26.350  1.00  0.00           H
ATOM   3049  OG1 THR A 201      28.880  33.750  27.840  1.00  0.00           O
ATOM   3050  HG1 THR A 201      28.300  33.270  27.240  1.00  0.00           H
ATOM   3051  CG2 THR A 201      30.720  33.750  26.310  1.00  0.00           C
ATOM   3052 1HG2 THR A 201      31.530  33.400  26.980  1.00  0.00           H
ATOM   3053 2HG2 THR A 201      31.170  34.330  25.480  1.00  0.00           H
ATOM   3054 3HG2 THR A 201      30.200  32.850  25.910  1.00  0.00           H
ATOM   3055  C   THR A 201      31.400  36.420  27.340  1.00  0.00           C
ATOM   3056  O   THR A 201      32.570  36.030  27.340  1.00  0.00           O
ATOM   3057  N   LEU A 202      30.960  37.480  26.690  1.00  0.00           N
ATOM   3058  HN  LEU A 202      29.970  37.550  26.560  1.00  0.00           H
ATOM   3059  CA  LEU A 202      31.820  38.450  26.010  1.00  0.00           C
ATOM   3060  HA  LEU A 202      32.300  37.850  25.250  1.00  0.00           H
ATOM   3061  CB  LEU A 202      30.950  39.610  25.590  1.00  0.00           C
ATOM   3062  HB1 LEU A 202      30.430  40.090  26.450  1.00  0.00           H
ATOM   3063  HB2 LEU A 202      30.170  39.320  24.850  1.00  0.00           H
ATOM   3064  CG  LEU A 202      31.660  40.790  24.920  1.00  0.00           C
ATOM   3065  HG  LEU A 202      32.290  41.280  25.690  1.00  0.00           H
ATOM   3066  CD1 LEU A 202      32.580  40.280  23.810  1.00  0.00           C
ATOM   3067 1HD1 LEU A 202      32.990  41.080  23.150  1.00  0.00           H
ATOM   3068 2HD1 LEU A 202      31.980  39.760  23.030  1.00  0.00           H
ATOM   3069 3HD1 LEU A 202      33.370  39.600  24.190  1.00  0.00           H
ATOM   3070  CD2 LEU A 202      30.780  41.920  24.340  1.00  0.00           C
ATOM   3071 1HD2 LEU A 202      30.220  41.530  23.460  1.00  0.00           H
ATOM   3072 2HD2 LEU A 202      31.500  42.760  24.180  1.00  0.00           H
ATOM   3073 3HD2 LEU A 202      30.040  42.250  25.090  1.00  0.00           H
ATOM   3074  C   LEU A 202      32.900  39.010  27.010  1.00  0.00           C
ATOM   3075  O   LEU A 202      34.130  39.090  26.710  1.00  0.00           O
ATOM   3076  N   ASN A 203      32.430  39.310  28.280  1.00  0.00           N
ATOM   3077  HN  ASN A 203      31.480  39.120  28.530  1.00  0.00           H
ATOM   3078  CA  ASN A 203      33.300  40.060  29.290  1.00  0.00           C
ATOM   3079  HA  ASN A 203      33.850  40.800  28.730  1.00  0.00           H
ATOM   3080  CB  ASN A 203      32.430  40.820  30.250  1.00  0.00           C
ATOM   3081  HB1 ASN A 203      33.000  41.420  31.000  1.00  0.00           H
ATOM   3082  HB2 ASN A 203      31.710  40.150  30.760  1.00  0.00           H
ATOM   3083  CG  ASN A 203      31.670  41.940  29.520  1.00  0.00           C
ATOM   3084  OD1 ASN A 203      31.820  42.190  28.320  1.00  0.00           O
ATOM   3085  ND2 ASN A 203      30.800  42.640  30.270  1.00  0.00           N
ATOM   3086 1HD2 ASN A 203      30.770  42.420  31.250  1.00  0.00           H
ATOM   3087 2HD2 ASN A 203      30.420  43.380  29.720  1.00  0.00           H
ATOM   3088  C   ASN A 203      34.140  38.990  29.920  1.00  0.00           C
ATOM   3089  O   ASN A 203      35.250  39.290  30.310  1.00  0.00           O
ATOM   3090  N   VAL A 204      33.620  37.700  30.170  1.00  0.00           N
ATOM   3091  HN  VAL A 204      32.640  37.620  30.030  1.00  0.00           H
ATOM   3092  CA  VAL A 204      34.500  36.640  30.580  1.00  0.00           C
ATOM   3093  HA  VAL A 204      35.030  36.890  31.490  1.00  0.00           H
ATOM   3094  CB  VAL A 204      33.740  35.310  30.960  1.00  0.00           C
ATOM   3095  HB  VAL A 204      33.100  35.020  30.090  1.00  0.00           H
ATOM   3096  CG1 VAL A 204      34.670  34.150  31.410  1.00  0.00           C
ATOM   3097 1HG1 VAL A 204      35.380  34.580  32.150  1.00  0.00           H
ATOM   3098 2HG1 VAL A 204      35.300  33.840  30.550  1.00  0.00           H
ATOM   3099 3HG1 VAL A 204      34.140  33.280  31.840  1.00  0.00           H
ATOM   3100  CG2 VAL A 204      32.910  35.600  32.180  1.00  0.00           C
ATOM   3101 1HG2 VAL A 204      32.470  34.740  32.720  1.00  0.00           H
ATOM   3102 2HG2 VAL A 204      32.140  36.330  31.830  1.00  0.00           H
ATOM   3103 3HG2 VAL A 204      33.470  36.150  32.960  1.00  0.00           H
ATOM   3104  C   VAL A 204      35.540  36.340  29.560  1.00  0.00           C
ATOM   3105  O   VAL A 204      36.740  36.390  29.900  1.00  0.00           O
ATOM   3106  N   LEU A 205      35.230  36.210  28.240  1.00  0.00           N
ATOM   3107  HN  LEU A 205      34.330  36.190  27.800  1.00  0.00           H
ATOM   3108  CA  LEU A 205      36.330  36.010  27.270  1.00  0.00           C
ATOM   3109  HA  LEU A 205      36.970  35.200  27.590  1.00  0.00           H
ATOM   3110  CB  LEU A 205      35.850  35.660  25.840  1.00  0.00           C
ATOM   3111  HB1 LEU A 205      36.760  35.720  25.200  1.00  0.00           H
ATOM   3112  HB2 LEU A 205      35.200  36.470  25.420  1.00  0.00           H
ATOM   3113  CG  LEU A 205      35.230  34.240  25.760  1.00  0.00           C
ATOM   3114  HG  LEU A 205      34.730  34.060  26.740  1.00  0.00           H
ATOM   3115  CD1 LEU A 205      34.060  33.990  24.720  1.00  0.00           C
ATOM   3116 1HD1 LEU A 205      33.820  32.910  24.590  1.00  0.00           H
ATOM   3117 2HD1 LEU A 205      34.480  34.330  23.750  1.00  0.00           H
ATOM   3118 3HD1 LEU A 205      33.180  34.560  25.090  1.00  0.00           H
ATOM   3119  CD2 LEU A 205      36.430  33.320  25.540  1.00  0.00           C
ATOM   3120 1HD2 LEU A 205      37.210  33.610  24.810  1.00  0.00           H
ATOM   3121 2HD2 LEU A 205      36.140  32.280  25.280  1.00  0.00           H
ATOM   3122 3HD2 LEU A 205      37.000  33.380  26.490  1.00  0.00           H
ATOM   3123  C   LEU A 205      37.410  37.140  27.210  1.00  0.00           C
ATOM   3124  O   LEU A 205      38.610  36.930  26.950  1.00  0.00           O
ATOM   3125  N   ALA A 206      36.960  38.410  27.380  1.00  0.00           N
ATOM   3126  HN  ALA A 206      35.980  38.590  27.420  1.00  0.00           H
ATOM   3127  CA  ALA A 206      37.860  39.570  27.430  1.00  0.00           C
ATOM   3128  HA  ALA A 206      38.430  39.470  26.520  1.00  0.00           H
ATOM   3129  CB  ALA A 206      36.950  40.830  27.280  1.00  0.00           C
ATOM   3130  HB1 ALA A 206      37.630  41.700  27.130  1.00  0.00           H
ATOM   3131  HB2 ALA A 206      36.440  40.950  28.250  1.00  0.00           H
ATOM   3132  HB3 ALA A 206      36.220  40.700  26.460  1.00  0.00           H
ATOM   3133  C   ALA A 206      38.860  39.550  28.520  1.00  0.00           C
ATOM   3134  O   ALA A 206      40.020  39.830  28.350  1.00  0.00           O
ATOM   3135  N   TRP A 207      38.430  39.100  29.710  1.00  0.00           N
ATOM   3136  HN  TRP A 207      37.490  38.770  29.740  1.00  0.00           H
ATOM   3137  CA  TRP A 207      39.200  38.930  30.970  1.00  0.00           C
ATOM   3138  HA  TRP A 207      39.810  39.810  31.130  1.00  0.00           H
ATOM   3139  CB  TRP A 207      38.260  38.680  32.200  1.00  0.00           C
ATOM   3140  HB1 TRP A 207      37.750  37.700  32.090  1.00  0.00           H
ATOM   3141  HB2 TRP A 207      37.470  39.450  32.090  1.00  0.00           H
ATOM   3142  CG  TRP A 207      38.830  38.760  33.610  1.00  0.00           C
ATOM   3143  CD1 TRP A 207      39.100  39.920  34.250  1.00  0.00           C
ATOM   3144  HD1 TRP A 207      39.080  40.900  33.780  1.00  0.00           H
ATOM   3145  NE1 TRP A 207      39.520  39.670  35.530  1.00  0.00           N
ATOM   3146  HE1 TRP A 207      39.740  40.370  36.170  1.00  0.00           H
ATOM   3147  CE2 TRP A 207      39.560  38.240  35.750  1.00  0.00           C
ATOM   3148  CD2 TRP A 207      39.030  37.700  34.550  1.00  0.00           C
ATOM   3149  CE3 TRP A 207      38.780  36.300  34.470  1.00  0.00           C
ATOM   3150  HE3 TRP A 207      38.300  35.950  33.570  1.00  0.00           H
ATOM   3151  CZ3 TRP A 207      39.370  35.460  35.480  1.00  0.00           C
ATOM   3152  HZ3 TRP A 207      39.310  34.390  35.400  1.00  0.00           H
ATOM   3153  CZ2 TRP A 207      39.870  37.420  36.850  1.00  0.00           C
ATOM   3154  HZ2 TRP A 207      40.040  37.800  37.840  1.00  0.00           H
ATOM   3155  CH2 TRP A 207      39.800  36.040  36.660  1.00  0.00           C
ATOM   3156  HH2 TRP A 207      40.050  35.340  37.440  1.00  0.00           H
ATOM   3157  C   TRP A 207      40.270  37.840  30.800  1.00  0.00           C
ATOM   3158  O   TRP A 207      41.410  38.070  31.210  1.00  0.00           O
ATOM   3159  N   LEU A 208      39.880  36.780  30.150  1.00  0.00           N
ATOM   3160  HN  LEU A 208      38.940  36.580  29.880  1.00  0.00           H
ATOM   3161  CA  LEU A 208      40.780  35.790  29.710  1.00  0.00           C
ATOM   3162  HA  LEU A 208      41.420  35.480  30.530  1.00  0.00           H
ATOM   3163  CB  LEU A 208      40.120  34.450  29.050  1.00  0.00           C
ATOM   3164  HB1 LEU A 208      40.940  33.730  28.870  1.00  0.00           H
ATOM   3165  HB2 LEU A 208      39.570  34.740  28.130  1.00  0.00           H
ATOM   3166  CG  LEU A 208      39.110  33.700  29.930  1.00  0.00           C
ATOM   3167  HG  LEU A 208      38.250  34.330  30.250  1.00  0.00           H
ATOM   3168  CD1 LEU A 208      38.660  32.380  29.280  1.00  0.00           C
ATOM   3169 1HD1 LEU A 208      38.260  32.590  28.260  1.00  0.00           H
ATOM   3170 2HD1 LEU A 208      37.950  31.930  30.000  1.00  0.00           H
ATOM   3171 3HD1 LEU A 208      39.480  31.640  29.220  1.00  0.00           H
ATOM   3172  CD2 LEU A 208      39.810  33.340  31.280  1.00  0.00           C
ATOM   3173 1HD2 LEU A 208      40.050  34.260  31.870  1.00  0.00           H
ATOM   3174 2HD2 LEU A 208      40.760  32.800  31.090  1.00  0.00           H
ATOM   3175 3HD2 LEU A 208      39.160  32.630  31.830  1.00  0.00           H
ATOM   3176  C   LEU A 208      41.860  36.230  28.740  1.00  0.00           C
ATOM   3177  O   LEU A 208      43.010  35.910  29.010  1.00  0.00           O
ATOM   3178  N   TYR A 209      41.490  36.990  27.650  1.00  0.00           N
ATOM   3179  HN  TYR A 209      40.520  37.140  27.450  1.00  0.00           H
ATOM   3180  CA  TYR A 209      42.480  37.590  26.730  1.00  0.00           C
ATOM   3181  HA  TYR A 209      43.040  36.740  26.370  1.00  0.00           H
ATOM   3182  CB  TYR A 209      41.840  38.320  25.510  1.00  0.00           C
ATOM   3183  HB1 TYR A 209      42.490  39.080  25.020  1.00  0.00           H
ATOM   3184  HB2 TYR A 209      40.920  38.890  25.770  1.00  0.00           H
ATOM   3185  CG  TYR A 209      41.380  37.350  24.340  1.00  0.00           C
ATOM   3186  CD1 TYR A 209      40.090  37.480  23.870  1.00  0.00           C
ATOM   3187  HD1 TYR A 209      39.430  38.250  24.230  1.00  0.00           H
ATOM   3188  CE1 TYR A 209      39.730  36.660  22.780  1.00  0.00           C
ATOM   3189  HE1 TYR A 209      38.730  36.760  22.380  1.00  0.00           H
ATOM   3190  CZ  TYR A 209      40.650  35.820  22.120  1.00  0.00           C
ATOM   3191  OH  TYR A 209      40.220  34.990  21.050  1.00  0.00           O
ATOM   3192  HH  TYR A 209      40.940  34.480  20.690  1.00  0.00           H
ATOM   3193  CD2 TYR A 209      42.290  36.470  23.710  1.00  0.00           C
ATOM   3194  HD2 TYR A 209      43.250  36.320  24.170  1.00  0.00           H
ATOM   3195  CE2 TYR A 209      41.980  35.650  22.620  1.00  0.00           C
ATOM   3196  HE2 TYR A 209      42.680  34.960  22.180  1.00  0.00           H
ATOM   3197  C   TYR A 209      43.460  38.530  27.410  1.00  0.00           C
ATOM   3198  O   TYR A 209      44.700  38.550  27.250  1.00  0.00           O
ATOM   3199  N   ALA A 210      42.970  39.400  28.240  1.00  0.00           N
ATOM   3200  HN  ALA A 210      41.980  39.380  28.300  1.00  0.00           H
ATOM   3201  CA  ALA A 210      43.760  40.220  29.210  1.00  0.00           C
ATOM   3202  HA  ALA A 210      44.390  40.770  28.530  1.00  0.00           H
ATOM   3203  CB  ALA A 210      42.840  41.200  29.940  1.00  0.00           C
ATOM   3204  HB1 ALA A 210      42.030  40.600  30.410  1.00  0.00           H
ATOM   3205  HB2 ALA A 210      42.400  41.990  29.300  1.00  0.00           H
ATOM   3206  HB3 ALA A 210      43.400  41.630  30.800  1.00  0.00           H
ATOM   3207  C   ALA A 210      44.590  39.470  30.200  1.00  0.00           C
ATOM   3208  O   ALA A 210      45.650  39.900  30.600  1.00  0.00           O
ATOM   3209  N   ALA A 211      44.120  38.280  30.650  1.00  0.00           N
ATOM   3210  HN  ALA A 211      43.180  38.000  30.490  1.00  0.00           H
ATOM   3211  CA  ALA A 211      44.870  37.390  31.450  1.00  0.00           C
ATOM   3212  HA  ALA A 211      45.360  37.910  32.260  1.00  0.00           H
ATOM   3213  CB  ALA A 211      44.110  36.210  32.020  1.00  0.00           C
ATOM   3214  HB1 ALA A 211      43.640  35.580  31.230  1.00  0.00           H
ATOM   3215  HB2 ALA A 211      43.400  36.610  32.770  1.00  0.00           H
ATOM   3216  HB3 ALA A 211      44.710  35.460  32.580  1.00  0.00           H
ATOM   3217  C   ALA A 211      46.050  36.930  30.620  1.00  0.00           C
ATOM   3218  O   ALA A 211      47.220  36.940  30.980  1.00  0.00           O
ATOM   3219  N   VAL A 212      45.850  36.530  29.360  1.00  0.00           N
ATOM   3220  HN  VAL A 212      44.970  36.430  28.900  1.00  0.00           H
ATOM   3221  CA  VAL A 212      47.000  36.210  28.450  1.00  0.00           C
ATOM   3222  HA  VAL A 212      47.590  35.410  28.870  1.00  0.00           H
ATOM   3223  CB  VAL A 212      46.470  35.680  27.110  1.00  0.00           C
ATOM   3224  HB  VAL A 212      45.820  36.400  26.560  1.00  0.00           H
ATOM   3225  CG1 VAL A 212      47.570  35.310  26.160  1.00  0.00           C
ATOM   3226 1HG1 VAL A 212      47.170  34.690  25.330  1.00  0.00           H
ATOM   3227 2HG1 VAL A 212      48.350  34.720  26.680  1.00  0.00           H
ATOM   3228 3HG1 VAL A 212      48.070  36.250  25.850  1.00  0.00           H
ATOM   3229  CG2 VAL A 212      45.620  34.440  27.420  1.00  0.00           C
ATOM   3230 1HG2 VAL A 212      46.180  33.680  28.010  1.00  0.00           H
ATOM   3231 2HG2 VAL A 212      45.350  33.960  26.460  1.00  0.00           H
ATOM   3232 3HG2 VAL A 212      44.680  34.680  27.960  1.00  0.00           H
ATOM   3233  C   VAL A 212      47.980  37.390  28.240  1.00  0.00           C
ATOM   3234  O   VAL A 212      49.170  37.220  28.310  1.00  0.00           O
ATOM   3235  N   ILE A 213      47.530  38.620  28.060  1.00  0.00           N
ATOM   3236  HN  ILE A 213      46.540  38.750  27.950  1.00  0.00           H
ATOM   3237  CA  ILE A 213      48.330  39.760  27.760  1.00  0.00           C
ATOM   3238  HA  ILE A 213      49.050  39.430  27.020  1.00  0.00           H
ATOM   3239  CB  ILE A 213      47.500  40.960  27.300  1.00  0.00           C
ATOM   3240  HB  ILE A 213      46.590  40.940  27.940  1.00  0.00           H
ATOM   3241  CG2 ILE A 213      48.170  42.390  27.300  1.00  0.00           C
ATOM   3242 1HG2 ILE A 213      49.170  42.370  26.830  1.00  0.00           H
ATOM   3243 2HG2 ILE A 213      48.150  42.670  28.380  1.00  0.00           H
ATOM   3244 3HG2 ILE A 213      47.510  43.180  26.870  1.00  0.00           H
ATOM   3245  CG1 ILE A 213      46.990  40.650  25.900  1.00  0.00           C
ATOM   3246 1HG1 ILE A 213      46.960  39.540  25.800  1.00  0.00           H
ATOM   3247 2HG1 ILE A 213      47.790  40.900  25.170  1.00  0.00           H
ATOM   3248  CD  ILE A 213      45.630  41.250  25.510  1.00  0.00           C
ATOM   3249  HD1 ILE A 213      45.070  40.840  24.650  1.00  0.00           H
ATOM   3250  HD2 ILE A 213      45.770  42.360  25.460  1.00  0.00           H
ATOM   3251  HD3 ILE A 213      45.000  41.110  26.420  1.00  0.00           H
ATOM   3252  C   ILE A 213      49.150  40.210  28.960  1.00  0.00           C
ATOM   3253  O   ILE A 213      50.220  40.880  28.870  1.00  0.00           O
ATOM   3254  N   ASN A 214      48.630  39.960  30.240  1.00  0.00           N
ATOM   3255  HN  ASN A 214      47.680  39.640  30.210  1.00  0.00           H
ATOM   3256  CA  ASN A 214      49.320  40.040  31.530  1.00  0.00           C
ATOM   3257  HA  ASN A 214      50.180  40.670  31.310  1.00  0.00           H
ATOM   3258  CB  ASN A 214      48.300  40.450  32.650  1.00  0.00           C
ATOM   3259  HB1 ASN A 214      48.720  40.430  33.680  1.00  0.00           H
ATOM   3260  HB2 ASN A 214      47.440  39.750  32.780  1.00  0.00           H
ATOM   3261  CG  ASN A 214      47.960  41.840  32.380  1.00  0.00           C
ATOM   3262  OD1 ASN A 214      48.820  42.680  32.400  1.00  0.00           O
ATOM   3263  ND2 ASN A 214      46.700  42.220  32.110  1.00  0.00           N
ATOM   3264 1HD2 ASN A 214      46.050  41.480  31.950  1.00  0.00           H
ATOM   3265 2HD2 ASN A 214      46.530  43.150  31.770  1.00  0.00           H
ATOM   3266  C   ASN A 214      50.000  38.790  32.010  1.00  0.00           C
ATOM   3267  O   ASN A 214      50.560  38.750  33.080  1.00  0.00           O
ATOM   3268  N   GLY A 215      50.030  37.710  31.210  1.00  0.00           N
ATOM   3269  HN  GLY A 215      49.450  37.640  30.390  1.00  0.00           H
ATOM   3270  CA  GLY A 215      51.030  36.650  31.350  1.00  0.00           C
ATOM   3271  HA1 GLY A 215      52.030  36.900  31.690  1.00  0.00           H
ATOM   3272  HA2 GLY A 215      51.020  36.200  30.370  1.00  0.00           H
ATOM   3273  C   GLY A 215      50.750  35.470  32.200  1.00  0.00           C
ATOM   3274  O   GLY A 215      51.620  34.810  32.660  1.00  0.00           O
ATOM   3275  N   ASP A 216      49.470  35.140  32.410  1.00  0.00           N
ATOM   3276  HN  ASP A 216      48.730  35.670  32.010  1.00  0.00           H
ATOM   3277  CA  ASP A 216      49.060  33.810  32.990  1.00  0.00           C
ATOM   3278  HA  ASP A 216      49.890  33.130  33.150  1.00  0.00           H
ATOM   3279  CB  ASP A 216      47.890  34.070  34.080  1.00  0.00           C
ATOM   3280  HB1 ASP A 216      47.360  33.140  34.380  1.00  0.00           H
ATOM   3281  HB2 ASP A 216      47.220  34.840  33.640  1.00  0.00           H
ATOM   3282  CG  ASP A 216      48.480  34.670  35.350  1.00  0.00           C
ATOM   3283  OD1 ASP A 216      49.720  34.560  35.550  1.00  0.00           O
ATOM   3284  OD2 ASP A 216      47.690  35.100  36.190  1.00  0.00           O
ATOM   3285  C   ASP A 216      48.440  33.140  31.790  1.00  0.00           C
ATOM   3286  O   ASP A 216      47.400  33.600  31.350  1.00  0.00           O
ATOM   3287  N   ARG A 217      49.070  32.080  31.230  1.00  0.00           N
ATOM   3288  HN  ARG A 217      49.960  31.740  31.550  1.00  0.00           H
ATOM   3289  CA  ARG A 217      48.620  31.420  30.090  1.00  0.00           C
ATOM   3290  HA  ARG A 217      47.730  31.910  29.720  1.00  0.00           H
ATOM   3291  CB  ARG A 217      49.630  31.560  28.920  1.00  0.00           C
ATOM   3292  HB1 ARG A 217      49.420  30.820  28.110  1.00  0.00           H
ATOM   3293  HB2 ARG A 217      50.650  31.400  29.330  1.00  0.00           H
ATOM   3294  CG  ARG A 217      49.570  32.970  28.380  1.00  0.00           C
ATOM   3295  HG1 ARG A 217      49.770  33.680  29.210  1.00  0.00           H
ATOM   3296  HG2 ARG A 217      48.580  33.120  27.900  1.00  0.00           H
ATOM   3297  CD  ARG A 217      50.720  33.250  27.370  1.00  0.00           C
ATOM   3298  HD1 ARG A 217      50.630  34.260  26.910  1.00  0.00           H
ATOM   3299  HD2 ARG A 217      50.630  32.430  26.630  1.00  0.00           H
ATOM   3300  NE  ARG A 217      52.100  33.190  28.030  1.00  0.00           N
ATOM   3301  HE  ARG A 217      52.240  32.650  28.860  1.00  0.00           H
ATOM   3302  CZ  ARG A 217      53.240  33.280  27.310  1.00  0.00           C
ATOM   3303  NH1 ARG A 217      53.290  33.780  26.090  1.00  0.00           N
ATOM   3304 1HH1 ARG A 217      52.470  34.050  25.580  1.00  0.00           H
ATOM   3305 2HH1 ARG A 217      53.940  33.350  25.460  1.00  0.00           H
ATOM   3306  NH2 ARG A 217      54.360  32.930  27.930  1.00  0.00           N
ATOM   3307 1HH2 ARG A 217      54.320  32.510  28.830  1.00  0.00           H
ATOM   3308 2HH2 ARG A 217      55.260  32.970  27.500  1.00  0.00           H
ATOM   3309  C   ARG A 217      48.400  29.910  30.250  1.00  0.00           C
ATOM   3310  O   ARG A 217      48.030  29.170  29.340  1.00  0.00           O
ATOM   3311  N   TRP A 218      48.350  29.580  31.570  1.00  0.00           N
ATOM   3312  HN  TRP A 218      48.750  30.230  32.210  1.00  0.00           H
ATOM   3313  CA  TRP A 218      48.110  28.160  31.930  1.00  0.00           C
ATOM   3314  HA  TRP A 218      48.840  27.560  31.400  1.00  0.00           H
ATOM   3315  CB  TRP A 218      48.310  27.950  33.470  1.00  0.00           C
ATOM   3316  HB1 TRP A 218      49.230  28.520  33.720  1.00  0.00           H
ATOM   3317  HB2 TRP A 218      48.580  26.920  33.780  1.00  0.00           H
ATOM   3318  CG  TRP A 218      47.270  28.540  34.420  1.00  0.00           C
ATOM   3319  CD1 TRP A 218      47.310  29.740  35.010  1.00  0.00           C
ATOM   3320  HD1 TRP A 218      48.110  30.460  34.930  1.00  0.00           H
ATOM   3321  NE1 TRP A 218      46.160  30.010  35.650  1.00  0.00           N
ATOM   3322  HE1 TRP A 218      45.930  30.750  36.250  1.00  0.00           H
ATOM   3323  CE2 TRP A 218      45.390  28.920  35.610  1.00  0.00           C
ATOM   3324  CD2 TRP A 218      46.060  27.950  34.820  1.00  0.00           C
ATOM   3325  CE3 TRP A 218      45.490  26.720  34.530  1.00  0.00           C
ATOM   3326  HE3 TRP A 218      45.900  25.930  33.920  1.00  0.00           H
ATOM   3327  CZ3 TRP A 218      44.220  26.460  35.110  1.00  0.00           C
ATOM   3328  HZ3 TRP A 218      43.740  25.520  34.900  1.00  0.00           H
ATOM   3329  CZ2 TRP A 218      44.180  28.590  36.230  1.00  0.00           C
ATOM   3330  HZ2 TRP A 218      43.810  29.290  36.960  1.00  0.00           H
ATOM   3331  CH2 TRP A 218      43.540  27.410  35.870  1.00  0.00           C
ATOM   3332  HH2 TRP A 218      42.530  27.220  36.180  1.00  0.00           H
ATOM   3333  C   TRP A 218      46.830  27.420  31.470  1.00  0.00           C
ATOM   3334  O   TRP A 218      46.840  26.200  31.320  1.00  0.00           O
ATOM   3335  N   PHE A 219      45.730  28.230  31.280  1.00  0.00           N
ATOM   3336  HN  PHE A 219      45.790  29.140  31.680  1.00  0.00           H
ATOM   3337  CA  PHE A 219      44.440  27.710  30.820  1.00  0.00           C
ATOM   3338  HA  PHE A 219      44.370  26.720  31.240  1.00  0.00           H
ATOM   3339  CB  PHE A 219      43.280  28.690  31.290  1.00  0.00           C
ATOM   3340  HB1 PHE A 219      43.120  28.660  32.390  1.00  0.00           H
ATOM   3341  HB2 PHE A 219      42.300  28.380  30.870  1.00  0.00           H
ATOM   3342  CG  PHE A 219      43.610  30.120  31.010  1.00  0.00           C
ATOM   3343  CD1 PHE A 219      43.230  30.680  29.770  1.00  0.00           C
ATOM   3344  HD1 PHE A 219      42.710  30.130  29.000  1.00  0.00           H
ATOM   3345  CE1 PHE A 219      43.420  32.050  29.530  1.00  0.00           C
ATOM   3346  HE1 PHE A 219      43.120  32.430  28.570  1.00  0.00           H
ATOM   3347  CZ  PHE A 219      44.090  32.780  30.510  1.00  0.00           C
ATOM   3348  HZ  PHE A 219      44.410  33.790  30.310  1.00  0.00           H
ATOM   3349  CD2 PHE A 219      44.290  30.880  31.980  1.00  0.00           C
ATOM   3350  HD2 PHE A 219      44.490  30.470  32.960  1.00  0.00           H
ATOM   3351  CE2 PHE A 219      44.480  32.230  31.700  1.00  0.00           C
ATOM   3352  HE2 PHE A 219      44.940  32.900  32.410  1.00  0.00           H
ATOM   3353  C   PHE A 219      44.450  27.510  29.340  1.00  0.00           C
ATOM   3354  O   PHE A 219      43.680  26.750  28.790  1.00  0.00           O
ATOM   3355  N   LEU A 220      45.440  28.200  28.620  1.00  0.00           N
ATOM   3356  HN  LEU A 220      46.160  28.760  29.030  1.00  0.00           H
ATOM   3357  CA  LEU A 220      45.700  27.990  27.170  1.00  0.00           C
ATOM   3358  HA  LEU A 220      44.730  27.970  26.690  1.00  0.00           H
ATOM   3359  CB  LEU A 220      46.630  29.030  26.410  1.00  0.00           C
ATOM   3360  HB1 LEU A 220      46.810  28.740  25.350  1.00  0.00           H
ATOM   3361  HB2 LEU A 220      47.620  29.090  26.910  1.00  0.00           H
ATOM   3362  CG  LEU A 220      46.080  30.460  26.460  1.00  0.00           C
ATOM   3363  HG  LEU A 220      46.220  30.800  27.510  1.00  0.00           H
ATOM   3364  CD1 LEU A 220      46.980  31.360  25.540  1.00  0.00           C
ATOM   3365 1HD1 LEU A 220      48.040  31.360  25.860  1.00  0.00           H
ATOM   3366 2HD1 LEU A 220      46.490  32.360  25.630  1.00  0.00           H
ATOM   3367 3HD1 LEU A 220      47.000  31.110  24.460  1.00  0.00           H
ATOM   3368  CD2 LEU A 220      44.560  30.520  26.030  1.00  0.00           C
ATOM   3369 1HD2 LEU A 220      44.380  30.070  25.030  1.00  0.00           H
ATOM   3370 2HD2 LEU A 220      44.170  31.550  25.880  1.00  0.00           H
ATOM   3371 3HD2 LEU A 220      43.850  29.830  26.530  1.00  0.00           H
ATOM   3372  C   LEU A 220      46.210  26.580  26.810  1.00  0.00           C
ATOM   3373  O   LEU A 220      46.420  25.720  27.690  1.00  0.00           O
ATOM   3374  N   ASN A 221      46.450  26.300  25.520  1.00  0.00           N
ATOM   3375  HN  ASN A 221      46.300  27.060  24.900  1.00  0.00           H
ATOM   3376  CA  ASN A 221      47.070  25.110  24.980  1.00  0.00           C
ATOM   3377  HA  ASN A 221      47.460  25.360  24.000  1.00  0.00           H
ATOM   3378  CB  ASN A 221      48.380  24.530  25.670  1.00  0.00           C
ATOM   3379  HB1 ASN A 221      48.690  23.700  25.000  1.00  0.00           H
ATOM   3380  HB2 ASN A 221      48.230  23.990  26.630  1.00  0.00           H
ATOM   3381  CG  ASN A 221      49.600  25.500  25.540  1.00  0.00           C
ATOM   3382  OD1 ASN A 221      49.650  26.570  24.880  1.00  0.00           O
ATOM   3383  ND2 ASN A 221      50.670  25.100  26.210  1.00  0.00           N
ATOM   3384 1HD2 ASN A 221      50.510  24.320  26.800  1.00  0.00           H
ATOM   3385 2HD2 ASN A 221      51.360  25.790  26.440  1.00  0.00           H
ATOM   3386  C   ASN A 221      46.000  23.980  24.940  1.00  0.00           C
ATOM   3387  O   ASN A 221      46.350  22.830  25.170  1.00  0.00           O
ATOM   3388  N   ARG A 222      44.690  24.260  24.630  1.00  0.00           N
ATOM   3389  HN  ARG A 222      44.390  25.200  24.460  1.00  0.00           H
ATOM   3390  CA  ARG A 222      43.710  23.170  24.730  1.00  0.00           C
ATOM   3391  HA  ARG A 222      44.160  22.260  25.090  1.00  0.00           H
ATOM   3392  CB  ARG A 222      42.500  23.710  25.530  1.00  0.00           C
ATOM   3393  HB1 ARG A 222      41.710  22.930  25.530  1.00  0.00           H
ATOM   3394  HB2 ARG A 222      42.120  24.670  25.120  1.00  0.00           H
ATOM   3395  CG  ARG A 222      42.860  24.060  27.010  1.00  0.00           C
ATOM   3396  HG1 ARG A 222      41.870  24.330  27.440  1.00  0.00           H
ATOM   3397  HG2 ARG A 222      43.510  24.960  27.020  1.00  0.00           H
ATOM   3398  CD  ARG A 222      43.580  22.960  27.870  1.00  0.00           C
ATOM   3399  HD1 ARG A 222      44.650  23.090  27.580  1.00  0.00           H
ATOM   3400  HD2 ARG A 222      43.140  21.960  27.680  1.00  0.00           H
ATOM   3401  NE  ARG A 222      43.480  23.460  29.270  1.00  0.00           N
ATOM   3402  HE  ARG A 222      42.910  24.270  29.470  1.00  0.00           H
ATOM   3403  CZ  ARG A 222      44.120  22.880  30.300  1.00  0.00           C
ATOM   3404  NH1 ARG A 222      44.900  21.830  30.100  1.00  0.00           N
ATOM   3405 1HH1 ARG A 222      45.030  21.250  30.900  1.00  0.00           H
ATOM   3406 2HH1 ARG A 222      44.680  21.400  29.230  1.00  0.00           H
ATOM   3407  NH2 ARG A 222      44.260  23.450  31.540  1.00  0.00           N
ATOM   3408 1HH2 ARG A 222      43.830  24.340  31.700  1.00  0.00           H
ATOM   3409 2HH2 ARG A 222      45.020  23.080  32.070  1.00  0.00           H
ATOM   3410  C   ARG A 222      43.320  22.890  23.290  1.00  0.00           C
ATOM   3411  O   ARG A 222      43.160  23.850  22.550  1.00  0.00           O
ATOM   3412  N   PHE A 223      43.180  21.600  22.800  1.00  0.00           N
ATOM   3413  HN  PHE A 223      43.350  20.890  23.490  1.00  0.00           H
ATOM   3414  CA  PHE A 223      42.440  21.360  21.570  1.00  0.00           C
ATOM   3415  HA  PHE A 223      43.040  21.860  20.820  1.00  0.00           H
ATOM   3416  CB  PHE A 223      42.520  19.960  21.230  1.00  0.00           C
ATOM   3417  HB1 PHE A 223      42.110  19.350  22.060  1.00  0.00           H
ATOM   3418  HB2 PHE A 223      43.590  19.690  21.100  1.00  0.00           H
ATOM   3419  CG  PHE A 223      41.800  19.530  19.990  1.00  0.00           C
ATOM   3420  CD1 PHE A 223      40.460  19.170  20.010  1.00  0.00           C
ATOM   3421  HD1 PHE A 223      39.970  19.270  20.960  1.00  0.00           H
ATOM   3422  CE1 PHE A 223      39.720  18.770  18.890  1.00  0.00           C
ATOM   3423  HE1 PHE A 223      38.690  18.490  19.010  1.00  0.00           H
ATOM   3424  CZ  PHE A 223      40.400  18.820  17.620  1.00  0.00           C
ATOM   3425  HZ  PHE A 223      39.770  18.650  16.760  1.00  0.00           H
ATOM   3426  CD2 PHE A 223      42.390  19.510  18.690  1.00  0.00           C
ATOM   3427  HD2 PHE A 223      43.420  19.810  18.620  1.00  0.00           H
ATOM   3428  CE2 PHE A 223      41.690  19.230  17.540  1.00  0.00           C
ATOM   3429  HE2 PHE A 223      42.090  19.150  16.540  1.00  0.00           H
ATOM   3430  C   PHE A 223      41.030  22.010  21.370  1.00  0.00           C
ATOM   3431  O   PHE A 223      40.140  21.960  22.200  1.00  0.00           O
ATOM   3432  N   THR A 224      41.020  22.760  20.300  1.00  0.00           N
ATOM   3433  HN  THR A 224      41.880  22.780  19.800  1.00  0.00           H
ATOM   3434  CA  THR A 224      39.940  23.560  19.740  1.00  0.00           C
ATOM   3435  HA  THR A 224      40.020  24.550  20.180  1.00  0.00           H
ATOM   3436  CB  THR A 224      40.200  23.900  18.260  1.00  0.00           C
ATOM   3437  HB  THR A 224      41.280  23.990  18.030  1.00  0.00           H
ATOM   3438  OG1 THR A 224      39.630  25.100  17.860  1.00  0.00           O
ATOM   3439  HG1 THR A 224      40.150  25.780  18.280  1.00  0.00           H
ATOM   3440  CG2 THR A 224      39.600  22.810  17.390  1.00  0.00           C
ATOM   3441 1HG2 THR A 224      38.510  22.890  17.200  1.00  0.00           H
ATOM   3442 2HG2 THR A 224      39.880  21.790  17.740  1.00  0.00           H
ATOM   3443 3HG2 THR A 224      40.170  22.810  16.430  1.00  0.00           H
ATOM   3444  C   THR A 224      38.500  23.060  19.970  1.00  0.00           C
ATOM   3445  O   THR A 224      38.080  21.960  19.640  1.00  0.00           O
ATOM   3446  N   THR A 225      37.670  23.980  20.530  1.00  0.00           N
ATOM   3447  HN  THR A 225      37.900  24.900  20.830  1.00  0.00           H
ATOM   3448  CA  THR A 225      36.210  23.760  20.660  1.00  0.00           C
ATOM   3449  HA  THR A 225      35.930  22.770  20.330  1.00  0.00           H
ATOM   3450  CB  THR A 225      35.680  23.910  22.120  1.00  0.00           C
ATOM   3451  HB  THR A 225      35.960  24.930  22.470  1.00  0.00           H
ATOM   3452  OG1 THR A 225      36.340  23.030  23.080  1.00  0.00           O
ATOM   3453  HG1 THR A 225      36.760  22.320  22.580  1.00  0.00           H
ATOM   3454  CG2 THR A 225      34.170  23.600  22.270  1.00  0.00           C
ATOM   3455 1HG2 THR A 225      33.910  22.540  22.030  1.00  0.00           H
ATOM   3456 2HG2 THR A 225      33.520  24.300  21.700  1.00  0.00           H
ATOM   3457 3HG2 THR A 225      33.890  23.720  23.340  1.00  0.00           H
ATOM   3458  C   THR A 225      35.460  24.750  19.770  1.00  0.00           C
ATOM   3459  O   THR A 225      35.580  26.000  19.890  1.00  0.00           O
ATOM   3460  N   THR A 226      34.610  24.220  18.820  1.00  0.00           N
ATOM   3461  HN  THR A 226      34.550  23.240  18.680  1.00  0.00           H
ATOM   3462  CA  THR A 226      33.700  25.060  18.090  1.00  0.00           C
ATOM   3463  HA  THR A 226      34.260  25.840  17.590  1.00  0.00           H
ATOM   3464  CB  THR A 226      32.870  24.310  16.990  1.00  0.00           C
ATOM   3465  HB  THR A 226      32.100  24.980  16.570  1.00  0.00           H
ATOM   3466  OG1 THR A 226      32.180  23.250  17.600  1.00  0.00           O
ATOM   3467  HG1 THR A 226      32.730  22.470  17.720  1.00  0.00           H
ATOM   3468  CG2 THR A 226      33.610  23.680  15.780  1.00  0.00           C
ATOM   3469 1HG2 THR A 226      34.220  24.480  15.300  1.00  0.00           H
ATOM   3470 2HG2 THR A 226      32.870  23.260  15.060  1.00  0.00           H
ATOM   3471 3HG2 THR A 226      34.270  22.810  15.980  1.00  0.00           H
ATOM   3472  C   THR A 226      32.670  25.830  19.000  1.00  0.00           C
ATOM   3473  O   THR A 226      32.260  25.440  20.070  1.00  0.00           O
ATOM   3474  N   LEU A 227      32.080  27.000  18.490  1.00  0.00           N
ATOM   3475  HN  LEU A 227      32.410  27.330  17.610  1.00  0.00           H
ATOM   3476  CA  LEU A 227      31.000  27.760  19.250  1.00  0.00           C
ATOM   3477  HA  LEU A 227      31.430  28.010  20.200  1.00  0.00           H
ATOM   3478  CB  LEU A 227      30.640  29.120  18.490  1.00  0.00           C
ATOM   3479  HB1 LEU A 227      29.900  29.730  19.040  1.00  0.00           H
ATOM   3480  HB2 LEU A 227      30.290  28.930  17.450  1.00  0.00           H
ATOM   3481  CG  LEU A 227      31.910  29.950  18.440  1.00  0.00           C
ATOM   3482  HG  LEU A 227      32.710  29.430  17.870  1.00  0.00           H
ATOM   3483  CD1 LEU A 227      31.700  31.320  17.720  1.00  0.00           C
ATOM   3484 1HD1 LEU A 227      32.710  31.770  17.640  1.00  0.00           H
ATOM   3485 2HD1 LEU A 227      31.060  31.980  18.340  1.00  0.00           H
ATOM   3486 3HD1 LEU A 227      31.310  31.220  16.680  1.00  0.00           H
ATOM   3487  CD2 LEU A 227      32.610  30.390  19.750  1.00  0.00           C
ATOM   3488 1HD2 LEU A 227      31.830  30.810  20.420  1.00  0.00           H
ATOM   3489 2HD2 LEU A 227      33.250  31.260  19.480  1.00  0.00           H
ATOM   3490 3HD2 LEU A 227      33.120  29.530  20.220  1.00  0.00           H
ATOM   3491  C   LEU A 227      29.680  26.950  19.530  1.00  0.00           C
ATOM   3492  O   LEU A 227      29.170  26.940  20.660  1.00  0.00           O
ATOM   3493  N   ASN A 228      29.220  26.190  18.570  1.00  0.00           N
ATOM   3494  HN  ASN A 228      29.780  26.160  17.740  1.00  0.00           H
ATOM   3495  CA  ASN A 228      28.060  25.380  18.640  1.00  0.00           C
ATOM   3496  HA  ASN A 228      27.230  26.040  18.850  1.00  0.00           H
ATOM   3497  CB  ASN A 228      27.790  24.690  17.280  1.00  0.00           C
ATOM   3498  HB1 ASN A 228      26.780  24.220  17.300  1.00  0.00           H
ATOM   3499  HB2 ASN A 228      28.530  23.870  17.130  1.00  0.00           H
ATOM   3500  CG  ASN A 228      27.840  25.560  16.040  1.00  0.00           C
ATOM   3501  OD1 ASN A 228      28.930  25.470  15.430  1.00  0.00           O
ATOM   3502  ND2 ASN A 228      26.760  26.240  15.680  1.00  0.00           N
ATOM   3503 1HD2 ASN A 228      26.700  26.770  14.830  1.00  0.00           H
ATOM   3504 2HD2 ASN A 228      25.960  26.280  16.280  1.00  0.00           H
ATOM   3505  C   ASN A 228      28.010  24.350  19.710  1.00  0.00           C
ATOM   3506  O   ASN A 228      27.030  24.140  20.460  1.00  0.00           O
ATOM   3507  N   ASP A 229      29.160  23.600  19.890  1.00  0.00           N
ATOM   3508  HN  ASP A 229      29.910  23.770  19.260  1.00  0.00           H
ATOM   3509  CA  ASP A 229      29.430  22.850  21.090  1.00  0.00           C
ATOM   3510  HA  ASP A 229      28.650  22.130  21.320  1.00  0.00           H
ATOM   3511  CB  ASP A 229      30.820  22.200  20.990  1.00  0.00           C
ATOM   3512  HB1 ASP A 229      31.030  21.670  21.950  1.00  0.00           H
ATOM   3513  HB2 ASP A 229      31.510  23.030  20.740  1.00  0.00           H
ATOM   3514  CG  ASP A 229      30.820  21.110  19.970  1.00  0.00           C
ATOM   3515  OD1 ASP A 229      31.890  20.490  19.830  1.00  0.00           O
ATOM   3516  OD2 ASP A 229      29.830  20.900  19.260  1.00  0.00           O
ATOM   3517  C   ASP A 229      29.600  23.700  22.440  1.00  0.00           C
ATOM   3518  O   ASP A 229      29.030  23.380  23.490  1.00  0.00           O
ATOM   3519  N   PHE A 230      30.370  24.780  22.330  1.00  0.00           N
ATOM   3520  HN  PHE A 230      30.780  25.040  21.460  1.00  0.00           H
ATOM   3521  CA  PHE A 230      30.550  25.680  23.420  1.00  0.00           C
ATOM   3522  HA  PHE A 230      30.820  25.120  24.300  1.00  0.00           H
ATOM   3523  CB  PHE A 230      31.610  26.720  23.080  1.00  0.00           C
ATOM   3524  HB1 PHE A 230      31.290  27.200  22.130  1.00  0.00           H
ATOM   3525  HB2 PHE A 230      32.550  26.150  22.900  1.00  0.00           H
ATOM   3526  CG  PHE A 230      31.840  27.830  24.120  1.00  0.00           C
ATOM   3527  CD1 PHE A 230      32.280  27.480  25.400  1.00  0.00           C
ATOM   3528  HD1 PHE A 230      32.540  26.470  25.710  1.00  0.00           H
ATOM   3529  CE1 PHE A 230      32.270  28.410  26.420  1.00  0.00           C
ATOM   3530  HE1 PHE A 230      32.710  28.120  27.360  1.00  0.00           H
ATOM   3531  CZ  PHE A 230      31.780  29.730  26.240  1.00  0.00           C
ATOM   3532  HZ  PHE A 230      31.780  30.470  27.020  1.00  0.00           H
ATOM   3533  CD2 PHE A 230      31.370  29.180  23.950  1.00  0.00           C
ATOM   3534  HD2 PHE A 230      30.910  29.460  23.020  1.00  0.00           H
ATOM   3535  CE2 PHE A 230      31.340  30.110  24.980  1.00  0.00           C
ATOM   3536  HE2 PHE A 230      30.970  31.110  24.820  1.00  0.00           H
ATOM   3537  C   PHE A 230      29.300  26.380  24.000  1.00  0.00           C
ATOM   3538  O   PHE A 230      29.110  26.690  25.180  1.00  0.00           O
ATOM   3539  N   ASN A 231      28.330  26.720  23.130  1.00  0.00           N
ATOM   3540  HN  ASN A 231      28.430  26.440  22.180  1.00  0.00           H
ATOM   3541  CA  ASN A 231      27.240  27.600  23.460  1.00  0.00           C
ATOM   3542  HA  ASN A 231      27.660  28.390  24.060  1.00  0.00           H
ATOM   3543  CB  ASN A 231      26.590  28.210  22.140  1.00  0.00           C
ATOM   3544  HB1 ASN A 231      25.560  28.610  22.260  1.00  0.00           H
ATOM   3545  HB2 ASN A 231      26.480  27.370  21.420  1.00  0.00           H
ATOM   3546  CG  ASN A 231      27.420  29.340  21.550  1.00  0.00           C
ATOM   3547  OD1 ASN A 231      28.360  29.840  22.160  1.00  0.00           O
ATOM   3548  ND2 ASN A 231      26.960  29.860  20.390  1.00  0.00           N
ATOM   3549 1HD2 ASN A 231      27.400  30.730  20.170  1.00  0.00           H
ATOM   3550 2HD2 ASN A 231      26.200  29.480  19.860  1.00  0.00           H
ATOM   3551  C   ASN A 231      26.260  26.840  24.430  1.00  0.00           C
ATOM   3552  O   ASN A 231      25.620  27.550  25.200  1.00  0.00           O
ATOM   3553  N   LEU A 232      26.130  25.510  24.240  1.00  0.00           N
ATOM   3554  HN  LEU A 232      26.660  25.050  23.540  1.00  0.00           H
ATOM   3555  CA  LEU A 232      25.350  24.560  25.110  1.00  0.00           C
ATOM   3556  HA  LEU A 232      24.340  24.910  25.240  1.00  0.00           H
ATOM   3557  CB  LEU A 232      25.290  23.200  24.410  1.00  0.00           C
ATOM   3558  HB1 LEU A 232      24.630  22.620  25.080  1.00  0.00           H
ATOM   3559  HB2 LEU A 232      26.290  22.750  24.250  1.00  0.00           H
ATOM   3560  CG  LEU A 232      24.660  23.170  22.950  1.00  0.00           C
ATOM   3561  HG  LEU A 232      25.310  23.680  22.220  1.00  0.00           H
ATOM   3562  CD1 LEU A 232      24.580  21.740  22.470  1.00  0.00           C
ATOM   3563 1HD1 LEU A 232      24.050  21.080  23.180  1.00  0.00           H
ATOM   3564 2HD1 LEU A 232      25.610  21.310  22.480  1.00  0.00           H
ATOM   3565 3HD1 LEU A 232      24.100  21.650  21.480  1.00  0.00           H
ATOM   3566  CD2 LEU A 232      23.240  23.830  23.070  1.00  0.00           C
ATOM   3567 1HD2 LEU A 232      22.670  23.800  24.030  1.00  0.00           H
ATOM   3568 2HD2 LEU A 232      22.770  23.340  22.190  1.00  0.00           H
ATOM   3569 3HD2 LEU A 232      23.290  24.920  22.880  1.00  0.00           H
ATOM   3570  C   LEU A 232      25.960  24.360  26.480  1.00  0.00           C
ATOM   3571  O   LEU A 232      25.220  24.480  27.460  1.00  0.00           O
ATOM   3572  N   VAL A 233      27.260  24.210  26.520  1.00  0.00           N
ATOM   3573  HN  VAL A 233      27.850  24.210  25.710  1.00  0.00           H
ATOM   3574  CA  VAL A 233      28.010  24.310  27.760  1.00  0.00           C
ATOM   3575  HA  VAL A 233      27.670  23.500  28.400  1.00  0.00           H
ATOM   3576  CB  VAL A 233      29.490  24.250  27.500  1.00  0.00           C
ATOM   3577  HB  VAL A 233      29.840  25.080  26.850  1.00  0.00           H
ATOM   3578  CG1 VAL A 233      30.250  24.170  28.780  1.00  0.00           C
ATOM   3579 1HG1 VAL A 233      30.070  25.030  29.450  1.00  0.00           H
ATOM   3580 2HG1 VAL A 233      31.340  24.070  28.600  1.00  0.00           H
ATOM   3581 3HG1 VAL A 233      29.980  23.270  29.370  1.00  0.00           H
ATOM   3582  CG2 VAL A 233      29.700  22.900  26.760  1.00  0.00           C
ATOM   3583 1HG2 VAL A 233      29.390  22.100  27.470  1.00  0.00           H
ATOM   3584 2HG2 VAL A 233      30.770  22.780  26.490  1.00  0.00           H
ATOM   3585 3HG2 VAL A 233      29.110  22.800  25.830  1.00  0.00           H
ATOM   3586  C   VAL A 233      27.780  25.640  28.520  1.00  0.00           C
ATOM   3587  O   VAL A 233      27.660  25.770  29.720  1.00  0.00           O
ATOM   3588  N   ALA A 234      27.800  26.670  27.770  1.00  0.00           N
ATOM   3589  HN  ALA A 234      28.160  26.590  26.850  1.00  0.00           H
ATOM   3590  CA  ALA A 234      27.640  27.990  28.320  1.00  0.00           C
ATOM   3591  HA  ALA A 234      28.370  28.130  29.100  1.00  0.00           H
ATOM   3592  CB  ALA A 234      27.880  28.990  27.250  1.00  0.00           C
ATOM   3593  HB1 ALA A 234      27.040  29.270  26.580  1.00  0.00           H
ATOM   3594  HB2 ALA A 234      28.790  28.700  26.680  1.00  0.00           H
ATOM   3595  HB3 ALA A 234      28.170  29.940  27.750  1.00  0.00           H
ATOM   3596  C   ALA A 234      26.290  28.320  29.020  1.00  0.00           C
ATOM   3597  O   ALA A 234      26.210  28.600  30.220  1.00  0.00           O
ATOM   3598  N   MET A 235      25.140  28.020  28.310  1.00  0.00           N
ATOM   3599  HN  MET A 235      25.310  27.660  27.390  1.00  0.00           H
ATOM   3600  CA  MET A 235      23.780  28.080  28.790  1.00  0.00           C
ATOM   3601  HA  MET A 235      23.450  28.980  29.270  1.00  0.00           H
ATOM   3602  CB  MET A 235      22.770  27.740  27.670  1.00  0.00           C
ATOM   3603  HB1 MET A 235      21.740  27.660  28.090  1.00  0.00           H
ATOM   3604  HB2 MET A 235      23.030  26.810  27.120  1.00  0.00           H
ATOM   3605  CG  MET A 235      22.730  28.810  26.580  1.00  0.00           C
ATOM   3606  HG1 MET A 235      23.720  29.100  26.170  1.00  0.00           H
ATOM   3607  HG2 MET A 235      22.380  29.740  27.090  1.00  0.00           H
ATOM   3608  SD  MET A 235      21.590  28.530  25.270  1.00  0.00           S
ATOM   3609  CE  MET A 235      22.100  27.140  24.250  1.00  0.00           C
ATOM   3610  HE1 MET A 235      22.190  26.210  24.850  1.00  0.00           H
ATOM   3611  HE2 MET A 235      23.110  27.440  23.880  1.00  0.00           H
ATOM   3612  HE3 MET A 235      21.440  27.040  23.370  1.00  0.00           H
ATOM   3613  C   MET A 235      23.630  27.190  30.000  1.00  0.00           C
ATOM   3614  O   MET A 235      22.930  27.470  30.880  1.00  0.00           O
ATOM   3615  N   LYS A 236      24.350  26.050  30.010  1.00  0.00           N
ATOM   3616  HN  LYS A 236      24.900  25.870  29.190  1.00  0.00           H
ATOM   3617  CA  LYS A 236      24.360  25.060  31.040  1.00  0.00           C
ATOM   3618  HA  LYS A 236      23.360  24.680  31.150  1.00  0.00           H
ATOM   3619  CB  LYS A 236      25.100  23.760  30.520  1.00  0.00           C
ATOM   3620  HB1 LYS A 236      26.080  24.000  30.060  1.00  0.00           H
ATOM   3621  HB2 LYS A 236      24.580  23.290  29.660  1.00  0.00           H
ATOM   3622  CG  LYS A 236      25.330  22.740  31.650  1.00  0.00           C
ATOM   3623  HG1 LYS A 236      26.170  22.970  32.340  1.00  0.00           H
ATOM   3624  HG2 LYS A 236      25.820  21.820  31.260  1.00  0.00           H
ATOM   3625  CD  LYS A 236      24.110  22.280  32.560  1.00  0.00           C
ATOM   3626  HD1 LYS A 236      23.590  23.170  32.960  1.00  0.00           H
ATOM   3627  HD2 LYS A 236      24.480  21.630  33.380  1.00  0.00           H
ATOM   3628  CE  LYS A 236      23.030  21.570  31.650  1.00  0.00           C
ATOM   3629  HE1 LYS A 236      23.550  20.950  30.900  1.00  0.00           H
ATOM   3630  HE2 LYS A 236      22.570  22.330  30.980  1.00  0.00           H
ATOM   3631  NZ  LYS A 236      22.100  20.830  32.490  1.00  0.00           N
ATOM   3632  HZ1 LYS A 236      22.610  20.000  32.860  1.00  0.00           H
ATOM   3633  HZ2 LYS A 236      21.290  20.450  31.960  1.00  0.00           H
ATOM   3634  HZ3 LYS A 236      21.810  21.540  33.190  1.00  0.00           H
ATOM   3635  C   LYS A 236      24.880  25.600  32.370  1.00  0.00           C
ATOM   3636  O   LYS A 236      24.320  25.470  33.470  1.00  0.00           O
ATOM   3637  N   TYR A 237      26.120  26.320  32.270  1.00  0.00           N
ATOM   3638  HN  TYR A 237      26.620  26.440  31.420  1.00  0.00           H
ATOM   3639  CA  TYR A 237      26.720  26.930  33.470  1.00  0.00           C
ATOM   3640  HA  TYR A 237      26.510  26.240  34.280  1.00  0.00           H
ATOM   3641  CB  TYR A 237      28.280  27.030  33.140  1.00  0.00           C
ATOM   3642  HB1 TYR A 237      28.800  27.800  33.740  1.00  0.00           H
ATOM   3643  HB2 TYR A 237      28.460  27.400  32.110  1.00  0.00           H
ATOM   3644  CG  TYR A 237      28.980  25.750  33.340  1.00  0.00           C
ATOM   3645  CD1 TYR A 237      29.190  25.190  34.640  1.00  0.00           C
ATOM   3646  HD1 TYR A 237      28.890  25.820  35.460  1.00  0.00           H
ATOM   3647  CE1 TYR A 237      29.810  23.930  34.830  1.00  0.00           C
ATOM   3648  HE1 TYR A 237      30.090  23.450  35.760  1.00  0.00           H
ATOM   3649  CZ  TYR A 237      30.110  23.190  33.750  1.00  0.00           C
ATOM   3650  OH  TYR A 237      30.710  21.880  33.930  1.00  0.00           O
ATOM   3651  HH  TYR A 237      30.820  21.580  33.020  1.00  0.00           H
ATOM   3652  CD2 TYR A 237      29.390  24.960  32.240  1.00  0.00           C
ATOM   3653  HD2 TYR A 237      29.190  25.400  31.280  1.00  0.00           H
ATOM   3654  CE2 TYR A 237      29.950  23.730  32.470  1.00  0.00           C
ATOM   3655  HE2 TYR A 237      30.180  23.160  31.590  1.00  0.00           H
ATOM   3656  C   TYR A 237      26.030  28.260  33.800  1.00  0.00           C
ATOM   3657  O   TYR A 237      26.410  28.880  34.860  1.00  0.00           O
ATOM   3658  N   ASN A 238      25.120  28.900  33.030  1.00  0.00           N
ATOM   3659  HN  ASN A 238      24.860  28.420  32.190  1.00  0.00           H
ATOM   3660  CA  ASN A 238      24.420  30.150  33.270  1.00  0.00           C
ATOM   3661  HA  ASN A 238      23.520  30.170  32.680  1.00  0.00           H
ATOM   3662  CB  ASN A 238      23.870  30.420  34.670  1.00  0.00           C
ATOM   3663  HB1 ASN A 238      23.250  31.340  34.770  1.00  0.00           H
ATOM   3664  HB2 ASN A 238      24.830  30.640  35.170  1.00  0.00           H
ATOM   3665  CG  ASN A 238      23.180  29.210  35.250  1.00  0.00           C
ATOM   3666  OD1 ASN A 238      22.380  28.640  34.490  1.00  0.00           O
ATOM   3667  ND2 ASN A 238      23.530  28.800  36.440  1.00  0.00           N
ATOM   3668 1HD2 ASN A 238      23.160  27.940  36.800  1.00  0.00           H
ATOM   3669 2HD2 ASN A 238      24.100  29.400  37.000  1.00  0.00           H
ATOM   3670  C   ASN A 238      25.200  31.290  32.710  1.00  0.00           C
ATOM   3671  O   ASN A 238      25.380  32.360  33.300  1.00  0.00           O
ATOM   3672  N   TYR A 239      25.660  31.130  31.410  1.00  0.00           N
ATOM   3673  HN  TYR A 239      25.640  30.250  30.940  1.00  0.00           H
ATOM   3674  CA  TYR A 239      26.420  32.110  30.720  1.00  0.00           C
ATOM   3675  HA  TYR A 239      26.460  33.020  31.300  1.00  0.00           H
ATOM   3676  CB  TYR A 239      27.920  31.620  30.270  1.00  0.00           C
ATOM   3677  HB1 TYR A 239      28.400  32.390  29.630  1.00  0.00           H
ATOM   3678  HB2 TYR A 239      27.850  30.620  29.810  1.00  0.00           H
ATOM   3679  CG  TYR A 239      28.860  31.500  31.510  1.00  0.00           C
ATOM   3680  CD1 TYR A 239      28.590  30.970  32.790  1.00  0.00           C
ATOM   3681  HD1 TYR A 239      27.680  30.400  32.960  1.00  0.00           H
ATOM   3682  CE1 TYR A 239      29.600  31.050  33.810  1.00  0.00           C
ATOM   3683  HE1 TYR A 239      29.380  30.620  34.780  1.00  0.00           H
ATOM   3684  CZ  TYR A 239      30.810  31.640  33.540  1.00  0.00           C
ATOM   3685  OH  TYR A 239      31.810  31.780  34.520  1.00  0.00           O
ATOM   3686  HH  TYR A 239      31.370  31.480  35.320  1.00  0.00           H
ATOM   3687  CD2 TYR A 239      30.140  31.900  31.180  1.00  0.00           C
ATOM   3688  HD2 TYR A 239      30.380  32.260  30.190  1.00  0.00           H
ATOM   3689  CE2 TYR A 239      31.110  32.020  32.200  1.00  0.00           C
ATOM   3690  HE2 TYR A 239      32.100  32.410  32.030  1.00  0.00           H
ATOM   3691  C   TYR A 239      25.740  32.370  29.370  1.00  0.00           C
ATOM   3692  O   TYR A 239      24.920  31.550  28.980  1.00  0.00           O
ATOM   3693  N   GLU A 240      25.910  33.520  28.710  1.00  0.00           N
ATOM   3694  HN  GLU A 240      26.530  34.260  28.970  1.00  0.00           H
ATOM   3695  CA  GLU A 240      25.350  33.730  27.400  1.00  0.00           C
ATOM   3696  HA  GLU A 240      24.290  33.580  27.510  1.00  0.00           H
ATOM   3697  CB  GLU A 240      25.710  35.100  26.920  1.00  0.00           C
ATOM   3698  HB1 GLU A 240      25.290  35.180  25.890  1.00  0.00           H
ATOM   3699  HB2 GLU A 240      26.800  35.310  26.880  1.00  0.00           H
ATOM   3700  CG  GLU A 240      25.120  36.150  27.900  1.00  0.00           C
ATOM   3701  HG1 GLU A 240      25.750  36.280  28.810  1.00  0.00           H
ATOM   3702  HG2 GLU A 240      24.110  35.770  28.170  1.00  0.00           H
ATOM   3703  CD  GLU A 240      24.880  37.440  27.170  1.00  0.00           C
ATOM   3704  OE1 GLU A 240      25.850  38.170  26.750  1.00  0.00           O
ATOM   3705  OE2 GLU A 240      23.700  37.840  26.990  1.00  0.00           O
ATOM   3706  C   GLU A 240      25.910  32.730  26.400  1.00  0.00           C
ATOM   3707  O   GLU A 240      27.090  32.460  26.380  1.00  0.00           O
ATOM   3708  N   PRO A 241      25.180  32.220  25.470  1.00  0.00           N
ATOM   3709  CD  PRO A 241      23.760  32.320  25.370  1.00  0.00           C
ATOM   3710  HD1 PRO A 241      23.370  33.340  25.580  1.00  0.00           H
ATOM   3711  HD2 PRO A 241      23.310  31.560  26.040  1.00  0.00           H
ATOM   3712  CA  PRO A 241      25.840  31.760  24.250  1.00  0.00           C
ATOM   3713  HA  PRO A 241      26.660  31.100  24.480  1.00  0.00           H
ATOM   3714  CB  PRO A 241      24.640  31.100  23.510  1.00  0.00           C
ATOM   3715  HB1 PRO A 241      24.510  30.060  23.860  1.00  0.00           H
ATOM   3716  HB2 PRO A 241      24.750  31.070  22.400  1.00  0.00           H
ATOM   3717  CG  PRO A 241      23.470  32.000  23.930  1.00  0.00           C
ATOM   3718  HG1 PRO A 241      23.390  32.980  23.400  1.00  0.00           H
ATOM   3719  HG2 PRO A 241      22.550  31.460  23.630  1.00  0.00           H
ATOM   3720  C   PRO A 241      26.560  32.840  23.470  1.00  0.00           C
ATOM   3721  O   PRO A 241      26.170  34.000  23.650  1.00  0.00           O
ATOM   3722  N   LEU A 242      27.680  32.520  22.750  1.00  0.00           N
ATOM   3723  HN  LEU A 242      27.990  31.570  22.680  1.00  0.00           H
ATOM   3724  CA  LEU A 242      28.430  33.490  21.970  1.00  0.00           C
ATOM   3725  HA  LEU A 242      28.460  34.450  22.470  1.00  0.00           H
ATOM   3726  CB  LEU A 242      29.960  33.150  21.960  1.00  0.00           C
ATOM   3727  HB1 LEU A 242      30.170  32.350  21.210  1.00  0.00           H
ATOM   3728  HB2 LEU A 242      30.310  32.680  22.900  1.00  0.00           H
ATOM   3729  CG  LEU A 242      30.890  34.360  21.480  1.00  0.00           C
ATOM   3730  HG  LEU A 242      30.540  34.760  20.510  1.00  0.00           H
ATOM   3731  CD1 LEU A 242      31.020  35.500  22.470  1.00  0.00           C
ATOM   3732 1HD1 LEU A 242      30.140  36.160  22.280  1.00  0.00           H
ATOM   3733 2HD1 LEU A 242      31.910  36.150  22.340  1.00  0.00           H
ATOM   3734 3HD1 LEU A 242      30.940  35.240  23.540  1.00  0.00           H
ATOM   3735  CD2 LEU A 242      32.350  33.850  21.250  1.00  0.00           C
ATOM   3736 1HD2 LEU A 242      33.030  34.680  20.940  1.00  0.00           H
ATOM   3737 2HD2 LEU A 242      32.320  33.020  20.510  1.00  0.00           H
ATOM   3738 3HD2 LEU A 242      32.820  33.480  22.190  1.00  0.00           H
ATOM   3739  C   LEU A 242      27.920  33.730  20.570  1.00  0.00           C
ATOM   3740  O   LEU A 242      27.830  32.810  19.800  1.00  0.00           O
ATOM   3741  N   THR A 243      27.520  34.970  20.260  1.00  0.00           N
ATOM   3742  HN  THR A 243      27.640  35.720  20.900  1.00  0.00           H
ATOM   3743  CA  THR A 243      27.100  35.390  18.970  1.00  0.00           C
ATOM   3744  HA  THR A 243      26.570  34.580  18.500  1.00  0.00           H
ATOM   3745  CB  THR A 243      26.040  36.590  19.130  1.00  0.00           C
ATOM   3746  HB  THR A 243      25.110  36.160  19.540  1.00  0.00           H
ATOM   3747  OG1 THR A 243      25.670  37.120  17.890  1.00  0.00           O
ATOM   3748  HG1 THR A 243      25.220  37.900  18.210  1.00  0.00           H
ATOM   3749  CG2 THR A 243      26.520  37.690  19.980  1.00  0.00           C
ATOM   3750 1HG2 THR A 243      27.000  37.370  20.930  1.00  0.00           H
ATOM   3751 2HG2 THR A 243      25.760  38.460  20.230  1.00  0.00           H
ATOM   3752 3HG2 THR A 243      27.270  38.260  19.400  1.00  0.00           H
ATOM   3753  C   THR A 243      28.260  35.800  18.020  1.00  0.00           C
ATOM   3754  O   THR A 243      29.290  36.310  18.460  1.00  0.00           O
ATOM   3755  N   GLN A 244      28.060  35.730  16.670  1.00  0.00           N
ATOM   3756  HN  GLN A 244      27.210  35.250  16.460  1.00  0.00           H
ATOM   3757  CA  GLN A 244      28.890  36.170  15.570  1.00  0.00           C
ATOM   3758  HA  GLN A 244      29.770  35.540  15.580  1.00  0.00           H
ATOM   3759  CB  GLN A 244      28.310  35.860  14.190  1.00  0.00           C
ATOM   3760  HB1 GLN A 244      28.940  36.350  13.420  1.00  0.00           H
ATOM   3761  HB2 GLN A 244      27.250  36.180  14.090  1.00  0.00           H
ATOM   3762  CG  GLN A 244      28.400  34.350  13.690  1.00  0.00           C
ATOM   3763  HG1 GLN A 244      28.620  34.380  12.610  1.00  0.00           H
ATOM   3764  HG2 GLN A 244      27.420  34.000  14.070  1.00  0.00           H
ATOM   3765  CD  GLN A 244      29.620  33.570  14.300  1.00  0.00           C
ATOM   3766  OE1 GLN A 244      30.750  33.840  13.980  1.00  0.00           O
ATOM   3767  NE2 GLN A 244      29.310  32.760  15.330  1.00  0.00           N
ATOM   3768 1HE2 GLN A 244      29.940  32.090  15.720  1.00  0.00           H
ATOM   3769 2HE2 GLN A 244      28.380  32.760  15.710  1.00  0.00           H
ATOM   3770  C   GLN A 244      29.350  37.600  15.700  1.00  0.00           C
ATOM   3771  O   GLN A 244      30.440  37.950  15.310  1.00  0.00           O
ATOM   3772  N   ASP A 245      28.480  38.400  16.220  1.00  0.00           N
ATOM   3773  HN  ASP A 245      27.520  38.170  16.370  1.00  0.00           H
ATOM   3774  CA  ASP A 245      28.750  39.830  16.470  1.00  0.00           C
ATOM   3775  HA  ASP A 245      29.120  40.300  15.570  1.00  0.00           H
ATOM   3776  CB  ASP A 245      27.420  40.630  16.710  1.00  0.00           C
ATOM   3777  HB1 ASP A 245      27.730  41.660  16.960  1.00  0.00           H
ATOM   3778  HB2 ASP A 245      26.770  40.180  17.500  1.00  0.00           H
ATOM   3779  CG  ASP A 245      26.570  40.690  15.510  1.00  0.00           C
ATOM   3780  OD1 ASP A 245      25.430  41.240  15.700  1.00  0.00           O
ATOM   3781  OD2 ASP A 245      26.970  40.430  14.330  1.00  0.00           O
ATOM   3782  C   ASP A 245      29.800  40.080  17.570  1.00  0.00           C
ATOM   3783  O   ASP A 245      30.710  40.870  17.420  1.00  0.00           O
ATOM   3784  N   HSD A 246      29.790  39.190  18.550  1.00  0.00           N
ATOM   3785  HN  HSD A 246      29.230  38.390  18.360  1.00  0.00           H
ATOM   3786  CA  HSD A 246      30.820  39.300  19.580  1.00  0.00           C
ATOM   3787  HA  HSD A 246      31.040  40.340  19.760  1.00  0.00           H
ATOM   3788  CB  HSD A 246      30.220  38.530  20.900  1.00  0.00           C
ATOM   3789  HB1 HSD A 246      31.090  38.290  21.550  1.00  0.00           H
ATOM   3790  HB2 HSD A 246      29.760  37.560  20.590  1.00  0.00           H
ATOM   3791  ND1 HSD A 246      28.370  38.730  22.500  1.00  0.00           N
ATOM   3792  HD1 HSD A 246      28.150  37.760  22.600  1.00  0.00           H
ATOM   3793  CG  HSD A 246      29.210  39.350  21.650  1.00  0.00           C
ATOM   3794  CE1 HSD A 246      27.580  39.660  23.100  1.00  0.00           C
ATOM   3795  HE1 HSD A 246      26.790  39.400  23.810  1.00  0.00           H
ATOM   3796  NE2 HSD A 246      27.890  40.860  22.620  1.00  0.00           N
ATOM   3797  CD2 HSD A 246      28.850  40.680  21.660  1.00  0.00           C
ATOM   3798  HD2 HSD A 246      29.090  41.570  21.090  1.00  0.00           H
ATOM   3799  C   HSD A 246      32.160  38.740  19.260  1.00  0.00           C
ATOM   3800  O   HSD A 246      33.120  39.280  19.780  1.00  0.00           O
ATOM   3801  N   VAL A 247      32.220  37.760  18.360  1.00  0.00           N
ATOM   3802  HN  VAL A 247      31.390  37.290  18.070  1.00  0.00           H
ATOM   3803  CA  VAL A 247      33.320  37.240  17.610  1.00  0.00           C
ATOM   3804  HA  VAL A 247      34.140  36.910  18.240  1.00  0.00           H
ATOM   3805  CB  VAL A 247      32.980  36.070  16.710  1.00  0.00           C
ATOM   3806  HB  VAL A 247      32.330  36.430  15.880  1.00  0.00           H
ATOM   3807  CG1 VAL A 247      34.160  35.440  15.980  1.00  0.00           C
ATOM   3808 1HG1 VAL A 247      34.970  35.080  16.660  1.00  0.00           H
ATOM   3809 2HG1 VAL A 247      34.570  36.080  15.170  1.00  0.00           H
ATOM   3810 3HG1 VAL A 247      33.870  34.480  15.520  1.00  0.00           H
ATOM   3811  CG2 VAL A 247      32.220  35.000  17.640  1.00  0.00           C
ATOM   3812 1HG2 VAL A 247      32.680  34.960  18.650  1.00  0.00           H
ATOM   3813 2HG2 VAL A 247      32.050  34.020  17.140  1.00  0.00           H
ATOM   3814 3HG2 VAL A 247      31.190  35.320  17.900  1.00  0.00           H
ATOM   3815  C   VAL A 247      33.930  38.360  16.760  1.00  0.00           C
ATOM   3816  O   VAL A 247      35.170  38.430  16.710  1.00  0.00           O
ATOM   3817  N   ASP A 248      33.080  39.210  16.090  1.00  0.00           N
ATOM   3818  HN  ASP A 248      32.110  38.980  16.010  1.00  0.00           H
ATOM   3819  CA  ASP A 248      33.600  40.450  15.450  1.00  0.00           C
ATOM   3820  HA  ASP A 248      34.360  40.140  14.750  1.00  0.00           H
ATOM   3821  CB  ASP A 248      32.570  41.210  14.530  1.00  0.00           C
ATOM   3822  HB1 ASP A 248      33.060  42.160  14.230  1.00  0.00           H
ATOM   3823  HB2 ASP A 248      31.650  41.450  15.110  1.00  0.00           H
ATOM   3824  CG  ASP A 248      32.240  40.420  13.280  1.00  0.00           C
ATOM   3825  OD1 ASP A 248      31.120  40.790  12.680  1.00  0.00           O
ATOM   3826  OD2 ASP A 248      33.070  39.670  12.800  1.00  0.00           O
ATOM   3827  C   ASP A 248      34.200  41.490  16.380  1.00  0.00           C
ATOM   3828  O   ASP A 248      35.310  42.010  16.150  1.00  0.00           O
ATOM   3829  N   ILE A 249      33.640  41.720  17.560  1.00  0.00           N
ATOM   3830  HN  ILE A 249      32.760  41.280  17.740  1.00  0.00           H
ATOM   3831  CA  ILE A 249      34.150  42.600  18.550  1.00  0.00           C
ATOM   3832  HA  ILE A 249      34.520  43.480  18.040  1.00  0.00           H
ATOM   3833  CB  ILE A 249      33.100  43.040  19.520  1.00  0.00           C
ATOM   3834  HB  ILE A 249      32.440  42.180  19.780  1.00  0.00           H
ATOM   3835  CG2 ILE A 249      33.600  43.510  20.920  1.00  0.00           C
ATOM   3836 1HG2 ILE A 249      32.840  44.140  21.420  1.00  0.00           H
ATOM   3837 2HG2 ILE A 249      34.560  44.050  20.820  1.00  0.00           H
ATOM   3838 3HG2 ILE A 249      33.820  42.610  21.540  1.00  0.00           H
ATOM   3839  CG1 ILE A 249      32.130  43.990  18.880  1.00  0.00           C
ATOM   3840 1HG1 ILE A 249      32.030  43.810  17.790  1.00  0.00           H
ATOM   3841 2HG1 ILE A 249      32.370  45.060  19.000  1.00  0.00           H
ATOM   3842  CD  ILE A 249      30.750  43.890  19.530  1.00  0.00           C
ATOM   3843  HD1 ILE A 249      30.090  44.730  19.210  1.00  0.00           H
ATOM   3844  HD2 ILE A 249      30.840  44.150  20.610  1.00  0.00           H
ATOM   3845  HD3 ILE A 249      30.280  42.890  19.460  1.00  0.00           H
ATOM   3846  C   ILE A 249      35.390  41.990  19.160  1.00  0.00           C
ATOM   3847  O   ILE A 249      36.310  42.700  19.520  1.00  0.00           O
ATOM   3848  N   LEU A 250      35.470  40.640  19.370  1.00  0.00           N
ATOM   3849  HN  LEU A 250      34.670  40.040  19.300  1.00  0.00           H
ATOM   3850  CA  LEU A 250      36.630  40.000  19.980  1.00  0.00           C
ATOM   3851  HA  LEU A 250      37.020  40.600  20.790  1.00  0.00           H
ATOM   3852  CB  LEU A 250      36.440  38.560  20.520  1.00  0.00           C
ATOM   3853  HB1 LEU A 250      37.440  38.140  20.740  1.00  0.00           H
ATOM   3854  HB2 LEU A 250      35.960  38.010  19.680  1.00  0.00           H
ATOM   3855  CG  LEU A 250      35.710  38.310  21.800  1.00  0.00           C
ATOM   3856  HG  LEU A 250      34.850  39.010  21.750  1.00  0.00           H
ATOM   3857  CD1 LEU A 250      35.350  36.830  21.960  1.00  0.00           C
ATOM   3858 1HD1 LEU A 250      34.940  36.540  20.960  1.00  0.00           H
ATOM   3859 2HD1 LEU A 250      34.510  36.680  22.670  1.00  0.00           H
ATOM   3860 3HD1 LEU A 250      36.260  36.280  22.270  1.00  0.00           H
ATOM   3861  CD2 LEU A 250      36.360  38.860  23.090  1.00  0.00           C
ATOM   3862 1HD2 LEU A 250      36.380  39.970  22.970  1.00  0.00           H
ATOM   3863 2HD2 LEU A 250      37.400  38.480  23.240  1.00  0.00           H
ATOM   3864 3HD2 LEU A 250      35.790  38.570  23.990  1.00  0.00           H
ATOM   3865  C   LEU A 250      37.850  39.830  19.010  1.00  0.00           C
ATOM   3866  O   LEU A 250      38.950  39.610  19.480  1.00  0.00           O
ATOM   3867  N   GLY A 251      37.610  40.080  17.670  1.00  0.00           N
ATOM   3868  HN  GLY A 251      36.640  40.220  17.480  1.00  0.00           H
ATOM   3869  CA  GLY A 251      38.640  40.260  16.560  1.00  0.00           C
ATOM   3870  HA1 GLY A 251      38.100  40.780  15.780  1.00  0.00           H
ATOM   3871  HA2 GLY A 251      38.940  39.250  16.340  1.00  0.00           H
ATOM   3872  C   GLY A 251      39.870  41.040  17.000  1.00  0.00           C
ATOM   3873  O   GLY A 251      40.930  40.400  16.970  1.00  0.00           O
ATOM   3874  N   PRO A 252      39.880  42.300  17.450  1.00  0.00           N
ATOM   3875  CD  PRO A 252      38.880  43.300  17.000  1.00  0.00           C
ATOM   3876  HD1 PRO A 252      38.050  43.130  17.710  1.00  0.00           H
ATOM   3877  HD2 PRO A 252      38.610  43.050  15.950  1.00  0.00           H
ATOM   3878  CA  PRO A 252      41.140  42.960  17.880  1.00  0.00           C
ATOM   3879  HA  PRO A 252      41.840  42.950  17.060  1.00  0.00           H
ATOM   3880  CB  PRO A 252      40.610  44.420  18.240  1.00  0.00           C
ATOM   3881  HB1 PRO A 252      41.580  44.970  18.210  1.00  0.00           H
ATOM   3882  HB2 PRO A 252      40.200  44.390  19.270  1.00  0.00           H
ATOM   3883  CG  PRO A 252      39.520  44.670  17.130  1.00  0.00           C
ATOM   3884  HG1 PRO A 252      38.810  45.440  17.500  1.00  0.00           H
ATOM   3885  HG2 PRO A 252      39.950  44.880  16.130  1.00  0.00           H
ATOM   3886  C   PRO A 252      41.950  42.330  19.030  1.00  0.00           C
ATOM   3887  O   PRO A 252      43.240  42.400  19.000  1.00  0.00           O
ATOM   3888  N   LEU A 253      41.300  41.800  20.060  1.00  0.00           N
ATOM   3889  HN  LEU A 253      40.300  41.800  20.100  1.00  0.00           H
ATOM   3890  CA  LEU A 253      41.960  40.930  21.070  1.00  0.00           C
ATOM   3891  HA  LEU A 253      42.830  41.400  21.490  1.00  0.00           H
ATOM   3892  CB  LEU A 253      40.990  40.660  22.290  1.00  0.00           C
ATOM   3893  HB1 LEU A 253      41.460  39.980  23.030  1.00  0.00           H
ATOM   3894  HB2 LEU A 253      40.090  40.150  21.890  1.00  0.00           H
ATOM   3895  CG  LEU A 253      40.380  41.990  22.880  1.00  0.00           C
ATOM   3896  HG  LEU A 253      39.500  42.310  22.290  1.00  0.00           H
ATOM   3897  CD1 LEU A 253      39.710  41.560  24.220  1.00  0.00           C
ATOM   3898 1HD1 LEU A 253      38.710  41.100  24.050  1.00  0.00           H
ATOM   3899 2HD1 LEU A 253      39.520  42.390  24.940  1.00  0.00           H
ATOM   3900 3HD1 LEU A 253      40.400  40.840  24.700  1.00  0.00           H
ATOM   3901  CD2 LEU A 253      41.220  43.260  23.160  1.00  0.00           C
ATOM   3902 1HD2 LEU A 253      40.570  43.880  23.810  1.00  0.00           H
ATOM   3903 2HD2 LEU A 253      41.310  43.970  22.310  1.00  0.00           H
ATOM   3904 3HD2 LEU A 253      42.200  43.170  23.670  1.00  0.00           H
ATOM   3905  C   LEU A 253      42.450  39.530  20.550  1.00  0.00           C
ATOM   3906  O   LEU A 253      43.470  39.000  21.040  1.00  0.00           O
ATOM   3907  N   SER A 254      41.730  38.830  19.670  1.00  0.00           N
ATOM   3908  HN  SER A 254      40.910  39.250  19.290  1.00  0.00           H
ATOM   3909  CA  SER A 254      42.260  37.620  18.990  1.00  0.00           C
ATOM   3910  HA  SER A 254      42.650  36.890  19.690  1.00  0.00           H
ATOM   3911  CB  SER A 254      41.220  36.870  18.120  1.00  0.00           C
ATOM   3912  HB1 SER A 254      40.930  37.550  17.290  1.00  0.00           H
ATOM   3913  HB2 SER A 254      40.260  36.790  18.660  1.00  0.00           H
ATOM   3914  OG  SER A 254      41.660  35.630  17.620  1.00  0.00           O
ATOM   3915  HG1 SER A 254      41.860  35.160  18.430  1.00  0.00           H
ATOM   3916  C   SER A 254      43.500  37.980  18.200  1.00  0.00           C
ATOM   3917  O   SER A 254      44.540  37.360  18.280  1.00  0.00           O
ATOM   3918  N   ALA A 255      43.500  38.990  17.410  1.00  0.00           N
ATOM   3919  HN  ALA A 255      42.650  39.510  17.360  1.00  0.00           H
ATOM   3920  CA  ALA A 255      44.600  39.460  16.650  1.00  0.00           C
ATOM   3921  HA  ALA A 255      44.830  38.650  15.970  1.00  0.00           H
ATOM   3922  CB  ALA A 255      44.270  40.740  15.740  1.00  0.00           C
ATOM   3923  HB1 ALA A 255      44.880  40.880  14.820  1.00  0.00           H
ATOM   3924  HB2 ALA A 255      44.170  41.720  16.270  1.00  0.00           H
ATOM   3925  HB3 ALA A 255      43.220  40.560  15.450  1.00  0.00           H
ATOM   3926  C   ALA A 255      45.820  39.890  17.500  1.00  0.00           C
ATOM   3927  O   ALA A 255      46.960  39.550  17.260  1.00  0.00           O
ATOM   3928  N   GLN A 256      45.640  40.670  18.570  1.00  0.00           N
ATOM   3929  HN  GLN A 256      44.790  41.170  18.710  1.00  0.00           H
ATOM   3930  CA  GLN A 256      46.670  41.170  19.500  1.00  0.00           C
ATOM   3931  HA  GLN A 256      47.410  41.770  18.990  1.00  0.00           H
ATOM   3932  CB  GLN A 256      45.980  42.170  20.370  1.00  0.00           C
ATOM   3933  HB1 GLN A 256      45.070  41.840  20.920  1.00  0.00           H
ATOM   3934  HB2 GLN A 256      45.830  43.060  19.720  1.00  0.00           H
ATOM   3935  CG  GLN A 256      46.790  42.650  21.660  1.00  0.00           C
ATOM   3936  HG1 GLN A 256      46.850  41.960  22.530  1.00  0.00           H
ATOM   3937  HG2 GLN A 256      46.170  43.430  22.160  1.00  0.00           H
ATOM   3938  CD  GLN A 256      48.220  43.200  21.430  1.00  0.00           C
ATOM   3939  OE1 GLN A 256      49.180  42.780  22.130  1.00  0.00           O
ATOM   3940  NE2 GLN A 256      48.400  43.900  20.290  1.00  0.00           N
ATOM   3941 1HE2 GLN A 256      47.600  44.340  19.880  1.00  0.00           H
ATOM   3942 2HE2 GLN A 256      49.270  43.960  19.790  1.00  0.00           H
ATOM   3943  C   GLN A 256      47.350  40.080  20.330  1.00  0.00           C
ATOM   3944  O   GLN A 256      48.570  40.030  20.480  1.00  0.00           O
ATOM   3945  N   THR A 257      46.580  39.030  20.830  1.00  0.00           N
ATOM   3946  HN  THR A 257      45.610  38.850  20.680  1.00  0.00           H
ATOM   3947  CA  THR A 257      47.190  37.830  21.430  1.00  0.00           C
ATOM   3948  HA  THR A 257      47.940  38.200  22.110  1.00  0.00           H
ATOM   3949  CB  THR A 257      46.250  37.050  22.250  1.00  0.00           C
ATOM   3950  HB  THR A 257      46.710  36.120  22.640  1.00  0.00           H
ATOM   3951  OG1 THR A 257      45.000  36.800  21.500  1.00  0.00           O
ATOM   3952  HG1 THR A 257      44.510  37.620  21.520  1.00  0.00           H
ATOM   3953  CG2 THR A 257      45.900  37.880  23.490  1.00  0.00           C
ATOM   3954 1HG2 THR A 257      45.540  38.900  23.240  1.00  0.00           H
ATOM   3955 2HG2 THR A 257      46.860  37.930  24.060  1.00  0.00           H
ATOM   3956 3HG2 THR A 257      45.060  37.440  24.060  1.00  0.00           H
ATOM   3957  C   THR A 257      47.880  36.880  20.440  1.00  0.00           C
ATOM   3958  O   THR A 257      48.920  36.340  20.680  1.00  0.00           O
ATOM   3959  N   GLY A 258      47.180  36.630  19.300  1.00  0.00           N
ATOM   3960  HN  GLY A 258      46.280  37.060  19.350  1.00  0.00           H
ATOM   3961  CA  GLY A 258      47.360  35.600  18.280  1.00  0.00           C
ATOM   3962  HA1 GLY A 258      48.400  35.380  18.120  1.00  0.00           H
ATOM   3963  HA2 GLY A 258      46.830  35.930  17.400  1.00  0.00           H
ATOM   3964  C   GLY A 258      46.630  34.340  18.720  1.00  0.00           C
ATOM   3965  O   GLY A 258      46.960  33.280  18.240  1.00  0.00           O
ATOM   3966  N   ILE A 259      45.590  34.400  19.560  1.00  0.00           N
ATOM   3967  HN  ILE A 259      45.540  35.270  20.040  1.00  0.00           H
ATOM   3968  CA  ILE A 259      44.880  33.210  20.030  1.00  0.00           C
ATOM   3969  HA  ILE A 259      45.290  32.320  19.580  1.00  0.00           H
ATOM   3970  CB  ILE A 259      44.910  33.000  21.560  1.00  0.00           C
ATOM   3971  HB  ILE A 259      44.260  33.720  22.110  1.00  0.00           H
ATOM   3972  CG2 ILE A 259      44.360  31.600  21.980  1.00  0.00           C
ATOM   3973 1HG2 ILE A 259      44.220  31.480  23.070  1.00  0.00           H
ATOM   3974 2HG2 ILE A 259      44.890  30.740  21.530  1.00  0.00           H
ATOM   3975 3HG2 ILE A 259      43.340  31.620  21.530  1.00  0.00           H
ATOM   3976  CG1 ILE A 259      46.290  33.200  22.180  1.00  0.00           C
ATOM   3977 1HG1 ILE A 259      46.060  33.130  23.270  1.00  0.00           H
ATOM   3978 2HG1 ILE A 259      46.740  34.190  21.930  1.00  0.00           H
ATOM   3979  CD  ILE A 259      47.360  32.160  21.740  1.00  0.00           C
ATOM   3980  HD1 ILE A 259      47.020  31.150  22.050  1.00  0.00           H
ATOM   3981  HD2 ILE A 259      48.310  32.270  22.310  1.00  0.00           H
ATOM   3982  HD3 ILE A 259      47.550  32.180  20.640  1.00  0.00           H
ATOM   3983  C   ILE A 259      43.410  33.330  19.490  1.00  0.00           C
ATOM   3984  O   ILE A 259      42.650  34.230  19.840  1.00  0.00           O
ATOM   3985  N   ALA A 260      42.980  32.340  18.640  1.00  0.00           N
ATOM   3986  HN  ALA A 260      43.570  31.620  18.300  1.00  0.00           H
ATOM   3987  CA  ALA A 260      41.620  32.190  18.220  1.00  0.00           C
ATOM   3988  HA  ALA A 260      41.380  33.130  17.750  1.00  0.00           H
ATOM   3989  CB  ALA A 260      41.490  30.980  17.300  1.00  0.00           C
ATOM   3990  HB1 ALA A 260      42.360  30.900  16.610  1.00  0.00           H
ATOM   3991  HB2 ALA A 260      40.640  31.310  16.660  1.00  0.00           H
ATOM   3992  HB3 ALA A 260      41.340  29.980  17.760  1.00  0.00           H
ATOM   3993  C   ALA A 260      40.520  32.130  19.240  1.00  0.00           C
ATOM   3994  O   ALA A 260      40.680  31.480  20.260  1.00  0.00           O
ATOM   3995  N   VAL A 261      39.280  32.650  18.960  1.00  0.00           N
ATOM   3996  HN  VAL A 261      39.210  33.090  18.060  1.00  0.00           H
ATOM   3997  CA  VAL A 261      38.090  32.600  19.810  1.00  0.00           C
ATOM   3998  HA  VAL A 261      38.420  32.990  20.760  1.00  0.00           H
ATOM   3999  CB  VAL A 261      36.890  33.460  19.430  1.00  0.00           C
ATOM   4000  HB  VAL A 261      36.560  33.230  18.400  1.00  0.00           H
ATOM   4001  CG1 VAL A 261      35.710  33.080  20.390  1.00  0.00           C
ATOM   4002 1HG1 VAL A 261      35.990  33.030  21.460  1.00  0.00           H
ATOM   4003 2HG1 VAL A 261      35.430  32.040  20.110  1.00  0.00           H
ATOM   4004 3HG1 VAL A 261      34.790  33.660  20.140  1.00  0.00           H
ATOM   4005  CG2 VAL A 261      37.320  34.960  19.430  1.00  0.00           C
ATOM   4006 1HG2 VAL A 261      37.590  35.260  20.470  1.00  0.00           H
ATOM   4007 2HG2 VAL A 261      36.480  35.600  19.100  1.00  0.00           H
ATOM   4008 3HG2 VAL A 261      38.120  35.070  18.680  1.00  0.00           H
ATOM   4009  C   VAL A 261      37.710  31.150  20.150  1.00  0.00           C
ATOM   4010  O   VAL A 261      37.530  30.760  21.320  1.00  0.00           O
ATOM   4011  N   LEU A 262      37.670  30.260  19.110  1.00  0.00           N
ATOM   4012  HN  LEU A 262      37.900  30.590  18.200  1.00  0.00           H
ATOM   4013  CA  LEU A 262      37.430  28.800  19.350  1.00  0.00           C
ATOM   4014  HA  LEU A 262      36.440  28.650  19.740  1.00  0.00           H
ATOM   4015  CB  LEU A 262      37.490  27.990  18.090  1.00  0.00           C
ATOM   4016  HB1 LEU A 262      37.790  26.950  18.360  1.00  0.00           H
ATOM   4017  HB2 LEU A 262      38.190  28.430  17.350  1.00  0.00           H
ATOM   4018  CG  LEU A 262      36.190  27.840  17.240  1.00  0.00           C
ATOM   4019  HG  LEU A 262      35.370  27.550  17.930  1.00  0.00           H
ATOM   4020  CD1 LEU A 262      35.760  29.130  16.480  1.00  0.00           C
ATOM   4021 1HD1 LEU A 262      34.700  29.050  16.150  1.00  0.00           H
ATOM   4022 2HD1 LEU A 262      36.340  29.220  15.540  1.00  0.00           H
ATOM   4023 3HD1 LEU A 262      35.800  30.030  17.130  1.00  0.00           H
ATOM   4024  CD2 LEU A 262      36.530  26.810  16.260  1.00  0.00           C
ATOM   4025 1HD2 LEU A 262      36.750  25.780  16.640  1.00  0.00           H
ATOM   4026 2HD2 LEU A 262      37.330  27.180  15.590  1.00  0.00           H
ATOM   4027 3HD2 LEU A 262      35.590  26.510  15.750  1.00  0.00           H
ATOM   4028  C   LEU A 262      38.410  28.140  20.300  1.00  0.00           C
ATOM   4029  O   LEU A 262      38.130  27.290  21.200  1.00  0.00           O
ATOM   4030  N   ASP A 263      39.720  28.520  20.260  1.00  0.00           N
ATOM   4031  HN  ASP A 263      40.050  29.170  19.580  1.00  0.00           H
ATOM   4032  CA  ASP A 263      40.770  28.060  21.130  1.00  0.00           C
ATOM   4033  HA  ASP A 263      40.560  27.020  21.290  1.00  0.00           H
ATOM   4034  CB  ASP A 263      42.160  28.370  20.590  1.00  0.00           C
ATOM   4035  HB1 ASP A 263      42.960  27.950  21.230  1.00  0.00           H
ATOM   4036  HB2 ASP A 263      42.300  29.470  20.440  1.00  0.00           H
ATOM   4037  CG  ASP A 263      42.440  27.490  19.320  1.00  0.00           C
ATOM   4038  OD1 ASP A 263      41.510  26.850  18.780  1.00  0.00           O
ATOM   4039  OD2 ASP A 263      43.570  27.610  18.850  1.00  0.00           O
ATOM   4040  C   ASP A 263      40.670  28.580  22.500  1.00  0.00           C
ATOM   4041  O   ASP A 263      40.930  27.850  23.480  1.00  0.00           O
ATOM   4042  N   MET A 264      40.290  29.850  22.680  1.00  0.00           N
ATOM   4043  HN  MET A 264      40.210  30.340  21.810  1.00  0.00           H
ATOM   4044  CA  MET A 264      39.940  30.420  23.950  1.00  0.00           C
ATOM   4045  HA  MET A 264      40.820  30.230  24.560  1.00  0.00           H
ATOM   4046  CB  MET A 264      39.830  31.980  23.950  1.00  0.00           C
ATOM   4047  HB1 MET A 264      38.790  32.200  23.630  1.00  0.00           H
ATOM   4048  HB2 MET A 264      40.540  32.330  23.170  1.00  0.00           H
ATOM   4049  CG  MET A 264      39.910  32.770  25.280  1.00  0.00           C
ATOM   4050  HG1 MET A 264      38.980  32.340  25.700  1.00  0.00           H
ATOM   4051  HG2 MET A 264      39.720  33.860  25.300  1.00  0.00           H
ATOM   4052  SD  MET A 264      41.340  32.330  26.280  1.00  0.00           S
ATOM   4053  CE  MET A 264      42.350  33.480  25.360  1.00  0.00           C
ATOM   4054  HE1 MET A 264      41.920  34.500  25.440  1.00  0.00           H
ATOM   4055  HE2 MET A 264      42.420  33.130  24.300  1.00  0.00           H
ATOM   4056  HE3 MET A 264      43.370  33.610  25.780  1.00  0.00           H
ATOM   4057  C   MET A 264      38.670  29.840  24.580  1.00  0.00           C
ATOM   4058  O   MET A 264      38.510  29.510  25.780  1.00  0.00           O
ATOM   4059  N   CYS A 265      37.710  29.560  23.770  1.00  0.00           N
ATOM   4060  HN  CYS A 265      37.710  30.100  22.940  1.00  0.00           H
ATOM   4061  CA  CYS A 265      36.510  28.900  24.090  1.00  0.00           C
ATOM   4062  HA  CYS A 265      36.050  29.390  24.930  1.00  0.00           H
ATOM   4063  CB  CYS A 265      35.400  28.850  22.980  1.00  0.00           C
ATOM   4064  HB1 CYS A 265      34.620  28.100  23.220  1.00  0.00           H
ATOM   4065  HB2 CYS A 265      35.890  28.560  22.030  1.00  0.00           H
ATOM   4066  SG  CYS A 265      34.760  30.430  22.940  1.00  0.00           S
ATOM   4067  HG1 CYS A 265      35.840  30.590  22.190  1.00  0.00           H
ATOM   4068  C   CYS A 265      36.730  27.500  24.630  1.00  0.00           C
ATOM   4069  O   CYS A 265      36.150  27.130  25.610  1.00  0.00           O
ATOM   4070  N   ALA A 266      37.710  26.760  24.020  1.00  0.00           N
ATOM   4071  HN  ALA A 266      38.190  27.010  23.190  1.00  0.00           H
ATOM   4072  CA  ALA A 266      38.160  25.530  24.630  1.00  0.00           C
ATOM   4073  HA  ALA A 266      37.300  24.890  24.750  1.00  0.00           H
ATOM   4074  CB  ALA A 266      39.190  24.890  23.710  1.00  0.00           C
ATOM   4075  HB1 ALA A 266      40.030  25.520  23.350  1.00  0.00           H
ATOM   4076  HB2 ALA A 266      38.680  24.470  22.820  1.00  0.00           H
ATOM   4077  HB3 ALA A 266      39.530  23.970  24.230  1.00  0.00           H
ATOM   4078  C   ALA A 266      38.780  25.660  26.000  1.00  0.00           C
ATOM   4079  O   ALA A 266      38.430  24.990  26.970  1.00  0.00           O
ATOM   4080  N   ALA A 267      39.750  26.600  26.070  1.00  0.00           N
ATOM   4081  HN  ALA A 267      40.040  27.110  25.270  1.00  0.00           H
ATOM   4082  CA  ALA A 267      40.340  27.070  27.330  1.00  0.00           C
ATOM   4083  HA  ALA A 267      40.970  26.250  27.660  1.00  0.00           H
ATOM   4084  CB  ALA A 267      41.160  28.340  27.040  1.00  0.00           C
ATOM   4085  HB1 ALA A 267      41.780  28.570  27.940  1.00  0.00           H
ATOM   4086  HB2 ALA A 267      40.440  29.150  26.810  1.00  0.00           H
ATOM   4087  HB3 ALA A 267      41.800  28.210  26.140  1.00  0.00           H
ATOM   4088  C   ALA A 267      39.330  27.370  28.500  1.00  0.00           C
ATOM   4089  O   ALA A 267      39.500  26.880  29.620  1.00  0.00           O
ATOM   4090  N   LEU A 268      38.300  28.160  28.240  1.00  0.00           N
ATOM   4091  HN  LEU A 268      38.260  28.480  27.290  1.00  0.00           H
ATOM   4092  CA  LEU A 268      37.080  28.450  29.050  1.00  0.00           C
ATOM   4093  HA  LEU A 268      37.390  29.040  29.900  1.00  0.00           H
ATOM   4094  CB  LEU A 268      36.160  29.440  28.250  1.00  0.00           C
ATOM   4095  HB1 LEU A 268      35.890  29.010  27.260  1.00  0.00           H
ATOM   4096  HB2 LEU A 268      36.780  30.330  28.020  1.00  0.00           H
ATOM   4097  CG  LEU A 268      34.890  29.960  28.950  1.00  0.00           C
ATOM   4098  HG  LEU A 268      34.150  29.140  28.960  1.00  0.00           H
ATOM   4099  CD1 LEU A 268      35.160  30.420  30.410  1.00  0.00           C
ATOM   4100 1HD1 LEU A 268      36.030  31.100  30.260  1.00  0.00           H
ATOM   4101 2HD1 LEU A 268      35.490  29.640  31.130  1.00  0.00           H
ATOM   4102 3HD1 LEU A 268      34.390  31.100  30.820  1.00  0.00           H
ATOM   4103  CD2 LEU A 268      34.380  31.100  28.050  1.00  0.00           C
ATOM   4104 1HD2 LEU A 268      35.100  31.930  27.890  1.00  0.00           H
ATOM   4105 2HD2 LEU A 268      33.470  31.520  28.530  1.00  0.00           H
ATOM   4106 3HD2 LEU A 268      34.050  30.750  27.050  1.00  0.00           H
ATOM   4107  C   LEU A 268      36.280  27.220  29.470  1.00  0.00           C
ATOM   4108  O   LEU A 268      36.030  26.930  30.610  1.00  0.00           O
ATOM   4109  N   LYS A 269      35.940  26.370  28.470  1.00  0.00           N
ATOM   4110  HN  LYS A 269      36.150  26.530  27.510  1.00  0.00           H
ATOM   4111  CA  LYS A 269      35.320  25.100  28.730  1.00  0.00           C
ATOM   4112  HA  LYS A 269      34.350  25.160  29.200  1.00  0.00           H
ATOM   4113  CB  LYS A 269      35.100  24.330  27.420  1.00  0.00           C
ATOM   4114  HB1 LYS A 269      36.070  24.360  26.880  1.00  0.00           H
ATOM   4115  HB2 LYS A 269      34.440  24.930  26.770  1.00  0.00           H
ATOM   4116  CG  LYS A 269      34.450  22.900  27.370  1.00  0.00           C
ATOM   4117  HG1 LYS A 269      33.900  22.830  26.400  1.00  0.00           H
ATOM   4118  HG2 LYS A 269      33.670  22.740  28.140  1.00  0.00           H
ATOM   4119  CD  LYS A 269      35.460  21.680  27.540  1.00  0.00           C
ATOM   4120  HD1 LYS A 269      34.820  20.780  27.430  1.00  0.00           H
ATOM   4121  HD2 LYS A 269      35.840  21.730  28.580  1.00  0.00           H
ATOM   4122  CE  LYS A 269      36.450  21.690  26.490  1.00  0.00           C
ATOM   4123  HE1 LYS A 269      37.210  22.500  26.450  1.00  0.00           H
ATOM   4124  HE2 LYS A 269      36.010  21.670  25.470  1.00  0.00           H
ATOM   4125  NZ  LYS A 269      37.250  20.450  26.500  1.00  0.00           N
ATOM   4126  HZ1 LYS A 269      37.790  20.270  27.370  1.00  0.00           H
ATOM   4127  HZ2 LYS A 269      37.940  20.480  25.730  1.00  0.00           H
ATOM   4128  HZ3 LYS A 269      36.610  19.640  26.400  1.00  0.00           H
ATOM   4129  C   LYS A 269      36.150  24.190  29.630  1.00  0.00           C
ATOM   4130  O   LYS A 269      35.580  23.570  30.480  1.00  0.00           O
ATOM   4131  N   GLU A 270      37.520  24.110  29.500  1.00  0.00           N
ATOM   4132  HN  GLU A 270      37.990  24.460  28.690  1.00  0.00           H
ATOM   4133  CA  GLU A 270      38.340  23.400  30.460  1.00  0.00           C
ATOM   4134  HA  GLU A 270      37.830  22.450  30.520  1.00  0.00           H
ATOM   4135  CB  GLU A 270      39.710  23.250  29.930  1.00  0.00           C
ATOM   4136  HB1 GLU A 270      40.410  22.890  30.710  1.00  0.00           H
ATOM   4137  HB2 GLU A 270      40.050  24.230  29.540  1.00  0.00           H
ATOM   4138  CG  GLU A 270      39.860  22.200  28.790  1.00  0.00           C
ATOM   4139  HG1 GLU A 270      40.930  22.190  28.490  1.00  0.00           H
ATOM   4140  HG2 GLU A 270      39.260  22.590  27.940  1.00  0.00           H
ATOM   4141  CD  GLU A 270      39.580  20.730  29.260  1.00  0.00           C
ATOM   4142  OE1 GLU A 270      38.690  20.050  28.630  1.00  0.00           O
ATOM   4143  OE2 GLU A 270      40.260  20.260  30.230  1.00  0.00           O
ATOM   4144  C   GLU A 270      38.270  24.000  31.880  1.00  0.00           C
ATOM   4145  O   GLU A 270      38.150  23.200  32.770  1.00  0.00           O
ATOM   4146  N   LEU A 271      38.300  25.350  32.020  1.00  0.00           N
ATOM   4147  HN  LEU A 271      38.570  25.910  31.250  1.00  0.00           H
ATOM   4148  CA  LEU A 271      38.110  25.950  33.340  1.00  0.00           C
ATOM   4149  HA  LEU A 271      38.750  25.450  34.060  1.00  0.00           H
ATOM   4150  CB  LEU A 271      38.390  27.500  33.370  1.00  0.00           C
ATOM   4151  HB1 LEU A 271      38.130  27.940  34.360  1.00  0.00           H
ATOM   4152  HB2 LEU A 271      37.740  28.100  32.690  1.00  0.00           H
ATOM   4153  CG  LEU A 271      39.780  27.830  33.020  1.00  0.00           C
ATOM   4154  HG  LEU A 271      40.100  27.200  32.160  1.00  0.00           H
ATOM   4155  CD1 LEU A 271      39.900  29.290  32.660  1.00  0.00           C
ATOM   4156 1HD1 LEU A 271      40.050  29.800  33.640  1.00  0.00           H
ATOM   4157 2HD1 LEU A 271      38.990  29.800  32.290  1.00  0.00           H
ATOM   4158 3HD1 LEU A 271      40.750  29.440  31.950  1.00  0.00           H
ATOM   4159  CD2 LEU A 271      40.680  27.450  34.170  1.00  0.00           C
ATOM   4160 1HD2 LEU A 271      40.590  26.350  34.310  1.00  0.00           H
ATOM   4161 2HD2 LEU A 271      40.410  28.070  35.060  1.00  0.00           H
ATOM   4162 3HD2 LEU A 271      41.750  27.460  33.900  1.00  0.00           H
ATOM   4163  C   LEU A 271      36.750  25.760  33.880  1.00  0.00           C
ATOM   4164  O   LEU A 271      36.570  25.400  35.030  1.00  0.00           O
ATOM   4165  N   LEU A 272      35.690  25.860  33.170  1.00  0.00           N
ATOM   4166  HN  LEU A 272      35.630  26.310  32.280  1.00  0.00           H
ATOM   4167  CA  LEU A 272      34.440  25.450  33.660  1.00  0.00           C
ATOM   4168  HA  LEU A 272      34.230  25.990  34.570  1.00  0.00           H
ATOM   4169  CB  LEU A 272      33.300  25.900  32.700  1.00  0.00           C
ATOM   4170  HB1 LEU A 272      32.250  25.660  32.970  1.00  0.00           H
ATOM   4171  HB2 LEU A 272      33.480  25.400  31.730  1.00  0.00           H
ATOM   4172  CG  LEU A 272      33.210  27.460  32.510  1.00  0.00           C
ATOM   4173  HG  LEU A 272      34.250  27.750  32.260  1.00  0.00           H
ATOM   4174  CD1 LEU A 272      32.230  27.750  31.360  1.00  0.00           C
ATOM   4175 1HD1 LEU A 272      32.680  27.420  30.390  1.00  0.00           H
ATOM   4176 2HD1 LEU A 272      31.990  28.840  31.390  1.00  0.00           H
ATOM   4177 3HD1 LEU A 272      31.280  27.270  31.670  1.00  0.00           H
ATOM   4178  CD2 LEU A 272      32.810  28.260  33.820  1.00  0.00           C
ATOM   4179 1HD2 LEU A 272      33.530  28.090  34.650  1.00  0.00           H
ATOM   4180 2HD2 LEU A 272      31.780  27.930  34.100  1.00  0.00           H
ATOM   4181 3HD2 LEU A 272      32.940  29.340  33.620  1.00  0.00           H
ATOM   4182  C   LEU A 272      34.280  23.960  34.130  1.00  0.00           C
ATOM   4183  O   LEU A 272      33.840  23.650  35.250  1.00  0.00           O
ATOM   4184  N   GLN A 273      34.700  22.980  33.270  1.00  0.00           N
ATOM   4185  HN  GLN A 273      35.150  23.240  32.420  1.00  0.00           H
ATOM   4186  CA  GLN A 273      34.650  21.560  33.660  1.00  0.00           C
ATOM   4187  HA  GLN A 273      33.630  21.320  33.920  1.00  0.00           H
ATOM   4188  CB  GLN A 273      35.030  20.760  32.410  1.00  0.00           C
ATOM   4189  HB1 GLN A 273      35.130  19.660  32.550  1.00  0.00           H
ATOM   4190  HB2 GLN A 273      36.000  21.140  32.040  1.00  0.00           H
ATOM   4191  CG  GLN A 273      33.960  20.890  31.240  1.00  0.00           C
ATOM   4192  HG1 GLN A 273      34.400  20.410  30.340  1.00  0.00           H
ATOM   4193  HG2 GLN A 273      33.870  21.960  30.940  1.00  0.00           H
ATOM   4194  CD  GLN A 273      32.590  20.170  31.610  1.00  0.00           C
ATOM   4195  OE1 GLN A 273      31.500  20.720  31.520  1.00  0.00           O
ATOM   4196  NE2 GLN A 273      32.650  18.860  31.910  1.00  0.00           N
ATOM   4197 1HE2 GLN A 273      31.820  18.330  32.120  1.00  0.00           H
ATOM   4198 2HE2 GLN A 273      33.560  18.490  32.080  1.00  0.00           H
ATOM   4199  C   GLN A 273      35.600  21.230  34.790  1.00  0.00           C
ATOM   4200  O   GLN A 273      35.200  20.460  35.700  1.00  0.00           O
ATOM   4201  N   ASN A 274      36.850  21.760  34.910  1.00  0.00           N
ATOM   4202  HN  ASN A 274      37.140  22.390  34.190  1.00  0.00           H
ATOM   4203  CA  ASN A 274      37.710  21.450  36.090  1.00  0.00           C
ATOM   4204  HA  ASN A 274      37.630  20.390  36.290  1.00  0.00           H
ATOM   4205  CB  ASN A 274      39.250  21.620  35.600  1.00  0.00           C
ATOM   4206  HB1 ASN A 274      39.350  22.640  35.200  1.00  0.00           H
ATOM   4207  HB2 ASN A 274      39.340  20.790  34.870  1.00  0.00           H
ATOM   4208  CG  ASN A 274      40.190  21.300  36.690  1.00  0.00           C
ATOM   4209  OD1 ASN A 274      40.620  20.140  36.930  1.00  0.00           O
ATOM   4210  ND2 ASN A 274      40.600  22.380  37.420  1.00  0.00           N
ATOM   4211 1HD2 ASN A 274      40.180  23.260  37.230  1.00  0.00           H
ATOM   4212 2HD2 ASN A 274      41.200  22.200  38.190  1.00  0.00           H
ATOM   4213  C   ASN A 274      37.410  22.150  37.410  1.00  0.00           C
ATOM   4214  O   ASN A 274      37.780  21.690  38.490  1.00  0.00           O
ATOM   4215  N   GLY A 275      36.710  23.270  37.360  1.00  0.00           N
ATOM   4216  HN  GLY A 275      36.240  23.540  36.520  1.00  0.00           H
ATOM   4217  CA  GLY A 275      36.850  24.350  38.260  1.00  0.00           C
ATOM   4218  HA1 GLY A 275      36.970  23.890  39.230  1.00  0.00           H
ATOM   4219  HA2 GLY A 275      35.970  24.970  38.200  1.00  0.00           H
ATOM   4220  C   GLY A 275      38.090  25.130  38.250  1.00  0.00           C
ATOM   4221  O   GLY A 275      39.130  24.840  37.650  1.00  0.00           O
ATOM   4222  N   MET A 276      38.070  26.290  38.980  1.00  0.00           N
ATOM   4223  HN  MET A 276      37.230  26.470  39.490  1.00  0.00           H
ATOM   4224  CA  MET A 276      39.170  27.120  39.320  1.00  0.00           C
ATOM   4225  HA  MET A 276      39.810  27.190  38.450  1.00  0.00           H
ATOM   4226  CB  MET A 276      38.640  28.520  39.680  1.00  0.00           C
ATOM   4227  HB1 MET A 276      39.390  29.200  40.130  1.00  0.00           H
ATOM   4228  HB2 MET A 276      37.890  28.410  40.490  1.00  0.00           H
ATOM   4229  CG  MET A 276      37.830  29.290  38.600  1.00  0.00           C
ATOM   4230  HG1 MET A 276      37.460  30.220  39.090  1.00  0.00           H
ATOM   4231  HG2 MET A 276      36.880  28.730  38.520  1.00  0.00           H
ATOM   4232  SD  MET A 276      38.810  29.650  37.060  1.00  0.00           S
ATOM   4233  CE  MET A 276      40.220  30.360  37.800  1.00  0.00           C
ATOM   4234  HE1 MET A 276      40.970  29.600  38.120  1.00  0.00           H
ATOM   4235  HE2 MET A 276      39.940  30.970  38.680  1.00  0.00           H
ATOM   4236  HE3 MET A 276      40.810  31.000  37.110  1.00  0.00           H
ATOM   4237  C   MET A 276      39.960  26.630  40.430  1.00  0.00           C
ATOM   4238  O   MET A 276      41.150  26.670  40.410  1.00  0.00           O
ATOM   4239  N   ASN A 277      39.330  25.980  41.490  1.00  0.00           N
ATOM   4240  HN  ASN A 277      38.330  25.950  41.540  1.00  0.00           H
ATOM   4241  CA  ASN A 277      39.840  25.340  42.700  1.00  0.00           C
ATOM   4242  HA  ASN A 277      39.220  25.760  43.480  1.00  0.00           H
ATOM   4243  CB  ASN A 277      39.740  23.710  42.660  1.00  0.00           C
ATOM   4244  HB1 ASN A 277      40.050  23.290  43.640  1.00  0.00           H
ATOM   4245  HB2 ASN A 277      40.430  23.370  41.850  1.00  0.00           H
ATOM   4246  CG  ASN A 277      38.360  23.160  42.330  1.00  0.00           C
ATOM   4247  OD1 ASN A 277      37.410  23.990  42.370  1.00  0.00           O
ATOM   4248  ND2 ASN A 277      38.270  21.840  42.050  1.00  0.00           N
ATOM   4249 1HD2 ASN A 277      37.470  21.470  41.570  1.00  0.00           H
ATOM   4250 2HD2 ASN A 277      39.070  21.260  42.220  1.00  0.00           H
ATOM   4251  C   ASN A 277      41.300  25.690  43.110  1.00  0.00           C
ATOM   4252  O   ASN A 277      42.180  24.820  43.180  1.00  0.00           O
ATOM   4253  N   GLY A 278      41.490  26.900  43.520  1.00  0.00           N
ATOM   4254  HN  GLY A 278      40.780  27.600  43.550  1.00  0.00           H
ATOM   4255  CA  GLY A 278      42.810  27.290  43.970  1.00  0.00           C
ATOM   4256  HA1 GLY A 278      43.200  26.560  44.670  1.00  0.00           H
ATOM   4257  HA2 GLY A 278      42.600  28.240  44.450  1.00  0.00           H
ATOM   4258  C   GLY A 278      43.920  27.530  42.940  1.00  0.00           C
ATOM   4259  O   GLY A 278      45.040  27.600  43.320  1.00  0.00           O
ATOM   4260  N   ARG A 279      43.490  27.860  41.680  1.00  0.00           N
ATOM   4261  HN  ARG A 279      42.590  27.770  41.260  1.00  0.00           H
ATOM   4262  CA  ARG A 279      44.440  28.210  40.690  1.00  0.00           C
ATOM   4263  HA  ARG A 279      45.450  28.240  41.080  1.00  0.00           H
ATOM   4264  CB  ARG A 279      44.450  27.220  39.530  1.00  0.00           C
ATOM   4265  HB1 ARG A 279      45.300  27.420  38.840  1.00  0.00           H
ATOM   4266  HB2 ARG A 279      43.520  27.220  38.920  1.00  0.00           H
ATOM   4267  CG  ARG A 279      44.560  25.700  39.940  1.00  0.00           C
ATOM   4268  HG1 ARG A 279      43.740  25.420  40.640  1.00  0.00           H
ATOM   4269  HG2 ARG A 279      45.500  25.360  40.430  1.00  0.00           H
ATOM   4270  CD  ARG A 279      44.510  24.730  38.710  1.00  0.00           C
ATOM   4271  HD1 ARG A 279      45.450  24.960  38.150  1.00  0.00           H
ATOM   4272  HD2 ARG A 279      43.650  25.020  38.070  1.00  0.00           H
ATOM   4273  NE  ARG A 279      44.300  23.350  39.130  1.00  0.00           N
ATOM   4274  HE  ARG A 279      43.840  23.210  40.010  1.00  0.00           H
ATOM   4275  CZ  ARG A 279      44.100  22.290  38.300  1.00  0.00           C
ATOM   4276  NH1 ARG A 279      44.400  22.310  37.020  1.00  0.00           N
ATOM   4277 1HH1 ARG A 279      44.990  23.090  36.810  1.00  0.00           H
ATOM   4278 2HH1 ARG A 279      44.450  21.480  36.460  1.00  0.00           H
ATOM   4279  NH2 ARG A 279      43.520  21.160  38.700  1.00  0.00           N
ATOM   4280 1HH2 ARG A 279      43.410  20.940  39.670  1.00  0.00           H
ATOM   4281 2HH2 ARG A 279      43.420  20.470  37.980  1.00  0.00           H
ATOM   4282  C   ARG A 279      44.160  29.610  40.180  1.00  0.00           C
ATOM   4283  O   ARG A 279      43.070  29.830  39.630  1.00  0.00           O
ATOM   4284  N   THR A 280      45.130  30.520  40.440  1.00  0.00           N
ATOM   4285  HN  THR A 280      46.030  30.270  40.770  1.00  0.00           H
ATOM   4286  CA  THR A 280      44.950  31.940  40.260  1.00  0.00           C
ATOM   4287  HA  THR A 280      43.950  32.140  40.630  1.00  0.00           H
ATOM   4288  CB  THR A 280      45.920  32.840  40.880  1.00  0.00           C
ATOM   4289  HB  THR A 280      45.860  33.890  40.510  1.00  0.00           H
ATOM   4290  OG1 THR A 280      47.230  32.370  40.780  1.00  0.00           O
ATOM   4291  HG1 THR A 280      47.510  32.600  39.890  1.00  0.00           H
ATOM   4292  CG2 THR A 280      45.650  32.900  42.420  1.00  0.00           C
ATOM   4293 1HG2 THR A 280      46.300  33.610  42.980  1.00  0.00           H
ATOM   4294 2HG2 THR A 280      45.690  31.930  42.940  1.00  0.00           H
ATOM   4295 3HG2 THR A 280      44.590  33.240  42.540  1.00  0.00           H
ATOM   4296  C   THR A 280      44.940  32.220  38.730  1.00  0.00           C
ATOM   4297  O   THR A 280      45.830  31.740  38.020  1.00  0.00           O
ATOM   4298  N   ILE A 281      44.010  33.020  38.310  1.00  0.00           N
ATOM   4299  HN  ILE A 281      43.330  33.300  38.980  1.00  0.00           H
ATOM   4300  CA  ILE A 281      43.970  33.730  37.060  1.00  0.00           C
ATOM   4301  HA  ILE A 281      44.940  33.620  36.590  1.00  0.00           H
ATOM   4302  CB  ILE A 281      42.870  33.320  36.120  1.00  0.00           C
ATOM   4303  HB  ILE A 281      41.850  33.380  36.570  1.00  0.00           H
ATOM   4304  CG2 ILE A 281      42.750  34.310  34.980  1.00  0.00           C
ATOM   4305 1HG2 ILE A 281      43.690  34.220  34.390  1.00  0.00           H
ATOM   4306 2HG2 ILE A 281      42.670  35.370  35.310  1.00  0.00           H
ATOM   4307 3HG2 ILE A 281      41.830  34.050  34.420  1.00  0.00           H
ATOM   4308  CG1 ILE A 281      43.180  31.940  35.600  1.00  0.00           C
ATOM   4309 1HG1 ILE A 281      43.350  31.100  36.310  1.00  0.00           H
ATOM   4310 2HG1 ILE A 281      44.140  31.950  35.040  1.00  0.00           H
ATOM   4311  CD  ILE A 281      42.030  31.400  34.660  1.00  0.00           C
ATOM   4312  HD1 ILE A 281      41.160  31.710  35.280  1.00  0.00           H
ATOM   4313  HD2 ILE A 281      42.070  30.290  34.710  1.00  0.00           H
ATOM   4314  HD3 ILE A 281      42.110  31.770  33.620  1.00  0.00           H
ATOM   4315  C   ILE A 281      43.860  35.250  37.540  1.00  0.00           C
ATOM   4316  O   ILE A 281      42.880  35.850  37.980  1.00  0.00           O
ATOM   4317  N   LEU A 282      45.040  36.010  37.340  1.00  0.00           N
ATOM   4318  HN  LEU A 282      45.850  35.490  37.050  1.00  0.00           H
ATOM   4319  CA  LEU A 282      45.200  37.430  37.490  1.00  0.00           C
ATOM   4320  HA  LEU A 282      46.220  37.560  37.150  1.00  0.00           H
ATOM   4321  CB  LEU A 282      44.210  38.290  36.720  1.00  0.00           C
ATOM   4322  HB1 LEU A 282      44.250  39.360  37.020  1.00  0.00           H
ATOM   4323  HB2 LEU A 282      43.190  37.980  37.020  1.00  0.00           H
ATOM   4324  CG  LEU A 282      44.230  38.290  35.190  1.00  0.00           C
ATOM   4325  HG  LEU A 282      44.530  37.290  34.800  1.00  0.00           H
ATOM   4326  CD1 LEU A 282      42.830  38.710  34.630  1.00  0.00           C
ATOM   4327 1HD1 LEU A 282      42.030  38.090  35.090  1.00  0.00           H
ATOM   4328 2HD1 LEU A 282      42.840  38.610  33.520  1.00  0.00           H
ATOM   4329 3HD1 LEU A 282      42.570  39.770  34.820  1.00  0.00           H
ATOM   4330  CD2 LEU A 282      45.260  39.370  34.710  1.00  0.00           C
ATOM   4331 1HD2 LEU A 282      44.890  40.370  35.010  1.00  0.00           H
ATOM   4332 2HD2 LEU A 282      45.370  39.370  33.610  1.00  0.00           H
ATOM   4333 3HD2 LEU A 282      46.280  39.220  35.130  1.00  0.00           H
ATOM   4334  C   LEU A 282      45.210  37.900  38.940  1.00  0.00           C
ATOM   4335  O   LEU A 282      44.670  38.960  39.190  1.00  0.00           O
ATOM   4336  N   GLY A 283      45.640  36.990  39.820  1.00  0.00           N
ATOM   4337  HN  GLY A 283      46.060  36.120  39.580  1.00  0.00           H
ATOM   4338  CA  GLY A 283      45.570  37.230  41.290  1.00  0.00           C
ATOM   4339  HA1 GLY A 283      45.600  38.250  41.650  1.00  0.00           H
ATOM   4340  HA2 GLY A 283      46.380  36.590  41.610  1.00  0.00           H
ATOM   4341  C   GLY A 283      44.280  36.740  41.910  1.00  0.00           C
ATOM   4342  O   GLY A 283      44.010  36.890  43.080  1.00  0.00           O
ATOM   4343  N   SER A 284      43.420  36.040  41.190  1.00  0.00           N
ATOM   4344  HN  SER A 284      43.470  35.810  40.220  1.00  0.00           H
ATOM   4345  CA  SER A 284      42.100  35.820  41.610  1.00  0.00           C
ATOM   4346  HA  SER A 284      41.960  35.840  42.680  1.00  0.00           H
ATOM   4347  CB  SER A 284      41.190  36.920  41.070  1.00  0.00           C
ATOM   4348  HB1 SER A 284      41.450  37.110  40.010  1.00  0.00           H
ATOM   4349  HB2 SER A 284      41.610  37.790  41.620  1.00  0.00           H
ATOM   4350  OG  SER A 284      39.780  36.730  41.390  1.00  0.00           O
ATOM   4351  HG1 SER A 284      39.730  37.160  42.240  1.00  0.00           H
ATOM   4352  C   SER A 284      41.700  34.410  41.110  1.00  0.00           C
ATOM   4353  O   SER A 284      42.300  33.960  40.120  1.00  0.00           O
ATOM   4354  N   THR A 285      40.870  33.720  41.780  1.00  0.00           N
ATOM   4355  HN  THR A 285      40.490  34.180  42.580  1.00  0.00           H
ATOM   4356  CA  THR A 285      40.310  32.430  41.530  1.00  0.00           C
ATOM   4357  HA  THR A 285      40.820  32.040  40.660  1.00  0.00           H
ATOM   4358  CB  THR A 285      40.520  31.470  42.680  1.00  0.00           C
ATOM   4359  HB  THR A 285      40.210  30.440  42.410  1.00  0.00           H
ATOM   4360  OG1 THR A 285      39.960  31.840  43.900  1.00  0.00           O
ATOM   4361  HG1 THR A 285      40.340  32.710  44.040  1.00  0.00           H
ATOM   4362  CG2 THR A 285      42.070  31.370  42.890  1.00  0.00           C
ATOM   4363 1HG2 THR A 285      42.280  30.600  43.660  1.00  0.00           H
ATOM   4364 2HG2 THR A 285      42.610  32.300  43.190  1.00  0.00           H
ATOM   4365 3HG2 THR A 285      42.480  30.950  41.940  1.00  0.00           H
ATOM   4366  C   THR A 285      38.840  32.520  41.070  1.00  0.00           C
ATOM   4367  O   THR A 285      38.130  31.480  41.200  1.00  0.00           O
ATOM   4368  N   ILE A 286      38.340  33.680  40.540  1.00  0.00           N
ATOM   4369  HN  ILE A 286      38.890  34.480  40.320  1.00  0.00           H
ATOM   4370  CA  ILE A 286      36.920  33.910  40.140  1.00  0.00           C
ATOM   4371  HA  ILE A 286      36.480  32.920  40.100  1.00  0.00           H
ATOM   4372  CB  ILE A 286      36.170  34.760  41.190  1.00  0.00           C
ATOM   4373  HB  ILE A 286      36.060  35.810  40.820  1.00  0.00           H
ATOM   4374  CG2 ILE A 286      34.700  34.250  41.220  1.00  0.00           C
ATOM   4375 1HG2 ILE A 286      33.980  34.950  41.680  1.00  0.00           H
ATOM   4376 2HG2 ILE A 286      34.670  33.320  41.830  1.00  0.00           H
ATOM   4377 3HG2 ILE A 286      34.360  34.020  40.190  1.00  0.00           H
ATOM   4378  CG1 ILE A 286      36.880  34.820  42.570  1.00  0.00           C
ATOM   4379 1HG1 ILE A 286      37.880  35.290  42.440  1.00  0.00           H
ATOM   4380 2HG1 ILE A 286      37.020  33.830  43.050  1.00  0.00           H
ATOM   4381  CD  ILE A 286      36.080  35.620  43.560  1.00  0.00           C
ATOM   4382  HD1 ILE A 286      36.610  35.590  44.540  1.00  0.00           H
ATOM   4383  HD2 ILE A 286      35.070  35.170  43.660  1.00  0.00           H
ATOM   4384  HD3 ILE A 286      36.030  36.660  43.170  1.00  0.00           H
ATOM   4385  C   ILE A 286      36.770  34.520  38.770  1.00  0.00           C
ATOM   4386  O   ILE A 286      37.310  35.590  38.500  1.00  0.00           O
ATOM   4387  N   LEU A 287      36.050  33.770  37.820  1.00  0.00           N
ATOM   4388  HN  LEU A 287      35.580  32.930  38.050  1.00  0.00           H
ATOM   4389  CA  LEU A 287      35.820  34.230  36.460  1.00  0.00           C
ATOM   4390  HA  LEU A 287      36.750  34.540  36.030  1.00  0.00           H
ATOM   4391  CB  LEU A 287      35.340  33.020  35.590  1.00  0.00           C
ATOM   4392  HB1 LEU A 287      34.930  33.420  34.640  1.00  0.00           H
ATOM   4393  HB2 LEU A 287      34.530  32.420  36.060  1.00  0.00           H
ATOM   4394  CG  LEU A 287      36.440  32.020  35.220  1.00  0.00           C
ATOM   4395  HG  LEU A 287      37.210  32.050  36.030  1.00  0.00           H
ATOM   4396  CD1 LEU A 287      35.780  30.600  35.290  1.00  0.00           C
ATOM   4397 1HD1 LEU A 287      35.430  30.490  36.340  1.00  0.00           H
ATOM   4398 2HD1 LEU A 287      36.500  29.780  35.070  1.00  0.00           H
ATOM   4399 3HD1 LEU A 287      34.860  30.670  34.670  1.00  0.00           H
ATOM   4400  CD2 LEU A 287      37.260  32.390  33.970  1.00  0.00           C
ATOM   4401 1HD2 LEU A 287      36.600  32.450  33.080  1.00  0.00           H
ATOM   4402 2HD2 LEU A 287      37.950  31.530  33.820  1.00  0.00           H
ATOM   4403 3HD2 LEU A 287      37.820  33.350  34.020  1.00  0.00           H
ATOM   4404  C   LEU A 287      34.910  35.480  36.360  1.00  0.00           C
ATOM   4405  O   LEU A 287      33.690  35.440  36.250  1.00  0.00           O
ATOM   4406  N   GLU A 288      35.520  36.720  36.350  1.00  0.00           N
ATOM   4407  HN  GLU A 288      36.500  36.690  36.540  1.00  0.00           H
ATOM   4408  CA  GLU A 288      35.000  38.070  36.150  1.00  0.00           C
ATOM   4409  HA  GLU A 288      34.270  38.230  36.930  1.00  0.00           H
ATOM   4410  CB  GLU A 288      35.990  39.160  36.520  1.00  0.00           C
ATOM   4411  HB1 GLU A 288      36.760  39.270  35.730  1.00  0.00           H
ATOM   4412  HB2 GLU A 288      36.550  38.820  37.420  1.00  0.00           H
ATOM   4413  CG  GLU A 288      35.380  40.600  36.790  1.00  0.00           C
ATOM   4414  HG1 GLU A 288      34.880  41.070  35.930  1.00  0.00           H
ATOM   4415  HG2 GLU A 288      36.180  41.340  37.010  1.00  0.00           H
ATOM   4416  CD  GLU A 288      34.490  40.550  38.050  1.00  0.00           C
ATOM   4417  OE1 GLU A 288      33.330  40.070  37.990  1.00  0.00           O
ATOM   4418  OE2 GLU A 288      34.960  41.000  39.140  1.00  0.00           O
ATOM   4419  C   GLU A 288      34.290  38.350  34.820  1.00  0.00           C
ATOM   4420  O   GLU A 288      34.800  38.080  33.750  1.00  0.00           O
ATOM   4421  N   ASP A 289      33.020  38.930  34.850  1.00  0.00           N
ATOM   4422  HN  ASP A 289      32.480  38.980  35.690  1.00  0.00           H
ATOM   4423  CA  ASP A 289      32.280  39.380  33.690  1.00  0.00           C
ATOM   4424  HA  ASP A 289      32.860  39.080  32.830  1.00  0.00           H
ATOM   4425  CB  ASP A 289      30.930  38.530  33.540  1.00  0.00           C
ATOM   4426  HB1 ASP A 289      31.360  37.510  33.500  1.00  0.00           H
ATOM   4427  HB2 ASP A 289      30.450  38.800  32.580  1.00  0.00           H
ATOM   4428  CG  ASP A 289      29.910  38.740  34.610  1.00  0.00           C
ATOM   4429  OD1 ASP A 289      28.840  38.210  34.300  1.00  0.00           O
ATOM   4430  OD2 ASP A 289      30.080  39.150  35.780  1.00  0.00           O
ATOM   4431  C   ASP A 289      32.120  40.900  33.590  1.00  0.00           C
ATOM   4432  O   ASP A 289      31.210  41.400  32.880  1.00  0.00           O
ATOM   4433  N   GLU A 290      32.970  41.640  34.370  1.00  0.00           N
ATOM   4434  HN  GLU A 290      33.720  41.200  34.850  1.00  0.00           H
ATOM   4435  CA  GLU A 290      32.720  43.050  34.410  1.00  0.00           C
ATOM   4436  HA  GLU A 290      31.710  43.330  34.140  1.00  0.00           H
ATOM   4437  CB  GLU A 290      32.590  43.590  35.860  1.00  0.00           C
ATOM   4438  HB1 GLU A 290      32.450  44.690  35.860  1.00  0.00           H
ATOM   4439  HB2 GLU A 290      33.470  43.300  36.470  1.00  0.00           H
ATOM   4440  CG  GLU A 290      31.220  43.180  36.580  1.00  0.00           C
ATOM   4441  HG1 GLU A 290      31.050  42.080  36.480  1.00  0.00           H
ATOM   4442  HG2 GLU A 290      30.500  43.610  35.850  1.00  0.00           H
ATOM   4443  CD  GLU A 290      31.080  43.770  37.950  1.00  0.00           C
ATOM   4444  OE1 GLU A 290      31.940  43.560  38.830  1.00  0.00           O
ATOM   4445  OE2 GLU A 290      30.040  44.440  38.170  1.00  0.00           O
ATOM   4446  C   GLU A 290      33.730  43.930  33.670  1.00  0.00           C
ATOM   4447  O   GLU A 290      33.970  45.130  33.870  1.00  0.00           O
ATOM   4448  N   PHE A 291      34.460  43.330  32.760  1.00  0.00           N
ATOM   4449  HN  PHE A 291      34.670  42.370  32.610  1.00  0.00           H
ATOM   4450  CA  PHE A 291      35.380  44.010  31.850  1.00  0.00           C
ATOM   4451  HA  PHE A 291      35.460  45.070  32.060  1.00  0.00           H
ATOM   4452  CB  PHE A 291      36.810  43.430  31.840  1.00  0.00           C
ATOM   4453  HB1 PHE A 291      37.490  43.810  31.050  1.00  0.00           H
ATOM   4454  HB2 PHE A 291      36.720  42.320  31.760  1.00  0.00           H
ATOM   4455  CG  PHE A 291      37.450  43.840  33.130  1.00  0.00           C
ATOM   4456  CD1 PHE A 291      37.430  43.010  34.330  1.00  0.00           C
ATOM   4457  HD1 PHE A 291      36.730  42.190  34.270  1.00  0.00           H
ATOM   4458  CE1 PHE A 291      38.200  43.490  35.420  1.00  0.00           C
ATOM   4459  HE1 PHE A 291      38.220  42.920  36.340  1.00  0.00           H
ATOM   4460  CZ  PHE A 291      39.070  44.630  35.350  1.00  0.00           C
ATOM   4461  HZ  PHE A 291      39.830  44.880  36.070  1.00  0.00           H
ATOM   4462  CD2 PHE A 291      38.210  45.040  33.060  1.00  0.00           C
ATOM   4463  HD2 PHE A 291      38.120  45.710  32.210  1.00  0.00           H
ATOM   4464  CE2 PHE A 291      39.000  45.340  34.160  1.00  0.00           C
ATOM   4465  HE2 PHE A 291      39.740  46.110  33.990  1.00  0.00           H
ATOM   4466  C   PHE A 291      34.960  43.840  30.380  1.00  0.00           C
ATOM   4467  O   PHE A 291      34.800  42.760  29.820  1.00  0.00           O
ATOM   4468  N   THR A 292      34.810  45.000  29.700  1.00  0.00           N
ATOM   4469  HN  THR A 292      34.970  45.880  30.150  1.00  0.00           H
ATOM   4470  CA  THR A 292      34.510  45.050  28.280  1.00  0.00           C
ATOM   4471  HA  THR A 292      33.810  44.240  28.200  1.00  0.00           H
ATOM   4472  CB  THR A 292      33.840  46.330  27.770  1.00  0.00           C
ATOM   4473  HB  THR A 292      33.320  46.140  26.800  1.00  0.00           H
ATOM   4474  OG1 THR A 292      34.700  47.450  27.600  1.00  0.00           O
ATOM   4475  HG1 THR A 292      34.150  48.230  27.490  1.00  0.00           H
ATOM   4476  CG2 THR A 292      32.710  46.570  28.740  1.00  0.00           C
ATOM   4477 1HG2 THR A 292      32.240  47.580  28.660  1.00  0.00           H
ATOM   4478 2HG2 THR A 292      33.120  46.580  29.770  1.00  0.00           H
ATOM   4479 3HG2 THR A 292      32.010  45.710  28.700  1.00  0.00           H
ATOM   4480  C   THR A 292      35.810  44.840  27.440  1.00  0.00           C
ATOM   4481  O   THR A 292      36.860  45.030  28.060  1.00  0.00           O
ATOM   4482  N   PRO A 293      35.770  44.520  26.140  1.00  0.00           N
ATOM   4483  CD  PRO A 293      34.750  43.720  25.520  1.00  0.00           C
ATOM   4484  HD1 PRO A 293      34.030  44.420  25.060  1.00  0.00           H
ATOM   4485  HD2 PRO A 293      34.250  43.040  26.240  1.00  0.00           H
ATOM   4486  CA  PRO A 293      36.960  44.570  25.320  1.00  0.00           C
ATOM   4487  HA  PRO A 293      37.720  43.960  25.800  1.00  0.00           H
ATOM   4488  CB  PRO A 293      36.470  44.060  23.960  1.00  0.00           C
ATOM   4489  HB1 PRO A 293      37.310  43.600  23.390  1.00  0.00           H
ATOM   4490  HB2 PRO A 293      36.020  44.880  23.360  1.00  0.00           H
ATOM   4491  CG  PRO A 293      35.460  42.980  24.350  1.00  0.00           C
ATOM   4492  HG1 PRO A 293      34.780  42.600  23.570  1.00  0.00           H
ATOM   4493  HG2 PRO A 293      35.940  42.080  24.790  1.00  0.00           H
ATOM   4494  C   PRO A 293      37.480  45.990  25.210  1.00  0.00           C
ATOM   4495  O   PRO A 293      38.690  46.080  24.960  1.00  0.00           O
ATOM   4496  N   PHE A 294      36.760  47.090  25.360  1.00  0.00           N
ATOM   4497  HN  PHE A 294      35.770  47.040  25.360  1.00  0.00           H
ATOM   4498  CA  PHE A 294      37.340  48.470  25.530  1.00  0.00           C
ATOM   4499  HA  PHE A 294      38.000  48.570  24.680  1.00  0.00           H
ATOM   4500  CB  PHE A 294      36.190  49.540  25.410  1.00  0.00           C
ATOM   4501  HB1 PHE A 294      35.460  49.600  26.250  1.00  0.00           H
ATOM   4502  HB2 PHE A 294      35.640  49.380  24.460  1.00  0.00           H
ATOM   4503  CG  PHE A 294      36.810  50.920  25.290  1.00  0.00           C
ATOM   4504  CD1 PHE A 294      37.530  51.230  24.120  1.00  0.00           C
ATOM   4505  HD1 PHE A 294      37.550  50.510  23.330  1.00  0.00           H
ATOM   4506  CE1 PHE A 294      38.280  52.400  23.980  1.00  0.00           C
ATOM   4507  HE1 PHE A 294      38.910  52.640  23.130  1.00  0.00           H
ATOM   4508  CZ  PHE A 294      38.080  53.380  24.980  1.00  0.00           C
ATOM   4509  HZ  PHE A 294      38.720  54.250  24.960  1.00  0.00           H
ATOM   4510  CD2 PHE A 294      36.640  51.940  26.230  1.00  0.00           C
ATOM   4511  HD2 PHE A 294      35.950  51.730  27.030  1.00  0.00           H
ATOM   4512  CE2 PHE A 294      37.180  53.180  26.100  1.00  0.00           C
ATOM   4513  HE2 PHE A 294      37.040  53.990  26.790  1.00  0.00           H
ATOM   4514  C   PHE A 294      38.140  48.680  26.810  1.00  0.00           C
ATOM   4515  O   PHE A 294      39.060  49.470  27.000  1.00  0.00           O
ATOM   4516  N   ASP A 295      37.640  47.990  27.900  1.00  0.00           N
ATOM   4517  HN  ASP A 295      36.800  47.460  27.860  1.00  0.00           H
ATOM   4518  CA  ASP A 295      38.290  48.290  29.180  1.00  0.00           C
ATOM   4519  HA  ASP A 295      38.400  49.350  29.340  1.00  0.00           H
ATOM   4520  CB  ASP A 295      37.380  47.750  30.240  1.00  0.00           C
ATOM   4521  HB1 ASP A 295      37.850  47.820  31.240  1.00  0.00           H
ATOM   4522  HB2 ASP A 295      37.200  46.680  30.020  1.00  0.00           H
ATOM   4523  CG  ASP A 295      36.100  48.550  30.380  1.00  0.00           C
ATOM   4524  OD1 ASP A 295      35.120  47.900  30.820  1.00  0.00           O
ATOM   4525  OD2 ASP A 295      36.040  49.800  30.220  1.00  0.00           O
ATOM   4526  C   ASP A 295      39.640  47.590  29.300  1.00  0.00           C
ATOM   4527  O   ASP A 295      40.550  48.050  29.930  1.00  0.00           O
ATOM   4528  N   VAL A 296      39.820  46.440  28.640  1.00  0.00           N
ATOM   4529  HN  VAL A 296      39.120  46.040  28.040  1.00  0.00           H
ATOM   4530  CA  VAL A 296      41.110  45.810  28.670  1.00  0.00           C
ATOM   4531  HA  VAL A 296      41.400  45.920  29.710  1.00  0.00           H
ATOM   4532  CB  VAL A 296      41.120  44.310  28.430  1.00  0.00           C
ATOM   4533  HB  VAL A 296      42.070  43.870  28.790  1.00  0.00           H
ATOM   4534  CG1 VAL A 296      40.040  43.770  29.350  1.00  0.00           C
ATOM   4535 1HG1 VAL A 296      40.060  44.210  30.370  1.00  0.00           H
ATOM   4536 2HG1 VAL A 296      39.990  42.660  29.400  1.00  0.00           H
ATOM   4537 3HG1 VAL A 296      39.080  43.970  28.830  1.00  0.00           H
ATOM   4538  CG2 VAL A 296      40.850  44.050  26.910  1.00  0.00           C
ATOM   4539 1HG2 VAL A 296      41.820  44.130  26.370  1.00  0.00           H
ATOM   4540 2HG2 VAL A 296      40.150  44.790  26.470  1.00  0.00           H
ATOM   4541 3HG2 VAL A 296      40.510  43.010  26.700  1.00  0.00           H
ATOM   4542  C   VAL A 296      42.200  46.580  27.850  1.00  0.00           C
ATOM   4543  O   VAL A 296      43.310  46.750  28.290  1.00  0.00           O
ATOM   4544  N   VAL A 297      41.780  47.280  26.830  1.00  0.00           N
ATOM   4545  HN  VAL A 297      40.810  47.190  26.620  1.00  0.00           H
ATOM   4546  CA  VAL A 297      42.700  48.110  26.010  1.00  0.00           C
ATOM   4547  HA  VAL A 297      43.630  47.570  25.880  1.00  0.00           H
ATOM   4548  CB  VAL A 297      42.270  48.400  24.550  1.00  0.00           C
ATOM   4549  HB  VAL A 297      43.010  49.060  24.050  1.00  0.00           H
ATOM   4550  CG1 VAL A 297      42.210  47.060  23.880  1.00  0.00           C
ATOM   4551 1HG1 VAL A 297      41.910  47.200  22.820  1.00  0.00           H
ATOM   4552 2HG1 VAL A 297      41.470  46.360  24.310  1.00  0.00           H
ATOM   4553 3HG1 VAL A 297      43.210  46.580  23.760  1.00  0.00           H
ATOM   4554  CG2 VAL A 297      40.850  48.970  24.360  1.00  0.00           C
ATOM   4555 1HG2 VAL A 297      40.070  48.510  25.010  1.00  0.00           H
ATOM   4556 2HG2 VAL A 297      40.570  48.800  23.300  1.00  0.00           H
ATOM   4557 3HG2 VAL A 297      40.780  50.070  24.470  1.00  0.00           H
ATOM   4558  C   VAL A 297      43.190  49.370  26.740  1.00  0.00           C
ATOM   4559  O   VAL A 297      44.370  49.790  26.450  1.00  0.00           O
ATOM   4560  N   ARG A 298      42.350  49.960  27.610  1.00  0.00           N
ATOM   4561  HN  ARG A 298      41.390  49.720  27.600  1.00  0.00           H
ATOM   4562  CA  ARG A 298      42.790  51.000  28.510  1.00  0.00           C
ATOM   4563  HA  ARG A 298      43.540  51.520  27.940  1.00  0.00           H
ATOM   4564  CB  ARG A 298      41.690  52.010  28.970  1.00  0.00           C
ATOM   4565  HB1 ARG A 298      41.400  52.600  28.070  1.00  0.00           H
ATOM   4566  HB2 ARG A 298      42.190  52.740  29.640  1.00  0.00           H
ATOM   4567  CG  ARG A 298      40.400  51.430  29.590  1.00  0.00           C
ATOM   4568  HG1 ARG A 298      40.670  51.100  30.620  1.00  0.00           H
ATOM   4569  HG2 ARG A 298      40.200  50.460  29.100  1.00  0.00           H
ATOM   4570  CD  ARG A 298      39.220  52.390  29.510  1.00  0.00           C
ATOM   4571  HD1 ARG A 298      38.950  52.570  28.440  1.00  0.00           H
ATOM   4572  HD2 ARG A 298      39.470  53.380  29.960  1.00  0.00           H
ATOM   4573  NE  ARG A 298      38.060  51.830  30.360  1.00  0.00           N
ATOM   4574  HE  ARG A 298      37.510  51.100  29.950  1.00  0.00           H
ATOM   4575  CZ  ARG A 298      38.020  51.940  31.660  1.00  0.00           C
ATOM   4576  NH1 ARG A 298      38.910  52.580  32.400  1.00  0.00           N
ATOM   4577 1HH1 ARG A 298      39.630  53.150  31.990  1.00  0.00           H
ATOM   4578 2HH1 ARG A 298      38.610  52.660  33.350  1.00  0.00           H
ATOM   4579  NH2 ARG A 298      37.080  51.160  32.240  1.00  0.00           N
ATOM   4580 1HH2 ARG A 298      36.650  51.440  33.100  1.00  0.00           H
ATOM   4581 2HH2 ARG A 298      36.580  50.590  31.580  1.00  0.00           H
ATOM   4582  C   ARG A 298      43.600  50.540  29.750  1.00  0.00           C
ATOM   4583  O   ARG A 298      44.300  51.300  30.450  1.00  0.00           O
ATOM   4584  N   GLN A 299      43.380  49.280  30.160  1.00  0.00           N
ATOM   4585  HN  GLN A 299      42.640  48.780  29.700  1.00  0.00           H
ATOM   4586  CA  GLN A 299      44.010  48.690  31.370  1.00  0.00           C
ATOM   4587  HA  GLN A 299      44.400  49.480  31.990  1.00  0.00           H
ATOM   4588  CB  GLN A 299      43.010  47.820  32.210  1.00  0.00           C
ATOM   4589  HB1 GLN A 299      43.530  47.070  32.850  1.00  0.00           H
ATOM   4590  HB2 GLN A 299      42.480  47.240  31.430  1.00  0.00           H
ATOM   4591  CG  GLN A 299      41.880  48.560  32.960  1.00  0.00           C
ATOM   4592  HG1 GLN A 299      41.430  47.780  33.610  1.00  0.00           H
ATOM   4593  HG2 GLN A 299      41.250  48.960  32.140  1.00  0.00           H
ATOM   4594  CD  GLN A 299      42.260  49.760  33.760  1.00  0.00           C
ATOM   4595  OE1 GLN A 299      43.400  49.960  34.180  1.00  0.00           O
ATOM   4596  NE2 GLN A 299      41.260  50.620  34.040  1.00  0.00           N
ATOM   4597 1HE2 GLN A 299      41.420  51.530  34.430  1.00  0.00           H
ATOM   4598 2HE2 GLN A 299      40.290  50.410  33.950  1.00  0.00           H
ATOM   4599  C   GLN A 299      45.230  47.790  31.060  1.00  0.00           C
ATOM   4600  O   GLN A 299      45.990  47.430  31.950  1.00  0.00           O
ATOM   4601  N   CYS A 300      45.460  47.410  29.790  1.00  0.00           N
ATOM   4602  HN  CYS A 300      44.750  47.540  29.100  1.00  0.00           H
ATOM   4603  CA  CYS A 300      46.590  46.620  29.430  1.00  0.00           C
ATOM   4604  HA  CYS A 300      47.150  46.480  30.340  1.00  0.00           H
ATOM   4605  CB  CYS A 300      46.200  45.250  28.830  1.00  0.00           C
ATOM   4606  HB1 CYS A 300      47.180  44.780  28.590  1.00  0.00           H
ATOM   4607  HB2 CYS A 300      45.650  45.370  27.880  1.00  0.00           H
ATOM   4608  SG  CYS A 300      45.290  44.180  30.030  1.00  0.00           S
ATOM   4609  HG1 CYS A 300      44.270  44.980  30.300  1.00  0.00           H
ATOM   4610  C   CYS A 300      47.520  47.400  28.510  1.00  0.00           C
ATOM   4611  O   CYS A 300      47.250  48.450  27.950  1.00  0.00           O
ATOM   4612  N   SER A 301      48.770  46.830  28.240  1.00  0.00           N
ATOM   4613  HN  SER A 301      49.050  46.010  28.720  1.00  0.00           H
ATOM   4614  CA  SER A 301      49.580  47.200  27.160  1.00  0.00           C
ATOM   4615  HA  SER A 301      49.030  47.860  26.520  1.00  0.00           H
ATOM   4616  CB  SER A 301      50.930  47.920  27.510  1.00  0.00           C
ATOM   4617  HB1 SER A 301      51.560  47.200  28.080  1.00  0.00           H
ATOM   4618  HB2 SER A 301      50.730  48.780  28.180  1.00  0.00           H
ATOM   4619  OG  SER A 301      51.650  48.420  26.400  1.00  0.00           O
ATOM   4620  HG1 SER A 301      52.590  48.230  26.380  1.00  0.00           H
ATOM   4621  C   SER A 301      49.890  45.970  26.330  1.00  0.00           C
ATOM   4622  O   SER A 301      50.230  44.950  26.920  1.00  0.00           O
ATOM   4623  N   GLY A 302      49.770  46.120  24.990  1.00  0.00           N
ATOM   4624  HN  GLY A 302      49.560  46.950  24.480  1.00  0.00           H
ATOM   4625  CA  GLY A 302      50.080  45.020  24.130  1.00  0.00           C
ATOM   4626  HA1 GLY A 302      49.880  45.370  23.130  1.00  0.00           H
ATOM   4627  HA2 GLY A 302      49.500  44.150  24.380  1.00  0.00           H
ATOM   4628  C   GLY A 302      51.450  44.290  24.100  1.00  0.00           C
ATOM   4629  O   GLY A 302      52.470  44.740  24.550  1.00  0.00           O
ATOM   4630  N   VAL A 303      51.460  43.060  23.500  1.00  0.00           N
ATOM   4631  HN  VAL A 303      50.700  42.690  22.970  1.00  0.00           H
ATOM   4632  CA  VAL A 303      52.530  42.050  23.590  1.00  0.00           C
ATOM   4633  HA  VAL A 303      53.150  42.160  24.470  1.00  0.00           H
ATOM   4634  CB  VAL A 303      51.900  40.640  23.690  1.00  0.00           C
ATOM   4635  HB  VAL A 303      51.240  40.550  22.800  1.00  0.00           H
ATOM   4636  CG1 VAL A 303      52.970  39.460  23.560  1.00  0.00           C
ATOM   4637 1HG1 VAL A 303      52.310  38.570  23.650  1.00  0.00           H
ATOM   4638 2HG1 VAL A 303      53.670  39.680  24.390  1.00  0.00           H
ATOM   4639 3HG1 VAL A 303      53.420  39.380  22.540  1.00  0.00           H
ATOM   4640  CG2 VAL A 303      51.070  40.380  24.940  1.00  0.00           C
ATOM   4641 1HG2 VAL A 303      51.730  39.910  25.710  1.00  0.00           H
ATOM   4642 2HG2 VAL A 303      50.350  39.560  24.710  1.00  0.00           H
ATOM   4643 3HG2 VAL A 303      50.550  41.300  25.280  1.00  0.00           H
ATOM   4644  C   VAL A 303      53.350  42.100  22.290  1.00  0.00           C
ATOM   4645  O   VAL A 303      52.740  42.340  21.240  1.00  0.00           O
ATOM   4646  N   THR A 304      54.710  42.060  22.350  1.00  0.00           N
ATOM   4647  HN  THR A 304      55.090  41.960  23.260  1.00  0.00           H
ATOM   4648  CA  THR A 304      55.590  42.120  21.250  1.00  0.00           C
ATOM   4649  HA  THR A 304      55.190  42.510  20.320  1.00  0.00           H
ATOM   4650  CB  THR A 304      56.820  42.980  21.620  1.00  0.00           C
ATOM   4651  HB  THR A 304      57.300  42.700  22.580  1.00  0.00           H
ATOM   4652  OG1 THR A 304      56.410  44.410  21.810  1.00  0.00           O
ATOM   4653  HG1 THR A 304      55.480  44.500  21.600  1.00  0.00           H
ATOM   4654  CG2 THR A 304      57.790  43.100  20.470  1.00  0.00           C
ATOM   4655 1HG2 THR A 304      58.550  43.830  20.810  1.00  0.00           H
ATOM   4656 2HG2 THR A 304      57.200  43.570  19.650  1.00  0.00           H
ATOM   4657 3HG2 THR A 304      58.300  42.160  20.160  1.00  0.00           H
ATOM   4658  C   THR A 304      56.080  40.780  20.860  1.00  0.00           C
ATOM   4659  O   THR A 304      56.840  40.200  21.600  1.00  0.00           O
ATOM   4660  N   PHE A 305      55.690  40.240  19.680  1.00  0.00           N
ATOM   4661  HN  PHE A 305      54.870  40.600  19.230  1.00  0.00           H
ATOM   4662  CA  PHE A 305      56.320  39.120  19.010  1.00  0.00           C
ATOM   4663  HA  PHE A 305      56.680  38.380  19.710  1.00  0.00           H
ATOM   4664  CB  PHE A 305      55.290  38.360  18.130  1.00  0.00           C
ATOM   4665  HB1 PHE A 305      55.590  37.390  17.680  1.00  0.00           H
ATOM   4666  HB2 PHE A 305      54.970  39.050  17.310  1.00  0.00           H
ATOM   4667  CG  PHE A 305      54.140  37.890  19.010  1.00  0.00           C
ATOM   4668  CD1 PHE A 305      52.960  38.630  19.160  1.00  0.00           C
ATOM   4669  HD1 PHE A 305      52.750  39.480  18.530  1.00  0.00           H
ATOM   4670  CE1 PHE A 305      51.940  38.120  19.950  1.00  0.00           C
ATOM   4671  HE1 PHE A 305      51.090  38.760  20.170  1.00  0.00           H
ATOM   4672  CZ  PHE A 305      52.140  36.970  20.680  1.00  0.00           C
ATOM   4673  HZ  PHE A 305      51.350  36.770  21.380  1.00  0.00           H
ATOM   4674  CD2 PHE A 305      54.290  36.640  19.690  1.00  0.00           C
ATOM   4675  HD2 PHE A 305      55.150  36.010  19.490  1.00  0.00           H
ATOM   4676  CE2 PHE A 305      53.290  36.210  20.570  1.00  0.00           C
ATOM   4677  HE2 PHE A 305      53.330  35.250  21.070  1.00  0.00           H
ATOM   4678  C   PHE A 305      57.490  39.480  18.190  1.00  0.00           C
ATOM   4679  O   PHE A 305      58.020  38.560  17.590  1.00  0.00           O
ATOM   4680  N   GLN A 306      57.990  40.720  18.180  1.00  0.00           N
ATOM   4681  HN  GLN A 306      57.690  41.540  18.670  1.00  0.00           H
ATOM   4682  CA  GLN A 306      59.180  41.030  17.340  1.00  0.00           C
ATOM   4683  HA  GLN A 306      59.350  40.260  16.610  1.00  0.00           H
ATOM   4684  CB  GLN A 306      58.730  42.280  16.560  1.00  0.00           C
ATOM   4685  HB1 GLN A 306      59.560  42.610  15.890  1.00  0.00           H
ATOM   4686  HB2 GLN A 306      58.590  43.100  17.280  1.00  0.00           H
ATOM   4687  CG  GLN A 306      57.400  42.120  15.680  1.00  0.00           C
ATOM   4688  HG1 GLN A 306      57.470  42.870  14.860  1.00  0.00           H
ATOM   4689  HG2 GLN A 306      56.450  42.370  16.190  1.00  0.00           H
ATOM   4690  CD  GLN A 306      57.240  40.780  14.980  1.00  0.00           C
ATOM   4691  OE1 GLN A 306      56.410  39.940  15.270  1.00  0.00           O
ATOM   4692  NE2 GLN A 306      58.190  40.440  14.010  1.00  0.00           N
ATOM   4693 1HE2 GLN A 306      58.160  39.590  13.490  1.00  0.00           H
ATOM   4694 2HE2 GLN A 306      58.880  41.150  13.830  1.00  0.00           H
ATOM   4695  C   GLN A 306      60.380  41.350  18.210  1.00  0.00           C
ATOM   4696  OT1 GLN A 306      60.620  42.480  18.800  1.00  0.00           O
ATOM   4697  OT2 GLN A 306      61.280  40.460  18.260  1.00  0.00           O
ATOM   4698  N   SER B   1      22.690  45.770  50.980  1.00  0.00           N
ATOM   4699  HT1 SER B   1      23.330  46.560  50.770  1.00  0.00           H
ATOM   4700  HT2 SER B   1      22.220  45.890  51.890  1.00  0.00           H
ATOM   4701  HT3 SER B   1      21.960  45.810  50.240  1.00  0.00           H
ATOM   4702  CA  SER B   1      23.580  44.570  50.850  1.00  0.00           C
ATOM   4703  HA  SER B   1      24.210  44.500  51.730  1.00  0.00           H
ATOM   4704  CB  SER B   1      22.730  43.210  50.670  1.00  0.00           C
ATOM   4705  HB1 SER B   1      22.480  42.900  49.630  1.00  0.00           H
ATOM   4706  HB2 SER B   1      21.760  43.300  51.220  1.00  0.00           H
ATOM   4707  OG  SER B   1      23.380  42.110  51.340  1.00  0.00           O
ATOM   4708  HG1 SER B   1      23.210  42.190  52.280  1.00  0.00           H
ATOM   4709  C   SER B   1      24.680  44.570  49.770  1.00  0.00           C
ATOM   4710  O   SER B   1      25.040  45.650  49.330  1.00  0.00           O
ATOM   4711  N   GLY B   2      25.310  43.420  49.480  1.00  0.00           N
ATOM   4712  HN  GLY B   2      24.920  42.590  49.860  1.00  0.00           H
ATOM   4713  CA  GLY B   2      26.550  43.210  48.660  1.00  0.00           C
ATOM   4714  HA1 GLY B   2      26.520  43.960  47.890  1.00  0.00           H
ATOM   4715  HA2 GLY B   2      26.520  42.200  48.270  1.00  0.00           H
ATOM   4716  C   GLY B   2      27.880  43.490  49.390  1.00  0.00           C
ATOM   4717  O   GLY B   2      28.060  44.300  50.260  1.00  0.00           O
ATOM   4718  N   PHE B   3      28.910  42.780  48.900  1.00  0.00           N
ATOM   4719  HN  PHE B   3      28.740  42.050  48.240  1.00  0.00           H
ATOM   4720  CA  PHE B   3      30.200  42.870  49.310  1.00  0.00           C
ATOM   4721  HA  PHE B   3      30.330  43.700  49.990  1.00  0.00           H
ATOM   4722  CB  PHE B   3      30.510  41.630  50.170  1.00  0.00           C
ATOM   4723  HB1 PHE B   3      30.490  40.740  49.510  1.00  0.00           H
ATOM   4724  HB2 PHE B   3      29.810  41.540  51.030  1.00  0.00           H
ATOM   4725  CG  PHE B   3      31.920  41.700  50.710  1.00  0.00           C
ATOM   4726  CD1 PHE B   3      32.240  42.640  51.760  1.00  0.00           C
ATOM   4727  HD1 PHE B   3      31.530  43.350  52.150  1.00  0.00           H
ATOM   4728  CE1 PHE B   3      33.620  42.690  52.180  1.00  0.00           C
ATOM   4729  HE1 PHE B   3      33.780  43.290  53.070  1.00  0.00           H
ATOM   4730  CZ  PHE B   3      34.520  41.660  51.740  1.00  0.00           C
ATOM   4731  HZ  PHE B   3      35.470  41.570  52.250  1.00  0.00           H
ATOM   4732  CD2 PHE B   3      32.880  40.800  50.260  1.00  0.00           C
ATOM   4733  HD2 PHE B   3      32.580  40.030  49.560  1.00  0.00           H
ATOM   4734  CE2 PHE B   3      34.180  40.700  50.790  1.00  0.00           C
ATOM   4735  HE2 PHE B   3      34.930  40.000  50.450  1.00  0.00           H
ATOM   4736  C   PHE B   3      31.160  43.060  48.110  1.00  0.00           C
ATOM   4737  O   PHE B   3      31.240  42.190  47.250  1.00  0.00           O
ATOM   4738  N   ARG B   4      31.910  44.200  47.970  1.00  0.00           N
ATOM   4739  HN  ARG B   4      31.920  44.820  48.740  1.00  0.00           H
ATOM   4740  CA  ARG B   4      32.740  44.550  46.840  1.00  0.00           C
ATOM   4741  HA  ARG B   4      33.310  43.760  46.380  1.00  0.00           H
ATOM   4742  CB  ARG B   4      31.940  45.350  45.760  1.00  0.00           C
ATOM   4743  HB1 ARG B   4      32.640  45.780  45.010  1.00  0.00           H
ATOM   4744  HB2 ARG B   4      31.380  46.200  46.200  1.00  0.00           H
ATOM   4745  CG  ARG B   4      31.040  44.410  44.940  1.00  0.00           C
ATOM   4746  HG1 ARG B   4      30.530  45.000  44.150  1.00  0.00           H
ATOM   4747  HG2 ARG B   4      30.240  43.990  45.580  1.00  0.00           H
ATOM   4748  CD  ARG B   4      31.780  43.210  44.350  1.00  0.00           C
ATOM   4749  HD1 ARG B   4      32.170  42.400  45.000  1.00  0.00           H
ATOM   4750  HD2 ARG B   4      32.660  43.600  43.790  1.00  0.00           H
ATOM   4751  NE  ARG B   4      30.860  42.450  43.410  1.00  0.00           N
ATOM   4752  HE  ARG B   4      31.010  42.380  42.420  1.00  0.00           H
ATOM   4753  CZ  ARG B   4      29.870  41.710  43.860  1.00  0.00           C
ATOM   4754  NH1 ARG B   4      29.680  41.470  45.100  1.00  0.00           N
ATOM   4755 1HH1 ARG B   4      30.170  41.970  45.810  1.00  0.00           H
ATOM   4756 2HH1 ARG B   4      29.000  40.780  45.350  1.00  0.00           H
ATOM   4757  NH2 ARG B   4      29.150  41.080  42.990  1.00  0.00           N
ATOM   4758 1HH2 ARG B   4      29.370  41.040  42.010  1.00  0.00           H
ATOM   4759 2HH2 ARG B   4      28.530  40.370  43.320  1.00  0.00           H
ATOM   4760  C   ARG B   4      33.760  45.620  47.410  1.00  0.00           C
ATOM   4761  O   ARG B   4      33.620  46.020  48.570  1.00  0.00           O
ATOM   4762  N   LYS B   5      34.780  45.980  46.560  1.00  0.00           N
ATOM   4763  HN  LYS B   5      34.830  45.500  45.690  1.00  0.00           H
ATOM   4764  CA  LYS B   5      35.840  46.920  46.970  1.00  0.00           C
ATOM   4765  HA  LYS B   5      35.790  47.150  48.030  1.00  0.00           H
ATOM   4766  CB  LYS B   5      37.200  46.400  46.500  1.00  0.00           C
ATOM   4767  HB1 LYS B   5      37.850  47.300  46.570  1.00  0.00           H
ATOM   4768  HB2 LYS B   5      37.070  46.180  45.420  1.00  0.00           H
ATOM   4769  CG  LYS B   5      37.780  45.240  47.230  1.00  0.00           C
ATOM   4770  HG1 LYS B   5      37.060  44.400  47.320  1.00  0.00           H
ATOM   4771  HG2 LYS B   5      37.920  45.530  48.300  1.00  0.00           H
ATOM   4772  CD  LYS B   5      39.160  44.690  46.810  1.00  0.00           C
ATOM   4773  HD1 LYS B   5      39.870  45.500  47.080  1.00  0.00           H
ATOM   4774  HD2 LYS B   5      39.090  44.590  45.700  1.00  0.00           H
ATOM   4775  CE  LYS B   5      39.680  43.430  47.570  1.00  0.00           C
ATOM   4776  HE1 LYS B   5      38.830  42.720  47.700  1.00  0.00           H
ATOM   4777  HE2 LYS B   5      40.030  43.830  48.550  1.00  0.00           H
ATOM   4778  NZ  LYS B   5      40.810  42.810  46.920  1.00  0.00           N
ATOM   4779  HZ1 LYS B   5      41.040  41.920  47.410  1.00  0.00           H
ATOM   4780  HZ2 LYS B   5      41.630  43.450  46.970  1.00  0.00           H
ATOM   4781  HZ3 LYS B   5      40.510  42.630  45.940  1.00  0.00           H
ATOM   4782  C   LYS B   5      35.530  48.220  46.290  1.00  0.00           C
ATOM   4783  O   LYS B   5      35.390  48.450  45.070  1.00  0.00           O
ATOM   4784  N   MET B   6      35.450  49.160  47.230  1.00  0.00           N
ATOM   4785  HN  MET B   6      35.700  48.920  48.160  1.00  0.00           H
ATOM   4786  CA  MET B   6      35.050  50.510  46.890  1.00  0.00           C
ATOM   4787  HA  MET B   6      35.030  50.670  45.820  1.00  0.00           H
ATOM   4788  CB  MET B   6      33.650  50.820  47.420  1.00  0.00           C
ATOM   4789  HB1 MET B   6      33.660  50.550  48.500  1.00  0.00           H
ATOM   4790  HB2 MET B   6      32.960  50.140  46.870  1.00  0.00           H
ATOM   4791  CG  MET B   6      33.220  52.270  47.290  1.00  0.00           C
ATOM   4792  HG1 MET B   6      33.250  52.700  46.270  1.00  0.00           H
ATOM   4793  HG2 MET B   6      33.910  52.850  47.940  1.00  0.00           H
ATOM   4794  SD  MET B   6      31.560  52.500  48.060  1.00  0.00           S
ATOM   4795  CE  MET B   6      31.860  52.780  49.840  1.00  0.00           C
ATOM   4796  HE1 MET B   6      32.580  52.060  50.270  1.00  0.00           H
ATOM   4797  HE2 MET B   6      30.890  52.690  50.370  1.00  0.00           H
ATOM   4798  HE3 MET B   6      32.190  53.840  49.890  1.00  0.00           H
ATOM   4799  C   MET B   6      36.010  51.490  47.510  1.00  0.00           C
ATOM   4800  O   MET B   6      36.290  51.510  48.670  1.00  0.00           O
ATOM   4801  N   ALA B   7      36.640  52.310  46.610  1.00  0.00           N
ATOM   4802  HN  ALA B   7      36.390  52.280  45.640  1.00  0.00           H
ATOM   4803  CA  ALA B   7      37.760  53.090  47.050  1.00  0.00           C
ATOM   4804  HA  ALA B   7      38.270  52.620  47.880  1.00  0.00           H
ATOM   4805  CB  ALA B   7      38.750  53.110  45.780  1.00  0.00           C
ATOM   4806  HB1 ALA B   7      39.500  53.930  45.780  1.00  0.00           H
ATOM   4807  HB2 ALA B   7      38.210  53.270  44.820  1.00  0.00           H
ATOM   4808  HB3 ALA B   7      39.350  52.170  45.740  1.00  0.00           H
ATOM   4809  C   ALA B   7      37.360  54.520  47.490  1.00  0.00           C
ATOM   4810  O   ALA B   7      36.200  54.880  47.400  1.00  0.00           O
ATOM   4811  N   PHE B   8      38.330  55.310  48.050  1.00  0.00           N
ATOM   4812  HN  PHE B   8      39.250  54.960  48.210  1.00  0.00           H
ATOM   4813  CA  PHE B   8      38.190  56.720  48.450  1.00  0.00           C
ATOM   4814  HA  PHE B   8      37.330  56.740  49.110  1.00  0.00           H
ATOM   4815  CB  PHE B   8      39.450  57.260  49.140  1.00  0.00           C
ATOM   4816  HB1 PHE B   8      39.450  58.360  49.270  1.00  0.00           H
ATOM   4817  HB2 PHE B   8      40.380  56.970  48.610  1.00  0.00           H
ATOM   4818  CG  PHE B   8      39.550  56.800  50.590  1.00  0.00           C
ATOM   4819  CD1 PHE B   8      40.550  56.020  51.050  1.00  0.00           C
ATOM   4820  HD1 PHE B   8      41.220  55.530  50.350  1.00  0.00           H
ATOM   4821  CE1 PHE B   8      40.580  55.590  52.380  1.00  0.00           C
ATOM   4822  HE1 PHE B   8      41.270  54.850  52.750  1.00  0.00           H
ATOM   4823  CZ  PHE B   8      39.660  56.230  53.320  1.00  0.00           C
ATOM   4824  HZ  PHE B   8      39.570  55.860  54.330  1.00  0.00           H
ATOM   4825  CD2 PHE B   8      38.640  57.470  51.440  1.00  0.00           C
ATOM   4826  HD2 PHE B   8      37.990  58.300  51.180  1.00  0.00           H
ATOM   4827  CE2 PHE B   8      38.770  57.240  52.800  1.00  0.00           C
ATOM   4828  HE2 PHE B   8      38.140  57.740  53.520  1.00  0.00           H
ATOM   4829  C   PHE B   8      37.820  57.610  47.230  1.00  0.00           C
ATOM   4830  O   PHE B   8      38.310  57.360  46.110  1.00  0.00           O
ATOM   4831  N   PRO B   9      36.990  58.650  47.360  1.00  0.00           N
ATOM   4832  CD  PRO B   9      36.160  58.960  48.570  1.00  0.00           C
ATOM   4833  HD1 PRO B   9      36.860  59.560  49.200  1.00  0.00           H
ATOM   4834  HD2 PRO B   9      35.750  58.050  49.050  1.00  0.00           H
ATOM   4835  CA  PRO B   9      36.800  59.630  46.340  1.00  0.00           C
ATOM   4836  HA  PRO B   9      36.450  59.120  45.460  1.00  0.00           H
ATOM   4837  CB  PRO B   9      35.620  60.530  46.880  1.00  0.00           C
ATOM   4838  HB1 PRO B   9      34.890  60.530  46.040  1.00  0.00           H
ATOM   4839  HB2 PRO B   9      35.980  61.510  47.280  1.00  0.00           H
ATOM   4840  CG  PRO B   9      34.980  59.830  48.050  1.00  0.00           C
ATOM   4841  HG1 PRO B   9      34.650  60.600  48.770  1.00  0.00           H
ATOM   4842  HG2 PRO B   9      34.210  59.090  47.740  1.00  0.00           H
ATOM   4843  C   PRO B   9      38.060  60.340  45.960  1.00  0.00           C
ATOM   4844  O   PRO B   9      38.790  60.810  46.820  1.00  0.00           O
ATOM   4845  N   SER B  10      38.370  60.470  44.650  1.00  0.00           N
ATOM   4846  HN  SER B  10      37.660  60.290  43.980  1.00  0.00           H
ATOM   4847  CA  SER B  10      39.730  60.900  44.230  1.00  0.00           C
ATOM   4848  HA  SER B  10      40.420  60.600  45.010  1.00  0.00           H
ATOM   4849  CB  SER B  10      40.160  60.170  42.930  1.00  0.00           C
ATOM   4850  HB1 SER B  10      40.360  59.110  43.210  1.00  0.00           H
ATOM   4851  HB2 SER B  10      41.110  60.590  42.540  1.00  0.00           H
ATOM   4852  OG  SER B  10      39.170  60.160  41.930  1.00  0.00           O
ATOM   4853  HG1 SER B  10      38.970  61.050  41.610  1.00  0.00           H
ATOM   4854  C   SER B  10      39.980  62.440  43.990  1.00  0.00           C
ATOM   4855  O   SER B  10      41.110  62.860  43.840  1.00  0.00           O
ATOM   4856  N   GLY B  11      38.860  63.290  43.850  1.00  0.00           N
ATOM   4857  HN  GLY B  11      37.930  62.920  43.910  1.00  0.00           H
ATOM   4858  CA  GLY B  11      38.870  64.620  43.370  1.00  0.00           C
ATOM   4859  HA1 GLY B  11      37.840  64.950  43.340  1.00  0.00           H
ATOM   4860  HA2 GLY B  11      39.230  64.640  42.360  1.00  0.00           H
ATOM   4861  C   GLY B  11      39.810  65.670  43.920  1.00  0.00           C
ATOM   4862  O   GLY B  11      40.260  66.550  43.210  1.00  0.00           O
ATOM   4863  N   LYS B  12      39.990  65.570  45.270  1.00  0.00           N
ATOM   4864  HN  LYS B  12      39.390  64.940  45.750  1.00  0.00           H
ATOM   4865  CA  LYS B  12      41.040  66.240  46.010  1.00  0.00           C
ATOM   4866  HA  LYS B  12      41.010  67.270  45.700  1.00  0.00           H
ATOM   4867  CB  LYS B  12      40.750  66.090  47.530  1.00  0.00           C
ATOM   4868  HB1 LYS B  12      41.590  66.420  48.180  1.00  0.00           H
ATOM   4869  HB2 LYS B  12      40.650  65.010  47.760  1.00  0.00           H
ATOM   4870  CG  LYS B  12      39.560  66.850  48.150  1.00  0.00           C
ATOM   4871  HG1 LYS B  12      38.670  66.610  47.540  1.00  0.00           H
ATOM   4872  HG2 LYS B  12      39.800  67.940  48.080  1.00  0.00           H
ATOM   4873  CD  LYS B  12      39.390  66.670  49.630  1.00  0.00           C
ATOM   4874  HD1 LYS B  12      38.650  67.430  49.960  1.00  0.00           H
ATOM   4875  HD2 LYS B  12      40.380  66.810  50.130  1.00  0.00           H
ATOM   4876  CE  LYS B  12      38.790  65.320  50.030  1.00  0.00           C
ATOM   4877  HE1 LYS B  12      38.610  65.200  51.120  1.00  0.00           H
ATOM   4878  HE2 LYS B  12      39.480  64.530  49.670  1.00  0.00           H
ATOM   4879  NZ  LYS B  12      37.580  65.190  49.240  1.00  0.00           N
ATOM   4880  HZ1 LYS B  12      36.820  65.660  49.770  1.00  0.00           H
ATOM   4881  HZ2 LYS B  12      37.330  64.180  49.180  1.00  0.00           H
ATOM   4882  HZ3 LYS B  12      37.730  65.550  48.280  1.00  0.00           H
ATOM   4883  C   LYS B  12      42.470  65.920  45.620  1.00  0.00           C
ATOM   4884  O   LYS B  12      43.350  66.820  45.570  1.00  0.00           O
ATOM   4885  N   VAL B  13      42.820  64.630  45.260  1.00  0.00           N
ATOM   4886  HN  VAL B  13      42.160  63.890  45.410  1.00  0.00           H
ATOM   4887  CA  VAL B  13      44.020  64.190  44.530  1.00  0.00           C
ATOM   4888  HA  VAL B  13      44.760  64.690  45.140  1.00  0.00           H
ATOM   4889  CB  VAL B  13      44.300  62.700  44.680  1.00  0.00           C
ATOM   4890  HB  VAL B  13      43.480  62.140  44.190  1.00  0.00           H
ATOM   4891  CG1 VAL B  13      45.680  62.370  44.060  1.00  0.00           C
ATOM   4892 1HG1 VAL B  13      45.560  62.390  42.960  1.00  0.00           H
ATOM   4893 2HG1 VAL B  13      45.950  61.370  44.480  1.00  0.00           H
ATOM   4894 3HG1 VAL B  13      46.430  63.100  44.430  1.00  0.00           H
ATOM   4895  CG2 VAL B  13      44.200  62.240  46.170  1.00  0.00           C
ATOM   4896 1HG2 VAL B  13      43.170  62.230  46.580  1.00  0.00           H
ATOM   4897 2HG2 VAL B  13      44.770  62.930  46.830  1.00  0.00           H
ATOM   4898 3HG2 VAL B  13      44.660  61.250  46.320  1.00  0.00           H
ATOM   4899  C   VAL B  13      44.050  64.810  43.160  1.00  0.00           C
ATOM   4900  O   VAL B  13      45.100  65.180  42.760  1.00  0.00           O
ATOM   4901  N   GLU B  14      42.900  64.860  42.400  1.00  0.00           N
ATOM   4902  HN  GLU B  14      42.030  64.450  42.690  1.00  0.00           H
ATOM   4903  CA  GLU B  14      42.890  65.270  41.060  1.00  0.00           C
ATOM   4904  HA  GLU B  14      43.590  64.630  40.530  1.00  0.00           H
ATOM   4905  CB  GLU B  14      41.510  65.120  40.410  1.00  0.00           C
ATOM   4906  HB1 GLU B  14      41.630  65.470  39.360  1.00  0.00           H
ATOM   4907  HB2 GLU B  14      40.760  65.730  40.960  1.00  0.00           H
ATOM   4908  CG  GLU B  14      41.160  63.640  40.320  1.00  0.00           C
ATOM   4909  HG1 GLU B  14      41.370  62.970  41.190  1.00  0.00           H
ATOM   4910  HG2 GLU B  14      41.840  63.060  39.650  1.00  0.00           H
ATOM   4911  CD  GLU B  14      39.700  63.300  39.980  1.00  0.00           C
ATOM   4912  OE1 GLU B  14      39.010  62.590  40.730  1.00  0.00           O
ATOM   4913  OE2 GLU B  14      39.250  63.760  38.900  1.00  0.00           O
ATOM   4914  C   GLU B  14      43.400  66.710  40.800  1.00  0.00           C
ATOM   4915  O   GLU B  14      44.070  66.940  39.810  1.00  0.00           O
ATOM   4916  N   GLY B  15      43.090  67.520  41.790  1.00  0.00           N
ATOM   4917  HN  GLY B  15      42.650  67.200  42.620  1.00  0.00           H
ATOM   4918  CA  GLY B  15      43.530  68.890  41.740  1.00  0.00           C
ATOM   4919  HA1 GLY B  15      43.170  69.350  42.640  1.00  0.00           H
ATOM   4920  HA2 GLY B  15      43.000  69.330  40.910  1.00  0.00           H
ATOM   4921  C   GLY B  15      44.950  69.310  41.680  1.00  0.00           C
ATOM   4922  O   GLY B  15      45.330  70.240  40.910  1.00  0.00           O
ATOM   4923  N   CYS B  16      45.690  68.390  42.200  1.00  0.00           N
ATOM   4924  HN  CYS B  16      45.130  67.700  42.650  1.00  0.00           H
ATOM   4925  CA  CYS B  16      47.030  68.490  42.680  1.00  0.00           C
ATOM   4926  HA  CYS B  16      47.430  69.490  42.700  1.00  0.00           H
ATOM   4927  CB  CYS B  16      47.000  68.020  44.160  1.00  0.00           C
ATOM   4928  HB1 CYS B  16      48.020  68.190  44.570  1.00  0.00           H
ATOM   4929  HB2 CYS B  16      46.790  66.930  44.220  1.00  0.00           H
ATOM   4930  SG  CYS B  16      45.770  68.970  45.090  1.00  0.00           S
ATOM   4931  HG1 CYS B  16      44.960  67.920  45.110  1.00  0.00           H
ATOM   4932  C   CYS B  16      47.950  67.560  41.910  1.00  0.00           C
ATOM   4933  O   CYS B  16      49.090  67.590  42.170  1.00  0.00           O
ATOM   4934  N   MET B  17      47.470  66.860  40.880  1.00  0.00           N
ATOM   4935  HN  MET B  17      46.500  66.840  40.670  1.00  0.00           H
ATOM   4936  CA  MET B  17      48.290  65.990  40.110  1.00  0.00           C
ATOM   4937  HA  MET B  17      49.110  65.690  40.740  1.00  0.00           H
ATOM   4938  CB  MET B  17      47.520  64.760  39.510  1.00  0.00           C
ATOM   4939  HB1 MET B  17      48.260  64.240  38.860  1.00  0.00           H
ATOM   4940  HB2 MET B  17      46.570  64.970  38.980  1.00  0.00           H
ATOM   4941  CG  MET B  17      47.120  63.710  40.620  1.00  0.00           C
ATOM   4942  HG1 MET B  17      46.890  62.790  40.050  1.00  0.00           H
ATOM   4943  HG2 MET B  17      46.220  63.960  41.220  1.00  0.00           H
ATOM   4944  SD  MET B  17      48.470  63.380  41.880  1.00  0.00           S
ATOM   4945  CE  MET B  17      49.770  62.620  40.840  1.00  0.00           C
ATOM   4946  HE1 MET B  17      50.680  62.520  41.460  1.00  0.00           H
ATOM   4947  HE2 MET B  17      50.000  63.320  40.010  1.00  0.00           H
ATOM   4948  HE3 MET B  17      49.480  61.660  40.380  1.00  0.00           H
ATOM   4949  C   MET B  17      48.970  66.750  38.940  1.00  0.00           C
ATOM   4950  O   MET B  17      48.320  67.410  38.090  1.00  0.00           O
ATOM   4951  N   VAL B  18      50.300  66.590  38.820  1.00  0.00           N
ATOM   4952  HN  VAL B  18      50.720  65.970  39.470  1.00  0.00           H
ATOM   4953  CA  VAL B  18      51.020  67.370  37.790  1.00  0.00           C
ATOM   4954  HA  VAL B  18      50.330  67.670  37.020  1.00  0.00           H
ATOM   4955  CB  VAL B  18      51.740  68.590  38.290  1.00  0.00           C
ATOM   4956  HB  VAL B  18      52.340  69.040  37.480  1.00  0.00           H
ATOM   4957  CG1 VAL B  18      50.750  69.620  38.810  1.00  0.00           C
ATOM   4958 1HG1 VAL B  18      50.300  70.120  37.930  1.00  0.00           H
ATOM   4959 2HG1 VAL B  18      51.310  70.390  39.370  1.00  0.00           H
ATOM   4960 3HG1 VAL B  18      49.970  69.240  39.500  1.00  0.00           H
ATOM   4961  CG2 VAL B  18      52.700  68.270  39.460  1.00  0.00           C
ATOM   4962 1HG2 VAL B  18      53.070  69.200  39.940  1.00  0.00           H
ATOM   4963 2HG2 VAL B  18      53.560  67.690  39.050  1.00  0.00           H
ATOM   4964 3HG2 VAL B  18      52.130  67.710  40.230  1.00  0.00           H
ATOM   4965  C   VAL B  18      52.110  66.540  37.010  1.00  0.00           C
ATOM   4966  O   VAL B  18      52.730  65.590  37.580  1.00  0.00           O
ATOM   4967  N   GLN B  19      52.470  66.930  35.780  1.00  0.00           N
ATOM   4968  HN  GLN B  19      52.000  67.690  35.350  1.00  0.00           H
ATOM   4969  CA  GLN B  19      53.520  66.300  35.090  1.00  0.00           C
ATOM   4970  HA  GLN B  19      53.520  65.240  35.290  1.00  0.00           H
ATOM   4971  CB  GLN B  19      53.340  66.490  33.610  1.00  0.00           C
ATOM   4972  HB1 GLN B  19      53.490  67.540  33.270  1.00  0.00           H
ATOM   4973  HB2 GLN B  19      52.270  66.260  33.450  1.00  0.00           H
ATOM   4974  CG  GLN B  19      54.370  65.550  32.850  1.00  0.00           C
ATOM   4975  HG1 GLN B  19      54.220  64.470  33.060  1.00  0.00           H
ATOM   4976  HG2 GLN B  19      55.450  65.750  33.050  1.00  0.00           H
ATOM   4977  CD  GLN B  19      53.990  65.720  31.360  1.00  0.00           C
ATOM   4978  OE1 GLN B  19      52.880  66.120  31.060  1.00  0.00           O
ATOM   4979  NE2 GLN B  19      54.960  65.470  30.450  1.00  0.00           N
ATOM   4980 1HE2 GLN B  19      55.750  64.950  30.780  1.00  0.00           H
ATOM   4981 2HE2 GLN B  19      54.750  65.630  29.490  1.00  0.00           H
ATOM   4982  C   GLN B  19      54.780  66.940  35.590  1.00  0.00           C
ATOM   4983  O   GLN B  19      54.760  68.160  35.590  1.00  0.00           O
ATOM   4984  N   VAL B  20      55.830  66.190  35.870  1.00  0.00           N
ATOM   4985  HN  VAL B  20      55.700  65.200  35.920  1.00  0.00           H
ATOM   4986  CA  VAL B  20      57.160  66.700  35.970  1.00  0.00           C
ATOM   4987  HA  VAL B  20      57.260  67.760  35.760  1.00  0.00           H
ATOM   4988  CB  VAL B  20      57.710  66.500  37.410  1.00  0.00           C
ATOM   4989  HB  VAL B  20      57.600  65.430  37.680  1.00  0.00           H
ATOM   4990  CG1 VAL B  20      59.120  67.000  37.670  1.00  0.00           C
ATOM   4991 1HG1 VAL B  20      59.810  66.670  36.860  1.00  0.00           H
ATOM   4992 2HG1 VAL B  20      59.550  66.650  38.640  1.00  0.00           H
ATOM   4993 3HG1 VAL B  20      59.150  68.110  37.640  1.00  0.00           H
ATOM   4994  CG2 VAL B  20      56.840  67.320  38.400  1.00  0.00           C
ATOM   4995 1HG2 VAL B  20      55.830  66.860  38.340  1.00  0.00           H
ATOM   4996 2HG2 VAL B  20      56.740  68.320  37.930  1.00  0.00           H
ATOM   4997 3HG2 VAL B  20      57.310  67.300  39.410  1.00  0.00           H
ATOM   4998  C   VAL B  20      58.140  66.040  35.060  1.00  0.00           C
ATOM   4999  O   VAL B  20      58.340  64.840  35.090  1.00  0.00           O
ATOM   5000  N   THR B  21      58.700  66.890  34.170  1.00  0.00           N
ATOM   5001  HN  THR B  21      58.380  67.830  34.120  1.00  0.00           H
ATOM   5002  CA  THR B  21      59.770  66.570  33.230  1.00  0.00           C
ATOM   5003  HA  THR B  21      59.920  65.500  33.150  1.00  0.00           H
ATOM   5004  CB  THR B  21      59.560  67.050  31.800  1.00  0.00           C
ATOM   5005  HB  THR B  21      59.390  68.150  31.780  1.00  0.00           H
ATOM   5006  OG1 THR B  21      58.370  66.450  31.270  1.00  0.00           O
ATOM   5007  HG1 THR B  21      58.330  66.810  30.380  1.00  0.00           H
ATOM   5008  CG2 THR B  21      60.600  66.680  30.830  1.00  0.00           C
ATOM   5009 1HG2 THR B  21      61.560  67.160  31.120  1.00  0.00           H
ATOM   5010 2HG2 THR B  21      60.410  67.070  29.810  1.00  0.00           H
ATOM   5011 3HG2 THR B  21      60.770  65.580  30.810  1.00  0.00           H
ATOM   5012  C   THR B  21      61.070  67.250  33.730  1.00  0.00           C
ATOM   5013  O   THR B  21      61.000  68.360  34.240  1.00  0.00           O
ATOM   5014  N   CYS B  22      62.200  66.490  33.620  1.00  0.00           N
ATOM   5015  HN  CYS B  22      62.120  65.580  33.220  1.00  0.00           H
ATOM   5016  CA  CYS B  22      63.640  67.080  33.630  1.00  0.00           C
ATOM   5017  HA  CYS B  22      63.490  68.080  33.240  1.00  0.00           H
ATOM   5018  CB  CYS B  22      64.360  66.860  35.000  1.00  0.00           C
ATOM   5019  HB1 CYS B  22      64.520  65.790  35.250  1.00  0.00           H
ATOM   5020  HB2 CYS B  22      63.570  67.160  35.730  1.00  0.00           H
ATOM   5021  SG  CYS B  22      65.850  67.830  35.100  1.00  0.00           S
ATOM   5022  HG1 CYS B  22      65.340  69.010  34.780  1.00  0.00           H
ATOM   5023  C   CYS B  22      64.360  66.320  32.500  1.00  0.00           C
ATOM   5024  O   CYS B  22      64.430  65.080  32.560  1.00  0.00           O
ATOM   5025  N   GLY B  23      64.890  67.120  31.520  1.00  0.00           N
ATOM   5026  HN  GLY B  23      64.790  68.110  31.560  1.00  0.00           H
ATOM   5027  CA  GLY B  23      65.670  66.520  30.500  1.00  0.00           C
ATOM   5028  HA1 GLY B  23      66.260  65.750  30.990  1.00  0.00           H
ATOM   5029  HA2 GLY B  23      66.250  67.320  30.060  1.00  0.00           H
ATOM   5030  C   GLY B  23      64.820  65.950  29.490  1.00  0.00           C
ATOM   5031  O   GLY B  23      64.000  66.630  28.830  1.00  0.00           O
ATOM   5032  N   THR B  24      64.910  64.640  29.260  1.00  0.00           N
ATOM   5033  HN  THR B  24      65.740  64.220  29.610  1.00  0.00           H
ATOM   5034  CA  THR B  24      64.000  63.890  28.450  1.00  0.00           C
ATOM   5035  HA  THR B  24      63.160  64.420  28.020  1.00  0.00           H
ATOM   5036  CB  THR B  24      64.630  63.070  27.230  1.00  0.00           C
ATOM   5037  HB  THR B  24      64.000  62.230  26.860  1.00  0.00           H
ATOM   5038  OG1 THR B  24      65.840  62.600  27.730  1.00  0.00           O
ATOM   5039  HG1 THR B  24      65.770  62.410  28.670  1.00  0.00           H
ATOM   5040  CG2 THR B  24      64.830  64.110  26.140  1.00  0.00           C
ATOM   5041 1HG2 THR B  24      65.550  64.850  26.550  1.00  0.00           H
ATOM   5042 2HG2 THR B  24      63.850  64.620  26.040  1.00  0.00           H
ATOM   5043 3HG2 THR B  24      65.240  63.760  25.180  1.00  0.00           H
ATOM   5044  C   THR B  24      63.300  62.870  29.350  1.00  0.00           C
ATOM   5045  O   THR B  24      62.820  61.860  28.820  1.00  0.00           O
ATOM   5046  N   THR B  25      63.260  63.010  30.650  1.00  0.00           N
ATOM   5047  HN  THR B  25      63.580  63.790  31.190  1.00  0.00           H
ATOM   5048  CA  THR B  25      62.650  62.020  31.620  1.00  0.00           C
ATOM   5049  HA  THR B  25      62.410  61.130  31.060  1.00  0.00           H
ATOM   5050  CB  THR B  25      63.580  61.780  32.840  1.00  0.00           C
ATOM   5051  HB  THR B  25      63.810  62.750  33.330  1.00  0.00           H
ATOM   5052  OG1 THR B  25      64.830  61.210  32.430  1.00  0.00           O
ATOM   5053  HG1 THR B  25      65.210  61.080  33.300  1.00  0.00           H
ATOM   5054  CG2 THR B  25      63.040  60.750  33.810  1.00  0.00           C
ATOM   5055 1HG2 THR B  25      62.840  59.760  33.360  1.00  0.00           H
ATOM   5056 2HG2 THR B  25      62.110  61.070  34.330  1.00  0.00           H
ATOM   5057 3HG2 THR B  25      63.710  60.530  34.670  1.00  0.00           H
ATOM   5058  C   THR B  25      61.410  62.680  32.220  1.00  0.00           C
ATOM   5059  O   THR B  25      61.360  63.880  32.600  1.00  0.00           O
ATOM   5060  N   THR B  26      60.300  61.950  32.290  1.00  0.00           N
[truncated: 348,086 more chars]
