# Supplementary material for: Structural and functional characterization of NEMO cleavage by SARS-CoV-2 3CLpro
Source: Nat Commun. 2022 Sep 8;13:5285. doi: 10.1038/s41467-022-32922-9 (PMC9453703; doi:10.1038/s41467-022-32922-9)
Supplement: Supplementary file 4 — Supplementary Data 1 [file 41467_2022_32922_MOESM4_ESM.zip › supp_files/MDML_snapshots/SARS1/sars1_simD_10800.pdb]

REMARK    GENERATED BY TRJCONV
TITLE     Title t= 10800.00000 step= 2700000
REMARK    THIS IS A SIMULATION BOX
CRYST1  100.541  100.541  100.541  90.00  90.00  90.00 P 1           1
MODEL        1
ATOM      1  N   SER A   1      51.900  44.920  35.930  1.00  0.00           N
ATOM      2  HT1 SER A   1      51.270  45.750  35.890  1.00  0.00           H
ATOM      3  HT2 SER A   1      52.720  44.980  35.290  1.00  0.00           H
ATOM      4  HT3 SER A   1      52.170  44.860  36.930  1.00  0.00           H
ATOM      5  CA  SER A   1      51.070  43.730  35.510  1.00  0.00           C
ATOM      6  HA  SER A   1      50.760  43.880  34.480  1.00  0.00           H
ATOM      7  CB  SER A   1      51.890  42.400  35.390  1.00  0.00           C
ATOM      8  HB1 SER A   1      52.820  42.490  34.780  1.00  0.00           H
ATOM      9  HB2 SER A   1      51.180  41.640  35.000  1.00  0.00           H
ATOM     10  OG  SER A   1      52.260  42.010  36.700  1.00  0.00           O
ATOM     11  HG1 SER A   1      52.970  41.380  36.580  1.00  0.00           H
ATOM     12  C   SER A   1      49.840  43.670  36.370  1.00  0.00           C
ATOM     13  O   SER A   1      49.490  44.670  36.970  1.00  0.00           O
ATOM     14  N   GLY A   2      49.150  42.540  36.410  1.00  0.00           N
ATOM     15  HN  GLY A   2      49.570  41.920  35.750  1.00  0.00           H
ATOM     16  CA  GLY A   2      47.850  42.270  37.150  1.00  0.00           C
ATOM     17  HA1 GLY A   2      47.830  42.800  38.090  1.00  0.00           H
ATOM     18  HA2 GLY A   2      47.540  41.240  37.240  1.00  0.00           H
ATOM     19  C   GLY A   2      46.700  42.990  36.570  1.00  0.00           C
ATOM     20  O   GLY A   2      46.750  43.890  35.690  1.00  0.00           O
ATOM     21  N   PHE A   3      45.510  42.620  37.060  1.00  0.00           N
ATOM     22  HN  PHE A   3      45.390  41.910  37.760  1.00  0.00           H
ATOM     23  CA  PHE A   3      44.230  43.020  36.520  1.00  0.00           C
ATOM     24  HA  PHE A   3      44.260  43.820  35.790  1.00  0.00           H
ATOM     25  CB  PHE A   3      43.710  41.640  35.740  1.00  0.00           C
ATOM     26  HB1 PHE A   3      43.340  40.920  36.500  1.00  0.00           H
ATOM     27  HB2 PHE A   3      44.620  41.210  35.290  1.00  0.00           H
ATOM     28  CG  PHE A   3      42.690  42.070  34.680  1.00  0.00           C
ATOM     29  CD1 PHE A   3      43.010  42.630  33.390  1.00  0.00           C
ATOM     30  HD1 PHE A   3      44.030  42.710  33.030  1.00  0.00           H
ATOM     31  CE1 PHE A   3      42.060  43.090  32.540  1.00  0.00           C
ATOM     32  HE1 PHE A   3      42.360  43.550  31.610  1.00  0.00           H
ATOM     33  CZ  PHE A   3      40.700  42.830  32.870  1.00  0.00           C
ATOM     34  HZ  PHE A   3      39.960  43.220  32.190  1.00  0.00           H
ATOM     35  CD2 PHE A   3      41.380  41.720  34.850  1.00  0.00           C
ATOM     36  HD2 PHE A   3      41.150  41.180  35.750  1.00  0.00           H
ATOM     37  CE2 PHE A   3      40.370  42.100  33.980  1.00  0.00           C
ATOM     38  HE2 PHE A   3      39.330  41.940  34.220  1.00  0.00           H
ATOM     39  C   PHE A   3      43.340  43.490  37.660  1.00  0.00           C
ATOM     40  O   PHE A   3      43.310  42.820  38.710  1.00  0.00           O
ATOM     41  N   ARG A   4      42.580  44.530  37.460  1.00  0.00           N
ATOM     42  HN  ARG A   4      42.490  45.050  36.610  1.00  0.00           H
ATOM     43  CA  ARG A   4      41.580  44.970  38.480  1.00  0.00           C
ATOM     44  HA  ARG A   4      41.180  44.070  38.920  1.00  0.00           H
ATOM     45  CB  ARG A   4      42.270  45.870  39.650  1.00  0.00           C
ATOM     46  HB1 ARG A   4      41.450  46.280  40.290  1.00  0.00           H
ATOM     47  HB2 ARG A   4      42.750  46.780  39.240  1.00  0.00           H
ATOM     48  CG  ARG A   4      43.170  45.080  40.680  1.00  0.00           C
ATOM     49  HG1 ARG A   4      43.520  45.880  41.370  1.00  0.00           H
ATOM     50  HG2 ARG A   4      44.070  44.710  40.140  1.00  0.00           H
ATOM     51  CD  ARG A   4      42.480  43.980  41.490  1.00  0.00           C
ATOM     52  HD1 ARG A   4      42.080  43.190  40.820  1.00  0.00           H
ATOM     53  HD2 ARG A   4      41.670  44.410  42.110  1.00  0.00           H
ATOM     54  NE  ARG A   4      43.440  43.450  42.510  1.00  0.00           N
ATOM     55  HE  ARG A   4      43.420  43.750  43.460  1.00  0.00           H
ATOM     56  CZ  ARG A   4      44.040  42.320  42.240  1.00  0.00           C
ATOM     57  NH1 ARG A   4      44.340  41.940  41.020  1.00  0.00           N
ATOM     58 1HH1 ARG A   4      44.940  41.150  40.920  1.00  0.00           H
ATOM     59 2HH1 ARG A   4      43.870  42.300  40.220  1.00  0.00           H
ATOM     60  NH2 ARG A   4      44.360  41.630  43.300  1.00  0.00           N
ATOM     61 1HH2 ARG A   4      43.980  41.890  44.190  1.00  0.00           H
ATOM     62 2HH2 ARG A   4      44.180  40.660  43.150  1.00  0.00           H
ATOM     63  C   ARG A   4      40.410  45.830  37.900  1.00  0.00           C
ATOM     64  O   ARG A   4      40.670  46.410  36.770  1.00  0.00           O
ATOM     65  N   LYS A   5      39.200  45.810  38.550  1.00  0.00           N
ATOM     66  HN  LYS A   5      39.030  45.160  39.290  1.00  0.00           H
ATOM     67  CA  LYS A   5      38.240  46.890  38.340  1.00  0.00           C
ATOM     68  HA  LYS A   5      38.180  46.920  37.260  1.00  0.00           H
ATOM     69  CB  LYS A   5      36.800  46.600  38.830  1.00  0.00           C
ATOM     70  HB1 LYS A   5      36.210  47.540  38.870  1.00  0.00           H
ATOM     71  HB2 LYS A   5      36.950  46.180  39.850  1.00  0.00           H
ATOM     72  CG  LYS A   5      36.080  45.580  37.870  1.00  0.00           C
ATOM     73  HG1 LYS A   5      36.600  44.610  37.980  1.00  0.00           H
ATOM     74  HG2 LYS A   5      36.210  45.880  36.810  1.00  0.00           H
ATOM     75  CD  LYS A   5      34.590  45.310  38.250  1.00  0.00           C
ATOM     76  HD1 LYS A   5      34.370  44.460  37.560  1.00  0.00           H
ATOM     77  HD2 LYS A   5      33.990  46.170  37.900  1.00  0.00           H
ATOM     78  CE  LYS A   5      34.210  44.980  39.730  1.00  0.00           C
ATOM     79  HE1 LYS A   5      34.010  45.960  40.200  1.00  0.00           H
ATOM     80  HE2 LYS A   5      35.040  44.390  40.180  1.00  0.00           H
ATOM     81  NZ  LYS A   5      33.030  44.150  39.890  1.00  0.00           N
ATOM     82  HZ1 LYS A   5      33.090  43.180  39.520  1.00  0.00           H
ATOM     83  HZ2 LYS A   5      32.210  44.560  39.410  1.00  0.00           H
ATOM     84  HZ3 LYS A   5      32.780  44.100  40.890  1.00  0.00           H
ATOM     85  C   LYS A   5      38.680  48.320  38.550  1.00  0.00           C
ATOM     86  O   LYS A   5      39.310  48.660  39.600  1.00  0.00           O
ATOM     87  N   MET A   6      38.500  49.200  37.510  1.00  0.00           N
ATOM     88  HN  MET A   6      38.040  49.010  36.640  1.00  0.00           H
ATOM     89  CA  MET A   6      39.010  50.560  37.660  1.00  0.00           C
ATOM     90  HA  MET A   6      39.320  50.720  38.680  1.00  0.00           H
ATOM     91  CB  MET A   6      40.100  50.900  36.620  1.00  0.00           C
ATOM     92  HB1 MET A   6      40.350  51.970  36.800  1.00  0.00           H
ATOM     93  HB2 MET A   6      39.720  50.800  35.580  1.00  0.00           H
ATOM     94  CG  MET A   6      41.430  50.110  36.830  1.00  0.00           C
ATOM     95  HG1 MET A   6      42.050  50.390  35.950  1.00  0.00           H
ATOM     96  HG2 MET A   6      41.210  49.020  36.820  1.00  0.00           H
ATOM     97  SD  MET A   6      42.270  50.630  38.330  1.00  0.00           S
ATOM     98  CE  MET A   6      43.700  49.560  37.990  1.00  0.00           C
ATOM     99  HE1 MET A   6      43.990  49.560  36.920  1.00  0.00           H
ATOM    100  HE2 MET A   6      43.400  48.490  37.960  1.00  0.00           H
ATOM    101  HE3 MET A   6      44.500  49.860  38.700  1.00  0.00           H
ATOM    102  C   MET A   6      37.820  51.560  37.580  1.00  0.00           C
ATOM    103  O   MET A   6      37.250  51.660  36.530  1.00  0.00           O
ATOM    104  N   ALA A   7      37.400  52.220  38.680  1.00  0.00           N
ATOM    105  HN  ALA A   7      37.860  51.880  39.500  1.00  0.00           H
ATOM    106  CA  ALA A   7      36.470  53.370  38.750  1.00  0.00           C
ATOM    107  HA  ALA A   7      35.550  53.180  38.220  1.00  0.00           H
ATOM    108  CB  ALA A   7      36.160  53.650  40.190  1.00  0.00           C
ATOM    109  HB1 ALA A   7      36.970  54.100  40.810  1.00  0.00           H
ATOM    110  HB2 ALA A   7      35.830  52.720  40.690  1.00  0.00           H
ATOM    111  HB3 ALA A   7      35.290  54.340  40.160  1.00  0.00           H
ATOM    112  C   ALA A   7      37.230  54.580  38.180  1.00  0.00           C
ATOM    113  O   ALA A   7      38.440  54.790  38.350  1.00  0.00           O
ATOM    114  N   PHE A   8      36.550  55.460  37.470  1.00  0.00           N
ATOM    115  HN  PHE A   8      35.560  55.400  37.360  1.00  0.00           H
ATOM    116  CA  PHE A   8      37.280  56.780  37.190  1.00  0.00           C
ATOM    117  HA  PHE A   8      38.280  56.570  36.830  1.00  0.00           H
ATOM    118  CB  PHE A   8      36.650  57.580  36.030  1.00  0.00           C
ATOM    119  HB1 PHE A   8      37.020  58.630  36.010  1.00  0.00           H
ATOM    120  HB2 PHE A   8      35.540  57.600  36.050  1.00  0.00           H
ATOM    121  CG  PHE A   8      37.030  56.750  34.720  1.00  0.00           C
ATOM    122  CD1 PHE A   8      36.090  55.810  34.250  1.00  0.00           C
ATOM    123  HD1 PHE A   8      35.130  55.700  34.740  1.00  0.00           H
ATOM    124  CE1 PHE A   8      36.410  54.910  33.220  1.00  0.00           C
ATOM    125  HE1 PHE A   8      35.670  54.160  32.960  1.00  0.00           H
ATOM    126  CZ  PHE A   8      37.550  55.200  32.490  1.00  0.00           C
ATOM    127  HZ  PHE A   8      37.810  54.600  31.630  1.00  0.00           H
ATOM    128  CD2 PHE A   8      38.120  57.000  33.920  1.00  0.00           C
ATOM    129  HD2 PHE A   8      38.890  57.660  34.290  1.00  0.00           H
ATOM    130  CE2 PHE A   8      38.440  56.220  32.800  1.00  0.00           C
ATOM    131  HE2 PHE A   8      39.420  56.440  32.400  1.00  0.00           H
ATOM    132  C   PHE A   8      37.410  57.690  38.400  1.00  0.00           C
ATOM    133  O   PHE A   8      36.560  57.540  39.260  1.00  0.00           O
ATOM    134  N   PRO A   9      38.390  58.570  38.490  1.00  0.00           N
ATOM    135  CD  PRO A   9      39.490  58.740  37.480  1.00  0.00           C
ATOM    136  HD1 PRO A   9      39.010  59.400  36.720  1.00  0.00           H
ATOM    137  HD2 PRO A   9      39.990  57.880  36.990  1.00  0.00           H
ATOM    138  CA  PRO A   9      38.460  59.650  39.440  1.00  0.00           C
ATOM    139  HA  PRO A   9      38.850  59.240  40.360  1.00  0.00           H
ATOM    140  CB  PRO A   9      39.640  60.550  39.060  1.00  0.00           C
ATOM    141  HB1 PRO A   9      40.190  60.890  39.960  1.00  0.00           H
ATOM    142  HB2 PRO A   9      39.360  61.490  38.540  1.00  0.00           H
ATOM    143  CG  PRO A   9      40.520  59.660  38.210  1.00  0.00           C
ATOM    144  HG1 PRO A   9      41.020  60.300  37.450  1.00  0.00           H
ATOM    145  HG2 PRO A   9      41.250  59.120  38.850  1.00  0.00           H
ATOM    146  C   PRO A   9      37.230  60.450  39.850  1.00  0.00           C
ATOM    147  O   PRO A   9      36.380  60.730  38.990  1.00  0.00           O
ATOM    148  N   SER A  10      37.020  60.860  41.200  1.00  0.00           N
ATOM    149  HN  SER A  10      37.760  60.770  41.870  1.00  0.00           H
ATOM    150  CA  SER A  10      35.640  61.190  41.550  1.00  0.00           C
ATOM    151  HA  SER A  10      34.960  60.920  40.770  1.00  0.00           H
ATOM    152  CB  SER A  10      35.240  60.560  42.870  1.00  0.00           C
ATOM    153  HB1 SER A  10      35.530  59.500  42.700  1.00  0.00           H
ATOM    154  HB2 SER A  10      34.170  60.690  43.110  1.00  0.00           H
ATOM    155  OG  SER A  10      36.010  61.000  43.990  1.00  0.00           O
ATOM    156  HG1 SER A  10      35.990  61.940  44.190  1.00  0.00           H
ATOM    157  C   SER A  10      35.450  62.680  41.610  1.00  0.00           C
ATOM    158  O   SER A  10      34.340  63.240  41.740  1.00  0.00           O
ATOM    159  N   GLY A  11      36.530  63.440  41.480  1.00  0.00           N
ATOM    160  HN  GLY A  11      37.350  62.900  41.310  1.00  0.00           H
ATOM    161  CA  GLY A  11      36.740  64.820  41.970  1.00  0.00           C
ATOM    162  HA1 GLY A  11      37.790  65.060  41.880  1.00  0.00           H
ATOM    163  HA2 GLY A  11      36.460  64.900  43.010  1.00  0.00           H
ATOM    164  C   GLY A  11      35.920  65.910  41.300  1.00  0.00           C
ATOM    165  O   GLY A  11      35.690  66.930  41.960  1.00  0.00           O
ATOM    166  N   LYS A  12      35.560  65.750  39.980  1.00  0.00           N
ATOM    167  HN  LYS A  12      35.630  64.880  39.490  1.00  0.00           H
ATOM    168  CA  LYS A  12      34.740  66.700  39.290  1.00  0.00           C
ATOM    169  HA  LYS A  12      34.990  67.710  39.570  1.00  0.00           H
ATOM    170  CB  LYS A  12      34.900  66.530  37.720  1.00  0.00           C
ATOM    171  HB1 LYS A  12      34.360  67.330  37.160  1.00  0.00           H
ATOM    172  HB2 LYS A  12      34.600  65.510  37.400  1.00  0.00           H
ATOM    173  CG  LYS A  12      36.360  66.670  37.310  1.00  0.00           C
ATOM    174  HG1 LYS A  12      36.850  65.760  37.700  1.00  0.00           H
ATOM    175  HG2 LYS A  12      36.730  67.590  37.830  1.00  0.00           H
ATOM    176  CD  LYS A  12      36.430  66.720  35.760  1.00  0.00           C
ATOM    177  HD1 LYS A  12      36.010  67.660  35.340  1.00  0.00           H
ATOM    178  HD2 LYS A  12      35.800  65.920  35.310  1.00  0.00           H
ATOM    179  CE  LYS A  12      37.840  66.480  35.130  1.00  0.00           C
ATOM    180  HE1 LYS A  12      38.560  67.300  35.320  1.00  0.00           H
ATOM    181  HE2 LYS A  12      37.830  66.270  34.030  1.00  0.00           H
ATOM    182  NZ  LYS A  12      38.490  65.290  35.730  1.00  0.00           N
ATOM    183  HZ1 LYS A  12      39.440  65.540  36.070  1.00  0.00           H
ATOM    184  HZ2 LYS A  12      38.540  64.520  35.030  1.00  0.00           H
ATOM    185  HZ3 LYS A  12      37.990  64.940  36.570  1.00  0.00           H
ATOM    186  C   LYS A  12      33.300  66.560  39.680  1.00  0.00           C
ATOM    187  O   LYS A  12      32.520  67.500  39.670  1.00  0.00           O
ATOM    188  N   VAL A  13      32.900  65.360  40.240  1.00  0.00           N
ATOM    189  HN  VAL A  13      33.520  64.590  40.120  1.00  0.00           H
ATOM    190  CA  VAL A  13      31.590  64.980  40.660  1.00  0.00           C
ATOM    191  HA  VAL A  13      30.840  65.540  40.120  1.00  0.00           H
ATOM    192  CB  VAL A  13      31.200  63.490  40.450  1.00  0.00           C
ATOM    193  HB  VAL A  13      32.060  62.920  40.850  1.00  0.00           H
ATOM    194  CG1 VAL A  13      29.810  62.960  41.020  1.00  0.00           C
ATOM    195 1HG1 VAL A  13      29.830  62.910  42.130  1.00  0.00           H
ATOM    196 2HG1 VAL A  13      29.660  61.910  40.690  1.00  0.00           H
ATOM    197 3HG1 VAL A  13      28.980  63.650  40.730  1.00  0.00           H
ATOM    198  CG2 VAL A  13      31.230  63.200  38.970  1.00  0.00           C
ATOM    199 1HG2 VAL A  13      32.210  63.460  38.520  1.00  0.00           H
ATOM    200 2HG2 VAL A  13      30.380  63.700  38.460  1.00  0.00           H
ATOM    201 3HG2 VAL A  13      31.080  62.120  38.770  1.00  0.00           H
ATOM    202  C   VAL A  13      31.380  65.420  42.100  1.00  0.00           C
ATOM    203  O   VAL A  13      30.270  65.690  42.520  1.00  0.00           O
ATOM    204  N   GLU A  14      32.450  65.500  42.820  1.00  0.00           N
ATOM    205  HN  GLU A  14      33.300  65.270  42.360  1.00  0.00           H
ATOM    206  CA  GLU A  14      32.550  65.810  44.250  1.00  0.00           C
ATOM    207  HA  GLU A  14      32.000  65.050  44.790  1.00  0.00           H
ATOM    208  CB  GLU A  14      33.980  65.810  44.880  1.00  0.00           C
ATOM    209  HB1 GLU A  14      33.910  66.140  45.940  1.00  0.00           H
ATOM    210  HB2 GLU A  14      34.660  66.400  44.220  1.00  0.00           H
ATOM    211  CG  GLU A  14      34.430  64.350  45.010  1.00  0.00           C
ATOM    212  HG1 GLU A  14      34.440  63.780  44.050  1.00  0.00           H
ATOM    213  HG2 GLU A  14      33.690  63.790  45.630  1.00  0.00           H
ATOM    214  CD  GLU A  14      35.790  64.200  45.640  1.00  0.00           C
ATOM    215  OE1 GLU A  14      36.620  63.470  44.960  1.00  0.00           O
ATOM    216  OE2 GLU A  14      36.090  64.680  46.810  1.00  0.00           O
ATOM    217  C   GLU A  14      31.890  67.060  44.690  1.00  0.00           C
ATOM    218  O   GLU A  14      31.200  67.140  45.730  1.00  0.00           O
ATOM    219  N   GLY A  15      32.080  68.120  43.800  1.00  0.00           N
ATOM    220  HN  GLY A  15      32.770  67.910  43.110  1.00  0.00           H
ATOM    221  CA  GLY A  15      31.660  69.500  44.100  1.00  0.00           C
ATOM    222  HA1 GLY A  15      32.450  70.180  43.830  1.00  0.00           H
ATOM    223  HA2 GLY A  15      31.660  69.560  45.180  1.00  0.00           H
ATOM    224  C   GLY A  15      30.330  69.780  43.500  1.00  0.00           C
ATOM    225  O   GLY A  15      29.700  70.770  43.880  1.00  0.00           O
ATOM    226  N   CYS A  16      29.710  68.950  42.630  1.00  0.00           N
ATOM    227  HN  CYS A  16      30.200  68.160  42.270  1.00  0.00           H
ATOM    228  CA  CYS A  16      28.310  68.960  42.230  1.00  0.00           C
ATOM    229  HA  CYS A  16      28.020  70.000  42.160  1.00  0.00           H
ATOM    230  CB  CYS A  16      28.130  68.250  40.870  1.00  0.00           C
ATOM    231  HB1 CYS A  16      27.090  68.290  40.500  1.00  0.00           H
ATOM    232  HB2 CYS A  16      28.330  67.160  40.970  1.00  0.00           H
ATOM    233  SG  CYS A  16      29.150  68.830  39.460  1.00  0.00           S
ATOM    234  HG1 CYS A  16      30.310  69.040  40.070  1.00  0.00           H
ATOM    235  C   CYS A  16      27.460  68.310  43.300  1.00  0.00           C
ATOM    236  O   CYS A  16      26.220  68.490  43.310  1.00  0.00           O
ATOM    237  N   MET A  17      28.080  67.570  44.220  1.00  0.00           N
ATOM    238  HN  MET A  17      29.060  67.670  44.290  1.00  0.00           H
ATOM    239  CA  MET A  17      27.310  66.950  45.230  1.00  0.00           C
ATOM    240  HA  MET A  17      26.410  66.590  44.750  1.00  0.00           H
ATOM    241  CB  MET A  17      28.060  65.780  45.920  1.00  0.00           C
ATOM    242  HB1 MET A  17      27.490  65.370  46.790  1.00  0.00           H
ATOM    243  HB2 MET A  17      29.030  66.190  46.290  1.00  0.00           H
ATOM    244  CG  MET A  17      28.360  64.600  45.010  1.00  0.00           C
ATOM    245  HG1 MET A  17      28.730  63.730  45.590  1.00  0.00           H
ATOM    246  HG2 MET A  17      29.040  64.900  44.180  1.00  0.00           H
ATOM    247  SD  MET A  17      26.860  63.950  44.150  1.00  0.00           S
ATOM    248  CE  MET A  17      25.760  63.400  45.470  1.00  0.00           C
ATOM    249  HE1 MET A  17      26.350  62.860  46.240  1.00  0.00           H
ATOM    250  HE2 MET A  17      24.980  62.700  45.110  1.00  0.00           H
ATOM    251  HE3 MET A  17      25.290  64.290  45.940  1.00  0.00           H
ATOM    252  C   MET A  17      26.760  67.850  46.300  1.00  0.00           C
ATOM    253  O   MET A  17      27.540  68.600  46.850  1.00  0.00           O
ATOM    254  N   VAL A  18      25.470  67.770  46.650  1.00  0.00           N
ATOM    255  HN  VAL A  18      24.800  67.150  46.250  1.00  0.00           H
ATOM    256  CA  VAL A  18      24.920  68.610  47.610  1.00  0.00           C
ATOM    257  HA  VAL A  18      25.700  68.960  48.270  1.00  0.00           H
ATOM    258  CB  VAL A  18      24.070  69.760  47.100  1.00  0.00           C
ATOM    259  HB  VAL A  18      23.630  70.390  47.910  1.00  0.00           H
ATOM    260  CG1 VAL A  18      24.980  70.820  46.300  1.00  0.00           C
ATOM    261 1HG1 VAL A  18      25.210  70.410  45.290  1.00  0.00           H
ATOM    262 2HG1 VAL A  18      25.930  71.080  46.810  1.00  0.00           H
ATOM    263 3HG1 VAL A  18      24.460  71.780  46.100  1.00  0.00           H
ATOM    264  CG2 VAL A  18      22.890  69.300  46.260  1.00  0.00           C
ATOM    265 1HG2 VAL A  18      22.450  70.220  45.820  1.00  0.00           H
ATOM    266 2HG2 VAL A  18      22.140  68.760  46.880  1.00  0.00           H
ATOM    267 3HG2 VAL A  18      23.210  68.590  45.460  1.00  0.00           H
ATOM    268  C   VAL A  18      23.950  67.750  48.490  1.00  0.00           C
ATOM    269  O   VAL A  18      23.570  66.730  48.010  1.00  0.00           O
ATOM    270  N   GLN A  19      23.670  68.110  49.730  1.00  0.00           N
ATOM    271  HN  GLN A  19      24.230  68.820  50.140  1.00  0.00           H
ATOM    272  CA  GLN A  19      22.570  67.590  50.570  1.00  0.00           C
ATOM    273  HA  GLN A  19      22.510  66.530  50.360  1.00  0.00           H
ATOM    274  CB  GLN A  19      22.860  67.960  51.970  1.00  0.00           C
ATOM    275  HB1 GLN A  19      22.870  69.070  52.070  1.00  0.00           H
ATOM    276  HB2 GLN A  19      23.870  67.600  52.270  1.00  0.00           H
ATOM    277  CG  GLN A  19      21.820  67.470  52.990  1.00  0.00           C
ATOM    278  HG1 GLN A  19      22.070  66.400  53.120  1.00  0.00           H
ATOM    279  HG2 GLN A  19      20.730  67.620  52.800  1.00  0.00           H
ATOM    280  CD  GLN A  19      22.020  68.170  54.350  1.00  0.00           C
ATOM    281  OE1 GLN A  19      21.810  69.360  54.410  1.00  0.00           O
ATOM    282  NE2 GLN A  19      22.390  67.450  55.430  1.00  0.00           N
ATOM    283 1HE2 GLN A  19      22.700  67.930  56.260  1.00  0.00           H
ATOM    284 2HE2 GLN A  19      22.280  66.460  55.410  1.00  0.00           H
ATOM    285  C   GLN A  19      21.220  68.270  50.280  1.00  0.00           C
ATOM    286  O   GLN A  19      21.180  69.520  50.050  1.00  0.00           O
ATOM    287  N   VAL A  20      20.110  67.590  50.270  1.00  0.00           N
ATOM    288  HN  VAL A  20      20.010  66.590  50.310  1.00  0.00           H
ATOM    289  CA  VAL A  20      18.820  68.150  50.100  1.00  0.00           C
ATOM    290  HA  VAL A  20      18.830  69.220  49.930  1.00  0.00           H
ATOM    291  CB  VAL A  20      18.050  67.480  48.880  1.00  0.00           C
ATOM    292  HB  VAL A  20      18.270  66.400  48.780  1.00  0.00           H
ATOM    293  CG1 VAL A  20      16.580  67.730  48.850  1.00  0.00           C
ATOM    294 1HG1 VAL A  20      15.940  67.630  49.760  1.00  0.00           H
ATOM    295 2HG1 VAL A  20      15.980  67.090  48.170  1.00  0.00           H
ATOM    296 3HG1 VAL A  20      16.360  68.760  48.480  1.00  0.00           H
ATOM    297  CG2 VAL A  20      18.650  68.320  47.680  1.00  0.00           C
ATOM    298 1HG2 VAL A  20      18.440  69.400  47.820  1.00  0.00           H
ATOM    299 2HG2 VAL A  20      18.270  67.830  46.760  1.00  0.00           H
ATOM    300 3HG2 VAL A  20      19.750  68.210  47.680  1.00  0.00           H
ATOM    301  C   VAL A  20      18.080  67.770  51.390  1.00  0.00           C
ATOM    302  O   VAL A  20      18.140  66.580  51.800  1.00  0.00           O
ATOM    303  N   THR A  21      17.430  68.820  52.050  1.00  0.00           N
ATOM    304  HN  THR A  21      17.530  69.780  51.800  1.00  0.00           H
ATOM    305  CA  THR A  21      16.560  68.580  53.190  1.00  0.00           C
ATOM    306  HA  THR A  21      16.250  67.540  53.160  1.00  0.00           H
ATOM    307  CB  THR A  21      17.180  69.120  54.460  1.00  0.00           C
ATOM    308  HB  THR A  21      17.420  70.200  54.300  1.00  0.00           H
ATOM    309  OG1 THR A  21      18.480  68.510  54.700  1.00  0.00           O
ATOM    310  HG1 THR A  21      19.010  68.670  53.920  1.00  0.00           H
ATOM    311  CG2 THR A  21      16.530  68.870  55.840  1.00  0.00           C
ATOM    312 1HG2 THR A  21      15.570  69.380  56.050  1.00  0.00           H
ATOM    313 2HG2 THR A  21      17.130  69.260  56.680  1.00  0.00           H
ATOM    314 3HG2 THR A  21      16.430  67.780  56.030  1.00  0.00           H
ATOM    315  C   THR A  21      15.190  69.290  53.050  1.00  0.00           C
ATOM    316  O   THR A  21      15.170  70.430  52.730  1.00  0.00           O
ATOM    317  N   CYS A  22      14.130  68.550  53.380  1.00  0.00           N
ATOM    318  HN  CYS A  22      14.230  67.600  53.670  1.00  0.00           H
ATOM    319  CA  CYS A  22      12.780  69.130  53.650  1.00  0.00           C
ATOM    320  HA  CYS A  22      12.770  70.210  53.720  1.00  0.00           H
ATOM    321  CB  CYS A  22      11.750  68.660  52.610  1.00  0.00           C
ATOM    322  HB1 CYS A  22      11.450  67.600  52.700  1.00  0.00           H
ATOM    323  HB2 CYS A  22      12.380  68.640  51.700  1.00  0.00           H
ATOM    324  SG  CYS A  22      10.340  69.760  52.410  1.00  0.00           S
ATOM    325  HG1 CYS A  22      10.860  70.440  51.400  1.00  0.00           H
ATOM    326  C   CYS A  22      12.250  68.520  54.940  1.00  0.00           C
ATOM    327  O   CYS A  22      12.270  67.260  55.080  1.00  0.00           O
ATOM    328  N   GLY A  23      11.780  69.360  55.970  1.00  0.00           N
ATOM    329  HN  GLY A  23      11.740  70.340  55.830  1.00  0.00           H
ATOM    330  CA  GLY A  23      11.570  68.890  57.350  1.00  0.00           C
ATOM    331  HA1 GLY A  23      10.690  68.260  57.390  1.00  0.00           H
ATOM    332  HA2 GLY A  23      11.540  69.800  57.920  1.00  0.00           H
ATOM    333  C   GLY A  23      12.830  68.300  57.970  1.00  0.00           C
ATOM    334  O   GLY A  23      13.860  68.730  57.600  1.00  0.00           O
ATOM    335  N   THR A  24      12.790  67.300  58.780  1.00  0.00           N
ATOM    336  HN  THR A  24      12.030  66.820  59.210  1.00  0.00           H
ATOM    337  CA  THR A  24      14.070  66.580  59.020  1.00  0.00           C
ATOM    338  HA  THR A  24      14.810  67.320  59.290  1.00  0.00           H
ATOM    339  CB  THR A  24      13.890  65.750  60.310  1.00  0.00           C
ATOM    340  HB  THR A  24      14.670  64.980  60.490  1.00  0.00           H
ATOM    341  OG1 THR A  24      12.610  65.070  60.260  1.00  0.00           O
ATOM    342  HG1 THR A  24      12.520  64.570  61.070  1.00  0.00           H
ATOM    343  CG2 THR A  24      13.810  66.720  61.430  1.00  0.00           C
ATOM    344 1HG2 THR A  24      14.700  67.390  61.420  1.00  0.00           H
ATOM    345 2HG2 THR A  24      13.790  66.230  62.430  1.00  0.00           H
ATOM    346 3HG2 THR A  24      12.900  67.350  61.330  1.00  0.00           H
ATOM    347  C   THR A  24      14.560  65.650  57.930  1.00  0.00           C
ATOM    348  O   THR A  24      15.750  65.380  57.930  1.00  0.00           O
ATOM    349  N   THR A  25      13.780  65.080  57.080  1.00  0.00           N
ATOM    350  HN  THR A  25      12.810  65.300  57.210  1.00  0.00           H
ATOM    351  CA  THR A  25      14.100  64.180  55.950  1.00  0.00           C
ATOM    352  HA  THR A  25      14.460  63.280  56.400  1.00  0.00           H
ATOM    353  CB  THR A  25      12.810  63.820  55.170  1.00  0.00           C
ATOM    354  HB  THR A  25      12.350  64.680  54.640  1.00  0.00           H
ATOM    355  OG1 THR A  25      11.770  63.210  56.030  1.00  0.00           O
ATOM    356  HG1 THR A  25      11.430  63.980  56.480  1.00  0.00           H
ATOM    357  CG2 THR A  25      13.100  62.750  54.140  1.00  0.00           C
ATOM    358 1HG2 THR A  25      12.170  62.440  53.630  1.00  0.00           H
ATOM    359 2HG2 THR A  25      13.550  61.840  54.590  1.00  0.00           H
ATOM    360 3HG2 THR A  25      13.790  63.110  53.350  1.00  0.00           H
ATOM    361  C   THR A  25      15.170  64.630  55.040  1.00  0.00           C
ATOM    362  O   THR A  25      15.220  65.820  54.670  1.00  0.00           O
ATOM    363  N   THR A  26      16.130  63.760  54.640  1.00  0.00           N
ATOM    364  HN  THR A  26      15.980  62.780  54.750  1.00  0.00           H
ATOM    365  CA  THR A  26      17.410  64.210  54.110  1.00  0.00           C
ATOM    366  HA  THR A  26      17.150  65.070  53.500  1.00  0.00           H
ATOM    367  CB  THR A  26      18.470  64.760  55.110  1.00  0.00           C
ATOM    368  HB  THR A  26      17.910  65.360  55.860  1.00  0.00           H
ATOM    369  OG1 THR A  26      19.500  65.420  54.470  1.00  0.00           O
ATOM    370  HG1 THR A  26      19.050  66.220  54.180  1.00  0.00           H
ATOM    371  CG2 THR A  26      19.070  63.530  55.920  1.00  0.00           C
ATOM    372 1HG2 THR A  26      19.730  63.890  56.730  1.00  0.00           H
ATOM    373 2HG2 THR A  26      19.760  63.040  55.200  1.00  0.00           H
ATOM    374 3HG2 THR A  26      18.270  62.820  56.230  1.00  0.00           H
ATOM    375  C   THR A  26      17.890  63.200  53.150  1.00  0.00           C
ATOM    376  O   THR A  26      17.700  62.030  53.350  1.00  0.00           O
ATOM    377  N   LEU A  27      18.390  63.640  52.040  1.00  0.00           N
ATOM    378  HN  LEU A  27      18.510  64.610  51.830  1.00  0.00           H
ATOM    379  CA  LEU A  27      18.890  62.750  51.050  1.00  0.00           C
ATOM    380  HA  LEU A  27      19.660  62.120  51.470  1.00  0.00           H
ATOM    381  CB  LEU A  27      17.870  61.900  50.300  1.00  0.00           C
ATOM    382  HB1 LEU A  27      17.610  61.100  51.020  1.00  0.00           H
ATOM    383  HB2 LEU A  27      18.350  61.410  49.430  1.00  0.00           H
ATOM    384  CG  LEU A  27      16.550  62.610  49.950  1.00  0.00           C
ATOM    385  HG  LEU A  27      16.340  63.300  50.800  1.00  0.00           H
ATOM    386  CD1 LEU A  27      16.690  63.590  48.710  1.00  0.00           C
ATOM    387 1HD1 LEU A  27      17.510  64.310  48.900  1.00  0.00           H
ATOM    388 2HD1 LEU A  27      15.770  64.130  48.400  1.00  0.00           H
ATOM    389 3HD1 LEU A  27      16.940  62.890  47.880  1.00  0.00           H
ATOM    390  CD2 LEU A  27      15.460  61.590  49.820  1.00  0.00           C
ATOM    391 1HD2 LEU A  27      14.610  62.100  49.320  1.00  0.00           H
ATOM    392 2HD2 LEU A  27      15.210  61.080  50.770  1.00  0.00           H
ATOM    393 3HD2 LEU A  27      15.890  60.870  49.090  1.00  0.00           H
ATOM    394  C   LEU A  27      19.770  63.510  50.110  1.00  0.00           C
ATOM    395  O   LEU A  27      19.620  64.710  49.940  1.00  0.00           O
ATOM    396  N   ASN A  28      20.670  62.800  49.370  1.00  0.00           N
ATOM    397  HN  ASN A  28      20.860  61.860  49.680  1.00  0.00           H
ATOM    398  CA  ASN A  28      21.530  63.410  48.320  1.00  0.00           C
ATOM    399  HA  ASN A  28      22.160  64.160  48.770  1.00  0.00           H
ATOM    400  CB  ASN A  28      22.480  62.440  47.590  1.00  0.00           C
ATOM    401  HB1 ASN A  28      23.240  63.020  47.030  1.00  0.00           H
ATOM    402  HB2 ASN A  28      21.870  61.750  46.980  1.00  0.00           H
ATOM    403  CG  ASN A  28      23.250  61.660  48.670  1.00  0.00           C
ATOM    404  OD1 ASN A  28      24.220  62.070  49.320  1.00  0.00           O
ATOM    405  ND2 ASN A  28      22.910  60.300  48.720  1.00  0.00           N
ATOM    406 1HD2 ASN A  28      23.410  59.700  49.340  1.00  0.00           H
ATOM    407 2HD2 ASN A  28      22.020  60.130  48.310  1.00  0.00           H
ATOM    408  C   ASN A  28      20.730  64.140  47.240  1.00  0.00           C
ATOM    409  O   ASN A  28      19.670  63.750  46.710  1.00  0.00           O
ATOM    410  N   GLY A  29      21.340  65.250  46.770  1.00  0.00           N
ATOM    411  HN  GLY A  29      22.180  65.690  47.080  1.00  0.00           H
ATOM    412  CA  GLY A  29      20.880  65.970  45.530  1.00  0.00           C
ATOM    413  HA1 GLY A  29      20.380  66.900  45.770  1.00  0.00           H
ATOM    414  HA2 GLY A  29      20.240  65.280  45.000  1.00  0.00           H
ATOM    415  C   GLY A  29      22.140  66.300  44.700  1.00  0.00           C
ATOM    416  O   GLY A  29      23.250  66.250  45.170  1.00  0.00           O
ATOM    417  N   LEU A  30      21.960  66.640  43.440  1.00  0.00           N
ATOM    418  HN  LEU A  30      21.040  66.540  43.070  1.00  0.00           H
ATOM    419  CA  LEU A  30      22.970  66.930  42.490  1.00  0.00           C
ATOM    420  HA  LEU A  30      23.950  66.930  42.940  1.00  0.00           H
ATOM    421  CB  LEU A  30      22.950  65.750  41.490  1.00  0.00           C
ATOM    422  HB1 LEU A  30      22.030  65.720  40.880  1.00  0.00           H
ATOM    423  HB2 LEU A  30      22.990  64.820  42.100  1.00  0.00           H
ATOM    424  CG  LEU A  30      24.180  65.820  40.530  1.00  0.00           C
ATOM    425  HG  LEU A  30      24.400  66.840  40.170  1.00  0.00           H
ATOM    426  CD1 LEU A  30      25.410  65.300  41.260  1.00  0.00           C
ATOM    427 1HD1 LEU A  30      25.140  64.320  41.710  1.00  0.00           H
ATOM    428 2HD1 LEU A  30      25.860  65.940  42.050  1.00  0.00           H
ATOM    429 3HD1 LEU A  30      26.180  65.010  40.510  1.00  0.00           H
ATOM    430  CD2 LEU A  30      23.880  64.930  39.310  1.00  0.00           C
ATOM    431 1HD2 LEU A  30      23.930  63.880  39.670  1.00  0.00           H
ATOM    432 2HD2 LEU A  30      24.760  65.060  38.630  1.00  0.00           H
ATOM    433 3HD2 LEU A  30      22.990  65.330  38.780  1.00  0.00           H
ATOM    434  C   LEU A  30      22.740  68.280  41.820  1.00  0.00           C
ATOM    435  O   LEU A  30      21.800  68.480  41.060  1.00  0.00           O
ATOM    436  N   TRP A  31      23.630  69.260  42.190  1.00  0.00           N
ATOM    437  HN  TRP A  31      24.290  69.010  42.900  1.00  0.00           H
ATOM    438  CA  TRP A  31      23.580  70.630  41.750  1.00  0.00           C
ATOM    439  HA  TRP A  31      22.540  70.830  41.540  1.00  0.00           H
ATOM    440  CB  TRP A  31      24.200  71.510  42.850  1.00  0.00           C
ATOM    441  HB1 TRP A  31      25.210  71.140  43.120  1.00  0.00           H
ATOM    442  HB2 TRP A  31      23.520  71.340  43.720  1.00  0.00           H
ATOM    443  CG  TRP A  31      24.130  73.000  42.770  1.00  0.00           C
ATOM    444  CD1 TRP A  31      23.300  73.910  42.110  1.00  0.00           C
ATOM    445  HD1 TRP A  31      22.670  73.550  41.310  1.00  0.00           H
ATOM    446  NE1 TRP A  31      23.550  75.210  42.540  1.00  0.00           N
ATOM    447  HE1 TRP A  31      23.070  76.040  42.340  1.00  0.00           H
ATOM    448  CE2 TRP A  31      24.650  75.200  43.350  1.00  0.00           C
ATOM    449  CD2 TRP A  31      24.980  73.850  43.560  1.00  0.00           C
ATOM    450  CE3 TRP A  31      26.100  73.540  44.350  1.00  0.00           C
ATOM    451  HE3 TRP A  31      26.410  72.520  44.480  1.00  0.00           H
ATOM    452  CZ3 TRP A  31      26.810  74.630  44.900  1.00  0.00           C
ATOM    453  HZ3 TRP A  31      27.700  74.490  45.500  1.00  0.00           H
ATOM    454  CZ2 TRP A  31      25.270  76.250  44.050  1.00  0.00           C
ATOM    455  HZ2 TRP A  31      24.880  77.240  43.890  1.00  0.00           H
ATOM    456  CH2 TRP A  31      26.390  75.900  44.820  1.00  0.00           C
ATOM    457  HH2 TRP A  31      26.870  76.720  45.340  1.00  0.00           H
ATOM    458  C   TRP A  31      24.450  70.850  40.500  1.00  0.00           C
ATOM    459  O   TRP A  31      25.680  70.640  40.660  1.00  0.00           O
ATOM    460  N   LEU A  32      23.780  71.350  39.420  1.00  0.00           N
ATOM    461  HN  LEU A  32      22.870  71.720  39.570  1.00  0.00           H
ATOM    462  CA  LEU A  32      24.300  71.620  38.120  1.00  0.00           C
ATOM    463  HA  LEU A  32      25.360  71.750  38.230  1.00  0.00           H
ATOM    464  CB  LEU A  32      23.930  70.460  37.110  1.00  0.00           C
ATOM    465  HB1 LEU A  32      24.160  70.740  36.060  1.00  0.00           H
ATOM    466  HB2 LEU A  32      22.830  70.320  37.140  1.00  0.00           H
ATOM    467  CG  LEU A  32      24.490  69.090  37.500  1.00  0.00           C
ATOM    468  HG  LEU A  32      24.240  68.840  38.560  1.00  0.00           H
ATOM    469  CD1 LEU A  32      23.810  67.980  36.630  1.00  0.00           C
ATOM    470 1HD1 LEU A  32      24.280  66.980  36.760  1.00  0.00           H
ATOM    471 2HD1 LEU A  32      23.930  68.170  35.540  1.00  0.00           H
ATOM    472 3HD1 LEU A  32      22.770  67.940  37.000  1.00  0.00           H
ATOM    473  CD2 LEU A  32      26.020  69.090  37.430  1.00  0.00           C
ATOM    474 1HD2 LEU A  32      26.470  68.070  37.430  1.00  0.00           H
ATOM    475 2HD2 LEU A  32      26.470  69.730  38.220  1.00  0.00           H
ATOM    476 3HD2 LEU A  32      26.320  69.490  36.440  1.00  0.00           H
ATOM    477  C   LEU A  32      23.680  72.930  37.770  1.00  0.00           C
ATOM    478  O   LEU A  32      22.480  73.000  37.990  1.00  0.00           O
ATOM    479  N   ASP A  33      24.400  73.970  37.310  1.00  0.00           N
ATOM    480  HN  ASP A  33      25.390  73.890  37.190  1.00  0.00           H
ATOM    481  CA  ASP A  33      23.760  75.270  37.160  1.00  0.00           C
ATOM    482  HA  ASP A  33      24.530  76.010  37.010  1.00  0.00           H
ATOM    483  CB  ASP A  33      22.950  75.360  35.850  1.00  0.00           C
ATOM    484  HB1 ASP A  33      22.710  76.450  35.890  1.00  0.00           H
ATOM    485  HB2 ASP A  33      22.040  74.730  35.800  1.00  0.00           H
ATOM    486  CG  ASP A  33      23.860  75.170  34.620  1.00  0.00           C
ATOM    487  OD1 ASP A  33      23.400  74.490  33.730  1.00  0.00           O
ATOM    488  OD2 ASP A  33      24.990  75.680  34.610  1.00  0.00           O
ATOM    489  C   ASP A  33      23.090  75.780  38.490  1.00  0.00           C
ATOM    490  O   ASP A  33      23.660  75.670  39.570  1.00  0.00           O
ATOM    491  N   ASP A  34      21.900  76.360  38.450  1.00  0.00           N
ATOM    492  HN  ASP A  34      21.530  76.530  37.540  1.00  0.00           H
ATOM    493  CA  ASP A  34      21.110  76.720  39.650  1.00  0.00           C
ATOM    494  HA  ASP A  34      21.690  76.700  40.560  1.00  0.00           H
ATOM    495  CB  ASP A  34      20.760  78.190  39.480  1.00  0.00           C
ATOM    496  HB1 ASP A  34      21.660  78.820  39.300  1.00  0.00           H
ATOM    497  HB2 ASP A  34      20.360  78.450  40.490  1.00  0.00           H
ATOM    498  CG  ASP A  34      19.770  78.650  38.460  1.00  0.00           C
ATOM    499  OD1 ASP A  34      19.390  79.820  38.470  1.00  0.00           O
ATOM    500  OD2 ASP A  34      19.350  77.850  37.580  1.00  0.00           O
ATOM    501  C   ASP A  34      19.940  75.710  39.830  1.00  0.00           C
ATOM    502  O   ASP A  34      18.960  76.010  40.470  1.00  0.00           O
ATOM    503  N   THR A  35      20.110  74.430  39.420  1.00  0.00           N
ATOM    504  HN  THR A  35      20.900  74.150  38.880  1.00  0.00           H
ATOM    505  CA  THR A  35      19.160  73.360  39.630  1.00  0.00           C
ATOM    506  HA  THR A  35      18.280  73.770  40.100  1.00  0.00           H
ATOM    507  CB  THR A  35      18.520  72.820  38.330  1.00  0.00           C
ATOM    508  HB  THR A  35      18.060  71.830  38.500  1.00  0.00           H
ATOM    509  OG1 THR A  35      19.580  72.740  37.300  1.00  0.00           O
ATOM    510  HG1 THR A  35      20.340  72.390  37.770  1.00  0.00           H
ATOM    511  CG2 THR A  35      17.340  73.810  37.810  1.00  0.00           C
ATOM    512 1HG2 THR A  35      17.120  73.610  36.740  1.00  0.00           H
ATOM    513 2HG2 THR A  35      17.740  74.850  37.840  1.00  0.00           H
ATOM    514 3HG2 THR A  35      16.400  73.540  38.340  1.00  0.00           H
ATOM    515  C   THR A  35      19.700  72.210  40.480  1.00  0.00           C
ATOM    516  O   THR A  35      20.770  71.660  40.240  1.00  0.00           O
ATOM    517  N   VAL A  36      18.970  71.750  41.550  1.00  0.00           N
ATOM    518  HN  VAL A  36      18.030  72.000  41.760  1.00  0.00           H
ATOM    519  CA  VAL A  36      19.340  70.610  42.370  1.00  0.00           C
ATOM    520  HA  VAL A  36      20.350  70.340  42.100  1.00  0.00           H
ATOM    521  CB  VAL A  36      19.350  70.980  43.860  1.00  0.00           C
ATOM    522  HB  VAL A  36      18.350  71.280  44.260  1.00  0.00           H
ATOM    523  CG1 VAL A  36      19.860  69.760  44.660  1.00  0.00           C
ATOM    524 1HG1 VAL A  36      19.950  70.060  45.720  1.00  0.00           H
ATOM    525 2HG1 VAL A  36      20.870  69.500  44.280  1.00  0.00           H
ATOM    526 3HG1 VAL A  36      19.150  68.910  44.490  1.00  0.00           H
ATOM    527  CG2 VAL A  36      20.440  72.060  44.010  1.00  0.00           C
ATOM    528 1HG2 VAL A  36      20.270  72.890  43.290  1.00  0.00           H
ATOM    529 2HG2 VAL A  36      21.470  71.710  43.740  1.00  0.00           H
ATOM    530 3HG2 VAL A  36      20.430  72.620  44.970  1.00  0.00           H
ATOM    531  C   VAL A  36      18.410  69.410  42.020  1.00  0.00           C
ATOM    532  O   VAL A  36      17.230  69.400  42.300  1.00  0.00           O
ATOM    533  N   TYR A  37      18.990  68.430  41.350  1.00  0.00           N
ATOM    534  HN  TYR A  37      19.950  68.500  41.100  1.00  0.00           H
ATOM    535  CA  TYR A  37      18.400  67.180  41.000  1.00  0.00           C
ATOM    536  HA  TYR A  37      17.370  67.360  40.740  1.00  0.00           H
ATOM    537  CB  TYR A  37      19.030  66.680  39.730  1.00  0.00           C
ATOM    538  HB1 TYR A  37      18.740  65.740  39.210  1.00  0.00           H
ATOM    539  HB2 TYR A  37      20.130  66.490  39.820  1.00  0.00           H
ATOM    540  CG  TYR A  37      18.810  67.680  38.640  1.00  0.00           C
ATOM    541  CD1 TYR A  37      17.530  68.050  38.200  1.00  0.00           C
ATOM    542  HD1 TYR A  37      16.710  67.600  38.740  1.00  0.00           H
ATOM    543  CE1 TYR A  37      17.290  68.760  37.000  1.00  0.00           C
ATOM    544  HE1 TYR A  37      16.320  68.940  36.570  1.00  0.00           H
ATOM    545  CZ  TYR A  37      18.380  69.290  36.360  1.00  0.00           C
ATOM    546  OH  TYR A  37      18.200  69.870  35.060  1.00  0.00           O
ATOM    547  HH  TYR A  37      18.970  70.330  34.730  1.00  0.00           H
ATOM    548  CD2 TYR A  37      19.910  68.310  38.010  1.00  0.00           C
ATOM    549  HD2 TYR A  37      20.930  68.310  38.380  1.00  0.00           H
ATOM    550  CE2 TYR A  37      19.640  69.160  36.880  1.00  0.00           C
ATOM    551  HE2 TYR A  37      20.480  69.540  36.310  1.00  0.00           H
ATOM    552  C   TYR A  37      18.360  66.150  42.080  1.00  0.00           C
ATOM    553  O   TYR A  37      19.340  65.890  42.810  1.00  0.00           O
ATOM    554  N   CYS A  38      17.140  65.620  42.400  1.00  0.00           N
ATOM    555  HN  CYS A  38      16.260  65.880  42.010  1.00  0.00           H
ATOM    556  CA  CYS A  38      17.080  64.870  43.650  1.00  0.00           C
ATOM    557  HA  CYS A  38      17.970  64.270  43.740  1.00  0.00           H
ATOM    558  CB  CYS A  38      17.190  65.840  44.900  1.00  0.00           C
ATOM    559  HB1 CYS A  38      18.170  66.370  44.930  1.00  0.00           H
ATOM    560  HB2 CYS A  38      17.360  65.250  45.830  1.00  0.00           H
ATOM    561  SG  CYS A  38      15.830  67.150  45.040  1.00  0.00           S
ATOM    562  HG1 CYS A  38      16.440  67.950  44.180  1.00  0.00           H
ATOM    563  C   CYS A  38      15.920  63.920  43.720  1.00  0.00           C
ATOM    564  O   CYS A  38      14.830  64.310  43.190  1.00  0.00           O
ATOM    565  N   PRO A  39      16.010  62.740  44.370  1.00  0.00           N
ATOM    566  CD  PRO A  39      17.250  62.110  44.900  1.00  0.00           C
ATOM    567  HD1 PRO A  39      17.610  62.760  45.730  1.00  0.00           H
ATOM    568  HD2 PRO A  39      18.010  62.120  44.090  1.00  0.00           H
ATOM    569  CA  PRO A  39      14.890  61.930  44.840  1.00  0.00           C
ATOM    570  HA  PRO A  39      14.570  61.360  43.980  1.00  0.00           H
ATOM    571  CB  PRO A  39      15.440  60.970  45.950  1.00  0.00           C
ATOM    572  HB1 PRO A  39      14.760  60.110  46.120  1.00  0.00           H
ATOM    573  HB2 PRO A  39      15.640  61.510  46.900  1.00  0.00           H
ATOM    574  CG  PRO A  39      16.850  60.760  45.470  1.00  0.00           C
ATOM    575  HG1 PRO A  39      17.490  60.320  46.260  1.00  0.00           H
ATOM    576  HG2 PRO A  39      16.770  60.020  44.650  1.00  0.00           H
ATOM    577  C   PRO A  39      13.670  62.690  45.310  1.00  0.00           C
ATOM    578  O   PRO A  39      13.790  63.480  46.180  1.00  0.00           O
ATOM    579  N   ARG A  40      12.410  62.400  44.790  1.00  0.00           N
ATOM    580  HN  ARG A  40      12.310  61.650  44.130  1.00  0.00           H
ATOM    581  CA  ARG A  40      11.190  63.220  44.950  1.00  0.00           C
ATOM    582  HA  ARG A  40      11.380  64.260  45.160  1.00  0.00           H
ATOM    583  CB  ARG A  40      10.190  63.070  43.770  1.00  0.00           C
ATOM    584  HB1 ARG A  40      10.700  63.530  42.890  1.00  0.00           H
ATOM    585  HB2 ARG A  40       9.400  63.850  43.910  1.00  0.00           H
ATOM    586  CG  ARG A  40       9.570  61.720  43.620  1.00  0.00           C
ATOM    587  HG1 ARG A  40       8.750  61.500  44.340  1.00  0.00           H
ATOM    588  HG2 ARG A  40      10.310  60.890  43.630  1.00  0.00           H
ATOM    589  CD  ARG A  40       8.650  61.620  42.370  1.00  0.00           C
ATOM    590  HD1 ARG A  40       9.290  61.970  41.530  1.00  0.00           H
ATOM    591  HD2 ARG A  40       7.710  62.210  42.440  1.00  0.00           H
ATOM    592  NE  ARG A  40       8.440  60.110  42.210  1.00  0.00           N
ATOM    593  HE  ARG A  40       9.060  59.390  42.530  1.00  0.00           H
ATOM    594  CZ  ARG A  40       7.490  59.580  41.480  1.00  0.00           C
ATOM    595  NH1 ARG A  40       6.540  60.210  40.800  1.00  0.00           N
ATOM    596 1HH1 ARG A  40       6.660  61.190  40.650  1.00  0.00           H
ATOM    597 2HH1 ARG A  40       6.140  59.570  40.150  1.00  0.00           H
ATOM    598  NH2 ARG A  40       7.540  58.280  41.350  1.00  0.00           N
ATOM    599 1HH2 ARG A  40       6.850  57.780  40.830  1.00  0.00           H
ATOM    600 2HH2 ARG A  40       8.300  57.700  41.630  1.00  0.00           H
ATOM    601  C   ARG A  40      10.480  62.810  46.350  1.00  0.00           C
ATOM    602  O   ARG A  40       9.530  63.480  46.790  1.00  0.00           O
ATOM    603  N   HSP A  41      11.050  61.810  47.010  1.00  0.00           N
ATOM    604  HN  HSP A  41      11.640  61.100  46.630  1.00  0.00           H
ATOM    605  CA  HSP A  41      10.390  61.300  48.200  1.00  0.00           C
ATOM    606  HA  HSP A  41       9.320  61.380  48.050  1.00  0.00           H
ATOM    607  CB  HSP A  41      10.770  59.860  48.580  1.00  0.00           C
ATOM    608  HB1 HSP A  41      10.680  59.390  47.570  1.00  0.00           H
ATOM    609  HB2 HSP A  41       9.930  59.370  49.120  1.00  0.00           H
ATOM    610  CD2 HSP A  41      13.310  59.090  48.650  1.00  0.00           C
ATOM    611  HD2 HSP A  41      13.380  58.740  47.620  1.00  0.00           H
ATOM    612  CG  HSP A  41      12.180  59.580  49.150  1.00  0.00           C
ATOM    613  NE2 HSP A  41      14.210  58.800  49.640  1.00  0.00           N
ATOM    614  HE2 HSP A  41      15.040  58.280  49.420  1.00  0.00           H
ATOM    615  ND1 HSP A  41      12.400  59.650  50.470  1.00  0.00           N
ATOM    616  HD1 HSP A  41      11.710  59.840  51.170  1.00  0.00           H
ATOM    617  CE1 HSP A  41      13.620  59.160  50.760  1.00  0.00           C
ATOM    618  HE1 HSP A  41      14.020  59.050  51.750  1.00  0.00           H
ATOM    619  C   HSP A  41      10.740  62.120  49.500  1.00  0.00           C
ATOM    620  O   HSP A  41      10.280  61.730  50.590  1.00  0.00           O
ATOM    621  N   VAL A  42      11.710  63.110  49.420  1.00  0.00           N
ATOM    622  HN  VAL A  42      12.040  63.200  48.490  1.00  0.00           H
ATOM    623  CA  VAL A  42      12.230  63.820  50.610  1.00  0.00           C
ATOM    624  HA  VAL A  42      12.660  63.090  51.270  1.00  0.00           H
ATOM    625  CB  VAL A  42      13.450  64.760  50.300  1.00  0.00           C
ATOM    626  HB  VAL A  42      14.180  64.210  49.670  1.00  0.00           H
ATOM    627  CG1 VAL A  42      12.980  65.900  49.320  1.00  0.00           C
ATOM    628 1HG1 VAL A  42      12.440  66.720  49.850  1.00  0.00           H
ATOM    629 2HG1 VAL A  42      12.300  65.470  48.560  1.00  0.00           H
ATOM    630 3HG1 VAL A  42      13.820  66.390  48.800  1.00  0.00           H
ATOM    631  CG2 VAL A  42      14.020  65.530  51.550  1.00  0.00           C
ATOM    632 1HG2 VAL A  42      14.490  64.780  52.220  1.00  0.00           H
ATOM    633 2HG2 VAL A  42      13.320  66.100  52.190  1.00  0.00           H
ATOM    634 3HG2 VAL A  42      14.800  66.240  51.210  1.00  0.00           H
ATOM    635  C   VAL A  42      11.120  64.640  51.350  1.00  0.00           C
ATOM    636  O   VAL A  42      11.100  64.780  52.580  1.00  0.00           O
ATOM    637  N   ILE A  43      10.210  65.170  50.580  1.00  0.00           N
ATOM    638  HN  ILE A  43      10.250  64.960  49.600  1.00  0.00           H
ATOM    639  CA  ILE A  43       9.020  65.970  51.040  1.00  0.00           C
ATOM    640  HA  ILE A  43       9.390  66.770  51.660  1.00  0.00           H
ATOM    641  CB  ILE A  43       8.120  66.390  49.780  1.00  0.00           C
ATOM    642  HB  ILE A  43       7.130  66.810  50.050  1.00  0.00           H
ATOM    643  CG2 ILE A  43       8.890  67.500  49.080  1.00  0.00           C
ATOM    644 1HG2 ILE A  43       9.280  68.290  49.760  1.00  0.00           H
ATOM    645 2HG2 ILE A  43       8.200  67.980  48.360  1.00  0.00           H
ATOM    646 3HG2 ILE A  43       9.810  67.130  48.570  1.00  0.00           H
ATOM    647  CG1 ILE A  43       7.760  65.230  48.810  1.00  0.00           C
ATOM    648 1HG1 ILE A  43       7.260  64.500  49.480  1.00  0.00           H
ATOM    649 2HG1 ILE A  43       8.680  64.800  48.360  1.00  0.00           H
ATOM    650  CD  ILE A  43       6.800  65.650  47.710  1.00  0.00           C
ATOM    651  HD1 ILE A  43       5.920  66.120  48.200  1.00  0.00           H
ATOM    652  HD2 ILE A  43       6.500  64.820  47.040  1.00  0.00           H
ATOM    653  HD3 ILE A  43       7.240  66.380  47.000  1.00  0.00           H
ATOM    654  C   ILE A  43       8.040  65.290  51.980  1.00  0.00           C
ATOM    655  O   ILE A  43       7.360  65.950  52.750  1.00  0.00           O
ATOM    656  N   CYS A  44       7.890  63.930  51.860  1.00  0.00           N
ATOM    657  HN  CYS A  44       8.590  63.380  51.400  1.00  0.00           H
ATOM    658  CA  CYS A  44       6.790  63.210  52.550  1.00  0.00           C
ATOM    659  HA  CYS A  44       6.190  63.910  53.100  1.00  0.00           H
ATOM    660  CB  CYS A  44       5.790  62.550  51.510  1.00  0.00           C
ATOM    661  HB1 CYS A  44       6.400  62.020  50.750  1.00  0.00           H
ATOM    662  HB2 CYS A  44       5.360  63.410  50.960  1.00  0.00           H
ATOM    663  SG  CYS A  44       4.470  61.550  52.150  1.00  0.00           S
ATOM    664  HG1 CYS A  44       5.060  60.730  53.010  1.00  0.00           H
ATOM    665  C   CYS A  44       7.280  62.120  53.590  1.00  0.00           C
ATOM    666  O   CYS A  44       8.370  61.530  53.460  1.00  0.00           O
ATOM    667  N   THR A  45       6.520  62.060  54.700  1.00  0.00           N
ATOM    668  HN  THR A  45       5.870  62.800  54.880  1.00  0.00           H
ATOM    669  CA  THR A  45       6.710  61.010  55.710  1.00  0.00           C
ATOM    670  HA  THR A  45       7.750  61.060  55.990  1.00  0.00           H
ATOM    671  CB  THR A  45       5.860  61.180  56.960  1.00  0.00           C
ATOM    672  HB  THR A  45       6.190  62.200  57.240  1.00  0.00           H
ATOM    673  OG1 THR A  45       6.190  60.320  58.070  1.00  0.00           O
ATOM    674  HG1 THR A  45       7.000  60.640  58.460  1.00  0.00           H
ATOM    675  CG2 THR A  45       4.340  61.300  56.700  1.00  0.00           C
ATOM    676 1HG2 THR A  45       4.130  62.360  56.420  1.00  0.00           H
ATOM    677 2HG2 THR A  45       3.720  61.060  57.590  1.00  0.00           H
ATOM    678 3HG2 THR A  45       3.990  60.560  55.950  1.00  0.00           H
ATOM    679  C   THR A  45       6.530  59.630  55.180  1.00  0.00           C
ATOM    680  O   THR A  45       5.600  59.380  54.440  1.00  0.00           O
ATOM    681  N   ALA A  46       7.310  58.600  55.670  1.00  0.00           N
ATOM    682  HN  ALA A  46       8.040  58.770  56.320  1.00  0.00           H
ATOM    683  CA  ALA A  46       7.340  57.180  55.110  1.00  0.00           C
ATOM    684  HA  ALA A  46       7.370  57.250  54.030  1.00  0.00           H
ATOM    685  CB  ALA A  46       8.470  56.400  55.680  1.00  0.00           C
ATOM    686  HB1 ALA A  46       8.370  56.230  56.770  1.00  0.00           H
ATOM    687  HB2 ALA A  46       9.340  57.060  55.430  1.00  0.00           H
ATOM    688  HB3 ALA A  46       8.520  55.440  55.140  1.00  0.00           H
ATOM    689  C   ALA A  46       6.090  56.320  55.270  1.00  0.00           C
ATOM    690  O   ALA A  46       5.830  55.470  54.440  1.00  0.00           O
ATOM    691  N   GLU A  47       5.300  56.680  56.320  1.00  0.00           N
ATOM    692  HN  GLU A  47       5.610  57.280  57.050  1.00  0.00           H
ATOM    693  CA  GLU A  47       4.180  55.850  56.560  1.00  0.00           C
ATOM    694  HA  GLU A  47       4.510  54.860  56.820  1.00  0.00           H
ATOM    695  CB  GLU A  47       3.590  56.300  57.960  1.00  0.00           C
ATOM    696  HB1 GLU A  47       2.800  55.570  58.230  1.00  0.00           H
ATOM    697  HB2 GLU A  47       3.130  57.310  57.860  1.00  0.00           H
ATOM    698  CG  GLU A  47       4.670  56.490  59.130  1.00  0.00           C
ATOM    699  HG1 GLU A  47       5.490  57.240  59.040  1.00  0.00           H
ATOM    700  HG2 GLU A  47       5.310  55.600  58.950  1.00  0.00           H
ATOM    701  CD  GLU A  47       4.190  56.580  60.550  1.00  0.00           C
ATOM    702  OE1 GLU A  47       3.930  55.510  61.190  1.00  0.00           O
ATOM    703  OE2 GLU A  47       3.930  57.780  61.020  1.00  0.00           O
ATOM    704  C   GLU A  47       3.050  55.920  55.550  1.00  0.00           C
ATOM    705  O   GLU A  47       2.290  55.010  55.370  1.00  0.00           O
ATOM    706  N   ASP A  48       2.980  57.020  54.810  1.00  0.00           N
ATOM    707  HN  ASP A  48       3.540  57.830  54.950  1.00  0.00           H
ATOM    708  CA  ASP A  48       2.060  57.200  53.770  1.00  0.00           C
ATOM    709  HA  ASP A  48       1.190  56.570  53.730  1.00  0.00           H
ATOM    710  CB  ASP A  48       1.570  58.710  53.950  1.00  0.00           C
ATOM    711  HB1 ASP A  48       1.010  59.060  53.050  1.00  0.00           H
ATOM    712  HB2 ASP A  48       2.430  59.410  53.920  1.00  0.00           H
ATOM    713  CG  ASP A  48       0.480  58.750  55.020  1.00  0.00           C
ATOM    714  OD1 ASP A  48       0.440  59.730  55.840  1.00  0.00           O
ATOM    715  OD2 ASP A  48      -0.340  57.780  55.020  1.00  0.00           O
ATOM    716  C   ASP A  48       2.690  57.120  52.300  1.00  0.00           C
ATOM    717  O   ASP A  48       2.170  57.580  51.360  1.00  0.00           O
ATOM    718  N   MET A  49       3.900  56.580  52.100  1.00  0.00           N
ATOM    719  HN  MET A  49       4.360  56.280  52.930  1.00  0.00           H
ATOM    720  CA  MET A  49       4.570  56.420  50.810  1.00  0.00           C
ATOM    721  HA  MET A  49       4.280  57.190  50.120  1.00  0.00           H
ATOM    722  CB  MET A  49       6.160  56.650  50.980  1.00  0.00           C
ATOM    723  HB1 MET A  49       6.740  56.290  50.110  1.00  0.00           H
ATOM    724  HB2 MET A  49       6.600  56.300  51.940  1.00  0.00           H
ATOM    725  CG  MET A  49       6.420  58.140  51.020  1.00  0.00           C
ATOM    726  HG1 MET A  49       5.950  58.490  51.960  1.00  0.00           H
ATOM    727  HG2 MET A  49       5.800  58.490  50.170  1.00  0.00           H
ATOM    728  SD  MET A  49       8.180  58.790  51.270  1.00  0.00           S
ATOM    729  CE  MET A  49       9.140  57.190  51.110  1.00  0.00           C
ATOM    730  HE1 MET A  49      10.230  57.390  51.070  1.00  0.00           H
ATOM    731  HE2 MET A  49       8.860  56.820  50.100  1.00  0.00           H
ATOM    732  HE3 MET A  49       8.860  56.490  51.920  1.00  0.00           H
ATOM    733  C   MET A  49       4.390  55.100  50.010  1.00  0.00           C
ATOM    734  O   MET A  49       5.200  54.760  49.080  1.00  0.00           O
ATOM    735  N   LEU A  50       3.320  54.410  50.390  1.00  0.00           N
ATOM    736  HN  LEU A  50       2.810  54.650  51.210  1.00  0.00           H
ATOM    737  CA  LEU A  50       2.590  53.350  49.730  1.00  0.00           C
ATOM    738  HA  LEU A  50       3.190  52.490  49.480  1.00  0.00           H
ATOM    739  CB  LEU A  50       1.330  53.000  50.580  1.00  0.00           C
ATOM    740  HB1 LEU A  50       0.920  53.990  50.860  1.00  0.00           H
ATOM    741  HB2 LEU A  50       1.810  52.490  51.440  1.00  0.00           H
ATOM    742  CG  LEU A  50       0.140  52.190  50.000  1.00  0.00           C
ATOM    743  HG  LEU A  50       0.100  52.340  48.900  1.00  0.00           H
ATOM    744  CD1 LEU A  50       0.210  50.650  50.220  1.00  0.00           C
ATOM    745 1HD1 LEU A  50       1.010  50.300  49.540  1.00  0.00           H
ATOM    746 2HD1 LEU A  50      -0.800  50.250  49.990  1.00  0.00           H
ATOM    747 3HD1 LEU A  50       0.480  50.360  51.260  1.00  0.00           H
ATOM    748  CD2 LEU A  50      -1.130  52.720  50.650  1.00  0.00           C
ATOM    749 1HD2 LEU A  50      -1.280  53.820  50.540  1.00  0.00           H
ATOM    750 2HD2 LEU A  50      -1.160  52.540  51.750  1.00  0.00           H
ATOM    751 3HD2 LEU A  50      -1.940  52.150  50.150  1.00  0.00           H
ATOM    752  C   LEU A  50       2.080  53.780  48.400  1.00  0.00           C
ATOM    753  O   LEU A  50       2.060  52.990  47.480  1.00  0.00           O
ATOM    754  N   ASN A  51       1.670  55.080  48.280  1.00  0.00           N
ATOM    755  HN  ASN A  51       1.660  55.750  49.010  1.00  0.00           H
ATOM    756  CA  ASN A  51       1.070  55.680  47.110  1.00  0.00           C
ATOM    757  HA  ASN A  51       1.090  55.000  46.280  1.00  0.00           H
ATOM    758  CB  ASN A  51      -0.390  56.150  47.370  1.00  0.00           C
ATOM    759  HB1 ASN A  51      -0.710  56.710  46.470  1.00  0.00           H
ATOM    760  HB2 ASN A  51      -0.360  56.870  48.210  1.00  0.00           H
ATOM    761  CG  ASN A  51      -1.370  55.010  47.580  1.00  0.00           C
ATOM    762  OD1 ASN A  51      -1.200  53.890  47.030  1.00  0.00           O
ATOM    763  ND2 ASN A  51      -2.410  55.220  48.380  1.00  0.00           N
ATOM    764 1HD2 ASN A  51      -2.690  56.130  48.680  1.00  0.00           H
ATOM    765 2HD2 ASN A  51      -2.900  54.400  48.680  1.00  0.00           H
ATOM    766  C   ASN A  51       1.820  56.910  46.750  1.00  0.00           C
ATOM    767  O   ASN A  51       1.960  57.790  47.610  1.00  0.00           O
ATOM    768  N   PRO A  52       2.460  57.030  45.570  1.00  0.00           N
ATOM    769  CD  PRO A  52       2.200  56.210  44.440  1.00  0.00           C
ATOM    770  HD1 PRO A  52       1.250  56.480  43.930  1.00  0.00           H
ATOM    771  HD2 PRO A  52       2.260  55.120  44.630  1.00  0.00           H
ATOM    772  CA  PRO A  52       3.120  58.270  45.130  1.00  0.00           C
ATOM    773  HA  PRO A  52       3.780  58.620  45.910  1.00  0.00           H
ATOM    774  CB  PRO A  52       3.920  57.920  43.880  1.00  0.00           C
ATOM    775  HB1 PRO A  52       5.010  57.700  43.990  1.00  0.00           H
ATOM    776  HB2 PRO A  52       3.930  58.630  43.020  1.00  0.00           H
ATOM    777  CG  PRO A  52       3.340  56.510  43.490  1.00  0.00           C
ATOM    778  HG1 PRO A  52       2.960  56.590  42.450  1.00  0.00           H
ATOM    779  HG2 PRO A  52       4.150  55.760  43.460  1.00  0.00           H
ATOM    780  C   PRO A  52       2.240  59.520  44.890  1.00  0.00           C
ATOM    781  O   PRO A  52       1.910  59.840  43.790  1.00  0.00           O
ATOM    782  N   ASN A  53       1.950  60.310  45.880  1.00  0.00           N
ATOM    783  HN  ASN A  53       2.130  60.120  46.840  1.00  0.00           H
ATOM    784  CA  ASN A  53       1.110  61.540  45.820  1.00  0.00           C
ATOM    785  HA  ASN A  53       0.480  61.620  44.950  1.00  0.00           H
ATOM    786  CB  ASN A  53       0.090  61.640  47.050  1.00  0.00           C
ATOM    787  HB1 ASN A  53      -0.640  62.440  46.810  1.00  0.00           H
ATOM    788  HB2 ASN A  53       0.640  61.910  47.980  1.00  0.00           H
ATOM    789  CG  ASN A  53      -0.670  60.300  47.080  1.00  0.00           C
ATOM    790  OD1 ASN A  53      -1.010  59.740  46.050  1.00  0.00           O
ATOM    791  ND2 ASN A  53      -0.900  59.790  48.300  1.00  0.00           N
ATOM    792 1HD2 ASN A  53      -1.060  58.800  48.360  1.00  0.00           H
ATOM    793 2HD2 ASN A  53      -0.570  60.260  49.120  1.00  0.00           H
ATOM    794  C   ASN A  53       2.000  62.770  45.840  1.00  0.00           C
ATOM    795  O   ASN A  53       1.700  63.920  46.130  1.00  0.00           O
ATOM    796  N   TYR A  54       3.300  62.490  45.650  1.00  0.00           N
ATOM    797  HN  TYR A  54       3.520  61.530  45.470  1.00  0.00           H
ATOM    798  CA  TYR A  54       4.460  63.390  45.630  1.00  0.00           C
ATOM    799  HA  TYR A  54       4.630  63.800  46.620  1.00  0.00           H
ATOM    800  CB  TYR A  54       5.740  62.720  45.020  1.00  0.00           C
ATOM    801  HB1 TYR A  54       6.640  63.370  45.010  1.00  0.00           H
ATOM    802  HB2 TYR A  54       5.510  62.430  43.970  1.00  0.00           H
ATOM    803  CG  TYR A  54       6.050  61.470  45.710  1.00  0.00           C
ATOM    804  CD1 TYR A  54       6.290  60.240  45.030  1.00  0.00           C
ATOM    805  HD1 TYR A  54       6.020  60.290  43.990  1.00  0.00           H
ATOM    806  CE1 TYR A  54       6.810  59.090  45.680  1.00  0.00           C
ATOM    807  HE1 TYR A  54       6.890  58.150  45.140  1.00  0.00           H
ATOM    808  CZ  TYR A  54       7.200  59.100  47.020  1.00  0.00           C
ATOM    809  OH  TYR A  54       7.650  57.910  47.620  1.00  0.00           O
ATOM    810  HH  TYR A  54       7.790  57.280  46.910  1.00  0.00           H
ATOM    811  CD2 TYR A  54       6.420  61.430  47.140  1.00  0.00           C
ATOM    812  HD2 TYR A  54       6.190  62.190  47.870  1.00  0.00           H
ATOM    813  CE2 TYR A  54       6.940  60.300  47.740  1.00  0.00           C
ATOM    814  HE2 TYR A  54       7.190  60.350  48.780  1.00  0.00           H
ATOM    815  C   TYR A  54       4.150  64.640  44.740  1.00  0.00           C
ATOM    816  O   TYR A  54       4.450  65.820  45.140  1.00  0.00           O
ATOM    817  N   GLU A  55       3.560  64.400  43.540  1.00  0.00           N
ATOM    818  HN  GLU A  55       3.380  63.480  43.200  1.00  0.00           H
ATOM    819  CA  GLU A  55       3.120  65.510  42.760  1.00  0.00           C
ATOM    820  HA  GLU A  55       3.960  66.170  42.570  1.00  0.00           H
ATOM    821  CB  GLU A  55       2.710  65.010  41.320  1.00  0.00           C
ATOM    822  HB1 GLU A  55       2.030  65.750  40.860  1.00  0.00           H
ATOM    823  HB2 GLU A  55       2.230  64.010  41.430  1.00  0.00           H
ATOM    824  CG  GLU A  55       4.000  64.850  40.450  1.00  0.00           C
ATOM    825  HG1 GLU A  55       4.730  64.290  41.060  1.00  0.00           H
ATOM    826  HG2 GLU A  55       4.470  65.850  40.320  1.00  0.00           H
ATOM    827  CD  GLU A  55       3.930  64.060  39.060  1.00  0.00           C
ATOM    828  OE1 GLU A  55       2.840  63.720  38.560  1.00  0.00           O
ATOM    829  OE2 GLU A  55       5.070  63.890  38.600  1.00  0.00           O
ATOM    830  C   GLU A  55       2.090  66.520  43.320  1.00  0.00           C
ATOM    831  O   GLU A  55       2.360  67.690  43.190  1.00  0.00           O
ATOM    832  N   ASP A  56       1.080  66.110  44.040  1.00  0.00           N
ATOM    833  HN  ASP A  56       0.830  65.150  44.160  1.00  0.00           H
ATOM    834  CA  ASP A  56       0.200  67.040  44.710  1.00  0.00           C
ATOM    835  HA  ASP A  56      -0.110  67.930  44.190  1.00  0.00           H
ATOM    836  CB  ASP A  56      -1.140  66.320  45.070  1.00  0.00           C
ATOM    837  HB1 ASP A  56      -1.850  66.980  45.610  1.00  0.00           H
ATOM    838  HB2 ASP A  56      -0.990  65.440  45.720  1.00  0.00           H
ATOM    839  CG  ASP A  56      -1.910  65.960  43.900  1.00  0.00           C
ATOM    840  OD1 ASP A  56      -2.240  64.730  43.800  1.00  0.00           O
ATOM    841  OD2 ASP A  56      -2.150  66.840  43.020  1.00  0.00           O
ATOM    842  C   ASP A  56       0.860  67.630  45.990  1.00  0.00           C
ATOM    843  O   ASP A  56       0.750  68.770  46.240  1.00  0.00           O
ATOM    844  N   LEU A  57       1.600  66.800  46.820  1.00  0.00           N
ATOM    845  HN  LEU A  57       1.780  65.850  46.550  1.00  0.00           H
ATOM    846  CA  LEU A  57       2.220  67.140  48.020  1.00  0.00           C
ATOM    847  HA  LEU A  57       1.430  67.640  48.570  1.00  0.00           H
ATOM    848  CB  LEU A  57       2.700  65.920  48.930  1.00  0.00           C
ATOM    849  HB1 LEU A  57       3.190  66.390  49.810  1.00  0.00           H
ATOM    850  HB2 LEU A  57       3.380  65.340  48.270  1.00  0.00           H
ATOM    851  CG  LEU A  57       1.580  65.020  49.490  1.00  0.00           C
ATOM    852  HG  LEU A  57       0.860  64.850  48.660  1.00  0.00           H
ATOM    853  CD1 LEU A  57       2.240  63.710  50.000  1.00  0.00           C
ATOM    854 1HD1 LEU A  57       1.430  62.990  50.230  1.00  0.00           H
ATOM    855 2HD1 LEU A  57       2.740  64.040  50.930  1.00  0.00           H
ATOM    856 3HD1 LEU A  57       3.020  63.290  49.330  1.00  0.00           H
ATOM    857  CD2 LEU A  57       0.920  65.780  50.550  1.00  0.00           C
ATOM    858 1HD2 LEU A  57       1.600  66.070  51.390  1.00  0.00           H
ATOM    859 2HD2 LEU A  57       0.020  65.270  50.950  1.00  0.00           H
ATOM    860 3HD2 LEU A  57       0.610  66.780  50.170  1.00  0.00           H
ATOM    861  C   LEU A  57       3.310  68.240  47.830  1.00  0.00           C
ATOM    862  O   LEU A  57       3.550  69.160  48.640  1.00  0.00           O
ATOM    863  N   LEU A  58       3.980  68.220  46.630  1.00  0.00           N
ATOM    864  HN  LEU A  58       3.820  67.480  45.980  1.00  0.00           H
ATOM    865  CA  LEU A  58       4.970  69.140  46.120  1.00  0.00           C
ATOM    866  HA  LEU A  58       5.790  69.150  46.810  1.00  0.00           H
ATOM    867  CB  LEU A  58       5.630  68.690  44.760  1.00  0.00           C
ATOM    868  HB1 LEU A  58       4.800  68.660  44.020  1.00  0.00           H
ATOM    869  HB2 LEU A  58       6.070  67.680  44.720  1.00  0.00           H
ATOM    870  CG  LEU A  58       6.670  69.760  44.200  1.00  0.00           C
ATOM    871  HG  LEU A  58       6.100  70.710  44.150  1.00  0.00           H
ATOM    872  CD1 LEU A  58       7.880  69.880  45.120  1.00  0.00           C
ATOM    873 1HD1 LEU A  58       8.660  70.480  44.610  1.00  0.00           H
ATOM    874 2HD1 LEU A  58       8.430  68.920  45.260  1.00  0.00           H
ATOM    875 3HD1 LEU A  58       7.710  70.420  46.070  1.00  0.00           H
ATOM    876  CD2 LEU A  58       7.150  69.290  42.760  1.00  0.00           C
ATOM    877 1HD2 LEU A  58       7.940  68.520  42.730  1.00  0.00           H
ATOM    878 2HD2 LEU A  58       7.440  70.210  42.200  1.00  0.00           H
ATOM    879 3HD2 LEU A  58       6.300  68.880  42.170  1.00  0.00           H
ATOM    880  C   LEU A  58       4.480  70.550  46.060  1.00  0.00           C
ATOM    881  O   LEU A  58       5.210  71.540  46.300  1.00  0.00           O
ATOM    882  N   ILE A  59       3.180  70.780  45.640  1.00  0.00           N
ATOM    883  HN  ILE A  59       2.590  70.010  45.420  1.00  0.00           H
ATOM    884  CA  ILE A  59       2.360  71.950  45.550  1.00  0.00           C
ATOM    885  HA  ILE A  59       2.970  72.730  45.120  1.00  0.00           H
ATOM    886  CB  ILE A  59       1.080  71.660  44.820  1.00  0.00           C
ATOM    887  HB  ILE A  59       0.450  70.970  45.420  1.00  0.00           H
ATOM    888  CG2 ILE A  59       0.380  73.020  44.750  1.00  0.00           C
ATOM    889 1HG2 ILE A  59       0.440  73.580  43.800  1.00  0.00           H
ATOM    890 2HG2 ILE A  59       0.520  73.670  45.650  1.00  0.00           H
ATOM    891 3HG2 ILE A  59      -0.680  72.720  44.620  1.00  0.00           H
ATOM    892  CG1 ILE A  59       1.300  71.080  43.360  1.00  0.00           C
ATOM    893 1HG1 ILE A  59       0.250  71.120  43.000  1.00  0.00           H
ATOM    894 2HG1 ILE A  59       1.630  70.020  43.430  1.00  0.00           H
ATOM    895  CD  ILE A  59       2.170  71.850  42.370  1.00  0.00           C
ATOM    896  HD1 ILE A  59       3.110  72.210  42.840  1.00  0.00           H
ATOM    897  HD2 ILE A  59       1.580  72.740  42.060  1.00  0.00           H
ATOM    898  HD3 ILE A  59       2.490  71.340  41.440  1.00  0.00           H
ATOM    899  C   ILE A  59       2.170  72.450  46.920  1.00  0.00           C
ATOM    900  O   ILE A  59       2.340  73.640  47.170  1.00  0.00           O
ATOM    901  N   ARG A  60       1.880  71.550  47.910  1.00  0.00           N
ATOM    902  HN  ARG A  60       1.900  70.620  47.560  1.00  0.00           H
ATOM    903  CA  ARG A  60       1.600  71.960  49.240  1.00  0.00           C
ATOM    904  HA  ARG A  60       0.960  72.840  49.240  1.00  0.00           H
ATOM    905  CB  ARG A  60       0.930  70.810  49.960  1.00  0.00           C
ATOM    906  HB1 ARG A  60       0.430  71.190  50.870  1.00  0.00           H
ATOM    907  HB2 ARG A  60       1.680  70.020  50.170  1.00  0.00           H
ATOM    908  CG  ARG A  60      -0.250  70.290  49.160  1.00  0.00           C
ATOM    909  HG1 ARG A  60       0.200  69.540  48.470  1.00  0.00           H
ATOM    910  HG2 ARG A  60      -0.660  71.100  48.530  1.00  0.00           H
ATOM    911  CD  ARG A  60      -1.310  69.510  49.880  1.00  0.00           C
ATOM    912  HD1 ARG A  60      -0.780  68.910  50.650  1.00  0.00           H
ATOM    913  HD2 ARG A  60      -1.880  68.770  49.280  1.00  0.00           H
ATOM    914  NE  ARG A  60      -2.170  70.480  50.610  1.00  0.00           N
ATOM    915  HE  ARG A  60      -1.880  71.430  50.690  1.00  0.00           H
ATOM    916  CZ  ARG A  60      -3.420  70.250  51.010  1.00  0.00           C
ATOM    917  NH1 ARG A  60      -4.060  69.170  50.840  1.00  0.00           N
ATOM    918 1HH1 ARG A  60      -3.570  68.370  50.480  1.00  0.00           H
ATOM    919 2HH1 ARG A  60      -5.050  69.130  50.950  1.00  0.00           H
ATOM    920  NH2 ARG A  60      -3.930  71.230  51.770  1.00  0.00           N
ATOM    921 1HH2 ARG A  60      -3.430  72.100  51.790  1.00  0.00           H
ATOM    922 2HH2 ARG A  60      -4.720  71.050  52.360  1.00  0.00           H
ATOM    923  C   ARG A  60       2.800  72.320  50.000  1.00  0.00           C
ATOM    924  O   ARG A  60       2.850  73.250  50.800  1.00  0.00           O
ATOM    925  N   LYS A  61       3.950  71.610  49.640  1.00  0.00           N
ATOM    926  HN  LYS A  61       3.720  70.800  49.120  1.00  0.00           H
ATOM    927  CA  LYS A  61       5.220  71.790  50.240  1.00  0.00           C
ATOM    928  HA  LYS A  61       5.060  72.000  51.290  1.00  0.00           H
ATOM    929  CB  LYS A  61       6.100  70.510  50.030  1.00  0.00           C
ATOM    930  HB1 LYS A  61       7.130  70.890  50.150  1.00  0.00           H
ATOM    931  HB2 LYS A  61       5.970  70.080  49.010  1.00  0.00           H
ATOM    932  CG  LYS A  61       5.700  69.420  51.060  1.00  0.00           C
ATOM    933  HG1 LYS A  61       5.600  68.430  50.560  1.00  0.00           H
ATOM    934  HG2 LYS A  61       4.710  69.790  51.410  1.00  0.00           H
ATOM    935  CD  LYS A  61       6.570  69.300  52.310  1.00  0.00           C
ATOM    936  HD1 LYS A  61       6.870  70.330  52.600  1.00  0.00           H
ATOM    937  HD2 LYS A  61       7.520  68.830  51.970  1.00  0.00           H
ATOM    938  CE  LYS A  61       5.960  68.530  53.560  1.00  0.00           C
ATOM    939  HE1 LYS A  61       6.690  68.020  54.230  1.00  0.00           H
ATOM    940  HE2 LYS A  61       5.230  67.730  53.320  1.00  0.00           H
ATOM    941  NZ  LYS A  61       5.260  69.520  54.330  1.00  0.00           N
ATOM    942  HZ1 LYS A  61       6.030  70.140  54.670  1.00  0.00           H
ATOM    943  HZ2 LYS A  61       4.710  69.100  55.100  1.00  0.00           H
ATOM    944  HZ3 LYS A  61       4.600  70.130  53.800  1.00  0.00           H
ATOM    945  C   LYS A  61       5.980  73.050  49.800  1.00  0.00           C
ATOM    946  O   LYS A  61       6.580  73.210  48.760  1.00  0.00           O
ATOM    947  N   SER A  62       5.970  74.100  50.670  1.00  0.00           N
ATOM    948  HN  SER A  62       5.430  74.000  51.510  1.00  0.00           H
ATOM    949  CA  SER A  62       6.630  75.400  50.340  1.00  0.00           C
ATOM    950  HA  SER A  62       6.160  75.740  49.430  1.00  0.00           H
ATOM    951  CB  SER A  62       6.240  76.460  51.390  1.00  0.00           C
ATOM    952  HB1 SER A  62       6.260  76.020  52.410  1.00  0.00           H
ATOM    953  HB2 SER A  62       5.210  76.820  51.160  1.00  0.00           H
ATOM    954  OG  SER A  62       7.180  77.580  51.350  1.00  0.00           O
ATOM    955  HG1 SER A  62       7.000  78.040  50.520  1.00  0.00           H
ATOM    956  C   SER A  62       8.110  75.250  49.950  1.00  0.00           C
ATOM    957  O   SER A  62       8.950  74.550  50.450  1.00  0.00           O
ATOM    958  N   ASN A  63       8.510  76.110  49.020  1.00  0.00           N
ATOM    959  HN  ASN A  63       7.830  76.600  48.480  1.00  0.00           H
ATOM    960  CA  ASN A  63       9.970  76.390  48.570  1.00  0.00           C
ATOM    961  HA  ASN A  63      10.470  75.460  48.320  1.00  0.00           H
ATOM    962  CB  ASN A  63      10.140  77.560  47.480  1.00  0.00           C
ATOM    963  HB1 ASN A  63      11.200  77.700  47.190  1.00  0.00           H
ATOM    964  HB2 ASN A  63       9.600  78.500  47.720  1.00  0.00           H
ATOM    965  CG  ASN A  63       9.360  76.900  46.320  1.00  0.00           C
ATOM    966  OD1 ASN A  63       9.720  75.790  45.970  1.00  0.00           O
ATOM    967  ND2 ASN A  63       8.410  77.540  45.640  1.00  0.00           N
ATOM    968 1HD2 ASN A  63       7.850  77.040  44.980  1.00  0.00           H
ATOM    969 2HD2 ASN A  63       8.330  78.520  45.800  1.00  0.00           H
ATOM    970  C   ASN A  63      10.850  76.790  49.730  1.00  0.00           C
ATOM    971  O   ASN A  63      11.970  76.410  49.820  1.00  0.00           O
ATOM    972  N   HSP A  64      10.280  77.550  50.670  1.00  0.00           N
ATOM    973  HN  HSP A  64       9.430  78.050  50.550  1.00  0.00           H
ATOM    974  CA  HSP A  64      11.010  77.930  51.890  1.00  0.00           C
ATOM    975  HA  HSP A  64      12.010  78.300  51.730  1.00  0.00           H
ATOM    976  CB  HSP A  64      10.310  79.180  52.590  1.00  0.00           C
ATOM    977  HB1 HSP A  64       9.250  78.860  52.730  1.00  0.00           H
ATOM    978  HB2 HSP A  64      10.370  80.030  51.880  1.00  0.00           H
ATOM    979  CD2 HSP A  64      10.020  80.460  54.740  1.00  0.00           C
ATOM    980  HD2 HSP A  64       8.950  80.420  54.880  1.00  0.00           H
ATOM    981  CG  HSP A  64      10.750  79.760  53.920  1.00  0.00           C
ATOM    982  NE2 HSP A  64      10.830  81.000  55.680  1.00  0.00           N
ATOM    983  HE2 HSP A  64      10.570  81.230  56.610  1.00  0.00           H
ATOM    984  ND1 HSP A  64      12.100  79.910  54.360  1.00  0.00           N
ATOM    985  HD1 HSP A  64      12.820  79.700  53.700  1.00  0.00           H
ATOM    986  CE1 HSP A  64      12.090  80.720  55.370  1.00  0.00           C
ATOM    987  HE1 HSP A  64      12.910  81.120  55.920  1.00  0.00           H
ATOM    988  C   HSP A  64      11.160  76.820  52.880  1.00  0.00           C
ATOM    989  O   HSP A  64      12.090  76.790  53.790  1.00  0.00           O
ATOM    990  N   SER A  65      10.290  75.730  52.710  1.00  0.00           N
ATOM    991  HN  SER A  65       9.630  75.630  51.970  1.00  0.00           H
ATOM    992  CA  SER A  65      10.480  74.480  53.500  1.00  0.00           C
ATOM    993  HA  SER A  65      10.740  74.790  54.500  1.00  0.00           H
ATOM    994  CB  SER A  65       9.180  73.660  53.500  1.00  0.00           C
ATOM    995  HB1 SER A  65       8.940  73.200  52.510  1.00  0.00           H
ATOM    996  HB2 SER A  65       8.320  74.330  53.700  1.00  0.00           H
ATOM    997  OG  SER A  65       9.260  72.640  54.500  1.00  0.00           O
ATOM    998  HG1 SER A  65      10.000  72.050  54.310  1.00  0.00           H
ATOM    999  C   SER A  65      11.690  73.700  53.060  1.00  0.00           C
ATOM   1000  O   SER A  65      12.200  72.750  53.660  1.00  0.00           O
ATOM   1001  N   PHE A  66      12.270  73.980  51.870  1.00  0.00           N
ATOM   1002  HN  PHE A  66      11.820  74.530  51.170  1.00  0.00           H
ATOM   1003  CA  PHE A  66      13.480  73.360  51.470  1.00  0.00           C
ATOM   1004  HA  PHE A  66      13.550  72.410  51.960  1.00  0.00           H
ATOM   1005  CB  PHE A  66      13.460  73.160  49.950  1.00  0.00           C
ATOM   1006  HB1 PHE A  66      14.390  72.760  49.510  1.00  0.00           H
ATOM   1007  HB2 PHE A  66      13.220  74.140  49.480  1.00  0.00           H
ATOM   1008  CG  PHE A  66      12.470  72.170  49.480  1.00  0.00           C
ATOM   1009  CD1 PHE A  66      12.870  70.810  49.110  1.00  0.00           C
ATOM   1010  HD1 PHE A  66      13.890  70.570  49.360  1.00  0.00           H
ATOM   1011  CE1 PHE A  66      11.890  69.910  48.570  1.00  0.00           C
ATOM   1012  HE1 PHE A  66      12.190  68.880  48.440  1.00  0.00           H
ATOM   1013  CZ  PHE A  66      10.580  70.400  48.320  1.00  0.00           C
ATOM   1014  HZ  PHE A  66       9.900  69.690  47.880  1.00  0.00           H
ATOM   1015  CD2 PHE A  66      11.160  72.550  49.270  1.00  0.00           C
ATOM   1016  HD2 PHE A  66      10.930  73.580  49.510  1.00  0.00           H
ATOM   1017  CE2 PHE A  66      10.240  71.740  48.630  1.00  0.00           C
ATOM   1018  HE2 PHE A  66       9.240  72.050  48.330  1.00  0.00           H
ATOM   1019  C   PHE A  66      14.700  74.080  51.890  1.00  0.00           C
ATOM   1020  O   PHE A  66      14.750  75.330  51.750  1.00  0.00           O
ATOM   1021  N   LEU A  67      15.680  73.310  52.350  1.00  0.00           N
ATOM   1022  HN  LEU A  67      15.470  72.390  52.640  1.00  0.00           H
ATOM   1023  CA  LEU A  67      17.100  73.730  52.500  1.00  0.00           C
ATOM   1024  HA  LEU A  67      17.200  74.760  52.190  1.00  0.00           H
ATOM   1025  CB  LEU A  67      17.390  73.580  54.040  1.00  0.00           C
ATOM   1026  HB1 LEU A  67      17.210  72.510  54.270  1.00  0.00           H
ATOM   1027  HB2 LEU A  67      16.540  73.900  54.680  1.00  0.00           H
ATOM   1028  CG  LEU A  67      18.760  74.070  54.530  1.00  0.00           C
ATOM   1029  HG  LEU A  67      19.600  73.500  54.080  1.00  0.00           H
ATOM   1030  CD1 LEU A  67      19.020  75.580  54.360  1.00  0.00           C
ATOM   1031 1HD1 LEU A  67      19.940  75.810  54.940  1.00  0.00           H
ATOM   1032 2HD1 LEU A  67      18.240  76.160  54.910  1.00  0.00           H
ATOM   1033 3HD1 LEU A  67      19.010  75.890  53.300  1.00  0.00           H
ATOM   1034  CD2 LEU A  67      18.910  73.650  56.010  1.00  0.00           C
ATOM   1035 1HD2 LEU A  67      18.080  74.110  56.580  1.00  0.00           H
ATOM   1036 2HD2 LEU A  67      19.890  73.920  56.470  1.00  0.00           H
ATOM   1037 3HD2 LEU A  67      18.840  72.560  56.200  1.00  0.00           H
ATOM   1038  C   LEU A  67      18.020  72.810  51.720  1.00  0.00           C
ATOM   1039  O   LEU A  67      18.010  71.630  51.750  1.00  0.00           O
ATOM   1040  N   VAL A  68      19.000  73.390  51.030  1.00  0.00           N
ATOM   1041  HN  VAL A  68      19.060  74.380  50.990  1.00  0.00           H
ATOM   1042  CA  VAL A  68      20.000  72.610  50.330  1.00  0.00           C
ATOM   1043  HA  VAL A  68      19.950  71.550  50.550  1.00  0.00           H
ATOM   1044  CB  VAL A  68      20.010  72.810  48.730  1.00  0.00           C
ATOM   1045  HB  VAL A  68      20.270  73.850  48.430  1.00  0.00           H
ATOM   1046  CG1 VAL A  68      21.000  71.950  47.970  1.00  0.00           C
ATOM   1047 1HG1 VAL A  68      20.820  72.010  46.880  1.00  0.00           H
ATOM   1048 2HG1 VAL A  68      20.730  70.910  48.250  1.00  0.00           H
ATOM   1049 3HG1 VAL A  68      22.080  72.130  48.200  1.00  0.00           H
ATOM   1050  CG2 VAL A  68      18.600  72.430  48.210  1.00  0.00           C
ATOM   1051 1HG2 VAL A  68      18.160  71.650  48.860  1.00  0.00           H
ATOM   1052 2HG2 VAL A  68      18.840  72.070  47.180  1.00  0.00           H
ATOM   1053 3HG2 VAL A  68      17.930  73.320  48.210  1.00  0.00           H
ATOM   1054  C   VAL A  68      21.370  72.970  50.800  1.00  0.00           C
ATOM   1055  O   VAL A  68      21.660  74.150  51.060  1.00  0.00           O
ATOM   1056  N   GLN A  69      22.290  72.030  51.010  1.00  0.00           N
ATOM   1057  HN  GLN A  69      22.100  71.060  50.890  1.00  0.00           H
ATOM   1058  CA  GLN A  69      23.600  72.250  51.620  1.00  0.00           C
ATOM   1059  HA  GLN A  69      23.760  73.320  51.660  1.00  0.00           H
ATOM   1060  CB  GLN A  69      23.820  71.900  53.060  1.00  0.00           C
ATOM   1061  HB1 GLN A  69      24.810  72.250  53.420  1.00  0.00           H
ATOM   1062  HB2 GLN A  69      23.860  70.820  53.330  1.00  0.00           H
ATOM   1063  CG  GLN A  69      22.920  72.740  54.030  1.00  0.00           C
ATOM   1064  HG1 GLN A  69      21.940  72.330  53.720  1.00  0.00           H
ATOM   1065  HG2 GLN A  69      22.900  73.790  53.650  1.00  0.00           H
ATOM   1066  CD  GLN A  69      23.160  72.550  55.500  1.00  0.00           C
ATOM   1067  OE1 GLN A  69      23.760  73.340  56.230  1.00  0.00           O
ATOM   1068  NE2 GLN A  69      22.620  71.430  56.050  1.00  0.00           N
ATOM   1069 1HE2 GLN A  69      22.920  71.280  56.990  1.00  0.00           H
ATOM   1070 2HE2 GLN A  69      22.090  70.740  55.560  1.00  0.00           H
ATOM   1071  C   GLN A  69      24.660  71.730  50.760  1.00  0.00           C
ATOM   1072  O   GLN A  69      24.850  70.550  50.540  1.00  0.00           O
ATOM   1073  N   ALA A  70      25.490  72.610  50.230  1.00  0.00           N
ATOM   1074  HN  ALA A  70      25.340  73.560  50.490  1.00  0.00           H
ATOM   1075  CA  ALA A  70      26.620  72.380  49.360  1.00  0.00           C
ATOM   1076  HA  ALA A  70      26.430  71.430  48.870  1.00  0.00           H
ATOM   1077  CB  ALA A  70      26.830  73.450  48.300  1.00  0.00           C
ATOM   1078  HB1 ALA A  70      26.940  74.460  48.760  1.00  0.00           H
ATOM   1079  HB2 ALA A  70      26.010  73.570  47.560  1.00  0.00           H
ATOM   1080  HB3 ALA A  70      27.770  73.330  47.710  1.00  0.00           H
ATOM   1081  C   ALA A  70      27.860  72.290  50.210  1.00  0.00           C
ATOM   1082  O   ALA A  70      28.510  73.270  50.600  1.00  0.00           O
ATOM   1083  N   GLY A  71      28.260  71.100  50.710  1.00  0.00           N
ATOM   1084  HN  GLY A  71      27.880  70.280  50.290  1.00  0.00           H
ATOM   1085  CA  GLY A  71      29.060  71.010  51.940  1.00  0.00           C
ATOM   1086  HA1 GLY A  71      29.930  71.650  51.860  1.00  0.00           H
ATOM   1087  HA2 GLY A  71      29.390  69.990  52.020  1.00  0.00           H
ATOM   1088  C   GLY A  71      28.330  71.480  53.220  1.00  0.00           C
ATOM   1089  O   GLY A  71      27.460  70.820  53.820  1.00  0.00           O
ATOM   1090  N   ASN A  72      28.710  72.700  53.770  1.00  0.00           N
ATOM   1091  HN  ASN A  72      29.510  73.140  53.380  1.00  0.00           H
ATOM   1092  CA  ASN A  72      28.160  73.310  54.970  1.00  0.00           C
ATOM   1093  HA  ASN A  72      27.330  72.750  55.390  1.00  0.00           H
ATOM   1094  CB  ASN A  72      29.120  73.350  56.090  1.00  0.00           C
ATOM   1095  HB1 ASN A  72      28.690  74.010  56.870  1.00  0.00           H
ATOM   1096  HB2 ASN A  72      30.110  73.730  55.760  1.00  0.00           H
ATOM   1097  CG  ASN A  72      29.440  71.940  56.640  1.00  0.00           C
ATOM   1098  OD1 ASN A  72      30.530  71.370  56.490  1.00  0.00           O
ATOM   1099  ND2 ASN A  72      28.470  71.330  57.390  1.00  0.00           N
ATOM   1100 1HD2 ASN A  72      28.540  70.370  57.670  1.00  0.00           H
ATOM   1101 2HD2 ASN A  72      27.570  71.750  57.510  1.00  0.00           H
ATOM   1102  C   ASN A  72      27.750  74.730  54.650  1.00  0.00           C
ATOM   1103  O   ASN A  72      27.460  75.530  55.510  1.00  0.00           O
ATOM   1104  N   VAL A  73      27.710  75.040  53.350  1.00  0.00           N
ATOM   1105  HN  VAL A  73      27.840  74.300  52.690  1.00  0.00           H
ATOM   1106  CA  VAL A  73      27.280  76.300  52.830  1.00  0.00           C
ATOM   1107  HA  VAL A  73      27.180  77.020  53.630  1.00  0.00           H
ATOM   1108  CB  VAL A  73      28.090  76.760  51.620  1.00  0.00           C
ATOM   1109  HB  VAL A  73      27.970  76.050  50.770  1.00  0.00           H
ATOM   1110  CG1 VAL A  73      27.540  78.100  51.100  1.00  0.00           C
ATOM   1111 1HG1 VAL A  73      28.230  78.620  50.410  1.00  0.00           H
ATOM   1112 2HG1 VAL A  73      27.360  78.820  51.930  1.00  0.00           H
ATOM   1113 3HG1 VAL A  73      26.590  77.930  50.550  1.00  0.00           H
ATOM   1114  CG2 VAL A  73      29.570  76.950  52.000  1.00  0.00           C
ATOM   1115 1HG2 VAL A  73      30.020  75.930  51.950  1.00  0.00           H
ATOM   1116 2HG2 VAL A  73      29.860  77.480  52.930  1.00  0.00           H
ATOM   1117 3HG2 VAL A  73      29.940  77.640  51.210  1.00  0.00           H
ATOM   1118  C   VAL A  73      25.830  76.080  52.350  1.00  0.00           C
ATOM   1119  O   VAL A  73      25.550  75.130  51.650  1.00  0.00           O
ATOM   1120  N   GLN A  74      24.880  76.780  52.880  1.00  0.00           N
ATOM   1121  HN  GLN A  74      25.130  77.520  53.500  1.00  0.00           H
ATOM   1122  CA  GLN A  74      23.470  76.490  52.560  1.00  0.00           C
ATOM   1123  HA  GLN A  74      23.380  75.500  52.130  1.00  0.00           H
ATOM   1124  CB  GLN A  74      22.480  76.430  53.800  1.00  0.00           C
ATOM   1125  HB1 GLN A  74      23.110  75.850  54.500  1.00  0.00           H
ATOM   1126  HB2 GLN A  74      21.540  75.940  53.470  1.00  0.00           H
ATOM   1127  CG  GLN A  74      22.290  77.790  54.610  1.00  0.00           C
ATOM   1128  HG1 GLN A  74      23.170  78.350  54.980  1.00  0.00           H
ATOM   1129  HG2 GLN A  74      21.730  77.520  55.530  1.00  0.00           H
ATOM   1130  CD  GLN A  74      21.430  78.830  53.840  1.00  0.00           C
ATOM   1131  OE1 GLN A  74      21.810  79.980  53.520  1.00  0.00           O
ATOM   1132  NE2 GLN A  74      20.140  78.550  53.660  1.00  0.00           N
ATOM   1133 1HE2 GLN A  74      19.750  77.870  54.280  1.00  0.00           H
ATOM   1134 2HE2 GLN A  74      19.650  79.310  53.240  1.00  0.00           H
ATOM   1135  C   GLN A  74      23.020  77.340  51.480  1.00  0.00           C
ATOM   1136  O   GLN A  74      23.600  78.390  51.210  1.00  0.00           O
ATOM   1137  N   LEU A  75      21.960  76.940  50.880  1.00  0.00           N
ATOM   1138  HN  LEU A  75      21.590  76.040  51.070  1.00  0.00           H
ATOM   1139  CA  LEU A  75      21.470  77.560  49.630  1.00  0.00           C
ATOM   1140  HA  LEU A  75      21.930  78.520  49.450  1.00  0.00           H
ATOM   1141  CB  LEU A  75      21.570  76.680  48.450  1.00  0.00           C
ATOM   1142  HB1 LEU A  75      21.300  77.170  47.490  1.00  0.00           H
ATOM   1143  HB2 LEU A  75      20.900  75.790  48.510  1.00  0.00           H
ATOM   1144  CG  LEU A  75      23.000  76.020  48.180  1.00  0.00           C
ATOM   1145  HG  LEU A  75      23.170  75.420  49.100  1.00  0.00           H
ATOM   1146  CD1 LEU A  75      22.960  75.080  47.010  1.00  0.00           C
ATOM   1147 1HD1 LEU A  75      22.440  74.140  47.280  1.00  0.00           H
ATOM   1148 2HD1 LEU A  75      23.990  74.840  46.660  1.00  0.00           H
ATOM   1149 3HD1 LEU A  75      22.540  75.470  46.060  1.00  0.00           H
ATOM   1150  CD2 LEU A  75      24.150  76.990  48.100  1.00  0.00           C
ATOM   1151 1HD2 LEU A  75      24.230  77.500  47.120  1.00  0.00           H
ATOM   1152 2HD2 LEU A  75      25.090  76.450  48.360  1.00  0.00           H
ATOM   1153 3HD2 LEU A  75      24.090  77.840  48.800  1.00  0.00           H
ATOM   1154  C   LEU A  75      19.940  77.670  49.910  1.00  0.00           C
ATOM   1155  O   LEU A  75      19.270  76.850  50.540  1.00  0.00           O
ATOM   1156  N   ARG A  76      19.350  78.770  49.310  1.00  0.00           N
ATOM   1157  HN  ARG A  76      19.870  79.490  48.870  1.00  0.00           H
ATOM   1158  CA  ARG A  76      17.940  79.060  49.390  1.00  0.00           C
ATOM   1159  HA  ARG A  76      17.490  78.600  50.250  1.00  0.00           H
ATOM   1160  CB  ARG A  76      17.680  80.570  49.570  1.00  0.00           C
ATOM   1161  HB1 ARG A  76      17.990  81.200  48.700  1.00  0.00           H
ATOM   1162  HB2 ARG A  76      18.310  80.890  50.420  1.00  0.00           H
ATOM   1163  CG  ARG A  76      16.240  80.990  49.880  1.00  0.00           C
ATOM   1164  HG1 ARG A  76      15.850  80.320  50.670  1.00  0.00           H
ATOM   1165  HG2 ARG A  76      15.580  80.860  48.990  1.00  0.00           H
ATOM   1166  CD  ARG A  76      16.180  82.480  50.430  1.00  0.00           C
ATOM   1167  HD1 ARG A  76      16.960  82.690  51.200  1.00  0.00           H
ATOM   1168  HD2 ARG A  76      15.190  82.700  50.870  1.00  0.00           H
ATOM   1169  NE  ARG A  76      16.420  83.350  49.230  1.00  0.00           N
ATOM   1170  HE  ARG A  76      17.340  83.340  48.830  1.00  0.00           H
ATOM   1171  CZ  ARG A  76      15.630  84.240  48.650  1.00  0.00           C
ATOM   1172  NH1 ARG A  76      14.450  84.510  49.030  1.00  0.00           N
ATOM   1173 1HH1 ARG A  76      14.210  84.180  49.950  1.00  0.00           H
ATOM   1174 2HH1 ARG A  76      14.100  85.430  48.840  1.00  0.00           H
ATOM   1175  NH2 ARG A  76      16.070  84.870  47.560  1.00  0.00           N
ATOM   1176 1HH2 ARG A  76      16.790  84.430  47.010  1.00  0.00           H
ATOM   1177 2HH2 ARG A  76      15.450  85.510  47.120  1.00  0.00           H
ATOM   1178  C   ARG A  76      17.290  78.670  48.070  1.00  0.00           C
ATOM   1179  O   ARG A  76      17.860  78.860  46.990  1.00  0.00           O
ATOM   1180  N   VAL A  77      16.050  78.040  48.150  1.00  0.00           N
ATOM   1181  HN  VAL A  77      15.670  77.960  49.070  1.00  0.00           H
ATOM   1182  CA  VAL A  77      15.230  77.550  47.110  1.00  0.00           C
ATOM   1183  HA  VAL A  77      15.890  77.410  46.260  1.00  0.00           H
ATOM   1184  CB  VAL A  77      14.620  76.260  47.640  1.00  0.00           C
ATOM   1185  HB  VAL A  77      14.010  76.400  48.550  1.00  0.00           H
ATOM   1186  CG1 VAL A  77      13.800  75.540  46.550  1.00  0.00           C
ATOM   1187 1HG1 VAL A  77      12.870  76.100  46.320  1.00  0.00           H
ATOM   1188 2HG1 VAL A  77      13.410  74.510  46.680  1.00  0.00           H
ATOM   1189 3HG1 VAL A  77      14.390  75.390  45.620  1.00  0.00           H
ATOM   1190  CG2 VAL A  77      15.820  75.380  48.080  1.00  0.00           C
ATOM   1191 1HG2 VAL A  77      15.560  74.300  48.000  1.00  0.00           H
ATOM   1192 2HG2 VAL A  77      16.310  75.690  49.030  1.00  0.00           H
ATOM   1193 3HG2 VAL A  77      16.540  75.400  47.230  1.00  0.00           H
ATOM   1194  C   VAL A  77      14.020  78.580  46.720  1.00  0.00           C
ATOM   1195  O   VAL A  77      13.390  79.090  47.650  1.00  0.00           O
ATOM   1196  N   ILE A  78      13.800  78.780  45.440  1.00  0.00           N
ATOM   1197  HN  ILE A  78      14.350  78.400  44.700  1.00  0.00           H
ATOM   1198  CA  ILE A  78      12.940  79.870  44.990  1.00  0.00           C
ATOM   1199  HA  ILE A  78      12.470  80.310  45.860  1.00  0.00           H
ATOM   1200  CB  ILE A  78      13.750  80.900  44.230  1.00  0.00           C
ATOM   1201  HB  ILE A  78      13.190  81.740  43.770  1.00  0.00           H
ATOM   1202  CG2 ILE A  78      14.520  81.700  45.320  1.00  0.00           C
ATOM   1203 1HG2 ILE A  78      15.080  82.530  44.840  1.00  0.00           H
ATOM   1204 2HG2 ILE A  78      15.320  81.120  45.820  1.00  0.00           H
ATOM   1205 3HG2 ILE A  78      13.800  82.140  46.040  1.00  0.00           H
ATOM   1206  CG1 ILE A  78      14.780  80.350  43.170  1.00  0.00           C
ATOM   1207 1HG1 ILE A  78      14.380  79.440  42.690  1.00  0.00           H
ATOM   1208 2HG1 ILE A  78      15.730  80.120  43.710  1.00  0.00           H
ATOM   1209  CD  ILE A  78      15.190  81.330  41.970  1.00  0.00           C
ATOM   1210  HD1 ILE A  78      14.440  81.490  41.160  1.00  0.00           H
ATOM   1211  HD2 ILE A  78      16.150  81.110  41.460  1.00  0.00           H
ATOM   1212  HD3 ILE A  78      15.460  82.310  42.410  1.00  0.00           H
ATOM   1213  C   ILE A  78      11.900  79.310  44.030  1.00  0.00           C
ATOM   1214  O   ILE A  78      10.910  79.950  43.610  1.00  0.00           O
ATOM   1215  N   GLY A  79      11.990  78.050  43.790  1.00  0.00           N
ATOM   1216  HN  GLY A  79      12.840  77.540  43.910  1.00  0.00           H
ATOM   1217  CA  GLY A  79      11.010  77.240  43.080  1.00  0.00           C
ATOM   1218  HA1 GLY A  79      11.150  77.570  42.060  1.00  0.00           H
ATOM   1219  HA2 GLY A  79       9.980  77.380  43.360  1.00  0.00           H
ATOM   1220  C   GLY A  79      11.310  75.830  42.950  1.00  0.00           C
ATOM   1221  O   GLY A  79      12.410  75.470  43.250  1.00  0.00           O
ATOM   1222  N   HSP A  80      10.360  74.970  42.480  1.00  0.00           N
ATOM   1223  HN  HSP A  80       9.420  75.240  42.270  1.00  0.00           H
ATOM   1224  CA  HSP A  80      10.600  73.610  42.420  1.00  0.00           C
ATOM   1225  HA  HSP A  80      11.540  73.400  41.930  1.00  0.00           H
ATOM   1226  CB  HSP A  80      10.490  72.960  43.760  1.00  0.00           C
ATOM   1227  HB1 HSP A  80      11.280  73.340  44.450  1.00  0.00           H
ATOM   1228  HB2 HSP A  80      10.600  71.860  43.620  1.00  0.00           H
ATOM   1229  CD2 HSP A  80       9.230  73.050  45.950  1.00  0.00           C
ATOM   1230  HD2 HSP A  80      10.030  73.080  46.690  1.00  0.00           H
ATOM   1231  CG  HSP A  80       9.270  73.150  44.610  1.00  0.00           C
ATOM   1232  NE2 HSP A  80       7.960  73.250  46.350  1.00  0.00           N
ATOM   1233  HE2 HSP A  80       7.610  73.180  47.280  1.00  0.00           H
ATOM   1234  ND1 HSP A  80       7.990  73.310  44.200  1.00  0.00           N
ATOM   1235  HD1 HSP A  80       7.710  73.510  43.260  1.00  0.00           H
ATOM   1236  CE1 HSP A  80       7.170  73.310  45.270  1.00  0.00           C
ATOM   1237  HE1 HSP A  80       6.120  73.520  45.170  1.00  0.00           H
ATOM   1238  C   HSP A  80       9.580  73.010  41.490  1.00  0.00           C
ATOM   1239  O   HSP A  80       8.490  73.570  41.390  1.00  0.00           O
ATOM   1240  N   SER A  81       9.950  71.900  40.780  1.00  0.00           N
ATOM   1241  HN  SER A  81      10.850  71.500  40.960  1.00  0.00           H
ATOM   1242  CA  SER A  81       9.080  71.160  39.820  1.00  0.00           C
ATOM   1243  HA  SER A  81       8.100  71.190  40.280  1.00  0.00           H
ATOM   1244  CB  SER A  81       8.980  71.870  38.430  1.00  0.00           C
ATOM   1245  HB1 SER A  81       8.480  72.840  38.650  1.00  0.00           H
ATOM   1246  HB2 SER A  81       8.240  71.280  37.850  1.00  0.00           H
ATOM   1247  OG  SER A  81      10.230  72.210  37.860  1.00  0.00           O
ATOM   1248  HG1 SER A  81      10.700  72.730  38.510  1.00  0.00           H
ATOM   1249  C   SER A  81       9.580  69.750  39.580  1.00  0.00           C
ATOM   1250  O   SER A  81      10.770  69.380  39.670  1.00  0.00           O
ATOM   1251  N   MET A  82       8.630  68.890  39.200  1.00  0.00           N
ATOM   1252  HN  MET A  82       7.680  69.150  39.000  1.00  0.00           H
ATOM   1253  CA  MET A  82       8.940  67.570  38.630  1.00  0.00           C
ATOM   1254  HA  MET A  82       9.770  67.150  39.200  1.00  0.00           H
ATOM   1255  CB  MET A  82       7.680  66.590  38.750  1.00  0.00           C
ATOM   1256  HB1 MET A  82       7.860  65.570  38.350  1.00  0.00           H
ATOM   1257  HB2 MET A  82       6.830  67.010  38.170  1.00  0.00           H
ATOM   1258  CG  MET A  82       7.150  66.430  40.250  1.00  0.00           C
ATOM   1259  HG1 MET A  82       6.480  65.550  40.110  1.00  0.00           H
ATOM   1260  HG2 MET A  82       6.560  67.300  40.620  1.00  0.00           H
ATOM   1261  SD  MET A  82       8.260  66.060  41.520  1.00  0.00           S
ATOM   1262  CE  MET A  82       7.030  65.550  42.720  1.00  0.00           C
ATOM   1263  HE1 MET A  82       6.380  64.770  42.260  1.00  0.00           H
ATOM   1264  HE2 MET A  82       6.440  66.430  43.050  1.00  0.00           H
ATOM   1265  HE3 MET A  82       7.380  65.100  43.670  1.00  0.00           H
ATOM   1266  C   MET A  82       9.470  67.470  37.250  1.00  0.00           C
ATOM   1267  O   MET A  82       9.080  68.290  36.390  1.00  0.00           O
ATOM   1268  N   GLN A  83      10.250  66.430  36.950  1.00  0.00           N
ATOM   1269  HN  GLN A  83      10.650  65.880  37.680  1.00  0.00           H
ATOM   1270  CA  GLN A  83      10.430  65.850  35.580  1.00  0.00           C
ATOM   1271  HA  GLN A  83       9.630  66.130  34.910  1.00  0.00           H
ATOM   1272  CB  GLN A  83      11.800  66.310  34.990  1.00  0.00           C
ATOM   1273  HB1 GLN A  83      12.030  65.650  34.120  1.00  0.00           H
ATOM   1274  HB2 GLN A  83      12.510  66.050  35.790  1.00  0.00           H
ATOM   1275  CG  GLN A  83      11.890  67.770  34.540  1.00  0.00           C
ATOM   1276  HG1 GLN A  83      12.890  67.940  34.100  1.00  0.00           H
ATOM   1277  HG2 GLN A  83      11.640  68.500  35.340  1.00  0.00           H
ATOM   1278  CD  GLN A  83      10.900  68.070  33.350  1.00  0.00           C
ATOM   1279  OE1 GLN A  83      11.180  67.850  32.180  1.00  0.00           O
ATOM   1280  NE2 GLN A  83       9.830  68.750  33.810  1.00  0.00           N
ATOM   1281 1HE2 GLN A  83       9.200  69.200  33.180  1.00  0.00           H
ATOM   1282 2HE2 GLN A  83       9.720  68.540  34.790  1.00  0.00           H
ATOM   1283  C   GLN A  83      10.380  64.420  35.800  1.00  0.00           C
ATOM   1284  O   GLN A  83      11.070  63.810  36.600  1.00  0.00           O
ATOM   1285  N   ASN A  84       9.490  63.730  35.040  1.00  0.00           N
ATOM   1286  HN  ASN A  84       8.910  64.310  34.470  1.00  0.00           H
ATOM   1287  CA  ASN A  84       9.360  62.270  35.070  1.00  0.00           C
ATOM   1288  HA  ASN A  84       8.520  62.020  34.440  1.00  0.00           H
ATOM   1289  CB  ASN A  84      10.580  61.530  34.570  1.00  0.00           C
ATOM   1290  HB1 ASN A  84      10.540  60.440  34.740  1.00  0.00           H
ATOM   1291  HB2 ASN A  84      11.480  62.050  34.980  1.00  0.00           H
ATOM   1292  CG  ASN A  84      10.650  61.840  33.100  1.00  0.00           C
ATOM   1293  OD1 ASN A  84       9.990  61.190  32.360  1.00  0.00           O
ATOM   1294  ND2 ASN A  84      11.540  62.770  32.720  1.00  0.00           N
ATOM   1295 1HD2 ASN A  84      11.710  62.990  31.750  1.00  0.00           H
ATOM   1296 2HD2 ASN A  84      12.140  63.230  33.370  1.00  0.00           H
ATOM   1297  C   ASN A  84       9.060  61.740  36.440  1.00  0.00           C
ATOM   1298  O   ASN A  84       8.020  62.000  37.020  1.00  0.00           O
ATOM   1299  N   CYS A  85      10.010  61.040  37.090  1.00  0.00           N
ATOM   1300  HN  CYS A  85      10.890  61.010  36.620  1.00  0.00           H
ATOM   1301  CA  CYS A  85      10.060  60.570  38.480  1.00  0.00           C
ATOM   1302  HA  CYS A  85       9.140  60.810  38.990  1.00  0.00           H
ATOM   1303  CB  CYS A  85      10.020  59.050  38.630  1.00  0.00           C
ATOM   1304  HB1 CYS A  85      10.270  58.710  39.660  1.00  0.00           H
ATOM   1305  HB2 CYS A  85      10.870  58.620  38.070  1.00  0.00           H
ATOM   1306  SG  CYS A  85       8.360  58.240  38.260  1.00  0.00           S
ATOM   1307  HG1 CYS A  85       8.140  58.990  37.190  1.00  0.00           H
ATOM   1308  C   CYS A  85      11.180  61.230  39.310  1.00  0.00           C
ATOM   1309  O   CYS A  85      11.610  60.610  40.320  1.00  0.00           O
ATOM   1310  N   LEU A  86      11.660  62.390  39.020  1.00  0.00           N
ATOM   1311  HN  LEU A  86      11.330  62.820  38.190  1.00  0.00           H
ATOM   1312  CA  LEU A  86      12.730  63.080  39.730  1.00  0.00           C
ATOM   1313  HA  LEU A  86      12.830  62.600  40.690  1.00  0.00           H
ATOM   1314  CB  LEU A  86      14.000  63.040  38.880  1.00  0.00           C
ATOM   1315  HB1 LEU A  86      13.900  63.590  37.930  1.00  0.00           H
ATOM   1316  HB2 LEU A  86      13.990  61.970  38.570  1.00  0.00           H
ATOM   1317  CG  LEU A  86      15.330  63.510  39.550  1.00  0.00           C
ATOM   1318  HG  LEU A  86      15.350  64.570  39.880  1.00  0.00           H
ATOM   1319  CD1 LEU A  86      15.670  62.590  40.650  1.00  0.00           C
ATOM   1320 1HD1 LEU A  86      16.710  62.830  40.960  1.00  0.00           H
ATOM   1321 2HD1 LEU A  86      15.860  61.580  40.240  1.00  0.00           H
ATOM   1322 3HD1 LEU A  86      14.900  62.520  41.450  1.00  0.00           H
ATOM   1323  CD2 LEU A  86      16.460  63.430  38.520  1.00  0.00           C
ATOM   1324 1HD2 LEU A  86      16.370  64.240  37.770  1.00  0.00           H
ATOM   1325 2HD2 LEU A  86      16.440  62.460  37.990  1.00  0.00           H
ATOM   1326 3HD2 LEU A  86      17.460  63.600  38.980  1.00  0.00           H
ATOM   1327  C   LEU A  86      12.340  64.580  40.060  1.00  0.00           C
ATOM   1328  O   LEU A  86      11.430  65.140  39.370  1.00  0.00           O
ATOM   1329  N   LEU A  87      12.870  65.140  41.170  1.00  0.00           N
ATOM   1330  HN  LEU A  87      13.610  64.670  41.630  1.00  0.00           H
ATOM   1331  CA  LEU A  87      12.470  66.400  41.720  1.00  0.00           C
ATOM   1332  HA  LEU A  87      11.590  66.820  41.240  1.00  0.00           H
ATOM   1333  CB  LEU A  87      12.130  66.350  43.270  1.00  0.00           C
ATOM   1334  HB1 LEU A  87      12.990  65.790  43.700  1.00  0.00           H
ATOM   1335  HB2 LEU A  87      11.250  65.710  43.440  1.00  0.00           H
ATOM   1336  CG  LEU A  87      11.940  67.770  43.910  1.00  0.00           C
ATOM   1337  HG  LEU A  87      12.860  68.390  43.900  1.00  0.00           H
ATOM   1338  CD1 LEU A  87      10.750  68.550  43.270  1.00  0.00           C
ATOM   1339 1HD1 LEU A  87      10.340  69.390  43.860  1.00  0.00           H
ATOM   1340 2HD1 LEU A  87       9.980  67.770  43.100  1.00  0.00           H
ATOM   1341 3HD1 LEU A  87      11.030  68.910  42.260  1.00  0.00           H
ATOM   1342  CD2 LEU A  87      11.660  67.620  45.400  1.00  0.00           C
ATOM   1343 1HD2 LEU A  87      12.370  67.000  45.980  1.00  0.00           H
ATOM   1344 2HD2 LEU A  87      10.690  67.090  45.510  1.00  0.00           H
ATOM   1345 3HD2 LEU A  87      11.640  68.620  45.890  1.00  0.00           H
ATOM   1346  C   LEU A  87      13.560  67.380  41.400  1.00  0.00           C
ATOM   1347  O   LEU A  87      14.770  67.140  41.410  1.00  0.00           O
ATOM   1348  N   ARG A  88      13.170  68.570  40.960  1.00  0.00           N
ATOM   1349  HN  ARG A  88      12.190  68.720  40.860  1.00  0.00           H
ATOM   1350  CA  ARG A  88      14.110  69.690  40.580  1.00  0.00           C
ATOM   1351  HA  ARG A  88      15.130  69.350  40.710  1.00  0.00           H
ATOM   1352  CB  ARG A  88      13.880  70.300  39.170  1.00  0.00           C
ATOM   1353  HB1 ARG A  88      14.690  71.050  39.040  1.00  0.00           H
ATOM   1354  HB2 ARG A  88      12.910  70.840  39.110  1.00  0.00           H
ATOM   1355  CG  ARG A  88      13.790  69.370  37.920  1.00  0.00           C
ATOM   1356  HG1 ARG A  88      12.890  68.720  38.020  1.00  0.00           H
ATOM   1357  HG2 ARG A  88      14.670  68.710  38.070  1.00  0.00           H
ATOM   1358  CD  ARG A  88      13.810  70.120  36.550  1.00  0.00           C
ATOM   1359  HD1 ARG A  88      13.760  69.300  35.800  1.00  0.00           H
ATOM   1360  HD2 ARG A  88      14.760  70.700  36.530  1.00  0.00           H
ATOM   1361  NE  ARG A  88      12.680  71.070  36.390  1.00  0.00           N
ATOM   1362  HE  ARG A  88      11.990  71.180  37.110  1.00  0.00           H
ATOM   1363  CZ  ARG A  88      12.320  71.490  35.190  1.00  0.00           C
ATOM   1364  NH1 ARG A  88      13.090  71.510  34.110  1.00  0.00           N
ATOM   1365 1HH1 ARG A  88      14.060  71.240  34.110  1.00  0.00           H
ATOM   1366 2HH1 ARG A  88      12.700  71.920  33.280  1.00  0.00           H
ATOM   1367  NH2 ARG A  88      11.030  71.750  35.080  1.00  0.00           N
ATOM   1368 1HH2 ARG A  88      10.530  71.820  35.940  1.00  0.00           H
ATOM   1369 2HH2 ARG A  88      10.770  72.070  34.170  1.00  0.00           H
ATOM   1370  C   ARG A  88      13.780  70.890  41.520  1.00  0.00           C
ATOM   1371  O   ARG A  88      12.730  71.500  41.480  1.00  0.00           O
ATOM   1372  N   LEU A  89      14.780  71.230  42.430  1.00  0.00           N
ATOM   1373  HN  LEU A  89      15.580  70.630  42.440  1.00  0.00           H
ATOM   1374  CA  LEU A  89      14.780  72.430  43.200  1.00  0.00           C
ATOM   1375  HA  LEU A  89      13.760  72.760  43.340  1.00  0.00           H
ATOM   1376  CB  LEU A  89      15.450  72.100  44.610  1.00  0.00           C
ATOM   1377  HB1 LEU A  89      15.470  72.960  45.320  1.00  0.00           H
ATOM   1378  HB2 LEU A  89      16.480  71.690  44.530  1.00  0.00           H
ATOM   1379  CG  LEU A  89      14.640  70.940  45.320  1.00  0.00           C
ATOM   1380  HG  LEU A  89      14.650  70.030  44.680  1.00  0.00           H
ATOM   1381  CD1 LEU A  89      15.340  70.510  46.570  1.00  0.00           C
ATOM   1382 1HD1 LEU A  89      16.340  70.150  46.270  1.00  0.00           H
ATOM   1383 2HD1 LEU A  89      14.800  69.620  46.960  1.00  0.00           H
ATOM   1384 3HD1 LEU A  89      15.470  71.280  47.360  1.00  0.00           H
ATOM   1385  CD2 LEU A  89      13.150  71.310  45.670  1.00  0.00           C
ATOM   1386 1HD2 LEU A  89      12.610  70.490  46.180  1.00  0.00           H
ATOM   1387 2HD2 LEU A  89      12.550  71.480  44.760  1.00  0.00           H
ATOM   1388 3HD2 LEU A  89      13.140  72.280  46.220  1.00  0.00           H
ATOM   1389  C   LEU A  89      15.500  73.470  42.430  1.00  0.00           C
ATOM   1390  O   LEU A  89      16.660  73.260  41.910  1.00  0.00           O
ATOM   1391  N   LYS A  90      14.910  74.620  42.260  1.00  0.00           N
ATOM   1392  HN  LYS A  90      13.970  74.760  42.540  1.00  0.00           H
ATOM   1393  CA  LYS A  90      15.540  75.810  41.800  1.00  0.00           C
ATOM   1394  HA  LYS A  90      16.230  75.540  41.020  1.00  0.00           H
ATOM   1395  CB  LYS A  90      14.590  76.690  41.000  1.00  0.00           C
ATOM   1396  HB1 LYS A  90      13.800  76.970  41.740  1.00  0.00           H
ATOM   1397  HB2 LYS A  90      14.070  76.020  40.270  1.00  0.00           H
ATOM   1398  CG  LYS A  90      15.170  77.950  40.300  1.00  0.00           C
ATOM   1399  HG1 LYS A  90      15.750  78.560  41.030  1.00  0.00           H
ATOM   1400  HG2 LYS A  90      14.350  78.660  40.050  1.00  0.00           H
ATOM   1401  CD  LYS A  90      15.950  77.560  39.090  1.00  0.00           C
ATOM   1402  HD1 LYS A  90      15.510  76.710  38.510  1.00  0.00           H
ATOM   1403  HD2 LYS A  90      17.000  77.340  39.350  1.00  0.00           H
ATOM   1404  CE  LYS A  90      16.110  78.670  38.070  1.00  0.00           C
ATOM   1405  HE1 LYS A  90      16.690  79.460  38.600  1.00  0.00           H
ATOM   1406  HE2 LYS A  90      15.100  79.070  37.850  1.00  0.00           H
ATOM   1407  NZ  LYS A  90      16.800  78.160  36.870  1.00  0.00           N
ATOM   1408  HZ1 LYS A  90      16.280  77.340  36.500  1.00  0.00           H
ATOM   1409  HZ2 LYS A  90      17.740  77.940  37.260  1.00  0.00           H
ATOM   1410  HZ3 LYS A  90      16.780  78.920  36.170  1.00  0.00           H
ATOM   1411  C   LYS A  90      16.180  76.550  43.040  1.00  0.00           C
ATOM   1412  O   LYS A  90      15.470  77.180  43.830  1.00  0.00           O
ATOM   1413  N   VAL A  91      17.450  76.520  43.060  1.00  0.00           N
ATOM   1414  HN  VAL A  91      18.040  76.170  42.340  1.00  0.00           H
ATOM   1415  CA  VAL A  91      18.220  77.390  44.010  1.00  0.00           C
ATOM   1416  HA  VAL A  91      17.550  77.680  44.810  1.00  0.00           H
ATOM   1417  CB  VAL A  91      19.390  76.700  44.690  1.00  0.00           C
ATOM   1418  HB  VAL A  91      20.080  77.310  45.330  1.00  0.00           H
ATOM   1419  CG1 VAL A  91      18.760  75.740  45.780  1.00  0.00           C
ATOM   1420 1HG1 VAL A  91      18.380  76.340  46.620  1.00  0.00           H
ATOM   1421 2HG1 VAL A  91      19.590  75.140  46.200  1.00  0.00           H
ATOM   1422 3HG1 VAL A  91      17.930  75.150  45.320  1.00  0.00           H
ATOM   1423  CG2 VAL A  91      20.110  75.830  43.580  1.00  0.00           C
ATOM   1424 1HG2 VAL A  91      19.390  75.040  43.250  1.00  0.00           H
ATOM   1425 2HG2 VAL A  91      20.970  75.260  43.990  1.00  0.00           H
ATOM   1426 3HG2 VAL A  91      20.530  76.400  42.730  1.00  0.00           H
ATOM   1427  C   VAL A  91      18.580  78.730  43.430  1.00  0.00           C
ATOM   1428  O   VAL A  91      18.630  78.960  42.210  1.00  0.00           O
ATOM   1429  N   ASP A  92      18.800  79.660  44.340  1.00  0.00           N
ATOM   1430  HN  ASP A  92      18.660  79.370  45.290  1.00  0.00           H
ATOM   1431  CA  ASP A  92      19.110  81.060  44.120  1.00  0.00           C
ATOM   1432  HA  ASP A  92      18.520  81.420  43.290  1.00  0.00           H
ATOM   1433  CB  ASP A  92      18.720  81.680  45.520  1.00  0.00           C
ATOM   1434  HB1 ASP A  92      19.350  81.440  46.400  1.00  0.00           H
ATOM   1435  HB2 ASP A  92      17.680  81.360  45.730  1.00  0.00           H
ATOM   1436  CG  ASP A  92      18.550  83.210  45.390  1.00  0.00           C
ATOM   1437  OD1 ASP A  92      18.380  83.870  46.440  1.00  0.00           O
ATOM   1438  OD2 ASP A  92      18.470  83.730  44.220  1.00  0.00           O
ATOM   1439  C   ASP A  92      20.600  81.410  43.780  1.00  0.00           C
ATOM   1440  O   ASP A  92      21.120  82.550  43.960  1.00  0.00           O
ATOM   1441  N   THR A  93      21.340  80.410  43.170  1.00  0.00           N
ATOM   1442  HN  THR A  93      20.890  79.560  42.880  1.00  0.00           H
ATOM   1443  CA  THR A  93      22.680  80.600  42.790  1.00  0.00           C
ATOM   1444  HA  THR A  93      22.650  81.440  42.100  1.00  0.00           H
ATOM   1445  CB  THR A  93      23.690  81.040  43.850  1.00  0.00           C
ATOM   1446  HB  THR A  93      23.410  81.960  44.410  1.00  0.00           H
ATOM   1447  OG1 THR A  93      25.000  81.240  43.380  1.00  0.00           O
ATOM   1448  HG1 THR A  93      25.110  82.180  43.260  1.00  0.00           H
ATOM   1449  CG2 THR A  93      23.860  79.980  44.920  1.00  0.00           C
ATOM   1450 1HG2 THR A  93      24.610  80.250  45.680  1.00  0.00           H
ATOM   1451 2HG2 THR A  93      24.280  79.070  44.420  1.00  0.00           H
ATOM   1452 3HG2 THR A  93      22.880  79.680  45.350  1.00  0.00           H
ATOM   1453  C   THR A  93      23.070  79.360  42.020  1.00  0.00           C
ATOM   1454  O   THR A  93      22.390  78.310  42.080  1.00  0.00           O
ATOM   1455  N   SER A  94      24.180  79.540  41.320  1.00  0.00           N
ATOM   1456  HN  SER A  94      24.750  80.350  41.410  1.00  0.00           H
ATOM   1457  CA  SER A  94      24.620  78.530  40.320  1.00  0.00           C
ATOM   1458  HA  SER A  94      23.880  77.750  40.310  1.00  0.00           H
ATOM   1459  CB  SER A  94      24.710  79.140  38.960  1.00  0.00           C
ATOM   1460  HB1 SER A  94      25.450  79.970  39.060  1.00  0.00           H
ATOM   1461  HB2 SER A  94      23.720  79.520  38.620  1.00  0.00           H
ATOM   1462  OG  SER A  94      25.090  78.250  37.900  1.00  0.00           O
ATOM   1463  HG1 SER A  94      25.000  78.740  37.080  1.00  0.00           H
ATOM   1464  C   SER A  94      25.840  77.910  40.870  1.00  0.00           C
ATOM   1465  O   SER A  94      26.600  78.590  41.560  1.00  0.00           O
ATOM   1466  N   ASN A  95      26.110  76.580  40.600  1.00  0.00           N
ATOM   1467  HN  ASN A  95      25.430  76.060  40.070  1.00  0.00           H
ATOM   1468  CA  ASN A  95      27.240  75.840  41.130  1.00  0.00           C
ATOM   1469  HA  ASN A  95      27.150  75.930  42.200  1.00  0.00           H
ATOM   1470  CB  ASN A  95      27.170  74.270  40.750  1.00  0.00           C
ATOM   1471  HB1 ASN A  95      27.120  74.000  39.670  1.00  0.00           H
ATOM   1472  HB2 ASN A  95      26.170  73.980  41.120  1.00  0.00           H
ATOM   1473  CG  ASN A  95      28.140  73.360  41.460  1.00  0.00           C
ATOM   1474  OD1 ASN A  95      28.780  73.620  42.490  1.00  0.00           O
ATOM   1475  ND2 ASN A  95      28.510  72.200  40.830  1.00  0.00           N
ATOM   1476 1HD2 ASN A  95      29.280  71.700  41.230  1.00  0.00           H
ATOM   1477 2HD2 ASN A  95      27.930  71.810  40.120  1.00  0.00           H
ATOM   1478  C   ASN A  95      28.650  76.380  40.770  1.00  0.00           C
ATOM   1479  O   ASN A  95      28.870  76.260  39.550  1.00  0.00           O
ATOM   1480  N   PRO A  96      29.600  76.790  41.600  1.00  0.00           N
ATOM   1481  CD  PRO A  96      29.370  76.880  43.000  1.00  0.00           C
ATOM   1482  HD1 PRO A  96      28.970  75.990  43.520  1.00  0.00           H
ATOM   1483  HD2 PRO A  96      28.780  77.800  43.200  1.00  0.00           H
ATOM   1484  CA  PRO A  96      30.890  77.350  41.200  1.00  0.00           C
ATOM   1485  HA  PRO A  96      30.660  78.030  40.390  1.00  0.00           H
ATOM   1486  CB  PRO A  96      31.370  78.050  42.460  1.00  0.00           C
ATOM   1487  HB1 PRO A  96      31.040  79.110  42.440  1.00  0.00           H
ATOM   1488  HB2 PRO A  96      32.470  78.090  42.620  1.00  0.00           H
ATOM   1489  CG  PRO A  96      30.750  77.190  43.610  1.00  0.00           C
ATOM   1490  HG1 PRO A  96      31.300  76.240  43.790  1.00  0.00           H
ATOM   1491  HG2 PRO A  96      30.540  77.800  44.510  1.00  0.00           H
ATOM   1492  C   PRO A  96      31.810  76.310  40.570  1.00  0.00           C
ATOM   1493  O   PRO A  96      32.810  76.660  39.870  1.00  0.00           O
ATOM   1494  N   LYS A  97      31.520  75.070  40.800  1.00  0.00           N
ATOM   1495  HN  LYS A  97      30.760  74.980  41.440  1.00  0.00           H
ATOM   1496  CA  LYS A  97      32.270  73.940  40.360  1.00  0.00           C
ATOM   1497  HA  LYS A  97      33.240  74.410  40.250  1.00  0.00           H
ATOM   1498  CB  LYS A  97      32.410  72.920  41.600  1.00  0.00           C
ATOM   1499  HB1 LYS A  97      32.870  71.950  41.300  1.00  0.00           H
ATOM   1500  HB2 LYS A  97      31.430  72.570  42.000  1.00  0.00           H
ATOM   1501  CG  LYS A  97      33.130  73.590  42.780  1.00  0.00           C
ATOM   1502  HG1 LYS A  97      32.890  72.950  43.650  1.00  0.00           H
ATOM   1503  HG2 LYS A  97      32.630  74.580  42.910  1.00  0.00           H
ATOM   1504  CD  LYS A  97      34.610  73.850  42.510  1.00  0.00           C
ATOM   1505  HD1 LYS A  97      34.810  74.700  41.830  1.00  0.00           H
ATOM   1506  HD2 LYS A  97      35.050  73.000  41.950  1.00  0.00           H
ATOM   1507  CE  LYS A  97      35.440  73.900  43.840  1.00  0.00           C
ATOM   1508  HE1 LYS A  97      35.240  72.900  44.270  1.00  0.00           H
ATOM   1509  HE2 LYS A  97      35.070  74.690  44.530  1.00  0.00           H
ATOM   1510  NZ  LYS A  97      36.830  74.120  43.730  1.00  0.00           N
ATOM   1511  HZ1 LYS A  97      37.280  73.270  43.320  1.00  0.00           H
ATOM   1512  HZ2 LYS A  97      37.300  74.310  44.640  1.00  0.00           H
ATOM   1513  HZ3 LYS A  97      37.060  74.880  43.050  1.00  0.00           H
ATOM   1514  C   LYS A  97      31.690  73.330  39.050  1.00  0.00           C
ATOM   1515  O   LYS A  97      32.220  72.300  38.590  1.00  0.00           O
ATOM   1516  N   THR A  98      30.650  73.890  38.430  1.00  0.00           N
ATOM   1517  HN  THR A  98      30.150  74.610  38.890  1.00  0.00           H
ATOM   1518  CA  THR A  98      29.970  73.320  37.290  1.00  0.00           C
ATOM   1519  HA  THR A  98      29.440  72.480  37.730  1.00  0.00           H
ATOM   1520  CB  THR A  98      28.880  74.270  36.620  1.00  0.00           C
ATOM   1521  HB  THR A  98      29.420  75.180  36.270  1.00  0.00           H
ATOM   1522  OG1 THR A  98      27.830  74.680  37.490  1.00  0.00           O
ATOM   1523  HG1 THR A  98      28.260  74.970  38.290  1.00  0.00           H
ATOM   1524  CG2 THR A  98      28.180  73.590  35.420  1.00  0.00           C
ATOM   1525 1HG2 THR A  98      27.610  72.700  35.770  1.00  0.00           H
ATOM   1526 2HG2 THR A  98      28.770  73.260  34.540  1.00  0.00           H
ATOM   1527 3HG2 THR A  98      27.470  74.350  35.020  1.00  0.00           H
ATOM   1528  C   THR A  98      30.980  72.920  36.190  1.00  0.00           C
ATOM   1529  O   THR A  98      31.780  73.820  35.800  1.00  0.00           O
ATOM   1530  N   PRO A  99      31.140  71.590  35.890  1.00  0.00           N
ATOM   1531  CD  PRO A  99      30.390  70.540  36.580  1.00  0.00           C
ATOM   1532  HD1 PRO A  99      29.310  70.570  36.300  1.00  0.00           H
ATOM   1533  HD2 PRO A  99      30.540  70.420  37.670  1.00  0.00           H
ATOM   1534  CA  PRO A  99      31.870  71.140  34.640  1.00  0.00           C
ATOM   1535  HA  PRO A  99      32.810  71.620  34.400  1.00  0.00           H
ATOM   1536  CB  PRO A  99      32.160  69.770  35.210  1.00  0.00           C
ATOM   1537  HB1 PRO A  99      32.900  69.880  36.020  1.00  0.00           H
ATOM   1538  HB2 PRO A  99      32.480  69.070  34.410  1.00  0.00           H
ATOM   1539  CG  PRO A  99      30.920  69.270  36.040  1.00  0.00           C
ATOM   1540  HG1 PRO A  99      30.160  68.840  35.350  1.00  0.00           H
ATOM   1541  HG2 PRO A  99      31.170  68.490  36.790  1.00  0.00           H
ATOM   1542  C   PRO A  99      30.910  71.060  33.450  1.00  0.00           C
ATOM   1543  O   PRO A  99      29.710  71.200  33.560  1.00  0.00           O
ATOM   1544  N   LYS A 100      31.380  70.810  32.240  1.00  0.00           N
ATOM   1545  HN  LYS A 100      32.360  70.770  32.110  1.00  0.00           H
ATOM   1546  CA  LYS A 100      30.460  70.500  31.200  1.00  0.00           C
ATOM   1547  HA  LYS A 100      29.910  71.400  30.980  1.00  0.00           H
ATOM   1548  CB  LYS A 100      31.240  70.240  29.880  1.00  0.00           C
ATOM   1549  HB1 LYS A 100      31.830  69.310  29.990  1.00  0.00           H
ATOM   1550  HB2 LYS A 100      31.940  71.110  29.810  1.00  0.00           H
ATOM   1551  CG  LYS A 100      30.380  70.380  28.690  1.00  0.00           C
ATOM   1552  HG1 LYS A 100      29.780  71.300  28.870  1.00  0.00           H
ATOM   1553  HG2 LYS A 100      29.570  69.630  28.600  1.00  0.00           H
ATOM   1554  CD  LYS A 100      31.180  70.360  27.390  1.00  0.00           C
ATOM   1555  HD1 LYS A 100      30.470  70.540  26.550  1.00  0.00           H
ATOM   1556  HD2 LYS A 100      31.600  69.340  27.240  1.00  0.00           H
ATOM   1557  CE  LYS A 100      32.400  71.340  27.370  1.00  0.00           C
ATOM   1558  HE1 LYS A 100      33.260  71.040  27.990  1.00  0.00           H
ATOM   1559  HE2 LYS A 100      31.960  72.310  27.680  1.00  0.00           H
ATOM   1560  NZ  LYS A 100      32.810  71.590  25.960  1.00  0.00           N
ATOM   1561  HZ1 LYS A 100      32.020  71.740  25.310  1.00  0.00           H
ATOM   1562  HZ2 LYS A 100      33.290  70.700  25.720  1.00  0.00           H
ATOM   1563  HZ3 LYS A 100      33.400  72.440  25.860  1.00  0.00           H
ATOM   1564  C   LYS A 100      29.630  69.180  31.450  1.00  0.00           C
ATOM   1565  O   LYS A 100      30.220  68.170  31.810  1.00  0.00           O
ATOM   1566  N   TYR A 101      28.320  69.110  31.200  1.00  0.00           N
ATOM   1567  HN  TYR A 101      27.890  69.790  30.610  1.00  0.00           H
ATOM   1568  CA  TYR A 101      27.650  67.950  31.660  1.00  0.00           C
ATOM   1569  HA  TYR A 101      28.260  67.060  31.760  1.00  0.00           H
ATOM   1570  CB  TYR A 101      27.090  68.320  33.070  1.00  0.00           C
ATOM   1571  HB1 TYR A 101      27.980  68.660  33.650  1.00  0.00           H
ATOM   1572  HB2 TYR A 101      26.760  67.440  33.660  1.00  0.00           H
ATOM   1573  CG  TYR A 101      25.950  69.320  33.190  1.00  0.00           C
ATOM   1574  CD1 TYR A 101      24.610  68.890  32.930  1.00  0.00           C
ATOM   1575  HD1 TYR A 101      24.440  67.820  32.940  1.00  0.00           H
ATOM   1576  CE1 TYR A 101      23.490  69.780  32.980  1.00  0.00           C
ATOM   1577  HE1 TYR A 101      22.500  69.390  32.820  1.00  0.00           H
ATOM   1578  CZ  TYR A 101      23.750  71.150  33.260  1.00  0.00           C
ATOM   1579  OH  TYR A 101      22.620  72.110  33.450  1.00  0.00           O
ATOM   1580  HH  TYR A 101      23.000  72.950  33.730  1.00  0.00           H
ATOM   1581  CD2 TYR A 101      26.080  70.630  33.600  1.00  0.00           C
ATOM   1582  HD2 TYR A 101      27.060  71.020  33.810  1.00  0.00           H
ATOM   1583  CE2 TYR A 101      25.010  71.560  33.560  1.00  0.00           C
ATOM   1584  HE2 TYR A 101      25.260  72.600  33.720  1.00  0.00           H
ATOM   1585  C   TYR A 101      26.520  67.500  30.720  1.00  0.00           C
ATOM   1586  O   TYR A 101      26.050  68.160  29.760  1.00  0.00           O
ATOM   1587  N   LYS A 102      26.150  66.200  30.950  1.00  0.00           N
ATOM   1588  HN  LYS A 102      26.690  65.610  31.550  1.00  0.00           H
ATOM   1589  CA  LYS A 102      25.150  65.630  30.090  1.00  0.00           C
ATOM   1590  HA  LYS A 102      24.450  66.400  29.810  1.00  0.00           H
ATOM   1591  CB  LYS A 102      25.870  65.200  28.760  1.00  0.00           C
ATOM   1592  HB1 LYS A 102      26.500  66.040  28.370  1.00  0.00           H
ATOM   1593  HB2 LYS A 102      25.120  65.050  27.950  1.00  0.00           H
ATOM   1594  CG  LYS A 102      26.680  63.910  28.780  1.00  0.00           C
ATOM   1595  HG1 LYS A 102      26.150  63.090  29.310  1.00  0.00           H
ATOM   1596  HG2 LYS A 102      27.540  64.090  29.460  1.00  0.00           H
ATOM   1597  CD  LYS A 102      27.210  63.530  27.400  1.00  0.00           C
ATOM   1598  HD1 LYS A 102      27.510  64.490  26.940  1.00  0.00           H
ATOM   1599  HD2 LYS A 102      26.320  63.220  26.800  1.00  0.00           H
ATOM   1600  CE  LYS A 102      28.240  62.400  27.360  1.00  0.00           C
ATOM   1601  HE1 LYS A 102      27.960  61.410  27.780  1.00  0.00           H
ATOM   1602  HE2 LYS A 102      29.100  62.730  27.970  1.00  0.00           H
ATOM   1603  NZ  LYS A 102      28.770  62.130  26.000  1.00  0.00           N
ATOM   1604  HZ1 LYS A 102      27.930  61.760  25.510  1.00  0.00           H
ATOM   1605  HZ2 LYS A 102      29.590  61.500  26.060  1.00  0.00           H
ATOM   1606  HZ3 LYS A 102      29.060  63.040  25.590  1.00  0.00           H
ATOM   1607  C   LYS A 102      24.380  64.440  30.680  1.00  0.00           C
ATOM   1608  O   LYS A 102      24.800  63.700  31.520  1.00  0.00           O
ATOM   1609  N   PHE A 103      23.170  64.290  30.260  1.00  0.00           N
ATOM   1610  HN  PHE A 103      22.710  64.870  29.580  1.00  0.00           H
ATOM   1611  CA  PHE A 103      22.320  63.200  30.690  1.00  0.00           C
ATOM   1612  HA  PHE A 103      22.800  62.780  31.560  1.00  0.00           H
ATOM   1613  CB  PHE A 103      20.920  63.660  31.090  1.00  0.00           C
ATOM   1614  HB1 PHE A 103      20.510  62.870  31.740  1.00  0.00           H
ATOM   1615  HB2 PHE A 103      20.310  63.800  30.170  1.00  0.00           H
ATOM   1616  CG  PHE A 103      20.890  64.820  32.090  1.00  0.00           C
ATOM   1617  CD1 PHE A 103      21.850  65.000  33.140  1.00  0.00           C
ATOM   1618  HD1 PHE A 103      22.630  64.280  33.350  1.00  0.00           H
ATOM   1619  CE1 PHE A 103      21.770  66.130  34.020  1.00  0.00           C
ATOM   1620  HE1 PHE A 103      22.380  66.170  34.910  1.00  0.00           H
ATOM   1621  CZ  PHE A 103      20.700  67.040  33.830  1.00  0.00           C
ATOM   1622  HZ  PHE A 103      20.520  67.750  34.620  1.00  0.00           H
ATOM   1623  CD2 PHE A 103      19.800  65.710  31.990  1.00  0.00           C
ATOM   1624  HD2 PHE A 103      19.090  65.470  31.220  1.00  0.00           H
ATOM   1625  CE2 PHE A 103      19.750  66.800  32.860  1.00  0.00           C
ATOM   1626  HE2 PHE A 103      18.800  67.310  32.810  1.00  0.00           H
ATOM   1627  C   PHE A 103      22.330  62.080  29.690  1.00  0.00           C
ATOM   1628  O   PHE A 103      21.950  62.240  28.560  1.00  0.00           O
ATOM   1629  N   VAL A 104      22.680  60.840  30.130  1.00  0.00           N
ATOM   1630  HN  VAL A 104      22.900  60.690  31.090  1.00  0.00           H
ATOM   1631  CA  VAL A 104      22.630  59.670  29.310  1.00  0.00           C
ATOM   1632  HA  VAL A 104      22.090  60.070  28.470  1.00  0.00           H
ATOM   1633  CB  VAL A 104      24.030  59.180  28.890  1.00  0.00           C
ATOM   1634  HB  VAL A 104      24.140  58.130  28.520  1.00  0.00           H
ATOM   1635  CG1 VAL A 104      24.570  59.990  27.780  1.00  0.00           C
ATOM   1636 1HG1 VAL A 104      23.950  59.860  26.870  1.00  0.00           H
ATOM   1637 2HG1 VAL A 104      25.570  59.540  27.540  1.00  0.00           H
ATOM   1638 3HG1 VAL A 104      24.700  61.040  28.090  1.00  0.00           H
ATOM   1639  CG2 VAL A 104      25.020  59.170  30.120  1.00  0.00           C
ATOM   1640 1HG2 VAL A 104      26.050  58.920  29.790  1.00  0.00           H
ATOM   1641 2HG2 VAL A 104      24.730  58.500  30.960  1.00  0.00           H
ATOM   1642 3HG2 VAL A 104      25.040  60.190  30.570  1.00  0.00           H
ATOM   1643  C   VAL A 104      21.890  58.490  29.900  1.00  0.00           C
ATOM   1644  O   VAL A 104      21.780  58.530  31.070  1.00  0.00           O
ATOM   1645  N   ARG A 105      21.480  57.520  29.110  1.00  0.00           N
ATOM   1646  HN  ARG A 105      21.820  57.430  28.180  1.00  0.00           H
ATOM   1647  CA  ARG A 105      20.730  56.420  29.570  1.00  0.00           C
ATOM   1648  HA  ARG A 105      20.630  56.520  30.640  1.00  0.00           H
ATOM   1649  CB  ARG A 105      19.460  56.570  28.780  1.00  0.00           C
ATOM   1650  HB1 ARG A 105      19.780  56.650  27.720  1.00  0.00           H
ATOM   1651  HB2 ARG A 105      18.970  57.550  28.940  1.00  0.00           H
ATOM   1652  CG  ARG A 105      18.360  55.520  29.060  1.00  0.00           C
ATOM   1653  HG1 ARG A 105      18.850  54.530  28.920  1.00  0.00           H
ATOM   1654  HG2 ARG A 105      17.630  55.660  28.230  1.00  0.00           H
ATOM   1655  CD  ARG A 105      17.650  55.680  30.400  1.00  0.00           C
ATOM   1656  HD1 ARG A 105      17.000  56.580  30.450  1.00  0.00           H
ATOM   1657  HD2 ARG A 105      18.380  55.710  31.240  1.00  0.00           H
ATOM   1658  NE  ARG A 105      16.760  54.510  30.500  1.00  0.00           N
ATOM   1659  HE  ARG A 105      16.730  53.880  29.720  1.00  0.00           H
ATOM   1660  CZ  ARG A 105      15.760  54.370  31.310  1.00  0.00           C
ATOM   1661  NH1 ARG A 105      15.460  55.170  32.330  1.00  0.00           N
ATOM   1662 1HH1 ARG A 105      16.220  55.760  32.600  1.00  0.00           H
ATOM   1663 2HH1 ARG A 105      14.760  54.760  32.920  1.00  0.00           H
ATOM   1664  NH2 ARG A 105      15.020  53.250  31.120  1.00  0.00           N
ATOM   1665 1HH2 ARG A 105      15.140  52.820  30.220  1.00  0.00           H
ATOM   1666 2HH2 ARG A 105      14.080  53.280  31.460  1.00  0.00           H
ATOM   1667  C   ARG A 105      21.460  55.190  29.220  1.00  0.00           C
ATOM   1668  O   ARG A 105      21.650  54.820  28.050  1.00  0.00           O
ATOM   1669  N   ILE A 106      22.040  54.540  30.200  1.00  0.00           N
ATOM   1670  HN  ILE A 106      21.800  54.850  31.120  1.00  0.00           H
ATOM   1671  CA  ILE A 106      22.850  53.290  30.190  1.00  0.00           C
ATOM   1672  HA  ILE A 106      23.520  53.390  29.350  1.00  0.00           H
ATOM   1673  CB  ILE A 106      23.590  53.180  31.470  1.00  0.00           C
ATOM   1674  HB  ILE A 106      22.860  53.020  32.300  1.00  0.00           H
ATOM   1675  CG2 ILE A 106      24.600  52.010  31.450  1.00  0.00           C
ATOM   1676 1HG2 ILE A 106      25.020  51.790  32.460  1.00  0.00           H
ATOM   1677 2HG2 ILE A 106      25.380  52.290  30.710  1.00  0.00           H
ATOM   1678 3HG2 ILE A 106      24.160  51.030  31.140  1.00  0.00           H
ATOM   1679  CG1 ILE A 106      24.340  54.410  31.990  1.00  0.00           C
ATOM   1680 1HG1 ILE A 106      24.830  54.310  32.980  1.00  0.00           H
ATOM   1681 2HG1 ILE A 106      23.590  55.180  32.250  1.00  0.00           H
ATOM   1682  CD  ILE A 106      25.340  54.950  30.940  1.00  0.00           C
ATOM   1683  HD1 ILE A 106      25.540  56.020  31.140  1.00  0.00           H
ATOM   1684  HD2 ILE A 106      24.960  54.800  29.910  1.00  0.00           H
ATOM   1685  HD3 ILE A 106      26.270  54.360  31.010  1.00  0.00           H
ATOM   1686  C   ILE A 106      21.990  52.000  29.880  1.00  0.00           C
ATOM   1687  O   ILE A 106      20.960  51.770  30.590  1.00  0.00           O
ATOM   1688  N   GLN A 107      22.310  51.250  28.870  1.00  0.00           N
ATOM   1689  HN  GLN A 107      23.100  51.560  28.350  1.00  0.00           H
ATOM   1690  CA  GLN A 107      21.570  50.090  28.420  1.00  0.00           C
ATOM   1691  HA  GLN A 107      20.530  50.050  28.720  1.00  0.00           H
ATOM   1692  CB  GLN A 107      21.640  50.000  26.880  1.00  0.00           C
ATOM   1693  HB1 GLN A 107      20.920  49.290  26.430  1.00  0.00           H
ATOM   1694  HB2 GLN A 107      22.610  49.600  26.500  1.00  0.00           H
ATOM   1695  CG  GLN A 107      21.420  51.300  26.080  1.00  0.00           C
ATOM   1696  HG1 GLN A 107      21.710  51.080  25.030  1.00  0.00           H
ATOM   1697  HG2 GLN A 107      22.020  52.190  26.360  1.00  0.00           H
ATOM   1698  CD  GLN A 107      19.950  51.700  26.100  1.00  0.00           C
ATOM   1699  OE1 GLN A 107      19.470  52.110  25.020  1.00  0.00           O
ATOM   1700  NE2 GLN A 107      19.280  51.810  27.290  1.00  0.00           N
ATOM   1701 1HE2 GLN A 107      18.410  52.290  27.360  1.00  0.00           H
ATOM   1702 2HE2 GLN A 107      19.890  51.720  28.070  1.00  0.00           H
ATOM   1703  C   GLN A 107      22.190  48.900  29.150  1.00  0.00           C
ATOM   1704  O   GLN A 107      23.370  48.990  29.500  1.00  0.00           O
ATOM   1705  N   PRO A 108      21.470  47.770  29.570  1.00  0.00           N
ATOM   1706  CD  PRO A 108      20.080  47.420  29.330  1.00  0.00           C
ATOM   1707  HD1 PRO A 108      20.110  47.140  28.260  1.00  0.00           H
ATOM   1708  HD2 PRO A 108      19.320  48.180  29.610  1.00  0.00           H
ATOM   1709  CA  PRO A 108      22.160  46.570  30.110  1.00  0.00           C
ATOM   1710  HA  PRO A 108      22.430  46.750  31.140  1.00  0.00           H
ATOM   1711  CB  PRO A 108      21.180  45.500  29.870  1.00  0.00           C
ATOM   1712  HB1 PRO A 108      21.370  44.630  30.540  1.00  0.00           H
ATOM   1713  HB2 PRO A 108      21.230  45.090  28.830  1.00  0.00           H
ATOM   1714  CG  PRO A 108      19.900  46.140  30.130  1.00  0.00           C
ATOM   1715  HG1 PRO A 108      19.060  45.430  29.990  1.00  0.00           H
ATOM   1716  HG2 PRO A 108      19.880  46.380  31.220  1.00  0.00           H
ATOM   1717  C   PRO A 108      23.550  46.260  29.590  1.00  0.00           C
ATOM   1718  O   PRO A 108      23.960  46.600  28.510  1.00  0.00           O
ATOM   1719  N   GLY A 109      24.420  45.660  30.520  1.00  0.00           N
ATOM   1720  HN  GLY A 109      24.250  45.600  31.500  1.00  0.00           H
ATOM   1721  CA  GLY A 109      25.780  45.380  30.120  1.00  0.00           C
ATOM   1722  HA1 GLY A 109      25.790  44.930  29.140  1.00  0.00           H
ATOM   1723  HA2 GLY A 109      26.140  44.700  30.880  1.00  0.00           H
ATOM   1724  C   GLY A 109      26.740  46.460  30.180  1.00  0.00           C
ATOM   1725  O   GLY A 109      27.870  46.190  30.530  1.00  0.00           O
ATOM   1726  N   GLN A 110      26.320  47.700  29.780  1.00  0.00           N
ATOM   1727  HN  GLN A 110      25.380  47.780  29.450  1.00  0.00           H
ATOM   1728  CA  GLN A 110      27.140  48.890  29.960  1.00  0.00           C
ATOM   1729  HA  GLN A 110      28.070  48.690  29.440  1.00  0.00           H
ATOM   1730  CB  GLN A 110      26.560  50.000  29.040  1.00  0.00           C
ATOM   1731  HB1 GLN A 110      27.100  50.950  29.230  1.00  0.00           H
ATOM   1732  HB2 GLN A 110      25.490  50.200  29.250  1.00  0.00           H
ATOM   1733  CG  GLN A 110      26.740  49.650  27.540  1.00  0.00           C
ATOM   1734  HG1 GLN A 110      26.650  50.650  27.080  1.00  0.00           H
ATOM   1735  HG2 GLN A 110      25.850  49.050  27.250  1.00  0.00           H
ATOM   1736  CD  GLN A 110      27.910  48.900  26.970  1.00  0.00           C
ATOM   1737  OE1 GLN A 110      27.780  47.890  26.250  1.00  0.00           O
ATOM   1738  NE2 GLN A 110      29.150  49.430  27.260  1.00  0.00           N
ATOM   1739 1HE2 GLN A 110      29.910  48.860  26.960  1.00  0.00           H
ATOM   1740 2HE2 GLN A 110      29.300  50.320  27.690  1.00  0.00           H
ATOM   1741  C   GLN A 110      27.570  49.300  31.360  1.00  0.00           C
ATOM   1742  O   GLN A 110      26.820  49.160  32.320  1.00  0.00           O
ATOM   1743  N   THR A 111      28.860  49.790  31.460  1.00  0.00           N
ATOM   1744  HN  THR A 111      29.270  49.960  30.570  1.00  0.00           H
ATOM   1745  CA  THR A 111      29.510  50.200  32.680  1.00  0.00           C
ATOM   1746  HA  THR A 111      28.920  49.860  33.510  1.00  0.00           H
ATOM   1747  CB  THR A 111      30.940  49.640  32.680  1.00  0.00           C
ATOM   1748  HB  THR A 111      31.630  50.050  33.450  1.00  0.00           H
ATOM   1749  OG1 THR A 111      31.540  49.870  31.450  1.00  0.00           O
ATOM   1750  HG1 THR A 111      32.380  49.420  31.560  1.00  0.00           H
ATOM   1751  CG2 THR A 111      30.750  48.150  32.840  1.00  0.00           C
ATOM   1752 1HG2 THR A 111      31.790  47.780  32.990  1.00  0.00           H
ATOM   1753 2HG2 THR A 111      30.250  47.700  31.960  1.00  0.00           H
ATOM   1754 3HG2 THR A 111      30.200  48.060  33.800  1.00  0.00           H
ATOM   1755  C   THR A 111      29.570  51.630  32.930  1.00  0.00           C
ATOM   1756  O   THR A 111      29.710  52.490  32.040  1.00  0.00           O
ATOM   1757  N   PHE A 112      29.480  51.970  34.200  1.00  0.00           N
ATOM   1758  HN  PHE A 112      29.370  51.250  34.880  1.00  0.00           H
ATOM   1759  CA  PHE A 112      29.530  53.260  34.770  1.00  0.00           C
ATOM   1760  HA  PHE A 112      30.160  53.850  34.120  1.00  0.00           H
ATOM   1761  CB  PHE A 112      28.140  54.050  34.670  1.00  0.00           C
ATOM   1762  HB1 PHE A 112      27.850  54.130  33.600  1.00  0.00           H
ATOM   1763  HB2 PHE A 112      28.000  55.080  35.080  1.00  0.00           H
ATOM   1764  CG  PHE A 112      27.120  53.240  35.380  1.00  0.00           C
ATOM   1765  CD1 PHE A 112      26.550  53.800  36.560  1.00  0.00           C
ATOM   1766  HD1 PHE A 112      26.810  54.810  36.850  1.00  0.00           H
ATOM   1767  CE1 PHE A 112      25.510  53.120  37.200  1.00  0.00           C
ATOM   1768  HE1 PHE A 112      25.020  53.420  38.110  1.00  0.00           H
ATOM   1769  CZ  PHE A 112      25.050  51.900  36.650  1.00  0.00           C
ATOM   1770  HZ  PHE A 112      24.290  51.380  37.220  1.00  0.00           H
ATOM   1771  CD2 PHE A 112      26.630  52.070  34.840  1.00  0.00           C
ATOM   1772  HD2 PHE A 112      26.780  51.760  33.820  1.00  0.00           H
ATOM   1773  CE2 PHE A 112      25.560  51.350  35.450  1.00  0.00           C
ATOM   1774  HE2 PHE A 112      25.250  50.370  35.110  1.00  0.00           H
ATOM   1775  C   PHE A 112      30.190  53.360  36.100  1.00  0.00           C
ATOM   1776  O   PHE A 112      30.020  52.460  36.890  1.00  0.00           O
ATOM   1777  N   SER A 113      31.040  54.400  36.430  1.00  0.00           N
ATOM   1778  HN  SER A 113      31.210  55.130  35.770  1.00  0.00           H
ATOM   1779  CA  SER A 113      31.530  54.630  37.830  1.00  0.00           C
ATOM   1780  HA  SER A 113      32.070  53.730  38.100  1.00  0.00           H
ATOM   1781  CB  SER A 113      32.610  55.750  37.810  1.00  0.00           C
ATOM   1782  HB1 SER A 113      33.020  55.960  38.820  1.00  0.00           H
ATOM   1783  HB2 SER A 113      32.160  56.660  37.380  1.00  0.00           H
ATOM   1784  OG  SER A 113      33.630  55.340  36.880  1.00  0.00           O
ATOM   1785  HG1 SER A 113      33.150  55.070  36.090  1.00  0.00           H
ATOM   1786  C   SER A 113      30.510  54.960  38.860  1.00  0.00           C
ATOM   1787  O   SER A 113      29.870  56.010  38.690  1.00  0.00           O
ATOM   1788  N   VAL A 114      30.200  54.200  39.900  1.00  0.00           N
ATOM   1789  HN  VAL A 114      30.750  53.410  40.170  1.00  0.00           H
ATOM   1790  CA  VAL A 114      29.230  54.690  40.950  1.00  0.00           C
ATOM   1791  HA  VAL A 114      28.610  55.480  40.540  1.00  0.00           H
ATOM   1792  CB  VAL A 114      28.280  53.540  41.340  1.00  0.00           C
ATOM   1793  HB  VAL A 114      28.870  52.750  41.830  1.00  0.00           H
ATOM   1794  CG1 VAL A 114      27.140  53.930  42.230  1.00  0.00           C
ATOM   1795 1HG1 VAL A 114      26.310  54.550  41.840  1.00  0.00           H
ATOM   1796 2HG1 VAL A 114      27.430  54.620  43.050  1.00  0.00           H
ATOM   1797 3HG1 VAL A 114      26.720  53.010  42.680  1.00  0.00           H
ATOM   1798  CG2 VAL A 114      27.640  52.830  40.120  1.00  0.00           C
ATOM   1799 1HG2 VAL A 114      27.250  53.540  39.360  1.00  0.00           H
ATOM   1800 2HG2 VAL A 114      26.740  52.230  40.350  1.00  0.00           H
ATOM   1801 3HG2 VAL A 114      28.450  52.210  39.680  1.00  0.00           H
ATOM   1802  C   VAL A 114      29.910  55.340  42.250  1.00  0.00           C
ATOM   1803  O   VAL A 114      30.820  54.800  42.910  1.00  0.00           O
ATOM   1804  N   LEU A 115      29.420  56.580  42.630  1.00  0.00           N
ATOM   1805  HN  LEU A 115      28.720  56.930  42.020  1.00  0.00           H
ATOM   1806  CA  LEU A 115      29.810  57.340  43.810  1.00  0.00           C
ATOM   1807  HA  LEU A 115      30.670  56.840  44.220  1.00  0.00           H
ATOM   1808  CB  LEU A 115      29.950  58.900  43.630  1.00  0.00           C
ATOM   1809  HB1 LEU A 115      28.970  59.390  43.440  1.00  0.00           H
ATOM   1810  HB2 LEU A 115      30.480  58.950  42.660  1.00  0.00           H
ATOM   1811  CG  LEU A 115      30.750  59.820  44.680  1.00  0.00           C
ATOM   1812  HG  LEU A 115      30.170  59.780  45.630  1.00  0.00           H
ATOM   1813  CD1 LEU A 115      32.220  59.290  44.690  1.00  0.00           C
ATOM   1814 1HD1 LEU A 115      32.890  60.010  45.200  1.00  0.00           H
ATOM   1815 2HD1 LEU A 115      32.560  59.300  43.630  1.00  0.00           H
ATOM   1816 3HD1 LEU A 115      32.250  58.270  45.120  1.00  0.00           H
ATOM   1817  CD2 LEU A 115      30.920  61.300  44.340  1.00  0.00           C
ATOM   1818 1HD2 LEU A 115      31.130  61.300  43.250  1.00  0.00           H
ATOM   1819 2HD2 LEU A 115      31.750  61.830  44.850  1.00  0.00           H
ATOM   1820 3HD2 LEU A 115      29.960  61.810  44.570  1.00  0.00           H
ATOM   1821  C   LEU A 115      28.820  57.210  44.890  1.00  0.00           C
ATOM   1822  O   LEU A 115      27.660  57.590  44.720  1.00  0.00           O
ATOM   1823  N   ALA A 116      29.150  56.580  45.990  1.00  0.00           N
ATOM   1824  HN  ALA A 116      30.120  56.370  46.090  1.00  0.00           H
ATOM   1825  CA  ALA A 116      28.370  56.260  47.080  1.00  0.00           C
ATOM   1826  HA  ALA A 116      27.340  56.130  46.770  1.00  0.00           H
ATOM   1827  CB  ALA A 116      28.930  54.980  47.710  1.00  0.00           C
ATOM   1828  HB1 ALA A 116      28.880  54.250  46.870  1.00  0.00           H
ATOM   1829  HB2 ALA A 116      28.250  54.630  48.520  1.00  0.00           H
ATOM   1830  HB3 ALA A 116      29.980  55.120  48.040  1.00  0.00           H
ATOM   1831  C   ALA A 116      28.330  57.390  48.100  1.00  0.00           C
ATOM   1832  O   ALA A 116      29.360  57.760  48.680  1.00  0.00           O
ATOM   1833  N   CYS A 117      27.150  57.950  48.340  1.00  0.00           N
ATOM   1834  HN  CYS A 117      26.280  57.670  47.940  1.00  0.00           H
ATOM   1835  CA  CYS A 117      26.940  59.230  48.940  1.00  0.00           C
ATOM   1836  HA  CYS A 117      27.780  59.590  49.520  1.00  0.00           H
ATOM   1837  CB  CYS A 117      26.740  60.450  47.920  1.00  0.00           C
ATOM   1838  HB1 CYS A 117      26.610  61.460  48.360  1.00  0.00           H
ATOM   1839  HB2 CYS A 117      25.740  60.090  47.580  1.00  0.00           H
ATOM   1840  SG  CYS A 117      27.730  60.420  46.440  1.00  0.00           S
ATOM   1841  HG1 CYS A 117      27.060  59.360  46.000  1.00  0.00           H
ATOM   1842  C   CYS A 117      26.000  59.120  50.070  1.00  0.00           C
ATOM   1843  O   CYS A 117      24.920  58.510  50.030  1.00  0.00           O
ATOM   1844  N   TYR A 118      26.370  59.740  51.250  1.00  0.00           N
ATOM   1845  HN  TYR A 118      27.300  60.100  51.160  1.00  0.00           H
ATOM   1846  CA  TYR A 118      25.740  59.700  52.450  1.00  0.00           C
ATOM   1847  HA  TYR A 118      24.780  59.190  52.430  1.00  0.00           H
ATOM   1848  CB  TYR A 118      26.590  58.910  53.470  1.00  0.00           C
ATOM   1849  HB1 TYR A 118      26.280  59.060  54.530  1.00  0.00           H
ATOM   1850  HB2 TYR A 118      27.620  59.330  53.430  1.00  0.00           H
ATOM   1851  CG  TYR A 118      26.530  57.400  53.030  1.00  0.00           C
ATOM   1852  CD1 TYR A 118      25.620  56.620  53.740  1.00  0.00           C
ATOM   1853  HD1 TYR A 118      25.130  57.120  54.570  1.00  0.00           H
ATOM   1854  CE1 TYR A 118      25.460  55.250  53.540  1.00  0.00           C
ATOM   1855  HE1 TYR A 118      24.710  54.700  54.090  1.00  0.00           H
ATOM   1856  CZ  TYR A 118      26.260  54.640  52.520  1.00  0.00           C
ATOM   1857  OH  TYR A 118      25.930  53.330  51.980  1.00  0.00           O
ATOM   1858  HH  TYR A 118      26.650  53.070  51.380  1.00  0.00           H
ATOM   1859  CD2 TYR A 118      27.270  56.840  51.980  1.00  0.00           C
ATOM   1860  HD2 TYR A 118      27.970  57.420  51.400  1.00  0.00           H
ATOM   1861  CE2 TYR A 118      27.130  55.410  51.720  1.00  0.00           C
ATOM   1862  HE2 TYR A 118      27.700  55.030  50.890  1.00  0.00           H
ATOM   1863  C   TYR A 118      25.480  61.050  52.920  1.00  0.00           C
ATOM   1864  O   TYR A 118      26.330  61.840  53.400  1.00  0.00           O
ATOM   1865  N   ASN A 119      24.220  61.470  52.680  1.00  0.00           N
ATOM   1866  HN  ASN A 119      23.650  60.790  52.230  1.00  0.00           H
ATOM   1867  CA  ASN A 119      23.640  62.760  53.000  1.00  0.00           C
ATOM   1868  HA  ASN A 119      22.740  62.810  52.410  1.00  0.00           H
ATOM   1869  CB  ASN A 119      23.310  62.830  54.470  1.00  0.00           C
ATOM   1870  HB1 ASN A 119      22.620  63.700  54.490  1.00  0.00           H
ATOM   1871  HB2 ASN A 119      24.250  63.000  55.040  1.00  0.00           H
ATOM   1872  CG  ASN A 119      22.700  61.500  54.970  1.00  0.00           C
ATOM   1873  OD1 ASN A 119      21.730  61.000  54.370  1.00  0.00           O
ATOM   1874  ND2 ASN A 119      23.170  60.990  56.120  1.00  0.00           N
ATOM   1875 1HD2 ASN A 119      22.760  60.140  56.470  1.00  0.00           H
ATOM   1876 2HD2 ASN A 119      23.870  61.500  56.620  1.00  0.00           H
ATOM   1877  C   ASN A 119      24.440  64.040  52.560  1.00  0.00           C
ATOM   1878  O   ASN A 119      24.590  65.000  53.320  1.00  0.00           O
ATOM   1879  N   GLY A 120      24.990  64.100  51.360  1.00  0.00           N
ATOM   1880  HN  GLY A 120      24.740  63.420  50.670  1.00  0.00           H
ATOM   1881  CA  GLY A 120      25.620  65.380  50.770  1.00  0.00           C
ATOM   1882  HA1 GLY A 120      25.480  66.260  51.370  1.00  0.00           H
ATOM   1883  HA2 GLY A 120      25.270  65.440  49.750  1.00  0.00           H
ATOM   1884  C   GLY A 120      27.120  65.190  50.830  1.00  0.00           C
ATOM   1885  O   GLY A 120      27.870  66.060  50.390  1.00  0.00           O
ATOM   1886  N   SER A 121      27.510  63.960  51.280  1.00  0.00           N
ATOM   1887  HN  SER A 121      26.810  63.280  51.460  1.00  0.00           H
ATOM   1888  CA  SER A 121      28.900  63.630  51.430  1.00  0.00           C
ATOM   1889  HA  SER A 121      29.530  64.460  51.130  1.00  0.00           H
ATOM   1890  CB  SER A 121      29.340  63.350  52.900  1.00  0.00           C
ATOM   1891  HB1 SER A 121      28.900  62.430  53.340  1.00  0.00           H
ATOM   1892  HB2 SER A 121      29.070  64.200  53.560  1.00  0.00           H
ATOM   1893  OG  SER A 121      30.800  63.210  52.970  1.00  0.00           O
ATOM   1894  HG1 SER A 121      31.020  63.000  53.870  1.00  0.00           H
ATOM   1895  C   SER A 121      29.350  62.470  50.590  1.00  0.00           C
ATOM   1896  O   SER A 121      28.880  61.370  50.820  1.00  0.00           O
ATOM   1897  N   PRO A 122      30.250  62.560  49.590  1.00  0.00           N
ATOM   1898  CD  PRO A 122      30.260  63.750  48.720  1.00  0.00           C
ATOM   1899  HD1 PRO A 122      30.940  64.510  49.170  1.00  0.00           H
ATOM   1900  HD2 PRO A 122      29.280  64.190  48.420  1.00  0.00           H
ATOM   1901  CA  PRO A 122      30.920  61.460  48.980  1.00  0.00           C
ATOM   1902  HA  PRO A 122      30.220  60.820  48.460  1.00  0.00           H
ATOM   1903  CB  PRO A 122      31.830  62.200  47.990  1.00  0.00           C
ATOM   1904  HB1 PRO A 122      31.960  61.480  47.150  1.00  0.00           H
ATOM   1905  HB2 PRO A 122      32.770  62.500  48.500  1.00  0.00           H
ATOM   1906  CG  PRO A 122      31.060  63.380  47.490  1.00  0.00           C
ATOM   1907  HG1 PRO A 122      31.540  64.190  46.910  1.00  0.00           H
ATOM   1908  HG2 PRO A 122      30.330  62.970  46.760  1.00  0.00           H
ATOM   1909  C   PRO A 122      31.720  60.560  49.910  1.00  0.00           C
ATOM   1910  O   PRO A 122      32.410  61.010  50.810  1.00  0.00           O
ATOM   1911  N   SER A 123      31.620  59.300  49.750  1.00  0.00           N
ATOM   1912  HN  SER A 123      31.130  58.990  48.940  1.00  0.00           H
ATOM   1913  CA  SER A 123      32.220  58.370  50.660  1.00  0.00           C
ATOM   1914  HA  SER A 123      33.110  58.830  51.050  1.00  0.00           H
ATOM   1915  CB  SER A 123      31.010  57.920  51.620  1.00  0.00           C
ATOM   1916  HB1 SER A 123      30.200  57.560  50.930  1.00  0.00           H
ATOM   1917  HB2 SER A 123      30.810  58.950  52.000  1.00  0.00           H
ATOM   1918  OG  SER A 123      31.310  57.050  52.650  1.00  0.00           O
ATOM   1919  HG1 SER A 123      31.480  56.210  52.220  1.00  0.00           H
ATOM   1920  C   SER A 123      32.810  57.100  49.930  1.00  0.00           C
ATOM   1921  O   SER A 123      33.560  56.410  50.590  1.00  0.00           O
ATOM   1922  N   GLY A 124      32.450  56.790  48.660  1.00  0.00           N
ATOM   1923  HN  GLY A 124      31.580  57.100  48.290  1.00  0.00           H
ATOM   1924  CA  GLY A 124      33.230  55.780  47.970  1.00  0.00           C
ATOM   1925  HA1 GLY A 124      33.030  54.810  48.400  1.00  0.00           H
ATOM   1926  HA2 GLY A 124      34.270  56.010  48.130  1.00  0.00           H
ATOM   1927  C   GLY A 124      32.950  55.760  46.490  1.00  0.00           C
ATOM   1928  O   GLY A 124      31.830  55.860  46.020  1.00  0.00           O
ATOM   1929  N   VAL A 125      33.960  55.630  45.650  1.00  0.00           N
ATOM   1930  HN  VAL A 125      34.850  55.550  46.080  1.00  0.00           H
ATOM   1931  CA  VAL A 125      33.900  55.440  44.210  1.00  0.00           C
ATOM   1932  HA  VAL A 125      32.880  55.640  43.890  1.00  0.00           H
ATOM   1933  CB  VAL A 125      34.610  56.550  43.450  1.00  0.00           C
ATOM   1934  HB  VAL A 125      34.170  57.510  43.800  1.00  0.00           H
ATOM   1935  CG1 VAL A 125      36.110  56.660  43.770  1.00  0.00           C
ATOM   1936 1HG1 VAL A 125      36.290  56.880  44.840  1.00  0.00           H
ATOM   1937 2HG1 VAL A 125      36.640  57.510  43.280  1.00  0.00           H
ATOM   1938 3HG1 VAL A 125      36.660  55.740  43.500  1.00  0.00           H
ATOM   1939  CG2 VAL A 125      34.280  56.350  41.910  1.00  0.00           C
ATOM   1940 1HG2 VAL A 125      34.760  57.120  41.270  1.00  0.00           H
ATOM   1941 2HG2 VAL A 125      33.190  56.360  41.700  1.00  0.00           H
ATOM   1942 3HG2 VAL A 125      34.690  55.340  41.680  1.00  0.00           H
ATOM   1943  C   VAL A 125      34.310  53.970  43.680  1.00  0.00           C
ATOM   1944  O   VAL A 125      35.370  53.360  44.010  1.00  0.00           O
ATOM   1945  N   TYR A 126      33.420  53.310  42.880  1.00  0.00           N
ATOM   1946  HN  TYR A 126      32.570  53.770  42.640  1.00  0.00           H
ATOM   1947  CA  TYR A 126      33.450  51.900  42.440  1.00  0.00           C
ATOM   1948  HA  TYR A 126      34.500  51.710  42.270  1.00  0.00           H
ATOM   1949  CB  TYR A 126      33.140  50.930  43.550  1.00  0.00           C
ATOM   1950  HB1 TYR A 126      33.710  51.270  44.440  1.00  0.00           H
ATOM   1951  HB2 TYR A 126      33.470  49.890  43.380  1.00  0.00           H
ATOM   1952  CG  TYR A 126      31.680  51.030  43.950  1.00  0.00           C
ATOM   1953  CD1 TYR A 126      30.800  50.070  43.640  1.00  0.00           C
ATOM   1954  HD1 TYR A 126      31.190  49.260  43.050  1.00  0.00           H
ATOM   1955  CE1 TYR A 126      29.380  50.040  44.090  1.00  0.00           C
ATOM   1956  HE1 TYR A 126      28.680  49.260  43.810  1.00  0.00           H
ATOM   1957  CZ  TYR A 126      29.070  50.960  45.120  1.00  0.00           C
ATOM   1958  OH  TYR A 126      27.840  50.740  45.760  1.00  0.00           O
ATOM   1959  HH  TYR A 126      27.910  51.110  46.640  1.00  0.00           H
ATOM   1960  CD2 TYR A 126      31.240  52.050  44.790  1.00  0.00           C
ATOM   1961  HD2 TYR A 126      32.030  52.700  45.140  1.00  0.00           H
ATOM   1962  CE2 TYR A 126      29.970  52.030  45.370  1.00  0.00           C
ATOM   1963  HE2 TYR A 126      29.670  52.850  45.990  1.00  0.00           H
ATOM   1964  C   TYR A 126      32.870  51.650  41.060  1.00  0.00           C
ATOM   1965  O   TYR A 126      32.010  52.330  40.650  1.00  0.00           O
ATOM   1966  N   GLN A 127      33.360  50.690  40.310  1.00  0.00           N
ATOM   1967  HN  GLN A 127      34.070  50.120  40.710  1.00  0.00           H
ATOM   1968  CA  GLN A 127      32.920  50.390  38.920  1.00  0.00           C
ATOM   1969  HA  GLN A 127      32.710  51.350  38.470  1.00  0.00           H
ATOM   1970  CB  GLN A 127      34.170  49.870  38.180  1.00  0.00           C
ATOM   1971  HB1 GLN A 127      34.420  48.890  38.630  1.00  0.00           H
ATOM   1972  HB2 GLN A 127      34.970  50.610  38.360  1.00  0.00           H
ATOM   1973  CG  GLN A 127      34.130  49.780  36.600  1.00  0.00           C
ATOM   1974  HG1 GLN A 127      33.570  48.920  36.170  1.00  0.00           H
ATOM   1975  HG2 GLN A 127      35.110  49.690  36.090  1.00  0.00           H
ATOM   1976  CD  GLN A 127      33.490  51.030  36.090  1.00  0.00           C
ATOM   1977  OE1 GLN A 127      32.310  51.220  35.740  1.00  0.00           O
ATOM   1978  NE2 GLN A 127      34.400  52.070  36.150  1.00  0.00           N
ATOM   1979 1HE2 GLN A 127      35.380  51.900  36.110  1.00  0.00           H
ATOM   1980 2HE2 GLN A 127      34.120  53.030  36.130  1.00  0.00           H
ATOM   1981  C   GLN A 127      31.690  49.490  38.860  1.00  0.00           C
ATOM   1982  O   GLN A 127      31.610  48.600  39.740  1.00  0.00           O
ATOM   1983  N   CYS A 128      30.720  49.630  37.970  1.00  0.00           N
ATOM   1984  HN  CYS A 128      30.670  50.450  37.400  1.00  0.00           H
ATOM   1985  CA  CYS A 128      29.530  48.740  38.000  1.00  0.00           C
ATOM   1986  HA  CYS A 128      29.870  47.810  38.420  1.00  0.00           H
ATOM   1987  CB  CYS A 128      28.340  49.460  38.810  1.00  0.00           C
ATOM   1988  HB1 CYS A 128      27.450  48.880  38.510  1.00  0.00           H
ATOM   1989  HB2 CYS A 128      28.360  50.440  38.290  1.00  0.00           H
ATOM   1990  SG  CYS A 128      28.760  49.700  40.570  1.00  0.00           S
ATOM   1991  HG1 CYS A 128      29.680  50.630  40.370  1.00  0.00           H
ATOM   1992  C   CYS A 128      28.990  48.480  36.610  1.00  0.00           C
ATOM   1993  O   CYS A 128      28.770  49.380  35.820  1.00  0.00           O
ATOM   1994  N   ALA A 129      28.770  47.250  36.160  1.00  0.00           N
ATOM   1995  HN  ALA A 129      29.250  46.510  36.630  1.00  0.00           H
ATOM   1996  CA  ALA A 129      27.880  46.920  35.070  1.00  0.00           C
ATOM   1997  HA  ALA A 129      28.160  47.690  34.360  1.00  0.00           H
ATOM   1998  CB  ALA A 129      28.230  45.640  34.430  1.00  0.00           C
ATOM   1999  HB1 ALA A 129      27.640  45.470  33.510  1.00  0.00           H
ATOM   2000  HB2 ALA A 129      28.010  44.790  35.110  1.00  0.00           H
ATOM   2001  HB3 ALA A 129      29.320  45.580  34.250  1.00  0.00           H
ATOM   2002  C   ALA A 129      26.370  47.080  35.310  1.00  0.00           C
ATOM   2003  O   ALA A 129      25.860  46.640  36.320  1.00  0.00           O
ATOM   2004  N   MET A 130      25.700  47.590  34.310  1.00  0.00           N
ATOM   2005  HN  MET A 130      26.100  47.970  33.480  1.00  0.00           H
ATOM   2006  CA  MET A 130      24.250  47.590  34.260  1.00  0.00           C
ATOM   2007  HA  MET A 130      23.970  47.860  35.270  1.00  0.00           H
ATOM   2008  CB  MET A 130      23.530  48.490  33.240  1.00  0.00           C
ATOM   2009  HB1 MET A 130      23.660  48.130  32.190  1.00  0.00           H
ATOM   2010  HB2 MET A 130      24.100  49.450  33.300  1.00  0.00           H
ATOM   2011  CG  MET A 130      22.010  48.640  33.270  1.00  0.00           C
ATOM   2012  HG1 MET A 130      21.450  47.720  33.000  1.00  0.00           H
ATOM   2013  HG2 MET A 130      21.730  49.330  32.450  1.00  0.00           H
ATOM   2014  SD  MET A 130      21.170  49.090  34.840  1.00  0.00           S
ATOM   2015  CE  MET A 130      21.750  50.790  34.740  1.00  0.00           C
ATOM   2016  HE1 MET A 130      21.630  51.240  33.730  1.00  0.00           H
ATOM   2017  HE2 MET A 130      22.810  50.840  35.060  1.00  0.00           H
ATOM   2018  HE3 MET A 130      21.230  51.410  35.500  1.00  0.00           H
ATOM   2019  C   MET A 130      23.670  46.210  34.010  1.00  0.00           C
ATOM   2020  O   MET A 130      24.110  45.460  33.160  1.00  0.00           O
ATOM   2021  N   ARG A 131      22.760  45.720  34.910  1.00  0.00           N
ATOM   2022  HN  ARG A 131      22.510  46.320  35.660  1.00  0.00           H
ATOM   2023  CA  ARG A 131      22.360  44.320  34.960  1.00  0.00           C
ATOM   2024  HA  ARG A 131      23.190  43.720  34.600  1.00  0.00           H
ATOM   2025  CB  ARG A 131      21.970  43.850  36.380  1.00  0.00           C
ATOM   2026  HB1 ARG A 131      21.300  42.970  36.410  1.00  0.00           H
ATOM   2027  HB2 ARG A 131      21.260  44.590  36.810  1.00  0.00           H
ATOM   2028  CG  ARG A 131      23.290  43.680  37.280  1.00  0.00           C
ATOM   2029  HG1 ARG A 131      23.020  43.640  38.350  1.00  0.00           H
ATOM   2030  HG2 ARG A 131      23.990  44.530  37.100  1.00  0.00           H
ATOM   2031  CD  ARG A 131      23.940  42.350  36.860  1.00  0.00           C
ATOM   2032  HD1 ARG A 131      24.080  42.340  35.750  1.00  0.00           H
ATOM   2033  HD2 ARG A 131      23.370  41.500  37.290  1.00  0.00           H
ATOM   2034  NE  ARG A 131      25.350  42.310  37.380  1.00  0.00           N
ATOM   2035  HE  ARG A 131      25.560  43.140  37.910  1.00  0.00           H
ATOM   2036  CZ  ARG A 131      26.250  41.460  36.900  1.00  0.00           C
ATOM   2037  NH1 ARG A 131      25.950  40.350  36.200  1.00  0.00           N
ATOM   2038 1HH1 ARG A 131      26.700  39.710  36.030  1.00  0.00           H
ATOM   2039 2HH1 ARG A 131      24.980  40.110  36.200  1.00  0.00           H
ATOM   2040  NH2 ARG A 131      27.530  41.570  37.240  1.00  0.00           N
ATOM   2041 1HH2 ARG A 131      27.850  42.380  37.740  1.00  0.00           H
ATOM   2042 2HH2 ARG A 131      28.130  40.980  36.700  1.00  0.00           H
ATOM   2043  C   ARG A 131      21.190  44.120  33.970  1.00  0.00           C
ATOM   2044  O   ARG A 131      20.460  45.050  33.630  1.00  0.00           O
ATOM   2045  N   PRO A 132      20.950  42.930  33.430  1.00  0.00           N
ATOM   2046  CD  PRO A 132      21.900  41.960  33.270  1.00  0.00           C
ATOM   2047  HD1 PRO A 132      21.790  41.360  34.200  1.00  0.00           H
ATOM   2048  HD2 PRO A 132      22.970  42.230  33.130  1.00  0.00           H
ATOM   2049  CA  PRO A 132      19.790  42.670  32.540  1.00  0.00           C
ATOM   2050  HA  PRO A 132      19.970  43.260  31.660  1.00  0.00           H
ATOM   2051  CB  PRO A 132      19.960  41.190  32.090  1.00  0.00           C
ATOM   2052  HB1 PRO A 132      19.500  41.090  31.080  1.00  0.00           H
ATOM   2053  HB2 PRO A 132      19.570  40.440  32.810  1.00  0.00           H
ATOM   2054  CG  PRO A 132      21.520  41.180  32.070  1.00  0.00           C
ATOM   2055  HG1 PRO A 132      22.050  40.220  31.910  1.00  0.00           H
ATOM   2056  HG2 PRO A 132      21.710  41.800  31.160  1.00  0.00           H
ATOM   2057  C   PRO A 132      18.470  43.040  33.000  1.00  0.00           C
ATOM   2058  O   PRO A 132      17.600  43.360  32.220  1.00  0.00           O
ATOM   2059  N   ASN A 133      18.280  42.920  34.340  1.00  0.00           N
ATOM   2060  HN  ASN A 133      18.880  42.410  34.940  1.00  0.00           H
ATOM   2061  CA  ASN A 133      16.990  43.260  34.930  1.00  0.00           C
ATOM   2062  HA  ASN A 133      16.190  43.150  34.200  1.00  0.00           H
ATOM   2063  CB  ASN A 133      16.610  42.400  36.270  1.00  0.00           C
ATOM   2064  HB1 ASN A 133      16.640  41.290  36.160  1.00  0.00           H
ATOM   2065  HB2 ASN A 133      15.670  42.640  36.810  1.00  0.00           H
ATOM   2066  CG  ASN A 133      17.640  42.790  37.380  1.00  0.00           C
ATOM   2067  OD1 ASN A 133      17.530  43.830  38.000  1.00  0.00           O
ATOM   2068  ND2 ASN A 133      18.610  41.920  37.680  1.00  0.00           N
ATOM   2069 1HD2 ASN A 133      19.060  42.020  38.570  1.00  0.00           H
ATOM   2070 2HD2 ASN A 133      18.730  41.060  37.190  1.00  0.00           H
ATOM   2071  C   ASN A 133      16.930  44.780  35.180  1.00  0.00           C
ATOM   2072  O   ASN A 133      15.870  45.320  35.430  1.00  0.00           O
ATOM   2073  N   HSP A 134      18.020  45.530  34.960  1.00  0.00           N
ATOM   2074  HN  HSP A 134      18.820  45.120  34.510  1.00  0.00           H
ATOM   2075  CA  HSP A 134      18.100  46.990  34.920  1.00  0.00           C
ATOM   2076  HA  HSP A 134      18.990  47.140  34.330  1.00  0.00           H
ATOM   2077  CB  HSP A 134      16.940  47.790  34.260  1.00  0.00           C
ATOM   2078  HB1 HSP A 134      17.160  48.880  34.160  1.00  0.00           H
ATOM   2079  HB2 HSP A 134      16.090  47.680  34.960  1.00  0.00           H
ATOM   2080  CD2 HSP A 134      15.700  46.190  32.790  1.00  0.00           C
ATOM   2081  HD2 HSP A 134      15.090  45.570  33.440  1.00  0.00           H
ATOM   2082  CG  HSP A 134      16.540  47.200  32.990  1.00  0.00           C
ATOM   2083  NE2 HSP A 134      15.820  45.850  31.470  1.00  0.00           N
ATOM   2084  HE2 HSP A 134      15.400  45.050  31.050  1.00  0.00           H
ATOM   2085  ND1 HSP A 134      17.100  47.540  31.770  1.00  0.00           N
ATOM   2086  HD1 HSP A 134      17.860  48.140  31.510  1.00  0.00           H
ATOM   2087  CE1 HSP A 134      16.640  46.690  30.890  1.00  0.00           C
ATOM   2088  HE1 HSP A 134      16.830  46.800  29.840  1.00  0.00           H
ATOM   2089  C   HSP A 134      18.450  47.610  36.240  1.00  0.00           C
ATOM   2090  O   HSP A 134      18.090  48.790  36.470  1.00  0.00           O
ATOM   2091  N   THR A 135      19.180  46.860  37.120  1.00  0.00           N
ATOM   2092  HN  THR A 135      19.630  46.060  36.720  1.00  0.00           H
ATOM   2093  CA  THR A 135      19.670  47.270  38.460  1.00  0.00           C
ATOM   2094  HA  THR A 135      19.340  48.260  38.740  1.00  0.00           H
ATOM   2095  CB  THR A 135      19.420  46.320  39.630  1.00  0.00           C
ATOM   2096  HB  THR A 135      19.880  46.630  40.590  1.00  0.00           H
ATOM   2097  OG1 THR A 135      19.650  44.920  39.430  1.00  0.00           O
ATOM   2098  HG1 THR A 135      18.910  44.610  38.910  1.00  0.00           H
ATOM   2099  CG2 THR A 135      17.920  46.390  39.920  1.00  0.00           C
ATOM   2100 1HG2 THR A 135      17.720  47.370  40.390  1.00  0.00           H
ATOM   2101 2HG2 THR A 135      17.690  45.610  40.680  1.00  0.00           H
ATOM   2102 3HG2 THR A 135      17.280  46.300  39.020  1.00  0.00           H
ATOM   2103  C   THR A 135      21.170  47.330  38.300  1.00  0.00           C
ATOM   2104  O   THR A 135      21.800  46.920  37.270  1.00  0.00           O
ATOM   2105  N   ILE A 136      21.830  47.650  39.400  1.00  0.00           N
ATOM   2106  HN  ILE A 136      21.470  48.070  40.230  1.00  0.00           H
ATOM   2107  CA  ILE A 136      23.160  47.060  39.600  1.00  0.00           C
ATOM   2108  HA  ILE A 136      23.470  46.400  38.800  1.00  0.00           H
ATOM   2109  CB  ILE A 136      24.150  48.190  39.830  1.00  0.00           C
ATOM   2110  HB  ILE A 136      25.160  47.720  39.960  1.00  0.00           H
ATOM   2111  CG2 ILE A 136      24.230  48.980  38.450  1.00  0.00           C
ATOM   2112 1HG2 ILE A 136      25.200  49.510  38.340  1.00  0.00           H
ATOM   2113 2HG2 ILE A 136      23.370  49.620  38.190  1.00  0.00           H
ATOM   2114 3HG2 ILE A 136      24.350  48.250  37.620  1.00  0.00           H
ATOM   2115  CG1 ILE A 136      23.770  49.250  40.900  1.00  0.00           C
ATOM   2116 1HG1 ILE A 136      23.450  48.850  41.880  1.00  0.00           H
ATOM   2117 2HG1 ILE A 136      22.910  49.830  40.480  1.00  0.00           H
ATOM   2118  CD  ILE A 136      24.960  50.300  41.160  1.00  0.00           C
ATOM   2119  HD1 ILE A 136      24.600  51.020  41.920  1.00  0.00           H
ATOM   2120  HD2 ILE A 136      25.280  50.800  40.220  1.00  0.00           H
ATOM   2121  HD3 ILE A 136      25.880  49.820  41.560  1.00  0.00           H
ATOM   2122  C   ILE A 136      23.280  46.280  40.940  1.00  0.00           C
ATOM   2123  O   ILE A 136      22.540  46.560  41.900  1.00  0.00           O
ATOM   2124  N   LYS A 137      24.210  45.360  41.120  1.00  0.00           N
ATOM   2125  HN  LYS A 137      24.860  45.010  40.450  1.00  0.00           H
ATOM   2126  CA  LYS A 137      24.410  44.710  42.400  1.00  0.00           C
ATOM   2127  HA  LYS A 137      23.470  44.190  42.550  1.00  0.00           H
ATOM   2128  CB  LYS A 137      25.450  43.580  42.170  1.00  0.00           C
ATOM   2129  HB1 LYS A 137      25.950  43.280  43.120  1.00  0.00           H
ATOM   2130  HB2 LYS A 137      26.250  44.080  41.570  1.00  0.00           H
ATOM   2131  CG  LYS A 137      25.000  42.260  41.470  1.00  0.00           C
ATOM   2132  HG1 LYS A 137      24.570  42.550  40.480  1.00  0.00           H
ATOM   2133  HG2 LYS A 137      24.280  41.780  42.160  1.00  0.00           H
ATOM   2134  CD  LYS A 137      26.180  41.330  41.310  1.00  0.00           C
ATOM   2135  HD1 LYS A 137      26.720  41.080  42.250  1.00  0.00           H
ATOM   2136  HD2 LYS A 137      26.900  41.830  40.630  1.00  0.00           H
ATOM   2137  CE  LYS A 137      25.730  40.030  40.630  1.00  0.00           C
ATOM   2138  HE1 LYS A 137      26.680  39.480  40.490  1.00  0.00           H
ATOM   2139  HE2 LYS A 137      25.280  40.200  39.620  1.00  0.00           H
ATOM   2140  NZ  LYS A 137      24.910  39.080  41.440  1.00  0.00           N
ATOM   2141  HZ1 LYS A 137      24.860  38.200  40.900  1.00  0.00           H
ATOM   2142  HZ2 LYS A 137      23.930  39.430  41.420  1.00  0.00           H
ATOM   2143  HZ3 LYS A 137      25.350  38.840  42.350  1.00  0.00           H
ATOM   2144  C   LYS A 137      24.710  45.690  43.600  1.00  0.00           C
ATOM   2145  O   LYS A 137      23.880  45.770  44.440  1.00  0.00           O
ATOM   2146  N   GLY A 138      25.920  46.250  43.690  1.00  0.00           N
ATOM   2147  HN  GLY A 138      26.600  45.690  43.220  1.00  0.00           H
ATOM   2148  CA  GLY A 138      26.230  47.390  44.550  1.00  0.00           C
ATOM   2149  HA1 GLY A 138      25.360  48.020  44.630  1.00  0.00           H
ATOM   2150  HA2 GLY A 138      27.080  47.910  44.130  1.00  0.00           H
ATOM   2151  C   GLY A 138      26.500  47.130  45.970  1.00  0.00           C
ATOM   2152  O   GLY A 138      26.340  46.070  46.540  1.00  0.00           O
ATOM   2153  N   SER A 139      27.000  48.190  46.670  1.00  0.00           N
ATOM   2154  HN  SER A 139      27.120  49.060  46.200  1.00  0.00           H
ATOM   2155  CA  SER A 139      27.030  48.050  48.150  1.00  0.00           C
ATOM   2156  HA  SER A 139      26.380  47.260  48.480  1.00  0.00           H
ATOM   2157  CB  SER A 139      28.480  47.940  48.560  1.00  0.00           C
ATOM   2158  HB1 SER A 139      29.150  48.580  47.940  1.00  0.00           H
ATOM   2159  HB2 SER A 139      28.730  46.900  48.270  1.00  0.00           H
ATOM   2160  OG  SER A 139      28.720  47.990  49.960  1.00  0.00           O
ATOM   2161  HG1 SER A 139      28.120  47.420  50.440  1.00  0.00           H
ATOM   2162  C   SER A 139      26.420  49.340  48.830  1.00  0.00           C
ATOM   2163  O   SER A 139      27.020  50.400  48.690  1.00  0.00           O
ATOM   2164  N   PHE A 140      25.250  49.250  49.490  1.00  0.00           N
ATOM   2165  HN  PHE A 140      24.850  48.340  49.540  1.00  0.00           H
ATOM   2166  CA  PHE A 140      24.650  50.370  50.220  1.00  0.00           C
ATOM   2167  HA  PHE A 140      25.400  51.080  50.530  1.00  0.00           H
ATOM   2168  CB  PHE A 140      23.730  51.230  49.200  1.00  0.00           C
ATOM   2169  HB1 PHE A 140      23.220  52.100  49.660  1.00  0.00           H
ATOM   2170  HB2 PHE A 140      22.920  50.550  48.860  1.00  0.00           H
ATOM   2171  CG  PHE A 140      24.500  51.800  48.070  1.00  0.00           C
ATOM   2172  CD1 PHE A 140      24.470  51.260  46.770  1.00  0.00           C
ATOM   2173  HD1 PHE A 140      23.980  50.300  46.720  1.00  0.00           H
ATOM   2174  CE1 PHE A 140      25.020  51.980  45.690  1.00  0.00           C
ATOM   2175  HE1 PHE A 140      25.020  51.560  44.690  1.00  0.00           H
ATOM   2176  CZ  PHE A 140      25.540  53.270  45.890  1.00  0.00           C
ATOM   2177  HZ  PHE A 140      26.010  53.720  45.030  1.00  0.00           H
ATOM   2178  CD2 PHE A 140      25.010  53.150  48.220  1.00  0.00           C
ATOM   2179  HD2 PHE A 140      24.890  53.670  49.160  1.00  0.00           H
ATOM   2180  CE2 PHE A 140      25.470  53.910  47.090  1.00  0.00           C
ATOM   2181  HE2 PHE A 140      25.840  54.920  47.200  1.00  0.00           H
ATOM   2182  C   PHE A 140      23.900  50.140  51.460  1.00  0.00           C
ATOM   2183  O   PHE A 140      23.600  48.990  51.760  1.00  0.00           O
ATOM   2184  N   LEU A 141      23.630  51.190  52.180  1.00  0.00           N
ATOM   2185  HN  LEU A 141      23.880  52.080  51.810  1.00  0.00           H
ATOM   2186  CA  LEU A 141      22.850  51.270  53.470  1.00  0.00           C
ATOM   2187  HA  LEU A 141      22.560  50.300  53.840  1.00  0.00           H
ATOM   2188  CB  LEU A 141      23.790  51.870  54.540  1.00  0.00           C
ATOM   2189  HB1 LEU A 141      23.350  51.920  55.560  1.00  0.00           H
ATOM   2190  HB2 LEU A 141      24.020  52.860  54.090  1.00  0.00           H
ATOM   2191  CG  LEU A 141      25.190  51.170  54.740  1.00  0.00           C
ATOM   2192  HG  LEU A 141      25.710  51.100  53.760  1.00  0.00           H
ATOM   2193  CD1 LEU A 141      26.000  52.100  55.690  1.00  0.00           C
ATOM   2194 1HD1 LEU A 141      26.950  51.560  55.890  1.00  0.00           H
ATOM   2195 2HD1 LEU A 141      25.440  52.400  56.600  1.00  0.00           H
ATOM   2196 3HD1 LEU A 141      26.230  53.020  55.120  1.00  0.00           H
ATOM   2197  CD2 LEU A 141      24.920  49.760  55.300  1.00  0.00           C
ATOM   2198 1HD2 LEU A 141      24.180  49.910  56.110  1.00  0.00           H
ATOM   2199 2HD2 LEU A 141      25.840  49.280  55.690  1.00  0.00           H
ATOM   2200 3HD2 LEU A 141      24.460  49.050  54.580  1.00  0.00           H
ATOM   2201  C   LEU A 141      21.690  52.170  53.270  1.00  0.00           C
ATOM   2202  O   LEU A 141      21.720  53.020  52.400  1.00  0.00           O
ATOM   2203  N   ASN A 142      20.650  52.040  54.110  1.00  0.00           N
ATOM   2204  HN  ASN A 142      20.700  51.430  54.900  1.00  0.00           H
ATOM   2205  CA  ASN A 142      19.620  53.090  54.180  1.00  0.00           C
ATOM   2206  HA  ASN A 142      19.370  53.440  53.190  1.00  0.00           H
ATOM   2207  CB  ASN A 142      18.350  52.730  54.910  1.00  0.00           C
ATOM   2208  HB1 ASN A 142      17.560  53.490  54.760  1.00  0.00           H
ATOM   2209  HB2 ASN A 142      18.470  52.630  56.010  1.00  0.00           H
ATOM   2210  CG  ASN A 142      17.870  51.430  54.380  1.00  0.00           C
ATOM   2211  OD1 ASN A 142      17.800  51.120  53.170  1.00  0.00           O
ATOM   2212  ND2 ASN A 142      17.400  50.530  55.250  1.00  0.00           N
ATOM   2213 1HD2 ASN A 142      17.260  50.850  56.190  1.00  0.00           H
ATOM   2214 2HD2 ASN A 142      17.070  49.640  54.930  1.00  0.00           H
ATOM   2215  C   ASN A 142      20.270  54.380  54.830  1.00  0.00           C
ATOM   2216  O   ASN A 142      20.760  54.410  55.980  1.00  0.00           O
ATOM   2217  N   GLY A 143      20.320  55.480  54.010  1.00  0.00           N
ATOM   2218  HN  GLY A 143      19.840  55.360  53.140  1.00  0.00           H
ATOM   2219  CA  GLY A 143      21.190  56.630  54.210  1.00  0.00           C
ATOM   2220  HA1 GLY A 143      21.860  56.440  55.030  1.00  0.00           H
ATOM   2221  HA2 GLY A 143      20.700  57.530  54.530  1.00  0.00           H
ATOM   2222  C   GLY A 143      21.950  57.060  53.040  1.00  0.00           C
ATOM   2223  O   GLY A 143      22.820  57.910  53.050  1.00  0.00           O
ATOM   2224  N   SER A 144      21.620  56.480  51.860  1.00  0.00           N
ATOM   2225  HN  SER A 144      20.920  55.770  51.820  1.00  0.00           H
ATOM   2226  CA  SER A 144      22.420  56.620  50.600  1.00  0.00           C
ATOM   2227  HA  SER A 144      22.990  57.530  50.720  1.00  0.00           H
ATOM   2228  CB  SER A 144      23.230  55.350  50.350  1.00  0.00           C
ATOM   2229  HB1 SER A 144      24.010  55.260  51.140  1.00  0.00           H
ATOM   2230  HB2 SER A 144      23.720  55.340  49.360  1.00  0.00           H
ATOM   2231  OG  SER A 144      22.460  54.210  50.360  1.00  0.00           O
ATOM   2232  HG1 SER A 144      22.330  53.930  51.270  1.00  0.00           H
ATOM   2233  C   SER A 144      21.600  56.870  49.360  1.00  0.00           C
ATOM   2234  O   SER A 144      22.100  56.990  48.250  1.00  0.00           O
ATOM   2235  N   CYM A 145      20.290  57.090  49.550  1.00  0.00           N
ATOM   2236  HN  CYM A 145      19.980  57.200  50.500  1.00  0.00           H
ATOM   2237  CA  CYM A 145      19.270  57.340  48.560  1.00  0.00           C
ATOM   2238  HA  CYM A 145      19.300  56.500  47.890  1.00  0.00           H
ATOM   2239  CB  CYM A 145      17.860  57.560  49.210  1.00  0.00           C
ATOM   2240  HB1 CYM A 145      17.740  58.580  49.640  1.00  0.00           H
ATOM   2241  HB2 CYM A 145      17.780  56.970  50.150  1.00  0.00           H
ATOM   2242  SG  CYM A 145      16.530  57.170  48.060  1.00  0.00           S
ATOM   2243  C   CYM A 145      19.640  58.580  47.690  1.00  0.00           C
ATOM   2244  O   CYM A 145      19.930  59.740  48.170  1.00  0.00           O
ATOM   2245  N   GLY A 146      19.840  58.360  46.340  1.00  0.00           N
ATOM   2246  HN  GLY A 146      19.590  57.480  45.940  1.00  0.00           H
ATOM   2247  CA  GLY A 146      20.240  59.570  45.580  1.00  0.00           C
ATOM   2248  HA1 GLY A 146      20.030  60.580  45.910  1.00  0.00           H
ATOM   2249  HA2 GLY A 146      19.820  59.430  44.600  1.00  0.00           H
ATOM   2250  C   GLY A 146      21.700  59.610  45.290  1.00  0.00           C
ATOM   2251  O   GLY A 146      22.230  60.580  44.690  1.00  0.00           O
ATOM   2252  N   SER A 147      22.400  58.500  45.540  1.00  0.00           N
ATOM   2253  HN  SER A 147      21.980  57.740  46.040  1.00  0.00           H
ATOM   2254  CA  SER A 147      23.840  58.230  45.140  1.00  0.00           C
ATOM   2255  HA  SER A 147      24.300  59.150  45.460  1.00  0.00           H
ATOM   2256  CB  SER A 147      24.380  56.950  45.820  1.00  0.00           C
ATOM   2257  HB1 SER A 147      25.380  56.700  45.430  1.00  0.00           H
ATOM   2258  HB2 SER A 147      23.810  56.000  45.710  1.00  0.00           H
ATOM   2259  OG  SER A 147      24.710  57.180  47.210  1.00  0.00           O
ATOM   2260  HG1 SER A 147      23.870  57.260  47.670  1.00  0.00           H
ATOM   2261  C   SER A 147      24.100  58.050  43.690  1.00  0.00           C
ATOM   2262  O   SER A 147      23.410  57.230  43.090  1.00  0.00           O
ATOM   2263  N   VAL A 148      25.030  58.790  43.090  1.00  0.00           N
ATOM   2264  HN  VAL A 148      25.760  59.290  43.530  1.00  0.00           H
ATOM   2265  CA  VAL A 148      25.130  58.930  41.660  1.00  0.00           C
ATOM   2266  HA  VAL A 148      24.140  58.680  41.310  1.00  0.00           H
ATOM   2267  CB  VAL A 148      25.430  60.390  41.210  1.00  0.00           C
ATOM   2268  HB  VAL A 148      25.640  60.400  40.110  1.00  0.00           H
ATOM   2269  CG1 VAL A 148      24.210  61.310  41.520  1.00  0.00           C
ATOM   2270 1HG1 VAL A 148      23.810  61.340  42.550  1.00  0.00           H
ATOM   2271 2HG1 VAL A 148      23.340  60.870  40.990  1.00  0.00           H
ATOM   2272 3HG1 VAL A 148      24.330  62.370  41.200  1.00  0.00           H
ATOM   2273  CG2 VAL A 148      26.610  60.950  41.960  1.00  0.00           C
ATOM   2274 1HG2 VAL A 148      27.470  60.350  41.580  1.00  0.00           H
ATOM   2275 2HG2 VAL A 148      26.450  60.890  43.050  1.00  0.00           H
ATOM   2276 3HG2 VAL A 148      26.670  62.030  41.690  1.00  0.00           H
ATOM   2277  C   VAL A 148      26.100  58.020  40.940  1.00  0.00           C
ATOM   2278  O   VAL A 148      27.120  57.580  41.500  1.00  0.00           O
ATOM   2279  N   GLY A 149      25.830  57.790  39.690  1.00  0.00           N
ATOM   2280  HN  GLY A 149      25.010  58.220  39.320  1.00  0.00           H
ATOM   2281  CA  GLY A 149      26.760  57.150  38.830  1.00  0.00           C
ATOM   2282  HA1 GLY A 149      26.320  56.290  38.340  1.00  0.00           H
ATOM   2283  HA2 GLY A 149      27.660  56.830  39.340  1.00  0.00           H
ATOM   2284  C   GLY A 149      27.180  58.120  37.730  1.00  0.00           C
ATOM   2285  O   GLY A 149      26.380  58.920  37.300  1.00  0.00           O
ATOM   2286  N   PHE A 150      28.420  58.010  37.240  1.00  0.00           N
ATOM   2287  HN  PHE A 150      29.190  57.510  37.620  1.00  0.00           H
ATOM   2288  CA  PHE A 150      28.840  58.880  36.130  1.00  0.00           C
ATOM   2289  HA  PHE A 150      27.940  59.140  35.600  1.00  0.00           H
ATOM   2290  CB  PHE A 150      29.750  60.090  36.650  1.00  0.00           C
ATOM   2291  HB1 PHE A 150      29.090  60.740  37.260  1.00  0.00           H
ATOM   2292  HB2 PHE A 150      30.140  60.740  35.830  1.00  0.00           H
ATOM   2293  CG  PHE A 150      30.920  59.670  37.530  1.00  0.00           C
ATOM   2294  CD1 PHE A 150      32.220  59.710  36.950  1.00  0.00           C
ATOM   2295  HD1 PHE A 150      32.420  59.810  35.890  1.00  0.00           H
ATOM   2296  CE1 PHE A 150      33.360  59.430  37.780  1.00  0.00           C
ATOM   2297  HE1 PHE A 150      34.340  59.410  37.320  1.00  0.00           H
ATOM   2298  CZ  PHE A 150      33.160  58.950  39.140  1.00  0.00           C
ATOM   2299  HZ  PHE A 150      33.960  58.660  39.820  1.00  0.00           H
ATOM   2300  CD2 PHE A 150      30.780  59.210  38.860  1.00  0.00           C
ATOM   2301  HD2 PHE A 150      29.800  59.090  39.300  1.00  0.00           H
ATOM   2302  CE2 PHE A 150      31.830  58.770  39.570  1.00  0.00           C
ATOM   2303  HE2 PHE A 150      31.580  58.280  40.500  1.00  0.00           H
ATOM   2304  C   PHE A 150      29.720  58.180  35.150  1.00  0.00           C
ATOM   2305  O   PHE A 150      30.240  57.090  35.400  1.00  0.00           O
ATOM   2306  N   ASN A 151      29.940  58.860  34.040  1.00  0.00           N
ATOM   2307  HN  ASN A 151      29.420  59.700  33.910  1.00  0.00           H
ATOM   2308  CA  ASN A 151      31.020  58.610  33.140  1.00  0.00           C
ATOM   2309  HA  ASN A 151      31.600  57.820  33.590  1.00  0.00           H
ATOM   2310  CB  ASN A 151      30.650  58.030  31.750  1.00  0.00           C
ATOM   2311  HB1 ASN A 151      31.470  58.040  31.000  1.00  0.00           H
ATOM   2312  HB2 ASN A 151      29.860  58.670  31.290  1.00  0.00           H
ATOM   2313  CG  ASN A 151      29.950  56.640  31.760  1.00  0.00           C
ATOM   2314  OD1 ASN A 151      28.930  56.450  31.130  1.00  0.00           O
ATOM   2315  ND2 ASN A 151      30.560  55.640  32.400  1.00  0.00           N
ATOM   2316 1HD2 ASN A 151      30.230  54.710  32.220  1.00  0.00           H
ATOM   2317 2HD2 ASN A 151      31.440  55.760  32.860  1.00  0.00           H
ATOM   2318  C   ASN A 151      31.850  59.870  32.970  1.00  0.00           C
ATOM   2319  O   ASN A 151      31.360  61.010  32.940  1.00  0.00           O
ATOM   2320  N   ILE A 152      33.160  59.750  32.640  1.00  0.00           N
ATOM   2321  HN  ILE A 152      33.570  58.840  32.670  1.00  0.00           H
ATOM   2322  CA  ILE A 152      34.030  60.880  32.390  1.00  0.00           C
ATOM   2323  HA  ILE A 152      33.520  61.830  32.480  1.00  0.00           H
ATOM   2324  CB  ILE A 152      35.370  60.840  33.170  1.00  0.00           C
ATOM   2325  HB  ILE A 152      35.840  59.880  32.850  1.00  0.00           H
ATOM   2326  CG2 ILE A 152      36.260  62.010  32.570  1.00  0.00           C
ATOM   2327 1HG2 ILE A 152      37.210  62.220  33.110  1.00  0.00           H
ATOM   2328 2HG2 ILE A 152      35.650  62.930  32.480  1.00  0.00           H
ATOM   2329 3HG2 ILE A 152      36.620  61.700  31.570  1.00  0.00           H
ATOM   2330  CG1 ILE A 152      35.140  60.830  34.690  1.00  0.00           C
ATOM   2331 1HG1 ILE A 152      36.050  60.600  35.280  1.00  0.00           H
ATOM   2332 2HG1 ILE A 152      34.490  59.960  34.920  1.00  0.00           H
ATOM   2333  CD  ILE A 152      34.350  62.040  35.280  1.00  0.00           C
ATOM   2334  HD1 ILE A 152      33.460  62.430  34.740  1.00  0.00           H
ATOM   2335  HD2 ILE A 152      35.070  62.870  35.400  1.00  0.00           H
ATOM   2336  HD3 ILE A 152      34.000  61.810  36.310  1.00  0.00           H
ATOM   2337  C   ILE A 152      34.370  60.720  30.880  1.00  0.00           C
ATOM   2338  O   ILE A 152      35.050  59.750  30.550  1.00  0.00           O
ATOM   2339  N   ASP A 153      33.940  61.540  29.960  1.00  0.00           N
ATOM   2340  HN  ASP A 153      33.450  62.380  30.200  1.00  0.00           H
ATOM   2341  CA  ASP A 153      34.010  61.250  28.510  1.00  0.00           C
ATOM   2342  HA  ASP A 153      34.620  60.450  28.100  1.00  0.00           H
ATOM   2343  CB  ASP A 153      32.480  61.050  28.190  1.00  0.00           C
ATOM   2344  HB1 ASP A 153      31.970  62.030  28.270  1.00  0.00           H
ATOM   2345  HB2 ASP A 153      32.070  60.290  28.890  1.00  0.00           H
ATOM   2346  CG  ASP A 153      32.220  60.510  26.810  1.00  0.00           C
ATOM   2347  OD1 ASP A 153      33.090  60.140  26.000  1.00  0.00           O
ATOM   2348  OD2 ASP A 153      31.050  60.720  26.360  1.00  0.00           O
ATOM   2349  C   ASP A 153      34.490  62.560  27.740  1.00  0.00           C
ATOM   2350  O   ASP A 153      33.730  63.510  27.630  1.00  0.00           O
ATOM   2351  N   TYR A 154      35.690  62.590  27.140  1.00  0.00           N
ATOM   2352  HN  TYR A 154      36.190  61.760  26.890  1.00  0.00           H
ATOM   2353  CA  TYR A 154      36.160  63.770  26.490  1.00  0.00           C
ATOM   2354  HA  TYR A 154      37.180  63.560  26.210  1.00  0.00           H
ATOM   2355  CB  TYR A 154      35.390  64.060  25.120  1.00  0.00           C
ATOM   2356  HB1 TYR A 154      35.640  65.050  24.670  1.00  0.00           H
ATOM   2357  HB2 TYR A 154      34.290  64.000  25.240  1.00  0.00           H
ATOM   2358  CG  TYR A 154      35.960  63.040  24.090  1.00  0.00           C
ATOM   2359  CD1 TYR A 154      35.060  62.100  23.520  1.00  0.00           C
ATOM   2360  HD1 TYR A 154      34.090  61.890  23.930  1.00  0.00           H
ATOM   2361  CE1 TYR A 154      35.460  61.290  22.440  1.00  0.00           C
ATOM   2362  HE1 TYR A 154      34.670  60.760  21.920  1.00  0.00           H
ATOM   2363  CZ  TYR A 154      36.840  61.230  22.030  1.00  0.00           C
ATOM   2364  OH  TYR A 154      37.280  60.370  20.910  1.00  0.00           O
ATOM   2365  HH  TYR A 154      36.530  59.780  20.830  1.00  0.00           H
ATOM   2366  CD2 TYR A 154      37.260  63.070  23.670  1.00  0.00           C
ATOM   2367  HD2 TYR A 154      37.900  63.870  24.000  1.00  0.00           H
ATOM   2368  CE2 TYR A 154      37.700  62.120  22.690  1.00  0.00           C
ATOM   2369  HE2 TYR A 154      38.740  62.180  22.390  1.00  0.00           H
ATOM   2370  C   TYR A 154      36.400  64.930  27.460  1.00  0.00           C
ATOM   2371  O   TYR A 154      37.310  64.950  28.280  1.00  0.00           O
ATOM   2372  N   ASP A 155      35.690  65.970  27.220  1.00  0.00           N
ATOM   2373  HN  ASP A 155      35.040  65.830  26.470  1.00  0.00           H
ATOM   2374  CA  ASP A 155      35.680  67.180  27.930  1.00  0.00           C
ATOM   2375  HA  ASP A 155      36.380  67.190  28.750  1.00  0.00           H
ATOM   2376  CB  ASP A 155      35.880  68.360  26.960  1.00  0.00           C
ATOM   2377  HB1 ASP A 155      36.860  68.110  26.490  1.00  0.00           H
ATOM   2378  HB2 ASP A 155      36.050  69.340  27.460  1.00  0.00           H
ATOM   2379  CG  ASP A 155      34.900  68.490  25.740  1.00  0.00           C
ATOM   2380  OD1 ASP A 155      34.680  67.560  25.000  1.00  0.00           O
ATOM   2381  OD2 ASP A 155      34.540  69.620  25.420  1.00  0.00           O
ATOM   2382  C   ASP A 155      34.340  67.290  28.800  1.00  0.00           C
ATOM   2383  O   ASP A 155      33.980  68.420  29.250  1.00  0.00           O
ATOM   2384  N   CYS A 156      33.530  66.270  29.020  1.00  0.00           N
ATOM   2385  HN  CYS A 156      33.810  65.460  28.500  1.00  0.00           H
ATOM   2386  CA  CYS A 156      32.210  66.280  29.690  1.00  0.00           C
ATOM   2387  HA  CYS A 156      31.950  67.250  30.100  1.00  0.00           H
ATOM   2388  CB  CYS A 156      31.050  66.100  28.630  1.00  0.00           C
ATOM   2389  HB1 CYS A 156      31.170  65.080  28.200  1.00  0.00           H
ATOM   2390  HB2 CYS A 156      31.370  66.760  27.800  1.00  0.00           H
ATOM   2391  SG  CYS A 156      29.320  66.350  29.160  1.00  0.00           S
ATOM   2392  HG1 CYS A 156      29.250  67.590  28.700  1.00  0.00           H
ATOM   2393  C   CYS A 156      31.960  65.170  30.650  1.00  0.00           C
ATOM   2394  O   CYS A 156      32.320  64.010  30.400  1.00  0.00           O
ATOM   2395  N   VAL A 157      31.290  65.440  31.830  1.00  0.00           N
ATOM   2396  HN  VAL A 157      31.020  66.390  31.960  1.00  0.00           H
ATOM   2397  CA  VAL A 157      31.010  64.460  32.830  1.00  0.00           C
ATOM   2398  HA  VAL A 157      31.590  63.560  32.710  1.00  0.00           H
ATOM   2399  CB  VAL A 157      31.280  65.100  34.220  1.00  0.00           C
ATOM   2400  HB  VAL A 157      30.610  65.980  34.360  1.00  0.00           H
ATOM   2401  CG1 VAL A 157      30.990  64.080  35.340  1.00  0.00           C
ATOM   2402 1HG1 VAL A 157      29.910  63.870  35.420  1.00  0.00           H
ATOM   2403 2HG1 VAL A 157      31.420  64.390  36.320  1.00  0.00           H
ATOM   2404 3HG1 VAL A 157      31.450  63.130  35.000  1.00  0.00           H
ATOM   2405  CG2 VAL A 157      32.740  65.520  34.170  1.00  0.00           C
ATOM   2406 1HG2 VAL A 157      32.950  66.450  33.600  1.00  0.00           H
ATOM   2407 2HG2 VAL A 157      33.480  64.750  33.870  1.00  0.00           H
ATOM   2408 3HG2 VAL A 157      32.960  65.760  35.230  1.00  0.00           H
ATOM   2409  C   VAL A 157      29.520  64.090  32.700  1.00  0.00           C
ATOM   2410  O   VAL A 157      28.610  64.910  32.770  1.00  0.00           O
ATOM   2411  N   SER A 158      29.310  62.820  32.360  1.00  0.00           N
ATOM   2412  HN  SER A 158      30.070  62.200  32.160  1.00  0.00           H
ATOM   2413  CA  SER A 158      28.030  62.290  32.060  1.00  0.00           C
ATOM   2414  HA  SER A 158      27.430  63.060  31.600  1.00  0.00           H
ATOM   2415  CB  SER A 158      27.930  61.050  31.090  1.00  0.00           C
ATOM   2416  HB1 SER A 158      26.950  61.150  30.580  1.00  0.00           H
ATOM   2417  HB2 SER A 158      28.020  60.030  31.540  1.00  0.00           H
ATOM   2418  OG  SER A 158      29.000  61.120  30.060  1.00  0.00           O
ATOM   2419  HG1 SER A 158      28.830  60.370  29.500  1.00  0.00           H
ATOM   2420  C   SER A 158      27.440  61.860  33.330  1.00  0.00           C
ATOM   2421  O   SER A 158      28.030  61.130  34.140  1.00  0.00           O
ATOM   2422  N   PHE A 159      26.200  62.260  33.500  1.00  0.00           N
ATOM   2423  HN  PHE A 159      25.760  62.810  32.800  1.00  0.00           H
ATOM   2424  CA  PHE A 159      25.500  61.840  34.740  1.00  0.00           C
ATOM   2425  HA  PHE A 159      26.180  61.400  35.450  1.00  0.00           H
ATOM   2426  CB  PHE A 159      24.870  63.030  35.450  1.00  0.00           C
ATOM   2427  HB1 PHE A 159      24.050  62.760  36.160  1.00  0.00           H
ATOM   2428  HB2 PHE A 159      24.520  63.760  34.680  1.00  0.00           H
ATOM   2429  CG  PHE A 159      25.950  63.840  36.240  1.00  0.00           C
ATOM   2430  CD1 PHE A 159      26.440  63.410  37.490  1.00  0.00           C
ATOM   2431  HD1 PHE A 159      26.150  62.430  37.840  1.00  0.00           H
ATOM   2432  CE1 PHE A 159      27.440  64.130  38.160  1.00  0.00           C
ATOM   2433  HE1 PHE A 159      27.790  63.730  39.110  1.00  0.00           H
ATOM   2434  CZ  PHE A 159      27.900  65.300  37.530  1.00  0.00           C
ATOM   2435  HZ  PHE A 159      28.740  65.860  37.920  1.00  0.00           H
ATOM   2436  CD2 PHE A 159      26.450  65.010  35.600  1.00  0.00           C
ATOM   2437  HD2 PHE A 159      26.200  65.450  34.640  1.00  0.00           H
ATOM   2438  CE2 PHE A 159      27.500  65.650  36.240  1.00  0.00           C
ATOM   2439  HE2 PHE A 159      27.910  66.460  35.650  1.00  0.00           H
ATOM   2440  C   PHE A 159      24.490  60.770  34.340  1.00  0.00           C
ATOM   2441  O   PHE A 159      23.590  60.910  33.550  1.00  0.00           O
ATOM   2442  N   CYS A 160      24.860  59.570  34.820  1.00  0.00           N
ATOM   2443  HN  CYS A 160      25.600  59.590  35.490  1.00  0.00           H
ATOM   2444  CA  CYS A 160      24.250  58.290  34.410  1.00  0.00           C
ATOM   2445  HA  CYS A 160      23.900  58.360  33.390  1.00  0.00           H
ATOM   2446  CB  CYS A 160      25.370  57.300  34.310  1.00  0.00           C
ATOM   2447  HB1 CYS A 160      24.970  56.310  34.000  1.00  0.00           H
ATOM   2448  HB2 CYS A 160      25.840  57.050  35.280  1.00  0.00           H
ATOM   2449  SG  CYS A 160      26.610  57.770  33.150  1.00  0.00           S
ATOM   2450  HG1 CYS A 160      27.560  56.840  33.190  1.00  0.00           H
ATOM   2451  C   CYS A 160      23.120  57.690  35.240  1.00  0.00           C
ATOM   2452  O   CYS A 160      21.990  57.440  34.730  1.00  0.00           O
ATOM   2453  N   TYR A 161      23.330  57.560  36.590  1.00  0.00           N
ATOM   2454  HN  TYR A 161      24.240  57.790  36.940  1.00  0.00           H
ATOM   2455  CA  TYR A 161      22.430  56.860  37.490  1.00  0.00           C
ATOM   2456  HA  TYR A 161      21.470  56.670  37.040  1.00  0.00           H
ATOM   2457  CB  TYR A 161      23.060  55.410  37.670  1.00  0.00           C
ATOM   2458  HB1 TYR A 161      24.130  55.520  37.930  1.00  0.00           H
ATOM   2459  HB2 TYR A 161      23.000  54.900  36.680  1.00  0.00           H
ATOM   2460  CG  TYR A 161      22.480  54.450  38.730  1.00  0.00           C
ATOM   2461  CD1 TYR A 161      21.350  53.660  38.370  1.00  0.00           C
ATOM   2462  HD1 TYR A 161      21.070  53.740  37.330  1.00  0.00           H
ATOM   2463  CE1 TYR A 161      20.810  52.710  39.230  1.00  0.00           C
ATOM   2464  HE1 TYR A 161      19.960  52.110  38.960  1.00  0.00           H
ATOM   2465  CZ  TYR A 161      21.340  52.660  40.530  1.00  0.00           C
ATOM   2466  OH  TYR A 161      20.980  51.570  41.390  1.00  0.00           O
ATOM   2467  HH  TYR A 161      20.370  50.980  40.950  1.00  0.00           H
ATOM   2468  CD2 TYR A 161      23.010  54.380  40.000  1.00  0.00           C
ATOM   2469  HD2 TYR A 161      23.850  55.000  40.290  1.00  0.00           H
ATOM   2470  CE2 TYR A 161      22.460  53.460  40.890  1.00  0.00           C
ATOM   2471  HE2 TYR A 161      22.870  53.450  41.890  1.00  0.00           H
ATOM   2472  C   TYR A 161      22.210  57.560  38.790  1.00  0.00           C
ATOM   2473  O   TYR A 161      23.150  58.170  39.330  1.00  0.00           O
ATOM   2474  N   MET A 162      21.040  57.450  39.480  1.00  0.00           N
ATOM   2475  HN  MET A 162      20.240  56.960  39.120  1.00  0.00           H
ATOM   2476  CA  MET A 162      20.900  57.860  40.890  1.00  0.00           C
ATOM   2477  HA  MET A 162      21.880  58.030  41.320  1.00  0.00           H
ATOM   2478  CB  MET A 162      20.050  59.080  41.200  1.00  0.00           C
ATOM   2479  HB1 MET A 162      20.410  59.470  42.180  1.00  0.00           H
ATOM   2480  HB2 MET A 162      18.950  58.960  41.310  1.00  0.00           H
ATOM   2481  CG  MET A 162      20.110  60.190  40.100  1.00  0.00           C
ATOM   2482  HG1 MET A 162      19.760  59.780  39.130  1.00  0.00           H
ATOM   2483  HG2 MET A 162      21.200  60.400  40.080  1.00  0.00           H
ATOM   2484  SD  MET A 162      19.350  61.770  40.670  1.00  0.00           S
ATOM   2485  CE  MET A 162      20.560  62.340  41.890  1.00  0.00           C
ATOM   2486  HE1 MET A 162      21.500  61.750  41.990  1.00  0.00           H
ATOM   2487  HE2 MET A 162      20.180  62.420  42.930  1.00  0.00           H
ATOM   2488  HE3 MET A 162      20.860  63.370  41.620  1.00  0.00           H
ATOM   2489  C   MET A 162      20.330  56.680  41.520  1.00  0.00           C
ATOM   2490  O   MET A 162      19.340  56.130  41.040  1.00  0.00           O
ATOM   2491  N   HSD A 163      20.950  56.280  42.630  1.00  0.00           N
ATOM   2492  HN  HSD A 163      21.820  56.680  42.900  1.00  0.00           H
ATOM   2493  CA  HSD A 163      20.310  55.190  43.400  1.00  0.00           C
ATOM   2494  HA  HSD A 163      19.960  54.420  42.720  1.00  0.00           H
ATOM   2495  CB  HSD A 163      21.300  54.530  44.430  1.00  0.00           C
ATOM   2496  HB1 HSD A 163      21.820  55.280  45.070  1.00  0.00           H
ATOM   2497  HB2 HSD A 163      22.080  53.890  43.980  1.00  0.00           H
ATOM   2498  ND1 HSD A 163      20.090  52.450  44.930  1.00  0.00           N
ATOM   2499  HD1 HSD A 163      19.800  52.210  44.000  1.00  0.00           H
ATOM   2500  CG  HSD A 163      20.720  53.580  45.380  1.00  0.00           C
ATOM   2501  CE1 HSD A 163      19.800  51.730  46.050  1.00  0.00           C
ATOM   2502  HE1 HSD A 163      19.400  50.720  45.980  1.00  0.00           H
ATOM   2503  NE2 HSD A 163      20.210  52.330  47.170  1.00  0.00           N
ATOM   2504  CD2 HSD A 163      20.770  53.510  46.730  1.00  0.00           C
ATOM   2505  HD2 HSD A 163      21.320  54.190  47.370  1.00  0.00           H
ATOM   2506  C   HSD A 163      18.990  55.630  43.990  1.00  0.00           C
ATOM   2507  O   HSD A 163      18.820  56.830  44.210  1.00  0.00           O
ATOM   2508  N   HSP A 164      18.020  54.650  44.180  1.00  0.00           N
ATOM   2509  HN  HSP A 164      18.140  53.680  43.940  1.00  0.00           H
ATOM   2510  CA  HSP A 164      16.830  54.830  44.960  1.00  0.00           C
ATOM   2511  HA  HSP A 164      16.970  55.740  45.520  1.00  0.00           H
ATOM   2512  CB  HSP A 164      15.720  54.990  43.990  1.00  0.00           C
ATOM   2513  HB1 HSP A 164      14.710  55.110  44.450  1.00  0.00           H
ATOM   2514  HB2 HSP A 164      15.700  54.070  43.380  1.00  0.00           H
ATOM   2515  CD2 HSP A 164      16.370  56.750  42.050  1.00  0.00           C
ATOM   2516  HD2 HSP A 164      16.870  56.050  41.400  1.00  0.00           H
ATOM   2517  CG  HSP A 164      15.830  56.340  43.180  1.00  0.00           C
ATOM   2518  NE2 HSP A 164      16.120  58.110  41.850  1.00  0.00           N
ATOM   2519  HE2 HSP A 164      16.380  58.570  41.000  1.00  0.00           H
ATOM   2520  ND1 HSP A 164      15.300  57.480  43.730  1.00  0.00           N
ATOM   2521  HD1 HSP A 164      14.670  57.410  44.500  1.00  0.00           H
ATOM   2522  CE1 HSP A 164      15.480  58.510  42.910  1.00  0.00           C
ATOM   2523  HE1 HSP A 164      15.030  59.450  43.130  1.00  0.00           H
ATOM   2524  C   HSP A 164      16.420  53.730  45.980  1.00  0.00           C
ATOM   2525  O   HSP A 164      15.720  54.080  46.980  1.00  0.00           O
ATOM   2526  N   MET A 165      16.810  52.440  45.790  1.00  0.00           N
ATOM   2527  HN  MET A 165      17.090  52.190  44.870  1.00  0.00           H
ATOM   2528  CA  MET A 165      16.410  51.400  46.840  1.00  0.00           C
ATOM   2529  HA  MET A 165      16.800  51.790  47.770  1.00  0.00           H
ATOM   2530  CB  MET A 165      14.920  51.070  46.810  1.00  0.00           C
ATOM   2531  HB1 MET A 165      14.370  52.000  47.060  1.00  0.00           H
ATOM   2532  HB2 MET A 165      14.670  50.360  47.630  1.00  0.00           H
ATOM   2533  CG  MET A 165      14.170  50.600  45.480  1.00  0.00           C
ATOM   2534  HG1 MET A 165      13.140  50.310  45.790  1.00  0.00           H
ATOM   2535  HG2 MET A 165      14.680  49.670  45.160  1.00  0.00           H
ATOM   2536  SD  MET A 165      14.040  51.760  44.060  1.00  0.00           S
ATOM   2537  CE  MET A 165      12.270  51.320  43.670  1.00  0.00           C
ATOM   2538  HE1 MET A 165      11.460  51.720  44.310  1.00  0.00           H
ATOM   2539  HE2 MET A 165      12.140  50.220  43.570  1.00  0.00           H
ATOM   2540  HE3 MET A 165      12.000  51.660  42.650  1.00  0.00           H
ATOM   2541  C   MET A 165      17.140  50.080  46.560  1.00  0.00           C
ATOM   2542  O   MET A 165      17.620  49.940  45.400  1.00  0.00           O
ATOM   2543  N   GLU A 166      17.330  49.220  47.540  1.00  0.00           N
ATOM   2544  HN  GLU A 166      17.010  49.490  48.450  1.00  0.00           H
ATOM   2545  CA  GLU A 166      17.760  47.870  47.330  1.00  0.00           C
ATOM   2546  HA  GLU A 166      18.460  47.830  46.510  1.00  0.00           H
ATOM   2547  CB  GLU A 166      18.510  47.350  48.590  1.00  0.00           C
ATOM   2548  HB1 GLU A 166      17.840  47.400  49.480  1.00  0.00           H
ATOM   2549  HB2 GLU A 166      19.470  47.870  48.800  1.00  0.00           H
ATOM   2550  CG  GLU A 166      18.990  45.850  48.500  1.00  0.00           C
ATOM   2551  HG1 GLU A 166      19.760  45.690  47.720  1.00  0.00           H
ATOM   2552  HG2 GLU A 166      18.070  45.290  48.230  1.00  0.00           H
ATOM   2553  CD  GLU A 166      19.550  45.210  49.770  1.00  0.00           C
ATOM   2554  OE1 GLU A 166      18.800  44.810  50.680  1.00  0.00           O
ATOM   2555  OE2 GLU A 166      20.800  45.160  49.860  1.00  0.00           O
ATOM   2556  C   GLU A 166      16.460  47.160  47.180  1.00  0.00           C
ATOM   2557  O   GLU A 166      15.510  47.410  47.980  1.00  0.00           O
ATOM   2558  N   LEU A 167      16.340  46.200  46.190  1.00  0.00           N
ATOM   2559  HN  LEU A 167      17.000  45.730  45.600  1.00  0.00           H
ATOM   2560  CA  LEU A 167      15.090  45.460  46.130  1.00  0.00           C
ATOM   2561  HA  LEU A 167      14.270  46.050  46.530  1.00  0.00           H
ATOM   2562  CB  LEU A 167      14.780  45.060  44.670  1.00  0.00           C
ATOM   2563  HB1 LEU A 167      14.100  44.190  44.540  1.00  0.00           H
ATOM   2564  HB2 LEU A 167      15.710  44.610  44.240  1.00  0.00           H
ATOM   2565  CG  LEU A 167      14.380  46.240  43.760  1.00  0.00           C
ATOM   2566  HG  LEU A 167      15.060  47.110  43.900  1.00  0.00           H
ATOM   2567  CD1 LEU A 167      14.490  45.850  42.250  1.00  0.00           C
ATOM   2568 1HD1 LEU A 167      14.070  46.710  41.680  1.00  0.00           H
ATOM   2569 2HD1 LEU A 167      13.720  45.120  41.940  1.00  0.00           H
ATOM   2570 3HD1 LEU A 167      15.490  45.500  41.910  1.00  0.00           H
ATOM   2571  CD2 LEU A 167      12.940  46.760  44.040  1.00  0.00           C
ATOM   2572 1HD2 LEU A 167      12.580  47.560  43.370  1.00  0.00           H
ATOM   2573 2HD2 LEU A 167      12.770  47.110  45.080  1.00  0.00           H
ATOM   2574 3HD2 LEU A 167      12.280  45.880  43.920  1.00  0.00           H
ATOM   2575  C   LEU A 167      15.070  44.280  47.020  1.00  0.00           C
ATOM   2576  O   LEU A 167      16.160  43.850  47.500  1.00  0.00           O
ATOM   2577  N   PRO A 168      13.980  43.590  47.420  1.00  0.00           N
ATOM   2578  CD  PRO A 168      12.680  44.230  47.570  1.00  0.00           C
ATOM   2579  HD1 PRO A 168      12.250  44.270  46.550  1.00  0.00           H
ATOM   2580  HD2 PRO A 168      12.720  45.280  47.920  1.00  0.00           H
ATOM   2581  CA  PRO A 168      14.100  42.360  48.270  1.00  0.00           C
ATOM   2582  HA  PRO A 168      14.620  42.420  49.220  1.00  0.00           H
ATOM   2583  CB  PRO A 168      12.600  41.990  48.470  1.00  0.00           C
ATOM   2584  HB1 PRO A 168      12.480  41.330  49.350  1.00  0.00           H
ATOM   2585  HB2 PRO A 168      12.190  41.390  47.630  1.00  0.00           H
ATOM   2586  CG  PRO A 168      11.820  43.350  48.510  1.00  0.00           C
ATOM   2587  HG1 PRO A 168      10.740  43.220  48.270  1.00  0.00           H
ATOM   2588  HG2 PRO A 168      11.800  43.730  49.560  1.00  0.00           H
ATOM   2589  C   PRO A 168      14.890  41.260  47.530  1.00  0.00           C
ATOM   2590  O   PRO A 168      15.340  40.310  48.140  1.00  0.00           O
ATOM   2591  N   THR A 169      15.180  41.370  46.230  1.00  0.00           N
ATOM   2592  HN  THR A 169      14.750  42.070  45.660  1.00  0.00           H
ATOM   2593  CA  THR A 169      15.980  40.420  45.500  1.00  0.00           C
ATOM   2594  HA  THR A 169      15.730  39.410  45.790  1.00  0.00           H
ATOM   2595  CB  THR A 169      15.660  40.530  43.970  1.00  0.00           C
ATOM   2596  HB  THR A 169      16.480  40.980  43.360  1.00  0.00           H
ATOM   2597  OG1 THR A 169      14.520  41.320  43.630  1.00  0.00           O
ATOM   2598  HG1 THR A 169      13.880  40.970  44.260  1.00  0.00           H
ATOM   2599  CG2 THR A 169      15.330  39.180  43.470  1.00  0.00           C
ATOM   2600 1HG2 THR A 169      15.180  39.120  42.370  1.00  0.00           H
ATOM   2601 2HG2 THR A 169      14.380  38.820  43.910  1.00  0.00           H
ATOM   2602 3HG2 THR A 169      16.030  38.340  43.650  1.00  0.00           H
ATOM   2603  C   THR A 169      17.450  40.600  45.670  1.00  0.00           C
ATOM   2604  O   THR A 169      18.240  40.050  44.880  1.00  0.00           O
ATOM   2605  N   GLY A 170      17.940  41.400  46.640  1.00  0.00           N
ATOM   2606  HN  GLY A 170      17.400  42.010  47.220  1.00  0.00           H
ATOM   2607  CA  GLY A 170      19.440  41.460  46.880  1.00  0.00           C
ATOM   2608  HA1 GLY A 170      19.920  40.500  46.840  1.00  0.00           H
ATOM   2609  HA2 GLY A 170      19.540  41.860  47.870  1.00  0.00           H
ATOM   2610  C   GLY A 170      20.240  42.280  45.800  1.00  0.00           C
ATOM   2611  O   GLY A 170      21.250  41.750  45.400  1.00  0.00           O
ATOM   2612  N   VAL A 171      19.750  43.360  45.260  1.00  0.00           N
ATOM   2613  HN  VAL A 171      18.790  43.490  45.530  1.00  0.00           H
ATOM   2614  CA  VAL A 171      20.340  44.210  44.200  1.00  0.00           C
ATOM   2615  HA  VAL A 171      21.410  44.250  44.360  1.00  0.00           H
ATOM   2616  CB  VAL A 171      19.970  43.790  42.770  1.00  0.00           C
ATOM   2617  HB  VAL A 171      20.330  44.530  42.020  1.00  0.00           H
ATOM   2618  CG1 VAL A 171      20.740  42.560  42.320  1.00  0.00           C
ATOM   2619 1HG1 VAL A 171      21.840  42.680  42.280  1.00  0.00           H
ATOM   2620 2HG1 VAL A 171      20.390  42.240  41.320  1.00  0.00           H
ATOM   2621 3HG1 VAL A 171      20.430  41.640  42.870  1.00  0.00           H
ATOM   2622  CG2 VAL A 171      18.450  43.620  42.640  1.00  0.00           C
ATOM   2623 1HG2 VAL A 171      17.940  44.610  42.720  1.00  0.00           H
ATOM   2624 2HG2 VAL A 171      18.060  42.830  43.310  1.00  0.00           H
ATOM   2625 3HG2 VAL A 171      18.230  43.270  41.610  1.00  0.00           H
ATOM   2626  C   VAL A 171      19.770  45.630  44.340  1.00  0.00           C
ATOM   2627  O   VAL A 171      18.840  45.950  45.050  1.00  0.00           O
ATOM   2628  N   HSD A 172      20.400  46.700  43.760  1.00  0.00           N
ATOM   2629  HN  HSD A 172      21.230  46.550  43.230  1.00  0.00           H
ATOM   2630  CA  HSD A 172      20.160  48.170  43.910  1.00  0.00           C
ATOM   2631  HA  HSD A 172      19.410  48.400  44.650  1.00  0.00           H
ATOM   2632  CB  HSD A 172      21.450  48.850  44.490  1.00  0.00           C
ATOM   2633  HB1 HSD A 172      21.230  49.940  44.550  1.00  0.00           H
ATOM   2634  HB2 HSD A 172      22.300  48.680  43.800  1.00  0.00           H
ATOM   2635  ND1 HSD A 172      22.660  47.360  46.250  1.00  0.00           N
ATOM   2636  HD1 HSD A 172      23.090  46.790  45.560  1.00  0.00           H
ATOM   2637  CG  HSD A 172      21.810  48.410  45.940  1.00  0.00           C
ATOM   2638  CE1 HSD A 172      22.710  47.280  47.550  1.00  0.00           C
ATOM   2639  HE1 HSD A 172      23.260  46.460  48.020  1.00  0.00           H
ATOM   2640  NE2 HSD A 172      21.970  48.180  48.140  1.00  0.00           N
ATOM   2641  CD2 HSD A 172      21.490  48.960  47.120  1.00  0.00           C
ATOM   2642  HD2 HSD A 172      20.820  49.760  47.380  1.00  0.00           H
ATOM   2643  C   HSD A 172      19.610  48.840  42.640  1.00  0.00           C
ATOM   2644  O   HSD A 172      20.150  48.750  41.530  1.00  0.00           O
ATOM   2645  N   ALA A 173      18.480  49.600  42.740  1.00  0.00           N
ATOM   2646  HN  ALA A 173      18.020  49.700  43.620  1.00  0.00           H
ATOM   2647  CA  ALA A 173      17.620  50.080  41.680  1.00  0.00           C
ATOM   2648  HA  ALA A 173      17.890  49.780  40.680  1.00  0.00           H
ATOM   2649  CB  ALA A 173      16.160  49.590  41.850  1.00  0.00           C
ATOM   2650  HB1 ALA A 173      15.960  49.750  42.930  1.00  0.00           H
ATOM   2651  HB2 ALA A 173      16.180  48.500  41.670  1.00  0.00           H
ATOM   2652  HB3 ALA A 173      15.400  50.150  41.250  1.00  0.00           H
ATOM   2653  C   ALA A 173      17.530  51.610  41.780  1.00  0.00           C
ATOM   2654  O   ALA A 173      17.850  52.230  42.860  1.00  0.00           O
ATOM   2655  N   GLY A 174      17.290  52.230  40.620  1.00  0.00           N
ATOM   2656  HN  GLY A 174      17.060  51.780  39.750  1.00  0.00           H
ATOM   2657  CA  GLY A 174      17.530  53.650  40.430  1.00  0.00           C
ATOM   2658  HA1 GLY A 174      18.580  53.850  40.250  1.00  0.00           H
ATOM   2659  HA2 GLY A 174      17.150  54.220  41.260  1.00  0.00           H
ATOM   2660  C   GLY A 174      16.970  54.280  39.120  1.00  0.00           C
ATOM   2661  O   GLY A 174      16.230  53.580  38.410  1.00  0.00           O
ATOM   2662  N   THR A 175      17.380  55.520  38.760  1.00  0.00           N
ATOM   2663  HN  THR A 175      18.120  55.850  39.340  1.00  0.00           H
ATOM   2664  CA  THR A 175      16.860  56.460  37.750  1.00  0.00           C
ATOM   2665  HA  THR A 175      16.180  55.930  37.100  1.00  0.00           H
ATOM   2666  CB  THR A 175      16.220  57.670  38.360  1.00  0.00           C
ATOM   2667  HB  THR A 175      16.080  58.450  37.590  1.00  0.00           H
ATOM   2668  OG1 THR A 175      17.140  58.440  39.250  1.00  0.00           O
ATOM   2669  HG1 THR A 175      17.780  58.790  38.640  1.00  0.00           H
ATOM   2670  CG2 THR A 175      14.960  57.220  39.140  1.00  0.00           C
ATOM   2671 1HG2 THR A 175      14.150  56.980  38.420  1.00  0.00           H
ATOM   2672 2HG2 THR A 175      14.550  58.010  39.800  1.00  0.00           H
ATOM   2673 3HG2 THR A 175      15.140  56.430  39.890  1.00  0.00           H
ATOM   2674  C   THR A 175      17.940  57.010  36.870  1.00  0.00           C
ATOM   2675  O   THR A 175      19.110  57.060  37.220  1.00  0.00           O
ATOM   2676  N   ASP A 176      17.600  57.570  35.720  1.00  0.00           N
ATOM   2677  HN  ASP A 176      16.630  57.700  35.520  1.00  0.00           H
ATOM   2678  CA  ASP A 176      18.440  58.440  35.000  1.00  0.00           C
ATOM   2679  HA  ASP A 176      19.440  58.090  35.220  1.00  0.00           H
ATOM   2680  CB  ASP A 176      18.230  58.260  33.450  1.00  0.00           C
ATOM   2681  HB1 ASP A 176      17.940  57.200  33.300  1.00  0.00           H
ATOM   2682  HB2 ASP A 176      19.200  58.450  32.940  1.00  0.00           H
ATOM   2683  CG  ASP A 176      17.130  59.090  32.870  1.00  0.00           C
ATOM   2684  OD1 ASP A 176      17.140  59.080  31.620  1.00  0.00           O
ATOM   2685  OD2 ASP A 176      16.330  59.660  33.610  1.00  0.00           O
ATOM   2686  C   ASP A 176      18.420  59.880  35.590  1.00  0.00           C
ATOM   2687  O   ASP A 176      17.720  60.120  36.570  1.00  0.00           O
ATOM   2688  N   LEU A 177      19.030  60.890  34.950  1.00  0.00           N
ATOM   2689  HN  LEU A 177      19.490  60.780  34.070  1.00  0.00           H
ATOM   2690  CA  LEU A 177      18.950  62.320  35.380  1.00  0.00           C
ATOM   2691  HA  LEU A 177      18.640  62.200  36.400  1.00  0.00           H
ATOM   2692  CB  LEU A 177      20.330  63.120  35.420  1.00  0.00           C
ATOM   2693  HB1 LEU A 177      20.090  64.200  35.310  1.00  0.00           H
ATOM   2694  HB2 LEU A 177      20.960  62.710  34.610  1.00  0.00           H
ATOM   2695  CG  LEU A 177      21.090  63.050  36.770  1.00  0.00           C
ATOM   2696  HG  LEU A 177      22.010  63.640  36.590  1.00  0.00           H
ATOM   2697  CD1 LEU A 177      20.340  63.800  37.940  1.00  0.00           C
ATOM   2698 1HD1 LEU A 177      20.960  63.950  38.850  1.00  0.00           H
ATOM   2699 2HD1 LEU A 177      19.480  63.190  38.300  1.00  0.00           H
ATOM   2700 3HD1 LEU A 177      19.870  64.760  37.650  1.00  0.00           H
ATOM   2701  CD2 LEU A 177      21.460  61.610  37.160  1.00  0.00           C
ATOM   2702 1HD2 LEU A 177      22.130  61.190  36.390  1.00  0.00           H
ATOM   2703 2HD2 LEU A 177      20.540  61.020  37.370  1.00  0.00           H
ATOM   2704 3HD2 LEU A 177      22.050  61.700  38.100  1.00  0.00           H
ATOM   2705  C   LEU A 177      17.900  63.130  34.610  1.00  0.00           C
ATOM   2706  O   LEU A 177      17.620  64.280  34.940  1.00  0.00           O
ATOM   2707  N   GLU A 178      17.240  62.550  33.560  1.00  0.00           N
ATOM   2708  HN  GLU A 178      17.610  61.680  33.240  1.00  0.00           H
ATOM   2709  CA  GLU A 178      16.080  63.060  32.930  1.00  0.00           C
ATOM   2710  HA  GLU A 178      16.240  64.130  32.850  1.00  0.00           H
ATOM   2711  CB  GLU A 178      15.780  62.510  31.550  1.00  0.00           C
ATOM   2712  HB1 GLU A 178      14.750  62.740  31.190  1.00  0.00           H
ATOM   2713  HB2 GLU A 178      15.940  61.420  31.670  1.00  0.00           H
ATOM   2714  CG  GLU A 178      16.960  63.100  30.570  1.00  0.00           C
ATOM   2715  HG1 GLU A 178      17.960  62.720  30.870  1.00  0.00           H
ATOM   2716  HG2 GLU A 178      16.940  64.200  30.690  1.00  0.00           H
ATOM   2717  CD  GLU A 178      16.670  62.790  29.160  1.00  0.00           C
ATOM   2718  OE1 GLU A 178      15.760  61.960  28.880  1.00  0.00           O
ATOM   2719  OE2 GLU A 178      17.440  63.250  28.250  1.00  0.00           O
ATOM   2720  C   GLU A 178      14.930  62.830  33.880  1.00  0.00           C
ATOM   2721  O   GLU A 178      14.060  63.690  34.180  1.00  0.00           O
ATOM   2722  N   GLY A 179      15.100  61.770  34.770  1.00  0.00           N
ATOM   2723  HN  GLY A 179      15.880  61.170  34.610  1.00  0.00           H
ATOM   2724  CA  GLY A 179      14.440  61.440  35.960  1.00  0.00           C
ATOM   2725  HA1 GLY A 179      13.780  62.280  36.090  1.00  0.00           H
ATOM   2726  HA2 GLY A 179      15.140  61.160  36.730  1.00  0.00           H
ATOM   2727  C   GLY A 179      13.600  60.260  35.890  1.00  0.00           C
ATOM   2728  O   GLY A 179      12.620  60.190  36.580  1.00  0.00           O
ATOM   2729  N   LYS A 180      13.800  59.360  34.950  1.00  0.00           N
ATOM   2730  HN  LYS A 180      14.490  59.540  34.260  1.00  0.00           H
ATOM   2731  CA  LYS A 180      13.010  58.160  34.660  1.00  0.00           C
ATOM   2732  HA  LYS A 180      12.050  58.200  35.140  1.00  0.00           H
ATOM   2733  CB  LYS A 180      12.650  58.150  33.170  1.00  0.00           C
ATOM   2734  HB1 LYS A 180      11.730  58.680  32.870  1.00  0.00           H
ATOM   2735  HB2 LYS A 180      12.440  57.110  32.830  1.00  0.00           H
ATOM   2736  CG  LYS A 180      13.760  58.600  32.200  1.00  0.00           C
ATOM   2737  HG1 LYS A 180      14.710  58.020  32.320  1.00  0.00           H
ATOM   2738  HG2 LYS A 180      13.980  59.620  32.550  1.00  0.00           H
ATOM   2739  CD  LYS A 180      13.320  58.510  30.720  1.00  0.00           C
ATOM   2740  HD1 LYS A 180      12.240  58.780  30.670  1.00  0.00           H
ATOM   2741  HD2 LYS A 180      13.560  57.550  30.230  1.00  0.00           H
ATOM   2742  CE  LYS A 180      13.920  59.660  29.840  1.00  0.00           C
ATOM   2743  HE1 LYS A 180      13.950  60.580  30.450  1.00  0.00           H
ATOM   2744  HE2 LYS A 180      13.460  59.910  28.860  1.00  0.00           H
ATOM   2745  NZ  LYS A 180      15.360  59.410  29.480  1.00  0.00           N
ATOM   2746  HZ1 LYS A 180      15.470  58.570  28.870  1.00  0.00           H
ATOM   2747  HZ2 LYS A 180      16.000  59.290  30.290  1.00  0.00           H
ATOM   2748  HZ3 LYS A 180      15.740  60.270  29.050  1.00  0.00           H
ATOM   2749  C   LYS A 180      13.710  56.870  35.100  1.00  0.00           C
ATOM   2750  O   LYS A 180      14.900  56.680  35.040  1.00  0.00           O
ATOM   2751  N   PHE A 181      12.940  55.910  35.670  1.00  0.00           N
ATOM   2752  HN  PHE A 181      11.950  56.030  35.640  1.00  0.00           H
ATOM   2753  CA  PHE A 181      13.530  54.750  36.330  1.00  0.00           C
ATOM   2754  HA  PHE A 181      14.380  55.170  36.850  1.00  0.00           H
ATOM   2755  CB  PHE A 181      12.500  53.900  37.150  1.00  0.00           C
ATOM   2756  HB1 PHE A 181      12.810  52.840  37.260  1.00  0.00           H
ATOM   2757  HB2 PHE A 181      11.520  54.040  36.650  1.00  0.00           H
ATOM   2758  CG  PHE A 181      12.560  54.370  38.560  1.00  0.00           C
ATOM   2759  CD1 PHE A 181      11.710  55.460  38.990  1.00  0.00           C
ATOM   2760  HD1 PHE A 181      11.230  56.080  38.250  1.00  0.00           H
ATOM   2761  CE1 PHE A 181      11.940  55.980  40.240  1.00  0.00           C
ATOM   2762  HE1 PHE A 181      11.560  56.930  40.590  1.00  0.00           H
ATOM   2763  CZ  PHE A 181      12.860  55.360  41.130  1.00  0.00           C
ATOM   2764  HZ  PHE A 181      12.910  55.730  42.140  1.00  0.00           H
ATOM   2765  CD2 PHE A 181      13.470  53.780  39.510  1.00  0.00           C
ATOM   2766  HD2 PHE A 181      14.070  52.900  39.320  1.00  0.00           H
ATOM   2767  CE2 PHE A 181      13.590  54.310  40.790  1.00  0.00           C
ATOM   2768  HE2 PHE A 181      14.310  53.890  41.480  1.00  0.00           H
ATOM   2769  C   PHE A 181      14.280  53.770  35.400  1.00  0.00           C
ATOM   2770  O   PHE A 181      14.040  53.680  34.190  1.00  0.00           O
ATOM   2771  N   TYR A 182      15.230  52.960  35.830  1.00  0.00           N
ATOM   2772  HN  TYR A 182      15.410  53.050  36.810  1.00  0.00           H
ATOM   2773  CA  TYR A 182      15.720  51.830  35.100  1.00  0.00           C
ATOM   2774  HA  TYR A 182      15.390  51.970  34.080  1.00  0.00           H
ATOM   2775  CB  TYR A 182      17.220  51.840  35.160  1.00  0.00           C
ATOM   2776  HB1 TYR A 182      17.650  50.940  34.670  1.00  0.00           H
ATOM   2777  HB2 TYR A 182      17.600  51.810  36.200  1.00  0.00           H
ATOM   2778  CG  TYR A 182      17.930  53.010  34.480  1.00  0.00           C
ATOM   2779  CD1 TYR A 182      18.510  52.840  33.200  1.00  0.00           C
ATOM   2780  HD1 TYR A 182      18.300  51.940  32.640  1.00  0.00           H
ATOM   2781  CE1 TYR A 182      19.450  53.730  32.670  1.00  0.00           C
ATOM   2782  HE1 TYR A 182      19.870  53.660  31.670  1.00  0.00           H
ATOM   2783  CZ  TYR A 182      19.810  54.810  33.450  1.00  0.00           C
ATOM   2784  OH  TYR A 182      20.790  55.670  32.930  1.00  0.00           O
ATOM   2785  HH  TYR A 182      21.230  56.130  33.650  1.00  0.00           H
ATOM   2786  CD2 TYR A 182      18.310  54.140  35.280  1.00  0.00           C
ATOM   2787  HD2 TYR A 182      17.870  54.180  36.270  1.00  0.00           H
ATOM   2788  CE2 TYR A 182      19.360  54.960  34.840  1.00  0.00           C
ATOM   2789  HE2 TYR A 182      19.820  55.800  35.350  1.00  0.00           H
ATOM   2790  C   TYR A 182      15.010  50.590  35.540  1.00  0.00           C
ATOM   2791  O   TYR A 182      14.920  50.270  36.730  1.00  0.00           O
ATOM   2792  N   GLY A 183      14.450  49.820  34.610  1.00  0.00           N
ATOM   2793  HN  GLY A 183      14.630  50.030  33.650  1.00  0.00           H
ATOM   2794  CA  GLY A 183      13.470  48.700  34.840  1.00  0.00           C
ATOM   2795  HA1 GLY A 183      13.790  48.150  35.710  1.00  0.00           H
ATOM   2796  HA2 GLY A 183      13.480  48.110  33.930  1.00  0.00           H
ATOM   2797  C   GLY A 183      12.110  49.260  35.210  1.00  0.00           C
ATOM   2798  O   GLY A 183      12.020  50.490  35.340  1.00  0.00           O
ATOM   2799  N   PRO A 184      11.080  48.430  35.470  1.00  0.00           N
ATOM   2800  CD  PRO A 184      11.150  46.940  35.460  1.00  0.00           C
ATOM   2801  HD1 PRO A 184      11.600  46.430  36.340  1.00  0.00           H
ATOM   2802  HD2 PRO A 184      11.620  46.480  34.560  1.00  0.00           H
ATOM   2803  CA  PRO A 184       9.800  48.980  35.670  1.00  0.00           C
ATOM   2804  HA  PRO A 184       9.630  49.900  35.140  1.00  0.00           H
ATOM   2805  CB  PRO A 184       8.870  47.850  35.080  1.00  0.00           C
ATOM   2806  HB1 PRO A 184       8.890  47.960  33.980  1.00  0.00           H
ATOM   2807  HB2 PRO A 184       7.830  47.850  35.460  1.00  0.00           H
ATOM   2808  CG  PRO A 184       9.620  46.540  35.530  1.00  0.00           C
ATOM   2809  HG1 PRO A 184       9.470  46.420  36.620  1.00  0.00           H
ATOM   2810  HG2 PRO A 184       9.260  45.620  35.000  1.00  0.00           H
ATOM   2811  C   PRO A 184       9.460  49.250  37.150  1.00  0.00           C
ATOM   2812  O   PRO A 184       8.280  49.100  37.560  1.00  0.00           O
ATOM   2813  N   PHE A 185      10.430  49.860  37.880  1.00  0.00           N
ATOM   2814  HN  PHE A 185      11.250  50.200  37.430  1.00  0.00           H
ATOM   2815  CA  PHE A 185      10.310  50.130  39.300  1.00  0.00           C
ATOM   2816  HA  PHE A 185       9.590  49.450  39.740  1.00  0.00           H
ATOM   2817  CB  PHE A 185      11.720  50.080  40.090  1.00  0.00           C
ATOM   2818  HB1 PHE A 185      11.580  50.200  41.190  1.00  0.00           H
ATOM   2819  HB2 PHE A 185      12.230  50.980  39.700  1.00  0.00           H
ATOM   2820  CG  PHE A 185      12.470  48.830  39.640  1.00  0.00           C
ATOM   2821  CD1 PHE A 185      11.860  47.550  39.620  1.00  0.00           C
ATOM   2822  HD1 PHE A 185      10.880  47.420  40.040  1.00  0.00           H
ATOM   2823  CE1 PHE A 185      12.600  46.410  39.380  1.00  0.00           C
ATOM   2824  HE1 PHE A 185      12.020  45.500  39.450  1.00  0.00           H
ATOM   2825  CZ  PHE A 185      13.900  46.490  38.830  1.00  0.00           C
ATOM   2826  HZ  PHE A 185      14.310  45.550  38.510  1.00  0.00           H
ATOM   2827  CD2 PHE A 185      13.830  48.920  39.220  1.00  0.00           C
ATOM   2828  HD2 PHE A 185      14.400  49.830  39.240  1.00  0.00           H
ATOM   2829  CE2 PHE A 185      14.530  47.760  38.790  1.00  0.00           C
ATOM   2830  HE2 PHE A 185      15.510  47.860  38.370  1.00  0.00           H
ATOM   2831  C   PHE A 185       9.740  51.490  39.430  1.00  0.00           C
ATOM   2832  O   PHE A 185       9.640  52.370  38.550  1.00  0.00           O
ATOM   2833  N   VAL A 186       9.200  51.760  40.650  1.00  0.00           N
ATOM   2834  HN  VAL A 186       9.170  51.030  41.330  1.00  0.00           H
ATOM   2835  CA  VAL A 186       8.610  53.030  41.170  1.00  0.00           C
ATOM   2836  HA  VAL A 186       9.040  53.820  40.580  1.00  0.00           H
ATOM   2837  CB  VAL A 186       7.130  53.100  41.340  1.00  0.00           C
ATOM   2838  HB  VAL A 186       6.760  52.420  42.130  1.00  0.00           H
ATOM   2839  CG1 VAL A 186       6.730  54.550  41.680  1.00  0.00           C
ATOM   2840 1HG1 VAL A 186       5.650  54.680  41.460  1.00  0.00           H
ATOM   2841 2HG1 VAL A 186       7.160  55.260  40.950  1.00  0.00           H
ATOM   2842 3HG1 VAL A 186       7.050  54.730  42.730  1.00  0.00           H
ATOM   2843  CG2 VAL A 186       6.560  52.740  39.940  1.00  0.00           C
ATOM   2844 1HG2 VAL A 186       7.180  53.130  39.110  1.00  0.00           H
ATOM   2845 2HG2 VAL A 186       5.510  53.090  39.840  1.00  0.00           H
ATOM   2846 3HG2 VAL A 186       6.480  51.640  39.780  1.00  0.00           H
ATOM   2847  C   VAL A 186       9.320  53.200  42.480  1.00  0.00           C
ATOM   2848  O   VAL A 186       9.420  52.270  43.190  1.00  0.00           O
ATOM   2849  N   ASP A 187       9.640  54.450  42.820  1.00  0.00           N
ATOM   2850  HN  ASP A 187       9.560  55.190  42.170  1.00  0.00           H
ATOM   2851  CA  ASP A 187       9.920  54.890  44.200  1.00  0.00           C
ATOM   2852  HA  ASP A 187      10.520  54.160  44.720  1.00  0.00           H
ATOM   2853  CB  ASP A 187      10.700  56.170  44.300  1.00  0.00           C
ATOM   2854  HB1 ASP A 187      11.750  55.940  44.040  1.00  0.00           H
ATOM   2855  HB2 ASP A 187      10.630  56.690  45.280  1.00  0.00           H
ATOM   2856  CG  ASP A 187      10.340  57.290  43.310  1.00  0.00           C
ATOM   2857  OD1 ASP A 187       9.690  57.130  42.250  1.00  0.00           O
ATOM   2858  OD2 ASP A 187      10.740  58.420  43.720  1.00  0.00           O
ATOM   2859  C   ASP A 187       8.660  54.990  45.140  1.00  0.00           C
ATOM   2860  O   ASP A 187       8.090  56.070  45.450  1.00  0.00           O
ATOM   2861  N   ARG A 188       8.100  53.870  45.560  1.00  0.00           N
ATOM   2862  HN  ARG A 188       8.520  52.990  45.330  1.00  0.00           H
ATOM   2863  CA  ARG A 188       7.030  53.770  46.480  1.00  0.00           C
ATOM   2864  HA  ARG A 188       6.970  54.620  47.140  1.00  0.00           H
ATOM   2865  CB  ARG A 188       5.670  53.740  45.610  1.00  0.00           C
ATOM   2866  HB1 ARG A 188       5.710  54.590  44.900  1.00  0.00           H
ATOM   2867  HB2 ARG A 188       4.780  54.000  46.220  1.00  0.00           H
ATOM   2868  CG  ARG A 188       5.430  52.440  44.890  1.00  0.00           C
ATOM   2869  HG1 ARG A 188       5.110  51.640  45.590  1.00  0.00           H
ATOM   2870  HG2 ARG A 188       6.310  52.020  44.350  1.00  0.00           H
ATOM   2871  CD  ARG A 188       4.280  52.440  43.930  1.00  0.00           C
ATOM   2872  HD1 ARG A 188       4.360  51.520  43.310  1.00  0.00           H
ATOM   2873  HD2 ARG A 188       4.340  53.140  43.070  1.00  0.00           H
ATOM   2874  NE  ARG A 188       2.980  52.440  44.640  1.00  0.00           N
ATOM   2875  HE  ARG A 188       2.810  52.820  45.550  1.00  0.00           H
ATOM   2876  CZ  ARG A 188       1.830  51.900  44.180  1.00  0.00           C
ATOM   2877  NH1 ARG A 188       1.640  51.190  43.150  1.00  0.00           N
ATOM   2878 1HH1 ARG A 188       2.460  50.940  42.640  1.00  0.00           H
ATOM   2879 2HH1 ARG A 188       0.750  50.730  43.070  1.00  0.00           H
ATOM   2880  NH2 ARG A 188       0.730  51.950  44.960  1.00  0.00           N
ATOM   2881 1HH2 ARG A 188       0.920  52.370  45.840  1.00  0.00           H
ATOM   2882 2HH2 ARG A 188      -0.110  51.430  44.780  1.00  0.00           H
ATOM   2883  C   ARG A 188       7.120  52.530  47.370  1.00  0.00           C
ATOM   2884  O   ARG A 188       7.750  51.500  47.050  1.00  0.00           O
ATOM   2885  N   GLN A 189       6.390  52.530  48.560  1.00  0.00           N
ATOM   2886  HN  GLN A 189       5.960  53.380  48.850  1.00  0.00           H
ATOM   2887  CA  GLN A 189       6.290  51.390  49.460  1.00  0.00           C
ATOM   2888  HA  GLN A 189       7.240  50.880  49.460  1.00  0.00           H
ATOM   2889  CB  GLN A 189       5.970  51.850  50.910  1.00  0.00           C
ATOM   2890  HB1 GLN A 189       5.920  50.940  51.540  1.00  0.00           H
ATOM   2891  HB2 GLN A 189       5.050  52.470  50.880  1.00  0.00           H
ATOM   2892  CG  GLN A 189       7.070  52.830  51.460  1.00  0.00           C
ATOM   2893  HG1 GLN A 189       7.060  52.950  52.560  1.00  0.00           H
ATOM   2894  HG2 GLN A 189       6.810  53.880  51.170  1.00  0.00           H
ATOM   2895  CD  GLN A 189       8.500  52.540  51.080  1.00  0.00           C
ATOM   2896  OE1 GLN A 189       9.120  53.230  50.260  1.00  0.00           O
ATOM   2897  NE2 GLN A 189       9.080  51.460  51.670  1.00  0.00           N
ATOM   2898 1HE2 GLN A 189       9.950  51.150  51.280  1.00  0.00           H
ATOM   2899 2HE2 GLN A 189       8.640  51.190  52.520  1.00  0.00           H
ATOM   2900  C   GLN A 189       5.290  50.270  49.000  1.00  0.00           C
ATOM   2901  O   GLN A 189       4.110  50.360  49.350  1.00  0.00           O
ATOM   2902  N   THR A 190       5.820  49.330  48.260  1.00  0.00           N
ATOM   2903  HN  THR A 190       6.810  49.270  48.180  1.00  0.00           H
ATOM   2904  CA  THR A 190       5.020  48.320  47.590  1.00  0.00           C
ATOM   2905  HA  THR A 190       4.490  47.960  48.450  1.00  0.00           H
ATOM   2906  CB  THR A 190       4.170  48.820  46.400  1.00  0.00           C
ATOM   2907  HB  THR A 190       3.620  49.740  46.710  1.00  0.00           H
ATOM   2908  OG1 THR A 190       3.080  47.990  46.050  1.00  0.00           O
ATOM   2909  HG1 THR A 190       2.500  48.210  46.780  1.00  0.00           H
ATOM   2910  CG2 THR A 190       4.940  48.930  45.040  1.00  0.00           C
ATOM   2911 1HG2 THR A 190       4.250  49.230  44.220  1.00  0.00           H
ATOM   2912 2HG2 THR A 190       5.330  47.910  44.820  1.00  0.00           H
ATOM   2913 3HG2 THR A 190       5.750  49.660  45.200  1.00  0.00           H
ATOM   2914  C   THR A 190       5.900  47.220  47.150  1.00  0.00           C
ATOM   2915  O   THR A 190       7.130  47.220  47.220  1.00  0.00           O
ATOM   2916  N   ALA A 191       5.310  46.110  46.790  1.00  0.00           N
ATOM   2917  HN  ALA A 191       4.320  46.000  46.910  1.00  0.00           H
ATOM   2918  CA  ALA A 191       6.010  44.970  46.320  1.00  0.00           C
ATOM   2919  HA  ALA A 191       6.850  44.750  46.960  1.00  0.00           H
ATOM   2920  CB  ALA A 191       5.180  43.770  46.440  1.00  0.00           C
ATOM   2921  HB1 ALA A 191       4.960  43.640  47.520  1.00  0.00           H
ATOM   2922  HB2 ALA A 191       5.690  42.830  46.130  1.00  0.00           H
ATOM   2923  HB3 ALA A 191       4.260  43.740  45.820  1.00  0.00           H
ATOM   2924  C   ALA A 191       6.440  45.000  44.810  1.00  0.00           C
ATOM   2925  O   ALA A 191       5.630  45.270  43.930  1.00  0.00           O
ATOM   2926  N   GLN A 192       7.740  44.710  44.430  1.00  0.00           N
ATOM   2927  HN  GLN A 192       8.390  44.450  45.140  1.00  0.00           H
ATOM   2928  CA  GLN A 192       8.280  44.890  43.090  1.00  0.00           C
ATOM   2929  HA  GLN A 192       7.700  44.390  42.320  1.00  0.00           H
ATOM   2930  CB  GLN A 192       8.470  46.350  42.680  1.00  0.00           C
ATOM   2931  HB1 GLN A 192       7.460  46.800  42.530  1.00  0.00           H
ATOM   2932  HB2 GLN A 192       9.030  46.470  41.730  1.00  0.00           H
ATOM   2933  CG  GLN A 192       9.210  47.180  43.720  1.00  0.00           C
ATOM   2934  HG1 GLN A 192      10.230  46.810  43.960  1.00  0.00           H
ATOM   2935  HG2 GLN A 192       8.580  47.150  44.630  1.00  0.00           H
ATOM   2936  CD  GLN A 192       9.170  48.650  43.330  1.00  0.00           C
ATOM   2937  OE1 GLN A 192       9.220  49.110  42.210  1.00  0.00           O
ATOM   2938  NE2 GLN A 192       9.200  49.530  44.370  1.00  0.00           N
ATOM   2939 1HE2 GLN A 192       9.360  50.470  44.080  1.00  0.00           H
ATOM   2940 2HE2 GLN A 192       9.400  49.070  45.230  1.00  0.00           H
ATOM   2941  C   GLN A 192       9.580  44.140  43.130  1.00  0.00           C
ATOM   2942  O   GLN A 192      10.140  43.910  44.180  1.00  0.00           O
ATOM   2943  N   ALA A 193      10.190  43.520  42.050  1.00  0.00           N
ATOM   2944  HN  ALA A 193       9.850  43.550  41.110  1.00  0.00           H
ATOM   2945  CA  ALA A 193      11.340  42.550  42.000  1.00  0.00           C
ATOM   2946  HA  ALA A 193      11.970  42.790  42.850  1.00  0.00           H
ATOM   2947  CB  ALA A 193      10.730  41.190  42.060  1.00  0.00           C
ATOM   2948  HB1 ALA A 193      11.440  40.380  41.810  1.00  0.00           H
ATOM   2949  HB2 ALA A 193      10.000  41.210  41.220  1.00  0.00           H
ATOM   2950  HB3 ALA A 193      10.270  41.000  43.050  1.00  0.00           H
ATOM   2951  C   ALA A 193      12.210  42.560  40.800  1.00  0.00           C
ATOM   2952  O   ALA A 193      11.790  43.010  39.750  1.00  0.00           O
ATOM   2953  N   ALA A 194      13.470  42.140  40.910  1.00  0.00           N
ATOM   2954  HN  ALA A 194      13.890  41.950  41.800  1.00  0.00           H
ATOM   2955  CA  ALA A 194      14.470  42.030  39.830  1.00  0.00           C
ATOM   2956  HA  ALA A 194      14.350  42.820  39.100  1.00  0.00           H
ATOM   2957  CB  ALA A 194      15.870  42.190  40.520  1.00  0.00           C
ATOM   2958  HB1 ALA A 194      16.620  42.520  39.770  1.00  0.00           H
ATOM   2959  HB2 ALA A 194      16.120  41.210  40.980  1.00  0.00           H
ATOM   2960  HB3 ALA A 194      15.780  42.830  41.430  1.00  0.00           H
ATOM   2961  C   ALA A 194      14.450  40.700  39.110  1.00  0.00           C
ATOM   2962  O   ALA A 194      15.090  40.540  38.040  1.00  0.00           O
ATOM   2963  N   GLY A 195      13.760  39.760  39.710  1.00  0.00           N
ATOM   2964  HN  GLY A 195      13.620  39.940  40.680  1.00  0.00           H
ATOM   2965  CA  GLY A 195      13.390  38.360  39.260  1.00  0.00           C
ATOM   2966  HA1 GLY A 195      12.990  38.440  38.260  1.00  0.00           H
ATOM   2967  HA2 GLY A 195      12.730  38.000  40.030  1.00  0.00           H
ATOM   2968  C   GLY A 195      14.660  37.440  39.130  1.00  0.00           C
ATOM   2969  O   GLY A 195      15.670  37.690  39.740  1.00  0.00           O
ATOM   2970  N   THR A 196      14.450  36.250  38.360  1.00  0.00           N
ATOM   2971  HN  THR A 196      13.550  36.080  37.970  1.00  0.00           H
ATOM   2972  CA  THR A 196      15.540  35.380  37.970  1.00  0.00           C
ATOM   2973  HA  THR A 196      15.990  35.170  38.930  1.00  0.00           H
ATOM   2974  CB  THR A 196      15.070  33.990  37.440  1.00  0.00           C
ATOM   2975  HB  THR A 196      14.220  33.710  38.110  1.00  0.00           H
ATOM   2976  OG1 THR A 196      16.210  33.150  37.550  1.00  0.00           O
ATOM   2977  HG1 THR A 196      15.970  32.310  37.150  1.00  0.00           H
ATOM   2978  CG2 THR A 196      14.680  34.060  35.940  1.00  0.00           C
ATOM   2979 1HG2 THR A 196      15.420  34.580  35.300  1.00  0.00           H
ATOM   2980 2HG2 THR A 196      13.760  34.690  35.860  1.00  0.00           H
ATOM   2981 3HG2 THR A 196      14.520  33.030  35.570  1.00  0.00           H
ATOM   2982  C   THR A 196      16.570  36.110  37.170  1.00  0.00           C
ATOM   2983  O   THR A 196      16.280  37.080  36.460  1.00  0.00           O
ATOM   2984  N   ASP A 197      17.900  35.800  37.410  1.00  0.00           N
ATOM   2985  HN  ASP A 197      18.090  34.930  37.850  1.00  0.00           H
ATOM   2986  CA  ASP A 197      19.060  36.510  36.860  1.00  0.00           C
ATOM   2987  HA  ASP A 197      18.740  37.450  36.430  1.00  0.00           H
ATOM   2988  CB  ASP A 197      20.070  36.630  37.950  1.00  0.00           C
ATOM   2989  HB1 ASP A 197      20.810  35.820  38.100  1.00  0.00           H
ATOM   2990  HB2 ASP A 197      19.470  36.720  38.890  1.00  0.00           H
ATOM   2991  CG  ASP A 197      20.780  38.010  37.970  1.00  0.00           C
ATOM   2992  OD1 ASP A 197      21.090  38.480  39.070  1.00  0.00           O
ATOM   2993  OD2 ASP A 197      21.090  38.600  36.910  1.00  0.00           O
ATOM   2994  C   ASP A 197      19.610  35.740  35.660  1.00  0.00           C
ATOM   2995  O   ASP A 197      19.140  34.680  35.290  1.00  0.00           O
ATOM   2996  N   THR A 198      20.670  36.260  35.080  1.00  0.00           N
ATOM   2997  HN  THR A 198      21.040  37.110  35.430  1.00  0.00           H
ATOM   2998  CA  THR A 198      21.310  35.730  33.880  1.00  0.00           C
ATOM   2999  HA  THR A 198      21.340  34.680  34.120  1.00  0.00           H
ATOM   3000  CB  THR A 198      20.610  36.090  32.460  1.00  0.00           C
ATOM   3001  HB  THR A 198      19.580  35.660  32.480  1.00  0.00           H
ATOM   3002  OG1 THR A 198      21.350  35.460  31.420  1.00  0.00           O
ATOM   3003  HG1 THR A 198      21.000  34.560  31.370  1.00  0.00           H
ATOM   3004  CG2 THR A 198      20.480  37.610  32.170  1.00  0.00           C
ATOM   3005 1HG2 THR A 198      21.500  38.050  32.210  1.00  0.00           H
ATOM   3006 2HG2 THR A 198      19.820  38.120  32.910  1.00  0.00           H
ATOM   3007 3HG2 THR A 198      20.060  37.710  31.140  1.00  0.00           H
ATOM   3008  C   THR A 198      22.770  36.240  33.960  1.00  0.00           C
ATOM   3009  O   THR A 198      23.040  37.170  34.710  1.00  0.00           O
ATOM   3010  N   THR A 199      23.730  35.710  33.130  1.00  0.00           N
ATOM   3011  HN  THR A 199      23.450  34.900  32.610  1.00  0.00           H
ATOM   3012  CA  THR A 199      25.160  35.980  33.300  1.00  0.00           C
ATOM   3013  HA  THR A 199      25.360  36.620  34.160  1.00  0.00           H
ATOM   3014  CB  THR A 199      26.010  34.720  33.340  1.00  0.00           C
ATOM   3015  HB  THR A 199      25.840  34.070  32.450  1.00  0.00           H
ATOM   3016  OG1 THR A 199      25.630  33.880  34.400  1.00  0.00           O
ATOM   3017  HG1 THR A 199      24.840  33.410  34.100  1.00  0.00           H
ATOM   3018  CG2 THR A 199      27.500  35.020  33.400  1.00  0.00           C
ATOM   3019 1HG2 THR A 199      27.990  35.510  32.540  1.00  0.00           H
ATOM   3020 2HG2 THR A 199      28.160  34.170  33.700  1.00  0.00           H
ATOM   3021 3HG2 THR A 199      27.660  35.630  34.320  1.00  0.00           H
ATOM   3022  C   THR A 199      25.580  36.680  32.000  1.00  0.00           C
ATOM   3023  O   THR A 199      25.150  36.280  30.890  1.00  0.00           O
ATOM   3024  N   ILE A 200      26.400  37.840  32.090  1.00  0.00           N
ATOM   3025  HN  ILE A 200      26.880  38.090  32.920  1.00  0.00           H
ATOM   3026  CA  ILE A 200      26.690  38.700  30.890  1.00  0.00           C
ATOM   3027  HA  ILE A 200      25.870  38.650  30.190  1.00  0.00           H
ATOM   3028  CB  ILE A 200      26.930  40.170  31.190  1.00  0.00           C
ATOM   3029  HB  ILE A 200      27.870  40.320  31.770  1.00  0.00           H
ATOM   3030  CG2 ILE A 200      26.990  40.970  29.780  1.00  0.00           C
ATOM   3031 1HG2 ILE A 200      27.040  42.060  29.980  1.00  0.00           H
ATOM   3032 2HG2 ILE A 200      26.230  40.720  29.010  1.00  0.00           H
ATOM   3033 3HG2 ILE A 200      27.960  40.700  29.300  1.00  0.00           H
ATOM   3034  CG1 ILE A 200      25.790  40.600  32.180  1.00  0.00           C
ATOM   3035 1HG1 ILE A 200      25.530  39.860  32.970  1.00  0.00           H
ATOM   3036 2HG1 ILE A 200      24.840  40.620  31.610  1.00  0.00           H
ATOM   3037  CD  ILE A 200      26.020  41.960  32.820  1.00  0.00           C
ATOM   3038  HD1 ILE A 200      25.100  42.460  33.180  1.00  0.00           H
ATOM   3039  HD2 ILE A 200      26.520  42.650  32.110  1.00  0.00           H
ATOM   3040  HD3 ILE A 200      26.810  41.990  33.590  1.00  0.00           H
ATOM   3041  C   ILE A 200      27.770  38.110  30.120  1.00  0.00           C
ATOM   3042  O   ILE A 200      28.910  38.320  30.390  1.00  0.00           O
ATOM   3043  N   THR A 201      27.410  37.480  28.930  1.00  0.00           N
ATOM   3044  HN  THR A 201      26.420  37.410  28.830  1.00  0.00           H
ATOM   3045  CA  THR A 201      28.290  36.650  28.040  1.00  0.00           C
ATOM   3046  HA  THR A 201      28.730  35.860  28.630  1.00  0.00           H
ATOM   3047  CB  THR A 201      27.390  36.000  26.970  1.00  0.00           C
ATOM   3048  HB  THR A 201      26.560  36.690  26.690  1.00  0.00           H
ATOM   3049  OG1 THR A 201      26.820  34.890  27.610  1.00  0.00           O
ATOM   3050  HG1 THR A 201      26.070  34.650  27.070  1.00  0.00           H
ATOM   3051  CG2 THR A 201      28.180  35.380  25.800  1.00  0.00           C
ATOM   3052 1HG2 THR A 201      28.730  36.110  25.160  1.00  0.00           H
ATOM   3053 2HG2 THR A 201      27.480  34.800  25.170  1.00  0.00           H
ATOM   3054 3HG2 THR A 201      28.890  34.670  26.270  1.00  0.00           H
ATOM   3055  C   THR A 201      29.440  37.470  27.430  1.00  0.00           C
ATOM   3056  O   THR A 201      30.610  36.970  27.580  1.00  0.00           O
ATOM   3057  N   LEU A 202      29.160  38.690  26.890  1.00  0.00           N
ATOM   3058  HN  LEU A 202      28.200  38.940  26.980  1.00  0.00           H
ATOM   3059  CA  LEU A 202      30.110  39.580  26.240  1.00  0.00           C
ATOM   3060  HA  LEU A 202      30.590  39.150  25.380  1.00  0.00           H
ATOM   3061  CB  LEU A 202      29.340  40.850  25.820  1.00  0.00           C
ATOM   3062  HB1 LEU A 202      28.970  41.470  26.660  1.00  0.00           H
ATOM   3063  HB2 LEU A 202      28.510  40.520  25.160  1.00  0.00           H
ATOM   3064  CG  LEU A 202      30.240  41.680  24.930  1.00  0.00           C
ATOM   3065  HG  LEU A 202      31.150  41.950  25.520  1.00  0.00           H
ATOM   3066  CD1 LEU A 202      30.650  40.880  23.700  1.00  0.00           C
ATOM   3067 1HD1 LEU A 202      31.290  40.010  23.940  1.00  0.00           H
ATOM   3068 2HD1 LEU A 202      31.110  41.510  22.910  1.00  0.00           H
ATOM   3069 3HD1 LEU A 202      29.690  40.500  23.300  1.00  0.00           H
ATOM   3070  CD2 LEU A 202      29.680  43.030  24.470  1.00  0.00           C
ATOM   3071 1HD2 LEU A 202      28.920  42.990  23.670  1.00  0.00           H
ATOM   3072 2HD2 LEU A 202      30.330  43.850  24.100  1.00  0.00           H
ATOM   3073 3HD2 LEU A 202      29.160  43.540  25.300  1.00  0.00           H
ATOM   3074  C   LEU A 202      31.200  39.940  27.250  1.00  0.00           C
ATOM   3075  O   LEU A 202      32.400  39.880  26.900  1.00  0.00           O
ATOM   3076  N   ASN A 203      30.870  40.270  28.530  1.00  0.00           N
ATOM   3077  HN  ASN A 203      29.920  40.180  28.820  1.00  0.00           H
ATOM   3078  CA  ASN A 203      31.880  40.680  29.520  1.00  0.00           C
ATOM   3079  HA  ASN A 203      32.540  41.440  29.140  1.00  0.00           H
ATOM   3080  CB  ASN A 203      31.090  41.230  30.710  1.00  0.00           C
ATOM   3081  HB1 ASN A 203      31.780  41.500  31.550  1.00  0.00           H
ATOM   3082  HB2 ASN A 203      30.380  40.470  31.090  1.00  0.00           H
ATOM   3083  CG  ASN A 203      30.260  42.540  30.400  1.00  0.00           C
ATOM   3084  OD1 ASN A 203      30.340  43.130  29.310  1.00  0.00           O
ATOM   3085  ND2 ASN A 203      29.690  43.060  31.430  1.00  0.00           N
ATOM   3086 1HD2 ASN A 203      29.620  42.680  32.350  1.00  0.00           H
ATOM   3087 2HD2 ASN A 203      29.320  43.990  31.300  1.00  0.00           H
ATOM   3088  C   ASN A 203      32.650  39.470  30.040  1.00  0.00           C
ATOM   3089  O   ASN A 203      33.830  39.700  30.360  1.00  0.00           O
ATOM   3090  N   VAL A 204      32.020  38.280  30.090  1.00  0.00           N
ATOM   3091  HN  VAL A 204      31.050  38.140  29.890  1.00  0.00           H
ATOM   3092  CA  VAL A 204      32.830  37.080  30.280  1.00  0.00           C
ATOM   3093  HA  VAL A 204      33.480  37.180  31.130  1.00  0.00           H
ATOM   3094  CB  VAL A 204      32.010  35.770  30.470  1.00  0.00           C
ATOM   3095  HB  VAL A 204      31.300  35.620  29.630  1.00  0.00           H
ATOM   3096  CG1 VAL A 204      32.890  34.480  30.520  1.00  0.00           C
ATOM   3097 1HG1 VAL A 204      32.270  33.590  30.760  1.00  0.00           H
ATOM   3098 2HG1 VAL A 204      33.660  34.450  31.320  1.00  0.00           H
ATOM   3099 3HG1 VAL A 204      33.180  34.230  29.470  1.00  0.00           H
ATOM   3100  CG2 VAL A 204      31.320  35.980  31.820  1.00  0.00           C
ATOM   3101 1HG2 VAL A 204      30.840  35.000  32.050  1.00  0.00           H
ATOM   3102 2HG2 VAL A 204      30.510  36.720  31.710  1.00  0.00           H
ATOM   3103 3HG2 VAL A 204      32.100  36.260  32.550  1.00  0.00           H
ATOM   3104  C   VAL A 204      33.840  36.870  29.230  1.00  0.00           C
ATOM   3105  O   VAL A 204      35.020  36.620  29.480  1.00  0.00           O
ATOM   3106  N   LEU A 205      33.380  36.940  27.910  1.00  0.00           N
ATOM   3107  HN  LEU A 205      32.400  37.000  27.740  1.00  0.00           H
ATOM   3108  CA  LEU A 205      34.200  36.810  26.700  1.00  0.00           C
ATOM   3109  HA  LEU A 205      34.780  35.910  26.690  1.00  0.00           H
ATOM   3110  CB  LEU A 205      33.380  36.870  25.380  1.00  0.00           C
ATOM   3111  HB1 LEU A 205      34.060  36.990  24.510  1.00  0.00           H
ATOM   3112  HB2 LEU A 205      32.810  37.820  25.380  1.00  0.00           H
ATOM   3113  CG  LEU A 205      32.490  35.660  25.220  1.00  0.00           C
ATOM   3114  HG  LEU A 205      32.150  35.310  26.220  1.00  0.00           H
ATOM   3115  CD1 LEU A 205      31.240  36.040  24.350  1.00  0.00           C
ATOM   3116 1HD1 LEU A 205      31.570  36.740  23.560  1.00  0.00           H
ATOM   3117 2HD1 LEU A 205      30.570  36.650  24.990  1.00  0.00           H
ATOM   3118 3HD1 LEU A 205      30.680  35.160  23.940  1.00  0.00           H
ATOM   3119  CD2 LEU A 205      33.150  34.450  24.510  1.00  0.00           C
ATOM   3120 1HD2 LEU A 205      32.480  33.750  23.980  1.00  0.00           H
ATOM   3121 2HD2 LEU A 205      33.820  33.930  25.230  1.00  0.00           H
ATOM   3122 3HD2 LEU A 205      33.850  34.860  23.750  1.00  0.00           H
ATOM   3123  C   LEU A 205      35.350  37.850  26.680  1.00  0.00           C
ATOM   3124  O   LEU A 205      36.460  37.520  26.400  1.00  0.00           O
ATOM   3125  N   ALA A 206      35.030  39.120  27.030  1.00  0.00           N
ATOM   3126  HN  ALA A 206      34.130  39.310  27.400  1.00  0.00           H
ATOM   3127  CA  ALA A 206      36.020  40.060  27.340  1.00  0.00           C
ATOM   3128  HA  ALA A 206      36.510  40.050  26.370  1.00  0.00           H
ATOM   3129  CB  ALA A 206      35.430  41.390  27.700  1.00  0.00           C
ATOM   3130  HB1 ALA A 206      34.610  41.670  27.010  1.00  0.00           H
ATOM   3131  HB2 ALA A 206      36.230  42.160  27.600  1.00  0.00           H
ATOM   3132  HB3 ALA A 206      35.040  41.270  28.730  1.00  0.00           H
ATOM   3133  C   ALA A 206      37.020  39.780  28.480  1.00  0.00           C
ATOM   3134  O   ALA A 206      38.230  39.850  28.320  1.00  0.00           O
ATOM   3135  N   TRP A 207      36.570  39.390  29.650  1.00  0.00           N
ATOM   3136  HN  TRP A 207      35.580  39.380  29.720  1.00  0.00           H
ATOM   3137  CA  TRP A 207      37.450  38.970  30.790  1.00  0.00           C
ATOM   3138  HA  TRP A 207      38.190  39.760  30.850  1.00  0.00           H
ATOM   3139  CB  TRP A 207      36.610  38.750  32.030  1.00  0.00           C
ATOM   3140  HB1 TRP A 207      35.640  38.250  31.810  1.00  0.00           H
ATOM   3141  HB2 TRP A 207      36.410  39.800  32.330  1.00  0.00           H
ATOM   3142  CG  TRP A 207      37.200  38.210  33.340  1.00  0.00           C
ATOM   3143  CD1 TRP A 207      37.400  38.890  34.510  1.00  0.00           C
ATOM   3144  HD1 TRP A 207      37.620  39.940  34.650  1.00  0.00           H
ATOM   3145  NE1 TRP A 207      37.590  37.940  35.540  1.00  0.00           N
ATOM   3146  HE1 TRP A 207      37.820  38.130  36.470  1.00  0.00           H
ATOM   3147  CE2 TRP A 207      37.480  36.670  35.030  1.00  0.00           C
ATOM   3148  CD2 TRP A 207      37.020  36.800  33.700  1.00  0.00           C
ATOM   3149  CE3 TRP A 207      36.470  35.680  33.040  1.00  0.00           C
ATOM   3150  HE3 TRP A 207      36.120  35.740  32.010  1.00  0.00           H
ATOM   3151  CZ3 TRP A 207      36.440  34.380  33.690  1.00  0.00           C
ATOM   3152  HZ3 TRP A 207      36.190  33.530  33.080  1.00  0.00           H
ATOM   3153  CZ2 TRP A 207      37.390  35.490  35.710  1.00  0.00           C
ATOM   3154  HZ2 TRP A 207      37.690  35.260  36.720  1.00  0.00           H
ATOM   3155  CH2 TRP A 207      36.960  34.350  34.970  1.00  0.00           C
ATOM   3156  HH2 TRP A 207      36.890  33.400  35.480  1.00  0.00           H
ATOM   3157  C   TRP A 207      38.350  37.740  30.420  1.00  0.00           C
ATOM   3158  O   TRP A 207      39.460  37.670  30.820  1.00  0.00           O
ATOM   3159  N   LEU A 208      37.770  36.750  29.770  1.00  0.00           N
ATOM   3160  HN  LEU A 208      36.780  36.790  29.660  1.00  0.00           H
ATOM   3161  CA  LEU A 208      38.400  35.550  29.220  1.00  0.00           C
ATOM   3162  HA  LEU A 208      38.860  34.970  30.000  1.00  0.00           H
ATOM   3163  CB  LEU A 208      37.490  34.550  28.350  1.00  0.00           C
ATOM   3164  HB1 LEU A 208      38.210  33.830  27.930  1.00  0.00           H
ATOM   3165  HB2 LEU A 208      36.950  34.990  27.480  1.00  0.00           H
ATOM   3166  CG  LEU A 208      36.630  33.540  29.120  1.00  0.00           C
ATOM   3167  HG  LEU A 208      35.670  33.990  29.420  1.00  0.00           H
ATOM   3168  CD1 LEU A 208      36.280  32.290  28.210  1.00  0.00           C
ATOM   3169 1HD1 LEU A 208      35.940  32.530  27.180  1.00  0.00           H
ATOM   3170 2HD1 LEU A 208      35.620  31.540  28.700  1.00  0.00           H
ATOM   3171 3HD1 LEU A 208      37.180  31.640  28.150  1.00  0.00           H
ATOM   3172  CD2 LEU A 208      37.300  32.980  30.320  1.00  0.00           C
ATOM   3173 1HD2 LEU A 208      36.760  32.070  30.640  1.00  0.00           H
ATOM   3174 2HD2 LEU A 208      37.100  33.690  31.150  1.00  0.00           H
ATOM   3175 3HD2 LEU A 208      38.400  32.800  30.260  1.00  0.00           H
ATOM   3176  C   LEU A 208      39.640  35.860  28.400  1.00  0.00           C
ATOM   3177  O   LEU A 208      40.640  35.190  28.480  1.00  0.00           O
ATOM   3178  N   TYR A 209      39.460  36.840  27.530  1.00  0.00           N
ATOM   3179  HN  TYR A 209      38.590  37.340  27.540  1.00  0.00           H
ATOM   3180  CA  TYR A 209      40.330  37.390  26.550  1.00  0.00           C
ATOM   3181  HA  TYR A 209      40.930  36.610  26.100  1.00  0.00           H
ATOM   3182  CB  TYR A 209      39.520  38.290  25.520  1.00  0.00           C
ATOM   3183  HB1 TYR A 209      40.100  39.190  25.240  1.00  0.00           H
ATOM   3184  HB2 TYR A 209      38.600  38.580  26.070  1.00  0.00           H
ATOM   3185  CG  TYR A 209      39.220  37.550  24.220  1.00  0.00           C
ATOM   3186  CD1 TYR A 209      38.020  37.480  23.580  1.00  0.00           C
ATOM   3187  HD1 TYR A 209      37.180  38.010  24.010  1.00  0.00           H
ATOM   3188  CE1 TYR A 209      37.800  36.740  22.360  1.00  0.00           C
ATOM   3189  HE1 TYR A 209      36.830  36.690  21.890  1.00  0.00           H
ATOM   3190  CZ  TYR A 209      38.850  36.250  21.700  1.00  0.00           C
ATOM   3191  OH  TYR A 209      38.720  35.820  20.390  1.00  0.00           O
ATOM   3192  HH  TYR A 209      39.550  35.390  20.180  1.00  0.00           H
ATOM   3193  CD2 TYR A 209      40.310  37.130  23.410  1.00  0.00           C
ATOM   3194  HD2 TYR A 209      41.320  37.210  23.780  1.00  0.00           H
ATOM   3195  CE2 TYR A 209      40.160  36.430  22.200  1.00  0.00           C
ATOM   3196  HE2 TYR A 209      40.950  36.040  21.580  1.00  0.00           H
ATOM   3197  C   TYR A 209      41.410  38.260  27.210  1.00  0.00           C
ATOM   3198  O   TYR A 209      42.600  38.130  26.900  1.00  0.00           O
ATOM   3199  N   ALA A 210      41.040  38.950  28.240  1.00  0.00           N
ATOM   3200  HN  ALA A 210      40.070  39.150  28.370  1.00  0.00           H
ATOM   3201  CA  ALA A 210      41.980  39.700  29.120  1.00  0.00           C
ATOM   3202  HA  ALA A 210      42.460  40.390  28.450  1.00  0.00           H
ATOM   3203  CB  ALA A 210      41.170  40.340  30.230  1.00  0.00           C
ATOM   3204  HB1 ALA A 210      41.670  41.240  30.650  1.00  0.00           H
ATOM   3205  HB2 ALA A 210      40.860  39.680  31.070  1.00  0.00           H
ATOM   3206  HB3 ALA A 210      40.240  40.740  29.770  1.00  0.00           H
ATOM   3207  C   ALA A 210      43.000  38.760  29.700  1.00  0.00           C
ATOM   3208  O   ALA A 210      44.190  39.050  29.770  1.00  0.00           O
ATOM   3209  N   ALA A 211      42.460  37.590  30.080  1.00  0.00           N
ATOM   3210  HN  ALA A 211      41.500  37.340  30.000  1.00  0.00           H
ATOM   3211  CA  ALA A 211      43.320  36.540  30.750  1.00  0.00           C
ATOM   3212  HA  ALA A 211      43.980  36.920  31.520  1.00  0.00           H
ATOM   3213  CB  ALA A 211      42.420  35.490  31.360  1.00  0.00           C
ATOM   3214  HB1 ALA A 211      41.610  36.050  31.870  1.00  0.00           H
ATOM   3215  HB2 ALA A 211      42.870  34.830  32.140  1.00  0.00           H
ATOM   3216  HB3 ALA A 211      42.040  34.900  30.500  1.00  0.00           H
ATOM   3217  C   ALA A 211      44.320  35.900  29.840  1.00  0.00           C
ATOM   3218  O   ALA A 211      45.350  35.420  30.320  1.00  0.00           O
ATOM   3219  N   VAL A 212      44.180  35.890  28.470  1.00  0.00           N
ATOM   3220  HN  VAL A 212      43.410  36.380  28.070  1.00  0.00           H
ATOM   3221  CA  VAL A 212      45.220  35.380  27.560  1.00  0.00           C
ATOM   3222  HA  VAL A 212      45.630  34.480  27.990  1.00  0.00           H
ATOM   3223  CB  VAL A 212      44.630  35.220  26.210  1.00  0.00           C
ATOM   3224  HB  VAL A 212      44.060  36.110  25.860  1.00  0.00           H
ATOM   3225  CG1 VAL A 212      45.700  34.780  25.170  1.00  0.00           C
ATOM   3226 1HG1 VAL A 212      46.390  35.600  24.880  1.00  0.00           H
ATOM   3227 2HG1 VAL A 212      45.100  34.520  24.270  1.00  0.00           H
ATOM   3228 3HG1 VAL A 212      46.300  33.930  25.550  1.00  0.00           H
ATOM   3229  CG2 VAL A 212      43.660  33.970  26.250  1.00  0.00           C
ATOM   3230 1HG2 VAL A 212      44.060  33.120  26.840  1.00  0.00           H
ATOM   3231 2HG2 VAL A 212      43.470  33.670  25.200  1.00  0.00           H
ATOM   3232 3HG2 VAL A 212      42.720  34.260  26.760  1.00  0.00           H
ATOM   3233  C   VAL A 212      46.430  36.370  27.480  1.00  0.00           C
ATOM   3234  O   VAL A 212      47.580  36.020  27.160  1.00  0.00           O
ATOM   3235  N   ILE A 213      46.150  37.650  27.580  1.00  0.00           N
ATOM   3236  HN  ILE A 213      45.190  37.860  27.760  1.00  0.00           H
ATOM   3237  CA  ILE A 213      47.090  38.750  27.740  1.00  0.00           C
ATOM   3238  HA  ILE A 213      47.800  38.670  26.930  1.00  0.00           H
ATOM   3239  CB  ILE A 213      46.450  40.160  27.600  1.00  0.00           C
ATOM   3240  HB  ILE A 213      45.870  40.400  28.520  1.00  0.00           H
ATOM   3241  CG2 ILE A 213      47.560  41.250  27.520  1.00  0.00           C
ATOM   3242 1HG2 ILE A 213      48.240  40.910  26.710  1.00  0.00           H
ATOM   3243 2HG2 ILE A 213      48.120  41.380  28.470  1.00  0.00           H
ATOM   3244 3HG2 ILE A 213      47.190  42.260  27.230  1.00  0.00           H
ATOM   3245  CG1 ILE A 213      45.450  40.260  26.330  1.00  0.00           C
ATOM   3246 1HG1 ILE A 213      44.790  39.370  26.210  1.00  0.00           H
ATOM   3247 2HG1 ILE A 213      46.120  40.070  25.460  1.00  0.00           H
ATOM   3248  CD  ILE A 213      44.640  41.570  26.210  1.00  0.00           C
ATOM   3249  HD1 ILE A 213      44.210  41.630  25.190  1.00  0.00           H
ATOM   3250  HD2 ILE A 213      45.340  42.430  26.320  1.00  0.00           H
ATOM   3251  HD3 ILE A 213      43.800  41.550  26.940  1.00  0.00           H
ATOM   3252  C   ILE A 213      47.910  38.680  29.030  1.00  0.00           C
ATOM   3253  O   ILE A 213      49.140  38.590  29.040  1.00  0.00           O
ATOM   3254  N   ASN A 214      47.250  38.440  30.200  1.00  0.00           N
ATOM   3255  HN  ASN A 214      46.290  38.680  30.340  1.00  0.00           H
ATOM   3256  CA  ASN A 214      47.960  38.110  31.470  1.00  0.00           C
ATOM   3257  HA  ASN A 214      48.770  38.810  31.610  1.00  0.00           H
ATOM   3258  CB  ASN A 214      46.990  38.460  32.580  1.00  0.00           C
ATOM   3259  HB1 ASN A 214      46.060  37.870  32.390  1.00  0.00           H
ATOM   3260  HB2 ASN A 214      46.650  39.510  32.450  1.00  0.00           H
ATOM   3261  CG  ASN A 214      47.520  38.130  33.920  1.00  0.00           C
ATOM   3262  OD1 ASN A 214      47.400  37.010  34.400  1.00  0.00           O
ATOM   3263  ND2 ASN A 214      47.940  39.160  34.680  1.00  0.00           N
ATOM   3264 1HD2 ASN A 214      48.040  40.050  34.240  1.00  0.00           H
ATOM   3265 2HD2 ASN A 214      48.070  38.990  35.660  1.00  0.00           H
ATOM   3266  C   ASN A 214      48.650  36.700  31.590  1.00  0.00           C
ATOM   3267  O   ASN A 214      49.790  36.630  32.050  1.00  0.00           O
ATOM   3268  N   GLY A 215      48.110  35.700  30.980  1.00  0.00           N
ATOM   3269  HN  GLY A 215      47.240  35.860  30.520  1.00  0.00           H
ATOM   3270  CA  GLY A 215      48.870  34.490  30.530  1.00  0.00           C
ATOM   3271  HA1 GLY A 215      49.870  34.340  30.900  1.00  0.00           H
ATOM   3272  HA2 GLY A 215      48.960  34.450  29.450  1.00  0.00           H
ATOM   3273  C   GLY A 215      48.320  33.210  30.970  1.00  0.00           C
ATOM   3274  O   GLY A 215      48.980  32.220  30.850  1.00  0.00           O
ATOM   3275  N   ASP A 216      47.130  33.240  31.640  1.00  0.00           N
ATOM   3276  HN  ASP A 216      46.640  34.100  31.710  1.00  0.00           H
ATOM   3277  CA  ASP A 216      46.460  32.020  31.930  1.00  0.00           C
ATOM   3278  HA  ASP A 216      47.140  31.290  32.320  1.00  0.00           H
ATOM   3279  CB  ASP A 216      45.260  32.310  32.870  1.00  0.00           C
ATOM   3280  HB1 ASP A 216      44.610  31.460  33.140  1.00  0.00           H
ATOM   3281  HB2 ASP A 216      44.600  33.110  32.470  1.00  0.00           H
ATOM   3282  CG  ASP A 216      45.740  32.760  34.190  1.00  0.00           C
ATOM   3283  OD1 ASP A 216      46.900  32.460  34.580  1.00  0.00           O
ATOM   3284  OD2 ASP A 216      44.920  33.400  34.900  1.00  0.00           O
ATOM   3285  C   ASP A 216      45.960  31.450  30.560  1.00  0.00           C
ATOM   3286  O   ASP A 216      45.380  32.120  29.720  1.00  0.00           O
ATOM   3287  N   ARG A 217      46.380  30.220  30.380  1.00  0.00           N
ATOM   3288  HN  ARG A 217      46.780  29.670  31.110  1.00  0.00           H
ATOM   3289  CA  ARG A 217      46.250  29.480  29.110  1.00  0.00           C
ATOM   3290  HA  ARG A 217      45.450  29.950  28.560  1.00  0.00           H
ATOM   3291  CB  ARG A 217      47.570  29.500  28.380  1.00  0.00           C
ATOM   3292  HB1 ARG A 217      47.500  28.750  27.560  1.00  0.00           H
ATOM   3293  HB2 ARG A 217      48.450  29.210  28.980  1.00  0.00           H
ATOM   3294  CG  ARG A 217      47.840  30.810  27.680  1.00  0.00           C
ATOM   3295  HG1 ARG A 217      48.150  31.620  28.380  1.00  0.00           H
ATOM   3296  HG2 ARG A 217      46.960  31.130  27.090  1.00  0.00           H
ATOM   3297  CD  ARG A 217      48.810  30.750  26.530  1.00  0.00           C
ATOM   3298  HD1 ARG A 217      48.320  30.580  25.550  1.00  0.00           H
ATOM   3299  HD2 ARG A 217      49.650  30.050  26.730  1.00  0.00           H
ATOM   3300  NE  ARG A 217      49.460  32.090  26.400  1.00  0.00           N
ATOM   3301  HE  ARG A 217      50.170  32.260  27.090  1.00  0.00           H
ATOM   3302  CZ  ARG A 217      49.420  32.910  25.390  1.00  0.00           C
ATOM   3303  NH1 ARG A 217      48.620  32.890  24.330  1.00  0.00           N
ATOM   3304 1HH1 ARG A 217      48.180  32.030  24.060  1.00  0.00           H
ATOM   3305 2HH1 ARG A 217      48.970  33.390  23.540  1.00  0.00           H
ATOM   3306  NH2 ARG A 217      50.390  33.880  25.370  1.00  0.00           N
ATOM   3307 1HH2 ARG A 217      51.120  33.950  26.050  1.00  0.00           H
ATOM   3308 2HH2 ARG A 217      50.240  34.650  24.760  1.00  0.00           H
ATOM   3309  C   ARG A 217      45.640  28.070  29.200  1.00  0.00           C
ATOM   3310  O   ARG A 217      45.400  27.410  28.190  1.00  0.00           O
ATOM   3311  N   TRP A 218      45.340  27.570  30.420  1.00  0.00           N
ATOM   3312  HN  TRP A 218      45.700  28.070  31.210  1.00  0.00           H
ATOM   3313  CA  TRP A 218      44.940  26.180  30.530  1.00  0.00           C
ATOM   3314  HA  TRP A 218      45.680  25.570  30.030  1.00  0.00           H
ATOM   3315  CB  TRP A 218      44.740  25.840  32.050  1.00  0.00           C
ATOM   3316  HB1 TRP A 218      45.760  25.860  32.500  1.00  0.00           H
ATOM   3317  HB2 TRP A 218      44.250  24.840  32.010  1.00  0.00           H
ATOM   3318  CG  TRP A 218      43.860  26.660  32.990  1.00  0.00           C
ATOM   3319  CD1 TRP A 218      44.060  27.760  33.780  1.00  0.00           C
ATOM   3320  HD1 TRP A 218      44.940  28.370  33.640  1.00  0.00           H
ATOM   3321  NE1 TRP A 218      42.850  28.210  34.310  1.00  0.00           N
ATOM   3322  HE1 TRP A 218      42.750  28.920  34.970  1.00  0.00           H
ATOM   3323  CE2 TRP A 218      41.900  27.300  34.040  1.00  0.00           C
ATOM   3324  CD2 TRP A 218      42.520  26.270  33.240  1.00  0.00           C
ATOM   3325  CE3 TRP A 218      41.630  25.270  32.810  1.00  0.00           C
ATOM   3326  HE3 TRP A 218      41.860  24.420  32.170  1.00  0.00           H
ATOM   3327  CZ3 TRP A 218      40.280  25.310  33.210  1.00  0.00           C
ATOM   3328  HZ3 TRP A 218      39.590  24.580  32.810  1.00  0.00           H
ATOM   3329  CZ2 TRP A 218      40.570  27.310  34.470  1.00  0.00           C
ATOM   3330  HZ2 TRP A 218      40.150  28.110  35.060  1.00  0.00           H
ATOM   3331  CH2 TRP A 218      39.740  26.300  33.980  1.00  0.00           C
ATOM   3332  HH2 TRP A 218      38.710  26.280  34.320  1.00  0.00           H
ATOM   3333  C   TRP A 218      43.610  25.760  29.800  1.00  0.00           C
ATOM   3334  O   TRP A 218      43.510  24.720  29.170  1.00  0.00           O
ATOM   3335  N   PHE A 219      42.630  26.630  29.950  1.00  0.00           N
ATOM   3336  HN  PHE A 219      42.870  27.410  30.520  1.00  0.00           H
ATOM   3337  CA  PHE A 219      41.270  26.600  29.560  1.00  0.00           C
ATOM   3338  HA  PHE A 219      40.890  25.670  29.950  1.00  0.00           H
ATOM   3339  CB  PHE A 219      40.340  27.700  30.250  1.00  0.00           C
ATOM   3340  HB1 PHE A 219      40.360  27.580  31.350  1.00  0.00           H
ATOM   3341  HB2 PHE A 219      39.300  27.680  29.860  1.00  0.00           H
ATOM   3342  CG  PHE A 219      40.800  29.080  29.910  1.00  0.00           C
ATOM   3343  CD1 PHE A 219      40.140  29.760  28.810  1.00  0.00           C
ATOM   3344  HD1 PHE A 219      39.240  29.380  28.360  1.00  0.00           H
ATOM   3345  CE1 PHE A 219      40.420  31.160  28.640  1.00  0.00           C
ATOM   3346  HE1 PHE A 219      39.790  31.750  27.990  1.00  0.00           H
ATOM   3347  CZ  PHE A 219      41.510  31.780  29.270  1.00  0.00           C
ATOM   3348  HZ  PHE A 219      41.800  32.800  29.070  1.00  0.00           H
ATOM   3349  CD2 PHE A 219      41.830  29.750  30.530  1.00  0.00           C
ATOM   3350  HD2 PHE A 219      42.370  29.220  31.310  1.00  0.00           H
ATOM   3351  CE2 PHE A 219      42.170  31.080  30.280  1.00  0.00           C
ATOM   3352  HE2 PHE A 219      43.020  31.570  30.730  1.00  0.00           H
ATOM   3353  C   PHE A 219      41.090  26.610  28.050  1.00  0.00           C
ATOM   3354  O   PHE A 219      40.060  26.200  27.530  1.00  0.00           O
ATOM   3355  N   LEU A 220      42.110  26.950  27.230  1.00  0.00           N
ATOM   3356  HN  LEU A 220      42.960  27.180  27.710  1.00  0.00           H
ATOM   3357  CA  LEU A 220      42.140  27.060  25.730  1.00  0.00           C
ATOM   3358  HA  LEU A 220      41.140  27.330  25.420  1.00  0.00           H
ATOM   3359  CB  LEU A 220      43.260  28.000  25.320  1.00  0.00           C
ATOM   3360  HB1 LEU A 220      43.390  28.220  24.240  1.00  0.00           H
ATOM   3361  HB2 LEU A 220      44.280  27.680  25.630  1.00  0.00           H
ATOM   3362  CG  LEU A 220      43.120  29.420  25.970  1.00  0.00           C
ATOM   3363  HG  LEU A 220      43.220  29.260  27.070  1.00  0.00           H
ATOM   3364  CD1 LEU A 220      44.190  30.380  25.500  1.00  0.00           C
ATOM   3365 1HD1 LEU A 220      45.220  30.070  25.780  1.00  0.00           H
ATOM   3366 2HD1 LEU A 220      43.930  31.350  25.980  1.00  0.00           H
ATOM   3367 3HD1 LEU A 220      44.150  30.510  24.400  1.00  0.00           H
ATOM   3368  CD2 LEU A 220      41.820  30.110  25.550  1.00  0.00           C
ATOM   3369 1HD2 LEU A 220      41.760  31.070  26.110  1.00  0.00           H
ATOM   3370 2HD2 LEU A 220      40.970  29.450  25.800  1.00  0.00           H
ATOM   3371 3HD2 LEU A 220      41.790  30.420  24.480  1.00  0.00           H
ATOM   3372  C   LEU A 220      42.320  25.740  25.010  1.00  0.00           C
ATOM   3373  O   LEU A 220      42.580  24.700  25.580  1.00  0.00           O
ATOM   3374  N   ASN A 221      42.130  25.790  23.680  1.00  0.00           N
ATOM   3375  HN  ASN A 221      41.730  26.610  23.290  1.00  0.00           H
ATOM   3376  CA  ASN A 221      42.330  24.760  22.750  1.00  0.00           C
ATOM   3377  HA  ASN A 221      42.240  25.280  21.810  1.00  0.00           H
ATOM   3378  CB  ASN A 221      43.740  24.140  22.810  1.00  0.00           C
ATOM   3379  HB1 ASN A 221      43.820  23.270  22.120  1.00  0.00           H
ATOM   3380  HB2 ASN A 221      43.980  23.730  23.820  1.00  0.00           H
ATOM   3381  CG  ASN A 221      44.730  25.250  22.550  1.00  0.00           C
ATOM   3382  OD1 ASN A 221      45.510  25.700  23.410  1.00  0.00           O
ATOM   3383  ND2 ASN A 221      44.660  25.740  21.310  1.00  0.00           N
ATOM   3384 1HD2 ASN A 221      45.280  26.410  20.900  1.00  0.00           H
ATOM   3385 2HD2 ASN A 221      43.940  25.400  20.710  1.00  0.00           H
ATOM   3386  C   ASN A 221      41.300  23.690  22.760  1.00  0.00           C
ATOM   3387  O   ASN A 221      41.650  22.520  22.600  1.00  0.00           O
ATOM   3388  N   ARG A 222      40.070  24.020  22.800  1.00  0.00           N
ATOM   3389  HN  ARG A 222      39.840  24.990  22.700  1.00  0.00           H
ATOM   3390  CA  ARG A 222      38.970  22.990  22.840  1.00  0.00           C
ATOM   3391  HA  ARG A 222      39.410  22.020  23.030  1.00  0.00           H
ATOM   3392  CB  ARG A 222      37.780  23.310  23.740  1.00  0.00           C
ATOM   3393  HB1 ARG A 222      36.780  22.870  23.580  1.00  0.00           H
ATOM   3394  HB2 ARG A 222      37.650  24.400  23.570  1.00  0.00           H
ATOM   3395  CG  ARG A 222      38.090  22.930  25.200  1.00  0.00           C
ATOM   3396  HG1 ARG A 222      38.280  21.840  25.120  1.00  0.00           H
ATOM   3397  HG2 ARG A 222      37.120  23.100  25.730  1.00  0.00           H
ATOM   3398  CD  ARG A 222      39.430  23.390  25.750  1.00  0.00           C
ATOM   3399  HD1 ARG A 222      39.560  24.490  25.840  1.00  0.00           H
ATOM   3400  HD2 ARG A 222      40.310  23.050  25.150  1.00  0.00           H
ATOM   3401  NE  ARG A 222      39.400  22.870  27.190  1.00  0.00           N
ATOM   3402  HE  ARG A 222      38.520  22.590  27.580  1.00  0.00           H
ATOM   3403  CZ  ARG A 222      40.400  22.830  28.010  1.00  0.00           C
ATOM   3404  NH1 ARG A 222      41.610  23.030  27.640  1.00  0.00           N
ATOM   3405 1HH1 ARG A 222      42.200  23.220  28.430  1.00  0.00           H
ATOM   3406 2HH1 ARG A 222      41.820  23.510  26.790  1.00  0.00           H
ATOM   3407  NH2 ARG A 222      40.280  22.470  29.280  1.00  0.00           N
ATOM   3408 1HH2 ARG A 222      39.410  22.140  29.650  1.00  0.00           H
ATOM   3409 2HH2 ARG A 222      41.080  22.450  29.870  1.00  0.00           H
ATOM   3410  C   ARG A 222      38.430  22.860  21.470  1.00  0.00           C
ATOM   3411  O   ARG A 222      38.270  23.880  20.760  1.00  0.00           O
ATOM   3412  N   PHE A 223      38.080  21.670  21.030  1.00  0.00           N
ATOM   3413  HN  PHE A 223      38.330  20.810  21.470  1.00  0.00           H
ATOM   3414  CA  PHE A 223      37.390  21.200  19.790  1.00  0.00           C
ATOM   3415  HA  PHE A 223      38.200  21.320  19.080  1.00  0.00           H
ATOM   3416  CB  PHE A 223      36.940  19.760  19.830  1.00  0.00           C
ATOM   3417  HB1 PHE A 223      36.520  19.490  18.840  1.00  0.00           H
ATOM   3418  HB2 PHE A 223      36.100  19.670  20.560  1.00  0.00           H
ATOM   3419  CG  PHE A 223      38.050  18.910  20.380  1.00  0.00           C
ATOM   3420  CD1 PHE A 223      38.110  18.500  21.740  1.00  0.00           C
ATOM   3421  HD1 PHE A 223      37.290  18.640  22.430  1.00  0.00           H
ATOM   3422  CE1 PHE A 223      39.240  17.750  22.220  1.00  0.00           C
ATOM   3423  HE1 PHE A 223      39.470  17.530  23.260  1.00  0.00           H
ATOM   3424  CZ  PHE A 223      40.230  17.340  21.270  1.00  0.00           C
ATOM   3425  HZ  PHE A 223      41.010  16.730  21.690  1.00  0.00           H
ATOM   3426  CD2 PHE A 223      39.120  18.560  19.500  1.00  0.00           C
ATOM   3427  HD2 PHE A 223      39.140  18.800  18.450  1.00  0.00           H
ATOM   3428  CE2 PHE A 223      40.200  17.770  19.900  1.00  0.00           C
ATOM   3429  HE2 PHE A 223      41.010  17.510  19.240  1.00  0.00           H
ATOM   3430  C   PHE A 223      36.200  22.180  19.400  1.00  0.00           C
ATOM   3431  O   PHE A 223      35.350  22.370  20.220  1.00  0.00           O
ATOM   3432  N   THR A 224      36.230  22.750  18.240  1.00  0.00           N
ATOM   3433  HN  THR A 224      37.040  22.590  17.690  1.00  0.00           H
ATOM   3434  CA  THR A 224      35.110  23.480  17.640  1.00  0.00           C
ATOM   3435  HA  THR A 224      35.230  24.390  18.200  1.00  0.00           H
ATOM   3436  CB  THR A 224      35.380  23.830  16.220  1.00  0.00           C
ATOM   3437  HB  THR A 224      36.440  24.170  16.170  1.00  0.00           H
ATOM   3438  OG1 THR A 224      34.550  24.890  15.750  1.00  0.00           O
ATOM   3439  HG1 THR A 224      34.660  25.680  16.290  1.00  0.00           H
ATOM   3440  CG2 THR A 224      35.030  22.600  15.360  1.00  0.00           C
ATOM   3441 1HG2 THR A 224      35.880  21.900  15.470  1.00  0.00           H
ATOM   3442 2HG2 THR A 224      34.900  22.830  14.280  1.00  0.00           H
ATOM   3443 3HG2 THR A 224      34.130  22.060  15.710  1.00  0.00           H
ATOM   3444  C   THR A 224      33.610  23.210  18.010  1.00  0.00           C
ATOM   3445  O   THR A 224      33.050  22.160  18.110  1.00  0.00           O
ATOM   3446  N   THR A 225      32.800  24.280  18.050  1.00  0.00           N
ATOM   3447  HN  THR A 225      33.180  25.200  17.920  1.00  0.00           H
ATOM   3448  CA  THR A 225      31.360  24.280  18.260  1.00  0.00           C
ATOM   3449  HA  THR A 225      31.020  23.370  17.780  1.00  0.00           H
ATOM   3450  CB  THR A 225      30.900  24.450  19.650  1.00  0.00           C
ATOM   3451  HB  THR A 225      31.280  23.570  20.210  1.00  0.00           H
ATOM   3452  OG1 THR A 225      29.540  24.300  19.730  1.00  0.00           O
ATOM   3453  HG1 THR A 225      29.540  23.350  19.630  1.00  0.00           H
ATOM   3454  CG2 THR A 225      31.360  25.750  20.330  1.00  0.00           C
ATOM   3455 1HG2 THR A 225      30.880  26.660  19.890  1.00  0.00           H
ATOM   3456 2HG2 THR A 225      32.450  25.790  20.170  1.00  0.00           H
ATOM   3457 3HG2 THR A 225      31.020  25.730  21.390  1.00  0.00           H
ATOM   3458  C   THR A 225      31.000  25.480  17.440  1.00  0.00           C
ATOM   3459  O   THR A 225      31.790  26.420  17.300  1.00  0.00           O
ATOM   3460  N   THR A 226      29.770  25.520  16.910  1.00  0.00           N
ATOM   3461  HN  THR A 226      29.160  24.740  16.910  1.00  0.00           H
ATOM   3462  CA  THR A 226      29.220  26.560  16.130  1.00  0.00           C
ATOM   3463  HA  THR A 226      30.040  26.900  15.520  1.00  0.00           H
ATOM   3464  CB  THR A 226      28.110  26.230  15.150  1.00  0.00           C
ATOM   3465  HB  THR A 226      28.050  27.080  14.430  1.00  0.00           H
ATOM   3466  OG1 THR A 226      26.820  25.980  15.850  1.00  0.00           O
ATOM   3467  HG1 THR A 226      26.790  25.060  16.100  1.00  0.00           H
ATOM   3468  CG2 THR A 226      28.500  24.990  14.220  1.00  0.00           C
ATOM   3469 1HG2 THR A 226      29.490  25.110  13.740  1.00  0.00           H
ATOM   3470 2HG2 THR A 226      27.740  24.810  13.430  1.00  0.00           H
ATOM   3471 3HG2 THR A 226      28.610  24.100  14.880  1.00  0.00           H
ATOM   3472  C   THR A 226      28.790  27.690  17.060  1.00  0.00           C
ATOM   3473  O   THR A 226      28.710  27.690  18.300  1.00  0.00           O
ATOM   3474  N   LEU A 227      28.560  28.910  16.460  1.00  0.00           N
ATOM   3475  HN  LEU A 227      28.710  29.150  15.510  1.00  0.00           H
ATOM   3476  CA  LEU A 227      27.790  29.940  17.110  1.00  0.00           C
ATOM   3477  HA  LEU A 227      28.360  30.230  17.990  1.00  0.00           H
ATOM   3478  CB  LEU A 227      27.730  31.260  16.340  1.00  0.00           C
ATOM   3479  HB1 LEU A 227      27.300  30.970  15.360  1.00  0.00           H
ATOM   3480  HB2 LEU A 227      28.760  31.610  16.100  1.00  0.00           H
ATOM   3481  CG  LEU A 227      27.040  32.500  16.970  1.00  0.00           C
ATOM   3482  HG  LEU A 227      26.010  32.140  17.210  1.00  0.00           H
ATOM   3483  CD1 LEU A 227      27.720  32.900  18.290  1.00  0.00           C
ATOM   3484 1HD1 LEU A 227      27.220  33.870  18.500  1.00  0.00           H
ATOM   3485 2HD1 LEU A 227      28.820  33.010  18.190  1.00  0.00           H
ATOM   3486 3HD1 LEU A 227      27.480  32.220  19.140  1.00  0.00           H
ATOM   3487  CD2 LEU A 227      27.050  33.660  15.990  1.00  0.00           C
ATOM   3488 1HD2 LEU A 227      28.100  34.040  15.970  1.00  0.00           H
ATOM   3489 2HD2 LEU A 227      26.340  34.490  16.210  1.00  0.00           H
ATOM   3490 3HD2 LEU A 227      26.840  33.350  14.940  1.00  0.00           H
ATOM   3491  C   LEU A 227      26.390  29.640  17.590  1.00  0.00           C
ATOM   3492  O   LEU A 227      26.110  29.750  18.780  1.00  0.00           O
ATOM   3493  N   ASN A 228      25.500  29.160  16.680  1.00  0.00           N
ATOM   3494  HN  ASN A 228      25.690  29.140  15.700  1.00  0.00           H
ATOM   3495  CA  ASN A 228      24.140  28.680  17.050  1.00  0.00           C
ATOM   3496  HA  ASN A 228      23.580  29.510  17.450  1.00  0.00           H
ATOM   3497  CB  ASN A 228      23.250  28.150  15.890  1.00  0.00           C
ATOM   3498  HB1 ASN A 228      22.180  28.290  16.150  1.00  0.00           H
ATOM   3499  HB2 ASN A 228      23.400  27.100  15.560  1.00  0.00           H
ATOM   3500  CG  ASN A 228      23.580  28.950  14.620  1.00  0.00           C
ATOM   3501  OD1 ASN A 228      24.740  28.840  14.110  1.00  0.00           O
ATOM   3502  ND2 ASN A 228      22.740  29.770  14.070  1.00  0.00           N
ATOM   3503 1HD2 ASN A 228      23.030  30.220  13.220  1.00  0.00           H
ATOM   3504 2HD2 ASN A 228      21.950  30.070  14.610  1.00  0.00           H
ATOM   3505  C   ASN A 228      24.190  27.630  18.170  1.00  0.00           C
ATOM   3506  O   ASN A 228      23.360  27.650  19.060  1.00  0.00           O
ATOM   3507  N   ASP A 229      25.150  26.700  18.140  1.00  0.00           N
ATOM   3508  HN  ASP A 229      25.870  26.720  17.450  1.00  0.00           H
ATOM   3509  CA  ASP A 229      25.280  25.780  19.250  1.00  0.00           C
ATOM   3510  HA  ASP A 229      24.300  25.440  19.550  1.00  0.00           H
ATOM   3511  CB  ASP A 229      26.150  24.540  18.890  1.00  0.00           C
ATOM   3512  HB1 ASP A 229      26.190  23.860  19.760  1.00  0.00           H
ATOM   3513  HB2 ASP A 229      27.240  24.730  18.730  1.00  0.00           H
ATOM   3514  CG  ASP A 229      25.600  23.820  17.680  1.00  0.00           C
ATOM   3515  OD1 ASP A 229      26.310  23.520  16.710  1.00  0.00           O
ATOM   3516  OD2 ASP A 229      24.340  23.610  17.670  1.00  0.00           O
ATOM   3517  C   ASP A 229      25.850  26.380  20.470  1.00  0.00           C
ATOM   3518  O   ASP A 229      25.500  25.910  21.550  1.00  0.00           O
ATOM   3519  N   PHE A 230      26.760  27.380  20.540  1.00  0.00           N
ATOM   3520  HN  PHE A 230      27.210  27.810  19.760  1.00  0.00           H
ATOM   3521  CA  PHE A 230      27.120  28.090  21.740  1.00  0.00           C
ATOM   3522  HA  PHE A 230      27.440  27.280  22.370  1.00  0.00           H
ATOM   3523  CB  PHE A 230      28.350  29.010  21.600  1.00  0.00           C
ATOM   3524  HB1 PHE A 230      28.080  29.670  20.740  1.00  0.00           H
ATOM   3525  HB2 PHE A 230      29.250  28.360  21.490  1.00  0.00           H
ATOM   3526  CG  PHE A 230      28.500  30.000  22.750  1.00  0.00           C
ATOM   3527  CD1 PHE A 230      29.040  29.340  23.890  1.00  0.00           C
ATOM   3528  HD1 PHE A 230      29.340  28.310  23.760  1.00  0.00           H
ATOM   3529  CE1 PHE A 230      29.100  30.060  25.080  1.00  0.00           C
ATOM   3530  HE1 PHE A 230      29.450  29.510  25.940  1.00  0.00           H
ATOM   3531  CZ  PHE A 230      28.640  31.370  25.180  1.00  0.00           C
ATOM   3532  HZ  PHE A 230      28.780  31.900  26.110  1.00  0.00           H
ATOM   3533  CD2 PHE A 230      28.090  31.290  22.800  1.00  0.00           C
ATOM   3534  HD2 PHE A 230      27.720  31.750  21.890  1.00  0.00           H
ATOM   3535  CE2 PHE A 230      28.200  32.010  24.000  1.00  0.00           C
ATOM   3536  HE2 PHE A 230      27.800  33.010  24.030  1.00  0.00           H
ATOM   3537  C   PHE A 230      25.980  28.660  22.510  1.00  0.00           C
ATOM   3538  O   PHE A 230      25.820  28.500  23.670  1.00  0.00           O
ATOM   3539  N   ASN A 231      25.010  29.280  21.780  1.00  0.00           N
ATOM   3540  HN  ASN A 231      25.070  29.280  20.780  1.00  0.00           H
ATOM   3541  CA  ASN A 231      23.770  29.810  22.340  1.00  0.00           C
ATOM   3542  HA  ASN A 231      24.060  30.440  23.170  1.00  0.00           H
ATOM   3543  CB  ASN A 231      22.960  30.570  21.260  1.00  0.00           C
ATOM   3544  HB1 ASN A 231      21.980  30.950  21.620  1.00  0.00           H
ATOM   3545  HB2 ASN A 231      22.730  29.900  20.410  1.00  0.00           H
ATOM   3546  CG  ASN A 231      23.690  31.810  20.720  1.00  0.00           C
ATOM   3547  OD1 ASN A 231      24.610  32.330  21.350  1.00  0.00           O
ATOM   3548  ND2 ASN A 231      23.130  32.310  19.550  1.00  0.00           N
ATOM   3549 1HD2 ASN A 231      23.640  33.090  19.190  1.00  0.00           H
ATOM   3550 2HD2 ASN A 231      22.680  31.690  18.920  1.00  0.00           H
ATOM   3551  C   ASN A 231      22.920  28.750  22.950  1.00  0.00           C
ATOM   3552  O   ASN A 231      22.370  28.940  24.010  1.00  0.00           O
ATOM   3553  N   LEU A 232      22.790  27.550  22.290  1.00  0.00           N
ATOM   3554  HN  LEU A 232      23.250  27.460  21.410  1.00  0.00           H
ATOM   3555  CA  LEU A 232      22.010  26.460  22.790  1.00  0.00           C
ATOM   3556  HA  LEU A 232      20.960  26.690  22.930  1.00  0.00           H
ATOM   3557  CB  LEU A 232      22.010  25.410  21.690  1.00  0.00           C
ATOM   3558  HB1 LEU A 232      23.040  25.030  21.490  1.00  0.00           H
ATOM   3559  HB2 LEU A 232      21.700  25.840  20.710  1.00  0.00           H
ATOM   3560  CG  LEU A 232      21.160  24.180  21.820  1.00  0.00           C
ATOM   3561  HG  LEU A 232      20.930  24.040  22.890  1.00  0.00           H
ATOM   3562  CD1 LEU A 232      19.730  24.410  21.200  1.00  0.00           C
ATOM   3563 1HD1 LEU A 232      19.120  23.490  21.290  1.00  0.00           H
ATOM   3564 2HD1 LEU A 232      20.020  24.540  20.140  1.00  0.00           H
ATOM   3565 3HD1 LEU A 232      19.170  25.270  21.620  1.00  0.00           H
ATOM   3566  CD2 LEU A 232      21.870  22.980  21.230  1.00  0.00           C
ATOM   3567 1HD2 LEU A 232      22.910  23.020  21.610  1.00  0.00           H
ATOM   3568 2HD2 LEU A 232      21.800  23.010  20.120  1.00  0.00           H
ATOM   3569 3HD2 LEU A 232      21.420  22.030  21.590  1.00  0.00           H
ATOM   3570  C   LEU A 232      22.370  25.910  24.160  1.00  0.00           C
ATOM   3571  O   LEU A 232      21.500  25.670  25.050  1.00  0.00           O
ATOM   3572  N   VAL A 233      23.730  25.740  24.410  1.00  0.00           N
ATOM   3573  HN  VAL A 233      24.290  25.890  23.600  1.00  0.00           H
ATOM   3574  CA  VAL A 233      24.330  25.430  25.720  1.00  0.00           C
ATOM   3575  HA  VAL A 233      23.630  24.770  26.200  1.00  0.00           H
ATOM   3576  CB  VAL A 233      25.710  24.740  25.640  1.00  0.00           C
ATOM   3577  HB  VAL A 233      25.660  23.780  25.080  1.00  0.00           H
ATOM   3578  CG1 VAL A 233      26.660  25.600  24.790  1.00  0.00           C
ATOM   3579 1HG1 VAL A 233      27.600  25.060  24.530  1.00  0.00           H
ATOM   3580 2HG1 VAL A 233      26.930  26.560  25.290  1.00  0.00           H
ATOM   3581 3HG1 VAL A 233      26.310  25.710  23.750  1.00  0.00           H
ATOM   3582  CG2 VAL A 233      26.160  24.570  27.090  1.00  0.00           C
ATOM   3583 1HG2 VAL A 233      26.930  23.760  27.100  1.00  0.00           H
ATOM   3584 2HG2 VAL A 233      25.280  24.160  27.630  1.00  0.00           H
ATOM   3585 3HG2 VAL A 233      26.570  25.500  27.530  1.00  0.00           H
ATOM   3586  C   VAL A 233      24.320  26.710  26.660  1.00  0.00           C
ATOM   3587  O   VAL A 233      24.240  26.570  27.900  1.00  0.00           O
ATOM   3588  N   ALA A 234      24.420  27.960  26.200  1.00  0.00           N
ATOM   3589  HN  ALA A 234      24.570  27.980  25.220  1.00  0.00           H
ATOM   3590  CA  ALA A 234      24.280  29.140  26.980  1.00  0.00           C
ATOM   3591  HA  ALA A 234      25.090  29.070  27.700  1.00  0.00           H
ATOM   3592  CB  ALA A 234      24.480  30.370  26.100  1.00  0.00           C
ATOM   3593  HB1 ALA A 234      25.530  30.590  25.810  1.00  0.00           H
ATOM   3594  HB2 ALA A 234      24.160  31.250  26.700  1.00  0.00           H
ATOM   3595  HB3 ALA A 234      23.770  30.310  25.250  1.00  0.00           H
ATOM   3596  C   ALA A 234      22.950  29.280  27.670  1.00  0.00           C
ATOM   3597  O   ALA A 234      22.810  29.640  28.850  1.00  0.00           O
ATOM   3598  N   MET A 235      21.850  28.880  26.970  1.00  0.00           N
ATOM   3599  HN  MET A 235      21.930  28.650  26.010  1.00  0.00           H
ATOM   3600  CA  MET A 235      20.500  28.920  27.540  1.00  0.00           C
ATOM   3601  HA  MET A 235      20.420  29.940  27.910  1.00  0.00           H
ATOM   3602  CB  MET A 235      19.310  28.740  26.590  1.00  0.00           C
ATOM   3603  HB1 MET A 235      18.360  28.780  27.170  1.00  0.00           H
ATOM   3604  HB2 MET A 235      19.440  27.750  26.100  1.00  0.00           H
ATOM   3605  CG  MET A 235      19.160  29.640  25.320  1.00  0.00           C
ATOM   3606  HG1 MET A 235      18.290  29.230  24.760  1.00  0.00           H
ATOM   3607  HG2 MET A 235      19.930  29.600  24.530  1.00  0.00           H
ATOM   3608  SD  MET A 235      18.860  31.390  25.830  1.00  0.00           S
ATOM   3609  CE  MET A 235      17.990  31.850  24.300  1.00  0.00           C
ATOM   3610  HE1 MET A 235      18.700  31.550  23.500  1.00  0.00           H
ATOM   3611  HE2 MET A 235      18.030  32.950  24.160  1.00  0.00           H
ATOM   3612  HE3 MET A 235      16.980  31.400  24.220  1.00  0.00           H
ATOM   3613  C   MET A 235      20.360  27.870  28.700  1.00  0.00           C
ATOM   3614  O   MET A 235      19.660  28.120  29.710  1.00  0.00           O
ATOM   3615  N   LYS A 236      21.050  26.760  28.640  1.00  0.00           N
ATOM   3616  HN  LYS A 236      21.560  26.540  27.810  1.00  0.00           H
ATOM   3617  CA  LYS A 236      21.130  25.770  29.700  1.00  0.00           C
ATOM   3618  HA  LYS A 236      20.070  25.610  29.890  1.00  0.00           H
ATOM   3619  CB  LYS A 236      21.800  24.450  29.190  1.00  0.00           C
ATOM   3620  HB1 LYS A 236      21.700  23.710  30.010  1.00  0.00           H
ATOM   3621  HB2 LYS A 236      22.910  24.510  29.100  1.00  0.00           H
ATOM   3622  CG  LYS A 236      21.260  23.910  27.750  1.00  0.00           C
ATOM   3623  HG1 LYS A 236      21.670  22.880  27.680  1.00  0.00           H
ATOM   3624  HG2 LYS A 236      21.700  24.550  26.950  1.00  0.00           H
ATOM   3625  CD  LYS A 236      19.720  24.010  27.700  1.00  0.00           C
ATOM   3626  HD1 LYS A 236      19.440  25.050  27.410  1.00  0.00           H
ATOM   3627  HD2 LYS A 236      19.280  23.680  28.670  1.00  0.00           H
ATOM   3628  CE  LYS A 236      19.040  23.110  26.570  1.00  0.00           C
ATOM   3629  HE1 LYS A 236      17.940  23.210  26.510  1.00  0.00           H
ATOM   3630  HE2 LYS A 236      19.190  22.030  26.780  1.00  0.00           H
ATOM   3631  NZ  LYS A 236      19.590  23.370  25.220  1.00  0.00           N
ATOM   3632  HZ1 LYS A 236      20.470  22.830  25.110  1.00  0.00           H
ATOM   3633  HZ2 LYS A 236      19.690  24.370  24.990  1.00  0.00           H
ATOM   3634  HZ3 LYS A 236      18.960  22.910  24.540  1.00  0.00           H
ATOM   3635  C   LYS A 236      21.840  26.250  30.930  1.00  0.00           C
ATOM   3636  O   LYS A 236      21.370  25.840  32.020  1.00  0.00           O
ATOM   3637  N   TYR A 237      22.940  27.090  30.830  1.00  0.00           N
ATOM   3638  HN  TYR A 237      23.310  27.300  29.920  1.00  0.00           H
ATOM   3639  CA  TYR A 237      23.620  27.450  32.130  1.00  0.00           C
ATOM   3640  HA  TYR A 237      23.240  26.900  32.980  1.00  0.00           H
ATOM   3641  CB  TYR A 237      25.160  27.110  31.910  1.00  0.00           C
ATOM   3642  HB1 TYR A 237      25.830  27.430  32.730  1.00  0.00           H
ATOM   3643  HB2 TYR A 237      25.520  27.510  30.940  1.00  0.00           H
ATOM   3644  CG  TYR A 237      25.350  25.580  31.900  1.00  0.00           C
ATOM   3645  CD1 TYR A 237      25.230  24.910  33.160  1.00  0.00           C
ATOM   3646  HD1 TYR A 237      25.140  25.570  34.000  1.00  0.00           H
ATOM   3647  CE1 TYR A 237      25.440  23.530  33.280  1.00  0.00           C
ATOM   3648  HE1 TYR A 237      25.450  23.140  34.280  1.00  0.00           H
ATOM   3649  CZ  TYR A 237      25.640  22.810  32.060  1.00  0.00           C
ATOM   3650  OH  TYR A 237      25.750  21.430  32.110  1.00  0.00           O
ATOM   3651  HH  TYR A 237      26.010  21.160  32.990  1.00  0.00           H
ATOM   3652  CD2 TYR A 237      25.550  24.860  30.760  1.00  0.00           C
ATOM   3653  HD2 TYR A 237      25.520  25.360  29.810  1.00  0.00           H
ATOM   3654  CE2 TYR A 237      25.650  23.500  30.800  1.00  0.00           C
ATOM   3655  HE2 TYR A 237      25.820  23.070  29.820  1.00  0.00           H
ATOM   3656  C   TYR A 237      23.400  28.860  32.610  1.00  0.00           C
ATOM   3657  O   TYR A 237      24.010  29.340  33.570  1.00  0.00           O
ATOM   3658  N   ASN A 238      22.460  29.520  31.920  1.00  0.00           N
ATOM   3659  HN  ASN A 238      22.050  29.140  31.090  1.00  0.00           H
ATOM   3660  CA  ASN A 238      22.050  30.910  32.270  1.00  0.00           C
ATOM   3661  HA  ASN A 238      21.110  31.130  31.780  1.00  0.00           H
ATOM   3662  CB  ASN A 238      21.760  31.170  33.740  1.00  0.00           C
ATOM   3663  HB1 ASN A 238      21.400  32.210  33.870  1.00  0.00           H
ATOM   3664  HB2 ASN A 238      22.730  31.020  34.270  1.00  0.00           H
ATOM   3665  CG  ASN A 238      20.720  30.170  34.270  1.00  0.00           C
ATOM   3666  OD1 ASN A 238      20.980  29.130  34.970  1.00  0.00           O
ATOM   3667  ND2 ASN A 238      19.440  30.210  33.770  1.00  0.00           N
ATOM   3668 1HD2 ASN A 238      18.930  29.410  34.070  1.00  0.00           H
ATOM   3669 2HD2 ASN A 238      19.160  31.070  33.330  1.00  0.00           H
ATOM   3670  C   ASN A 238      22.980  31.880  31.670  1.00  0.00           C
ATOM   3671  O   ASN A 238      23.560  32.710  32.380  1.00  0.00           O
ATOM   3672  N   TYR A 239      23.280  31.870  30.340  1.00  0.00           N
ATOM   3673  HN  TYR A 239      22.880  31.090  29.860  1.00  0.00           H
ATOM   3674  CA  TYR A 239      24.200  32.780  29.750  1.00  0.00           C
ATOM   3675  HA  TYR A 239      24.440  33.550  30.460  1.00  0.00           H
ATOM   3676  CB  TYR A 239      25.530  32.110  29.290  1.00  0.00           C
ATOM   3677  HB1 TYR A 239      25.980  32.600  28.410  1.00  0.00           H
ATOM   3678  HB2 TYR A 239      25.240  31.140  28.840  1.00  0.00           H
ATOM   3679  CG  TYR A 239      26.520  31.820  30.320  1.00  0.00           C
ATOM   3680  CD1 TYR A 239      26.370  30.770  31.240  1.00  0.00           C
ATOM   3681  HD1 TYR A 239      25.420  30.240  31.200  1.00  0.00           H
ATOM   3682  CE1 TYR A 239      27.260  30.490  32.210  1.00  0.00           C
ATOM   3683  HE1 TYR A 239      27.040  29.740  32.950  1.00  0.00           H
ATOM   3684  CZ  TYR A 239      28.400  31.310  32.340  1.00  0.00           C
ATOM   3685  OH  TYR A 239      29.260  31.070  33.460  1.00  0.00           O
ATOM   3686  HH  TYR A 239      28.850  30.530  34.140  1.00  0.00           H
ATOM   3687  CD2 TYR A 239      27.720  32.550  30.460  1.00  0.00           C
ATOM   3688  HD2 TYR A 239      27.760  33.440  29.850  1.00  0.00           H
ATOM   3689  CE2 TYR A 239      28.690  32.330  31.430  1.00  0.00           C
ATOM   3690  HE2 TYR A 239      29.460  33.050  31.670  1.00  0.00           H
ATOM   3691  C   TYR A 239      23.590  33.570  28.590  1.00  0.00           C
ATOM   3692  O   TYR A 239      22.890  33.020  27.700  1.00  0.00           O
ATOM   3693  N   GLU A 240      23.690  34.920  28.510  1.00  0.00           N
ATOM   3694  HN  GLU A 240      24.240  35.500  29.100  1.00  0.00           H
ATOM   3695  CA  GLU A 240      23.200  35.710  27.340  1.00  0.00           C
ATOM   3696  HA  GLU A 240      22.130  35.760  27.450  1.00  0.00           H
ATOM   3697  CB  GLU A 240      23.620  37.210  27.390  1.00  0.00           C
ATOM   3698  HB1 GLU A 240      23.790  37.750  26.430  1.00  0.00           H
ATOM   3699  HB2 GLU A 240      24.630  37.080  27.840  1.00  0.00           H
ATOM   3700  CG  GLU A 240      22.680  37.940  28.370  1.00  0.00           C
ATOM   3701  HG1 GLU A 240      23.250  38.750  28.860  1.00  0.00           H
ATOM   3702  HG2 GLU A 240      22.300  37.210  29.110  1.00  0.00           H
ATOM   3703  CD  GLU A 240      21.470  38.430  27.720  1.00  0.00           C
ATOM   3704  OE1 GLU A 240      20.410  38.000  28.160  1.00  0.00           O
ATOM   3705  OE2 GLU A 240      21.590  39.370  26.820  1.00  0.00           O
ATOM   3706  C   GLU A 240      23.600  35.210  26.010  1.00  0.00           C
ATOM   3707  O   GLU A 240      24.790  34.950  25.790  1.00  0.00           O
ATOM   3708  N   PRO A 241      22.640  35.030  25.050  1.00  0.00           N
ATOM   3709  CD  PRO A 241      21.180  34.830  25.310  1.00  0.00           C
ATOM   3710  HD1 PRO A 241      20.670  35.760  25.650  1.00  0.00           H
ATOM   3711  HD2 PRO A 241      20.920  34.010  26.000  1.00  0.00           H
ATOM   3712  CA  PRO A 241      22.900  34.900  23.610  1.00  0.00           C
ATOM   3713  HA  PRO A 241      23.290  33.910  23.450  1.00  0.00           H
ATOM   3714  CB  PRO A 241      21.500  35.130  23.050  1.00  0.00           C
ATOM   3715  HB1 PRO A 241      21.440  34.750  22.010  1.00  0.00           H
ATOM   3716  HB2 PRO A 241      21.300  36.230  23.080  1.00  0.00           H
ATOM   3717  CG  PRO A 241      20.520  34.510  23.950  1.00  0.00           C
ATOM   3718  HG1 PRO A 241      19.460  34.840  23.980  1.00  0.00           H
ATOM   3719  HG2 PRO A 241      20.570  33.410  23.790  1.00  0.00           H
ATOM   3720  C   PRO A 241      23.960  35.830  23.070  1.00  0.00           C
ATOM   3721  O   PRO A 241      24.160  36.950  23.570  1.00  0.00           O
ATOM   3722  N   LEU A 242      24.760  35.290  22.100  1.00  0.00           N
ATOM   3723  HN  LEU A 242      24.560  34.370  21.770  1.00  0.00           H
ATOM   3724  CA  LEU A 242      25.740  36.010  21.330  1.00  0.00           C
ATOM   3725  HA  LEU A 242      26.050  36.930  21.810  1.00  0.00           H
ATOM   3726  CB  LEU A 242      27.020  35.080  21.300  1.00  0.00           C
ATOM   3727  HB1 LEU A 242      26.810  34.110  20.790  1.00  0.00           H
ATOM   3728  HB2 LEU A 242      27.190  34.830  22.370  1.00  0.00           H
ATOM   3729  CG  LEU A 242      28.240  35.680  20.570  1.00  0.00           C
ATOM   3730  HG  LEU A 242      27.990  35.860  19.500  1.00  0.00           H
ATOM   3731  CD1 LEU A 242      28.580  37.100  21.110  1.00  0.00           C
ATOM   3732 1HD1 LEU A 242      29.530  37.490  20.690  1.00  0.00           H
ATOM   3733 2HD1 LEU A 242      28.610  37.030  22.220  1.00  0.00           H
ATOM   3734 3HD1 LEU A 242      27.750  37.810  20.890  1.00  0.00           H
ATOM   3735  CD2 LEU A 242      29.440  34.790  20.560  1.00  0.00           C
ATOM   3736 1HD2 LEU A 242      30.190  35.090  19.800  1.00  0.00           H
ATOM   3737 2HD2 LEU A 242      29.190  33.730  20.330  1.00  0.00           H
ATOM   3738 3HD2 LEU A 242      29.910  34.780  21.570  1.00  0.00           H
ATOM   3739  C   LEU A 242      25.280  36.240  19.870  1.00  0.00           C
ATOM   3740  O   LEU A 242      25.310  35.320  19.010  1.00  0.00           O
ATOM   3741  N   THR A 243      24.840  37.510  19.490  1.00  0.00           N
ATOM   3742  HN  THR A 243      24.860  38.240  20.170  1.00  0.00           H
ATOM   3743  CA  THR A 243      24.710  37.990  18.090  1.00  0.00           C
ATOM   3744  HA  THR A 243      24.200  37.260  17.490  1.00  0.00           H
ATOM   3745  CB  THR A 243      24.070  39.380  17.960  1.00  0.00           C
ATOM   3746  HB  THR A 243      23.910  39.550  16.870  1.00  0.00           H
ATOM   3747  OG1 THR A 243      24.810  40.370  18.580  1.00  0.00           O
ATOM   3748  HG1 THR A 243      24.410  41.190  18.280  1.00  0.00           H
ATOM   3749  CG2 THR A 243      22.740  39.430  18.670  1.00  0.00           C
ATOM   3750 1HG2 THR A 243      22.170  38.610  18.190  1.00  0.00           H
ATOM   3751 2HG2 THR A 243      22.260  40.380  18.350  1.00  0.00           H
ATOM   3752 3HG2 THR A 243      22.910  39.520  19.770  1.00  0.00           H
ATOM   3753  C   THR A 243      26.110  38.080  17.450  1.00  0.00           C
ATOM   3754  O   THR A 243      27.090  38.320  18.110  1.00  0.00           O
ATOM   3755  N   GLN A 244      26.130  37.870  16.210  1.00  0.00           N
ATOM   3756  HN  GLN A 244      25.300  37.760  15.670  1.00  0.00           H
ATOM   3757  CA  GLN A 244      27.240  37.940  15.300  1.00  0.00           C
ATOM   3758  HA  GLN A 244      28.090  37.320  15.580  1.00  0.00           H
ATOM   3759  CB  GLN A 244      26.750  37.530  13.900  1.00  0.00           C
ATOM   3760  HB1 GLN A 244      26.140  38.360  13.490  1.00  0.00           H
ATOM   3761  HB2 GLN A 244      26.120  36.640  14.090  1.00  0.00           H
ATOM   3762  CG  GLN A 244      27.890  37.300  12.880  1.00  0.00           C
ATOM   3763  HG1 GLN A 244      28.350  38.260  12.570  1.00  0.00           H
ATOM   3764  HG2 GLN A 244      27.500  36.850  11.940  1.00  0.00           H
ATOM   3765  CD  GLN A 244      28.930  36.220  13.410  1.00  0.00           C
ATOM   3766  OE1 GLN A 244      28.640  35.010  13.320  1.00  0.00           O
ATOM   3767  NE2 GLN A 244      30.100  36.630  13.980  1.00  0.00           N
ATOM   3768 1HE2 GLN A 244      30.800  36.010  14.330  1.00  0.00           H
ATOM   3769 2HE2 GLN A 244      30.100  37.610  14.170  1.00  0.00           H
ATOM   3770  C   GLN A 244      27.890  39.350  15.280  1.00  0.00           C
ATOM   3771  O   GLN A 244      29.080  39.580  15.130  1.00  0.00           O
ATOM   3772  N   ASP A 245      27.040  40.370  15.450  1.00  0.00           N
ATOM   3773  HN  ASP A 245      26.070  40.200  15.330  1.00  0.00           H
ATOM   3774  CA  ASP A 245      27.370  41.780  15.670  1.00  0.00           C
ATOM   3775  HA  ASP A 245      27.960  42.100  14.830  1.00  0.00           H
ATOM   3776  CB  ASP A 245      26.190  42.860  15.740  1.00  0.00           C
ATOM   3777  HB1 ASP A 245      26.650  43.850  15.570  1.00  0.00           H
ATOM   3778  HB2 ASP A 245      25.710  42.820  16.740  1.00  0.00           H
ATOM   3779  CG  ASP A 245      25.190  42.650  14.600  1.00  0.00           C
ATOM   3780  OD1 ASP A 245      24.590  43.680  14.170  1.00  0.00           O
ATOM   3781  OD2 ASP A 245      24.840  41.520  14.190  1.00  0.00           O
ATOM   3782  C   ASP A 245      28.150  42.030  16.920  1.00  0.00           C
ATOM   3783  O   ASP A 245      29.040  42.890  17.040  1.00  0.00           O
ATOM   3784  N   HSD A 246      27.830  41.270  18.010  1.00  0.00           N
ATOM   3785  HN  HSD A 246      27.110  40.580  18.040  1.00  0.00           H
ATOM   3786  CA  HSD A 246      28.560  41.430  19.270  1.00  0.00           C
ATOM   3787  HA  HSD A 246      28.800  42.480  19.400  1.00  0.00           H
ATOM   3788  CB  HSD A 246      27.760  40.940  20.480  1.00  0.00           C
ATOM   3789  HB1 HSD A 246      28.460  40.740  21.320  1.00  0.00           H
ATOM   3790  HB2 HSD A 246      27.280  39.980  20.190  1.00  0.00           H
ATOM   3791  ND1 HSD A 246      26.290  42.100  22.300  1.00  0.00           N
ATOM   3792  HD1 HSD A 246      26.440  41.460  23.050  1.00  0.00           H
ATOM   3793  CG  HSD A 246      26.700  41.960  21.000  1.00  0.00           C
ATOM   3794  CE1 HSD A 246      25.520  43.210  22.350  1.00  0.00           C
ATOM   3795  HE1 HSD A 246      24.950  43.470  23.240  1.00  0.00           H
ATOM   3796  NE2 HSD A 246      25.400  43.780  21.140  1.00  0.00           N
ATOM   3797  CD2 HSD A 246      26.140  42.970  20.310  1.00  0.00           C
ATOM   3798  HD2 HSD A 246      26.270  43.130  19.250  1.00  0.00           H
ATOM   3799  C   HSD A 246      29.920  40.790  19.200  1.00  0.00           C
ATOM   3800  O   HSD A 246      30.830  41.230  19.890  1.00  0.00           O
ATOM   3801  N   VAL A 247      30.130  39.900  18.200  1.00  0.00           N
ATOM   3802  HN  VAL A 247      29.380  39.610  17.620  1.00  0.00           H
ATOM   3803  CA  VAL A 247      31.410  39.290  17.890  1.00  0.00           C
ATOM   3804  HA  VAL A 247      31.850  38.890  18.800  1.00  0.00           H
ATOM   3805  CB  VAL A 247      31.170  38.080  16.980  1.00  0.00           C
ATOM   3806  HB  VAL A 247      30.590  38.280  16.050  1.00  0.00           H
ATOM   3807  CG1 VAL A 247      32.550  37.560  16.520  1.00  0.00           C
ATOM   3808 1HG1 VAL A 247      32.940  38.210  15.710  1.00  0.00           H
ATOM   3809 2HG1 VAL A 247      32.470  36.560  16.060  1.00  0.00           H
ATOM   3810 3HG1 VAL A 247      33.260  37.580  17.370  1.00  0.00           H
ATOM   3811  CG2 VAL A 247      30.300  37.020  17.680  1.00  0.00           C
ATOM   3812 1HG2 VAL A 247      30.760  36.640  18.620  1.00  0.00           H
ATOM   3813 2HG2 VAL A 247      30.250  36.140  17.000  1.00  0.00           H
ATOM   3814 3HG2 VAL A 247      29.250  37.350  17.840  1.00  0.00           H
ATOM   3815  C   VAL A 247      32.380  40.290  17.200  1.00  0.00           C
ATOM   3816  O   VAL A 247      33.600  40.060  17.180  1.00  0.00           O
ATOM   3817  N   ASP A 248      31.790  41.380  16.640  1.00  0.00           N
ATOM   3818  HN  ASP A 248      30.790  41.390  16.630  1.00  0.00           H
ATOM   3819  CA  ASP A 248      32.550  42.500  16.070  1.00  0.00           C
ATOM   3820  HA  ASP A 248      33.400  42.140  15.510  1.00  0.00           H
ATOM   3821  CB  ASP A 248      31.690  43.410  15.110  1.00  0.00           C
ATOM   3822  HB1 ASP A 248      32.290  44.300  14.840  1.00  0.00           H
ATOM   3823  HB2 ASP A 248      30.730  43.710  15.580  1.00  0.00           H
ATOM   3824  CG  ASP A 248      31.460  42.730  13.790  1.00  0.00           C
ATOM   3825  OD1 ASP A 248      30.470  43.200  13.140  1.00  0.00           O
ATOM   3826  OD2 ASP A 248      32.240  41.810  13.370  1.00  0.00           O
ATOM   3827  C   ASP A 248      33.250  43.380  17.060  1.00  0.00           C
ATOM   3828  O   ASP A 248      34.360  43.890  16.810  1.00  0.00           O
ATOM   3829  N   ILE A 249      32.610  43.440  18.280  1.00  0.00           N
ATOM   3830  HN  ILE A 249      31.810  42.880  18.460  1.00  0.00           H
ATOM   3831  CA  ILE A 249      33.090  44.110  19.440  1.00  0.00           C
ATOM   3832  HA  ILE A 249      33.440  45.100  19.160  1.00  0.00           H
ATOM   3833  CB  ILE A 249      31.970  44.290  20.500  1.00  0.00           C
ATOM   3834  HB  ILE A 249      31.670  43.270  20.840  1.00  0.00           H
ATOM   3835  CG2 ILE A 249      32.420  45.130  21.550  1.00  0.00           C
ATOM   3836 1HG2 ILE A 249      31.590  45.180  22.290  1.00  0.00           H
ATOM   3837 2HG2 ILE A 249      32.580  46.130  21.090  1.00  0.00           H
ATOM   3838 3HG2 ILE A 249      33.400  44.980  22.030  1.00  0.00           H
ATOM   3839  CG1 ILE A 249      30.690  44.910  19.860  1.00  0.00           C
ATOM   3840 1HG1 ILE A 249      30.350  44.560  18.860  1.00  0.00           H
ATOM   3841 2HG1 ILE A 249      30.980  45.980  19.820  1.00  0.00           H
ATOM   3842  CD  ILE A 249      29.500  44.810  20.810  1.00  0.00           C
ATOM   3843  HD1 ILE A 249      29.250  43.800  21.180  1.00  0.00           H
ATOM   3844  HD2 ILE A 249      28.690  45.420  20.350  1.00  0.00           H
ATOM   3845  HD3 ILE A 249      29.650  45.350  21.770  1.00  0.00           H
ATOM   3846  C   ILE A 249      34.290  43.430  20.080  1.00  0.00           C
ATOM   3847  O   ILE A 249      35.250  44.030  20.680  1.00  0.00           O
ATOM   3848  N   LEU A 250      34.320  42.150  19.860  1.00  0.00           N
ATOM   3849  HN  LEU A 250      33.590  41.630  19.420  1.00  0.00           H
ATOM   3850  CA  LEU A 250      35.460  41.280  20.250  1.00  0.00           C
ATOM   3851  HA  LEU A 250      35.980  41.660  21.120  1.00  0.00           H
ATOM   3852  CB  LEU A 250      34.980  39.790  20.450  1.00  0.00           C
ATOM   3853  HB1 LEU A 250      35.880  39.150  20.450  1.00  0.00           H
ATOM   3854  HB2 LEU A 250      34.490  39.470  19.510  1.00  0.00           H
ATOM   3855  CG  LEU A 250      33.970  39.520  21.620  1.00  0.00           C
ATOM   3856  HG  LEU A 250      33.100  40.200  21.520  1.00  0.00           H
ATOM   3857  CD1 LEU A 250      33.460  38.110  21.480  1.00  0.00           C
ATOM   3858 1HD1 LEU A 250      33.160  37.700  22.470  1.00  0.00           H
ATOM   3859 2HD1 LEU A 250      34.260  37.470  21.040  1.00  0.00           H
ATOM   3860 3HD1 LEU A 250      32.750  38.130  20.620  1.00  0.00           H
ATOM   3861  CD2 LEU A 250      34.680  39.800  22.990  1.00  0.00           C
ATOM   3862 1HD2 LEU A 250      35.140  40.810  23.070  1.00  0.00           H
ATOM   3863 2HD2 LEU A 250      35.460  39.040  23.190  1.00  0.00           H
ATOM   3864 3HD2 LEU A 250      34.000  39.650  23.850  1.00  0.00           H
ATOM   3865  C   LEU A 250      36.480  41.170  19.150  1.00  0.00           C
ATOM   3866  O   LEU A 250      37.540  40.560  19.310  1.00  0.00           O
ATOM   3867  N   GLY A 251      36.150  41.630  17.920  1.00  0.00           N
ATOM   3868  HN  GLY A 251      35.250  42.040  17.810  1.00  0.00           H
ATOM   3869  CA  GLY A 251      37.000  41.620  16.710  1.00  0.00           C
ATOM   3870  HA1 GLY A 251      36.480  42.060  15.870  1.00  0.00           H
ATOM   3871  HA2 GLY A 251      37.200  40.580  16.500  1.00  0.00           H
ATOM   3872  C   GLY A 251      38.410  42.280  16.800  1.00  0.00           C
ATOM   3873  O   GLY A 251      39.380  41.780  16.230  1.00  0.00           O
ATOM   3874  N   PRO A 252      38.620  43.350  17.580  1.00  0.00           N
ATOM   3875  CD  PRO A 252      37.710  44.430  17.900  1.00  0.00           C
ATOM   3876  HD1 PRO A 252      37.480  44.390  18.980  1.00  0.00           H
ATOM   3877  HD2 PRO A 252      36.790  44.250  17.310  1.00  0.00           H
ATOM   3878  CA  PRO A 252      40.030  43.770  17.820  1.00  0.00           C
ATOM   3879  HA  PRO A 252      40.500  43.820  16.850  1.00  0.00           H
ATOM   3880  CB  PRO A 252      39.890  45.210  18.250  1.00  0.00           C
ATOM   3881  HB1 PRO A 252      40.680  45.860  17.810  1.00  0.00           H
ATOM   3882  HB2 PRO A 252      39.650  45.370  19.320  1.00  0.00           H
ATOM   3883  CG  PRO A 252      38.580  45.640  17.550  1.00  0.00           C
ATOM   3884  HG1 PRO A 252      38.150  46.600  17.920  1.00  0.00           H
ATOM   3885  HG2 PRO A 252      38.800  45.660  16.460  1.00  0.00           H
ATOM   3886  C   PRO A 252      40.830  42.920  18.800  1.00  0.00           C
ATOM   3887  O   PRO A 252      42.000  42.540  18.550  1.00  0.00           O
ATOM   3888  N   LEU A 253      40.150  42.520  19.840  1.00  0.00           N
ATOM   3889  HN  LEU A 253      39.170  42.720  19.920  1.00  0.00           H
ATOM   3890  CA  LEU A 253      40.660  41.600  20.870  1.00  0.00           C
ATOM   3891  HA  LEU A 253      41.610  41.970  21.210  1.00  0.00           H
ATOM   3892  CB  LEU A 253      39.670  41.260  22.040  1.00  0.00           C
ATOM   3893  HB1 LEU A 253      40.140  40.610  22.810  1.00  0.00           H
ATOM   3894  HB2 LEU A 253      38.830  40.700  21.590  1.00  0.00           H
ATOM   3895  CG  LEU A 253      39.220  42.440  22.820  1.00  0.00           C
ATOM   3896  HG  LEU A 253      38.630  43.100  22.150  1.00  0.00           H
ATOM   3897  CD1 LEU A 253      38.280  41.980  23.900  1.00  0.00           C
ATOM   3898 1HD1 LEU A 253      37.440  41.330  23.540  1.00  0.00           H
ATOM   3899 2HD1 LEU A 253      37.700  42.890  24.140  1.00  0.00           H
ATOM   3900 3HD1 LEU A 253      38.720  41.510  24.800  1.00  0.00           H
ATOM   3901  CD2 LEU A 253      40.290  43.280  23.550  1.00  0.00           C
ATOM   3902 1HD2 LEU A 253      41.210  43.330  22.930  1.00  0.00           H
ATOM   3903 2HD2 LEU A 253      40.490  42.810  24.530  1.00  0.00           H
ATOM   3904 3HD2 LEU A 253      39.970  44.340  23.680  1.00  0.00           H
ATOM   3905  C   LEU A 253      41.060  40.260  20.200  1.00  0.00           C
ATOM   3906  O   LEU A 253      42.230  39.880  20.310  1.00  0.00           O
ATOM   3907  N   SER A 254      40.110  39.700  19.370  1.00  0.00           N
ATOM   3908  HN  SER A 254      39.190  40.060  19.290  1.00  0.00           H
ATOM   3909  CA  SER A 254      40.420  38.500  18.540  1.00  0.00           C
ATOM   3910  HA  SER A 254      40.530  37.660  19.210  1.00  0.00           H
ATOM   3911  CB  SER A 254      39.130  38.310  17.710  1.00  0.00           C
ATOM   3912  HB1 SER A 254      39.020  39.160  17.020  1.00  0.00           H
ATOM   3913  HB2 SER A 254      38.250  38.320  18.380  1.00  0.00           H
ATOM   3914  OG  SER A 254      39.110  36.990  17.110  1.00  0.00           O
ATOM   3915  HG1 SER A 254      39.960  36.560  17.170  1.00  0.00           H
ATOM   3916  C   SER A 254      41.580  38.660  17.590  1.00  0.00           C
ATOM   3917  O   SER A 254      42.350  37.690  17.450  1.00  0.00           O
ATOM   3918  N   ALA A 255      41.680  39.780  16.850  1.00  0.00           N
ATOM   3919  HN  ALA A 255      40.990  40.500  16.930  1.00  0.00           H
ATOM   3920  CA  ALA A 255      42.740  40.080  15.860  1.00  0.00           C
ATOM   3921  HA  ALA A 255      42.850  39.220  15.230  1.00  0.00           H
ATOM   3922  CB  ALA A 255      42.240  41.380  15.060  1.00  0.00           C
ATOM   3923  HB1 ALA A 255      42.020  42.070  15.900  1.00  0.00           H
ATOM   3924  HB2 ALA A 255      41.220  41.120  14.700  1.00  0.00           H
ATOM   3925  HB3 ALA A 255      43.070  41.710  14.420  1.00  0.00           H
ATOM   3926  C   ALA A 255      44.100  40.300  16.430  1.00  0.00           C
ATOM   3927  O   ALA A 255      45.120  39.970  15.840  1.00  0.00           O
ATOM   3928  N   GLN A 256      44.240  40.950  17.550  1.00  0.00           N
ATOM   3929  HN  GLN A 256      43.400  41.260  17.980  1.00  0.00           H
ATOM   3930  CA  GLN A 256      45.510  41.090  18.280  1.00  0.00           C
ATOM   3931  HA  GLN A 256      46.280  41.480  17.630  1.00  0.00           H
ATOM   3932  CB  GLN A 256      45.310  42.140  19.500  1.00  0.00           C
ATOM   3933  HB1 GLN A 256      45.890  41.780  20.380  1.00  0.00           H
ATOM   3934  HB2 GLN A 256      44.240  42.230  19.790  1.00  0.00           H
ATOM   3935  CG  GLN A 256      45.810  43.540  19.160  1.00  0.00           C
ATOM   3936  HG1 GLN A 256      46.910  43.370  19.060  1.00  0.00           H
ATOM   3937  HG2 GLN A 256      45.570  44.300  19.930  1.00  0.00           H
ATOM   3938  CD  GLN A 256      45.440  44.070  17.780  1.00  0.00           C
ATOM   3939  OE1 GLN A 256      46.200  44.160  16.860  1.00  0.00           O
ATOM   3940  NE2 GLN A 256      44.170  44.590  17.770  1.00  0.00           N
ATOM   3941 1HE2 GLN A 256      43.730  44.690  18.660  1.00  0.00           H
ATOM   3942 2HE2 GLN A 256      43.780  44.950  16.920  1.00  0.00           H
ATOM   3943  C   GLN A 256      45.970  39.740  18.820  1.00  0.00           C
ATOM   3944  O   GLN A 256      47.140  39.320  18.660  1.00  0.00           O
ATOM   3945  N   THR A 257      45.080  39.040  19.550  1.00  0.00           N
ATOM   3946  HN  THR A 257      44.180  39.440  19.720  1.00  0.00           H
ATOM   3947  CA  THR A 257      45.420  37.750  20.200  1.00  0.00           C
ATOM   3948  HA  THR A 257      46.350  37.910  20.740  1.00  0.00           H
ATOM   3949  CB  THR A 257      44.320  37.250  21.190  1.00  0.00           C
ATOM   3950  HB  THR A 257      44.570  36.220  21.520  1.00  0.00           H
ATOM   3951  OG1 THR A 257      43.030  37.180  20.550  1.00  0.00           O
ATOM   3952  HG1 THR A 257      42.700  38.070  20.710  1.00  0.00           H
ATOM   3953  CG2 THR A 257      44.340  38.070  22.450  1.00  0.00           C
ATOM   3954 1HG2 THR A 257      45.360  38.090  22.880  1.00  0.00           H
ATOM   3955 2HG2 THR A 257      43.580  37.670  23.160  1.00  0.00           H
ATOM   3956 3HG2 THR A 257      44.120  39.130  22.190  1.00  0.00           H
ATOM   3957  C   THR A 257      45.820  36.640  19.210  1.00  0.00           C
ATOM   3958  O   THR A 257      46.770  35.910  19.410  1.00  0.00           O
ATOM   3959  N   GLY A 258      45.050  36.550  18.110  1.00  0.00           N
ATOM   3960  HN  GLY A 258      44.260  37.150  18.030  1.00  0.00           H
ATOM   3961  CA  GLY A 258      45.230  35.610  17.000  1.00  0.00           C
ATOM   3962  HA1 GLY A 258      46.280  35.440  16.830  1.00  0.00           H
ATOM   3963  HA2 GLY A 258      44.980  36.050  16.040  1.00  0.00           H
ATOM   3964  C   GLY A 258      44.540  34.350  17.200  1.00  0.00           C
ATOM   3965  O   GLY A 258      44.790  33.350  16.550  1.00  0.00           O
ATOM   3966  N   ILE A 259      43.590  34.380  18.150  1.00  0.00           N
ATOM   3967  HN  ILE A 259      43.430  35.230  18.640  1.00  0.00           H
ATOM   3968  CA  ILE A 259      42.630  33.360  18.430  1.00  0.00           C
ATOM   3969  HA  ILE A 259      42.740  32.440  17.880  1.00  0.00           H
ATOM   3970  CB  ILE A 259      42.690  33.150  19.900  1.00  0.00           C
ATOM   3971  HB  ILE A 259      42.410  34.090  20.420  1.00  0.00           H
ATOM   3972  CG2 ILE A 259      41.630  32.110  20.260  1.00  0.00           C
ATOM   3973 1HG2 ILE A 259      40.580  32.450  20.110  1.00  0.00           H
ATOM   3974 2HG2 ILE A 259      41.820  31.930  21.330  1.00  0.00           H
ATOM   3975 3HG2 ILE A 259      41.820  31.250  19.590  1.00  0.00           H
ATOM   3976  CG1 ILE A 259      44.150  32.730  20.220  1.00  0.00           C
ATOM   3977 1HG1 ILE A 259      44.960  33.350  19.780  1.00  0.00           H
ATOM   3978 2HG1 ILE A 259      44.360  31.740  19.760  1.00  0.00           H
ATOM   3979  CD  ILE A 259      44.440  32.660  21.790  1.00  0.00           C
ATOM   3980  HD1 ILE A 259      45.510  32.620  22.060  1.00  0.00           H
ATOM   3981  HD2 ILE A 259      44.010  31.740  22.240  1.00  0.00           H
ATOM   3982  HD3 ILE A 259      44.040  33.530  22.360  1.00  0.00           H
ATOM   3983  C   ILE A 259      41.170  33.850  18.010  1.00  0.00           C
ATOM   3984  O   ILE A 259      40.700  34.940  18.350  1.00  0.00           O
ATOM   3985  N   ALA A 260      40.480  33.080  17.210  1.00  0.00           N
ATOM   3986  HN  ALA A 260      40.900  32.290  16.770  1.00  0.00           H
ATOM   3987  CA  ALA A 260      39.070  33.300  16.730  1.00  0.00           C
ATOM   3988  HA  ALA A 260      39.180  34.300  16.360  1.00  0.00           H
ATOM   3989  CB  ALA A 260      38.640  32.250  15.560  1.00  0.00           C
ATOM   3990  HB1 ALA A 260      37.590  32.460  15.270  1.00  0.00           H
ATOM   3991  HB2 ALA A 260      38.680  31.230  15.990  1.00  0.00           H
ATOM   3992  HB3 ALA A 260      39.280  32.310  14.650  1.00  0.00           H
ATOM   3993  C   ALA A 260      38.030  33.330  17.870  1.00  0.00           C
ATOM   3994  O   ALA A 260      38.060  32.560  18.780  1.00  0.00           O
ATOM   3995  N   VAL A 261      36.940  34.130  17.760  1.00  0.00           N
ATOM   3996  HN  VAL A 261      36.850  34.750  16.990  1.00  0.00           H
ATOM   3997  CA  VAL A 261      35.890  34.300  18.730  1.00  0.00           C
ATOM   3998  HA  VAL A 261      36.270  34.670  19.680  1.00  0.00           H
ATOM   3999  CB  VAL A 261      34.940  35.430  18.390  1.00  0.00           C
ATOM   4000  HB  VAL A 261      34.560  35.320  17.350  1.00  0.00           H
ATOM   4001  CG1 VAL A 261      33.600  35.510  19.330  1.00  0.00           C
ATOM   4002 1HG1 VAL A 261      32.980  34.610  19.090  1.00  0.00           H
ATOM   4003 2HG1 VAL A 261      33.030  36.440  19.130  1.00  0.00           H
ATOM   4004 3HG1 VAL A 261      33.910  35.480  20.400  1.00  0.00           H
ATOM   4005  CG2 VAL A 261      35.780  36.700  18.490  1.00  0.00           C
ATOM   4006 1HG2 VAL A 261      36.500  36.700  17.650  1.00  0.00           H
ATOM   4007 2HG2 VAL A 261      36.350  36.880  19.420  1.00  0.00           H
ATOM   4008 3HG2 VAL A 261      35.090  37.560  18.310  1.00  0.00           H
ATOM   4009  C   VAL A 261      35.090  33.070  19.000  1.00  0.00           C
ATOM   4010  O   VAL A 261      34.930  32.600  20.130  1.00  0.00           O
ATOM   4011  N   LEU A 262      34.710  32.280  18.000  1.00  0.00           N
ATOM   4012  HN  LEU A 262      34.830  32.570  17.060  1.00  0.00           H
ATOM   4013  CA  LEU A 262      34.120  30.980  18.200  1.00  0.00           C
ATOM   4014  HA  LEU A 262      33.310  31.080  18.910  1.00  0.00           H
ATOM   4015  CB  LEU A 262      33.540  30.420  16.910  1.00  0.00           C
ATOM   4016  HB1 LEU A 262      32.910  29.560  17.200  1.00  0.00           H
ATOM   4017  HB2 LEU A 262      34.380  30.070  16.270  1.00  0.00           H
ATOM   4018  CG  LEU A 262      32.640  31.370  16.040  1.00  0.00           C
ATOM   4019  HG  LEU A 262      33.240  32.140  15.500  1.00  0.00           H
ATOM   4020  CD1 LEU A 262      31.960  30.550  14.870  1.00  0.00           C
ATOM   4021 1HD1 LEU A 262      32.550  30.160  14.020  1.00  0.00           H
ATOM   4022 2HD1 LEU A 262      31.170  31.180  14.410  1.00  0.00           H
ATOM   4023 3HD1 LEU A 262      31.510  29.690  15.410  1.00  0.00           H
ATOM   4024  CD2 LEU A 262      31.570  32.000  16.950  1.00  0.00           C
ATOM   4025 1HD2 LEU A 262      31.110  31.160  17.520  1.00  0.00           H
ATOM   4026 2HD2 LEU A 262      30.800  32.490  16.310  1.00  0.00           H
ATOM   4027 3HD2 LEU A 262      31.960  32.770  17.640  1.00  0.00           H
ATOM   4028  C   LEU A 262      35.090  29.970  18.870  1.00  0.00           C
ATOM   4029  O   LEU A 262      34.660  29.140  19.660  1.00  0.00           O
ATOM   4030  N   ASP A 263      36.410  30.070  18.720  1.00  0.00           N
ATOM   4031  HN  ASP A 263      36.870  30.790  18.190  1.00  0.00           H
ATOM   4032  CA  ASP A 263      37.330  29.210  19.490  1.00  0.00           C
ATOM   4033  HA  ASP A 263      36.910  28.210  19.430  1.00  0.00           H
ATOM   4034  CB  ASP A 263      38.730  29.190  18.750  1.00  0.00           C
ATOM   4035  HB1 ASP A 263      39.170  30.210  18.680  1.00  0.00           H
ATOM   4036  HB2 ASP A 263      38.520  28.820  17.720  1.00  0.00           H
ATOM   4037  CG  ASP A 263      39.910  28.370  19.350  1.00  0.00           C
ATOM   4038  OD1 ASP A 263      39.630  27.350  19.980  1.00  0.00           O
ATOM   4039  OD2 ASP A 263      41.090  28.700  19.040  1.00  0.00           O
ATOM   4040  C   ASP A 263      37.280  29.600  20.920  1.00  0.00           C
ATOM   4041  O   ASP A 263      37.290  28.800  21.790  1.00  0.00           O
ATOM   4042  N   MET A 264      37.210  30.930  21.220  1.00  0.00           N
ATOM   4043  HN  MET A 264      37.060  31.570  20.470  1.00  0.00           H
ATOM   4044  CA  MET A 264      37.020  31.450  22.570  1.00  0.00           C
ATOM   4045  HA  MET A 264      37.710  30.950  23.240  1.00  0.00           H
ATOM   4046  CB  MET A 264      37.250  32.970  22.700  1.00  0.00           C
ATOM   4047  HB1 MET A 264      36.450  33.500  22.140  1.00  0.00           H
ATOM   4048  HB2 MET A 264      38.140  33.300  22.120  1.00  0.00           H
ATOM   4049  CG  MET A 264      37.170  33.480  24.160  1.00  0.00           C
ATOM   4050  HG1 MET A 264      36.130  33.290  24.480  1.00  0.00           H
ATOM   4051  HG2 MET A 264      37.340  34.570  24.150  1.00  0.00           H
ATOM   4052  SD  MET A 264      38.250  32.620  25.390  1.00  0.00           S
ATOM   4053  CE  MET A 264      39.730  33.450  24.790  1.00  0.00           C
ATOM   4054  HE1 MET A 264      39.730  34.500  25.170  1.00  0.00           H
ATOM   4055  HE2 MET A 264      40.020  33.500  23.720  1.00  0.00           H
ATOM   4056  HE3 MET A 264      40.610  32.940  25.230  1.00  0.00           H
ATOM   4057  C   MET A 264      35.670  30.930  23.140  1.00  0.00           C
ATOM   4058  O   MET A 264      35.630  30.490  24.300  1.00  0.00           O
ATOM   4059  N   CYS A 265      34.640  30.810  22.300  1.00  0.00           N
ATOM   4060  HN  CYS A 265      34.820  31.270  21.430  1.00  0.00           H
ATOM   4061  CA  CYS A 265      33.310  30.280  22.720  1.00  0.00           C
ATOM   4062  HA  CYS A 265      33.090  30.670  23.700  1.00  0.00           H
ATOM   4063  CB  CYS A 265      32.200  30.540  21.650  1.00  0.00           C
ATOM   4064  HB1 CYS A 265      31.310  29.910  21.850  1.00  0.00           H
ATOM   4065  HB2 CYS A 265      32.580  30.210  20.660  1.00  0.00           H
ATOM   4066  SG  CYS A 265      31.820  32.320  21.350  1.00  0.00           S
ATOM   4067  HG1 CYS A 265      33.020  32.630  20.870  1.00  0.00           H
ATOM   4068  C   CYS A 265      33.390  28.770  23.020  1.00  0.00           C
ATOM   4069  O   CYS A 265      32.740  28.250  23.970  1.00  0.00           O
ATOM   4070  N   ALA A 266      34.310  28.010  22.320  1.00  0.00           N
ATOM   4071  HN  ALA A 266      34.840  28.400  21.570  1.00  0.00           H
ATOM   4072  CA  ALA A 266      34.600  26.650  22.590  1.00  0.00           C
ATOM   4073  HA  ALA A 266      33.720  26.020  22.500  1.00  0.00           H
ATOM   4074  CB  ALA A 266      35.460  26.080  21.440  1.00  0.00           C
ATOM   4075  HB1 ALA A 266      35.270  26.600  20.470  1.00  0.00           H
ATOM   4076  HB2 ALA A 266      35.270  24.990  21.330  1.00  0.00           H
ATOM   4077  HB3 ALA A 266      36.540  26.350  21.530  1.00  0.00           H
ATOM   4078  C   ALA A 266      35.320  26.280  23.890  1.00  0.00           C
ATOM   4079  O   ALA A 266      34.970  25.390  24.620  1.00  0.00           O
ATOM   4080  N   ALA A 267      36.320  27.150  24.280  1.00  0.00           N
ATOM   4081  HN  ALA A 267      36.600  27.900  23.680  1.00  0.00           H
ATOM   4082  CA  ALA A 267      36.920  27.220  25.630  1.00  0.00           C
ATOM   4083  HA  ALA A 267      37.350  26.250  25.810  1.00  0.00           H
ATOM   4084  CB  ALA A 267      38.210  28.150  25.610  1.00  0.00           C
ATOM   4085  HB1 ALA A 267      38.770  27.980  26.550  1.00  0.00           H
ATOM   4086  HB2 ALA A 267      37.840  29.200  25.610  1.00  0.00           H
ATOM   4087  HB3 ALA A 267      38.870  27.960  24.730  1.00  0.00           H
ATOM   4088  C   ALA A 267      35.970  27.530  26.740  1.00  0.00           C
ATOM   4089  O   ALA A 267      36.010  26.860  27.780  1.00  0.00           O
ATOM   4090  N   LEU A 268      35.110  28.470  26.510  1.00  0.00           N
ATOM   4091  HN  LEU A 268      35.190  29.000  25.670  1.00  0.00           H
ATOM   4092  CA  LEU A 268      34.140  29.040  27.470  1.00  0.00           C
ATOM   4093  HA  LEU A 268      34.610  29.340  28.390  1.00  0.00           H
ATOM   4094  CB  LEU A 268      33.460  30.280  26.810  1.00  0.00           C
ATOM   4095  HB1 LEU A 268      33.290  30.190  25.710  1.00  0.00           H
ATOM   4096  HB2 LEU A 268      34.300  31.000  26.870  1.00  0.00           H
ATOM   4097  CG  LEU A 268      32.220  30.950  27.380  1.00  0.00           C
ATOM   4098  HG  LEU A 268      31.450  30.150  27.390  1.00  0.00           H
ATOM   4099  CD1 LEU A 268      32.550  31.470  28.860  1.00  0.00           C
ATOM   4100 1HD1 LEU A 268      33.390  32.200  28.880  1.00  0.00           H
ATOM   4101 2HD1 LEU A 268      32.920  30.620  29.470  1.00  0.00           H
ATOM   4102 3HD1 LEU A 268      31.740  31.890  29.490  1.00  0.00           H
ATOM   4103  CD2 LEU A 268      31.750  32.150  26.510  1.00  0.00           C
ATOM   4104 1HD2 LEU A 268      32.510  32.960  26.630  1.00  0.00           H
ATOM   4105 2HD2 LEU A 268      30.840  32.660  26.890  1.00  0.00           H
ATOM   4106 3HD2 LEU A 268      31.670  32.000  25.410  1.00  0.00           H
ATOM   4107  C   LEU A 268      33.070  28.000  27.800  1.00  0.00           C
ATOM   4108  O   LEU A 268      32.760  27.680  28.950  1.00  0.00           O
ATOM   4109  N   LYS A 269      32.650  27.220  26.740  1.00  0.00           N
ATOM   4110  HN  LYS A 269      32.890  27.450  25.800  1.00  0.00           H
ATOM   4111  CA  LYS A 269      31.680  26.110  26.790  1.00  0.00           C
ATOM   4112  HA  LYS A 269      30.770  26.640  27.060  1.00  0.00           H
ATOM   4113  CB  LYS A 269      31.620  25.510  25.370  1.00  0.00           C
ATOM   4114  HB1 LYS A 269      32.690  25.240  25.210  1.00  0.00           H
ATOM   4115  HB2 LYS A 269      31.220  26.240  24.630  1.00  0.00           H
ATOM   4116  CG  LYS A 269      30.790  24.220  25.280  1.00  0.00           C
ATOM   4117  HG1 LYS A 269      29.780  24.400  25.700  1.00  0.00           H
ATOM   4118  HG2 LYS A 269      31.350  23.540  25.960  1.00  0.00           H
ATOM   4119  CD  LYS A 269      30.680  23.580  23.790  1.00  0.00           C
ATOM   4120  HD1 LYS A 269      31.690  23.420  23.360  1.00  0.00           H
ATOM   4121  HD2 LYS A 269      30.190  24.350  23.160  1.00  0.00           H
ATOM   4122  CE  LYS A 269      29.830  22.310  23.720  1.00  0.00           C
ATOM   4123  HE1 LYS A 269      29.740  21.960  22.670  1.00  0.00           H
ATOM   4124  HE2 LYS A 269      28.850  22.610  24.150  1.00  0.00           H
ATOM   4125  NZ  LYS A 269      30.380  21.290  24.460  1.00  0.00           N
ATOM   4126  HZ1 LYS A 269      30.930  21.680  25.240  1.00  0.00           H
ATOM   4127  HZ2 LYS A 269      31.070  20.790  23.870  1.00  0.00           H
ATOM   4128  HZ3 LYS A 269      29.680  20.690  24.950  1.00  0.00           H
ATOM   4129  C   LYS A 269      31.900  25.000  27.830  1.00  0.00           C
ATOM   4130  O   LYS A 269      30.980  24.590  28.540  1.00  0.00           O
ATOM   4131  N   GLU A 270      33.110  24.670  27.950  1.00  0.00           N
ATOM   4132  HN  GLU A 270      33.800  24.930  27.280  1.00  0.00           H
ATOM   4133  CA  GLU A 270      33.650  23.710  28.950  1.00  0.00           C
ATOM   4134  HA  GLU A 270      33.070  22.800  28.950  1.00  0.00           H
ATOM   4135  CB  GLU A 270      35.090  23.220  28.630  1.00  0.00           C
ATOM   4136  HB1 GLU A 270      35.780  24.070  28.850  1.00  0.00           H
ATOM   4137  HB2 GLU A 270      35.040  23.000  27.550  1.00  0.00           H
ATOM   4138  CG  GLU A 270      35.540  21.950  29.440  1.00  0.00           C
ATOM   4139  HG1 GLU A 270      34.900  21.110  29.080  1.00  0.00           H
ATOM   4140  HG2 GLU A 270      35.510  22.180  30.520  1.00  0.00           H
ATOM   4141  CD  GLU A 270      37.030  21.490  29.140  1.00  0.00           C
ATOM   4142  OE1 GLU A 270      37.820  21.300  30.090  1.00  0.00           O
ATOM   4143  OE2 GLU A 270      37.370  21.360  27.960  1.00  0.00           O
ATOM   4144  C   GLU A 270      33.410  24.250  30.310  1.00  0.00           C
ATOM   4145  O   GLU A 270      32.810  23.540  31.090  1.00  0.00           O
ATOM   4146  N   LEU A 271      33.820  25.480  30.620  1.00  0.00           N
ATOM   4147  HN  LEU A 271      34.290  25.930  29.860  1.00  0.00           H
ATOM   4148  CA  LEU A 271      33.580  26.300  31.850  1.00  0.00           C
ATOM   4149  HA  LEU A 271      34.150  25.750  32.580  1.00  0.00           H
ATOM   4150  CB  LEU A 271      34.080  27.740  31.820  1.00  0.00           C
ATOM   4151  HB1 LEU A 271      33.920  28.220  32.800  1.00  0.00           H
ATOM   4152  HB2 LEU A 271      33.470  28.390  31.160  1.00  0.00           H
ATOM   4153  CG  LEU A 271      35.530  27.900  31.480  1.00  0.00           C
ATOM   4154  HG  LEU A 271      35.620  27.480  30.450  1.00  0.00           H
ATOM   4155  CD1 LEU A 271      35.870  29.410  31.450  1.00  0.00           C
ATOM   4156 1HD1 LEU A 271      35.070  29.910  30.870  1.00  0.00           H
ATOM   4157 2HD1 LEU A 271      36.920  29.570  31.110  1.00  0.00           H
ATOM   4158 3HD1 LEU A 271      35.730  29.720  32.510  1.00  0.00           H
ATOM   4159  CD2 LEU A 271      36.480  27.230  32.520  1.00  0.00           C
ATOM   4160 1HD2 LEU A 271      37.510  27.610  32.400  1.00  0.00           H
ATOM   4161 2HD2 LEU A 271      36.540  26.140  32.320  1.00  0.00           H
ATOM   4162 3HD2 LEU A 271      36.250  27.390  33.590  1.00  0.00           H
ATOM   4163  C   LEU A 271      32.090  26.270  32.240  1.00  0.00           C
ATOM   4164  O   LEU A 271      31.750  26.070  33.400  1.00  0.00           O
ATOM   4165  N   LEU A 272      31.220  26.510  31.210  1.00  0.00           N
ATOM   4166  HN  LEU A 272      31.630  26.710  30.330  1.00  0.00           H
ATOM   4167  CA  LEU A 272      29.700  26.360  31.410  1.00  0.00           C
ATOM   4168  HA  LEU A 272      29.310  27.120  32.070  1.00  0.00           H
ATOM   4169  CB  LEU A 272      28.880  26.740  30.080  1.00  0.00           C
ATOM   4170  HB1 LEU A 272      27.860  26.330  30.210  1.00  0.00           H
ATOM   4171  HB2 LEU A 272      29.330  26.410  29.120  1.00  0.00           H
ATOM   4172  CG  LEU A 272      28.480  28.250  30.000  1.00  0.00           C
ATOM   4173  HG  LEU A 272      27.660  28.560  30.690  1.00  0.00           H
ATOM   4174  CD1 LEU A 272      29.710  29.190  29.960  1.00  0.00           C
ATOM   4175 1HD1 LEU A 272      30.490  28.860  29.240  1.00  0.00           H
ATOM   4176 2HD1 LEU A 272      30.270  29.230  30.910  1.00  0.00           H
ATOM   4177 3HD1 LEU A 272      29.260  30.190  29.820  1.00  0.00           H
ATOM   4178  CD2 LEU A 272      27.680  28.480  28.710  1.00  0.00           C
ATOM   4179 1HD2 LEU A 272      28.150  27.940  27.860  1.00  0.00           H
ATOM   4180 2HD2 LEU A 272      27.480  29.530  28.410  1.00  0.00           H
ATOM   4181 3HD2 LEU A 272      26.750  27.880  28.820  1.00  0.00           H
ATOM   4182  C   LEU A 272      29.350  24.960  31.750  1.00  0.00           C
ATOM   4183  O   LEU A 272      28.560  24.740  32.710  1.00  0.00           O
ATOM   4184  N   GLN A 273      29.800  23.900  31.060  1.00  0.00           N
ATOM   4185  HN  GLN A 273      30.560  23.900  30.420  1.00  0.00           H
ATOM   4186  CA  GLN A 273      29.210  22.580  31.240  1.00  0.00           C
ATOM   4187  HA  GLN A 273      28.180  22.700  31.540  1.00  0.00           H
ATOM   4188  CB  GLN A 273      29.210  21.830  29.890  1.00  0.00           C
ATOM   4189  HB1 GLN A 273      28.700  22.530  29.200  1.00  0.00           H
ATOM   4190  HB2 GLN A 273      28.630  20.890  29.950  1.00  0.00           H
ATOM   4191  CG  GLN A 273      30.580  21.330  29.340  1.00  0.00           C
ATOM   4192  HG1 GLN A 273      30.960  20.490  29.960  1.00  0.00           H
ATOM   4193  HG2 GLN A 273      31.330  22.140  29.440  1.00  0.00           H
ATOM   4194  CD  GLN A 273      30.520  20.880  27.880  1.00  0.00           C
ATOM   4195  OE1 GLN A 273      31.300  21.410  27.050  1.00  0.00           O
ATOM   4196  NE2 GLN A 273      29.600  19.870  27.600  1.00  0.00           N
ATOM   4197 1HE2 GLN A 273      29.750  19.380  26.740  1.00  0.00           H
ATOM   4198 2HE2 GLN A 273      29.240  19.400  28.400  1.00  0.00           H
ATOM   4199  C   GLN A 273      29.840  21.750  32.400  1.00  0.00           C
ATOM   4200  O   GLN A 273      29.390  20.640  32.610  1.00  0.00           O
ATOM   4201  N   ASN A 274      30.860  22.240  33.040  1.00  0.00           N
ATOM   4202  HN  ASN A 274      31.230  23.070  32.630  1.00  0.00           H
ATOM   4203  CA  ASN A 274      31.590  21.510  33.980  1.00  0.00           C
ATOM   4204  HA  ASN A 274      30.970  20.720  34.380  1.00  0.00           H
ATOM   4205  CB  ASN A 274      32.830  20.790  33.250  1.00  0.00           C
ATOM   4206  HB1 ASN A 274      33.580  21.540  32.930  1.00  0.00           H
ATOM   4207  HB2 ASN A 274      32.330  20.340  32.370  1.00  0.00           H
ATOM   4208  CG  ASN A 274      33.390  19.700  34.190  1.00  0.00           C
ATOM   4209  OD1 ASN A 274      32.770  18.900  34.890  1.00  0.00           O
ATOM   4210  ND2 ASN A 274      34.720  19.700  34.410  1.00  0.00           N
ATOM   4211 1HD2 ASN A 274      35.290  20.360  33.920  1.00  0.00           H
ATOM   4212 2HD2 ASN A 274      35.070  19.170  35.180  1.00  0.00           H
ATOM   4213  C   ASN A 274      32.040  22.390  35.180  1.00  0.00           C
ATOM   4214  O   ASN A 274      32.760  21.900  36.070  1.00  0.00           O
ATOM   4215  N   GLY A 275      31.670  23.680  35.250  1.00  0.00           N
ATOM   4216  HN  GLY A 275      30.920  24.000  34.690  1.00  0.00           H
ATOM   4217  CA  GLY A 275      32.370  24.670  36.050  1.00  0.00           C
ATOM   4218  HA1 GLY A 275      32.330  24.310  37.070  1.00  0.00           H
ATOM   4219  HA2 GLY A 275      31.890  25.620  35.880  1.00  0.00           H
ATOM   4220  C   GLY A 275      33.830  24.790  35.860  1.00  0.00           C
ATOM   4221  O   GLY A 275      34.480  24.250  34.980  1.00  0.00           O
ATOM   4222  N   MET A 276      34.470  25.530  36.800  1.00  0.00           N
ATOM   4223  HN  MET A 276      33.990  25.970  37.560  1.00  0.00           H
ATOM   4224  CA  MET A 276      35.870  25.770  36.920  1.00  0.00           C
ATOM   4225  HA  MET A 276      36.400  25.650  35.980  1.00  0.00           H
ATOM   4226  CB  MET A 276      36.180  27.290  37.290  1.00  0.00           C
ATOM   4227  HB1 MET A 276      37.270  27.330  37.510  1.00  0.00           H
ATOM   4228  HB2 MET A 276      35.630  27.580  38.210  1.00  0.00           H
ATOM   4229  CG  MET A 276      35.850  28.320  36.170  1.00  0.00           C
ATOM   4230  HG1 MET A 276      34.870  28.140  35.670  1.00  0.00           H
ATOM   4231  HG2 MET A 276      36.650  28.070  35.440  1.00  0.00           H
ATOM   4232  SD  MET A 276      35.890  30.050  36.710  1.00  0.00           S
ATOM   4233  CE  MET A 276      37.670  30.430  36.250  1.00  0.00           C
ATOM   4234  HE1 MET A 276      37.680  30.050  35.200  1.00  0.00           H
ATOM   4235  HE2 MET A 276      38.390  29.730  36.730  1.00  0.00           H
ATOM   4236  HE3 MET A 276      37.970  31.500  36.350  1.00  0.00           H
ATOM   4237  C   MET A 276      36.450  24.870  37.960  1.00  0.00           C
ATOM   4238  O   MET A 276      37.610  24.420  37.870  1.00  0.00           O
ATOM   4239  N   ASN A 277      35.780  24.640  39.080  1.00  0.00           N
ATOM   4240  HN  ASN A 277      35.040  25.290  39.170  1.00  0.00           H
ATOM   4241  CA  ASN A 277      36.140  23.850  40.330  1.00  0.00           C
ATOM   4242  HA  ASN A 277      35.230  23.810  40.910  1.00  0.00           H
ATOM   4243  CB  ASN A 277      36.550  22.300  40.070  1.00  0.00           C
ATOM   4244  HB1 ASN A 277      36.790  21.850  41.060  1.00  0.00           H
ATOM   4245  HB2 ASN A 277      37.440  22.230  39.400  1.00  0.00           H
ATOM   4246  CG  ASN A 277      35.360  21.500  39.430  1.00  0.00           C
ATOM   4247  OD1 ASN A 277      34.330  21.370  40.110  1.00  0.00           O
ATOM   4248  ND2 ASN A 277      35.380  21.140  38.170  1.00  0.00           N
ATOM   4249 1HD2 ASN A 277      34.620  20.550  37.900  1.00  0.00           H
ATOM   4250 2HD2 ASN A 277      36.130  21.430  37.580  1.00  0.00           H
ATOM   4251  C   ASN A 277      37.160  24.470  41.340  1.00  0.00           C
ATOM   4252  O   ASN A 277      36.770  25.170  42.240  1.00  0.00           O
ATOM   4253  N   GLY A 278      38.430  24.220  41.210  1.00  0.00           N
ATOM   4254  HN  GLY A 278      38.830  23.490  40.660  1.00  0.00           H
ATOM   4255  CA  GLY A 278      39.520  24.830  41.950  1.00  0.00           C
ATOM   4256  HA1 GLY A 278      40.150  24.030  42.320  1.00  0.00           H
ATOM   4257  HA2 GLY A 278      39.180  25.280  42.860  1.00  0.00           H
ATOM   4258  C   GLY A 278      40.430  25.590  41.090  1.00  0.00           C
ATOM   4259  O   GLY A 278      41.320  26.310  41.510  1.00  0.00           O
ATOM   4260  N   ARG A 279      40.240  25.430  39.800  1.00  0.00           N
ATOM   4261  HN  ARG A 279      39.470  24.880  39.480  1.00  0.00           H
ATOM   4262  CA  ARG A 279      41.000  25.940  38.760  1.00  0.00           C
ATOM   4263  HA  ARG A 279      42.050  26.030  38.960  1.00  0.00           H
ATOM   4264  CB  ARG A 279      40.860  25.150  37.430  1.00  0.00           C
ATOM   4265  HB1 ARG A 279      41.550  25.490  36.630  1.00  0.00           H
ATOM   4266  HB2 ARG A 279      39.830  25.290  37.040  1.00  0.00           H
ATOM   4267  CG  ARG A 279      40.950  23.640  37.760  1.00  0.00           C
ATOM   4268  HG1 ARG A 279      39.950  23.330  38.110  1.00  0.00           H
ATOM   4269  HG2 ARG A 279      41.620  23.390  38.620  1.00  0.00           H
ATOM   4270  CD  ARG A 279      41.140  22.800  36.480  1.00  0.00           C
ATOM   4271  HD1 ARG A 279      40.390  23.190  35.770  1.00  0.00           H
ATOM   4272  HD2 ARG A 279      41.040  21.720  36.710  1.00  0.00           H
ATOM   4273  NE  ARG A 279      42.500  23.100  35.910  1.00  0.00           N
ATOM   4274  HE  ARG A 279      43.280  23.430  36.450  1.00  0.00           H
ATOM   4275  CZ  ARG A 279      42.850  22.760  34.690  1.00  0.00           C
ATOM   4276  NH1 ARG A 279      42.000  22.250  33.830  1.00  0.00           N
ATOM   4277 1HH1 ARG A 279      41.050  22.320  34.120  1.00  0.00           H
ATOM   4278 2HH1 ARG A 279      42.230  22.220  32.850  1.00  0.00           H
ATOM   4279  NH2 ARG A 279      44.090  23.080  34.310  1.00  0.00           N
ATOM   4280 1HH2 ARG A 279      44.780  23.240  35.010  1.00  0.00           H
ATOM   4281 2HH2 ARG A 279      44.410  22.740  33.420  1.00  0.00           H
ATOM   4282  C   ARG A 279      40.560  27.390  38.400  1.00  0.00           C
ATOM   4283  O   ARG A 279      39.400  27.770  38.570  1.00  0.00           O
ATOM   4284  N   THR A 280      41.540  28.310  38.060  1.00  0.00           N
ATOM   4285  HN  THR A 280      42.440  27.920  37.860  1.00  0.00           H
ATOM   4286  CA  THR A 280      41.290  29.750  38.320  1.00  0.00           C
ATOM   4287  HA  THR A 280      40.230  29.900  38.490  1.00  0.00           H
ATOM   4288  CB  THR A 280      41.970  30.380  39.540  1.00  0.00           C
ATOM   4289  HB  THR A 280      41.860  31.480  39.570  1.00  0.00           H
ATOM   4290  OG1 THR A 280      43.380  30.110  39.700  1.00  0.00           O
ATOM   4291  HG1 THR A 280      43.630  30.600  40.490  1.00  0.00           H
ATOM   4292  CG2 THR A 280      41.190  29.790  40.760  1.00  0.00           C
ATOM   4293 1HG2 THR A 280      41.340  28.700  40.870  1.00  0.00           H
ATOM   4294 2HG2 THR A 280      40.100  30.010  40.740  1.00  0.00           H
ATOM   4295 3HG2 THR A 280      41.540  30.400  41.620  1.00  0.00           H
ATOM   4296  C   THR A 280      41.720  30.570  37.140  1.00  0.00           C
ATOM   4297  O   THR A 280      42.700  30.250  36.430  1.00  0.00           O
ATOM   4298  N   ILE A 281      41.030  31.690  36.900  1.00  0.00           N
ATOM   4299  HN  ILE A 281      40.210  31.980  37.400  1.00  0.00           H
ATOM   4300  CA  ILE A 281      41.280  32.630  35.850  1.00  0.00           C
ATOM   4301  HA  ILE A 281      42.260  32.500  35.400  1.00  0.00           H
ATOM   4302  CB  ILE A 281      40.270  32.560  34.730  1.00  0.00           C
ATOM   4303  HB  ILE A 281      39.250  32.760  35.140  1.00  0.00           H
ATOM   4304  CG2 ILE A 281      40.650  33.690  33.680  1.00  0.00           C
ATOM   4305 1HG2 ILE A 281      39.850  33.800  32.910  1.00  0.00           H
ATOM   4306 2HG2 ILE A 281      41.650  33.480  33.250  1.00  0.00           H
ATOM   4307 3HG2 ILE A 281      40.750  34.680  34.170  1.00  0.00           H
ATOM   4308  CG1 ILE A 281      40.290  31.210  34.010  1.00  0.00           C
ATOM   4309 1HG1 ILE A 281      40.000  30.480  34.790  1.00  0.00           H
ATOM   4310 2HG1 ILE A 281      41.300  30.960  33.620  1.00  0.00           H
ATOM   4311  CD  ILE A 281      39.270  30.980  32.850  1.00  0.00           C
ATOM   4312  HD1 ILE A 281      39.440  31.650  31.980  1.00  0.00           H
ATOM   4313  HD2 ILE A 281      38.240  31.210  33.190  1.00  0.00           H
ATOM   4314  HD3 ILE A 281      39.240  29.980  32.360  1.00  0.00           H
ATOM   4315  C   ILE A 281      41.350  33.940  36.530  1.00  0.00           C
ATOM   4316  O   ILE A 281      40.370  34.240  37.210  1.00  0.00           O
ATOM   4317  N   LEU A 282      42.400  34.730  36.360  1.00  0.00           N
ATOM   4318  HN  LEU A 282      43.080  34.370  35.730  1.00  0.00           H
ATOM   4319  CA  LEU A 282      42.580  36.070  36.910  1.00  0.00           C
ATOM   4320  HA  LEU A 282      43.610  36.360  36.760  1.00  0.00           H
ATOM   4321  CB  LEU A 282      41.670  37.140  36.210  1.00  0.00           C
ATOM   4322  HB1 LEU A 282      41.780  38.100  36.750  1.00  0.00           H
ATOM   4323  HB2 LEU A 282      40.590  36.910  36.170  1.00  0.00           H
ATOM   4324  CG  LEU A 282      42.020  37.390  34.720  1.00  0.00           C
ATOM   4325  HG  LEU A 282      42.070  36.410  34.210  1.00  0.00           H
ATOM   4326  CD1 LEU A 282      41.080  38.240  33.900  1.00  0.00           C
ATOM   4327 1HD1 LEU A 282      40.930  39.220  34.400  1.00  0.00           H
ATOM   4328 2HD1 LEU A 282      40.030  37.900  33.770  1.00  0.00           H
ATOM   4329 3HD1 LEU A 282      41.460  38.310  32.860  1.00  0.00           H
ATOM   4330  CD2 LEU A 282      43.390  38.050  34.520  1.00  0.00           C
ATOM   4331 1HD2 LEU A 282      43.330  39.130  34.780  1.00  0.00           H
ATOM   4332 2HD2 LEU A 282      43.680  38.060  33.450  1.00  0.00           H
ATOM   4333 3HD2 LEU A 282      44.140  37.430  35.060  1.00  0.00           H
ATOM   4334  C   LEU A 282      42.460  36.180  38.410  1.00  0.00           C
ATOM   4335  O   LEU A 282      42.430  37.270  38.950  1.00  0.00           O
ATOM   4336  N   GLY A 283      42.550  35.070  39.160  1.00  0.00           N
ATOM   4337  HN  GLY A 283      42.970  34.280  38.730  1.00  0.00           H
ATOM   4338  CA  GLY A 283      42.370  34.970  40.660  1.00  0.00           C
ATOM   4339  HA1 GLY A 283      42.770  35.810  41.220  1.00  0.00           H
ATOM   4340  HA2 GLY A 283      42.900  34.060  40.900  1.00  0.00           H
ATOM   4341  C   GLY A 283      40.940  34.610  41.050  1.00  0.00           C
ATOM   4342  O   GLY A 283      40.580  34.440  42.220  1.00  0.00           O
ATOM   4343  N   SER A 284      40.020  34.240  40.080  1.00  0.00           N
ATOM   4344  HN  SER A 284      40.220  34.430  39.130  1.00  0.00           H
ATOM   4345  CA  SER A 284      38.650  33.770  40.410  1.00  0.00           C
ATOM   4346  HA  SER A 284      38.460  33.850  41.470  1.00  0.00           H
ATOM   4347  CB  SER A 284      37.660  34.700  39.700  1.00  0.00           C
ATOM   4348  HB1 SER A 284      37.770  34.550  38.610  1.00  0.00           H
ATOM   4349  HB2 SER A 284      37.950  35.750  39.910  1.00  0.00           H
ATOM   4350  OG  SER A 284      36.350  34.490  40.180  1.00  0.00           O
ATOM   4351  HG1 SER A 284      35.810  34.280  39.420  1.00  0.00           H
ATOM   4352  C   SER A 284      38.340  32.350  40.050  1.00  0.00           C
ATOM   4353  O   SER A 284      38.650  31.880  38.930  1.00  0.00           O
ATOM   4354  N   THR A 285      37.710  31.660  41.040  1.00  0.00           N
ATOM   4355  HN  THR A 285      37.630  32.150  41.900  1.00  0.00           H
ATOM   4356  CA  THR A 285      37.250  30.320  40.910  1.00  0.00           C
ATOM   4357  HA  THR A 285      37.830  29.880  40.120  1.00  0.00           H
ATOM   4358  CB  THR A 285      37.460  29.400  42.100  1.00  0.00           C
ATOM   4359  HB  THR A 285      36.520  29.230  42.670  1.00  0.00           H
ATOM   4360  OG1 THR A 285      38.370  30.060  43.080  1.00  0.00           O
ATOM   4361  HG1 THR A 285      38.250  29.480  43.840  1.00  0.00           H
ATOM   4362  CG2 THR A 285      38.160  28.050  41.830  1.00  0.00           C
ATOM   4363 1HG2 THR A 285      38.330  27.480  42.760  1.00  0.00           H
ATOM   4364 2HG2 THR A 285      39.160  28.180  41.360  1.00  0.00           H
ATOM   4365 3HG2 THR A 285      37.460  27.440  41.210  1.00  0.00           H
ATOM   4366  C   THR A 285      35.820  30.240  40.340  1.00  0.00           C
ATOM   4367  O   THR A 285      35.210  29.180  40.330  1.00  0.00           O
ATOM   4368  N   ILE A 286      35.210  31.380  39.870  1.00  0.00           N
ATOM   4369  HN  ILE A 286      35.630  32.260  40.080  1.00  0.00           H
ATOM   4370  CA  ILE A 286      34.010  31.550  39.180  1.00  0.00           C
ATOM   4371  HA  ILE A 286      33.910  30.650  38.590  1.00  0.00           H
ATOM   4372  CB  ILE A 286      32.730  31.690  40.050  1.00  0.00           C
ATOM   4373  HB  ILE A 286      32.870  31.100  40.990  1.00  0.00           H
ATOM   4374  CG2 ILE A 286      32.490  33.190  40.480  1.00  0.00           C
ATOM   4375 1HG2 ILE A 286      31.720  33.210  41.270  1.00  0.00           H
ATOM   4376 2HG2 ILE A 286      32.130  33.780  39.610  1.00  0.00           H
ATOM   4377 3HG2 ILE A 286      33.400  33.710  40.840  1.00  0.00           H
ATOM   4378  CG1 ILE A 286      31.490  31.220  39.210  1.00  0.00           C
ATOM   4379 1HG1 ILE A 286      31.640  31.460  38.140  1.00  0.00           H
ATOM   4380 2HG1 ILE A 286      30.600  31.780  39.560  1.00  0.00           H
ATOM   4381  CD  ILE A 286      31.210  29.710  39.210  1.00  0.00           C
ATOM   4382  HD1 ILE A 286      32.120  29.160  38.870  1.00  0.00           H
ATOM   4383  HD2 ILE A 286      30.370  29.440  38.540  1.00  0.00           H
ATOM   4384  HD3 ILE A 286      30.900  29.310  40.200  1.00  0.00           H
ATOM   4385  C   ILE A 286      34.120  32.670  38.140  1.00  0.00           C
ATOM   4386  O   ILE A 286      34.770  33.700  38.360  1.00  0.00           O
ATOM   4387  N   LEU A 287      33.560  32.530  36.920  1.00  0.00           N
ATOM   4388  HN  LEU A 287      33.340  31.630  36.570  1.00  0.00           H
ATOM   4389  CA  LEU A 287      33.530  33.600  35.960  1.00  0.00           C
ATOM   4390  HA  LEU A 287      34.490  33.900  35.570  1.00  0.00           H
ATOM   4391  CB  LEU A 287      32.650  33.210  34.770  1.00  0.00           C
ATOM   4392  HB1 LEU A 287      32.650  33.940  33.920  1.00  0.00           H
ATOM   4393  HB2 LEU A 287      31.600  33.320  35.130  1.00  0.00           H
ATOM   4394  CG  LEU A 287      32.950  31.820  34.130  1.00  0.00           C
ATOM   4395  HG  LEU A 287      34.060  31.770  34.190  1.00  0.00           H
ATOM   4396  CD1 LEU A 287      32.400  30.520  34.740  1.00  0.00           C
ATOM   4397 1HD1 LEU A 287      32.720  29.630  34.160  1.00  0.00           H
ATOM   4398 2HD1 LEU A 287      31.300  30.540  34.890  1.00  0.00           H
ATOM   4399 3HD1 LEU A 287      32.720  30.350  35.790  1.00  0.00           H
ATOM   4400  CD2 LEU A 287      32.570  31.820  32.600  1.00  0.00           C
ATOM   4401 1HD2 LEU A 287      33.380  32.440  32.170  1.00  0.00           H
ATOM   4402 2HD2 LEU A 287      31.550  32.220  32.400  1.00  0.00           H
ATOM   4403 3HD2 LEU A 287      32.610  30.840  32.080  1.00  0.00           H
ATOM   4404  C   LEU A 287      33.020  34.990  36.440  1.00  0.00           C
ATOM   4405  O   LEU A 287      31.960  35.060  37.010  1.00  0.00           O
ATOM   4406  N   GLU A 288      33.690  36.130  36.250  1.00  0.00           N
ATOM   4407  HN  GLU A 288      34.570  36.030  35.780  1.00  0.00           H
ATOM   4408  CA  GLU A 288      33.250  37.510  36.590  1.00  0.00           C
ATOM   4409  HA  GLU A 288      32.440  37.290  37.270  1.00  0.00           H
ATOM   4410  CB  GLU A 288      34.240  38.400  37.320  1.00  0.00           C
ATOM   4411  HB1 GLU A 288      33.840  39.430  37.430  1.00  0.00           H
ATOM   4412  HB2 GLU A 288      35.150  38.600  36.710  1.00  0.00           H
ATOM   4413  CG  GLU A 288      34.570  37.950  38.770  1.00  0.00           C
ATOM   4414  HG1 GLU A 288      35.270  37.080  38.680  1.00  0.00           H
ATOM   4415  HG2 GLU A 288      33.660  37.630  39.320  1.00  0.00           H
ATOM   4416  CD  GLU A 288      35.170  38.990  39.690  1.00  0.00           C
ATOM   4417  OE1 GLU A 288      36.310  39.470  39.400  1.00  0.00           O
ATOM   4418  OE2 GLU A 288      34.550  39.500  40.610  1.00  0.00           O
ATOM   4419  C   GLU A 288      32.730  38.210  35.370  1.00  0.00           C
ATOM   4420  O   GLU A 288      33.340  38.150  34.330  1.00  0.00           O
ATOM   4421  N   ASP A 289      31.580  38.870  35.380  1.00  0.00           N
ATOM   4422  HN  ASP A 289      31.200  38.820  36.310  1.00  0.00           H
ATOM   4423  CA  ASP A 289      30.920  39.480  34.200  1.00  0.00           C
ATOM   4424  HA  ASP A 289      31.490  39.300  33.310  1.00  0.00           H
ATOM   4425  CB  ASP A 289      29.580  38.840  34.040  1.00  0.00           C
ATOM   4426  HB1 ASP A 289      29.850  37.800  33.770  1.00  0.00           H
ATOM   4427  HB2 ASP A 289      29.030  39.180  33.130  1.00  0.00           H
ATOM   4428  CG  ASP A 289      28.590  38.860  35.180  1.00  0.00           C
ATOM   4429  OD1 ASP A 289      27.480  38.290  35.090  1.00  0.00           O
ATOM   4430  OD2 ASP A 289      28.870  39.380  36.300  1.00  0.00           O
ATOM   4431  C   ASP A 289      30.710  41.020  34.240  1.00  0.00           C
ATOM   4432  O   ASP A 289      29.790  41.530  33.660  1.00  0.00           O
ATOM   4433  N   GLU A 290      31.650  41.820  34.810  1.00  0.00           N
ATOM   4434  HN  GLU A 290      32.380  41.430  35.370  1.00  0.00           H
ATOM   4435  CA  GLU A 290      31.490  43.300  34.930  1.00  0.00           C
ATOM   4436  HA  GLU A 290      30.590  43.570  34.410  1.00  0.00           H
ATOM   4437  CB  GLU A 290      31.470  43.810  36.380  1.00  0.00           C
ATOM   4438  HB1 GLU A 290      31.220  44.890  36.320  1.00  0.00           H
ATOM   4439  HB2 GLU A 290      32.500  43.710  36.780  1.00  0.00           H
ATOM   4440  CG  GLU A 290      30.330  43.150  37.260  1.00  0.00           C
ATOM   4441  HG1 GLU A 290      30.630  42.200  37.760  1.00  0.00           H
ATOM   4442  HG2 GLU A 290      29.570  43.000  36.450  1.00  0.00           H
ATOM   4443  CD  GLU A 290      29.860  44.030  38.410  1.00  0.00           C
ATOM   4444  OE1 GLU A 290      28.690  43.830  38.800  1.00  0.00           O
ATOM   4445  OE2 GLU A 290      30.640  44.780  39.060  1.00  0.00           O
ATOM   4446  C   GLU A 290      32.450  44.160  34.070  1.00  0.00           C
ATOM   4447  O   GLU A 290      32.510  45.350  34.170  1.00  0.00           O
ATOM   4448  N   PHE A 291      33.250  43.460  33.170  1.00  0.00           N
ATOM   4449  HN  PHE A 291      33.250  42.460  33.150  1.00  0.00           H
ATOM   4450  CA  PHE A 291      34.130  44.060  32.220  1.00  0.00           C
ATOM   4451  HA  PHE A 291      34.250  45.060  32.600  1.00  0.00           H
ATOM   4452  CB  PHE A 291      35.520  43.300  32.230  1.00  0.00           C
ATOM   4453  HB1 PHE A 291      36.060  43.940  31.500  1.00  0.00           H
ATOM   4454  HB2 PHE A 291      35.450  42.230  31.920  1.00  0.00           H
ATOM   4455  CG  PHE A 291      36.220  43.560  33.560  1.00  0.00           C
ATOM   4456  CD1 PHE A 291      36.150  42.500  34.550  1.00  0.00           C
ATOM   4457  HD1 PHE A 291      35.470  41.670  34.410  1.00  0.00           H
ATOM   4458  CE1 PHE A 291      36.970  42.590  35.600  1.00  0.00           C
ATOM   4459  HE1 PHE A 291      36.890  41.780  36.310  1.00  0.00           H
ATOM   4460  CZ  PHE A 291      37.910  43.570  35.830  1.00  0.00           C
ATOM   4461  HZ  PHE A 291      38.510  43.490  36.720  1.00  0.00           H
ATOM   4462  CD2 PHE A 291      37.130  44.610  33.740  1.00  0.00           C
ATOM   4463  HD2 PHE A 291      37.210  45.400  33.010  1.00  0.00           H
ATOM   4464  CE2 PHE A 291      38.040  44.600  34.800  1.00  0.00           C
ATOM   4465  HE2 PHE A 291      38.670  45.470  34.930  1.00  0.00           H
ATOM   4466  C   PHE A 291      33.590  44.220  30.850  1.00  0.00           C
ATOM   4467  O   PHE A 291      33.510  43.250  30.150  1.00  0.00           O
ATOM   4468  N   THR A 292      33.530  45.440  30.290  1.00  0.00           N
ATOM   4469  HN  THR A 292      33.730  46.260  30.830  1.00  0.00           H
ATOM   4470  CA  THR A 292      33.210  45.690  28.850  1.00  0.00           C
ATOM   4471  HA  THR A 292      32.530  44.880  28.630  1.00  0.00           H
ATOM   4472  CB  THR A 292      32.640  47.000  28.500  1.00  0.00           C
ATOM   4473  HB  THR A 292      32.310  46.930  27.440  1.00  0.00           H
ATOM   4474  OG1 THR A 292      33.590  48.070  28.630  1.00  0.00           O
ATOM   4475  HG1 THR A 292      33.760  48.190  29.570  1.00  0.00           H
ATOM   4476  CG2 THR A 292      31.450  47.310  29.420  1.00  0.00           C
ATOM   4477 1HG2 THR A 292      31.720  47.250  30.490  1.00  0.00           H
ATOM   4478 2HG2 THR A 292      30.680  46.530  29.200  1.00  0.00           H
ATOM   4479 3HG2 THR A 292      30.980  48.300  29.270  1.00  0.00           H
ATOM   4480  C   THR A 292      34.490  45.450  28.060  1.00  0.00           C
ATOM   4481  O   THR A 292      35.590  45.310  28.580  1.00  0.00           O
ATOM   4482  N   PRO A 293      34.310  45.270  26.720  1.00  0.00           N
ATOM   4483  CD  PRO A 293      33.110  44.610  26.220  1.00  0.00           C
ATOM   4484  HD1 PRO A 293      32.370  45.380  25.900  1.00  0.00           H
ATOM   4485  HD2 PRO A 293      32.480  43.950  26.860  1.00  0.00           H
ATOM   4486  CA  PRO A 293      35.510  45.030  25.900  1.00  0.00           C
ATOM   4487  HA  PRO A 293      36.020  44.140  26.250  1.00  0.00           H
ATOM   4488  CB  PRO A 293      34.910  44.660  24.590  1.00  0.00           C
ATOM   4489  HB1 PRO A 293      35.590  44.050  23.950  1.00  0.00           H
ATOM   4490  HB2 PRO A 293      34.610  45.570  24.030  1.00  0.00           H
ATOM   4491  CG  PRO A 293      33.700  43.850  25.030  1.00  0.00           C
ATOM   4492  HG1 PRO A 293      32.960  43.620  24.240  1.00  0.00           H
ATOM   4493  HG2 PRO A 293      34.080  42.910  25.480  1.00  0.00           H
ATOM   4494  C   PRO A 293      36.500  46.280  25.820  1.00  0.00           C
ATOM   4495  O   PRO A 293      37.720  46.090  25.870  1.00  0.00           O
ATOM   4496  N   PHE A 294      36.070  47.560  25.800  1.00  0.00           N
ATOM   4497  HN  PHE A 294      35.160  47.710  25.430  1.00  0.00           H
ATOM   4498  CA  PHE A 294      36.870  48.750  26.080  1.00  0.00           C
ATOM   4499  HA  PHE A 294      37.620  48.690  25.300  1.00  0.00           H
ATOM   4500  CB  PHE A 294      35.990  50.050  25.840  1.00  0.00           C
ATOM   4501  HB1 PHE A 294      35.000  50.030  26.340  1.00  0.00           H
ATOM   4502  HB2 PHE A 294      35.680  49.950  24.780  1.00  0.00           H
ATOM   4503  CG  PHE A 294      36.780  51.330  26.030  1.00  0.00           C
ATOM   4504  CD1 PHE A 294      36.610  52.160  27.140  1.00  0.00           C
ATOM   4505  HD1 PHE A 294      35.880  51.940  27.910  1.00  0.00           H
ATOM   4506  CE1 PHE A 294      37.130  53.420  27.120  1.00  0.00           C
ATOM   4507  HE1 PHE A 294      37.100  54.120  27.940  1.00  0.00           H
ATOM   4508  CZ  PHE A 294      37.920  53.880  26.080  1.00  0.00           C
ATOM   4509  HZ  PHE A 294      38.330  54.880  26.100  1.00  0.00           H
ATOM   4510  CD2 PHE A 294      37.530  51.750  24.940  1.00  0.00           C
ATOM   4511  HD2 PHE A 294      37.550  51.130  24.060  1.00  0.00           H
ATOM   4512  CE2 PHE A 294      38.150  53.020  25.050  1.00  0.00           C
ATOM   4513  HE2 PHE A 294      38.860  53.190  24.250  1.00  0.00           H
ATOM   4514  C   PHE A 294      37.520  48.680  27.420  1.00  0.00           C
ATOM   4515  O   PHE A 294      38.740  48.830  27.570  1.00  0.00           O
ATOM   4516  N   ASP A 295      36.720  48.300  28.460  1.00  0.00           N
ATOM   4517  HN  ASP A 295      35.740  48.350  28.280  1.00  0.00           H
ATOM   4518  CA  ASP A 295      37.240  48.100  29.790  1.00  0.00           C
ATOM   4519  HA  ASP A 295      37.670  49.050  30.090  1.00  0.00           H
ATOM   4520  CB  ASP A 295      36.190  47.750  30.880  1.00  0.00           C
ATOM   4521  HB1 ASP A 295      36.670  47.740  31.880  1.00  0.00           H
ATOM   4522  HB2 ASP A 295      35.650  46.790  30.700  1.00  0.00           H
ATOM   4523  CG  ASP A 295      35.090  48.750  31.080  1.00  0.00           C
ATOM   4524  OD1 ASP A 295      33.900  48.340  31.330  1.00  0.00           O
ATOM   4525  OD2 ASP A 295      35.380  49.950  30.990  1.00  0.00           O
ATOM   4526  C   ASP A 295      38.400  47.160  29.950  1.00  0.00           C
ATOM   4527  O   ASP A 295      39.390  47.440  30.640  1.00  0.00           O
ATOM   4528  N   VAL A 296      38.410  46.020  29.310  1.00  0.00           N
ATOM   4529  HN  VAL A 296      37.650  45.830  28.700  1.00  0.00           H
ATOM   4530  CA  VAL A 296      39.590  45.150  29.400  1.00  0.00           C
ATOM   4531  HA  VAL A 296      39.850  45.130  30.450  1.00  0.00           H
ATOM   4532  CB  VAL A 296      39.340  43.670  29.070  1.00  0.00           C
ATOM   4533  HB  VAL A 296      40.170  43.020  29.410  1.00  0.00           H
ATOM   4534  CG1 VAL A 296      38.170  43.130  29.860  1.00  0.00           C
ATOM   4535 1HG1 VAL A 296      38.270  43.310  30.960  1.00  0.00           H
ATOM   4536 2HG1 VAL A 296      37.950  42.050  29.760  1.00  0.00           H
ATOM   4537 3HG1 VAL A 296      37.230  43.620  29.540  1.00  0.00           H
ATOM   4538  CG2 VAL A 296      39.060  43.460  27.490  1.00  0.00           C
ATOM   4539 1HG2 VAL A 296      40.020  43.660  26.980  1.00  0.00           H
ATOM   4540 2HG2 VAL A 296      38.220  44.110  27.180  1.00  0.00           H
ATOM   4541 3HG2 VAL A 296      38.800  42.380  27.430  1.00  0.00           H
ATOM   4542  C   VAL A 296      40.830  45.630  28.690  1.00  0.00           C
ATOM   4543  O   VAL A 296      41.960  45.430  29.130  1.00  0.00           O
ATOM   4544  N   VAL A 297      40.680  46.310  27.520  1.00  0.00           N
ATOM   4545  HN  VAL A 297      39.740  46.280  27.190  1.00  0.00           H
ATOM   4546  CA  VAL A 297      41.690  46.850  26.620  1.00  0.00           C
ATOM   4547  HA  VAL A 297      42.430  46.120  26.340  1.00  0.00           H
ATOM   4548  CB  VAL A 297      41.100  47.430  25.330  1.00  0.00           C
ATOM   4549  HB  VAL A 297      40.080  47.000  25.220  1.00  0.00           H
ATOM   4550  CG1 VAL A 297      41.010  48.980  25.230  1.00  0.00           C
ATOM   4551 1HG1 VAL A 297      40.250  49.400  25.930  1.00  0.00           H
ATOM   4552 2HG1 VAL A 297      40.640  49.170  24.200  1.00  0.00           H
ATOM   4553 3HG1 VAL A 297      41.980  49.490  25.400  1.00  0.00           H
ATOM   4554  CG2 VAL A 297      41.910  46.910  24.150  1.00  0.00           C
ATOM   4555 1HG2 VAL A 297      41.750  45.820  23.980  1.00  0.00           H
ATOM   4556 2HG2 VAL A 297      42.990  46.980  24.400  1.00  0.00           H
ATOM   4557 3HG2 VAL A 297      41.680  47.410  23.190  1.00  0.00           H
ATOM   4558  C   VAL A 297      42.460  47.880  27.270  1.00  0.00           C
ATOM   4559  O   VAL A 297      43.650  47.930  27.090  1.00  0.00           O
ATOM   4560  N   ARG A 298      41.760  48.760  28.160  1.00  0.00           N
ATOM   4561  HN  ARG A 298      40.770  48.670  28.290  1.00  0.00           H
ATOM   4562  CA  ARG A 298      42.550  49.660  28.980  1.00  0.00           C
ATOM   4563  HA  ARG A 298      43.330  49.980  28.310  1.00  0.00           H
ATOM   4564  CB  ARG A 298      41.490  50.760  29.360  1.00  0.00           C
ATOM   4565  HB1 ARG A 298      41.910  51.510  30.080  1.00  0.00           H
ATOM   4566  HB2 ARG A 298      40.640  50.270  29.870  1.00  0.00           H
ATOM   4567  CG  ARG A 298      40.930  51.610  28.240  1.00  0.00           C
ATOM   4568  HG1 ARG A 298      40.340  52.440  28.690  1.00  0.00           H
ATOM   4569  HG2 ARG A 298      40.240  50.930  27.710  1.00  0.00           H
ATOM   4570  CD  ARG A 298      42.070  52.060  27.350  1.00  0.00           C
ATOM   4571  HD1 ARG A 298      42.320  51.150  26.750  1.00  0.00           H
ATOM   4572  HD2 ARG A 298      42.890  52.440  27.990  1.00  0.00           H
ATOM   4573  NE  ARG A 298      41.630  53.160  26.400  1.00  0.00           N
ATOM   4574  HE  ARG A 298      41.290  54.030  26.750  1.00  0.00           H
ATOM   4575  CZ  ARG A 298      41.790  53.230  25.070  1.00  0.00           C
ATOM   4576  NH1 ARG A 298      42.430  52.260  24.420  1.00  0.00           N
ATOM   4577 1HH1 ARG A 298      43.060  51.690  24.960  1.00  0.00           H
ATOM   4578 2HH1 ARG A 298      42.630  52.350  23.440  1.00  0.00           H
ATOM   4579  NH2 ARG A 298      41.430  54.320  24.430  1.00  0.00           N
ATOM   4580 1HH2 ARG A 298      41.630  54.450  23.460  1.00  0.00           H
ATOM   4581 2HH2 ARG A 298      41.180  55.050  25.060  1.00  0.00           H
ATOM   4582  C   ARG A 298      43.180  49.220  30.260  1.00  0.00           C
ATOM   4583  O   ARG A 298      43.990  49.930  30.880  1.00  0.00           O
ATOM   4584  N   GLN A 299      42.740  48.040  30.760  1.00  0.00           N
ATOM   4585  HN  GLN A 299      42.060  47.560  30.210  1.00  0.00           H
ATOM   4586  CA  GLN A 299      43.370  47.420  31.860  1.00  0.00           C
ATOM   4587  HA  GLN A 299      43.900  48.120  32.480  1.00  0.00           H
ATOM   4588  CB  GLN A 299      42.250  46.870  32.790  1.00  0.00           C
ATOM   4589  HB1 GLN A 299      42.730  46.020  33.320  1.00  0.00           H
ATOM   4590  HB2 GLN A 299      41.450  46.440  32.160  1.00  0.00           H
ATOM   4591  CG  GLN A 299      41.500  47.860  33.820  1.00  0.00           C
ATOM   4592  HG1 GLN A 299      42.250  47.850  34.640  1.00  0.00           H
ATOM   4593  HG2 GLN A 299      40.570  47.390  34.200  1.00  0.00           H
ATOM   4594  CD  GLN A 299      41.230  49.260  33.310  1.00  0.00           C
ATOM   4595  OE1 GLN A 299      42.040  50.180  33.520  1.00  0.00           O
ATOM   4596  NE2 GLN A 299      40.150  49.440  32.520  1.00  0.00           N
ATOM   4597 1HE2 GLN A 299      40.010  50.290  32.010  1.00  0.00           H
ATOM   4598 2HE2 GLN A 299      39.710  48.610  32.150  1.00  0.00           H
ATOM   4599  C   GLN A 299      44.420  46.410  31.500  1.00  0.00           C
ATOM   4600  O   GLN A 299      45.230  46.010  32.330  1.00  0.00           O
ATOM   4601  N   CYS A 300      44.570  45.950  30.210  1.00  0.00           N
ATOM   4602  HN  CYS A 300      43.960  46.260  29.490  1.00  0.00           H
ATOM   4603  CA  CYS A 300      45.700  45.080  29.880  1.00  0.00           C
ATOM   4604  HA  CYS A 300      46.200  44.700  30.760  1.00  0.00           H
ATOM   4605  CB  CYS A 300      45.300  43.970  28.900  1.00  0.00           C
ATOM   4606  HB1 CYS A 300      46.260  43.490  28.600  1.00  0.00           H
ATOM   4607  HB2 CYS A 300      44.750  44.350  28.010  1.00  0.00           H
ATOM   4608  SG  CYS A 300      44.220  42.680  29.700  1.00  0.00           S
ATOM   4609  HG1 CYS A 300      43.350  43.650  29.920  1.00  0.00           H
ATOM   4610  C   CYS A 300      46.820  45.900  29.340  1.00  0.00           C
ATOM   4611  O   CYS A 300      46.500  46.730  28.490  1.00  0.00           O
ATOM   4612  N   SER A 301      48.060  45.640  29.670  1.00  0.00           N
ATOM   4613  HN  SER A 301      48.220  44.880  30.300  1.00  0.00           H
ATOM   4614  CA  SER A 301      49.250  46.230  29.180  1.00  0.00           C
ATOM   4615  HA  SER A 301      49.150  47.230  29.560  1.00  0.00           H
ATOM   4616  CB  SER A 301      50.480  45.530  29.850  1.00  0.00           C
ATOM   4617  HB1 SER A 301      50.300  45.580  30.940  1.00  0.00           H
ATOM   4618  HB2 SER A 301      51.420  46.030  29.520  1.00  0.00           H
ATOM   4619  OG  SER A 301      50.420  44.120  29.620  1.00  0.00           O
ATOM   4620  HG1 SER A 301      50.730  44.060  28.710  1.00  0.00           H
ATOM   4621  C   SER A 301      49.420  46.340  27.690  1.00  0.00           C
ATOM   4622  O   SER A 301      49.370  45.300  27.020  1.00  0.00           O
ATOM   4623  N   GLY A 302      49.580  47.570  27.140  1.00  0.00           N
ATOM   4624  HN  GLY A 302      49.790  48.340  27.730  1.00  0.00           H
ATOM   4625  CA  GLY A 302      49.750  47.990  25.740  1.00  0.00           C
ATOM   4626  HA1 GLY A 302      50.420  48.840  25.790  1.00  0.00           H
ATOM   4627  HA2 GLY A 302      48.830  48.240  25.230  1.00  0.00           H
ATOM   4628  C   GLY A 302      50.560  47.070  24.720  1.00  0.00           C
ATOM   4629  O   GLY A 302      51.630  46.500  24.990  1.00  0.00           O
ATOM   4630  N   VAL A 303      49.960  46.880  23.520  1.00  0.00           N
ATOM   4631  HN  VAL A 303      49.060  47.290  23.380  1.00  0.00           H
ATOM   4632  CA  VAL A 303      50.510  46.110  22.460  1.00  0.00           C
ATOM   4633  HA  VAL A 303      51.310  45.490  22.830  1.00  0.00           H
ATOM   4634  CB  VAL A 303      49.410  45.190  21.860  1.00  0.00           C
ATOM   4635  HB  VAL A 303      48.590  45.780  21.390  1.00  0.00           H
ATOM   4636  CG1 VAL A 303      49.980  44.310  20.670  1.00  0.00           C
ATOM   4637 1HG1 VAL A 303      50.600  43.490  21.090  1.00  0.00           H
ATOM   4638 2HG1 VAL A 303      50.760  44.860  20.110  1.00  0.00           H
ATOM   4639 3HG1 VAL A 303      49.270  44.080  19.850  1.00  0.00           H
ATOM   4640  CG2 VAL A 303      48.900  44.250  22.940  1.00  0.00           C
ATOM   4641 1HG2 VAL A 303      49.700  43.540  23.260  1.00  0.00           H
ATOM   4642 2HG2 VAL A 303      48.060  43.640  22.540  1.00  0.00           H
ATOM   4643 3HG2 VAL A 303      48.580  44.790  23.860  1.00  0.00           H
ATOM   4644  C   VAL A 303      51.130  47.120  21.470  1.00  0.00           C
ATOM   4645  O   VAL A 303      50.500  48.100  21.070  1.00  0.00           O
ATOM   4646  N   THR A 304      52.360  46.930  21.050  1.00  0.00           N
ATOM   4647  HN  THR A 304      52.780  46.080  21.350  1.00  0.00           H
ATOM   4648  CA  THR A 304      53.050  47.900  20.230  1.00  0.00           C
ATOM   4649  HA  THR A 304      52.350  48.650  19.890  1.00  0.00           H
ATOM   4650  CB  THR A 304      54.190  48.660  21.020  1.00  0.00           C
ATOM   4651  HB  THR A 304      55.020  49.080  20.430  1.00  0.00           H
ATOM   4652  OG1 THR A 304      54.810  47.890  22.010  1.00  0.00           O
ATOM   4653  HG1 THR A 304      54.950  47.080  21.510  1.00  0.00           H
ATOM   4654  CG2 THR A 304      53.530  49.920  21.720  1.00  0.00           C
ATOM   4655 1HG2 THR A 304      53.310  50.670  20.930  1.00  0.00           H
ATOM   4656 2HG2 THR A 304      54.250  50.420  22.410  1.00  0.00           H
ATOM   4657 3HG2 THR A 304      52.690  49.550  22.340  1.00  0.00           H
ATOM   4658  C   THR A 304      53.530  47.230  19.000  1.00  0.00           C
ATOM   4659  O   THR A 304      54.330  46.300  18.990  1.00  0.00           O
ATOM   4660  N   PHE A 305      53.090  47.710  17.840  1.00  0.00           N
ATOM   4661  HN  PHE A 305      52.350  48.370  17.710  1.00  0.00           H
ATOM   4662  CA  PHE A 305      53.610  47.430  16.520  1.00  0.00           C
ATOM   4663  HA  PHE A 305      54.250  46.560  16.540  1.00  0.00           H
ATOM   4664  CB  PHE A 305      52.500  47.110  15.450  1.00  0.00           C
ATOM   4665  HB1 PHE A 305      52.870  46.540  14.570  1.00  0.00           H
ATOM   4666  HB2 PHE A 305      51.960  48.000  15.060  1.00  0.00           H
ATOM   4667  CG  PHE A 305      51.490  46.170  16.070  1.00  0.00           C
ATOM   4668  CD1 PHE A 305      50.210  46.750  16.420  1.00  0.00           C
ATOM   4669  HD1 PHE A 305      50.080  47.800  16.230  1.00  0.00           H
ATOM   4670  CE1 PHE A 305      49.200  45.960  16.990  1.00  0.00           C
ATOM   4671  HE1 PHE A 305      48.240  46.350  17.300  1.00  0.00           H
ATOM   4672  CZ  PHE A 305      49.460  44.610  17.120  1.00  0.00           C
ATOM   4673  HZ  PHE A 305      48.610  44.140  17.600  1.00  0.00           H
ATOM   4674  CD2 PHE A 305      51.750  44.840  16.370  1.00  0.00           C
ATOM   4675  HD2 PHE A 305      52.710  44.450  16.070  1.00  0.00           H
ATOM   4676  CE2 PHE A 305      50.650  44.040  16.830  1.00  0.00           C
ATOM   4677  HE2 PHE A 305      50.820  43.030  17.180  1.00  0.00           H
ATOM   4678  C   PHE A 305      54.430  48.660  16.050  1.00  0.00           C
ATOM   4679  O   PHE A 305      54.080  49.780  16.300  1.00  0.00           O
ATOM   4680  N   GLN A 306      55.530  48.460  15.230  1.00  0.00           N
ATOM   4681  HN  GLN A 306      55.780  47.560  14.870  1.00  0.00           H
ATOM   4682  CA  GLN A 306      56.410  49.580  14.770  1.00  0.00           C
ATOM   4683  HA  GLN A 306      56.170  50.510  15.270  1.00  0.00           H
ATOM   4684  CB  GLN A 306      57.910  49.180  14.880  1.00  0.00           C
ATOM   4685  HB1 GLN A 306      58.490  50.100  14.670  1.00  0.00           H
ATOM   4686  HB2 GLN A 306      58.190  48.390  14.150  1.00  0.00           H
ATOM   4687  CG  GLN A 306      58.280  48.710  16.340  1.00  0.00           C
ATOM   4688  HG1 GLN A 306      59.350  48.400  16.400  1.00  0.00           H
ATOM   4689  HG2 GLN A 306      57.790  47.760  16.630  1.00  0.00           H
ATOM   4690  CD  GLN A 306      57.820  49.750  17.320  1.00  0.00           C
ATOM   4691  OE1 GLN A 306      56.940  49.380  18.090  1.00  0.00           O
ATOM   4692  NE2 GLN A 306      58.430  50.920  17.340  1.00  0.00           N
ATOM   4693 1HE2 GLN A 306      58.140  51.480  18.120  1.00  0.00           H
ATOM   4694 2HE2 GLN A 306      59.360  50.980  16.970  1.00  0.00           H
ATOM   4695  C   GLN A 306      55.980  49.960  13.380  1.00  0.00           C
ATOM   4696  OT1 GLN A 306      54.830  50.420  13.240  1.00  0.00           O
ATOM   4697  OT2 GLN A 306      56.750  49.880  12.360  1.00  0.00           O
ATOM   4698  N   SER B   1      22.050  46.780  51.610  1.00  0.00           N
ATOM   4699  HT1 SER B   1      21.300  46.930  52.310  1.00  0.00           H
ATOM   4700  HT2 SER B   1      21.710  46.480  50.680  1.00  0.00           H
ATOM   4701  HT3 SER B   1      22.560  47.650  51.350  1.00  0.00           H
ATOM   4702  CA  SER B   1      22.960  45.720  52.220  1.00  0.00           C
ATOM   4703  HA  SER B   1      23.420  46.070  53.130  1.00  0.00           H
ATOM   4704  CB  SER B   1      22.210  44.370  52.500  1.00  0.00           C
ATOM   4705  HB1 SER B   1      22.960  43.550  52.480  1.00  0.00           H
ATOM   4706  HB2 SER B   1      21.380  44.230  51.780  1.00  0.00           H
ATOM   4707  OG  SER B   1      21.610  44.370  53.810  1.00  0.00           O
ATOM   4708  HG1 SER B   1      20.670  44.530  53.810  1.00  0.00           H
ATOM   4709  C   SER B   1      24.210  45.570  51.340  1.00  0.00           C
ATOM   4710  O   SER B   1      24.420  46.380  50.420  1.00  0.00           O
ATOM   4711  N   GLY B   2      25.020  44.530  51.480  1.00  0.00           N
ATOM   4712  HN  GLY B   2      24.890  43.980  52.310  1.00  0.00           H
ATOM   4713  CA  GLY B   2      26.110  44.220  50.550  1.00  0.00           C
ATOM   4714  HA1 GLY B   2      25.850  44.630  49.580  1.00  0.00           H
ATOM   4715  HA2 GLY B   2      26.250  43.150  50.600  1.00  0.00           H
ATOM   4716  C   GLY B   2      27.410  44.900  50.930  1.00  0.00           C
ATOM   4717  O   GLY B   2      27.360  45.980  51.530  1.00  0.00           O
ATOM   4718  N   PHE B   3      28.600  44.310  50.680  1.00  0.00           N
ATOM   4719  HN  PHE B   3      28.660  43.620  49.960  1.00  0.00           H
ATOM   4720  CA  PHE B   3      29.870  44.780  51.110  1.00  0.00           C
ATOM   4721  HA  PHE B   3      29.810  45.800  51.470  1.00  0.00           H
ATOM   4722  CB  PHE B   3      30.400  43.950  52.320  1.00  0.00           C
ATOM   4723  HB1 PHE B   3      30.680  42.920  52.040  1.00  0.00           H
ATOM   4724  HB2 PHE B   3      29.570  43.880  53.060  1.00  0.00           H
ATOM   4725  CG  PHE B   3      31.420  44.550  53.120  1.00  0.00           C
ATOM   4726  CD1 PHE B   3      31.780  45.910  53.180  1.00  0.00           C
ATOM   4727  HD1 PHE B   3      31.260  46.640  52.570  1.00  0.00           H
ATOM   4728  CE1 PHE B   3      32.880  46.360  53.990  1.00  0.00           C
ATOM   4729  HE1 PHE B   3      32.960  47.430  53.950  1.00  0.00           H
ATOM   4730  CZ  PHE B   3      33.680  45.470  54.700  1.00  0.00           C
ATOM   4731  HZ  PHE B   3      34.550  45.870  55.190  1.00  0.00           H
ATOM   4732  CD2 PHE B   3      32.180  43.730  53.940  1.00  0.00           C
ATOM   4733  HD2 PHE B   3      31.960  42.670  53.970  1.00  0.00           H
ATOM   4734  CE2 PHE B   3      33.360  44.090  54.650  1.00  0.00           C
ATOM   4735  HE2 PHE B   3      33.910  43.320  55.170  1.00  0.00           H
ATOM   4736  C   PHE B   3      30.820  44.670  49.970  1.00  0.00           C
ATOM   4737  O   PHE B   3      31.200  43.590  49.510  1.00  0.00           O
ATOM   4738  N   ARG B   4      31.150  45.790  49.280  1.00  0.00           N
ATOM   4739  HN  ARG B   4      31.030  46.740  49.560  1.00  0.00           H
ATOM   4740  CA  ARG B   4      32.000  45.730  48.100  1.00  0.00           C
ATOM   4741  HA  ARG B   4      32.510  44.780  48.060  1.00  0.00           H
ATOM   4742  CB  ARG B   4      31.220  46.030  46.750  1.00  0.00           C
ATOM   4743  HB1 ARG B   4      32.030  45.960  46.000  1.00  0.00           H
ATOM   4744  HB2 ARG B   4      30.730  47.010  46.920  1.00  0.00           H
ATOM   4745  CG  ARG B   4      30.130  44.990  46.390  1.00  0.00           C
ATOM   4746  HG1 ARG B   4      29.680  45.400  45.450  1.00  0.00           H
ATOM   4747  HG2 ARG B   4      29.230  45.010  47.040  1.00  0.00           H
ATOM   4748  CD  ARG B   4      30.620  43.590  45.980  1.00  0.00           C
ATOM   4749  HD1 ARG B   4      31.120  43.170  46.880  1.00  0.00           H
ATOM   4750  HD2 ARG B   4      31.340  43.680  45.140  1.00  0.00           H
ATOM   4751  NE  ARG B   4      29.330  42.890  45.590  1.00  0.00           N
ATOM   4752  HE  ARG B   4      28.470  43.190  46.020  1.00  0.00           H
ATOM   4753  CZ  ARG B   4      29.120  41.910  44.840  1.00  0.00           C
ATOM   4754  NH1 ARG B   4      30.140  41.220  44.350  1.00  0.00           N
ATOM   4755 1HH1 ARG B   4      31.020  41.390  44.790  1.00  0.00           H
ATOM   4756 2HH1 ARG B   4      30.140  40.340  43.860  1.00  0.00           H
ATOM   4757  NH2 ARG B   4      27.960  41.450  44.500  1.00  0.00           N
ATOM   4758 1HH2 ARG B   4      27.130  41.880  44.840  1.00  0.00           H
ATOM   4759 2HH2 ARG B   4      27.860  40.610  43.950  1.00  0.00           H
ATOM   4760  C   ARG B   4      33.110  46.710  48.310  1.00  0.00           C
ATOM   4761  O   ARG B   4      33.030  47.660  49.070  1.00  0.00           O
ATOM   4762  N   LYS B   5      34.190  46.350  47.600  1.00  0.00           N
ATOM   4763  HN  LYS B   5      34.160  45.500  47.070  1.00  0.00           H
ATOM   4764  CA  LYS B   5      35.520  47.060  47.670  1.00  0.00           C
ATOM   4765  HA  LYS B   5      35.700  47.410  48.680  1.00  0.00           H
ATOM   4766  CB  LYS B   5      36.540  45.960  47.220  1.00  0.00           C
ATOM   4767  HB1 LYS B   5      37.450  46.570  47.100  1.00  0.00           H
ATOM   4768  HB2 LYS B   5      36.320  45.650  46.180  1.00  0.00           H
ATOM   4769  CG  LYS B   5      36.630  44.960  48.220  1.00  0.00           C
ATOM   4770  HG1 LYS B   5      35.690  44.450  48.510  1.00  0.00           H
ATOM   4771  HG2 LYS B   5      36.920  45.500  49.150  1.00  0.00           H
ATOM   4772  CD  LYS B   5      37.650  43.740  47.980  1.00  0.00           C
ATOM   4773  HD1 LYS B   5      37.650  43.110  48.900  1.00  0.00           H
ATOM   4774  HD2 LYS B   5      38.700  44.100  47.950  1.00  0.00           H
ATOM   4775  CE  LYS B   5      37.380  43.050  46.710  1.00  0.00           C
ATOM   4776  HE1 LYS B   5      37.650  43.730  45.880  1.00  0.00           H
ATOM   4777  HE2 LYS B   5      36.320  42.750  46.590  1.00  0.00           H
ATOM   4778  NZ  LYS B   5      38.300  41.870  46.510  1.00  0.00           N
ATOM   4779  HZ1 LYS B   5      39.300  42.130  46.650  1.00  0.00           H
ATOM   4780  HZ2 LYS B   5      38.240  41.440  45.560  1.00  0.00           H
ATOM   4781  HZ3 LYS B   5      38.050  41.160  47.230  1.00  0.00           H
ATOM   4782  C   LYS B   5      35.520  48.380  46.860  1.00  0.00           C
ATOM   4783  O   LYS B   5      35.450  48.380  45.600  1.00  0.00           O
ATOM   4784  N   MET B   6      35.580  49.540  47.570  1.00  0.00           N
ATOM   4785  HN  MET B   6      35.480  49.540  48.560  1.00  0.00           H
ATOM   4786  CA  MET B   6      35.400  50.790  46.890  1.00  0.00           C
ATOM   4787  HA  MET B   6      35.530  50.650  45.820  1.00  0.00           H
ATOM   4788  CB  MET B   6      33.910  51.360  47.010  1.00  0.00           C
ATOM   4789  HB1 MET B   6      33.180  50.690  46.500  1.00  0.00           H
ATOM   4790  HB2 MET B   6      33.870  52.340  46.510  1.00  0.00           H
ATOM   4791  CG  MET B   6      33.480  51.680  48.460  1.00  0.00           C
ATOM   4792  HG1 MET B   6      34.240  52.400  48.840  1.00  0.00           H
ATOM   4793  HG2 MET B   6      33.570  50.790  49.120  1.00  0.00           H
ATOM   4794  SD  MET B   6      31.910  52.480  48.510  1.00  0.00           S
ATOM   4795  CE  MET B   6      31.060  50.890  48.780  1.00  0.00           C
ATOM   4796  HE1 MET B   6      29.990  51.110  48.980  1.00  0.00           H
ATOM   4797  HE2 MET B   6      31.450  50.330  49.660  1.00  0.00           H
ATOM   4798  HE3 MET B   6      30.980  50.320  47.840  1.00  0.00           H
ATOM   4799  C   MET B   6      36.430  51.710  47.410  1.00  0.00           C
ATOM   4800  O   MET B   6      36.670  51.900  48.570  1.00  0.00           O
ATOM   4801  N   ALA B   7      37.120  52.460  46.500  1.00  0.00           N
ATOM   4802  HN  ALA B   7      36.950  52.310  45.520  1.00  0.00           H
ATOM   4803  CA  ALA B   7      38.070  53.430  46.810  1.00  0.00           C
ATOM   4804  HA  ALA B   7      38.720  53.100  47.600  1.00  0.00           H
ATOM   4805  CB  ALA B   7      38.780  53.760  45.500  1.00  0.00           C
ATOM   4806  HB1 ALA B   7      39.540  54.560  45.640  1.00  0.00           H
ATOM   4807  HB2 ALA B   7      38.170  54.040  44.610  1.00  0.00           H
ATOM   4808  HB3 ALA B   7      39.330  52.850  45.170  1.00  0.00           H
ATOM   4809  C   ALA B   7      37.460  54.750  47.430  1.00  0.00           C
ATOM   4810  O   ALA B   7      36.280  55.120  47.220  1.00  0.00           O
ATOM   4811  N   PHE B   8      38.250  55.570  48.180  1.00  0.00           N
ATOM   4812  HN  PHE B   8      39.130  55.170  48.420  1.00  0.00           H
ATOM   4813  CA  PHE B   8      37.990  56.830  48.760  1.00  0.00           C
ATOM   4814  HA  PHE B   8      37.100  56.830  49.380  1.00  0.00           H
ATOM   4815  CB  PHE B   8      39.070  57.270  49.760  1.00  0.00           C
ATOM   4816  HB1 PHE B   8      38.910  58.310  50.100  1.00  0.00           H
ATOM   4817  HB2 PHE B   8      40.080  57.190  49.290  1.00  0.00           H
ATOM   4818  CG  PHE B   8      39.100  56.260  51.000  1.00  0.00           C
ATOM   4819  CD1 PHE B   8      40.260  55.480  51.200  1.00  0.00           C
ATOM   4820  HD1 PHE B   8      41.090  55.680  50.540  1.00  0.00           H
ATOM   4821  CE1 PHE B   8      40.320  54.610  52.320  1.00  0.00           C
ATOM   4822  HE1 PHE B   8      41.250  54.070  52.450  1.00  0.00           H
ATOM   4823  CZ  PHE B   8      39.230  54.480  53.170  1.00  0.00           C
ATOM   4824  HZ  PHE B   8      39.100  53.720  53.930  1.00  0.00           H
ATOM   4825  CD2 PHE B   8      37.990  56.060  51.800  1.00  0.00           C
ATOM   4826  HD2 PHE B   8      37.140  56.710  51.630  1.00  0.00           H
ATOM   4827  CE2 PHE B   8      38.120  55.350  52.990  1.00  0.00           C
ATOM   4828  HE2 PHE B   8      37.290  55.270  53.660  1.00  0.00           H
ATOM   4829  C   PHE B   8      37.810  57.940  47.760  1.00  0.00           C
ATOM   4830  O   PHE B   8      38.440  57.650  46.720  1.00  0.00           O
ATOM   4831  N   PRO B   9      37.150  59.050  47.850  1.00  0.00           N
ATOM   4832  CD  PRO B   9      36.130  59.200  48.940  1.00  0.00           C
ATOM   4833  HD1 PRO B   9      36.690  59.690  49.770  1.00  0.00           H
ATOM   4834  HD2 PRO B   9      35.660  58.240  49.220  1.00  0.00           H
ATOM   4835  CA  PRO B   9      37.150  60.230  46.950  1.00  0.00           C
ATOM   4836  HA  PRO B   9      36.750  59.860  46.020  1.00  0.00           H
ATOM   4837  CB  PRO B   9      36.220  61.200  47.620  1.00  0.00           C
ATOM   4838  HB1 PRO B   9      35.710  61.880  46.900  1.00  0.00           H
ATOM   4839  HB2 PRO B   9      36.720  61.800  48.420  1.00  0.00           H
ATOM   4840  CG  PRO B   9      35.220  60.280  48.360  1.00  0.00           C
ATOM   4841  HG1 PRO B   9      34.710  60.840  49.170  1.00  0.00           H
ATOM   4842  HG2 PRO B   9      34.460  59.710  47.790  1.00  0.00           H
ATOM   4843  C   PRO B   9      38.490  60.800  46.530  1.00  0.00           C
ATOM   4844  O   PRO B   9      39.210  61.100  47.460  1.00  0.00           O
ATOM   4845  N   SER B  10      38.740  61.030  45.280  1.00  0.00           N
ATOM   4846  HN  SER B  10      38.030  60.910  44.580  1.00  0.00           H
ATOM   4847  CA  SER B  10      40.000  61.590  44.800  1.00  0.00           C
ATOM   4848  HA  SER B  10      40.720  61.360  45.570  1.00  0.00           H
ATOM   4849  CB  SER B  10      40.450  60.940  43.420  1.00  0.00           C
ATOM   4850  HB1 SER B  10      40.360  59.850  43.580  1.00  0.00           H
ATOM   4851  HB2 SER B  10      41.500  61.090  43.080  1.00  0.00           H
ATOM   4852  OG  SER B  10      39.500  61.150  42.400  1.00  0.00           O
ATOM   4853  HG1 SER B  10      39.690  61.970  41.940  1.00  0.00           H
ATOM   4854  C   SER B  10      40.180  63.040  44.390  1.00  0.00           C
ATOM   4855  O   SER B  10      41.290  63.530  44.150  1.00  0.00           O
ATOM   4856  N   GLY B  11      39.210  63.890  44.360  1.00  0.00           N
ATOM   4857  HN  GLY B  11      38.290  63.530  44.480  1.00  0.00           H
ATOM   4858  CA  GLY B  11      39.360  65.340  44.020  1.00  0.00           C
ATOM   4859  HA1 GLY B  11      38.380  65.750  44.190  1.00  0.00           H
ATOM   4860  HA2 GLY B  11      39.550  65.410  42.960  1.00  0.00           H
ATOM   4861  C   GLY B  11      40.290  66.200  44.790  1.00  0.00           C
ATOM   4862  O   GLY B  11      40.970  67.110  44.300  1.00  0.00           O
ATOM   4863  N   LYS B  12      40.410  65.860  46.110  1.00  0.00           N
ATOM   4864  HN  LYS B  12      39.810  65.140  46.440  1.00  0.00           H
ATOM   4865  CA  LYS B  12      41.480  66.340  46.910  1.00  0.00           C
ATOM   4866  HA  LYS B  12      41.490  67.420  46.810  1.00  0.00           H
ATOM   4867  CB  LYS B  12      41.220  66.020  48.390  1.00  0.00           C
ATOM   4868  HB1 LYS B  12      42.140  66.240  48.970  1.00  0.00           H
ATOM   4869  HB2 LYS B  12      40.880  64.990  48.610  1.00  0.00           H
ATOM   4870  CG  LYS B  12      40.000  66.930  48.990  1.00  0.00           C
ATOM   4871  HG1 LYS B  12      39.090  66.700  48.390  1.00  0.00           H
ATOM   4872  HG2 LYS B  12      40.260  68.000  48.850  1.00  0.00           H
ATOM   4873  CD  LYS B  12      39.650  66.740  50.480  1.00  0.00           C
ATOM   4874  HD1 LYS B  12      38.980  67.580  50.760  1.00  0.00           H
ATOM   4875  HD2 LYS B  12      40.550  66.890  51.110  1.00  0.00           H
ATOM   4876  CE  LYS B  12      39.190  65.380  50.870  1.00  0.00           C
ATOM   4877  HE1 LYS B  12      39.030  65.340  51.970  1.00  0.00           H
ATOM   4878  HE2 LYS B  12      39.950  64.600  50.640  1.00  0.00           H
ATOM   4879  NZ  LYS B  12      37.900  65.100  50.210  1.00  0.00           N
ATOM   4880  HZ1 LYS B  12      37.350  65.960  50.040  1.00  0.00           H
ATOM   4881  HZ2 LYS B  12      37.270  64.400  50.660  1.00  0.00           H
ATOM   4882  HZ3 LYS B  12      38.200  64.660  49.320  1.00  0.00           H
ATOM   4883  C   LYS B  12      42.900  65.920  46.570  1.00  0.00           C
ATOM   4884  O   LYS B  12      43.820  66.720  46.760  1.00  0.00           O
ATOM   4885  N   VAL B  13      43.090  64.680  46.140  1.00  0.00           N
ATOM   4886  HN  VAL B  13      42.220  64.190  46.160  1.00  0.00           H
ATOM   4887  CA  VAL B  13      44.290  64.120  45.530  1.00  0.00           C
ATOM   4888  HA  VAL B  13      45.140  64.210  46.200  1.00  0.00           H
ATOM   4889  CB  VAL B  13      44.100  62.590  45.290  1.00  0.00           C
ATOM   4890  HB  VAL B  13      43.330  62.410  44.510  1.00  0.00           H
ATOM   4891  CG1 VAL B  13      45.390  61.970  44.800  1.00  0.00           C
ATOM   4892 1HG1 VAL B  13      46.200  62.390  45.430  1.00  0.00           H
ATOM   4893 2HG1 VAL B  13      45.500  62.240  43.730  1.00  0.00           H
ATOM   4894 3HG1 VAL B  13      45.390  60.860  44.780  1.00  0.00           H
ATOM   4895  CG2 VAL B  13      43.690  61.900  46.590  1.00  0.00           C
ATOM   4896 1HG2 VAL B  13      42.640  62.110  46.900  1.00  0.00           H
ATOM   4897 2HG2 VAL B  13      44.470  62.230  47.310  1.00  0.00           H
ATOM   4898 3HG2 VAL B  13      43.880  60.820  46.440  1.00  0.00           H
ATOM   4899  C   VAL B  13      44.560  64.820  44.240  1.00  0.00           C
ATOM   4900  O   VAL B  13      45.650  65.410  44.010  1.00  0.00           O
ATOM   4901  N   GLU B  14      43.570  64.810  43.260  1.00  0.00           N
ATOM   4902  HN  GLU B  14      42.730  64.320  43.480  1.00  0.00           H
ATOM   4903  CA  GLU B  14      43.720  65.180  41.890  1.00  0.00           C
ATOM   4904  HA  GLU B  14      44.390  64.510  41.360  1.00  0.00           H
ATOM   4905  CB  GLU B  14      42.310  65.000  41.260  1.00  0.00           C
ATOM   4906  HB1 GLU B  14      42.300  65.520  40.280  1.00  0.00           H
ATOM   4907  HB2 GLU B  14      41.530  65.400  41.950  1.00  0.00           H
ATOM   4908  CG  GLU B  14      41.780  63.610  40.800  1.00  0.00           C
ATOM   4909  HG1 GLU B  14      41.760  62.750  41.500  1.00  0.00           H
ATOM   4910  HG2 GLU B  14      42.300  63.270  39.880  1.00  0.00           H
ATOM   4911  CD  GLU B  14      40.340  63.760  40.280  1.00  0.00           C
ATOM   4912  OE1 GLU B  14      39.360  63.410  40.960  1.00  0.00           O
ATOM   4913  OE2 GLU B  14      40.240  64.340  39.150  1.00  0.00           O
ATOM   4914  C   GLU B  14      44.370  66.530  41.670  1.00  0.00           C
ATOM   4915  O   GLU B  14      45.130  66.570  40.700  1.00  0.00           O
ATOM   4916  N   GLY B  15      43.990  67.510  42.410  1.00  0.00           N
ATOM   4917  HN  GLY B  15      43.320  67.490  43.150  1.00  0.00           H
ATOM   4918  CA  GLY B  15      44.530  68.880  42.280  1.00  0.00           C
ATOM   4919  HA1 GLY B  15      43.930  69.580  42.840  1.00  0.00           H
ATOM   4920  HA2 GLY B  15      44.590  69.220  41.250  1.00  0.00           H
ATOM   4921  C   GLY B  15      45.900  69.090  42.740  1.00  0.00           C
ATOM   4922  O   GLY B  15      46.590  70.000  42.310  1.00  0.00           O
ATOM   4923  N   CYS B  16      46.380  68.210  43.590  1.00  0.00           N
ATOM   4924  HN  CYS B  16      45.730  67.570  44.010  1.00  0.00           H
ATOM   4925  CA  CYS B  16      47.720  68.110  44.070  1.00  0.00           C
ATOM   4926  HA  CYS B  16      48.170  69.090  44.120  1.00  0.00           H
ATOM   4927  CB  CYS B  16      47.740  67.590  45.530  1.00  0.00           C
ATOM   4928  HB1 CYS B  16      48.760  67.280  45.840  1.00  0.00           H
ATOM   4929  HB2 CYS B  16      47.100  66.690  45.610  1.00  0.00           H
ATOM   4930  SG  CYS B  16      47.230  68.890  46.680  1.00  0.00           S
ATOM   4931  HG1 CYS B  16      48.500  69.250  46.790  1.00  0.00           H
ATOM   4932  C   CYS B  16      48.560  67.310  43.050  1.00  0.00           C
ATOM   4933  O   CYS B  16      49.770  67.230  43.270  1.00  0.00           O
ATOM   4934  N   MET B  17      47.980  66.550  42.120  1.00  0.00           N
ATOM   4935  HN  MET B  17      46.980  66.610  42.070  1.00  0.00           H
ATOM   4936  CA  MET B  17      48.620  65.770  41.090  1.00  0.00           C
ATOM   4937  HA  MET B  17      49.510  65.440  41.600  1.00  0.00           H
ATOM   4938  CB  MET B  17      47.870  64.470  40.600  1.00  0.00           C
ATOM   4939  HB1 MET B  17      48.470  64.150  39.720  1.00  0.00           H
ATOM   4940  HB2 MET B  17      46.910  64.730  40.110  1.00  0.00           H
ATOM   4941  CG  MET B  17      47.720  63.230  41.530  1.00  0.00           C
ATOM   4942  HG1 MET B  17      47.180  62.390  41.040  1.00  0.00           H
ATOM   4943  HG2 MET B  17      47.170  63.620  42.410  1.00  0.00           H
ATOM   4944  SD  MET B  17      49.320  62.630  42.060  1.00  0.00           S
ATOM   4945  CE  MET B  17      49.720  61.830  40.470  1.00  0.00           C
ATOM   4946  HE1 MET B  17      50.670  62.180  40.020  1.00  0.00           H
ATOM   4947  HE2 MET B  17      49.000  61.770  39.630  1.00  0.00           H
ATOM   4948  HE3 MET B  17      49.860  60.770  40.790  1.00  0.00           H
ATOM   4949  C   MET B  17      49.260  66.530  39.910  1.00  0.00           C
ATOM   4950  O   MET B  17      48.570  67.210  39.210  1.00  0.00           O
ATOM   4951  N   VAL B  18      50.620  66.400  39.730  1.00  0.00           N
ATOM   4952  HN  VAL B  18      51.110  65.820  40.360  1.00  0.00           H
ATOM   4953  CA  VAL B  18      51.330  67.160  38.690  1.00  0.00           C
ATOM   4954  HA  VAL B  18      50.600  67.620  38.040  1.00  0.00           H
ATOM   4955  CB  VAL B  18      52.240  68.370  39.220  1.00  0.00           C
ATOM   4956  HB  VAL B  18      52.820  68.890  38.430  1.00  0.00           H
ATOM   4957  CG1 VAL B  18      51.370  69.480  39.820  1.00  0.00           C
ATOM   4958 1HG1 VAL B  18      51.960  70.310  40.250  1.00  0.00           H
ATOM   4959 2HG1 VAL B  18      50.680  69.090  40.590  1.00  0.00           H
ATOM   4960 3HG1 VAL B  18      50.690  69.840  39.010  1.00  0.00           H
ATOM   4961  CG2 VAL B  18      53.400  67.930  40.190  1.00  0.00           C
ATOM   4962 1HG2 VAL B  18      53.980  68.810  40.550  1.00  0.00           H
ATOM   4963 2HG2 VAL B  18      54.130  67.360  39.570  1.00  0.00           H
ATOM   4964 3HG2 VAL B  18      53.150  67.310  41.070  1.00  0.00           H
ATOM   4965  C   VAL B  18      52.210  66.280  37.820  1.00  0.00           C
ATOM   4966  O   VAL B  18      52.620  65.210  38.210  1.00  0.00           O
ATOM   4967  N   GLN B  19      52.710  66.840  36.710  1.00  0.00           N
ATOM   4968  HN  GLN B  19      52.370  67.740  36.430  1.00  0.00           H
ATOM   4969  CA  GLN B  19      53.720  66.300  35.870  1.00  0.00           C
ATOM   4970  HA  GLN B  19      53.690  65.230  36.020  1.00  0.00           H
ATOM   4971  CB  GLN B  19      53.380  66.540  34.390  1.00  0.00           C
ATOM   4972  HB1 GLN B  19      52.960  67.550  34.180  1.00  0.00           H
ATOM   4973  HB2 GLN B  19      52.460  65.920  34.270  1.00  0.00           H
ATOM   4974  CG  GLN B  19      54.360  66.180  33.350  1.00  0.00           C
ATOM   4975  HG1 GLN B  19      54.580  65.100  33.480  1.00  0.00           H
ATOM   4976  HG2 GLN B  19      55.320  66.730  33.420  1.00  0.00           H
ATOM   4977  CD  GLN B  19      53.890  66.510  31.860  1.00  0.00           C
ATOM   4978  OE1 GLN B  19      54.250  67.640  31.440  1.00  0.00           O
ATOM   4979  NE2 GLN B  19      53.160  65.660  31.170  1.00  0.00           N
ATOM   4980 1HE2 GLN B  19      52.500  65.080  31.660  1.00  0.00           H
ATOM   4981 2HE2 GLN B  19      53.050  65.970  30.220  1.00  0.00           H
ATOM   4982  C   GLN B  19      55.160  66.800  36.100  1.00  0.00           C
ATOM   4983  O   GLN B  19      55.470  68.010  36.040  1.00  0.00           O
ATOM   4984  N   VAL B  20      56.030  65.880  36.430  1.00  0.00           N
ATOM   4985  HN  VAL B  20      55.800  64.910  36.300  1.00  0.00           H
ATOM   4986  CA  VAL B  20      57.440  66.160  36.690  1.00  0.00           C
ATOM   4987  HA  VAL B  20      57.580  67.230  36.660  1.00  0.00           H
ATOM   4988  CB  VAL B  20      57.840  65.800  38.110  1.00  0.00           C
ATOM   4989  HB  VAL B  20      57.850  64.690  38.230  1.00  0.00           H
ATOM   4990  CG1 VAL B  20      59.320  66.320  38.320  1.00  0.00           C
ATOM   4991 1HG1 VAL B  20      60.060  65.590  37.940  1.00  0.00           H
ATOM   4992 2HG1 VAL B  20      59.420  66.320  39.430  1.00  0.00           H
ATOM   4993 3HG1 VAL B  20      59.350  67.300  37.810  1.00  0.00           H
ATOM   4994  CG2 VAL B  20      56.870  66.520  39.030  1.00  0.00           C
ATOM   4995 1HG2 VAL B  20      56.700  67.570  38.710  1.00  0.00           H
ATOM   4996 2HG2 VAL B  20      57.240  66.380  40.070  1.00  0.00           H
ATOM   4997 3HG2 VAL B  20      55.870  66.030  39.040  1.00  0.00           H
ATOM   4998  C   VAL B  20      58.430  65.640  35.660  1.00  0.00           C
ATOM   4999  O   VAL B  20      58.380  64.470  35.330  1.00  0.00           O
ATOM   5000  N   THR B  21      59.410  66.440  35.170  1.00  0.00           N
ATOM   5001  HN  THR B  21      59.520  67.380  35.470  1.00  0.00           H
ATOM   5002  CA  THR B  21      60.360  65.960  34.160  1.00  0.00           C
ATOM   5003  HA  THR B  21      60.650  64.950  34.440  1.00  0.00           H
ATOM   5004  CB  THR B  21      59.690  65.860  32.830  1.00  0.00           C
ATOM   5005  HB  THR B  21      58.830  65.160  32.900  1.00  0.00           H
ATOM   5006  OG1 THR B  21      60.570  65.450  31.830  1.00  0.00           O
ATOM   5007  HG1 THR B  21      60.740  64.510  31.870  1.00  0.00           H
ATOM   5008  CG2 THR B  21      59.220  67.270  32.410  1.00  0.00           C
ATOM   5009 1HG2 THR B  21      58.810  67.870  33.250  1.00  0.00           H
ATOM   5010 2HG2 THR B  21      58.510  67.340  31.570  1.00  0.00           H
ATOM   5011 3HG2 THR B  21      60.090  67.850  32.030  1.00  0.00           H
ATOM   5012  C   THR B  21      61.670  66.840  34.180  1.00  0.00           C
ATOM   5013  O   THR B  21      61.680  67.790  34.900  1.00  0.00           O
ATOM   5014  N   CYS B  22      62.720  66.500  33.490  1.00  0.00           N
ATOM   5015  HN  CYS B  22      62.740  65.600  33.050  1.00  0.00           H
ATOM   5016  CA  CYS B  22      63.980  67.220  33.490  1.00  0.00           C
ATOM   5017  HA  CYS B  22      63.860  68.290  33.400  1.00  0.00           H
ATOM   5018  CB  CYS B  22      64.810  66.890  34.770  1.00  0.00           C
ATOM   5019  HB1 CYS B  22      64.850  65.780  34.860  1.00  0.00           H
ATOM   5020  HB2 CYS B  22      64.170  67.270  35.600  1.00  0.00           H
ATOM   5021  SG  CYS B  22      66.460  67.660  34.880  1.00  0.00           S
ATOM   5022  HG1 CYS B  22      66.210  68.860  34.370  1.00  0.00           H
ATOM   5023  C   CYS B  22      64.830  66.750  32.310  1.00  0.00           C
ATOM   5024  O   CYS B  22      65.410  67.610  31.610  1.00  0.00           O
ATOM   5025  N   GLY B  23      64.960  65.400  31.990  1.00  0.00           N
ATOM   5026  HN  GLY B  23      64.500  64.690  32.520  1.00  0.00           H
ATOM   5027  CA  GLY B  23      65.590  64.890  30.770  1.00  0.00           C
ATOM   5028  HA1 GLY B  23      66.080  64.000  31.160  1.00  0.00           H
ATOM   5029  HA2 GLY B  23      66.210  65.680  30.360  1.00  0.00           H
ATOM   5030  C   GLY B  23      64.610  64.350  29.750  1.00  0.00           C
ATOM   5031  O   GLY B  23      63.610  65.040  29.510  1.00  0.00           O
ATOM   5032  N   THR B  24      64.680  63.110  29.230  1.00  0.00           N
ATOM   5033  HN  THR B  24      65.360  62.480  29.600  1.00  0.00           H
ATOM   5034  CA  THR B  24      63.840  62.640  28.100  1.00  0.00           C
ATOM   5035  HA  THR B  24      63.440  63.520  27.610  1.00  0.00           H
ATOM   5036  CB  THR B  24      64.270  61.540  27.160  1.00  0.00           C
ATOM   5037  HB  THR B  24      63.440  60.960  26.700  1.00  0.00           H
ATOM   5038  OG1 THR B  24      65.140  60.640  27.820  1.00  0.00           O
ATOM   5039  HG1 THR B  24      65.520  60.020  27.190  1.00  0.00           H
ATOM   5040  CG2 THR B  24      65.230  62.100  26.150  1.00  0.00           C
ATOM   5041 1HG2 THR B  24      65.980  62.680  26.720  1.00  0.00           H
ATOM   5042 2HG2 THR B  24      64.690  62.820  25.510  1.00  0.00           H
ATOM   5043 3HG2 THR B  24      65.660  61.330  25.470  1.00  0.00           H
ATOM   5044  C   THR B  24      62.520  62.100  28.700  1.00  0.00           C
ATOM   5045  O   THR B  24      61.440  62.130  28.050  1.00  0.00           O
ATOM   5046  N   THR B  25      62.530  61.530  29.970  1.00  0.00           N
ATOM   5047  HN  THR B  25      63.390  61.510  30.480  1.00  0.00           H
ATOM   5048  CA  THR B  25      61.330  60.870  30.600  1.00  0.00           C
ATOM   5049  HA  THR B  25      60.750  60.410  29.810  1.00  0.00           H
ATOM   5050  CB  THR B  25      61.820  59.730  31.600  1.00  0.00           C
ATOM   5051  HB  THR B  25      60.930  59.310  32.130  1.00  0.00           H
ATOM   5052  OG1 THR B  25      62.840  60.110  32.530  1.00  0.00           O
ATOM   5053  HG1 THR B  25      62.840  59.410  33.180  1.00  0.00           H
ATOM   5054  CG2 THR B  25      62.480  58.630  30.830  1.00  0.00           C
ATOM   5055 1HG2 THR B  25      62.990  57.910  31.500  1.00  0.00           H
ATOM   5056 2HG2 THR B  25      63.210  59.080  30.130  1.00  0.00           H
ATOM   5057 3HG2 THR B  25      61.680  58.070  30.290  1.00  0.00           H
ATOM   5058  C   THR B  25      60.500  61.760  31.470  1.00  0.00           C
ATOM   5059  O   THR B  25      60.990  62.640  32.210  1.00  0.00           O
ATOM   5060  N   THR B  26      59.100  61.510  31.450  1.00  0.00           N
[truncated: 348,086 more chars]
