# Supplementary material for: Structural and functional characterization of NEMO cleavage by SARS-CoV-2 3CLpro
Source: Nat Commun. 2022 Sep 8;13:5285. doi: 10.1038/s41467-022-32922-9 (PMC9453703; doi:10.1038/s41467-022-32922-9)
Supplement: Supplementary file 4 — Supplementary Data 1 [file 41467_2022_32922_MOESM4_ESM.zip › supp_files/MDML_snapshots/SARS1/select_final.txt]

init   -479.160446 
simD 5 10800 -636.052887
simA 4 14800 -618.114319
simB 4 58400 -608.057495
simC 3 4000 -600.487793
simC 1 29200 -599.606842
simB 2 23200 -593.461335
