# Supplementary material for: Structural and functional characterization of NEMO cleavage by SARS-CoV-2 3CLpro
Source: Nat Commun. 2022 Sep 8;13:5285. doi: 10.1038/s41467-022-32922-9 (PMC9453703; doi:10.1038/s41467-022-32922-9)
Supplement: Supplementary file 4 — Supplementary Data 1 [file 41467_2022_32922_MOESM4_ESM.zip › supp_files/MDML_snapshots/MERS/rmsd.dat]

rmsd
mers_simA_26400.pdb mers_simA_26400.pdb 0.000000
mers_simA_26400.pdb mers_simA_37600.pdb 0.976542
mers_simA_37600.pdb mers_simA_26400.pdb 0.977153
mers_simA_37600.pdb mers_simA_37600.pdb 0.000000
mers_simA_4800.pdb mers_simA_4800.pdb 0.000000
mers_simA_62400.pdb mers_simA_62400.pdb 0.000000
mers_simA_8000.pdb mers_simA_8000.pdb 0.000000
mers_simA_8000.pdb mers_simE_32800.pdb 1.151284
mers_simB_11600.pdb mers_simB_11600.pdb 0.000000
mers_simB_11600.pdb mers_simB_152800.pdb 1.152441
mers_simB_11600.pdb mers_simE_52400.pdb 1.130628
mers_simB_152800.pdb mers_simB_11600.pdb 1.126455
mers_simB_152800.pdb mers_simB_152800.pdb 0.000000
mers_simB_152800.pdb mers_simB_21600.pdb 1.132146
mers_simB_152800.pdb mers_simE_52400.pdb 1.169188
mers_simB_18800.pdb mers_simB_11600.pdb 1.185692
mers_simB_18800.pdb mers_simB_18800.pdb 0.000000
mers_simB_18800.pdb mers_simB_36400.pdb 1.119291
mers_simB_18800.pdb mers_simB_76400.pdb 1.052227
mers_simB_199600.pdb mers_simB_199600.pdb 0.000000
mers_simB_21600.pdb mers_simB_11600.pdb 1.122097
mers_simB_21600.pdb mers_simB_152800.pdb 1.121318
mers_simB_21600.pdb mers_simB_21600.pdb 0.000000
mers_simB_21600.pdb mers_simB_36400.pdb 1.148511
mers_simB_21600.pdb mers_simE_52400.pdb 1.121991
mers_simB_36400.pdb mers_simB_18800.pdb 1.118988
mers_simB_36400.pdb mers_simB_21600.pdb 1.125001
mers_simB_36400.pdb mers_simB_36400.pdb 0.000000
mers_simB_36400.pdb mers_simB_45200.pdb 1.181809
mers_simB_45200.pdb mers_simB_45200.pdb 0.000000
mers_simB_5600.pdb mers_simB_5600.pdb 0.000000
mers_simB_5600.pdb mers_simC_18000.pdb 1.197768
mers_simB_5600.pdb mers_simC_25600.pdb 1.157353
mers_simB_5600.pdb mers_simE_800.pdb 1.153846
mers_simB_76400.pdb mers_simB_18800.pdb 1.050036
mers_simB_76400.pdb mers_simB_76400.pdb 0.000000
mers_simC_18000.pdb mers_simB_5600.pdb 1.199144
mers_simC_18000.pdb mers_simC_18000.pdb 0.000000
mers_simC_25600.pdb mers_simB_5600.pdb 1.158175
mers_simC_25600.pdb mers_simC_25600.pdb 0.000000
mers_simC_33200.pdb mers_simC_33200.pdb 0.000000
mers_simC_33200.pdb mers_simC_36000.pdb 1.152506
mers_simC_35600.pdb mers_simC_35600.pdb 0.000000
mers_simC_35600.pdb mers_simC_36000.pdb 1.079624
mers_simC_35600.pdb mers_simC_38800.pdb 1.185754
mers_simC_36000.pdb mers_simC_33200.pdb 1.153871
mers_simC_36000.pdb mers_simC_35600.pdb 1.078758
mers_simC_36000.pdb mers_simC_36000.pdb 0.000000
mers_simC_36000.pdb mers_simC_38800.pdb 1.137341
mers_simC_38800.pdb mers_simC_35600.pdb 1.184162
mers_simC_38800.pdb mers_simC_36000.pdb 1.138297
mers_simC_38800.pdb mers_simC_38800.pdb 0.000000
mers_simC_40000.pdb mers_simC_40000.pdb 0.000000
mers_simC_800.pdb mers_simC_800.pdb 0.000000
mers_simC_9200.pdb mers_simC_9200.pdb 0.000000
mers_simD_23600.pdb mers_simD_23600.pdb 0.000000
mers_simE_10800.pdb mers_simE_10800.pdb 0.000000
mers_simE_27200.pdb mers_simE_27200.pdb 0.000000
mers_simE_32800.pdb mers_simA_8000.pdb 1.151611
mers_simE_32800.pdb mers_simE_32800.pdb 0.000000
mers_simE_4400.pdb mers_simE_4400.pdb 0.000000
mers_simE_52400.pdb mers_simB_11600.pdb 1.131989
mers_simE_52400.pdb mers_simB_152800.pdb 1.173261
mers_simE_52400.pdb mers_simB_21600.pdb 1.117733
mers_simE_52400.pdb mers_simE_52400.pdb 0.000000
mers_simE_800.pdb mers_simB_5600.pdb 1.154186
mers_simE_800.pdb mers_simE_800.pdb 0.000000
