# Supplementary material for: Structural and functional characterization of NEMO cleavage by SARS-CoV-2 3CLpro
Source: Nat Commun. 2022 Sep 8;13:5285. doi: 10.1038/s41467-022-32922-9 (PMC9453703; doi:10.1038/s41467-022-32922-9)
Supplement: Supplementary file 4 — Supplementary Data 1 [file 41467_2022_32922_MOESM4_ESM.zip › supp_files/MDML_snapshots/MERS/mers_simC_9200.pdb]

REMARK    GENERATED BY TRJCONV
TITLE     Title t= 9200.00000 step= 2300000
REMARK    THIS IS A SIMULATION BOX
CRYST1  101.526  101.526  101.526  90.00  90.00  90.00 P 1           1
MODEL        1
ATOM      1  N   SER A   1      53.750  46.410  36.790  1.00  0.00           N
ATOM      2  HT1 SER A   1      53.420  47.380  36.980  1.00  0.00           H
ATOM      3  HT2 SER A   1      54.520  46.450  36.090  1.00  0.00           H
ATOM      4  HT3 SER A   1      54.220  46.030  37.640  1.00  0.00           H
ATOM      5  CA  SER A   1      52.700  45.510  36.230  1.00  0.00           C
ATOM      6  HA  SER A   1      52.340  46.080  35.390  1.00  0.00           H
ATOM      7  CB  SER A   1      53.330  44.030  35.980  1.00  0.00           C
ATOM      8  HB1 SER A   1      54.220  44.210  35.330  1.00  0.00           H
ATOM      9  HB2 SER A   1      52.600  43.400  35.430  1.00  0.00           H
ATOM     10  OG  SER A   1      53.700  43.300  37.180  1.00  0.00           O
ATOM     11  HG1 SER A   1      54.380  42.690  36.880  1.00  0.00           H
ATOM     12  C   SER A   1      51.480  45.480  37.190  1.00  0.00           C
ATOM     13  O   SER A   1      51.170  46.520  37.760  1.00  0.00           O
ATOM     14  N   GLY A   2      50.790  44.300  37.260  1.00  0.00           N
ATOM     15  HN  GLY A   2      51.160  43.570  36.690  1.00  0.00           H
ATOM     16  CA  GLY A   2      49.800  43.940  38.220  1.00  0.00           C
ATOM     17  HA1 GLY A   2      50.110  44.360  39.170  1.00  0.00           H
ATOM     18  HA2 GLY A   2      49.800  42.870  38.290  1.00  0.00           H
ATOM     19  C   GLY A   2      48.380  44.290  38.010  1.00  0.00           C
ATOM     20  O   GLY A   2      48.090  45.240  37.240  1.00  0.00           O
ATOM     21  N   LEU A   3      47.410  43.610  38.640  1.00  0.00           N
ATOM     22  HN  LEU A   3      47.660  42.910  39.310  1.00  0.00           H
ATOM     23  CA  LEU A   3      46.010  43.710  38.190  1.00  0.00           C
ATOM     24  HA  LEU A   3      45.700  44.550  37.590  1.00  0.00           H
ATOM     25  CB  LEU A   3      45.560  42.420  37.490  1.00  0.00           C
ATOM     26  HB1 LEU A   3      44.480  42.410  37.250  1.00  0.00           H
ATOM     27  HB2 LEU A   3      45.740  41.640  38.260  1.00  0.00           H
ATOM     28  CG  LEU A   3      46.240  42.140  36.160  1.00  0.00           C
ATOM     29  HG  LEU A   3      47.350  42.190  36.220  1.00  0.00           H
ATOM     30  CD1 LEU A   3      45.790  40.840  35.490  1.00  0.00           C
ATOM     31 1HD1 LEU A   3      46.250  40.070  36.140  1.00  0.00           H
ATOM     32 2HD1 LEU A   3      46.240  40.690  34.490  1.00  0.00           H
ATOM     33 3HD1 LEU A   3      44.690  40.670  35.420  1.00  0.00           H
ATOM     34  CD2 LEU A   3      45.850  43.220  35.150  1.00  0.00           C
ATOM     35 1HD2 LEU A   3      46.300  44.190  35.450  1.00  0.00           H
ATOM     36 2HD2 LEU A   3      44.750  43.360  35.130  1.00  0.00           H
ATOM     37 3HD2 LEU A   3      46.100  42.890  34.120  1.00  0.00           H
ATOM     38  C   LEU A   3      45.120  43.900  39.400  1.00  0.00           C
ATOM     39  O   LEU A   3      44.860  43.020  40.190  1.00  0.00           O
ATOM     40  N   VAL A   4      44.540  45.110  39.540  1.00  0.00           N
ATOM     41  HN  VAL A   4      44.940  45.830  38.980  1.00  0.00           H
ATOM     42  CA  VAL A   4      43.360  45.440  40.420  1.00  0.00           C
ATOM     43  HA  VAL A   4      43.010  44.480  40.760  1.00  0.00           H
ATOM     44  CB  VAL A   4      43.730  46.220  41.700  1.00  0.00           C
ATOM     45  HB  VAL A   4      42.850  46.390  42.350  1.00  0.00           H
ATOM     46  CG1 VAL A   4      44.660  45.380  42.560  1.00  0.00           C
ATOM     47 1HG1 VAL A   4      45.010  46.090  43.350  1.00  0.00           H
ATOM     48 2HG1 VAL A   4      45.570  44.980  42.070  1.00  0.00           H
ATOM     49 3HG1 VAL A   4      44.200  44.440  42.920  1.00  0.00           H
ATOM     50  CG2 VAL A   4      44.330  47.610  41.390  1.00  0.00           C
ATOM     51 1HG2 VAL A   4      44.550  48.070  42.370  1.00  0.00           H
ATOM     52 2HG2 VAL A   4      43.440  48.180  41.040  1.00  0.00           H
ATOM     53 3HG2 VAL A   4      45.130  47.680  40.620  1.00  0.00           H
ATOM     54  C   VAL A   4      42.250  46.090  39.720  1.00  0.00           C
ATOM     55  O   VAL A   4      42.330  46.630  38.610  1.00  0.00           O
ATOM     56  N   LYS A   5      41.090  46.030  40.370  1.00  0.00           N
ATOM     57  HN  LYS A   5      40.860  45.410  41.120  1.00  0.00           H
ATOM     58  CA  LYS A   5      40.100  47.090  40.110  1.00  0.00           C
ATOM     59  HA  LYS A   5      40.120  47.340  39.060  1.00  0.00           H
ATOM     60  CB  LYS A   5      38.620  46.630  40.500  1.00  0.00           C
ATOM     61  HB1 LYS A   5      37.990  47.540  40.420  1.00  0.00           H
ATOM     62  HB2 LYS A   5      38.690  46.290  41.550  1.00  0.00           H
ATOM     63  CG  LYS A   5      38.000  45.620  39.550  1.00  0.00           C
ATOM     64  HG1 LYS A   5      38.640  44.710  39.610  1.00  0.00           H
ATOM     65  HG2 LYS A   5      38.110  45.910  38.480  1.00  0.00           H
ATOM     66  CD  LYS A   5      36.590  45.150  39.820  1.00  0.00           C
ATOM     67  HD1 LYS A   5      36.360  44.280  39.180  1.00  0.00           H
ATOM     68  HD2 LYS A   5      35.850  45.960  39.670  1.00  0.00           H
ATOM     69  CE  LYS A   5      36.390  44.610  41.260  1.00  0.00           C
ATOM     70  HE1 LYS A   5      36.430  45.420  42.020  1.00  0.00           H
ATOM     71  HE2 LYS A   5      37.180  43.840  41.450  1.00  0.00           H
ATOM     72  NZ  LYS A   5      35.110  43.950  41.330  1.00  0.00           N
ATOM     73  HZ1 LYS A   5      34.340  44.610  41.080  1.00  0.00           H
ATOM     74  HZ2 LYS A   5      34.920  43.500  42.250  1.00  0.00           H
ATOM     75  HZ3 LYS A   5      35.200  43.150  40.670  1.00  0.00           H
ATOM     76  C   LYS A   5      40.350  48.420  40.770  1.00  0.00           C
ATOM     77  O   LYS A   5      40.970  48.650  41.800  1.00  0.00           O
ATOM     78  N   MET A   6      39.830  49.510  40.080  1.00  0.00           N
ATOM     79  HN  MET A   6      39.460  49.390  39.160  1.00  0.00           H
ATOM     80  CA  MET A   6      39.970  50.880  40.520  1.00  0.00           C
ATOM     81  HA  MET A   6      40.220  50.920  41.570  1.00  0.00           H
ATOM     82  CB  MET A   6      41.000  51.700  39.720  1.00  0.00           C
ATOM     83  HB1 MET A   6      41.950  51.300  40.150  1.00  0.00           H
ATOM     84  HB2 MET A   6      41.070  52.780  39.970  1.00  0.00           H
ATOM     85  CG  MET A   6      41.060  51.640  38.180  1.00  0.00           C
ATOM     86  HG1 MET A   6      40.010  51.630  37.820  1.00  0.00           H
ATOM     87  HG2 MET A   6      41.410  50.670  37.780  1.00  0.00           H
ATOM     88  SD  MET A   6      41.830  53.000  37.330  1.00  0.00           S
ATOM     89  CE  MET A   6      43.550  52.470  37.600  1.00  0.00           C
ATOM     90  HE1 MET A   6      43.910  51.920  36.700  1.00  0.00           H
ATOM     91  HE2 MET A   6      43.680  51.830  38.500  1.00  0.00           H
ATOM     92  HE3 MET A   6      44.240  53.300  37.840  1.00  0.00           H
ATOM     93  C   MET A   6      38.640  51.600  40.310  1.00  0.00           C
ATOM     94  O   MET A   6      37.920  51.340  39.380  1.00  0.00           O
ATOM     95  N   SER A   7      38.270  52.520  41.230  1.00  0.00           N
ATOM     96  HN  SER A   7      38.790  52.610  42.080  1.00  0.00           H
ATOM     97  CA  SER A   7      37.260  53.530  41.080  1.00  0.00           C
ATOM     98  HA  SER A   7      36.500  52.940  40.590  1.00  0.00           H
ATOM     99  CB  SER A   7      36.730  54.100  42.450  1.00  0.00           C
ATOM    100  HB1 SER A   7      37.500  54.740  42.930  1.00  0.00           H
ATOM    101  HB2 SER A   7      36.580  53.270  43.170  1.00  0.00           H
ATOM    102  OG  SER A   7      35.460  54.800  42.290  1.00  0.00           O
ATOM    103  HG1 SER A   7      35.630  55.680  42.620  1.00  0.00           H
ATOM    104  C   SER A   7      37.830  54.690  40.260  1.00  0.00           C
ATOM    105  O   SER A   7      39.070  54.870  40.270  1.00  0.00           O
ATOM    106  N   HSD A   8      36.930  55.440  39.530  1.00  0.00           N
ATOM    107  HN  HSD A   8      35.950  55.280  39.570  1.00  0.00           H
ATOM    108  CA  HSD A   8      37.240  56.670  38.880  1.00  0.00           C
ATOM    109  HA  HSD A   8      38.050  56.490  38.190  1.00  0.00           H
ATOM    110  CB  HSD A   8      35.950  57.130  38.170  1.00  0.00           C
ATOM    111  HB1 HSD A   8      36.060  58.120  37.680  1.00  0.00           H
ATOM    112  HB2 HSD A   8      35.140  57.250  38.930  1.00  0.00           H
ATOM    113  ND1 HSD A   8      36.410  56.030  36.050  1.00  0.00           N
ATOM    114  HD1 HSD A   8      37.320  56.400  35.830  1.00  0.00           H
ATOM    115  CG  HSD A   8      35.530  56.240  37.070  1.00  0.00           C
ATOM    116  CE1 HSD A   8      35.790  55.210  35.130  1.00  0.00           C
ATOM    117  HE1 HSD A   8      36.220  54.920  34.180  1.00  0.00           H
ATOM    118  NE2 HSD A   8      34.620  54.770  35.600  1.00  0.00           N
ATOM    119  CD2 HSD A   8      34.420  55.420  36.800  1.00  0.00           C
ATOM    120  HD2 HSD A   8      33.480  55.330  37.330  1.00  0.00           H
ATOM    121  C   HSD A   8      37.540  57.880  39.800  1.00  0.00           C
ATOM    122  O   HSD A   8      36.920  57.980  40.860  1.00  0.00           O
ATOM    123  N   PRO A   9      38.370  58.900  39.490  1.00  0.00           N
ATOM    124  CD  PRO A   9      38.960  59.080  38.130  1.00  0.00           C
ATOM    125  HD1 PRO A   9      38.170  59.160  37.350  1.00  0.00           H
ATOM    126  HD2 PRO A   9      39.780  58.340  38.030  1.00  0.00           H
ATOM    127  CA  PRO A   9      38.780  59.850  40.440  1.00  0.00           C
ATOM    128  HA  PRO A   9      39.020  59.440  41.410  1.00  0.00           H
ATOM    129  CB  PRO A   9      39.890  60.590  39.640  1.00  0.00           C
ATOM    130  HB1 PRO A   9      40.830  60.060  39.900  1.00  0.00           H
ATOM    131  HB2 PRO A   9      40.120  61.670  39.750  1.00  0.00           H
ATOM    132  CG  PRO A   9      39.540  60.480  38.100  1.00  0.00           C
ATOM    133  HG1 PRO A   9      38.720  61.210  37.930  1.00  0.00           H
ATOM    134  HG2 PRO A   9      40.400  60.610  37.400  1.00  0.00           H
ATOM    135  C   PRO A   9      37.600  60.800  40.770  1.00  0.00           C
ATOM    136  O   PRO A   9      36.930  61.310  39.850  1.00  0.00           O
ATOM    137  N   SER A  10      37.430  61.040  42.050  1.00  0.00           N
ATOM    138  HN  SER A  10      38.100  60.610  42.650  1.00  0.00           H
ATOM    139  CA  SER A  10      36.150  61.680  42.590  1.00  0.00           C
ATOM    140  HA  SER A  10      35.340  61.450  41.920  1.00  0.00           H
ATOM    141  CB  SER A  10      36.010  61.210  44.050  1.00  0.00           C
ATOM    142  HB1 SER A  10      36.060  60.100  44.020  1.00  0.00           H
ATOM    143  HB2 SER A  10      35.040  61.480  44.530  1.00  0.00           H
ATOM    144  OG  SER A  10      37.160  61.540  44.810  1.00  0.00           O
ATOM    145  HG1 SER A  10      36.940  62.380  45.240  1.00  0.00           H
ATOM    146  C   SER A  10      36.180  63.240  42.680  1.00  0.00           C
ATOM    147  O   SER A  10      35.100  63.790  42.920  1.00  0.00           O
ATOM    148  N   GLY A  11      37.310  63.970  42.420  1.00  0.00           N
ATOM    149  HN  GLY A  11      38.130  63.440  42.210  1.00  0.00           H
ATOM    150  CA  GLY A  11      37.470  65.450  42.590  1.00  0.00           C
ATOM    151  HA1 GLY A  11      38.510  65.630  42.380  1.00  0.00           H
ATOM    152  HA2 GLY A  11      37.360  65.730  43.620  1.00  0.00           H
ATOM    153  C   GLY A  11      36.490  66.300  41.930  1.00  0.00           C
ATOM    154  O   GLY A  11      35.880  67.190  42.570  1.00  0.00           O
ATOM    155  N   ASP A  12      36.250  66.070  40.580  1.00  0.00           N
ATOM    156  HN  ASP A  12      36.800  65.470  40.010  1.00  0.00           H
ATOM    157  CA  ASP A  12      35.230  66.800  39.800  1.00  0.00           C
ATOM    158  HA  ASP A  12      35.510  67.840  39.940  1.00  0.00           H
ATOM    159  CB  ASP A  12      35.490  66.180  38.410  1.00  0.00           C
ATOM    160  HB1 ASP A  12      34.630  66.350  37.720  1.00  0.00           H
ATOM    161  HB2 ASP A  12      35.730  65.100  38.420  1.00  0.00           H
ATOM    162  CG  ASP A  12      36.690  66.760  37.770  1.00  0.00           C
ATOM    163  OD1 ASP A  12      37.030  67.930  38.090  1.00  0.00           O
ATOM    164  OD2 ASP A  12      37.350  66.010  36.990  1.00  0.00           O
ATOM    165  C   ASP A  12      33.850  66.630  40.290  1.00  0.00           C
ATOM    166  O   ASP A  12      33.100  67.620  40.420  1.00  0.00           O
ATOM    167  N   VAL A  13      33.470  65.370  40.560  1.00  0.00           N
ATOM    168  HN  VAL A  13      34.060  64.580  40.430  1.00  0.00           H
ATOM    169  CA  VAL A  13      32.150  65.020  41.230  1.00  0.00           C
ATOM    170  HA  VAL A  13      31.370  65.480  40.630  1.00  0.00           H
ATOM    171  CB  VAL A  13      32.040  63.520  41.320  1.00  0.00           C
ATOM    172  HB  VAL A  13      32.810  63.090  42.000  1.00  0.00           H
ATOM    173  CG1 VAL A  13      30.610  63.110  41.810  1.00  0.00           C
ATOM    174 1HG1 VAL A  13      29.860  63.870  41.500  1.00  0.00           H
ATOM    175 2HG1 VAL A  13      30.710  63.120  42.910  1.00  0.00           H
ATOM    176 3HG1 VAL A  13      30.380  62.060  41.500  1.00  0.00           H
ATOM    177  CG2 VAL A  13      32.360  62.930  39.900  1.00  0.00           C
ATOM    178 1HG2 VAL A  13      31.900  63.540  39.090  1.00  0.00           H
ATOM    179 2HG2 VAL A  13      32.010  61.890  39.750  1.00  0.00           H
ATOM    180 3HG2 VAL A  13      33.450  62.950  39.670  1.00  0.00           H
ATOM    181  C   VAL A  13      31.970  65.590  42.600  1.00  0.00           C
ATOM    182  O   VAL A  13      30.830  65.890  42.960  1.00  0.00           O
ATOM    183  N   GLU A  14      33.020  65.610  43.450  1.00  0.00           N
ATOM    184  HN  GLU A  14      33.860  65.140  43.190  1.00  0.00           H
ATOM    185  CA  GLU A  14      32.920  66.070  44.800  1.00  0.00           C
ATOM    186  HA  GLU A  14      32.300  65.410  45.380  1.00  0.00           H
ATOM    187  CB  GLU A  14      34.320  65.940  45.410  1.00  0.00           C
ATOM    188  HB1 GLU A  14      34.380  66.540  46.340  1.00  0.00           H
ATOM    189  HB2 GLU A  14      35.140  66.330  44.770  1.00  0.00           H
ATOM    190  CG  GLU A  14      34.660  64.490  45.860  1.00  0.00           C
ATOM    191  HG1 GLU A  14      34.710  63.800  44.990  1.00  0.00           H
ATOM    192  HG2 GLU A  14      33.820  64.160  46.510  1.00  0.00           H
ATOM    193  CD  GLU A  14      35.930  64.480  46.750  1.00  0.00           C
ATOM    194  OE1 GLU A  14      36.890  63.790  46.350  1.00  0.00           O
ATOM    195  OE2 GLU A  14      35.950  65.080  47.840  1.00  0.00           O
ATOM    196  C   GLU A  14      32.420  67.530  44.990  1.00  0.00           C
ATOM    197  O   GLU A  14      31.780  67.930  46.000  1.00  0.00           O
ATOM    198  N   ALA A  15      32.580  68.420  44.020  1.00  0.00           N
ATOM    199  HN  ALA A  15      32.980  68.070  43.180  1.00  0.00           H
ATOM    200  CA  ALA A  15      32.180  69.850  44.110  1.00  0.00           C
ATOM    201  HA  ALA A  15      32.200  70.140  45.150  1.00  0.00           H
ATOM    202  CB  ALA A  15      33.170  70.840  43.330  1.00  0.00           C
ATOM    203  HB1 ALA A  15      33.040  70.970  42.240  1.00  0.00           H
ATOM    204  HB2 ALA A  15      34.190  70.430  43.530  1.00  0.00           H
ATOM    205  HB3 ALA A  15      33.150  71.860  43.760  1.00  0.00           H
ATOM    206  C   ALA A  15      30.760  70.120  43.720  1.00  0.00           C
ATOM    207  O   ALA A  15      30.240  71.280  43.850  1.00  0.00           O
ATOM    208  N   CYS A  16      30.050  69.010  43.360  1.00  0.00           N
ATOM    209  HN  CYS A  16      30.600  68.200  43.190  1.00  0.00           H
ATOM    210  CA  CYS A  16      28.600  68.950  43.080  1.00  0.00           C
ATOM    211  HA  CYS A  16      28.380  69.960  42.770  1.00  0.00           H
ATOM    212  CB  CYS A  16      28.500  68.020  41.770  1.00  0.00           C
ATOM    213  HB1 CYS A  16      27.410  67.950  41.560  1.00  0.00           H
ATOM    214  HB2 CYS A  16      28.870  67.010  42.040  1.00  0.00           H
ATOM    215  SG  CYS A  16      29.290  68.820  40.470  1.00  0.00           S
ATOM    216  HG1 CYS A  16      30.460  68.210  40.620  1.00  0.00           H
ATOM    217  C   CYS A  16      27.800  68.380  44.190  1.00  0.00           C
ATOM    218  O   CYS A  16      26.590  68.420  44.110  1.00  0.00           O
ATOM    219  N   MET A  17      28.410  67.750  45.160  1.00  0.00           N
ATOM    220  HN  MET A  17      29.410  67.730  45.120  1.00  0.00           H
ATOM    221  CA  MET A  17      27.690  67.080  46.250  1.00  0.00           C
ATOM    222  HA  MET A  17      26.800  66.630  45.840  1.00  0.00           H
ATOM    223  CB  MET A  17      28.500  65.960  46.790  1.00  0.00           C
ATOM    224  HB1 MET A  17      28.070  65.300  47.570  1.00  0.00           H
ATOM    225  HB2 MET A  17      29.290  66.500  47.360  1.00  0.00           H
ATOM    226  CG  MET A  17      28.980  65.080  45.680  1.00  0.00           C
ATOM    227  HG1 MET A  17      29.390  64.160  46.160  1.00  0.00           H
ATOM    228  HG2 MET A  17      29.790  65.590  45.120  1.00  0.00           H
ATOM    229  SD  MET A  17      27.720  64.390  44.440  1.00  0.00           S
ATOM    230  CE  MET A  17      26.520  63.660  45.600  1.00  0.00           C
ATOM    231  HE1 MET A  17      26.680  62.620  45.940  1.00  0.00           H
ATOM    232  HE2 MET A  17      25.550  63.700  45.040  1.00  0.00           H
ATOM    233  HE3 MET A  17      26.460  64.430  46.390  1.00  0.00           H
ATOM    234  C   MET A  17      27.210  68.040  47.260  1.00  0.00           C
ATOM    235  O   MET A  17      27.770  69.020  47.720  1.00  0.00           O
ATOM    236  N   VAL A  18      25.900  67.820  47.580  1.00  0.00           N
ATOM    237  HN  VAL A  18      25.270  67.300  47.010  1.00  0.00           H
ATOM    238  CA  VAL A  18      25.010  68.720  48.380  1.00  0.00           C
ATOM    239  HA  VAL A  18      25.690  69.230  49.050  1.00  0.00           H
ATOM    240  CB  VAL A  18      24.390  69.880  47.600  1.00  0.00           C
ATOM    241  HB  VAL A  18      23.920  70.560  48.350  1.00  0.00           H
ATOM    242  CG1 VAL A  18      25.380  70.730  46.740  1.00  0.00           C
ATOM    243 1HG1 VAL A  18      26.130  71.210  47.400  1.00  0.00           H
ATOM    244 2HG1 VAL A  18      24.790  71.480  46.190  1.00  0.00           H
ATOM    245 3HG1 VAL A  18      25.960  70.140  46.010  1.00  0.00           H
ATOM    246  CG2 VAL A  18      23.200  69.350  46.700  1.00  0.00           C
ATOM    247 1HG2 VAL A  18      22.440  68.720  47.210  1.00  0.00           H
ATOM    248 2HG2 VAL A  18      23.580  68.710  45.880  1.00  0.00           H
ATOM    249 3HG2 VAL A  18      22.670  70.180  46.190  1.00  0.00           H
ATOM    250  C   VAL A  18      24.030  67.950  49.230  1.00  0.00           C
ATOM    251  O   VAL A  18      23.950  66.730  49.080  1.00  0.00           O
ATOM    252  N   GLN A  19      23.280  68.530  50.160  1.00  0.00           N
ATOM    253  HN  GLN A  19      23.530  69.410  50.560  1.00  0.00           H
ATOM    254  CA  GLN A  19      22.290  67.890  51.010  1.00  0.00           C
ATOM    255  HA  GLN A  19      21.980  66.950  50.600  1.00  0.00           H
ATOM    256  CB  GLN A  19      22.850  67.530  52.350  1.00  0.00           C
ATOM    257  HB1 GLN A  19      23.730  66.880  52.190  1.00  0.00           H
ATOM    258  HB2 GLN A  19      21.980  66.920  52.690  1.00  0.00           H
ATOM    259  CG  GLN A  19      23.290  68.680  53.170  1.00  0.00           C
ATOM    260  HG1 GLN A  19      23.140  69.610  52.590  1.00  0.00           H
ATOM    261  HG2 GLN A  19      24.360  68.510  53.390  1.00  0.00           H
ATOM    262  CD  GLN A  19      22.510  68.810  54.420  1.00  0.00           C
ATOM    263  OE1 GLN A  19      21.470  69.420  54.630  1.00  0.00           O
ATOM    264  NE2 GLN A  19      23.220  68.310  55.480  1.00  0.00           N
ATOM    265 1HE2 GLN A  19      22.820  68.470  56.390  1.00  0.00           H
ATOM    266 2HE2 GLN A  19      24.170  68.020  55.400  1.00  0.00           H
ATOM    267  C   GLN A  19      20.980  68.670  51.080  1.00  0.00           C
ATOM    268  O   GLN A  19      20.970  69.910  51.220  1.00  0.00           O
ATOM    269  N   VAL A  20      19.820  67.970  50.800  1.00  0.00           N
ATOM    270  HN  VAL A  20      19.820  67.000  50.600  1.00  0.00           H
ATOM    271  CA  VAL A  20      18.530  68.610  50.730  1.00  0.00           C
ATOM    272  HA  VAL A  20      18.600  69.680  50.840  1.00  0.00           H
ATOM    273  CB  VAL A  20      17.940  68.200  49.450  1.00  0.00           C
ATOM    274  HB  VAL A  20      17.810  67.100  49.400  1.00  0.00           H
ATOM    275  CG1 VAL A  20      16.530  68.820  49.120  1.00  0.00           C
ATOM    276 1HG1 VAL A  20      16.750  69.910  49.090  1.00  0.00           H
ATOM    277 2HG1 VAL A  20      15.750  68.710  49.900  1.00  0.00           H
ATOM    278 3HG1 VAL A  20      16.110  68.640  48.110  1.00  0.00           H
ATOM    279  CG2 VAL A  20      18.900  68.430  48.320  1.00  0.00           C
ATOM    280 1HG2 VAL A  20      19.470  69.370  48.490  1.00  0.00           H
ATOM    281 2HG2 VAL A  20      18.310  68.560  47.390  1.00  0.00           H
ATOM    282 3HG2 VAL A  20      19.490  67.520  48.120  1.00  0.00           H
ATOM    283  C   VAL A  20      17.690  68.060  51.920  1.00  0.00           C
ATOM    284  O   VAL A  20      17.550  66.850  52.160  1.00  0.00           O
ATOM    285  N   THR A  21      17.040  68.970  52.690  1.00  0.00           N
ATOM    286  HN  THR A  21      17.120  69.930  52.450  1.00  0.00           H
ATOM    287  CA  THR A  21      16.240  68.670  53.870  1.00  0.00           C
ATOM    288  HA  THR A  21      16.160  67.600  54.000  1.00  0.00           H
ATOM    289  CB  THR A  21      16.790  69.250  55.170  1.00  0.00           C
ATOM    290  HB  THR A  21      16.730  70.360  55.170  1.00  0.00           H
ATOM    291  OG1 THR A  21      18.210  68.980  55.350  1.00  0.00           O
ATOM    292  HG1 THR A  21      18.630  69.790  55.060  1.00  0.00           H
ATOM    293  CG2 THR A  21      16.030  68.670  56.380  1.00  0.00           C
ATOM    294 1HG2 THR A  21      14.930  68.800  56.380  1.00  0.00           H
ATOM    295 2HG2 THR A  21      16.510  69.120  57.270  1.00  0.00           H
ATOM    296 3HG2 THR A  21      16.200  67.580  56.430  1.00  0.00           H
ATOM    297  C   THR A  21      14.850  69.150  53.710  1.00  0.00           C
ATOM    298  O   THR A  21      14.690  70.200  53.100  1.00  0.00           O
ATOM    299  N   CYS A  22      13.900  68.360  54.130  1.00  0.00           N
ATOM    300  HN  CYS A  22      14.030  67.430  54.470  1.00  0.00           H
ATOM    301  CA  CYS A  22      12.520  68.860  54.340  1.00  0.00           C
ATOM    302  HA  CYS A  22      12.560  69.920  54.530  1.00  0.00           H
ATOM    303  CB  CYS A  22      11.590  68.540  53.200  1.00  0.00           C
ATOM    304  HB1 CYS A  22      11.660  67.430  53.110  1.00  0.00           H
ATOM    305  HB2 CYS A  22      12.120  68.950  52.310  1.00  0.00           H
ATOM    306  SG  CYS A  22       9.870  69.070  53.470  1.00  0.00           S
ATOM    307  HG1 CYS A  22      10.240  70.330  53.640  1.00  0.00           H
ATOM    308  C   CYS A  22      12.060  68.080  55.600  1.00  0.00           C
ATOM    309  O   CYS A  22      12.220  66.880  55.610  1.00  0.00           O
ATOM    310  N   GLY A  23      11.560  68.890  56.610  1.00  0.00           N
ATOM    311  HN  GLY A  23      11.460  69.860  56.460  1.00  0.00           H
ATOM    312  CA  GLY A  23      11.330  68.390  57.990  1.00  0.00           C
ATOM    313  HA1 GLY A  23      10.660  67.560  57.870  1.00  0.00           H
ATOM    314  HA2 GLY A  23      11.050  69.160  58.700  1.00  0.00           H
ATOM    315  C   GLY A  23      12.610  67.720  58.590  1.00  0.00           C
ATOM    316  O   GLY A  23      13.740  68.170  58.400  1.00  0.00           O
ATOM    317  N   SER A  24      12.310  66.530  59.190  1.00  0.00           N
ATOM    318  HN  SER A  24      11.410  66.110  59.280  1.00  0.00           H
ATOM    319  CA  SER A  24      13.180  65.770  59.950  1.00  0.00           C
ATOM    320  HA  SER A  24      13.860  66.470  60.410  1.00  0.00           H
ATOM    321  CB  SER A  24      12.490  64.930  61.120  1.00  0.00           C
ATOM    322  HB1 SER A  24      12.210  65.680  61.900  1.00  0.00           H
ATOM    323  HB2 SER A  24      13.270  64.290  61.590  1.00  0.00           H
ATOM    324  OG  SER A  24      11.310  64.210  60.600  1.00  0.00           O
ATOM    325  HG1 SER A  24      11.570  63.320  60.840  1.00  0.00           H
ATOM    326  C   SER A  24      13.920  64.780  59.090  1.00  0.00           C
ATOM    327  O   SER A  24      14.550  63.900  59.690  1.00  0.00           O
ATOM    328  N   MET A  25      13.970  64.830  57.700  1.00  0.00           N
ATOM    329  HN  MET A  25      13.590  65.670  57.310  1.00  0.00           H
ATOM    330  CA  MET A  25      14.630  63.850  56.890  1.00  0.00           C
ATOM    331  HA  MET A  25      15.140  63.170  57.560  1.00  0.00           H
ATOM    332  CB  MET A  25      13.590  63.090  56.110  1.00  0.00           C
ATOM    333  HB1 MET A  25      13.230  63.660  55.230  1.00  0.00           H
ATOM    334  HB2 MET A  25      12.730  62.690  56.700  1.00  0.00           H
ATOM    335  CG  MET A  25      14.120  61.710  55.510  1.00  0.00           C
ATOM    336  HG1 MET A  25      13.270  61.050  55.240  1.00  0.00           H
ATOM    337  HG2 MET A  25      14.670  61.180  56.310  1.00  0.00           H
ATOM    338  SD  MET A  25      15.280  61.690  54.090  1.00  0.00           S
ATOM    339  CE  MET A  25      15.190  59.880  53.810  1.00  0.00           C
ATOM    340  HE1 MET A  25      15.280  59.420  54.820  1.00  0.00           H
ATOM    341  HE2 MET A  25      16.060  59.630  53.160  1.00  0.00           H
ATOM    342  HE3 MET A  25      14.220  59.690  53.300  1.00  0.00           H
ATOM    343  C   MET A  25      15.620  64.600  55.950  1.00  0.00           C
ATOM    344  O   MET A  25      15.350  65.730  55.480  1.00  0.00           O
ATOM    345  N   THR A  26      16.870  64.130  55.800  1.00  0.00           N
ATOM    346  HN  THR A  26      17.050  63.250  56.240  1.00  0.00           H
ATOM    347  CA  THR A  26      17.970  64.810  55.060  1.00  0.00           C
ATOM    348  HA  THR A  26      17.550  65.630  54.490  1.00  0.00           H
ATOM    349  CB  THR A  26      19.070  65.420  55.950  1.00  0.00           C
ATOM    350  HB  THR A  26      19.450  64.600  56.590  1.00  0.00           H
ATOM    351  OG1 THR A  26      18.550  66.390  56.820  1.00  0.00           O
ATOM    352  HG1 THR A  26      18.280  67.070  56.190  1.00  0.00           H
ATOM    353  CG2 THR A  26      20.240  66.100  55.220  1.00  0.00           C
ATOM    354 1HG2 THR A  26      20.700  65.390  54.490  1.00  0.00           H
ATOM    355 2HG2 THR A  26      21.090  66.380  55.870  1.00  0.00           H
ATOM    356 3HG2 THR A  26      19.830  67.010  54.730  1.00  0.00           H
ATOM    357  C   THR A  26      18.560  63.840  54.260  1.00  0.00           C
ATOM    358  O   THR A  26      19.030  62.810  54.820  1.00  0.00           O
ATOM    359  N   LEU A  27      18.660  64.080  52.900  1.00  0.00           N
ATOM    360  HN  LEU A  27      18.330  64.950  52.540  1.00  0.00           H
ATOM    361  CA  LEU A  27      19.390  63.140  52.000  1.00  0.00           C
ATOM    362  HA  LEU A  27      20.050  62.560  52.630  1.00  0.00           H
ATOM    363  CB  LEU A  27      18.390  62.150  51.350  1.00  0.00           C
ATOM    364  HB1 LEU A  27      17.920  61.450  52.080  1.00  0.00           H
ATOM    365  HB2 LEU A  27      19.110  61.500  50.800  1.00  0.00           H
ATOM    366  CG  LEU A  27      17.120  62.620  50.650  1.00  0.00           C
ATOM    367  HG  LEU A  27      16.620  63.310  51.350  1.00  0.00           H
ATOM    368  CD1 LEU A  27      17.450  63.350  49.360  1.00  0.00           C
ATOM    369 1HD1 LEU A  27      17.650  64.400  49.650  1.00  0.00           H
ATOM    370 2HD1 LEU A  27      16.590  63.190  48.680  1.00  0.00           H
ATOM    371 3HD1 LEU A  27      18.410  62.950  48.960  1.00  0.00           H
ATOM    372  CD2 LEU A  27      16.180  61.370  50.440  1.00  0.00           C
ATOM    373 1HD2 LEU A  27      16.540  60.490  49.870  1.00  0.00           H
ATOM    374 2HD2 LEU A  27      15.320  61.690  49.810  1.00  0.00           H
ATOM    375 3HD2 LEU A  27      15.780  61.030  51.420  1.00  0.00           H
ATOM    376  C   LEU A  27      20.200  64.000  50.940  1.00  0.00           C
ATOM    377  O   LEU A  27      20.120  65.200  50.860  1.00  0.00           O
ATOM    378  N   ASN A  28      21.110  63.280  50.340  1.00  0.00           N
ATOM    379  HN  ASN A  28      21.130  62.300  50.530  1.00  0.00           H
ATOM    380  CA  ASN A  28      22.140  63.810  49.460  1.00  0.00           C
ATOM    381  HA  ASN A  28      22.550  64.730  49.860  1.00  0.00           H
ATOM    382  CB  ASN A  28      23.290  62.830  49.230  1.00  0.00           C
ATOM    383  HB1 ASN A  28      24.180  63.220  48.690  1.00  0.00           H
ATOM    384  HB2 ASN A  28      23.070  61.960  48.570  1.00  0.00           H
ATOM    385  CG  ASN A  28      23.820  62.290  50.530  1.00  0.00           C
ATOM    386  OD1 ASN A  28      24.630  62.920  51.260  1.00  0.00           O
ATOM    387  ND2 ASN A  28      23.580  60.980  50.770  1.00  0.00           N
ATOM    388 1HD2 ASN A  28      22.810  60.460  50.400  1.00  0.00           H
ATOM    389 2HD2 ASN A  28      24.130  60.520  51.470  1.00  0.00           H
ATOM    390  C   ASN A  28      21.630  64.140  48.130  1.00  0.00           C
ATOM    391  O   ASN A  28      20.580  63.740  47.600  1.00  0.00           O
ATOM    392  N   GLY A  29      22.250  65.150  47.450  1.00  0.00           N
ATOM    393  HN  GLY A  29      23.010  65.620  47.880  1.00  0.00           H
ATOM    394  CA  GLY A  29      21.890  65.570  46.150  1.00  0.00           C
ATOM    395  HA1 GLY A  29      21.280  66.450  46.200  1.00  0.00           H
ATOM    396  HA2 GLY A  29      21.370  64.780  45.620  1.00  0.00           H
ATOM    397  C   GLY A  29      23.030  65.890  45.290  1.00  0.00           C
ATOM    398  O   GLY A  29      24.140  66.030  45.770  1.00  0.00           O
ATOM    399  N   LEU A  30      22.850  66.130  44.030  1.00  0.00           N
ATOM    400  HN  LEU A  30      21.880  66.080  43.790  1.00  0.00           H
ATOM    401  CA  LEU A  30      23.860  66.520  43.070  1.00  0.00           C
ATOM    402  HA  LEU A  30      24.830  66.780  43.460  1.00  0.00           H
ATOM    403  CB  LEU A  30      23.970  65.480  41.960  1.00  0.00           C
ATOM    404  HB1 LEU A  30      22.980  65.330  41.490  1.00  0.00           H
ATOM    405  HB2 LEU A  30      24.190  64.530  42.500  1.00  0.00           H
ATOM    406  CG  LEU A  30      25.100  65.690  40.910  1.00  0.00           C
ATOM    407  HG  LEU A  30      25.220  66.790  40.770  1.00  0.00           H
ATOM    408  CD1 LEU A  30      26.460  65.160  41.410  1.00  0.00           C
ATOM    409 1HD1 LEU A  30      26.360  64.070  41.620  1.00  0.00           H
ATOM    410 2HD1 LEU A  30      26.680  65.780  42.310  1.00  0.00           H
ATOM    411 3HD1 LEU A  30      27.290  65.360  40.710  1.00  0.00           H
ATOM    412  CD2 LEU A  30      24.620  64.940  39.660  1.00  0.00           C
ATOM    413 1HD2 LEU A  30      24.680  63.850  39.840  1.00  0.00           H
ATOM    414 2HD2 LEU A  30      25.270  65.170  38.790  1.00  0.00           H
ATOM    415 3HD2 LEU A  30      23.620  65.120  39.210  1.00  0.00           H
ATOM    416  C   LEU A  30      23.460  67.860  42.510  1.00  0.00           C
ATOM    417  O   LEU A  30      22.390  68.040  41.880  1.00  0.00           O
ATOM    418  N   TRP A  31      24.340  68.890  42.630  1.00  0.00           N
ATOM    419  HN  TRP A  31      25.200  68.730  43.120  1.00  0.00           H
ATOM    420  CA  TRP A  31      24.160  70.210  42.200  1.00  0.00           C
ATOM    421  HA  TRP A  31      23.120  70.480  42.030  1.00  0.00           H
ATOM    422  CB  TRP A  31      24.640  71.110  43.420  1.00  0.00           C
ATOM    423  HB1 TRP A  31      25.670  70.720  43.540  1.00  0.00           H
ATOM    424  HB2 TRP A  31      24.030  70.930  44.340  1.00  0.00           H
ATOM    425  CG  TRP A  31      24.520  72.640  43.210  1.00  0.00           C
ATOM    426  CD1 TRP A  31      23.600  73.400  42.530  1.00  0.00           C
ATOM    427  HD1 TRP A  31      22.940  72.930  41.820  1.00  0.00           H
ATOM    428  NE1 TRP A  31      23.880  74.700  42.740  1.00  0.00           N
ATOM    429  HE1 TRP A  31      23.610  75.530  42.300  1.00  0.00           H
ATOM    430  CE2 TRP A  31      24.970  74.830  43.490  1.00  0.00           C
ATOM    431  CD2 TRP A  31      25.410  73.530  43.870  1.00  0.00           C
ATOM    432  CE3 TRP A  31      26.600  73.440  44.640  1.00  0.00           C
ATOM    433  HE3 TRP A  31      26.940  72.470  44.950  1.00  0.00           H
ATOM    434  CZ3 TRP A  31      27.310  74.640  44.970  1.00  0.00           C
ATOM    435  HZ3 TRP A  31      28.260  74.660  45.480  1.00  0.00           H
ATOM    436  CZ2 TRP A  31      25.630  75.980  43.900  1.00  0.00           C
ATOM    437  HZ2 TRP A  31      25.270  76.940  43.550  1.00  0.00           H
ATOM    438  CH2 TRP A  31      26.790  75.840  44.650  1.00  0.00           C
ATOM    439  HH2 TRP A  31      27.330  76.760  44.870  1.00  0.00           H
ATOM    440  C   TRP A  31      25.060  70.580  41.000  1.00  0.00           C
ATOM    441  O   TRP A  31      26.290  70.700  41.080  1.00  0.00           O
ATOM    442  N   LEU A  32      24.420  70.790  39.810  1.00  0.00           N
ATOM    443  HN  LEU A  32      23.430  70.850  39.720  1.00  0.00           H
ATOM    444  CA  LEU A  32      25.190  71.110  38.570  1.00  0.00           C
ATOM    445  HA  LEU A  32      26.250  71.250  38.720  1.00  0.00           H
ATOM    446  CB  LEU A  32      25.020  70.050  37.400  1.00  0.00           C
ATOM    447  HB1 LEU A  32      25.620  70.370  36.530  1.00  0.00           H
ATOM    448  HB2 LEU A  32      23.970  70.070  37.030  1.00  0.00           H
ATOM    449  CG  LEU A  32      25.140  68.600  37.730  1.00  0.00           C
ATOM    450  HG  LEU A  32      24.490  68.410  38.610  1.00  0.00           H
ATOM    451  CD1 LEU A  32      24.660  67.700  36.620  1.00  0.00           C
ATOM    452 1HD1 LEU A  32      23.790  68.090  36.070  1.00  0.00           H
ATOM    453 2HD1 LEU A  32      24.490  66.640  36.940  1.00  0.00           H
ATOM    454 3HD1 LEU A  32      25.390  67.770  35.780  1.00  0.00           H
ATOM    455  CD2 LEU A  32      26.530  68.160  38.130  1.00  0.00           C
ATOM    456 1HD2 LEU A  32      27.180  68.180  37.230  1.00  0.00           H
ATOM    457 2HD2 LEU A  32      26.500  67.130  38.530  1.00  0.00           H
ATOM    458 3HD2 LEU A  32      26.950  68.810  38.930  1.00  0.00           H
ATOM    459  C   LEU A  32      24.550  72.460  38.100  1.00  0.00           C
ATOM    460  O   LEU A  32      23.350  72.580  37.910  1.00  0.00           O
ATOM    461  N   ASP A  33      25.380  73.550  37.920  1.00  0.00           N
ATOM    462  HN  ASP A  33      26.370  73.420  37.910  1.00  0.00           H
ATOM    463  CA  ASP A  33      24.890  74.900  37.730  1.00  0.00           C
ATOM    464  HA  ASP A  33      25.800  75.430  37.970  1.00  0.00           H
ATOM    465  CB  ASP A  33      24.330  75.330  36.280  1.00  0.00           C
ATOM    466  HB1 ASP A  33      23.840  76.330  36.320  1.00  0.00           H
ATOM    467  HB2 ASP A  33      23.470  74.680  36.000  1.00  0.00           H
ATOM    468  CG  ASP A  33      25.460  75.180  35.250  1.00  0.00           C
ATOM    469  OD1 ASP A  33      26.610  74.730  35.550  1.00  0.00           O
ATOM    470  OD2 ASP A  33      25.210  75.510  34.050  1.00  0.00           O
ATOM    471  C   ASP A  33      23.970  75.360  38.840  1.00  0.00           C
ATOM    472  O   ASP A  33      24.360  75.350  40.010  1.00  0.00           O
ATOM    473  N   ASN A  34      22.720  75.710  38.460  1.00  0.00           N
ATOM    474  HN  ASN A  34      22.410  75.730  37.510  1.00  0.00           H
ATOM    475  CA  ASN A  34      21.820  76.380  39.370  1.00  0.00           C
ATOM    476  HA  ASN A  34      22.340  76.460  40.310  1.00  0.00           H
ATOM    477  CB  ASN A  34      21.270  77.760  38.900  1.00  0.00           C
ATOM    478  HB1 ASN A  34      22.020  78.570  38.850  1.00  0.00           H
ATOM    479  HB2 ASN A  34      20.500  78.130  39.610  1.00  0.00           H
ATOM    480  CG  ASN A  34      20.710  77.720  37.490  1.00  0.00           C
ATOM    481  OD1 ASN A  34      20.450  76.760  36.750  1.00  0.00           O
ATOM    482  ND2 ASN A  34      20.380  78.970  37.020  1.00  0.00           N
ATOM    483 1HD2 ASN A  34      19.920  79.000  36.130  1.00  0.00           H
ATOM    484 2HD2 ASN A  34      20.620  79.680  37.670  1.00  0.00           H
ATOM    485  C   ASN A  34      20.740  75.460  39.740  1.00  0.00           C
ATOM    486  O   ASN A  34      19.730  75.870  40.170  1.00  0.00           O
ATOM    487  N   THR A  35      20.910  74.160  39.420  1.00  0.00           N
ATOM    488  HN  THR A  35      21.840  73.950  39.130  1.00  0.00           H
ATOM    489  CA  THR A  35      19.810  73.120  39.630  1.00  0.00           C
ATOM    490  HA  THR A  35      19.060  73.590  40.240  1.00  0.00           H
ATOM    491  CB  THR A  35      19.100  72.530  38.300  1.00  0.00           C
ATOM    492  HB  THR A  35      19.430  71.480  38.180  1.00  0.00           H
ATOM    493  OG1 THR A  35      19.560  73.210  37.130  1.00  0.00           O
ATOM    494  HG1 THR A  35      20.490  73.000  37.050  1.00  0.00           H
ATOM    495  CG2 THR A  35      17.570  72.630  38.400  1.00  0.00           C
ATOM    496 1HG2 THR A  35      17.170  72.320  39.390  1.00  0.00           H
ATOM    497 2HG2 THR A  35      17.170  71.930  37.640  1.00  0.00           H
ATOM    498 3HG2 THR A  35      17.210  73.630  38.100  1.00  0.00           H
ATOM    499  C   THR A  35      20.340  72.000  40.480  1.00  0.00           C
ATOM    500  O   THR A  35      21.500  71.570  40.400  1.00  0.00           O
ATOM    501  N   VAL A  36      19.540  71.580  41.540  1.00  0.00           N
ATOM    502  HN  VAL A  36      18.670  72.050  41.670  1.00  0.00           H
ATOM    503  CA  VAL A  36      19.890  70.570  42.510  1.00  0.00           C
ATOM    504  HA  VAL A  36      20.920  70.240  42.590  1.00  0.00           H
ATOM    505  CB  VAL A  36      19.720  71.000  43.970  1.00  0.00           C
ATOM    506  HB  VAL A  36      18.650  71.310  44.010  1.00  0.00           H
ATOM    507  CG1 VAL A  36      20.070  69.910  44.940  1.00  0.00           C
ATOM    508 1HG1 VAL A  36      19.480  68.970  44.840  1.00  0.00           H
ATOM    509 2HG1 VAL A  36      20.090  70.180  46.020  1.00  0.00           H
ATOM    510 3HG1 VAL A  36      21.060  69.500  44.630  1.00  0.00           H
ATOM    511  CG2 VAL A  36      20.510  72.340  44.280  1.00  0.00           C
ATOM    512 1HG2 VAL A  36      20.010  73.230  43.840  1.00  0.00           H
ATOM    513 2HG2 VAL A  36      21.550  72.240  43.910  1.00  0.00           H
ATOM    514 3HG2 VAL A  36      20.490  72.480  45.380  1.00  0.00           H
ATOM    515  C   VAL A  36      18.950  69.370  42.240  1.00  0.00           C
ATOM    516  O   VAL A  36      17.700  69.450  42.360  1.00  0.00           O
ATOM    517  N   TRP A  37      19.530  68.110  41.950  1.00  0.00           N
ATOM    518  HN  TRP A  37      20.510  67.940  41.940  1.00  0.00           H
ATOM    519  CA  TRP A  37      18.710  66.920  41.800  1.00  0.00           C
ATOM    520  HA  TRP A  37      17.680  67.220  41.670  1.00  0.00           H
ATOM    521  CB  TRP A  37      19.210  65.920  40.670  1.00  0.00           C
ATOM    522  HB1 TRP A  37      18.680  64.960  40.840  1.00  0.00           H
ATOM    523  HB2 TRP A  37      20.300  65.760  40.810  1.00  0.00           H
ATOM    524  CG  TRP A  37      18.960  66.370  39.290  1.00  0.00           C
ATOM    525  CD1 TRP A  37      17.760  66.100  38.750  1.00  0.00           C
ATOM    526  HD1 TRP A  37      17.050  65.360  39.080  1.00  0.00           H
ATOM    527  NE1 TRP A  37      17.670  66.660  37.480  1.00  0.00           N
ATOM    528  HE1 TRP A  37      17.220  66.190  36.750  1.00  0.00           H
ATOM    529  CE2 TRP A  37      18.690  67.580  37.390  1.00  0.00           C
ATOM    530  CD2 TRP A  37      19.540  67.400  38.540  1.00  0.00           C
ATOM    531  CE3 TRP A  37      20.740  68.200  38.620  1.00  0.00           C
ATOM    532  HE3 TRP A  37      21.470  68.130  39.410  1.00  0.00           H
ATOM    533  CZ3 TRP A  37      21.020  69.140  37.560  1.00  0.00           C
ATOM    534  HZ3 TRP A  37      21.950  69.690  37.520  1.00  0.00           H
ATOM    535  CZ2 TRP A  37      19.020  68.440  36.370  1.00  0.00           C
ATOM    536  HZ2 TRP A  37      18.350  68.400  35.530  1.00  0.00           H
ATOM    537  CH2 TRP A  37      20.200  69.240  36.450  1.00  0.00           C
ATOM    538  HH2 TRP A  37      20.560  69.730  35.560  1.00  0.00           H
ATOM    539  C   TRP A  37      18.780  66.080  43.080  1.00  0.00           C
ATOM    540  O   TRP A  37      19.910  65.920  43.620  1.00  0.00           O
ATOM    541  N   CYS A  38      17.650  65.420  43.540  1.00  0.00           N
ATOM    542  HN  CYS A  38      16.770  65.670  43.160  1.00  0.00           H
ATOM    543  CA  CYS A  38      17.600  64.470  44.690  1.00  0.00           C
ATOM    544  HA  CYS A  38      18.540  63.940  44.790  1.00  0.00           H
ATOM    545  CB  CYS A  38      17.410  65.240  46.030  1.00  0.00           C
ATOM    546  HB1 CYS A  38      18.210  66.010  45.980  1.00  0.00           H
ATOM    547  HB2 CYS A  38      17.560  64.610  46.930  1.00  0.00           H
ATOM    548  SG  CYS A  38      15.870  66.220  46.150  1.00  0.00           S
ATOM    549  HG1 CYS A  38      15.070  65.160  46.130  1.00  0.00           H
ATOM    550  C   CYS A  38      16.570  63.350  44.500  1.00  0.00           C
ATOM    551  O   CYS A  38      15.660  63.430  43.720  1.00  0.00           O
ATOM    552  N   PRO A  39      16.670  62.230  45.230  1.00  0.00           N
ATOM    553  CD  PRO A  39      17.870  61.750  45.930  1.00  0.00           C
ATOM    554  HD1 PRO A  39      18.020  62.480  46.740  1.00  0.00           H
ATOM    555  HD2 PRO A  39      18.680  61.690  45.170  1.00  0.00           H
ATOM    556  CA  PRO A  39      15.570  61.300  45.440  1.00  0.00           C
ATOM    557  HA  PRO A  39      15.360  60.830  44.490  1.00  0.00           H
ATOM    558  CB  PRO A  39      16.040  60.430  46.540  1.00  0.00           C
ATOM    559  HB1 PRO A  39      15.630  59.410  46.400  1.00  0.00           H
ATOM    560  HB2 PRO A  39      15.910  60.940  47.520  1.00  0.00           H
ATOM    561  CG  PRO A  39      17.550  60.380  46.540  1.00  0.00           C
ATOM    562  HG1 PRO A  39      17.970  60.250  47.560  1.00  0.00           H
ATOM    563  HG2 PRO A  39      17.930  59.620  45.820  1.00  0.00           H
ATOM    564  C   PRO A  39      14.260  62.030  45.810  1.00  0.00           C
ATOM    565  O   PRO A  39      14.320  63.000  46.550  1.00  0.00           O
ATOM    566  N   ARG A  40      13.100  61.740  45.260  1.00  0.00           N
ATOM    567  HN  ARG A  40      12.940  61.070  44.540  1.00  0.00           H
ATOM    568  CA  ARG A  40      11.860  62.310  45.680  1.00  0.00           C
ATOM    569  HA  ARG A  40      12.150  63.350  45.780  1.00  0.00           H
ATOM    570  CB  ARG A  40      10.800  62.080  44.620  1.00  0.00           C
ATOM    571  HB1 ARG A  40      11.310  62.450  43.710  1.00  0.00           H
ATOM    572  HB2 ARG A  40      10.000  62.820  44.840  1.00  0.00           H
ATOM    573  CG  ARG A  40      10.300  60.620  44.420  1.00  0.00           C
ATOM    574  HG1 ARG A  40       9.830  60.160  45.310  1.00  0.00           H
ATOM    575  HG2 ARG A  40      11.170  59.970  44.180  1.00  0.00           H
ATOM    576  CD  ARG A  40       9.280  60.590  43.300  1.00  0.00           C
ATOM    577  HD1 ARG A  40       9.840  60.900  42.390  1.00  0.00           H
ATOM    578  HD2 ARG A  40       8.410  61.270  43.410  1.00  0.00           H
ATOM    579  NE  ARG A  40       8.940  59.140  43.230  1.00  0.00           N
ATOM    580  HE  ARG A  40       9.480  58.490  43.760  1.00  0.00           H
ATOM    581  CZ  ARG A  40       8.090  58.650  42.270  1.00  0.00           C
ATOM    582  NH1 ARG A  40       7.280  59.420  41.540  1.00  0.00           N
ATOM    583 1HH1 ARG A  40       7.190  60.400  41.710  1.00  0.00           H
ATOM    584 2HH1 ARG A  40       6.550  58.920  41.080  1.00  0.00           H
ATOM    585  NH2 ARG A  40       7.910  57.340  42.350  1.00  0.00           N
ATOM    586 1HH2 ARG A  40       7.090  57.000  41.880  1.00  0.00           H
ATOM    587 2HH2 ARG A  40       8.470  56.850  43.010  1.00  0.00           H
ATOM    588  C   ARG A  40      11.270  61.870  47.110  1.00  0.00           C
ATOM    589  O   ARG A  40      10.460  62.570  47.690  1.00  0.00           O
ATOM    590  N   HSP A  41      11.790  60.810  47.750  1.00  0.00           N
ATOM    591  HN  HSP A  41      12.430  60.170  47.320  1.00  0.00           H
ATOM    592  CA  HSP A  41      11.520  60.430  49.150  1.00  0.00           C
ATOM    593  HA  HSP A  41      10.480  60.530  49.430  1.00  0.00           H
ATOM    594  CB  HSP A  41      11.860  58.930  49.420  1.00  0.00           C
ATOM    595  HB1 HSP A  41      11.260  58.260  48.760  1.00  0.00           H
ATOM    596  HB2 HSP A  41      11.410  58.650  50.400  1.00  0.00           H
ATOM    597  CD2 HSP A  41      14.100  58.090  50.580  1.00  0.00           C
ATOM    598  HD2 HSP A  41      13.890  58.000  51.640  1.00  0.00           H
ATOM    599  CG  HSP A  41      13.330  58.410  49.570  1.00  0.00           C
ATOM    600  NE2 HSP A  41      15.380  57.690  49.980  1.00  0.00           N
ATOM    601  HE2 HSP A  41      16.220  57.610  50.510  1.00  0.00           H
ATOM    602  ND1 HSP A  41      14.020  58.240  48.400  1.00  0.00           N
ATOM    603  HD1 HSP A  41      13.610  58.100  47.500  1.00  0.00           H
ATOM    604  CE1 HSP A  41      15.280  57.870  48.650  1.00  0.00           C
ATOM    605  HE1 HSP A  41      16.060  57.700  47.940  1.00  0.00           H
ATOM    606  C   HSP A  41      12.210  61.280  50.230  1.00  0.00           C
ATOM    607  O   HSP A  41      12.490  60.800  51.340  1.00  0.00           O
ATOM    608  N   VAL A  42      12.500  62.540  49.870  1.00  0.00           N
ATOM    609  HN  VAL A  42      12.480  62.640  48.880  1.00  0.00           H
ATOM    610  CA  VAL A  42      12.940  63.530  50.850  1.00  0.00           C
ATOM    611  HA  VAL A  42      13.570  63.090  51.600  1.00  0.00           H
ATOM    612  CB  VAL A  42      13.850  64.520  50.210  1.00  0.00           C
ATOM    613  HB  VAL A  42      14.770  64.020  49.840  1.00  0.00           H
ATOM    614  CG1 VAL A  42      13.190  65.280  49.030  1.00  0.00           C
ATOM    615 1HG1 VAL A  42      12.970  64.580  48.200  1.00  0.00           H
ATOM    616 2HG1 VAL A  42      13.920  65.980  48.580  1.00  0.00           H
ATOM    617 3HG1 VAL A  42      12.230  65.780  49.290  1.00  0.00           H
ATOM    618  CG2 VAL A  42      14.380  65.560  51.130  1.00  0.00           C
ATOM    619 1HG2 VAL A  42      13.580  66.200  51.570  1.00  0.00           H
ATOM    620 2HG2 VAL A  42      15.100  66.200  50.580  1.00  0.00           H
ATOM    621 3HG2 VAL A  42      14.910  65.080  51.980  1.00  0.00           H
ATOM    622  C   VAL A  42      11.750  64.230  51.550  1.00  0.00           C
ATOM    623  O   VAL A  42      11.840  64.740  52.690  1.00  0.00           O
ATOM    624  N   MET A  43      10.600  64.190  50.860  1.00  0.00           N
ATOM    625  HN  MET A  43      10.530  63.640  50.030  1.00  0.00           H
ATOM    626  CA  MET A  43       9.390  64.830  51.370  1.00  0.00           C
ATOM    627  HA  MET A  43       9.550  65.530  52.180  1.00  0.00           H
ATOM    628  CB  MET A  43       8.620  65.500  50.220  1.00  0.00           C
ATOM    629  HB1 MET A  43       9.120  66.490  50.170  1.00  0.00           H
ATOM    630  HB2 MET A  43       7.570  65.770  50.430  1.00  0.00           H
ATOM    631  CG  MET A  43       8.770  64.950  48.820  1.00  0.00           C
ATOM    632  HG1 MET A  43       8.360  63.920  48.850  1.00  0.00           H
ATOM    633  HG2 MET A  43       9.850  64.850  48.580  1.00  0.00           H
ATOM    634  SD  MET A  43       7.810  65.910  47.660  1.00  0.00           S
ATOM    635  CE  MET A  43       8.560  65.020  46.280  1.00  0.00           C
ATOM    636  HE1 MET A  43       8.140  65.400  45.330  1.00  0.00           H
ATOM    637  HE2 MET A  43       8.360  63.930  46.260  1.00  0.00           H
ATOM    638  HE3 MET A  43       9.640  65.260  46.220  1.00  0.00           H
ATOM    639  C   MET A  43       8.410  63.870  51.990  1.00  0.00           C
ATOM    640  O   MET A  43       7.550  64.290  52.760  1.00  0.00           O
ATOM    641  N   CYS A  44       8.740  62.510  51.870  1.00  0.00           N
ATOM    642  HN  CYS A  44       9.490  62.230  51.270  1.00  0.00           H
ATOM    643  CA  CYS A  44       8.130  61.410  52.570  1.00  0.00           C
ATOM    644  HA  CYS A  44       7.110  61.700  52.790  1.00  0.00           H
ATOM    645  CB  CYS A  44       7.910  60.230  51.570  1.00  0.00           C
ATOM    646  HB1 CYS A  44       8.830  59.880  51.060  1.00  0.00           H
ATOM    647  HB2 CYS A  44       7.360  60.610  50.680  1.00  0.00           H
ATOM    648  SG  CYS A  44       7.180  58.720  52.320  1.00  0.00           S
ATOM    649  HG1 CYS A  44       8.100  58.660  53.280  1.00  0.00           H
ATOM    650  C   CYS A  44       9.110  60.920  53.640  1.00  0.00           C
ATOM    651  O   CYS A  44      10.250  60.440  53.320  1.00  0.00           O
ATOM    652  N   PRO A  45       8.810  61.020  54.950  1.00  0.00           N
ATOM    653  CD  PRO A  45       7.880  62.010  55.380  1.00  0.00           C
ATOM    654  HD1 PRO A  45       6.860  61.740  55.030  1.00  0.00           H
ATOM    655  HD2 PRO A  45       8.080  63.060  55.110  1.00  0.00           H
ATOM    656  CA  PRO A  45       9.270  60.110  55.990  1.00  0.00           C
ATOM    657  HA  PRO A  45      10.290  60.440  56.110  1.00  0.00           H
ATOM    658  CB  PRO A  45       8.370  60.370  57.160  1.00  0.00           C
ATOM    659  HB1 PRO A  45       8.810  60.250  58.170  1.00  0.00           H
ATOM    660  HB2 PRO A  45       7.360  59.900  57.100  1.00  0.00           H
ATOM    661  CG  PRO A  45       7.920  61.820  56.900  1.00  0.00           C
ATOM    662  HG1 PRO A  45       6.970  62.030  57.430  1.00  0.00           H
ATOM    663  HG2 PRO A  45       8.720  62.490  57.280  1.00  0.00           H
ATOM    664  C   PRO A  45       9.430  58.640  55.710  1.00  0.00           C
ATOM    665  O   PRO A  45       8.890  58.010  54.810  1.00  0.00           O
ATOM    666  N   ALA A  46      10.300  57.970  56.560  1.00  0.00           N
ATOM    667  HN  ALA A  46      10.860  58.520  57.180  1.00  0.00           H
ATOM    668  CA  ALA A  46      10.500  56.510  56.550  1.00  0.00           C
ATOM    669  HA  ALA A  46      10.910  56.200  55.600  1.00  0.00           H
ATOM    670  CB  ALA A  46      11.520  56.170  57.670  1.00  0.00           C
ATOM    671  HB1 ALA A  46      11.160  56.290  58.720  1.00  0.00           H
ATOM    672  HB2 ALA A  46      12.360  56.890  57.600  1.00  0.00           H
ATOM    673  HB3 ALA A  46      11.990  55.180  57.490  1.00  0.00           H
ATOM    674  C   ALA A  46       9.360  55.670  56.830  1.00  0.00           C
ATOM    675  O   ALA A  46       9.300  54.520  56.430  1.00  0.00           O
ATOM    676  N   ASP A  47       8.400  56.110  57.660  1.00  0.00           N
ATOM    677  HN  ASP A  47       8.530  56.950  58.180  1.00  0.00           H
ATOM    678  CA  ASP A  47       7.360  55.260  58.200  1.00  0.00           C
ATOM    679  HA  ASP A  47       7.620  54.220  58.010  1.00  0.00           H
ATOM    680  CB  ASP A  47       7.130  55.450  59.710  1.00  0.00           C
ATOM    681  HB1 ASP A  47       6.350  54.730  60.030  1.00  0.00           H
ATOM    682  HB2 ASP A  47       6.670  56.450  59.850  1.00  0.00           H
ATOM    683  CG  ASP A  47       8.280  55.390  60.740  1.00  0.00           C
ATOM    684  OD1 ASP A  47       8.620  56.420  61.420  1.00  0.00           O
ATOM    685  OD2 ASP A  47       8.760  54.250  60.840  1.00  0.00           O
ATOM    686  C   ASP A  47       6.070  55.490  57.390  1.00  0.00           C
ATOM    687  O   ASP A  47       5.020  54.940  57.760  1.00  0.00           O
ATOM    688  N   GLN A  48       6.090  56.270  56.350  1.00  0.00           N
ATOM    689  HN  GLN A  48       6.960  56.730  56.210  1.00  0.00           H
ATOM    690  CA  GLN A  48       4.980  56.600  55.430  1.00  0.00           C
ATOM    691  HA  GLN A  48       4.060  56.150  55.780  1.00  0.00           H
ATOM    692  CB  GLN A  48       4.720  58.120  55.380  1.00  0.00           C
ATOM    693  HB1 GLN A  48       4.040  58.400  54.550  1.00  0.00           H
ATOM    694  HB2 GLN A  48       5.720  58.600  55.310  1.00  0.00           H
ATOM    695  CG  GLN A  48       3.930  58.530  56.670  1.00  0.00           C
ATOM    696  HG1 GLN A  48       4.350  57.980  57.540  1.00  0.00           H
ATOM    697  HG2 GLN A  48       2.870  58.290  56.440  1.00  0.00           H
ATOM    698  CD  GLN A  48       4.060  60.050  57.060  1.00  0.00           C
ATOM    699  OE1 GLN A  48       4.500  60.860  56.240  1.00  0.00           O
ATOM    700  NE2 GLN A  48       3.800  60.300  58.360  1.00  0.00           N
ATOM    701 1HE2 GLN A  48       3.830  61.240  58.700  1.00  0.00           H
ATOM    702 2HE2 GLN A  48       3.560  59.580  59.020  1.00  0.00           H
ATOM    703  C   GLN A  48       5.330  56.080  54.040  1.00  0.00           C
ATOM    704  O   GLN A  48       4.590  56.190  53.040  1.00  0.00           O
ATOM    705  N   LEU A  49       6.410  55.280  53.870  1.00  0.00           N
ATOM    706  HN  LEU A  49       6.990  55.080  54.650  1.00  0.00           H
ATOM    707  CA  LEU A  49       6.880  54.920  52.550  1.00  0.00           C
ATOM    708  HA  LEU A  49       6.640  55.730  51.880  1.00  0.00           H
ATOM    709  CB  LEU A  49       8.450  54.980  52.720  1.00  0.00           C
ATOM    710  HB1 LEU A  49       8.800  54.100  53.300  1.00  0.00           H
ATOM    711  HB2 LEU A  49       8.650  55.940  53.230  1.00  0.00           H
ATOM    712  CG  LEU A  49       9.370  54.940  51.470  1.00  0.00           C
ATOM    713  HG  LEU A  49       9.220  53.880  51.160  1.00  0.00           H
ATOM    714  CD1 LEU A  49       9.060  56.000  50.400  1.00  0.00           C
ATOM    715 1HD1 LEU A  49       9.810  55.930  49.580  1.00  0.00           H
ATOM    716 2HD1 LEU A  49       8.990  56.960  50.940  1.00  0.00           H
ATOM    717 3HD1 LEU A  49       8.110  55.750  49.880  1.00  0.00           H
ATOM    718  CD2 LEU A  49      10.850  55.120  51.880  1.00  0.00           C
ATOM    719 1HD2 LEU A  49      11.470  54.910  50.980  1.00  0.00           H
ATOM    720 2HD2 LEU A  49      11.100  54.340  52.630  1.00  0.00           H
ATOM    721 3HD2 LEU A  49      11.120  56.100  52.340  1.00  0.00           H
ATOM    722  C   LEU A  49       6.310  53.660  51.960  1.00  0.00           C
ATOM    723  O   LEU A  49       6.830  53.130  51.030  1.00  0.00           O
ATOM    724  N   SER A  50       5.110  53.180  52.360  1.00  0.00           N
ATOM    725  HN  SER A  50       4.570  53.660  53.050  1.00  0.00           H
ATOM    726  CA  SER A  50       4.390  52.140  51.610  1.00  0.00           C
ATOM    727  HA  SER A  50       5.140  51.410  51.340  1.00  0.00           H
ATOM    728  CB  SER A  50       3.360  51.480  52.480  1.00  0.00           C
ATOM    729  HB1 SER A  50       3.710  51.280  53.520  1.00  0.00           H
ATOM    730  HB2 SER A  50       3.100  50.480  52.070  1.00  0.00           H
ATOM    731  OG  SER A  50       2.250  52.310  52.740  1.00  0.00           O
ATOM    732  HG1 SER A  50       1.550  51.890  52.230  1.00  0.00           H
ATOM    733  C   SER A  50       3.840  52.450  50.260  1.00  0.00           C
ATOM    734  O   SER A  50       4.110  51.690  49.320  1.00  0.00           O
ATOM    735  N   ASP A  51       3.120  53.580  50.150  1.00  0.00           N
ATOM    736  HN  ASP A  51       2.900  54.110  50.960  1.00  0.00           H
ATOM    737  CA  ASP A  51       2.700  54.070  48.810  1.00  0.00           C
ATOM    738  HA  ASP A  51       3.570  54.000  48.170  1.00  0.00           H
ATOM    739  CB  ASP A  51       1.590  53.110  48.260  1.00  0.00           C
ATOM    740  HB1 ASP A  51       0.730  53.150  48.970  1.00  0.00           H
ATOM    741  HB2 ASP A  51       2.050  52.090  48.260  1.00  0.00           H
ATOM    742  CG  ASP A  51       1.130  53.530  46.900  1.00  0.00           C
ATOM    743  OD1 ASP A  51      -0.080  53.680  46.650  1.00  0.00           O
ATOM    744  OD2 ASP A  51       1.970  53.650  45.950  1.00  0.00           O
ATOM    745  C   ASP A  51       2.340  55.580  48.790  1.00  0.00           C
ATOM    746  O   ASP A  51       1.150  55.920  48.840  1.00  0.00           O
ATOM    747  N   PRO A  52       3.340  56.500  48.920  1.00  0.00           N
ATOM    748  CD  PRO A  52       4.750  56.150  49.230  1.00  0.00           C
ATOM    749  HD1 PRO A  52       5.120  55.220  48.760  1.00  0.00           H
ATOM    750  HD2 PRO A  52       4.800  56.080  50.340  1.00  0.00           H
ATOM    751  CA  PRO A  52       3.200  57.930  48.830  1.00  0.00           C
ATOM    752  HA  PRO A  52       2.560  58.180  49.670  1.00  0.00           H
ATOM    753  CB  PRO A  52       4.590  58.570  48.910  1.00  0.00           C
ATOM    754  HB1 PRO A  52       4.660  59.000  49.930  1.00  0.00           H
ATOM    755  HB2 PRO A  52       4.830  59.330  48.130  1.00  0.00           H
ATOM    756  CG  PRO A  52       5.520  57.400  48.710  1.00  0.00           C
ATOM    757  HG1 PRO A  52       5.570  57.400  47.600  1.00  0.00           H
ATOM    758  HG2 PRO A  52       6.450  57.540  49.300  1.00  0.00           H
ATOM    759  C   PRO A  52       2.430  58.430  47.600  1.00  0.00           C
ATOM    760  O   PRO A  52       2.750  58.180  46.480  1.00  0.00           O
ATOM    761  N   ASN A  53       1.410  59.230  47.880  1.00  0.00           N
ATOM    762  HN  ASN A  53       1.020  59.300  48.790  1.00  0.00           H
ATOM    763  CA  ASN A  53       0.620  60.060  46.960  1.00  0.00           C
ATOM    764  HA  ASN A  53       0.610  59.510  46.030  1.00  0.00           H
ATOM    765  CB  ASN A  53      -0.820  60.240  47.360  1.00  0.00           C
ATOM    766  HB1 ASN A  53      -0.790  60.790  48.320  1.00  0.00           H
ATOM    767  HB2 ASN A  53      -1.280  59.230  47.410  1.00  0.00           H
ATOM    768  CG  ASN A  53      -1.670  61.100  46.400  1.00  0.00           C
ATOM    769  OD1 ASN A  53      -1.160  61.540  45.340  1.00  0.00           O
ATOM    770  ND2 ASN A  53      -2.920  61.500  46.810  1.00  0.00           N
ATOM    771 1HD2 ASN A  53      -3.450  62.070  46.190  1.00  0.00           H
ATOM    772 2HD2 ASN A  53      -3.310  61.270  47.700  1.00  0.00           H
ATOM    773  C   ASN A  53       1.450  61.340  46.680  1.00  0.00           C
ATOM    774  O   ASN A  53       1.110  62.380  47.180  1.00  0.00           O
ATOM    775  N   TYR A  54       2.470  61.220  45.810  1.00  0.00           N
ATOM    776  HN  TYR A  54       2.630  60.320  45.420  1.00  0.00           H
ATOM    777  CA  TYR A  54       3.280  62.300  45.340  1.00  0.00           C
ATOM    778  HA  TYR A  54       3.620  62.790  46.240  1.00  0.00           H
ATOM    779  CB  TYR A  54       4.340  61.780  44.360  1.00  0.00           C
ATOM    780  HB1 TYR A  54       4.790  62.580  43.730  1.00  0.00           H
ATOM    781  HB2 TYR A  54       3.840  61.060  43.680  1.00  0.00           H
ATOM    782  CG  TYR A  54       5.440  61.200  45.150  1.00  0.00           C
ATOM    783  CD1 TYR A  54       6.100  61.980  46.140  1.00  0.00           C
ATOM    784  HD1 TYR A  54       5.860  63.030  46.240  1.00  0.00           H
ATOM    785  CE1 TYR A  54       7.120  61.450  46.900  1.00  0.00           C
ATOM    786  HE1 TYR A  54       7.700  62.110  47.520  1.00  0.00           H
ATOM    787  CZ  TYR A  54       7.450  60.030  46.750  1.00  0.00           C
ATOM    788  OH  TYR A  54       8.360  59.390  47.690  1.00  0.00           O
ATOM    789  HH  TYR A  54       8.400  58.440  47.540  1.00  0.00           H
ATOM    790  CD2 TYR A  54       5.700  59.770  45.070  1.00  0.00           C
ATOM    791  HD2 TYR A  54       5.180  59.210  44.300  1.00  0.00           H
ATOM    792  CE2 TYR A  54       6.700  59.150  45.890  1.00  0.00           C
ATOM    793  HE2 TYR A  54       6.900  58.100  45.750  1.00  0.00           H
ATOM    794  C   TYR A  54       2.560  63.480  44.690  1.00  0.00           C
ATOM    795  O   TYR A  54       3.040  64.590  44.940  1.00  0.00           O
ATOM    796  N   ASP A  55       1.490  63.390  43.950  1.00  0.00           N
ATOM    797  HN  ASP A  55       1.180  62.490  43.650  1.00  0.00           H
ATOM    798  CA  ASP A  55       0.670  64.470  43.460  1.00  0.00           C
ATOM    799  HA  ASP A  55       1.290  65.180  42.930  1.00  0.00           H
ATOM    800  CB  ASP A  55      -0.430  63.830  42.670  1.00  0.00           C
ATOM    801  HB1 ASP A  55      -1.240  64.570  42.490  1.00  0.00           H
ATOM    802  HB2 ASP A  55      -0.920  63.100  43.350  1.00  0.00           H
ATOM    803  CG  ASP A  55       0.090  63.120  41.450  1.00  0.00           C
ATOM    804  OD1 ASP A  55       0.830  63.740  40.670  1.00  0.00           O
ATOM    805  OD2 ASP A  55      -0.400  61.970  41.240  1.00  0.00           O
ATOM    806  C   ASP A  55       0.190  65.310  44.690  1.00  0.00           C
ATOM    807  O   ASP A  55      -0.060  66.460  44.520  1.00  0.00           O
ATOM    808  N   ALA A  56      -0.190  64.770  45.860  1.00  0.00           N
ATOM    809  HN  ALA A  56       0.060  63.810  45.990  1.00  0.00           H
ATOM    810  CA  ALA A  56      -0.530  65.550  47.080  1.00  0.00           C
ATOM    811  HA  ALA A  56      -1.240  66.300  46.750  1.00  0.00           H
ATOM    812  CB  ALA A  56      -1.120  64.650  48.120  1.00  0.00           C
ATOM    813  HB1 ALA A  56      -0.550  63.720  48.280  1.00  0.00           H
ATOM    814  HB2 ALA A  56      -2.120  64.290  47.790  1.00  0.00           H
ATOM    815  HB3 ALA A  56      -1.210  65.230  49.060  1.00  0.00           H
ATOM    816  C   ALA A  56       0.680  66.280  47.590  1.00  0.00           C
ATOM    817  O   ALA A  56       0.560  67.480  47.890  1.00  0.00           O
ATOM    818  N   LEU A  57       1.790  65.610  47.650  1.00  0.00           N
ATOM    819  HN  LEU A  57       1.760  64.630  47.450  1.00  0.00           H
ATOM    820  CA  LEU A  57       3.070  66.270  48.000  1.00  0.00           C
ATOM    821  HA  LEU A  57       2.780  66.840  48.870  1.00  0.00           H
ATOM    822  CB  LEU A  57       4.220  65.300  48.280  1.00  0.00           C
ATOM    823  HB1 LEU A  57       5.130  65.770  48.710  1.00  0.00           H
ATOM    824  HB2 LEU A  57       4.550  64.730  47.380  1.00  0.00           H
ATOM    825  CG  LEU A  57       3.940  64.360  49.440  1.00  0.00           C
ATOM    826  HG  LEU A  57       2.900  63.990  49.390  1.00  0.00           H
ATOM    827  CD1 LEU A  57       4.840  63.140  49.470  1.00  0.00           C
ATOM    828 1HD1 LEU A  57       4.630  62.640  50.440  1.00  0.00           H
ATOM    829 2HD1 LEU A  57       5.890  63.450  49.300  1.00  0.00           H
ATOM    830 3HD1 LEU A  57       4.510  62.380  48.730  1.00  0.00           H
ATOM    831  CD2 LEU A  57       4.030  65.010  50.780  1.00  0.00           C
ATOM    832 1HD2 LEU A  57       3.380  65.910  50.820  1.00  0.00           H
ATOM    833 2HD2 LEU A  57       5.120  65.160  50.930  1.00  0.00           H
ATOM    834 3HD2 LEU A  57       3.710  64.310  51.590  1.00  0.00           H
ATOM    835  C   LEU A  57       3.520  67.490  47.130  1.00  0.00           C
ATOM    836  O   LEU A  57       4.030  68.500  47.620  1.00  0.00           O
ATOM    837  N   LEU A  58       3.400  67.340  45.820  1.00  0.00           N
ATOM    838  HN  LEU A  58       3.100  66.450  45.480  1.00  0.00           H
ATOM    839  CA  LEU A  58       3.800  68.350  44.860  1.00  0.00           C
ATOM    840  HA  LEU A  58       4.850  68.540  45.010  1.00  0.00           H
ATOM    841  CB  LEU A  58       3.600  67.930  43.400  1.00  0.00           C
ATOM    842  HB1 LEU A  58       2.520  67.850  43.200  1.00  0.00           H
ATOM    843  HB2 LEU A  58       4.050  66.930  43.240  1.00  0.00           H
ATOM    844  CG  LEU A  58       4.280  68.820  42.340  1.00  0.00           C
ATOM    845  HG  LEU A  58       3.910  69.850  42.490  1.00  0.00           H
ATOM    846  CD1 LEU A  58       5.790  69.050  42.590  1.00  0.00           C
ATOM    847 1HD1 LEU A  58       6.300  68.070  42.690  1.00  0.00           H
ATOM    848 2HD1 LEU A  58       5.780  69.650  43.520  1.00  0.00           H
ATOM    849 3HD1 LEU A  58       6.160  69.770  41.820  1.00  0.00           H
ATOM    850  CD2 LEU A  58       4.030  68.240  40.950  1.00  0.00           C
ATOM    851 1HD2 LEU A  58       4.680  67.410  40.600  1.00  0.00           H
ATOM    852 2HD2 LEU A  58       4.010  69.120  40.280  1.00  0.00           H
ATOM    853 3HD2 LEU A  58       3.040  67.740  40.950  1.00  0.00           H
ATOM    854  C   LEU A  58       3.210  69.760  45.170  1.00  0.00           C
ATOM    855  O   LEU A  58       3.910  70.780  45.160  1.00  0.00           O
ATOM    856  N   ILE A  59       1.910  69.800  45.470  1.00  0.00           N
ATOM    857  HN  ILE A  59       1.410  69.000  45.150  1.00  0.00           H
ATOM    858  CA  ILE A  59       1.080  70.880  45.930  1.00  0.00           C
ATOM    859  HA  ILE A  59       1.360  71.770  45.370  1.00  0.00           H
ATOM    860  CB  ILE A  59      -0.360  70.590  45.580  1.00  0.00           C
ATOM    861  HB  ILE A  59      -0.590  69.590  46.010  1.00  0.00           H
ATOM    862  CG2 ILE A  59      -1.420  71.620  46.030  1.00  0.00           C
ATOM    863 1HG2 ILE A  59      -1.250  71.910  47.090  1.00  0.00           H
ATOM    864 2HG2 ILE A  59      -2.470  71.280  45.880  1.00  0.00           H
ATOM    865 3HG2 ILE A  59      -1.240  72.580  45.510  1.00  0.00           H
ATOM    866  CG1 ILE A  59      -0.430  70.470  44.020  1.00  0.00           C
ATOM    867 1HG1 ILE A  59      -1.530  70.460  43.860  1.00  0.00           H
ATOM    868 2HG1 ILE A  59      -0.100  69.480  43.640  1.00  0.00           H
ATOM    869  CD  ILE A  59       0.130  71.500  43.100  1.00  0.00           C
ATOM    870  HD1 ILE A  59      -0.120  71.020  42.130  1.00  0.00           H
ATOM    871  HD2 ILE A  59       1.240  71.520  43.180  1.00  0.00           H
ATOM    872  HD3 ILE A  59      -0.350  72.500  43.150  1.00  0.00           H
ATOM    873  C   ILE A  59       1.390  71.140  47.350  1.00  0.00           C
ATOM    874  O   ILE A  59       1.500  72.260  47.700  1.00  0.00           O
ATOM    875  N   SER A  60       1.560  70.130  48.240  1.00  0.00           N
ATOM    876  HN  SER A  60       1.630  69.160  48.030  1.00  0.00           H
ATOM    877  CA  SER A  60       1.810  70.450  49.640  1.00  0.00           C
ATOM    878  HA  SER A  60       1.000  71.090  49.980  1.00  0.00           H
ATOM    879  CB  SER A  60       1.920  69.150  50.530  1.00  0.00           C
ATOM    880  HB1 SER A  60       2.900  68.700  50.250  1.00  0.00           H
ATOM    881  HB2 SER A  60       1.220  68.320  50.280  1.00  0.00           H
ATOM    882  OG  SER A  60       1.890  69.390  51.960  1.00  0.00           O
ATOM    883  HG1 SER A  60       1.090  69.910  52.100  1.00  0.00           H
ATOM    884  C   SER A  60       3.050  71.290  49.920  1.00  0.00           C
ATOM    885  O   SER A  60       2.970  72.410  50.510  1.00  0.00           O
ATOM    886  N   MET A  61       4.240  70.730  49.590  1.00  0.00           N
ATOM    887  HN  MET A  61       4.280  69.960  48.960  1.00  0.00           H
ATOM    888  CA  MET A  61       5.510  71.310  49.950  1.00  0.00           C
ATOM    889  HA  MET A  61       5.470  71.600  50.980  1.00  0.00           H
ATOM    890  CB  MET A  61       6.660  70.350  49.670  1.00  0.00           C
ATOM    891  HB1 MET A  61       7.590  70.950  49.590  1.00  0.00           H
ATOM    892  HB2 MET A  61       6.450  69.810  48.720  1.00  0.00           H
ATOM    893  CG  MET A  61       7.040  69.330  50.820  1.00  0.00           C
ATOM    894  HG1 MET A  61       7.290  69.950  51.720  1.00  0.00           H
ATOM    895  HG2 MET A  61       7.900  68.730  50.450  1.00  0.00           H
ATOM    896  SD  MET A  61       5.690  68.170  51.210  1.00  0.00           S
ATOM    897  CE  MET A  61       6.430  67.430  52.710  1.00  0.00           C
ATOM    898  HE1 MET A  61       5.650  66.880  53.260  1.00  0.00           H
ATOM    899  HE2 MET A  61       6.830  68.200  53.410  1.00  0.00           H
ATOM    900  HE3 MET A  61       7.230  66.720  52.390  1.00  0.00           H
ATOM    901  C   MET A  61       5.760  72.580  49.120  1.00  0.00           C
ATOM    902  O   MET A  61       5.760  72.540  47.890  1.00  0.00           O
ATOM    903  N   THR A  62       5.930  73.740  49.820  1.00  0.00           N
ATOM    904  HN  THR A  62       5.960  73.790  50.820  1.00  0.00           H
ATOM    905  CA  THR A  62       6.410  75.030  49.300  1.00  0.00           C
ATOM    906  HA  THR A  62       6.130  75.170  48.270  1.00  0.00           H
ATOM    907  CB  THR A  62       6.030  76.250  50.140  1.00  0.00           C
ATOM    908  HB  THR A  62       6.270  77.210  49.640  1.00  0.00           H
ATOM    909  OG1 THR A  62       6.640  76.190  51.390  1.00  0.00           O
ATOM    910  HG1 THR A  62       6.320  76.850  52.000  1.00  0.00           H
ATOM    911  CG2 THR A  62       4.480  76.190  50.420  1.00  0.00           C
ATOM    912 1HG2 THR A  62       4.000  77.010  50.990  1.00  0.00           H
ATOM    913 2HG2 THR A  62       4.230  75.200  50.850  1.00  0.00           H
ATOM    914 3HG2 THR A  62       4.000  76.240  49.420  1.00  0.00           H
ATOM    915  C   THR A  62       7.950  74.990  49.040  1.00  0.00           C
ATOM    916  O   THR A  62       8.650  74.150  49.530  1.00  0.00           O
ATOM    917  N   ASN A  63       8.550  76.110  48.390  1.00  0.00           N
ATOM    918  HN  ASN A  63       8.000  76.620  47.740  1.00  0.00           H
ATOM    919  CA  ASN A  63       9.940  76.440  48.370  1.00  0.00           C
ATOM    920  HA  ASN A  63      10.460  75.580  47.970  1.00  0.00           H
ATOM    921  CB  ASN A  63      10.180  77.680  47.520  1.00  0.00           C
ATOM    922  HB1 ASN A  63      11.160  78.200  47.580  1.00  0.00           H
ATOM    923  HB2 ASN A  63       9.530  78.510  47.880  1.00  0.00           H
ATOM    924  CG  ASN A  63       9.950  77.350  46.030  1.00  0.00           C
ATOM    925  OD1 ASN A  63      10.030  76.130  45.730  1.00  0.00           O
ATOM    926  ND2 ASN A  63       9.720  78.330  45.130  1.00  0.00           N
ATOM    927 1HD2 ASN A  63       9.440  78.020  44.220  1.00  0.00           H
ATOM    928 2HD2 ASN A  63      10.100  79.240  45.290  1.00  0.00           H
ATOM    929  C   ASN A  63      10.510  76.640  49.860  1.00  0.00           C
ATOM    930  O   ASN A  63      11.650  76.220  50.160  1.00  0.00           O
ATOM    931  N   HSP A  64       9.660  77.140  50.830  1.00  0.00           N
ATOM    932  HN  HSP A  64       8.690  77.360  50.710  1.00  0.00           H
ATOM    933  CA  HSP A  64      10.090  77.250  52.200  1.00  0.00           C
ATOM    934  HA  HSP A  64      11.070  77.700  52.280  1.00  0.00           H
ATOM    935  CB  HSP A  64       9.140  78.200  52.880  1.00  0.00           C
ATOM    936  HB1 HSP A  64       8.140  77.770  52.680  1.00  0.00           H
ATOM    937  HB2 HSP A  64       9.290  79.170  52.350  1.00  0.00           H
ATOM    938  CD2 HSP A  64       8.520  77.930  55.370  1.00  0.00           C
ATOM    939  HD2 HSP A  64       7.510  77.540  55.340  1.00  0.00           H
ATOM    940  CG  HSP A  64       9.270  78.320  54.320  1.00  0.00           C
ATOM    941  NE2 HSP A  64       9.300  78.100  56.440  1.00  0.00           N
ATOM    942  HE2 HSP A  64       9.010  77.850  57.360  1.00  0.00           H
ATOM    943  ND1 HSP A  64      10.490  78.690  54.840  1.00  0.00           N
ATOM    944  HD1 HSP A  64      11.250  79.140  54.370  1.00  0.00           H
ATOM    945  CE1 HSP A  64      10.430  78.610  56.150  1.00  0.00           C
ATOM    946  HE1 HSP A  64      11.070  79.040  56.890  1.00  0.00           H
ATOM    947  C   HSP A  64      10.180  75.840  52.920  1.00  0.00           C
ATOM    948  O   HSP A  64      11.000  75.630  53.870  1.00  0.00           O
ATOM    949  N   SER A  65       9.500  74.800  52.330  1.00  0.00           N
ATOM    950  HN  SER A  65       8.960  74.950  51.510  1.00  0.00           H
ATOM    951  CA  SER A  65       9.540  73.410  52.850  1.00  0.00           C
ATOM    952  HA  SER A  65       9.440  73.390  53.930  1.00  0.00           H
ATOM    953  CB  SER A  65       8.560  72.440  52.230  1.00  0.00           C
ATOM    954  HB1 SER A  65       8.640  71.380  52.550  1.00  0.00           H
ATOM    955  HB2 SER A  65       8.730  72.310  51.140  1.00  0.00           H
ATOM    956  OG  SER A  65       7.220  72.960  52.550  1.00  0.00           O
ATOM    957  HG1 SER A  65       7.020  72.540  53.390  1.00  0.00           H
ATOM    958  C   SER A  65      10.870  72.670  52.600  1.00  0.00           C
ATOM    959  O   SER A  65      11.150  71.710  53.210  1.00  0.00           O
ATOM    960  N   PHE A  66      11.690  73.240  51.690  1.00  0.00           N
ATOM    961  HN  PHE A  66      11.500  74.100  51.230  1.00  0.00           H
ATOM    962  CA  PHE A  66      12.960  72.680  51.150  1.00  0.00           C
ATOM    963  HA  PHE A  66      13.040  71.650  51.450  1.00  0.00           H
ATOM    964  CB  PHE A  66      12.780  72.760  49.670  1.00  0.00           C
ATOM    965  HB1 PHE A  66      13.630  72.370  49.080  1.00  0.00           H
ATOM    966  HB2 PHE A  66      12.660  73.820  49.370  1.00  0.00           H
ATOM    967  CG  PHE A  66      11.690  71.810  49.180  1.00  0.00           C
ATOM    968  CD1 PHE A  66      11.700  70.410  49.460  1.00  0.00           C
ATOM    969  HD1 PHE A  66      12.450  70.050  50.150  1.00  0.00           H
ATOM    970  CE1 PHE A  66      10.760  69.570  48.830  1.00  0.00           C
ATOM    971  HE1 PHE A  66      10.770  68.500  48.910  1.00  0.00           H
ATOM    972  CZ  PHE A  66       9.730  70.140  48.070  1.00  0.00           C
ATOM    973  HZ  PHE A  66       8.950  69.540  47.630  1.00  0.00           H
ATOM    974  CD2 PHE A  66      10.810  72.360  48.200  1.00  0.00           C
ATOM    975  HD2 PHE A  66      10.780  73.400  47.950  1.00  0.00           H
ATOM    976  CE2 PHE A  66       9.750  71.530  47.730  1.00  0.00           C
ATOM    977  HE2 PHE A  66       8.950  72.080  47.250  1.00  0.00           H
ATOM    978  C   PHE A  66      14.140  73.580  51.620  1.00  0.00           C
ATOM    979  O   PHE A  66      14.030  74.780  51.740  1.00  0.00           O
ATOM    980  N   SER A  67      15.310  72.970  51.920  1.00  0.00           N
ATOM    981  HN  SER A  67      15.490  71.990  51.800  1.00  0.00           H
ATOM    982  CA  SER A  67      16.410  73.660  52.500  1.00  0.00           C
ATOM    983  HA  SER A  67      16.320  74.690  52.190  1.00  0.00           H
ATOM    984  CB  SER A  67      16.430  73.520  54.010  1.00  0.00           C
ATOM    985  HB1 SER A  67      16.680  72.460  54.220  1.00  0.00           H
ATOM    986  HB2 SER A  67      15.530  73.780  54.600  1.00  0.00           H
ATOM    987  OG  SER A  67      17.470  74.240  54.590  1.00  0.00           O
ATOM    988  HG1 SER A  67      17.180  75.140  54.430  1.00  0.00           H
ATOM    989  C   SER A  67      17.560  72.970  51.860  1.00  0.00           C
ATOM    990  O   SER A  67      17.550  71.740  51.760  1.00  0.00           O
ATOM    991  N   VAL A  68      18.550  73.790  51.390  1.00  0.00           N
ATOM    992  HN  VAL A  68      18.480  74.780  51.480  1.00  0.00           H
ATOM    993  CA  VAL A  68      19.690  73.330  50.620  1.00  0.00           C
ATOM    994  HA  VAL A  68      19.770  72.270  50.790  1.00  0.00           H
ATOM    995  CB  VAL A  68      19.510  73.370  49.110  1.00  0.00           C
ATOM    996  HB  VAL A  68      19.590  74.450  48.850  1.00  0.00           H
ATOM    997  CG1 VAL A  68      20.670  72.560  48.380  1.00  0.00           C
ATOM    998 1HG1 VAL A  68      21.650  72.630  48.890  1.00  0.00           H
ATOM    999 2HG1 VAL A  68      20.810  72.900  47.330  1.00  0.00           H
ATOM   1000 3HG1 VAL A  68      20.460  71.470  48.450  1.00  0.00           H
ATOM   1001  CG2 VAL A  68      18.130  72.990  48.550  1.00  0.00           C
ATOM   1002 1HG2 VAL A  68      17.870  71.960  48.860  1.00  0.00           H
ATOM   1003 2HG2 VAL A  68      18.170  72.980  47.440  1.00  0.00           H
ATOM   1004 3HG2 VAL A  68      17.350  73.750  48.790  1.00  0.00           H
ATOM   1005  C   VAL A  68      20.980  73.900  51.220  1.00  0.00           C
ATOM   1006  O   VAL A  68      21.230  75.070  51.360  1.00  0.00           O
ATOM   1007  N   GLN A  69      21.940  72.970  51.480  1.00  0.00           N
ATOM   1008  HN  GLN A  69      21.730  72.000  51.410  1.00  0.00           H
ATOM   1009  CA  GLN A  69      23.330  73.330  51.760  1.00  0.00           C
ATOM   1010  HA  GLN A  69      23.570  74.260  51.260  1.00  0.00           H
ATOM   1011  CB  GLN A  69      23.540  73.620  53.250  1.00  0.00           C
ATOM   1012  HB1 GLN A  69      22.740  74.400  53.290  1.00  0.00           H
ATOM   1013  HB2 GLN A  69      24.480  74.180  53.450  1.00  0.00           H
ATOM   1014  CG  GLN A  69      23.290  72.430  54.110  1.00  0.00           C
ATOM   1015  HG1 GLN A  69      23.940  71.570  53.820  1.00  0.00           H
ATOM   1016  HG2 GLN A  69      22.220  72.170  54.180  1.00  0.00           H
ATOM   1017  CD  GLN A  69      23.730  72.570  55.570  1.00  0.00           C
ATOM   1018  OE1 GLN A  69      24.660  71.880  56.000  1.00  0.00           O
ATOM   1019  NE2 GLN A  69      23.130  73.510  56.340  1.00  0.00           N
ATOM   1020 1HE2 GLN A  69      23.430  73.490  57.290  1.00  0.00           H
ATOM   1021 2HE2 GLN A  69      22.360  74.060  56.010  1.00  0.00           H
ATOM   1022  C   GLN A  69      24.400  72.370  51.220  1.00  0.00           C
ATOM   1023  O   GLN A  69      24.150  71.200  50.910  1.00  0.00           O
ATOM   1024  N   LYS A  70      25.640  72.910  50.990  1.00  0.00           N
ATOM   1025  HN  LYS A  70      25.860  73.880  50.940  1.00  0.00           H
ATOM   1026  CA  LYS A  70      26.770  72.040  50.720  1.00  0.00           C
ATOM   1027  HA  LYS A  70      26.580  71.340  49.930  1.00  0.00           H
ATOM   1028  CB  LYS A  70      28.010  72.820  50.230  1.00  0.00           C
ATOM   1029  HB1 LYS A  70      28.830  72.100  50.040  1.00  0.00           H
ATOM   1030  HB2 LYS A  70      28.360  73.620  50.920  1.00  0.00           H
ATOM   1031  CG  LYS A  70      27.790  73.600  48.940  1.00  0.00           C
ATOM   1032  HG1 LYS A  70      26.970  74.350  49.010  1.00  0.00           H
ATOM   1033  HG2 LYS A  70      27.580  72.890  48.110  1.00  0.00           H
ATOM   1034  CD  LYS A  70      29.010  74.440  48.610  1.00  0.00           C
ATOM   1035  HD1 LYS A  70      29.500  74.750  49.560  1.00  0.00           H
ATOM   1036  HD2 LYS A  70      28.610  75.350  48.100  1.00  0.00           H
ATOM   1037  CE  LYS A  70      30.060  73.630  47.850  1.00  0.00           C
ATOM   1038  HE1 LYS A  70      29.670  73.180  46.920  1.00  0.00           H
ATOM   1039  HE2 LYS A  70      30.320  72.820  48.560  1.00  0.00           H
ATOM   1040  NZ  LYS A  70      31.290  74.390  47.510  1.00  0.00           N
ATOM   1041  HZ1 LYS A  70      31.090  75.000  46.690  1.00  0.00           H
ATOM   1042  HZ2 LYS A  70      32.070  73.760  47.220  1.00  0.00           H
ATOM   1043  HZ3 LYS A  70      31.670  75.010  48.250  1.00  0.00           H
ATOM   1044  C   LYS A  70      27.140  71.160  51.860  1.00  0.00           C
ATOM   1045  O   LYS A  70      27.450  70.030  51.760  1.00  0.00           O
ATOM   1046  N   HSD A  71      27.200  71.770  53.000  1.00  0.00           N
ATOM   1047  HN  HSD A  71      26.910  72.720  52.960  1.00  0.00           H
ATOM   1048  CA  HSD A  71      27.620  71.380  54.360  1.00  0.00           C
ATOM   1049  HA  HSD A  71      27.060  72.000  55.040  1.00  0.00           H
ATOM   1050  CB  HSD A  71      27.270  69.870  54.690  1.00  0.00           C
ATOM   1051  HB1 HSD A  71      27.930  69.170  54.140  1.00  0.00           H
ATOM   1052  HB2 HSD A  71      26.250  69.560  54.370  1.00  0.00           H
ATOM   1053  ND1 HSD A  71      27.120  68.380  56.550  1.00  0.00           N
ATOM   1054  HD1 HSD A  71      26.910  67.630  55.930  1.00  0.00           H
ATOM   1055  CG  HSD A  71      27.360  69.650  56.180  1.00  0.00           C
ATOM   1056  CE1 HSD A  71      27.050  68.350  57.920  1.00  0.00           C
ATOM   1057  HE1 HSD A  71      27.040  67.400  58.450  1.00  0.00           H
ATOM   1058  NE2 HSD A  71      27.270  69.590  58.440  1.00  0.00           N
ATOM   1059  CD2 HSD A  71      27.500  70.360  57.300  1.00  0.00           C
ATOM   1060  HD2 HSD A  71      27.650  71.420  57.430  1.00  0.00           H
ATOM   1061  C   HSD A  71      29.160  71.680  54.430  1.00  0.00           C
ATOM   1062  O   HSD A  71      29.940  71.230  55.260  1.00  0.00           O
ATOM   1063  N   ILE A  72      29.530  72.600  53.600  1.00  0.00           N
ATOM   1064  HN  ILE A  72      28.870  72.970  52.960  1.00  0.00           H
ATOM   1065  CA  ILE A  72      30.850  73.050  53.270  1.00  0.00           C
ATOM   1066  HA  ILE A  72      31.430  72.560  54.040  1.00  0.00           H
ATOM   1067  CB  ILE A  72      31.320  72.710  51.850  1.00  0.00           C
ATOM   1068  HB  ILE A  72      30.720  73.260  51.090  1.00  0.00           H
ATOM   1069  CG2 ILE A  72      32.830  73.130  51.740  1.00  0.00           C
ATOM   1070 1HG2 ILE A  72      33.480  72.580  52.450  1.00  0.00           H
ATOM   1071 2HG2 ILE A  72      33.070  74.180  52.000  1.00  0.00           H
ATOM   1072 3HG2 ILE A  72      33.140  72.970  50.690  1.00  0.00           H
ATOM   1073  CG1 ILE A  72      31.200  71.210  51.550  1.00  0.00           C
ATOM   1074 1HG1 ILE A  72      31.280  71.020  50.460  1.00  0.00           H
ATOM   1075 2HG1 ILE A  72      30.150  70.990  51.830  1.00  0.00           H
ATOM   1076  CD  ILE A  72      32.040  70.260  52.360  1.00  0.00           C
ATOM   1077  HD1 ILE A  72      31.880  69.220  52.010  1.00  0.00           H
ATOM   1078  HD2 ILE A  72      31.740  70.280  53.430  1.00  0.00           H
ATOM   1079  HD3 ILE A  72      33.140  70.410  52.250  1.00  0.00           H
ATOM   1080  C   ILE A  72      30.880  74.590  53.340  1.00  0.00           C
ATOM   1081  O   ILE A  72      30.040  75.190  52.730  1.00  0.00           O
ATOM   1082  N   GLY A  73      31.770  75.300  54.120  1.00  0.00           N
ATOM   1083  HN  GLY A  73      32.550  74.790  54.470  1.00  0.00           H
ATOM   1084  CA  GLY A  73      31.820  76.790  54.230  1.00  0.00           C
ATOM   1085  HA1 GLY A  73      32.500  76.940  55.050  1.00  0.00           H
ATOM   1086  HA2 GLY A  73      30.880  77.250  54.490  1.00  0.00           H
ATOM   1087  C   GLY A  73      32.390  77.380  52.920  1.00  0.00           C
ATOM   1088  O   GLY A  73      32.810  76.720  52.000  1.00  0.00           O
ATOM   1089  N   ALA A  74      32.480  78.730  52.830  1.00  0.00           N
ATOM   1090  HN  ALA A  74      32.780  79.100  51.960  1.00  0.00           H
ATOM   1091  CA  ALA A  74      31.990  79.770  53.750  1.00  0.00           C
ATOM   1092  HA  ALA A  74      32.470  79.670  54.710  1.00  0.00           H
ATOM   1093  CB  ALA A  74      32.330  81.130  53.240  1.00  0.00           C
ATOM   1094  HB1 ALA A  74      33.430  81.250  53.330  1.00  0.00           H
ATOM   1095  HB2 ALA A  74      31.810  81.860  53.900  1.00  0.00           H
ATOM   1096  HB3 ALA A  74      31.910  81.280  52.220  1.00  0.00           H
ATOM   1097  C   ALA A  74      30.430  79.730  53.820  1.00  0.00           C
ATOM   1098  O   ALA A  74      29.780  79.290  52.870  1.00  0.00           O
ATOM   1099  N   PRO A  75      29.770  80.200  54.850  1.00  0.00           N
ATOM   1100  CD  PRO A  75      30.440  80.760  56.000  1.00  0.00           C
ATOM   1101  HD1 PRO A  75      30.960  81.730  55.860  1.00  0.00           H
ATOM   1102  HD2 PRO A  75      31.020  79.960  56.500  1.00  0.00           H
ATOM   1103  CA  PRO A  75      28.310  80.370  54.870  1.00  0.00           C
ATOM   1104  HA  PRO A  75      28.060  79.320  54.810  1.00  0.00           H
ATOM   1105  CB  PRO A  75      28.040  81.130  56.200  1.00  0.00           C
ATOM   1106  HB1 PRO A  75      27.870  82.190  55.910  1.00  0.00           H
ATOM   1107  HB2 PRO A  75      27.220  80.690  56.810  1.00  0.00           H
ATOM   1108  CG  PRO A  75      29.310  80.980  57.020  1.00  0.00           C
ATOM   1109  HG1 PRO A  75      29.260  80.090  57.680  1.00  0.00           H
ATOM   1110  HG2 PRO A  75      29.280  81.920  57.620  1.00  0.00           H
ATOM   1111  C   PRO A  75      27.620  80.940  53.610  1.00  0.00           C
ATOM   1112  O   PRO A  75      28.170  81.820  52.900  1.00  0.00           O
ATOM   1113  N   ALA A  76      26.390  80.500  53.210  1.00  0.00           N
ATOM   1114  HN  ALA A  76      26.010  80.940  52.410  1.00  0.00           H
ATOM   1115  CA  ALA A  76      25.430  79.710  53.910  1.00  0.00           C
ATOM   1116  HA  ALA A  76      25.830  78.810  54.350  1.00  0.00           H
ATOM   1117  CB  ALA A  76      24.630  80.450  55.030  1.00  0.00           C
ATOM   1118  HB1 ALA A  76      24.420  81.500  54.720  1.00  0.00           H
ATOM   1119  HB2 ALA A  76      25.460  80.540  55.760  1.00  0.00           H
ATOM   1120  HB3 ALA A  76      23.690  79.950  55.340  1.00  0.00           H
ATOM   1121  C   ALA A  76      24.440  79.270  52.870  1.00  0.00           C
ATOM   1122  O   ALA A  76      24.760  79.370  51.690  1.00  0.00           O
ATOM   1123  N   ASN A  77      23.390  78.510  53.250  1.00  0.00           N
ATOM   1124  HN  ASN A  77      23.440  78.290  54.230  1.00  0.00           H
ATOM   1125  CA  ASN A  77      22.380  77.870  52.550  1.00  0.00           C
ATOM   1126  HA  ASN A  77      23.020  77.100  52.140  1.00  0.00           H
ATOM   1127  CB  ASN A  77      21.170  77.280  53.380  1.00  0.00           C
ATOM   1128  HB1 ASN A  77      21.520  76.500  54.080  1.00  0.00           H
ATOM   1129  HB2 ASN A  77      20.400  76.910  52.660  1.00  0.00           H
ATOM   1130  CG  ASN A  77      20.460  78.430  54.080  1.00  0.00           C
ATOM   1131  OD1 ASN A  77      20.640  79.640  53.890  1.00  0.00           O
ATOM   1132  ND2 ASN A  77      19.670  78.190  55.170  1.00  0.00           N
ATOM   1133 1HD2 ASN A  77      19.310  79.000  55.640  1.00  0.00           H
ATOM   1134 2HD2 ASN A  77      19.510  77.280  55.560  1.00  0.00           H
ATOM   1135  C   ASN A  77      21.820  78.440  51.240  1.00  0.00           C
ATOM   1136  O   ASN A  77      21.670  79.660  51.070  1.00  0.00           O
ATOM   1137  N   LEU A  78      21.630  77.570  50.220  1.00  0.00           N
ATOM   1138  HN  LEU A  78      21.710  76.590  50.390  1.00  0.00           H
ATOM   1139  CA  LEU A  78      21.160  77.970  48.910  1.00  0.00           C
ATOM   1140  HA  LEU A  78      21.590  78.960  48.790  1.00  0.00           H
ATOM   1141  CB  LEU A  78      21.600  76.910  47.780  1.00  0.00           C
ATOM   1142  HB1 LEU A  78      21.510  77.360  46.770  1.00  0.00           H
ATOM   1143  HB2 LEU A  78      20.820  76.120  47.780  1.00  0.00           H
ATOM   1144  CG  LEU A  78      23.000  76.350  47.970  1.00  0.00           C
ATOM   1145  HG  LEU A  78      23.010  75.850  48.960  1.00  0.00           H
ATOM   1146  CD1 LEU A  78      23.260  75.300  46.930  1.00  0.00           C
ATOM   1147 1HD1 LEU A  78      23.250  75.650  45.880  1.00  0.00           H
ATOM   1148 2HD1 LEU A  78      22.590  74.410  47.020  1.00  0.00           H
ATOM   1149 3HD1 LEU A  78      24.300  74.970  47.120  1.00  0.00           H
ATOM   1150  CD2 LEU A  78      24.120  77.440  47.900  1.00  0.00           C
ATOM   1151 1HD2 LEU A  78      23.870  78.080  48.770  1.00  0.00           H
ATOM   1152 2HD2 LEU A  78      23.930  77.960  46.940  1.00  0.00           H
ATOM   1153 3HD2 LEU A  78      25.170  77.100  48.070  1.00  0.00           H
ATOM   1154  C   LEU A  78      19.640  78.120  48.870  1.00  0.00           C
ATOM   1155  O   LEU A  78      18.880  77.180  49.280  1.00  0.00           O
ATOM   1156  N   ARG A  79      19.140  79.280  48.440  1.00  0.00           N
ATOM   1157  HN  ARG A  79      19.800  80.020  48.400  1.00  0.00           H
ATOM   1158  CA  ARG A  79      17.740  79.550  48.240  1.00  0.00           C
ATOM   1159  HA  ARG A  79      17.320  79.180  49.160  1.00  0.00           H
ATOM   1160  CB  ARG A  79      17.420  81.050  48.390  1.00  0.00           C
ATOM   1161  HB1 ARG A  79      18.350  81.530  48.010  1.00  0.00           H
ATOM   1162  HB2 ARG A  79      17.420  81.110  49.500  1.00  0.00           H
ATOM   1163  CG  ARG A  79      16.250  81.730  47.660  1.00  0.00           C
ATOM   1164  HG1 ARG A  79      15.310  81.160  47.820  1.00  0.00           H
ATOM   1165  HG2 ARG A  79      16.390  81.850  46.570  1.00  0.00           H
ATOM   1166  CD  ARG A  79      16.090  83.170  48.210  1.00  0.00           C
ATOM   1167  HD1 ARG A  79      17.010  83.770  48.080  1.00  0.00           H
ATOM   1168  HD2 ARG A  79      15.960  83.200  49.310  1.00  0.00           H
ATOM   1169  NE  ARG A  79      14.920  83.830  47.570  1.00  0.00           N
ATOM   1170  HE  ARG A  79      15.000  84.320  46.700  1.00  0.00           H
ATOM   1171  CZ  ARG A  79      13.660  83.760  47.980  1.00  0.00           C
ATOM   1172  NH1 ARG A  79      13.210  83.130  49.000  1.00  0.00           N
ATOM   1173 1HH1 ARG A  79      13.820  82.470  49.440  1.00  0.00           H
ATOM   1174 2HH1 ARG A  79      12.250  83.150  49.300  1.00  0.00           H
ATOM   1175  NH2 ARG A  79      12.760  84.360  47.170  1.00  0.00           N
ATOM   1176 1HH2 ARG A  79      13.060  84.640  46.260  1.00  0.00           H
ATOM   1177 2HH2 ARG A  79      11.810  84.390  47.490  1.00  0.00           H
ATOM   1178  C   ARG A  79      17.080  78.910  47.070  1.00  0.00           C
ATOM   1179  O   ARG A  79      17.670  78.750  45.970  1.00  0.00           O
ATOM   1180  N   VAL A  80      15.850  78.380  47.360  1.00  0.00           N
ATOM   1181  HN  VAL A  80      15.350  78.560  48.200  1.00  0.00           H
ATOM   1182  CA  VAL A  80      15.130  77.620  46.340  1.00  0.00           C
ATOM   1183  HA  VAL A  80      15.830  77.210  45.640  1.00  0.00           H
ATOM   1184  CB  VAL A  80      14.200  76.590  47.010  1.00  0.00           C
ATOM   1185  HB  VAL A  80      13.410  77.100  47.600  1.00  0.00           H
ATOM   1186  CG1 VAL A  80      13.540  75.690  46.000  1.00  0.00           C
ATOM   1187 1HG1 VAL A  80      14.240  75.220  45.280  1.00  0.00           H
ATOM   1188 2HG1 VAL A  80      12.780  76.220  45.390  1.00  0.00           H
ATOM   1189 3HG1 VAL A  80      13.130  74.780  46.490  1.00  0.00           H
ATOM   1190  CG2 VAL A  80      15.040  75.590  47.900  1.00  0.00           C
ATOM   1191 1HG2 VAL A  80      15.900  75.110  47.390  1.00  0.00           H
ATOM   1192 2HG2 VAL A  80      14.310  74.910  48.380  1.00  0.00           H
ATOM   1193 3HG2 VAL A  80      15.460  76.330  48.620  1.00  0.00           H
ATOM   1194  C   VAL A  80      14.190  78.480  45.590  1.00  0.00           C
ATOM   1195  O   VAL A  80      13.310  79.160  46.140  1.00  0.00           O
ATOM   1196  N   VAL A  81      14.270  78.480  44.230  1.00  0.00           N
ATOM   1197  HN  VAL A  81      14.910  77.900  43.730  1.00  0.00           H
ATOM   1198  CA  VAL A  81      13.400  79.290  43.410  1.00  0.00           C
ATOM   1199  HA  VAL A  81      12.950  80.050  44.030  1.00  0.00           H
ATOM   1200  CB  VAL A  81      14.150  80.140  42.400  1.00  0.00           C
ATOM   1201  HB  VAL A  81      13.500  80.750  41.740  1.00  0.00           H
ATOM   1202  CG1 VAL A  81      15.110  81.080  43.080  1.00  0.00           C
ATOM   1203 1HG1 VAL A  81      15.240  81.970  42.430  1.00  0.00           H
ATOM   1204 2HG1 VAL A  81      16.170  80.760  43.140  1.00  0.00           H
ATOM   1205 3HG1 VAL A  81      14.760  81.430  44.080  1.00  0.00           H
ATOM   1206  CG2 VAL A  81      15.040  79.360  41.440  1.00  0.00           C
ATOM   1207 1HG2 VAL A  81      14.420  78.790  40.710  1.00  0.00           H
ATOM   1208 2HG2 VAL A  81      15.800  78.710  41.920  1.00  0.00           H
ATOM   1209 3HG2 VAL A  81      15.650  80.060  40.840  1.00  0.00           H
ATOM   1210  C   VAL A  81      12.290  78.530  42.640  1.00  0.00           C
ATOM   1211  O   VAL A  81      11.260  79.060  42.240  1.00  0.00           O
ATOM   1212  N   GLY A  82      12.470  77.230  42.630  1.00  0.00           N
ATOM   1213  HN  GLY A  82      13.330  76.830  42.950  1.00  0.00           H
ATOM   1214  CA  GLY A  82      11.460  76.420  42.010  1.00  0.00           C
ATOM   1215  HA1 GLY A  82      11.660  76.390  40.940  1.00  0.00           H
ATOM   1216  HA2 GLY A  82      10.510  76.830  42.300  1.00  0.00           H
ATOM   1217  C   GLY A  82      11.510  74.990  42.440  1.00  0.00           C
ATOM   1218  O   GLY A  82      12.580  74.540  42.900  1.00  0.00           O
ATOM   1219  N   HSP A  83      10.410  74.240  42.410  1.00  0.00           N
ATOM   1220  HN  HSP A  83       9.570  74.660  42.070  1.00  0.00           H
ATOM   1221  CA  HSP A  83      10.300  72.800  42.640  1.00  0.00           C
ATOM   1222  HA  HSP A  83      11.310  72.440  42.680  1.00  0.00           H
ATOM   1223  CB  HSP A  83       9.740  72.630  44.100  1.00  0.00           C
ATOM   1224  HB1 HSP A  83      10.340  73.230  44.810  1.00  0.00           H
ATOM   1225  HB2 HSP A  83       9.710  71.570  44.450  1.00  0.00           H
ATOM   1226  CD2 HSP A  83       7.090  72.630  44.230  1.00  0.00           C
ATOM   1227  HD2 HSP A  83       6.900  71.670  43.760  1.00  0.00           H
ATOM   1228  CG  HSP A  83       8.350  73.140  44.400  1.00  0.00           C
ATOM   1229  NE2 HSP A  83       6.180  73.550  44.680  1.00  0.00           N
ATOM   1230  HE2 HSP A  83       5.220  73.340  44.850  1.00  0.00           H
ATOM   1231  ND1 HSP A  83       8.150  74.330  45.060  1.00  0.00           N
ATOM   1232  HD1 HSP A  83       8.860  74.880  45.500  1.00  0.00           H
ATOM   1233  CE1 HSP A  83       6.860  74.610  45.200  1.00  0.00           C
ATOM   1234  HE1 HSP A  83       6.580  75.590  45.510  1.00  0.00           H
ATOM   1235  C   HSP A  83       9.560  72.090  41.680  1.00  0.00           C
ATOM   1236  O   HSP A  83       8.370  72.390  41.320  1.00  0.00           O
ATOM   1237  N   ALA A  84      10.150  71.020  41.180  1.00  0.00           N
ATOM   1238  HN  ALA A  84      11.110  70.790  41.300  1.00  0.00           H
ATOM   1239  CA  ALA A  84       9.400  70.200  40.200  1.00  0.00           C
ATOM   1240  HA  ALA A  84       8.350  70.130  40.430  1.00  0.00           H
ATOM   1241  CB  ALA A  84       9.810  70.700  38.700  1.00  0.00           C
ATOM   1242  HB1 ALA A  84      10.830  70.440  38.350  1.00  0.00           H
ATOM   1243  HB2 ALA A  84       9.630  71.800  38.720  1.00  0.00           H
ATOM   1244  HB3 ALA A  84       9.050  70.210  38.060  1.00  0.00           H
ATOM   1245  C   ALA A  84       9.800  68.710  40.050  1.00  0.00           C
ATOM   1246  O   ALA A  84      10.950  68.300  40.290  1.00  0.00           O
ATOM   1247  N   MET A  85       8.870  67.790  39.590  1.00  0.00           N
ATOM   1248  HN  MET A  85       7.960  68.100  39.330  1.00  0.00           H
ATOM   1249  CA  MET A  85       9.190  66.480  39.170  1.00  0.00           C
ATOM   1250  HA  MET A  85       9.770  66.180  40.040  1.00  0.00           H
ATOM   1251  CB  MET A  85       7.930  65.610  39.160  1.00  0.00           C
ATOM   1252  HB1 MET A  85       8.160  64.580  38.810  1.00  0.00           H
ATOM   1253  HB2 MET A  85       7.290  65.910  38.290  1.00  0.00           H
ATOM   1254  CG  MET A  85       7.120  65.470  40.540  1.00  0.00           C
ATOM   1255  HG1 MET A  85       6.240  64.810  40.380  1.00  0.00           H
ATOM   1256  HG2 MET A  85       6.710  66.480  40.750  1.00  0.00           H
ATOM   1257  SD  MET A  85       8.120  64.850  41.970  1.00  0.00           S
ATOM   1258  CE  MET A  85       6.790  64.590  43.130  1.00  0.00           C
ATOM   1259  HE1 MET A  85       6.590  65.400  43.870  1.00  0.00           H
ATOM   1260  HE2 MET A  85       6.830  63.600  43.630  1.00  0.00           H
ATOM   1261  HE3 MET A  85       5.890  64.570  42.490  1.00  0.00           H
ATOM   1262  C   MET A  85      10.100  66.140  37.990  1.00  0.00           C
ATOM   1263  O   MET A  85      10.080  66.740  36.920  1.00  0.00           O
ATOM   1264  N   GLN A  86      10.960  65.150  38.140  1.00  0.00           N
ATOM   1265  HN  GLN A  86      11.150  64.910  39.080  1.00  0.00           H
ATOM   1266  CA  GLN A  86      11.730  64.600  37.050  1.00  0.00           C
ATOM   1267  HA  GLN A  86      11.290  64.820  36.090  1.00  0.00           H
ATOM   1268  CB  GLN A  86      13.230  65.110  37.210  1.00  0.00           C
ATOM   1269  HB1 GLN A  86      13.790  64.830  38.130  1.00  0.00           H
ATOM   1270  HB2 GLN A  86      13.190  66.220  37.230  1.00  0.00           H
ATOM   1271  CG  GLN A  86      14.120  64.840  35.980  1.00  0.00           C
ATOM   1272  HG1 GLN A  86      14.410  63.760  35.930  1.00  0.00           H
ATOM   1273  HG2 GLN A  86      15.090  65.370  35.920  1.00  0.00           H
ATOM   1274  CD  GLN A  86      13.450  65.340  34.660  1.00  0.00           C
ATOM   1275  OE1 GLN A  86      13.070  66.430  34.570  1.00  0.00           O
ATOM   1276  NE2 GLN A  86      13.300  64.460  33.630  1.00  0.00           N
ATOM   1277 1HE2 GLN A  86      13.690  63.550  33.490  1.00  0.00           H
ATOM   1278 2HE2 GLN A  86      12.660  64.790  32.940  1.00  0.00           H
ATOM   1279  C   GLN A  86      11.720  63.060  37.190  1.00  0.00           C
ATOM   1280  O   GLN A  86      12.700  62.430  37.650  1.00  0.00           O
ATOM   1281  N   GLY A  87      10.550  62.420  36.830  1.00  0.00           N
ATOM   1282  HN  GLY A  87       9.790  63.000  36.540  1.00  0.00           H
ATOM   1283  CA  GLY A  87      10.310  60.970  37.000  1.00  0.00           C
ATOM   1284  HA1 GLY A  87      11.040  60.330  36.520  1.00  0.00           H
ATOM   1285  HA2 GLY A  87       9.340  60.780  36.560  1.00  0.00           H
ATOM   1286  C   GLY A  87      10.290  60.490  38.490  1.00  0.00           C
ATOM   1287  O   GLY A  87       9.350  60.620  39.260  1.00  0.00           O
ATOM   1288  N   THR A  88      11.430  59.940  38.900  1.00  0.00           N
ATOM   1289  HN  THR A  88      12.070  59.610  38.210  1.00  0.00           H
ATOM   1290  CA  THR A  88      11.460  59.390  40.280  1.00  0.00           C
ATOM   1291  HA  THR A  88      10.540  59.510  40.830  1.00  0.00           H
ATOM   1292  CB  THR A  88      11.950  57.960  40.430  1.00  0.00           C
ATOM   1293  HB  THR A  88      12.360  57.780  41.450  1.00  0.00           H
ATOM   1294  OG1 THR A  88      13.040  57.720  39.500  1.00  0.00           O
ATOM   1295  HG1 THR A  88      12.790  57.790  38.570  1.00  0.00           H
ATOM   1296  CG2 THR A  88      10.890  56.940  40.120  1.00  0.00           C
ATOM   1297 1HG2 THR A  88      11.120  55.890  40.400  1.00  0.00           H
ATOM   1298 2HG2 THR A  88      10.740  57.050  39.020  1.00  0.00           H
ATOM   1299 3HG2 THR A  88      10.020  57.120  40.780  1.00  0.00           H
ATOM   1300  C   THR A  88      12.420  60.320  41.090  1.00  0.00           C
ATOM   1301  O   THR A  88      12.710  60.120  42.280  1.00  0.00           O
ATOM   1302  N   LEU A  89      12.830  61.530  40.530  1.00  0.00           N
ATOM   1303  HN  LEU A  89      12.660  61.800  39.580  1.00  0.00           H
ATOM   1304  CA  LEU A  89      13.670  62.540  41.210  1.00  0.00           C
ATOM   1305  HA  LEU A  89      13.930  62.250  42.220  1.00  0.00           H
ATOM   1306  CB  LEU A  89      15.000  62.780  40.350  1.00  0.00           C
ATOM   1307  HB1 LEU A  89      15.660  63.550  40.810  1.00  0.00           H
ATOM   1308  HB2 LEU A  89      14.630  63.230  39.400  1.00  0.00           H
ATOM   1309  CG  LEU A  89      15.880  61.590  40.140  1.00  0.00           C
ATOM   1310  HG  LEU A  89      15.460  60.700  39.630  1.00  0.00           H
ATOM   1311  CD1 LEU A  89      17.080  62.070  39.250  1.00  0.00           C
ATOM   1312 1HD1 LEU A  89      17.560  61.130  38.910  1.00  0.00           H
ATOM   1313 2HD1 LEU A  89      17.760  62.620  39.940  1.00  0.00           H
ATOM   1314 3HD1 LEU A  89      16.710  62.640  38.370  1.00  0.00           H
ATOM   1315  CD2 LEU A  89      16.580  61.070  41.420  1.00  0.00           C
ATOM   1316 1HD2 LEU A  89      17.530  60.510  41.240  1.00  0.00           H
ATOM   1317 2HD2 LEU A  89      15.890  60.450  42.030  1.00  0.00           H
ATOM   1318 3HD2 LEU A  89      16.910  61.990  41.940  1.00  0.00           H
ATOM   1319  C   LEU A  89      13.010  63.900  41.320  1.00  0.00           C
ATOM   1320  O   LEU A  89      12.110  64.180  40.570  1.00  0.00           O
ATOM   1321  N   LEU A  90      13.470  64.750  42.230  1.00  0.00           N
ATOM   1322  HN  LEU A  90      14.220  64.470  42.830  1.00  0.00           H
ATOM   1323  CA  LEU A  90      12.910  66.080  42.500  1.00  0.00           C
ATOM   1324  HA  LEU A  90      12.080  66.220  41.830  1.00  0.00           H
ATOM   1325  CB  LEU A  90      12.580  66.390  43.920  1.00  0.00           C
ATOM   1326  HB1 LEU A  90      13.510  66.240  44.510  1.00  0.00           H
ATOM   1327  HB2 LEU A  90      11.930  65.550  44.270  1.00  0.00           H
ATOM   1328  CG  LEU A  90      12.080  67.760  44.440  1.00  0.00           C
ATOM   1329  HG  LEU A  90      12.740  68.580  44.090  1.00  0.00           H
ATOM   1330  CD1 LEU A  90      10.670  67.960  43.850  1.00  0.00           C
ATOM   1331 1HD1 LEU A  90      10.280  68.910  44.290  1.00  0.00           H
ATOM   1332 2HD1 LEU A  90      10.020  67.130  44.210  1.00  0.00           H
ATOM   1333 3HD1 LEU A  90      10.750  67.970  42.740  1.00  0.00           H
ATOM   1334  CD2 LEU A  90      11.980  67.750  45.950  1.00  0.00           C
ATOM   1335 1HD2 LEU A  90      11.810  68.750  46.400  1.00  0.00           H
ATOM   1336 2HD2 LEU A  90      12.910  67.330  46.400  1.00  0.00           H
ATOM   1337 3HD2 LEU A  90      11.150  67.060  46.200  1.00  0.00           H
ATOM   1338  C   LEU A  90      14.040  67.010  42.060  1.00  0.00           C
ATOM   1339  O   LEU A  90      15.170  66.810  42.530  1.00  0.00           O
ATOM   1340  N   LYS A  91      13.770  68.050  41.200  1.00  0.00           N
ATOM   1341  HN  LYS A  91      12.870  68.230  40.820  1.00  0.00           H
ATOM   1342  CA  LYS A  91      14.670  69.110  40.800  1.00  0.00           C
ATOM   1343  HA  LYS A  91      15.700  68.870  41.000  1.00  0.00           H
ATOM   1344  CB  LYS A  91      14.510  69.490  39.310  1.00  0.00           C
ATOM   1345  HB1 LYS A  91      14.990  70.460  39.050  1.00  0.00           H
ATOM   1346  HB2 LYS A  91      13.420  69.550  39.090  1.00  0.00           H
ATOM   1347  CG  LYS A  91      14.910  68.290  38.500  1.00  0.00           C
ATOM   1348  HG1 LYS A  91      14.290  67.390  38.700  1.00  0.00           H
ATOM   1349  HG2 LYS A  91      15.940  68.070  38.870  1.00  0.00           H
ATOM   1350  CD  LYS A  91      14.910  68.610  36.950  1.00  0.00           C
ATOM   1351  HD1 LYS A  91      15.170  67.770  36.260  1.00  0.00           H
ATOM   1352  HD2 LYS A  91      15.730  69.350  36.780  1.00  0.00           H
ATOM   1353  CE  LYS A  91      13.630  69.270  36.430  1.00  0.00           C
ATOM   1354  HE1 LYS A  91      13.030  69.950  37.080  1.00  0.00           H
ATOM   1355  HE2 LYS A  91      12.980  68.400  36.210  1.00  0.00           H
ATOM   1356  NZ  LYS A  91      13.870  69.920  35.110  1.00  0.00           N
ATOM   1357  HZ1 LYS A  91      14.240  69.230  34.440  1.00  0.00           H
ATOM   1358  HZ2 LYS A  91      14.460  70.780  35.200  1.00  0.00           H
ATOM   1359  HZ3 LYS A  91      12.950  70.190  34.720  1.00  0.00           H
ATOM   1360  C   LYS A  91      14.310  70.300  41.630  1.00  0.00           C
ATOM   1361  O   LYS A  91      13.270  70.890  41.460  1.00  0.00           O
ATOM   1362  N   LEU A  92      15.280  70.750  42.530  1.00  0.00           N
ATOM   1363  HN  LEU A  92      16.100  70.270  42.810  1.00  0.00           H
ATOM   1364  CA  LEU A  92      15.090  72.090  43.000  1.00  0.00           C
ATOM   1365  HA  LEU A  92      14.060  72.440  43.000  1.00  0.00           H
ATOM   1366  CB  LEU A  92      15.610  72.180  44.470  1.00  0.00           C
ATOM   1367  HB1 LEU A  92      15.300  73.170  44.880  1.00  0.00           H
ATOM   1368  HB2 LEU A  92      16.690  72.030  44.690  1.00  0.00           H
ATOM   1369  CG  LEU A  92      14.920  71.090  45.370  1.00  0.00           C
ATOM   1370  HG  LEU A  92      15.200  70.070  45.020  1.00  0.00           H
ATOM   1371  CD1 LEU A  92      15.490  71.350  46.850  1.00  0.00           C
ATOM   1372 1HD1 LEU A  92      16.600  71.310  46.780  1.00  0.00           H
ATOM   1373 2HD1 LEU A  92      15.170  70.550  47.550  1.00  0.00           H
ATOM   1374 3HD1 LEU A  92      15.230  72.410  47.060  1.00  0.00           H
ATOM   1375  CD2 LEU A  92      13.370  71.260  45.270  1.00  0.00           C
ATOM   1376 1HD2 LEU A  92      13.010  70.940  44.270  1.00  0.00           H
ATOM   1377 2HD2 LEU A  92      13.200  72.330  45.520  1.00  0.00           H
ATOM   1378 3HD2 LEU A  92      12.720  70.640  45.930  1.00  0.00           H
ATOM   1379  C   LEU A  92      15.850  72.970  42.090  1.00  0.00           C
ATOM   1380  O   LEU A  92      17.060  72.770  42.100  1.00  0.00           O
ATOM   1381  N   THR A  93      15.210  73.840  41.320  1.00  0.00           N
ATOM   1382  HN  THR A  93      14.220  73.750  41.260  1.00  0.00           H
ATOM   1383  CA  THR A  93      15.960  75.040  40.740  1.00  0.00           C
ATOM   1384  HA  THR A  93      16.840  74.720  40.200  1.00  0.00           H
ATOM   1385  CB  THR A  93      15.170  75.970  39.780  1.00  0.00           C
ATOM   1386  HB  THR A  93      14.330  76.390  40.370  1.00  0.00           H
ATOM   1387  OG1 THR A  93      14.560  75.390  38.680  1.00  0.00           O
ATOM   1388  HG1 THR A  93      13.920  74.800  39.090  1.00  0.00           H
ATOM   1389  CG2 THR A  93      16.020  77.130  39.200  1.00  0.00           C
ATOM   1390 1HG2 THR A  93      15.430  77.730  38.480  1.00  0.00           H
ATOM   1391 2HG2 THR A  93      17.030  76.950  38.770  1.00  0.00           H
ATOM   1392 3HG2 THR A  93      16.330  77.750  40.070  1.00  0.00           H
ATOM   1393  C   THR A  93      16.380  76.000  41.880  1.00  0.00           C
ATOM   1394  O   THR A  93      15.500  76.450  42.590  1.00  0.00           O
ATOM   1395  N   VAL A  94      17.680  76.370  42.050  1.00  0.00           N
ATOM   1396  HN  VAL A  94      18.330  76.100  41.350  1.00  0.00           H
ATOM   1397  CA  VAL A  94      18.210  77.080  43.170  1.00  0.00           C
ATOM   1398  HA  VAL A  94      17.310  77.420  43.670  1.00  0.00           H
ATOM   1399  CB  VAL A  94      19.110  76.340  44.170  1.00  0.00           C
ATOM   1400  HB  VAL A  94      19.430  77.020  44.990  1.00  0.00           H
ATOM   1401  CG1 VAL A  94      18.310  75.260  44.820  1.00  0.00           C
ATOM   1402 1HG1 VAL A  94      18.040  74.480  44.080  1.00  0.00           H
ATOM   1403 2HG1 VAL A  94      17.400  75.600  45.350  1.00  0.00           H
ATOM   1404 3HG1 VAL A  94      18.950  74.680  45.530  1.00  0.00           H
ATOM   1405  CG2 VAL A  94      20.380  75.770  43.440  1.00  0.00           C
ATOM   1406 1HG2 VAL A  94      20.080  74.990  42.710  1.00  0.00           H
ATOM   1407 2HG2 VAL A  94      21.150  75.440  44.180  1.00  0.00           H
ATOM   1408 3HG2 VAL A  94      20.910  76.590  42.910  1.00  0.00           H
ATOM   1409  C   VAL A  94      18.680  78.510  42.800  1.00  0.00           C
ATOM   1410  O   VAL A  94      19.050  78.710  41.640  1.00  0.00           O
ATOM   1411  N   ASP A  95      18.840  79.460  43.710  1.00  0.00           N
ATOM   1412  HN  ASP A  95      18.470  79.380  44.630  1.00  0.00           H
ATOM   1413  CA  ASP A  95      19.430  80.820  43.520  1.00  0.00           C
ATOM   1414  HA  ASP A  95      18.840  81.340  42.780  1.00  0.00           H
ATOM   1415  CB  ASP A  95      19.340  81.430  44.940  1.00  0.00           C
ATOM   1416  HB1 ASP A  95      19.960  80.750  45.570  1.00  0.00           H
ATOM   1417  HB2 ASP A  95      18.260  81.360  45.170  1.00  0.00           H
ATOM   1418  CG  ASP A  95      20.030  82.770  45.220  1.00  0.00           C
ATOM   1419  OD1 ASP A  95      20.360  83.600  44.270  1.00  0.00           O
ATOM   1420  OD2 ASP A  95      20.150  83.040  46.440  1.00  0.00           O
ATOM   1421  C   ASP A  95      20.870  80.970  42.920  1.00  0.00           C
ATOM   1422  O   ASP A  95      21.280  81.800  42.160  1.00  0.00           O
ATOM   1423  N   VAL A  96      21.770  80.040  43.390  1.00  0.00           N
ATOM   1424  HN  VAL A  96      21.470  79.310  44.000  1.00  0.00           H
ATOM   1425  CA  VAL A  96      23.250  80.130  43.300  1.00  0.00           C
ATOM   1426  HA  VAL A  96      23.510  81.120  42.970  1.00  0.00           H
ATOM   1427  CB  VAL A  96      23.770  79.810  44.690  1.00  0.00           C
ATOM   1428  HB  VAL A  96      23.330  78.890  45.140  1.00  0.00           H
ATOM   1429  CG1 VAL A  96      25.290  79.590  44.690  1.00  0.00           C
ATOM   1430 1HG1 VAL A  96      25.590  78.930  43.840  1.00  0.00           H
ATOM   1431 2HG1 VAL A  96      25.780  79.350  45.660  1.00  0.00           H
ATOM   1432 3HG1 VAL A  96      25.640  80.580  44.320  1.00  0.00           H
ATOM   1433  CG2 VAL A  96      23.460  80.940  45.620  1.00  0.00           C
ATOM   1434 1HG2 VAL A  96      23.960  81.860  45.260  1.00  0.00           H
ATOM   1435 2HG2 VAL A  96      23.790  80.650  46.640  1.00  0.00           H
ATOM   1436 3HG2 VAL A  96      22.380  81.180  45.690  1.00  0.00           H
ATOM   1437  C   VAL A  96      23.750  79.200  42.270  1.00  0.00           C
ATOM   1438  O   VAL A  96      23.600  77.980  42.410  1.00  0.00           O
ATOM   1439  N   ALA A  97      24.400  79.690  41.210  1.00  0.00           N
ATOM   1440  HN  ALA A  97      24.520  80.660  41.020  1.00  0.00           H
ATOM   1441  CA  ALA A  97      25.140  78.790  40.340  1.00  0.00           C
ATOM   1442  HA  ALA A  97      24.430  78.050  39.980  1.00  0.00           H
ATOM   1443  CB  ALA A  97      25.700  79.600  39.110  1.00  0.00           C
ATOM   1444  HB1 ALA A  97      26.230  80.480  39.530  1.00  0.00           H
ATOM   1445  HB2 ALA A  97      24.880  79.880  38.420  1.00  0.00           H
ATOM   1446  HB3 ALA A  97      26.430  79.030  38.490  1.00  0.00           H
ATOM   1447  C   ALA A  97      26.410  78.170  40.970  1.00  0.00           C
ATOM   1448  O   ALA A  97      27.180  78.850  41.560  1.00  0.00           O
ATOM   1449  N   ASN A  98      26.570  76.780  40.900  1.00  0.00           N
ATOM   1450  HN  ASN A  98      25.770  76.270  40.590  1.00  0.00           H
ATOM   1451  CA  ASN A  98      27.810  76.170  41.350  1.00  0.00           C
ATOM   1452  HA  ASN A  98      28.030  76.440  42.380  1.00  0.00           H
ATOM   1453  CB  ASN A  98      27.760  74.550  41.170  1.00  0.00           C
ATOM   1454  HB1 ASN A  98      27.700  74.350  40.080  1.00  0.00           H
ATOM   1455  HB2 ASN A  98      26.880  74.170  41.740  1.00  0.00           H
ATOM   1456  CG  ASN A  98      28.970  73.780  41.630  1.00  0.00           C
ATOM   1457  OD1 ASN A  98      29.930  74.370  42.140  1.00  0.00           O
ATOM   1458  ND2 ASN A  98      28.930  72.430  41.460  1.00  0.00           N
ATOM   1459 1HD2 ASN A  98      28.070  71.990  41.200  1.00  0.00           H
ATOM   1460 2HD2 ASN A  98      29.660  71.850  41.800  1.00  0.00           H
ATOM   1461  C   ASN A  98      28.920  76.690  40.490  1.00  0.00           C
ATOM   1462  O   ASN A  98      28.790  76.510  39.260  1.00  0.00           O
ATOM   1463  N   PRO A  99      30.020  77.290  41.010  1.00  0.00           N
ATOM   1464  CD  PRO A  99      30.340  77.700  42.410  1.00  0.00           C
ATOM   1465  HD1 PRO A  99      30.130  76.800  43.020  1.00  0.00           H
ATOM   1466  HD2 PRO A  99      29.540  78.460  42.570  1.00  0.00           H
ATOM   1467  CA  PRO A  99      31.110  77.700  40.130  1.00  0.00           C
ATOM   1468  HA  PRO A  99      30.720  78.180  39.250  1.00  0.00           H
ATOM   1469  CB  PRO A  99      31.900  78.770  40.930  1.00  0.00           C
ATOM   1470  HB1 PRO A  99      31.620  79.830  40.770  1.00  0.00           H
ATOM   1471  HB2 PRO A  99      32.970  78.550  40.770  1.00  0.00           H
ATOM   1472  CG  PRO A  99      31.680  78.330  42.420  1.00  0.00           C
ATOM   1473  HG1 PRO A  99      32.420  77.550  42.670  1.00  0.00           H
ATOM   1474  HG2 PRO A  99      31.860  79.200  43.080  1.00  0.00           H
ATOM   1475  C   PRO A  99      31.960  76.520  39.690  1.00  0.00           C
ATOM   1476  O   PRO A  99      32.860  76.610  38.830  1.00  0.00           O
ATOM   1477  N   SER A 100      31.710  75.320  40.280  1.00  0.00           N
ATOM   1478  HN  SER A 100      30.940  75.240  40.910  1.00  0.00           H
ATOM   1479  CA  SER A 100      32.600  74.220  40.160  1.00  0.00           C
ATOM   1480  HA  SER A 100      33.620  74.540  40.000  1.00  0.00           H
ATOM   1481  CB  SER A 100      32.960  73.630  41.580  1.00  0.00           C
ATOM   1482  HB1 SER A 100      33.850  72.960  41.520  1.00  0.00           H
ATOM   1483  HB2 SER A 100      32.120  72.990  41.930  1.00  0.00           H
ATOM   1484  OG  SER A 100      33.160  74.710  42.510  1.00  0.00           O
ATOM   1485  HG1 SER A 100      33.660  75.300  41.930  1.00  0.00           H
ATOM   1486  C   SER A 100      32.020  73.050  39.390  1.00  0.00           C
ATOM   1487  O   SER A 100      32.370  71.950  39.660  1.00  0.00           O
ATOM   1488  N   THR A 101      31.050  73.310  38.460  1.00  0.00           N
ATOM   1489  HN  THR A 101      30.750  74.260  38.400  1.00  0.00           H
ATOM   1490  CA  THR A 101      30.590  72.380  37.480  1.00  0.00           C
ATOM   1491  HA  THR A 101      30.230  71.490  37.970  1.00  0.00           H
ATOM   1492  CB  THR A 101      29.300  72.800  36.790  1.00  0.00           C
ATOM   1493  HB  THR A 101      29.540  73.520  35.980  1.00  0.00           H
ATOM   1494  OG1 THR A 101      28.440  73.580  37.610  1.00  0.00           O
ATOM   1495  HG1 THR A 101      27.920  73.940  36.880  1.00  0.00           H
ATOM   1496  CG2 THR A 101      28.570  71.590  36.190  1.00  0.00           C
ATOM   1497 1HG2 THR A 101      29.290  70.940  35.640  1.00  0.00           H
ATOM   1498 2HG2 THR A 101      27.660  71.890  35.630  1.00  0.00           H
ATOM   1499 3HG2 THR A 101      28.070  70.880  36.890  1.00  0.00           H
ATOM   1500  C   THR A 101      31.710  71.890  36.470  1.00  0.00           C
ATOM   1501  O   THR A 101      32.350  72.740  35.790  1.00  0.00           O
ATOM   1502  N   PRO A 102      31.890  70.500  36.290  1.00  0.00           N
ATOM   1503  CD  PRO A 102      31.480  69.490  37.230  1.00  0.00           C
ATOM   1504  HD1 PRO A 102      30.380  69.450  37.420  1.00  0.00           H
ATOM   1505  HD2 PRO A 102      32.080  69.760  38.120  1.00  0.00           H
ATOM   1506  CA  PRO A 102      32.700  69.900  35.200  1.00  0.00           C
ATOM   1507  HA  PRO A 102      33.590  70.450  34.940  1.00  0.00           H
ATOM   1508  CB  PRO A 102      33.210  68.560  35.760  1.00  0.00           C
ATOM   1509  HB1 PRO A 102      34.080  68.780  36.410  1.00  0.00           H
ATOM   1510  HB2 PRO A 102      33.290  67.730  35.030  1.00  0.00           H
ATOM   1511  CG  PRO A 102      32.120  68.140  36.730  1.00  0.00           C
ATOM   1512  HG1 PRO A 102      31.330  67.500  36.280  1.00  0.00           H
ATOM   1513  HG2 PRO A 102      32.470  67.520  37.580  1.00  0.00           H
ATOM   1514  C   PRO A 102      31.850  69.650  33.930  1.00  0.00           C
ATOM   1515  O   PRO A 102      30.640  69.740  33.890  1.00  0.00           O
ATOM   1516  N   ALA A 103      32.480  69.330  32.780  1.00  0.00           N
ATOM   1517  HN  ALA A 103      33.460  69.330  32.640  1.00  0.00           H
ATOM   1518  CA  ALA A 103      31.660  68.850  31.690  1.00  0.00           C
ATOM   1519  HA  ALA A 103      30.820  69.530  31.620  1.00  0.00           H
ATOM   1520  CB  ALA A 103      32.510  68.860  30.340  1.00  0.00           C
ATOM   1521  HB1 ALA A 103      33.310  68.110  30.500  1.00  0.00           H
ATOM   1522  HB2 ALA A 103      32.990  69.850  30.160  1.00  0.00           H
ATOM   1523  HB3 ALA A 103      31.880  68.580  29.480  1.00  0.00           H
ATOM   1524  C   ALA A 103      31.120  67.440  32.040  1.00  0.00           C
ATOM   1525  O   ALA A 103      31.850  66.520  32.610  1.00  0.00           O
ATOM   1526  N   TYR A 104      29.780  67.210  31.730  1.00  0.00           N
ATOM   1527  HN  TYR A 104      29.250  67.950  31.310  1.00  0.00           H
ATOM   1528  CA  TYR A 104      29.070  66.010  32.090  1.00  0.00           C
ATOM   1529  HA  TYR A 104      29.710  65.180  32.360  1.00  0.00           H
ATOM   1530  CB  TYR A 104      28.230  66.340  33.470  1.00  0.00           C
ATOM   1531  HB1 TYR A 104      29.020  66.770  34.120  1.00  0.00           H
ATOM   1532  HB2 TYR A 104      27.900  65.360  33.870  1.00  0.00           H
ATOM   1533  CG  TYR A 104      27.130  67.320  33.440  1.00  0.00           C
ATOM   1534  CD1 TYR A 104      27.410  68.620  33.790  1.00  0.00           C
ATOM   1535  HD1 TYR A 104      28.380  68.850  34.210  1.00  0.00           H
ATOM   1536  CE1 TYR A 104      26.460  69.630  33.650  1.00  0.00           C
ATOM   1537  HE1 TYR A 104      26.820  70.630  33.850  1.00  0.00           H
ATOM   1538  CZ  TYR A 104      25.200  69.320  33.080  1.00  0.00           C
ATOM   1539  OH  TYR A 104      24.310  70.220  32.640  1.00  0.00           O
ATOM   1540  HH  TYR A 104      24.520  71.030  33.120  1.00  0.00           H
ATOM   1541  CD2 TYR A 104      25.890  66.950  32.880  1.00  0.00           C
ATOM   1542  HD2 TYR A 104      25.580  66.080  32.320  1.00  0.00           H
ATOM   1543  CE2 TYR A 104      24.940  67.980  32.720  1.00  0.00           C
ATOM   1544  HE2 TYR A 104      24.070  67.580  32.230  1.00  0.00           H
ATOM   1545  C   TYR A 104      28.070  65.490  31.070  1.00  0.00           C
ATOM   1546  O   TYR A 104      27.700  66.200  30.120  1.00  0.00           O
ATOM   1547  N   THR A 105      27.600  64.240  31.210  1.00  0.00           N
ATOM   1548  HN  THR A 105      27.920  63.710  31.990  1.00  0.00           H
ATOM   1549  CA  THR A 105      26.620  63.590  30.280  1.00  0.00           C
ATOM   1550  HA  THR A 105      25.990  64.400  29.910  1.00  0.00           H
ATOM   1551  CB  THR A 105      27.200  62.710  29.210  1.00  0.00           C
ATOM   1552  HB  THR A 105      28.290  62.640  29.430  1.00  0.00           H
ATOM   1553  OG1 THR A 105      27.000  63.320  27.930  1.00  0.00           O
ATOM   1554  HG1 THR A 105      27.730  63.900  27.690  1.00  0.00           H
ATOM   1555  CG2 THR A 105      26.690  61.240  29.040  1.00  0.00           C
ATOM   1556 1HG2 THR A 105      25.720  61.220  28.510  1.00  0.00           H
ATOM   1557 2HG2 THR A 105      26.440  60.820  30.040  1.00  0.00           H
ATOM   1558 3HG2 THR A 105      27.340  60.540  28.470  1.00  0.00           H
ATOM   1559  C   THR A 105      25.690  62.870  31.330  1.00  0.00           C
ATOM   1560  O   THR A 105      26.190  62.440  32.380  1.00  0.00           O
ATOM   1561  N   PHE A 106      24.430  62.800  31.050  1.00  0.00           N
ATOM   1562  HN  PHE A 106      24.160  63.400  30.300  1.00  0.00           H
ATOM   1563  CA  PHE A 106      23.490  61.870  31.660  1.00  0.00           C
ATOM   1564  HA  PHE A 106      23.800  61.590  32.660  1.00  0.00           H
ATOM   1565  CB  PHE A 106      22.040  62.430  31.910  1.00  0.00           C
ATOM   1566  HB1 PHE A 106      21.440  61.690  32.490  1.00  0.00           H
ATOM   1567  HB2 PHE A 106      21.530  62.450  30.930  1.00  0.00           H
ATOM   1568  CG  PHE A 106      22.020  63.670  32.790  1.00  0.00           C
ATOM   1569  CD1 PHE A 106      23.110  64.020  33.650  1.00  0.00           C
ATOM   1570  HD1 PHE A 106      23.920  63.300  33.670  1.00  0.00           H
ATOM   1571  CE1 PHE A 106      23.010  65.060  34.550  1.00  0.00           C
ATOM   1572  HE1 PHE A 106      23.810  65.250  35.250  1.00  0.00           H
ATOM   1573  CZ  PHE A 106      21.860  65.930  34.530  1.00  0.00           C
ATOM   1574  HZ  PHE A 106      21.810  66.770  35.210  1.00  0.00           H
ATOM   1575  CD2 PHE A 106      20.790  64.430  32.900  1.00  0.00           C
ATOM   1576  HD2 PHE A 106      19.960  64.150  32.270  1.00  0.00           H
ATOM   1577  CE2 PHE A 106      20.790  65.570  33.720  1.00  0.00           C
ATOM   1578  HE2 PHE A 106      19.860  66.120  33.760  1.00  0.00           H
ATOM   1579  C   PHE A 106      23.420  60.620  30.820  1.00  0.00           C
ATOM   1580  O   PHE A 106      23.150  60.690  29.630  1.00  0.00           O
ATOM   1581  N   THR A 107      23.590  59.420  31.400  1.00  0.00           N
ATOM   1582  HN  THR A 107      23.790  59.310  32.370  1.00  0.00           H
ATOM   1583  CA  THR A 107      23.510  58.140  30.600  1.00  0.00           C
ATOM   1584  HA  THR A 107      22.750  58.360  29.870  1.00  0.00           H
ATOM   1585  CB  THR A 107      24.760  57.960  29.830  1.00  0.00           C
ATOM   1586  HB  THR A 107      25.190  58.910  29.460  1.00  0.00           H
ATOM   1587  OG1 THR A 107      24.560  57.050  28.780  1.00  0.00           O
ATOM   1588  HG1 THR A 107      23.850  57.420  28.250  1.00  0.00           H
ATOM   1589  CG2 THR A 107      25.870  57.350  30.690  1.00  0.00           C
ATOM   1590 1HG2 THR A 107      25.960  57.970  31.610  1.00  0.00           H
ATOM   1591 2HG2 THR A 107      26.820  57.360  30.110  1.00  0.00           H
ATOM   1592 3HG2 THR A 107      25.730  56.290  30.970  1.00  0.00           H
ATOM   1593  C   THR A 107      23.000  56.930  31.350  1.00  0.00           C
ATOM   1594  O   THR A 107      22.670  57.030  32.490  1.00  0.00           O
ATOM   1595  N   THR A 108      22.730  55.850  30.680  1.00  0.00           N
ATOM   1596  HN  THR A 108      22.960  55.820  29.710  1.00  0.00           H
ATOM   1597  CA  THR A 108      22.030  54.710  31.390  1.00  0.00           C
ATOM   1598  HA  THR A 108      21.790  54.940  32.420  1.00  0.00           H
ATOM   1599  CB  THR A 108      20.660  54.370  30.800  1.00  0.00           C
ATOM   1600  HB  THR A 108      20.150  55.360  30.760  1.00  0.00           H
ATOM   1601  OG1 THR A 108      19.960  53.460  31.660  1.00  0.00           O
ATOM   1602  HG1 THR A 108      19.080  53.820  31.530  1.00  0.00           H
ATOM   1603  CG2 THR A 108      20.640  53.710  29.430  1.00  0.00           C
ATOM   1604 1HG2 THR A 108      19.580  53.530  29.130  1.00  0.00           H
ATOM   1605 2HG2 THR A 108      21.170  52.750  29.570  1.00  0.00           H
ATOM   1606 3HG2 THR A 108      21.190  54.250  28.640  1.00  0.00           H
ATOM   1607  C   THR A 108      22.940  53.440  31.420  1.00  0.00           C
ATOM   1608  O   THR A 108      23.640  53.150  30.460  1.00  0.00           O
ATOM   1609  N   VAL A 109      23.000  52.690  32.510  1.00  0.00           N
ATOM   1610  HN  VAL A 109      22.510  52.880  33.360  1.00  0.00           H
ATOM   1611  CA  VAL A 109      24.000  51.620  32.610  1.00  0.00           C
ATOM   1612  HA  VAL A 109      24.900  51.840  32.050  1.00  0.00           H
ATOM   1613  CB  VAL A 109      24.440  51.470  34.020  1.00  0.00           C
ATOM   1614  HB  VAL A 109      23.570  51.330  34.690  1.00  0.00           H
ATOM   1615  CG1 VAL A 109      25.410  50.290  34.250  1.00  0.00           C
ATOM   1616 1HG1 VAL A 109      26.220  50.150  33.490  1.00  0.00           H
ATOM   1617 2HG1 VAL A 109      24.860  49.330  34.350  1.00  0.00           H
ATOM   1618 3HG1 VAL A 109      25.940  50.420  35.210  1.00  0.00           H
ATOM   1619  CG2 VAL A 109      25.100  52.690  34.540  1.00  0.00           C
ATOM   1620 1HG2 VAL A 109      24.410  53.560  34.560  1.00  0.00           H
ATOM   1621 2HG2 VAL A 109      25.960  52.990  33.900  1.00  0.00           H
ATOM   1622 3HG2 VAL A 109      25.660  52.530  35.490  1.00  0.00           H
ATOM   1623  C   VAL A 109      23.460  50.280  32.120  1.00  0.00           C
ATOM   1624  O   VAL A 109      22.340  49.840  32.530  1.00  0.00           O
ATOM   1625  N   LYS A 110      24.190  49.580  31.190  1.00  0.00           N
ATOM   1626  HN  LYS A 110      25.040  49.920  30.790  1.00  0.00           H
ATOM   1627  CA  LYS A 110      23.860  48.350  30.580  1.00  0.00           C
ATOM   1628  HA  LYS A 110      22.840  48.500  30.260  1.00  0.00           H
ATOM   1629  CB  LYS A 110      24.680  48.100  29.320  1.00  0.00           C
ATOM   1630  HB1 LYS A 110      24.490  47.120  28.830  1.00  0.00           H
ATOM   1631  HB2 LYS A 110      25.750  48.030  29.610  1.00  0.00           H
ATOM   1632  CG  LYS A 110      24.530  49.200  28.220  1.00  0.00           C
ATOM   1633  HG1 LYS A 110      25.310  49.960  28.430  1.00  0.00           H
ATOM   1634  HG2 LYS A 110      23.520  49.640  28.200  1.00  0.00           H
ATOM   1635  CD  LYS A 110      24.780  48.560  26.820  1.00  0.00           C
ATOM   1636  HD1 LYS A 110      23.950  47.970  26.380  1.00  0.00           H
ATOM   1637  HD2 LYS A 110      25.640  47.860  26.930  1.00  0.00           H
ATOM   1638  CE  LYS A 110      25.070  49.650  25.740  1.00  0.00           C
ATOM   1639  HE1 LYS A 110      25.420  49.150  24.810  1.00  0.00           H
ATOM   1640  HE2 LYS A 110      25.970  50.230  26.030  1.00  0.00           H
ATOM   1641  NZ  LYS A 110      23.980  50.560  25.560  1.00  0.00           N
ATOM   1642  HZ1 LYS A 110      23.200  50.080  25.060  1.00  0.00           H
ATOM   1643  HZ2 LYS A 110      24.290  51.240  24.850  1.00  0.00           H
ATOM   1644  HZ3 LYS A 110      23.650  50.960  26.460  1.00  0.00           H
ATOM   1645  C   LYS A 110      23.880  47.140  31.540  1.00  0.00           C
ATOM   1646  O   LYS A 110      24.630  47.120  32.530  1.00  0.00           O
ATOM   1647  N   PRO A 111      23.180  46.060  31.300  1.00  0.00           N
ATOM   1648  CD  PRO A 111      21.880  46.110  30.650  1.00  0.00           C
ATOM   1649  HD1 PRO A 111      21.820  45.830  29.580  1.00  0.00           H
ATOM   1650  HD2 PRO A 111      21.380  47.080  30.870  1.00  0.00           H
ATOM   1651  CA  PRO A 111      23.400  44.780  31.900  1.00  0.00           C
ATOM   1652  HA  PRO A 111      23.210  44.880  32.960  1.00  0.00           H
ATOM   1653  CB  PRO A 111      22.250  43.920  31.450  1.00  0.00           C
ATOM   1654  HB1 PRO A 111      21.970  43.120  32.180  1.00  0.00           H
ATOM   1655  HB2 PRO A 111      22.430  43.410  30.480  1.00  0.00           H
ATOM   1656  CG  PRO A 111      21.060  44.930  31.270  1.00  0.00           C
ATOM   1657  HG1 PRO A 111      20.200  44.520  30.710  1.00  0.00           H
ATOM   1658  HG2 PRO A 111      20.750  45.300  32.270  1.00  0.00           H
ATOM   1659  C   PRO A 111      24.790  44.250  31.740  1.00  0.00           C
ATOM   1660  O   PRO A 111      25.150  43.770  30.660  1.00  0.00           O
ATOM   1661  N   GLY A 112      25.570  44.250  32.880  1.00  0.00           N
ATOM   1662  HN  GLY A 112      25.160  44.440  33.780  1.00  0.00           H
ATOM   1663  CA  GLY A 112      26.890  43.640  32.900  1.00  0.00           C
ATOM   1664  HA1 GLY A 112      26.990  42.980  32.050  1.00  0.00           H
ATOM   1665  HA2 GLY A 112      26.950  43.070  33.810  1.00  0.00           H
ATOM   1666  C   GLY A 112      28.030  44.620  32.900  1.00  0.00           C
ATOM   1667  O   GLY A 112      29.200  44.280  32.930  1.00  0.00           O
ATOM   1668  N   ALA A 113      27.600  45.860  32.620  1.00  0.00           N
ATOM   1669  HN  ALA A 113      26.610  45.980  32.580  1.00  0.00           H
ATOM   1670  CA  ALA A 113      28.520  47.020  32.700  1.00  0.00           C
ATOM   1671  HA  ALA A 113      29.410  46.630  32.240  1.00  0.00           H
ATOM   1672  CB  ALA A 113      27.990  48.140  31.800  1.00  0.00           C
ATOM   1673  HB1 ALA A 113      28.660  49.030  31.770  1.00  0.00           H
ATOM   1674  HB2 ALA A 113      27.040  48.590  32.160  1.00  0.00           H
ATOM   1675  HB3 ALA A 113      27.830  47.910  30.720  1.00  0.00           H
ATOM   1676  C   ALA A 113      28.860  47.520  34.140  1.00  0.00           C
ATOM   1677  O   ALA A 113      28.140  47.440  35.140  1.00  0.00           O
ATOM   1678  N   ALA A 114      30.140  47.920  34.210  1.00  0.00           N
ATOM   1679  HN  ALA A 114      30.700  48.040  33.390  1.00  0.00           H
ATOM   1680  CA  ALA A 114      30.820  48.680  35.330  1.00  0.00           C
ATOM   1681  HA  ALA A 114      30.280  48.340  36.200  1.00  0.00           H
ATOM   1682  CB  ALA A 114      32.330  48.430  35.350  1.00  0.00           C
ATOM   1683  HB1 ALA A 114      32.480  47.330  35.280  1.00  0.00           H
ATOM   1684  HB2 ALA A 114      32.810  48.850  36.260  1.00  0.00           H
ATOM   1685  HB3 ALA A 114      32.750  49.020  34.510  1.00  0.00           H
ATOM   1686  C   ALA A 114      30.540  50.210  35.300  1.00  0.00           C
ATOM   1687  O   ALA A 114      30.420  50.830  34.200  1.00  0.00           O
ATOM   1688  N   PHE A 115      30.410  50.790  36.470  1.00  0.00           N
ATOM   1689  HN  PHE A 115      30.500  50.250  37.300  1.00  0.00           H
ATOM   1690  CA  PHE A 115      30.490  52.220  36.660  1.00  0.00           C
ATOM   1691  HA  PHE A 115      31.220  52.700  36.040  1.00  0.00           H
ATOM   1692  CB  PHE A 115      29.170  52.940  36.340  1.00  0.00           C
ATOM   1693  HB1 PHE A 115      28.840  52.710  35.300  1.00  0.00           H
ATOM   1694  HB2 PHE A 115      29.300  54.040  36.400  1.00  0.00           H
ATOM   1695  CG  PHE A 115      28.100  52.690  37.420  1.00  0.00           C
ATOM   1696  CD1 PHE A 115      27.560  51.440  37.230  1.00  0.00           C
ATOM   1697  HD1 PHE A 115      27.940  50.760  36.470  1.00  0.00           H
ATOM   1698  CE1 PHE A 115      26.380  51.090  37.880  1.00  0.00           C
ATOM   1699  HE1 PHE A 115      25.940  50.110  37.750  1.00  0.00           H
ATOM   1700  CZ  PHE A 115      25.870  51.940  38.860  1.00  0.00           C
ATOM   1701  HZ  PHE A 115      25.100  51.480  39.470  1.00  0.00           H
ATOM   1702  CD2 PHE A 115      27.610  53.530  38.370  1.00  0.00           C
ATOM   1703  HD2 PHE A 115      28.120  54.480  38.520  1.00  0.00           H
ATOM   1704  CE2 PHE A 115      26.500  53.120  39.180  1.00  0.00           C
ATOM   1705  HE2 PHE A 115      26.130  53.730  39.990  1.00  0.00           H
ATOM   1706  C   PHE A 115      30.930  52.290  38.100  1.00  0.00           C
ATOM   1707  O   PHE A 115      30.860  51.340  38.890  1.00  0.00           O
ATOM   1708  N   SER A 116      31.520  53.460  38.470  1.00  0.00           N
ATOM   1709  HN  SER A 116      31.460  54.260  37.890  1.00  0.00           H
ATOM   1710  CA  SER A 116      31.910  53.710  39.880  1.00  0.00           C
ATOM   1711  HA  SER A 116      31.970  52.770  40.410  1.00  0.00           H
ATOM   1712  CB  SER A 116      33.140  54.540  40.040  1.00  0.00           C
ATOM   1713  HB1 SER A 116      33.270  54.660  41.140  1.00  0.00           H
ATOM   1714  HB2 SER A 116      33.080  55.530  39.540  1.00  0.00           H
ATOM   1715  OG  SER A 116      34.290  53.960  39.440  1.00  0.00           O
ATOM   1716  HG1 SER A 116      34.040  53.620  38.580  1.00  0.00           H
ATOM   1717  C   SER A 116      30.810  54.460  40.690  1.00  0.00           C
ATOM   1718  O   SER A 116      29.930  55.130  40.050  1.00  0.00           O
ATOM   1719  N   VAL A 117      30.870  54.330  42.070  1.00  0.00           N
ATOM   1720  HN  VAL A 117      31.620  53.740  42.360  1.00  0.00           H
ATOM   1721  CA  VAL A 117      29.990  55.070  42.990  1.00  0.00           C
ATOM   1722  HA  VAL A 117      29.540  55.860  42.410  1.00  0.00           H
ATOM   1723  CB  VAL A 117      29.090  54.060  43.690  1.00  0.00           C
ATOM   1724  HB  VAL A 117      29.780  53.310  44.110  1.00  0.00           H
ATOM   1725  CG1 VAL A 117      28.080  54.730  44.690  1.00  0.00           C
ATOM   1726 1HG1 VAL A 117      27.270  54.030  45.000  1.00  0.00           H
ATOM   1727 2HG1 VAL A 117      27.610  55.610  44.190  1.00  0.00           H
ATOM   1728 3HG1 VAL A 117      28.560  55.120  45.610  1.00  0.00           H
ATOM   1729  CG2 VAL A 117      28.310  53.320  42.630  1.00  0.00           C
ATOM   1730 1HG2 VAL A 117      27.680  52.580  43.170  1.00  0.00           H
ATOM   1731 2HG2 VAL A 117      28.840  52.770  41.830  1.00  0.00           H
ATOM   1732 3HG2 VAL A 117      27.730  54.140  42.170  1.00  0.00           H
ATOM   1733  C   VAL A 117      30.880  55.920  43.950  1.00  0.00           C
ATOM   1734  O   VAL A 117      31.930  55.520  44.550  1.00  0.00           O
ATOM   1735  N   LEU A 118      30.390  57.100  44.190  1.00  0.00           N
ATOM   1736  HN  LEU A 118      29.590  57.430  43.680  1.00  0.00           H
ATOM   1737  CA  LEU A 118      30.840  57.890  45.320  1.00  0.00           C
ATOM   1738  HA  LEU A 118      31.650  57.450  45.890  1.00  0.00           H
ATOM   1739  CB  LEU A 118      31.180  59.250  44.650  1.00  0.00           C
ATOM   1740  HB1 LEU A 118      30.400  59.790  44.080  1.00  0.00           H
ATOM   1741  HB2 LEU A 118      31.960  59.110  43.880  1.00  0.00           H
ATOM   1742  CG  LEU A 118      31.710  60.410  45.700  1.00  0.00           C
ATOM   1743  HG  LEU A 118      31.000  60.500  46.550  1.00  0.00           H
ATOM   1744  CD1 LEU A 118      33.140  60.140  46.220  1.00  0.00           C
ATOM   1745 1HD1 LEU A 118      33.200  59.190  46.790  1.00  0.00           H
ATOM   1746 2HD1 LEU A 118      33.490  61.000  46.830  1.00  0.00           H
ATOM   1747 3HD1 LEU A 118      33.790  59.990  45.330  1.00  0.00           H
ATOM   1748  CD2 LEU A 118      31.540  61.760  45.030  1.00  0.00           C
ATOM   1749 1HD2 LEU A 118      32.000  62.580  45.620  1.00  0.00           H
ATOM   1750 2HD2 LEU A 118      30.460  61.940  44.860  1.00  0.00           H
ATOM   1751 3HD2 LEU A 118      32.130  61.830  44.090  1.00  0.00           H
ATOM   1752  C   LEU A 118      29.660  57.960  46.260  1.00  0.00           C
ATOM   1753  O   LEU A 118      28.730  58.720  46.040  1.00  0.00           O
ATOM   1754  N   ALA A 119      29.720  57.250  47.410  1.00  0.00           N
ATOM   1755  HN  ALA A 119      30.470  56.660  47.710  1.00  0.00           H
ATOM   1756  CA  ALA A 119      28.720  57.290  48.460  1.00  0.00           C
ATOM   1757  HA  ALA A 119      27.760  57.580  48.070  1.00  0.00           H
ATOM   1758  CB  ALA A 119      28.550  56.040  49.310  1.00  0.00           C
ATOM   1759  HB1 ALA A 119      28.350  55.190  48.620  1.00  0.00           H
ATOM   1760  HB2 ALA A 119      27.740  56.230  50.040  1.00  0.00           H
ATOM   1761  HB3 ALA A 119      29.490  55.760  49.840  1.00  0.00           H
ATOM   1762  C   ALA A 119      28.810  58.580  49.290  1.00  0.00           C
ATOM   1763  O   ALA A 119      29.920  59.150  49.460  1.00  0.00           O
ATOM   1764  N   CYS A 120      27.740  59.030  49.880  1.00  0.00           N
ATOM   1765  HN  CYS A 120      26.930  58.450  49.870  1.00  0.00           H
ATOM   1766  CA  CYS A 120      27.730  60.310  50.460  1.00  0.00           C
ATOM   1767  HA  CYS A 120      28.670  60.630  50.890  1.00  0.00           H
ATOM   1768  CB  CYS A 120      27.220  61.280  49.390  1.00  0.00           C
ATOM   1769  HB1 CYS A 120      26.350  60.850  48.850  1.00  0.00           H
ATOM   1770  HB2 CYS A 120      28.100  61.280  48.710  1.00  0.00           H
ATOM   1771  SG  CYS A 120      27.130  63.080  49.800  1.00  0.00           S
ATOM   1772  HG1 CYS A 120      26.310  62.690  50.760  1.00  0.00           H
ATOM   1773  C   CYS A 120      26.840  60.270  51.720  1.00  0.00           C
ATOM   1774  O   CYS A 120      26.120  59.280  51.930  1.00  0.00           O
ATOM   1775  N   TYR A 121      26.960  61.120  52.740  1.00  0.00           N
ATOM   1776  HN  TYR A 121      27.750  61.730  52.750  1.00  0.00           H
ATOM   1777  CA  TYR A 121      26.240  61.070  53.980  1.00  0.00           C
ATOM   1778  HA  TYR A 121      25.190  60.860  53.840  1.00  0.00           H
ATOM   1779  CB  TYR A 121      26.770  60.120  55.060  1.00  0.00           C
ATOM   1780  HB1 TYR A 121      27.820  60.400  55.290  1.00  0.00           H
ATOM   1781  HB2 TYR A 121      26.800  59.070  54.710  1.00  0.00           H
ATOM   1782  CG  TYR A 121      25.800  60.090  56.260  1.00  0.00           C
ATOM   1783  CD1 TYR A 121      25.810  60.980  57.380  1.00  0.00           C
ATOM   1784  HD1 TYR A 121      26.550  61.760  57.440  1.00  0.00           H
ATOM   1785  CE1 TYR A 121      24.910  60.850  58.400  1.00  0.00           C
ATOM   1786  HE1 TYR A 121      24.950  61.460  59.290  1.00  0.00           H
ATOM   1787  CZ  TYR A 121      23.920  59.950  58.390  1.00  0.00           C
ATOM   1788  OH  TYR A 121      22.950  59.810  59.380  1.00  0.00           O
ATOM   1789  HH  TYR A 121      22.510  58.980  59.180  1.00  0.00           H
ATOM   1790  CD2 TYR A 121      24.770  59.090  56.340  1.00  0.00           C
ATOM   1791  HD2 TYR A 121      24.760  58.330  55.570  1.00  0.00           H
ATOM   1792  CE2 TYR A 121      23.820  59.100  57.320  1.00  0.00           C
ATOM   1793  HE2 TYR A 121      23.000  58.400  57.290  1.00  0.00           H
ATOM   1794  C   TYR A 121      26.220  62.520  54.480  1.00  0.00           C
ATOM   1795  O   TYR A 121      27.280  63.100  54.840  1.00  0.00           O
ATOM   1796  N   ASN A 122      24.980  63.120  54.560  1.00  0.00           N
ATOM   1797  HN  ASN A 122      24.210  62.490  54.490  1.00  0.00           H
ATOM   1798  CA  ASN A 122      24.610  64.520  54.660  1.00  0.00           C
ATOM   1799  HA  ASN A 122      23.650  64.520  54.180  1.00  0.00           H
ATOM   1800  CB  ASN A 122      24.380  64.740  56.130  1.00  0.00           C
ATOM   1801  HB1 ASN A 122      24.310  65.850  56.140  1.00  0.00           H
ATOM   1802  HB2 ASN A 122      25.330  64.420  56.600  1.00  0.00           H
ATOM   1803  CG  ASN A 122      23.180  64.070  56.580  1.00  0.00           C
ATOM   1804  OD1 ASN A 122      22.280  63.570  55.880  1.00  0.00           O
ATOM   1805  ND2 ASN A 122      23.040  64.110  57.890  1.00  0.00           N
ATOM   1806 1HD2 ASN A 122      22.170  63.850  58.300  1.00  0.00           H
ATOM   1807 2HD2 ASN A 122      23.680  64.630  58.470  1.00  0.00           H
ATOM   1808  C   ASN A 122      25.520  65.580  53.970  1.00  0.00           C
ATOM   1809  O   ASN A 122      26.040  66.520  54.530  1.00  0.00           O
ATOM   1810  N   GLY A 123      25.720  65.390  52.630  1.00  0.00           N
ATOM   1811  HN  GLY A 123      25.360  64.590  52.160  1.00  0.00           H
ATOM   1812  CA  GLY A 123      26.570  66.220  51.830  1.00  0.00           C
ATOM   1813  HA1 GLY A 123      26.440  67.270  52.070  1.00  0.00           H
ATOM   1814  HA2 GLY A 123      26.310  65.950  50.820  1.00  0.00           H
ATOM   1815  C   GLY A 123      28.050  65.940  51.910  1.00  0.00           C
ATOM   1816  O   GLY A 123      28.820  66.600  51.260  1.00  0.00           O
ATOM   1817  N   ARG A 124      28.520  65.030  52.770  1.00  0.00           N
ATOM   1818  HN  ARG A 124      27.930  64.570  53.430  1.00  0.00           H
ATOM   1819  CA  ARG A 124      29.910  64.710  52.700  1.00  0.00           C
ATOM   1820  HA  ARG A 124      30.490  65.460  52.160  1.00  0.00           H
ATOM   1821  CB  ARG A 124      30.560  64.630  54.160  1.00  0.00           C
ATOM   1822  HB1 ARG A 124      31.640  64.400  54.030  1.00  0.00           H
ATOM   1823  HB2 ARG A 124      30.080  63.860  54.800  1.00  0.00           H
ATOM   1824  CG  ARG A 124      30.400  65.900  55.100  1.00  0.00           C
ATOM   1825  HG1 ARG A 124      31.070  65.850  55.990  1.00  0.00           H
ATOM   1826  HG2 ARG A 124      29.360  66.000  55.490  1.00  0.00           H
ATOM   1827  CD  ARG A 124      30.750  67.230  54.420  1.00  0.00           C
ATOM   1828  HD1 ARG A 124      30.350  68.160  54.880  1.00  0.00           H
ATOM   1829  HD2 ARG A 124      30.460  67.250  53.350  1.00  0.00           H
ATOM   1830  NE  ARG A 124      32.290  67.220  54.360  1.00  0.00           N
ATOM   1831  HE  ARG A 124      32.770  66.820  53.580  1.00  0.00           H
ATOM   1832  CZ  ARG A 124      33.030  67.960  55.180  1.00  0.00           C
ATOM   1833  NH1 ARG A 124      32.760  68.760  56.270  1.00  0.00           N
ATOM   1834 1HH1 ARG A 124      31.850  68.950  56.630  1.00  0.00           H
ATOM   1835 2HH1 ARG A 124      33.550  69.300  56.540  1.00  0.00           H
ATOM   1836  NH2 ARG A 124      34.270  68.120  54.890  1.00  0.00           N
ATOM   1837 1HH2 ARG A 124      34.620  67.710  54.050  1.00  0.00           H
ATOM   1838 2HH2 ARG A 124      34.720  68.710  55.560  1.00  0.00           H
ATOM   1839  C   ARG A 124      30.020  63.320  52.060  1.00  0.00           C
ATOM   1840  O   ARG A 124      29.400  62.360  52.510  1.00  0.00           O
ATOM   1841  N   PRO A 125      30.820  63.180  51.020  1.00  0.00           N
ATOM   1842  CD  PRO A 125      31.130  64.290  50.030  1.00  0.00           C
ATOM   1843  HD1 PRO A 125      31.870  64.950  50.530  1.00  0.00           H
ATOM   1844  HD2 PRO A 125      30.210  64.870  49.800  1.00  0.00           H
ATOM   1845  CA  PRO A 125      31.370  61.870  50.570  1.00  0.00           C
ATOM   1846  HA  PRO A 125      30.580  61.360  50.040  1.00  0.00           H
ATOM   1847  CB  PRO A 125      32.390  62.300  49.460  1.00  0.00           C
ATOM   1848  HB1 PRO A 125      32.610  61.420  48.810  1.00  0.00           H
ATOM   1849  HB2 PRO A 125      33.280  62.630  50.030  1.00  0.00           H
ATOM   1850  CG  PRO A 125      31.720  63.560  48.790  1.00  0.00           C
ATOM   1851  HG1 PRO A 125      32.410  64.160  48.150  1.00  0.00           H
ATOM   1852  HG2 PRO A 125      30.850  63.350  48.140  1.00  0.00           H
ATOM   1853  C   PRO A 125      31.910  60.930  51.590  1.00  0.00           C
ATOM   1854  O   PRO A 125      32.670  61.310  52.490  1.00  0.00           O
ATOM   1855  N   THR A 126      31.680  59.560  51.620  1.00  0.00           N
ATOM   1856  HN  THR A 126      30.910  59.240  51.070  1.00  0.00           H
ATOM   1857  CA  THR A 126      32.240  58.630  52.540  1.00  0.00           C
ATOM   1858  HA  THR A 126      32.790  59.210  53.260  1.00  0.00           H
ATOM   1859  CB  THR A 126      31.250  58.030  53.480  1.00  0.00           C
ATOM   1860  HB  THR A 126      31.740  57.340  54.200  1.00  0.00           H
ATOM   1861  OG1 THR A 126      30.200  57.300  52.750  1.00  0.00           O
ATOM   1862  HG1 THR A 126      30.330  56.350  52.860  1.00  0.00           H
ATOM   1863  CG2 THR A 126      30.550  59.140  54.260  1.00  0.00           C
ATOM   1864 1HG2 THR A 126      30.060  58.660  55.130  1.00  0.00           H
ATOM   1865 2HG2 THR A 126      29.830  59.740  53.670  1.00  0.00           H
ATOM   1866 3HG2 THR A 126      31.300  59.840  54.700  1.00  0.00           H
ATOM   1867  C   THR A 126      33.200  57.650  51.880  1.00  0.00           C
ATOM   1868  O   THR A 126      33.650  56.690  52.510  1.00  0.00           O
ATOM   1869  N   GLY A 127      33.350  57.720  50.560  1.00  0.00           N
ATOM   1870  HN  GLY A 127      32.700  58.140  49.940  1.00  0.00           H
ATOM   1871  CA  GLY A 127      34.150  56.700  49.910  1.00  0.00           C
ATOM   1872  HA1 GLY A 127      33.890  55.780  50.430  1.00  0.00           H
ATOM   1873  HA2 GLY A 127      35.200  56.960  49.980  1.00  0.00           H
ATOM   1874  C   GLY A 127      33.880  56.600  48.490  1.00  0.00           C
ATOM   1875  O   GLY A 127      32.790  56.970  48.090  1.00  0.00           O
ATOM   1876  N   THR A 128      34.860  56.060  47.680  1.00  0.00           N
ATOM   1877  HN  THR A 128      35.760  55.870  48.060  1.00  0.00           H
ATOM   1878  CA  THR A 128      34.710  55.740  46.290  1.00  0.00           C
ATOM   1879  HA  THR A 128      33.650  55.820  46.110  1.00  0.00           H
ATOM   1880  CB  THR A 128      35.300  56.870  45.410  1.00  0.00           C
ATOM   1881  HB  THR A 128      34.850  57.800  45.840  1.00  0.00           H
ATOM   1882  OG1 THR A 128      34.890  56.780  44.060  1.00  0.00           O
ATOM   1883  HG1 THR A 128      33.930  56.870  44.060  1.00  0.00           H
ATOM   1884  CG2 THR A 128      36.880  56.860  45.390  1.00  0.00           C
ATOM   1885 1HG2 THR A 128      37.260  57.810  44.940  1.00  0.00           H
ATOM   1886 2HG2 THR A 128      37.360  56.000  44.870  1.00  0.00           H
ATOM   1887 3HG2 THR A 128      37.330  56.940  46.400  1.00  0.00           H
ATOM   1888  C   THR A 128      35.100  54.280  45.840  1.00  0.00           C
ATOM   1889  O   THR A 128      36.100  53.680  46.330  1.00  0.00           O
ATOM   1890  N   PHE A 129      34.220  53.690  45.010  1.00  0.00           N
ATOM   1891  HN  PHE A 129      33.400  54.120  44.640  1.00  0.00           H
ATOM   1892  CA  PHE A 129      34.360  52.270  44.660  1.00  0.00           C
ATOM   1893  HA  PHE A 129      35.400  51.980  44.560  1.00  0.00           H
ATOM   1894  CB  PHE A 129      33.730  51.310  45.730  1.00  0.00           C
ATOM   1895  HB1 PHE A 129      34.460  51.370  46.560  1.00  0.00           H
ATOM   1896  HB2 PHE A 129      33.660  50.250  45.410  1.00  0.00           H
ATOM   1897  CG  PHE A 129      32.460  51.800  46.350  1.00  0.00           C
ATOM   1898  CD1 PHE A 129      32.370  52.820  47.250  1.00  0.00           C
ATOM   1899  HD1 PHE A 129      33.240  53.330  47.620  1.00  0.00           H
ATOM   1900  CE1 PHE A 129      31.120  53.240  47.710  1.00  0.00           C
ATOM   1901  HE1 PHE A 129      31.040  54.020  48.460  1.00  0.00           H
ATOM   1902  CZ  PHE A 129      29.920  52.620  47.300  1.00  0.00           C
ATOM   1903  HZ  PHE A 129      29.000  53.140  47.540  1.00  0.00           H
ATOM   1904  CD2 PHE A 129      31.200  51.140  45.920  1.00  0.00           C
ATOM   1905  HD2 PHE A 129      31.310  50.340  45.210  1.00  0.00           H
ATOM   1906  CE2 PHE A 129      29.970  51.530  46.420  1.00  0.00           C
ATOM   1907  HE2 PHE A 129      29.060  51.100  46.040  1.00  0.00           H
ATOM   1908  C   PHE A 129      33.730  51.930  43.280  1.00  0.00           C
ATOM   1909  O   PHE A 129      32.620  52.370  42.920  1.00  0.00           O
ATOM   1910  N   THR A 130      34.390  51.120  42.470  1.00  0.00           N
ATOM   1911  HN  THR A 130      35.350  50.950  42.680  1.00  0.00           H
ATOM   1912  CA  THR A 130      33.780  50.620  41.220  1.00  0.00           C
ATOM   1913  HA  THR A 130      33.130  51.380  40.820  1.00  0.00           H
ATOM   1914  CB  THR A 130      34.870  50.360  40.190  1.00  0.00           C
ATOM   1915  HB  THR A 130      35.480  51.290  40.120  1.00  0.00           H
ATOM   1916  OG1 THR A 130      34.370  50.080  38.830  1.00  0.00           O
ATOM   1917  HG1 THR A 130      35.090  50.270  38.220  1.00  0.00           H
ATOM   1918  CG2 THR A 130      35.840  49.230  40.560  1.00  0.00           C
ATOM   1919 1HG2 THR A 130      36.520  48.960  39.710  1.00  0.00           H
ATOM   1920 2HG2 THR A 130      35.140  48.390  40.790  1.00  0.00           H
ATOM   1921 3HG2 THR A 130      36.440  49.440  41.470  1.00  0.00           H
ATOM   1922  C   THR A 130      32.910  49.330  41.470  1.00  0.00           C
ATOM   1923  O   THR A 130      33.230  48.460  42.310  1.00  0.00           O
ATOM   1924  N   VAL A 131      31.700  49.290  40.940  1.00  0.00           N
ATOM   1925  HN  VAL A 131      31.390  50.050  40.360  1.00  0.00           H
ATOM   1926  CA  VAL A 131      30.720  48.240  41.120  1.00  0.00           C
ATOM   1927  HA  VAL A 131      31.160  47.390  41.610  1.00  0.00           H
ATOM   1928  CB  VAL A 131      29.390  48.660  41.800  1.00  0.00           C
ATOM   1929  HB  VAL A 131      28.810  47.730  41.980  1.00  0.00           H
ATOM   1930  CG1 VAL A 131      29.710  49.060  43.260  1.00  0.00           C
ATOM   1931 1HG1 VAL A 131      28.900  49.270  44.000  1.00  0.00           H
ATOM   1932 2HG1 VAL A 131      30.220  50.040  43.230  1.00  0.00           H
ATOM   1933 3HG1 VAL A 131      30.430  48.310  43.660  1.00  0.00           H
ATOM   1934  CG2 VAL A 131      28.530  49.710  41.000  1.00  0.00           C
ATOM   1935 1HG2 VAL A 131      28.100  49.270  40.070  1.00  0.00           H
ATOM   1936 2HG2 VAL A 131      29.280  50.500  40.790  1.00  0.00           H
ATOM   1937 3HG2 VAL A 131      27.700  50.130  41.610  1.00  0.00           H
ATOM   1938  C   VAL A 131      30.380  47.690  39.700  1.00  0.00           C
ATOM   1939  O   VAL A 131      30.690  48.250  38.660  1.00  0.00           O
ATOM   1940  N   VAL A 132      29.760  46.540  39.740  1.00  0.00           N
ATOM   1941  HN  VAL A 132      29.680  45.990  40.570  1.00  0.00           H
ATOM   1942  CA  VAL A 132      29.240  45.960  38.500  1.00  0.00           C
ATOM   1943  HA  VAL A 132      29.410  46.570  37.620  1.00  0.00           H
ATOM   1944  CB  VAL A 132      29.880  44.630  38.180  1.00  0.00           C
ATOM   1945  HB  VAL A 132      29.990  44.090  39.140  1.00  0.00           H
ATOM   1946  CG1 VAL A 132      29.220  43.790  37.060  1.00  0.00           C
ATOM   1947 1HG1 VAL A 132      29.790  42.830  37.000  1.00  0.00           H
ATOM   1948 2HG1 VAL A 132      29.350  44.270  36.060  1.00  0.00           H
ATOM   1949 3HG1 VAL A 132      28.130  43.570  37.080  1.00  0.00           H
ATOM   1950  CG2 VAL A 132      31.330  44.950  37.770  1.00  0.00           C
ATOM   1951 1HG2 VAL A 132      31.250  45.650  36.920  1.00  0.00           H
ATOM   1952 2HG2 VAL A 132      31.930  44.080  37.440  1.00  0.00           H
ATOM   1953 3HG2 VAL A 132      31.860  45.470  38.600  1.00  0.00           H
ATOM   1954  C   VAL A 132      27.680  45.850  38.510  1.00  0.00           C
ATOM   1955  O   VAL A 132      27.110  45.480  39.560  1.00  0.00           O
ATOM   1956  N   MET A 133      26.990  46.240  37.430  1.00  0.00           N
ATOM   1957  HN  MET A 133      27.320  46.660  36.590  1.00  0.00           H
ATOM   1958  CA  MET A 133      25.580  46.130  37.350  1.00  0.00           C
ATOM   1959  HA  MET A 133      25.120  46.460  38.270  1.00  0.00           H
ATOM   1960  CB  MET A 133      25.110  47.070  36.160  1.00  0.00           C
ATOM   1961  HB1 MET A 133      25.560  46.580  35.270  1.00  0.00           H
ATOM   1962  HB2 MET A 133      25.570  48.080  36.210  1.00  0.00           H
ATOM   1963  CG  MET A 133      23.630  47.260  36.120  1.00  0.00           C
ATOM   1964  HG1 MET A 133      23.070  46.310  36.160  1.00  0.00           H
ATOM   1965  HG2 MET A 133      23.320  47.640  35.130  1.00  0.00           H
ATOM   1966  SD  MET A 133      23.130  48.380  37.480  1.00  0.00           S
ATOM   1967  CE  MET A 133      21.560  48.870  36.810  1.00  0.00           C
ATOM   1968  HE1 MET A 133      21.130  48.040  36.210  1.00  0.00           H
ATOM   1969  HE2 MET A 133      21.790  49.790  36.230  1.00  0.00           H
ATOM   1970  HE3 MET A 133      20.810  49.270  37.520  1.00  0.00           H
ATOM   1971  C   MET A 133      25.030  44.800  37.090  1.00  0.00           C
ATOM   1972  O   MET A 133      25.400  44.080  36.110  1.00  0.00           O
ATOM   1973  N   ARG A 134      24.040  44.450  37.940  1.00  0.00           N
ATOM   1974  HN  ARG A 134      23.730  45.020  38.690  1.00  0.00           H
ATOM   1975  CA  ARG A 134      23.580  43.070  37.920  1.00  0.00           C
ATOM   1976  HA  ARG A 134      24.420  42.430  37.670  1.00  0.00           H
ATOM   1977  CB  ARG A 134      23.070  42.660  39.320  1.00  0.00           C
ATOM   1978  HB1 ARG A 134      22.600  41.660  39.200  1.00  0.00           H
ATOM   1979  HB2 ARG A 134      22.260  43.380  39.560  1.00  0.00           H
ATOM   1980  CG  ARG A 134      24.030  42.820  40.520  1.00  0.00           C
ATOM   1981  HG1 ARG A 134      23.650  42.340  41.450  1.00  0.00           H
ATOM   1982  HG2 ARG A 134      24.270  43.850  40.860  1.00  0.00           H
ATOM   1983  CD  ARG A 134      25.460  42.300  40.160  1.00  0.00           C
ATOM   1984  HD1 ARG A 134      26.170  42.450  41.000  1.00  0.00           H
ATOM   1985  HD2 ARG A 134      25.840  42.810  39.250  1.00  0.00           H
ATOM   1986  NE  ARG A 134      25.270  40.830  39.890  1.00  0.00           N
ATOM   1987  HE  ARG A 134      24.410  40.320  39.940  1.00  0.00           H
ATOM   1988  CZ  ARG A 134      26.240  40.000  39.580  1.00  0.00           C
ATOM   1989  NH1 ARG A 134      27.450  40.360  39.660  1.00  0.00           N
ATOM   1990 1HH1 ARG A 134      27.640  41.210  40.160  1.00  0.00           H
ATOM   1991 2HH1 ARG A 134      28.120  39.710  39.320  1.00  0.00           H
ATOM   1992  NH2 ARG A 134      25.910  38.790  39.100  1.00  0.00           N
ATOM   1993 1HH2 ARG A 134      24.950  38.570  38.920  1.00  0.00           H
ATOM   1994 2HH2 ARG A 134      26.610  38.320  38.570  1.00  0.00           H
ATOM   1995  C   ARG A 134      22.480  42.860  36.770  1.00  0.00           C
ATOM   1996  O   ARG A 134      21.790  43.820  36.440  1.00  0.00           O
ATOM   1997  N   PRO A 135      22.320  41.610  36.260  1.00  0.00           N
ATOM   1998  CD  PRO A 135      23.220  40.510  36.510  1.00  0.00           C
ATOM   1999  HD1 PRO A 135      23.070  40.270  37.590  1.00  0.00           H
ATOM   2000  HD2 PRO A 135      24.270  40.740  36.240  1.00  0.00           H
ATOM   2001  CA  PRO A 135      21.440  41.430  35.110  1.00  0.00           C
ATOM   2002  HA  PRO A 135      21.580  42.210  34.380  1.00  0.00           H
ATOM   2003  CB  PRO A 135      21.810  40.030  34.540  1.00  0.00           C
ATOM   2004  HB1 PRO A 135      22.540  40.150  33.710  1.00  0.00           H
ATOM   2005  HB2 PRO A 135      21.000  39.340  34.210  1.00  0.00           H
ATOM   2006  CG  PRO A 135      22.660  39.400  35.610  1.00  0.00           C
ATOM   2007  HG1 PRO A 135      22.070  38.740  36.280  1.00  0.00           H
ATOM   2008  HG2 PRO A 135      23.480  38.730  35.250  1.00  0.00           H
ATOM   2009  C   PRO A 135      19.940  41.420  35.480  1.00  0.00           C
ATOM   2010  O   PRO A 135      19.070  41.200  34.590  1.00  0.00           O
ATOM   2011  N   ASN A 136      19.560  41.750  36.770  1.00  0.00           N
ATOM   2012  HN  ASN A 136      20.290  41.790  37.450  1.00  0.00           H
ATOM   2013  CA  ASN A 136      18.260  42.050  37.210  1.00  0.00           C
ATOM   2014  HA  ASN A 136      17.490  41.770  36.510  1.00  0.00           H
ATOM   2015  CB  ASN A 136      17.930  41.250  38.540  1.00  0.00           C
ATOM   2016  HB1 ASN A 136      17.870  40.170  38.280  1.00  0.00           H
ATOM   2017  HB2 ASN A 136      16.970  41.540  39.000  1.00  0.00           H
ATOM   2018  CG  ASN A 136      18.930  41.600  39.630  1.00  0.00           C
ATOM   2019  OD1 ASN A 136      19.890  42.300  39.340  1.00  0.00           O
ATOM   2020  ND2 ASN A 136      18.690  41.050  40.850  1.00  0.00           N
ATOM   2021 1HD2 ASN A 136      19.330  41.180  41.610  1.00  0.00           H
ATOM   2022 2HD2 ASN A 136      17.930  40.400  40.880  1.00  0.00           H
ATOM   2023  C   ASN A 136      18.140  43.510  37.410  1.00  0.00           C
ATOM   2024  O   ASN A 136      17.040  43.900  37.860  1.00  0.00           O
ATOM   2025  N   TYR A 137      19.070  44.340  37.060  1.00  0.00           N
ATOM   2026  HN  TYR A 137      19.920  43.920  36.750  1.00  0.00           H
ATOM   2027  CA  TYR A 137      18.940  45.870  37.020  1.00  0.00           C
ATOM   2028  HA  TYR A 137      19.810  46.050  36.410  1.00  0.00           H
ATOM   2029  CB  TYR A 137      17.690  46.370  36.200  1.00  0.00           C
ATOM   2030  HB1 TYR A 137      17.380  47.380  36.550  1.00  0.00           H
ATOM   2031  HB2 TYR A 137      16.810  45.750  36.450  1.00  0.00           H
ATOM   2032  CG  TYR A 137      17.750  46.380  34.680  1.00  0.00           C
ATOM   2033  CD1 TYR A 137      18.770  47.190  34.070  1.00  0.00           C
ATOM   2034  HD1 TYR A 137      19.410  47.740  34.750  1.00  0.00           H
ATOM   2035  CE1 TYR A 137      18.840  47.300  32.700  1.00  0.00           C
ATOM   2036  HE1 TYR A 137      19.450  48.030  32.180  1.00  0.00           H
ATOM   2037  CZ  TYR A 137      17.930  46.560  31.900  1.00  0.00           C
ATOM   2038  OH  TYR A 137      18.120  46.680  30.520  1.00  0.00           O
ATOM   2039  HH  TYR A 137      17.570  45.990  30.140  1.00  0.00           H
ATOM   2040  CD2 TYR A 137      16.800  45.740  33.830  1.00  0.00           C
ATOM   2041  HD2 TYR A 137      16.040  45.080  34.220  1.00  0.00           H
ATOM   2042  CE2 TYR A 137      16.940  45.820  32.470  1.00  0.00           C
ATOM   2043  HE2 TYR A 137      16.190  45.400  31.820  1.00  0.00           H
ATOM   2044  C   TYR A 137      19.170  46.460  38.420  1.00  0.00           C
ATOM   2045  O   TYR A 137      18.560  47.490  38.800  1.00  0.00           O
ATOM   2046  N   THR A 138      20.050  45.880  39.270  1.00  0.00           N
ATOM   2047  HN  THR A 138      20.610  45.110  38.990  1.00  0.00           H
ATOM   2048  CA  THR A 138      20.430  46.400  40.600  1.00  0.00           C
ATOM   2049  HA  THR A 138      19.970  47.350  40.840  1.00  0.00           H
ATOM   2050  CB  THR A 138      19.970  45.410  41.690  1.00  0.00           C
ATOM   2051  HB  THR A 138      20.300  46.000  42.570  1.00  0.00           H
ATOM   2052  OG1 THR A 138      20.610  44.140  41.690  1.00  0.00           O
ATOM   2053  HG1 THR A 138      20.320  43.840  40.820  1.00  0.00           H
ATOM   2054  CG2 THR A 138      18.520  45.210  41.520  1.00  0.00           C
ATOM   2055 1HG2 THR A 138      18.030  44.800  42.430  1.00  0.00           H
ATOM   2056 2HG2 THR A 138      18.360  44.510  40.670  1.00  0.00           H
ATOM   2057 3HG2 THR A 138      18.090  46.200  41.250  1.00  0.00           H
ATOM   2058  C   THR A 138      21.950  46.430  40.680  1.00  0.00           C
ATOM   2059  O   THR A 138      22.670  45.940  39.860  1.00  0.00           O
ATOM   2060  N   ILE A 139      22.540  47.000  41.740  1.00  0.00           N
ATOM   2061  HN  ILE A 139      21.980  47.430  42.450  1.00  0.00           H
ATOM   2062  CA  ILE A 139      23.920  46.880  42.050  1.00  0.00           C
ATOM   2063  HA  ILE A 139      24.410  46.150  41.410  1.00  0.00           H
ATOM   2064  CB  ILE A 139      24.750  48.170  42.120  1.00  0.00           C
ATOM   2065  HB  ILE A 139      25.760  48.090  42.590  1.00  0.00           H
ATOM   2066  CG2 ILE A 139      24.930  48.610  40.630  1.00  0.00           C
ATOM   2067 1HG2 ILE A 139      23.930  48.870  40.210  1.00  0.00           H
ATOM   2068 2HG2 ILE A 139      25.360  47.840  39.950  1.00  0.00           H
ATOM   2069 3HG2 ILE A 139      25.550  49.530  40.600  1.00  0.00           H
ATOM   2070  CG1 ILE A 139      24.050  49.340  42.850  1.00  0.00           C
ATOM   2071 1HG1 ILE A 139      23.770  49.060  43.890  1.00  0.00           H
ATOM   2072 2HG1 ILE A 139      23.180  49.700  42.250  1.00  0.00           H
ATOM   2073  CD  ILE A 139      25.010  50.590  42.920  1.00  0.00           C
ATOM   2074  HD1 ILE A 139      24.560  51.260  43.680  1.00  0.00           H
ATOM   2075  HD2 ILE A 139      25.120  51.000  41.900  1.00  0.00           H
ATOM   2076  HD3 ILE A 139      25.960  50.280  43.400  1.00  0.00           H
ATOM   2077  C   ILE A 139      23.880  46.390  43.490  1.00  0.00           C
ATOM   2078  O   ILE A 139      22.880  46.410  44.170  1.00  0.00           O
ATOM   2079  N   LYS A 140      25.020  45.790  43.980  1.00  0.00           N
ATOM   2080  HN  LYS A 140      25.720  45.590  43.290  1.00  0.00           H
ATOM   2081  CA  LYS A 140      25.420  45.460  45.320  1.00  0.00           C
ATOM   2082  HA  LYS A 140      24.470  45.310  45.800  1.00  0.00           H
ATOM   2083  CB  LYS A 140      26.370  44.190  45.260  1.00  0.00           C
ATOM   2084  HB1 LYS A 140      26.780  43.940  46.260  1.00  0.00           H
ATOM   2085  HB2 LYS A 140      27.280  44.450  44.680  1.00  0.00           H
ATOM   2086  CG  LYS A 140      25.640  42.960  44.700  1.00  0.00           C
ATOM   2087  HG1 LYS A 140      26.410  42.160  44.700  1.00  0.00           H
ATOM   2088  HG2 LYS A 140      25.420  43.040  43.610  1.00  0.00           H
ATOM   2089  CD  LYS A 140      24.420  42.560  45.500  1.00  0.00           C
ATOM   2090  HD1 LYS A 140      23.610  43.310  45.390  1.00  0.00           H
ATOM   2091  HD2 LYS A 140      24.590  42.630  46.590  1.00  0.00           H
ATOM   2092  CE  LYS A 140      23.890  41.070  45.310  1.00  0.00           C
ATOM   2093  HE1 LYS A 140      22.950  40.920  45.880  1.00  0.00           H
ATOM   2094  HE2 LYS A 140      24.650  40.370  45.730  1.00  0.00           H
ATOM   2095  NZ  LYS A 140      23.620  40.630  43.860  1.00  0.00           N
ATOM   2096  HZ1 LYS A 140      24.440  40.180  43.400  1.00  0.00           H
ATOM   2097  HZ2 LYS A 140      23.300  41.470  43.350  1.00  0.00           H
ATOM   2098  HZ3 LYS A 140      22.900  39.890  43.730  1.00  0.00           H
ATOM   2099  C   LYS A 140      26.100  46.650  46.000  1.00  0.00           C
ATOM   2100  O   LYS A 140      25.440  47.470  46.670  1.00  0.00           O
ATOM   2101  N   GLY A 141      27.420  46.790  45.990  1.00  0.00           N
ATOM   2102  HN  GLY A 141      28.010  46.130  45.530  1.00  0.00           H
ATOM   2103  CA  GLY A 141      28.120  47.820  46.810  1.00  0.00           C
ATOM   2104  HA1 GLY A 141      27.990  48.820  46.430  1.00  0.00           H
ATOM   2105  HA2 GLY A 141      29.150  47.550  46.660  1.00  0.00           H
ATOM   2106  C   GLY A 141      27.890  47.890  48.290  1.00  0.00           C
ATOM   2107  O   GLY A 141      27.510  47.000  49.010  1.00  0.00           O
ATOM   2108  N   SER A 142      28.140  49.080  48.840  1.00  0.00           N
ATOM   2109  HN  SER A 142      28.530  49.880  48.390  1.00  0.00           H
ATOM   2110  CA  SER A 142      28.000  49.310  50.270  1.00  0.00           C
ATOM   2111  HA  SER A 142      27.530  48.470  50.760  1.00  0.00           H
ATOM   2112  CB  SER A 142      29.350  49.390  50.890  1.00  0.00           C
ATOM   2113  HB1 SER A 142      29.960  50.250  50.520  1.00  0.00           H
ATOM   2114  HB2 SER A 142      29.920  48.450  50.710  1.00  0.00           H
ATOM   2115  OG  SER A 142      29.290  49.440  52.330  1.00  0.00           O
ATOM   2116  HG1 SER A 142      30.110  49.140  52.730  1.00  0.00           H
ATOM   2117  C   SER A 142      27.280  50.580  50.400  1.00  0.00           C
ATOM   2118  O   SER A 142      27.590  51.650  49.800  1.00  0.00           O
ATOM   2119  N   PHE A 143      26.160  50.570  51.160  1.00  0.00           N
ATOM   2120  HN  PHE A 143      25.960  49.720  51.640  1.00  0.00           H
ATOM   2121  CA  PHE A 143      25.230  51.610  51.330  1.00  0.00           C
ATOM   2122  HA  PHE A 143      25.690  52.560  51.080  1.00  0.00           H
ATOM   2123  CB  PHE A 143      24.080  51.660  50.280  1.00  0.00           C
ATOM   2124  HB1 PHE A 143      23.460  52.560  50.460  1.00  0.00           H
ATOM   2125  HB2 PHE A 143      23.520  50.700  50.400  1.00  0.00           H
ATOM   2126  CG  PHE A 143      24.420  51.780  48.810  1.00  0.00           C
ATOM   2127  CD1 PHE A 143      25.020  50.610  48.070  1.00  0.00           C
ATOM   2128  HD1 PHE A 143      25.060  49.660  48.580  1.00  0.00           H
ATOM   2129  CE1 PHE A 143      25.650  50.770  46.830  1.00  0.00           C
ATOM   2130  HE1 PHE A 143      25.830  49.820  46.360  1.00  0.00           H
ATOM   2131  CZ  PHE A 143      25.750  52.050  46.200  1.00  0.00           C
ATOM   2132  HZ  PHE A 143      26.270  52.090  45.260  1.00  0.00           H
ATOM   2133  CD2 PHE A 143      24.550  53.060  48.180  1.00  0.00           C
ATOM   2134  HD2 PHE A 143      24.210  53.990  48.610  1.00  0.00           H
ATOM   2135  CE2 PHE A 143      25.280  53.130  46.970  1.00  0.00           C
ATOM   2136  HE2 PHE A 143      25.350  54.100  46.490  1.00  0.00           H
ATOM   2137  C   PHE A 143      24.780  51.750  52.800  1.00  0.00           C
ATOM   2138  O   PHE A 143      23.830  51.080  53.210  1.00  0.00           O
ATOM   2139  N   LEU A 144      25.380  52.600  53.650  1.00  0.00           N
ATOM   2140  HN  LEU A 144      26.200  53.060  53.320  1.00  0.00           H
ATOM   2141  CA  LEU A 144      25.010  52.840  54.980  1.00  0.00           C
ATOM   2142  HA  LEU A 144      25.230  51.970  55.590  1.00  0.00           H
ATOM   2143  CB  LEU A 144      26.000  53.850  55.670  1.00  0.00           C
ATOM   2144  HB1 LEU A 144      25.740  53.880  56.750  1.00  0.00           H
ATOM   2145  HB2 LEU A 144      25.840  54.890  55.320  1.00  0.00           H
ATOM   2146  CG  LEU A 144      27.540  53.510  55.680  1.00  0.00           C
ATOM   2147  HG  LEU A 144      28.030  53.890  54.760  1.00  0.00           H
ATOM   2148  CD1 LEU A 144      28.200  54.270  56.860  1.00  0.00           C
ATOM   2149 1HD1 LEU A 144      29.180  53.810  57.100  1.00  0.00           H
ATOM   2150 2HD1 LEU A 144      27.630  54.130  57.800  1.00  0.00           H
ATOM   2151 3HD1 LEU A 144      28.390  55.330  56.600  1.00  0.00           H
ATOM   2152  CD2 LEU A 144      27.810  52.000  55.870  1.00  0.00           C
ATOM   2153 1HD2 LEU A 144      28.860  51.690  55.670  1.00  0.00           H
ATOM   2154 2HD2 LEU A 144      27.040  51.470  55.270  1.00  0.00           H
ATOM   2155 3HD2 LEU A 144      27.670  51.640  56.910  1.00  0.00           H
ATOM   2156  C   LEU A 144      23.580  53.370  55.160  1.00  0.00           C
ATOM   2157  O   LEU A 144      22.890  53.810  54.230  1.00  0.00           O
ATOM   2158  N   CYS A 145      23.220  53.410  56.520  1.00  0.00           N
ATOM   2159  HN  CYS A 145      23.760  52.930  57.200  1.00  0.00           H
ATOM   2160  CA  CYS A 145      21.890  53.790  56.920  1.00  0.00           C
ATOM   2161  HA  CYS A 145      21.160  53.190  56.410  1.00  0.00           H
ATOM   2162  CB  CYS A 145      21.630  53.210  58.320  1.00  0.00           C
ATOM   2163  HB1 CYS A 145      22.450  53.400  59.050  1.00  0.00           H
ATOM   2164  HB2 CYS A 145      21.490  52.110  58.350  1.00  0.00           H
ATOM   2165  SG  CYS A 145      20.100  53.840  59.170  1.00  0.00           S
ATOM   2166  HG1 CYS A 145      19.260  53.300  58.300  1.00  0.00           H
ATOM   2167  C   CYS A 145      21.580  55.300  56.640  1.00  0.00           C
ATOM   2168  O   CYS A 145      22.160  56.180  57.210  1.00  0.00           O
ATOM   2169  N   GLY A 146      20.730  55.570  55.660  1.00  0.00           N
ATOM   2170  HN  GLY A 146      20.310  54.810  55.170  1.00  0.00           H
ATOM   2171  CA  GLY A 146      20.510  56.960  55.250  1.00  0.00           C
ATOM   2172  HA1 GLY A 146      20.480  57.600  56.110  1.00  0.00           H
ATOM   2173  HA2 GLY A 146      19.490  57.000  54.890  1.00  0.00           H
ATOM   2174  C   GLY A 146      21.500  57.480  54.230  1.00  0.00           C
ATOM   2175  O   GLY A 146      21.710  58.670  54.020  1.00  0.00           O
ATOM   2176  N   SER A 147      22.180  56.610  53.440  1.00  0.00           N
ATOM   2177  HN  SER A 147      22.030  55.630  53.570  1.00  0.00           H
ATOM   2178  CA  SER A 147      23.100  57.110  52.410  1.00  0.00           C
ATOM   2179  HA  SER A 147      23.480  58.100  52.630  1.00  0.00           H
ATOM   2180  CB  SER A 147      24.370  56.250  52.310  1.00  0.00           C
ATOM   2181  HB1 SER A 147      24.780  55.970  53.300  1.00  0.00           H
ATOM   2182  HB2 SER A 147      25.080  56.900  51.770  1.00  0.00           H
ATOM   2183  OG  SER A 147      24.190  55.060  51.530  1.00  0.00           O
ATOM   2184  HG1 SER A 147      23.270  54.790  51.540  1.00  0.00           H
ATOM   2185  C   SER A 147      22.330  57.390  51.130  1.00  0.00           C
ATOM   2186  O   SER A 147      22.980  57.650  50.090  1.00  0.00           O
ATOM   2187  N   CYM A 148      20.980  57.450  51.020  1.00  0.00           N
ATOM   2188  HN  CYM A 148      20.380  57.290  51.800  1.00  0.00           H
ATOM   2189  CA  CYM A 148      20.200  57.950  49.930  1.00  0.00           C
ATOM   2190  HA  CYM A 148      20.050  57.110  49.280  1.00  0.00           H
ATOM   2191  CB  CYM A 148      18.830  58.290  50.530  1.00  0.00           C
ATOM   2192  HB1 CYM A 148      18.130  58.470  49.690  1.00  0.00           H
ATOM   2193  HB2 CYM A 148      18.880  59.300  50.980  1.00  0.00           H
ATOM   2194  SG  CYM A 148      18.030  57.210  51.870  1.00  0.00           S
ATOM   2195  C   CYM A 148      20.810  59.110  49.200  1.00  0.00           C
ATOM   2196  O   CYM A 148      21.270  60.030  49.810  1.00  0.00           O
ATOM   2197  N   GLY A 149      20.790  59.090  47.830  1.00  0.00           N
ATOM   2198  HN  GLY A 149      20.430  58.320  47.310  1.00  0.00           H
ATOM   2199  CA  GLY A 149      21.230  60.210  47.000  1.00  0.00           C
ATOM   2200  HA1 GLY A 149      21.010  61.090  47.580  1.00  0.00           H
ATOM   2201  HA2 GLY A 149      20.660  60.190  46.080  1.00  0.00           H
ATOM   2202  C   GLY A 149      22.640  60.160  46.570  1.00  0.00           C
ATOM   2203  O   GLY A 149      23.120  60.990  45.800  1.00  0.00           O
ATOM   2204  N   SER A 150      23.360  59.070  47.000  1.00  0.00           N
ATOM   2205  HN  SER A 150      22.800  58.420  47.510  1.00  0.00           H
ATOM   2206  CA  SER A 150      24.720  58.660  46.560  1.00  0.00           C
ATOM   2207  HA  SER A 150      25.390  59.420  46.920  1.00  0.00           H
ATOM   2208  CB  SER A 150      25.190  57.380  47.250  1.00  0.00           C
ATOM   2209  HB1 SER A 150      26.200  57.070  46.900  1.00  0.00           H
ATOM   2210  HB2 SER A 150      24.600  56.470  46.970  1.00  0.00           H
ATOM   2211  OG  SER A 150      25.220  57.620  48.660  1.00  0.00           O
ATOM   2212  HG1 SER A 150      24.320  57.530  48.980  1.00  0.00           H
ATOM   2213  C   SER A 150      24.740  58.390  45.030  1.00  0.00           C
ATOM   2214  O   SER A 150      23.950  57.710  44.410  1.00  0.00           O
ATOM   2215  N   VAL A 151      25.740  58.990  44.400  1.00  0.00           N
ATOM   2216  HN  VAL A 151      26.480  59.500  44.830  1.00  0.00           H
ATOM   2217  CA  VAL A 151      25.810  59.050  42.960  1.00  0.00           C
ATOM   2218  HA  VAL A 151      24.850  58.810  42.540  1.00  0.00           H
ATOM   2219  CB  VAL A 151      26.040  60.520  42.510  1.00  0.00           C
ATOM   2220  HB  VAL A 151      26.100  60.560  41.400  1.00  0.00           H
ATOM   2221  CG1 VAL A 151      24.950  61.530  42.960  1.00  0.00           C
ATOM   2222 1HG1 VAL A 151      25.250  62.560  42.680  1.00  0.00           H
ATOM   2223 2HG1 VAL A 151      24.690  61.590  44.040  1.00  0.00           H
ATOM   2224 3HG1 VAL A 151      24.020  61.180  42.460  1.00  0.00           H
ATOM   2225  CG2 VAL A 151      27.420  60.980  43.110  1.00  0.00           C
ATOM   2226 1HG2 VAL A 151      27.660  62.010  42.750  1.00  0.00           H
ATOM   2227 2HG2 VAL A 151      28.240  60.360  42.690  1.00  0.00           H
ATOM   2228 3HG2 VAL A 151      27.550  61.050  44.210  1.00  0.00           H
ATOM   2229  C   VAL A 151      26.720  58.100  42.350  1.00  0.00           C
ATOM   2230  O   VAL A 151      27.730  57.740  42.900  1.00  0.00           O
ATOM   2231  N   GLY A 152      26.350  57.620  41.130  1.00  0.00           N
ATOM   2232  HN  GLY A 152      25.430  57.910  40.890  1.00  0.00           H
ATOM   2233  CA  GLY A 152      27.180  56.760  40.270  1.00  0.00           C
ATOM   2234  HA1 GLY A 152      26.660  55.870  39.940  1.00  0.00           H
ATOM   2235  HA2 GLY A 152      28.130  56.620  40.760  1.00  0.00           H
ATOM   2236  C   GLY A 152      27.530  57.520  39.120  1.00  0.00           C
ATOM   2237  O   GLY A 152      26.770  58.350  38.590  1.00  0.00           O
ATOM   2238  N   TYR A 153      28.810  57.350  38.670  1.00  0.00           N
ATOM   2239  HN  TYR A 153      29.440  56.670  39.030  1.00  0.00           H
ATOM   2240  CA  TYR A 153      29.330  58.130  37.510  1.00  0.00           C
ATOM   2241  HA  TYR A 153      28.540  58.160  36.780  1.00  0.00           H
ATOM   2242  CB  TYR A 153      29.760  59.630  37.820  1.00  0.00           C
ATOM   2243  HB1 TYR A 153      28.840  60.110  38.210  1.00  0.00           H
ATOM   2244  HB2 TYR A 153      30.100  60.070  36.850  1.00  0.00           H
ATOM   2245  CG  TYR A 153      30.980  59.570  38.860  1.00  0.00           C
ATOM   2246  CD1 TYR A 153      30.730  59.230  40.190  1.00  0.00           C
ATOM   2247  HD1 TYR A 153      29.720  59.170  40.570  1.00  0.00           H
ATOM   2248  CE1 TYR A 153      31.750  58.900  41.060  1.00  0.00           C
ATOM   2249  HE1 TYR A 153      31.500  58.660  42.080  1.00  0.00           H
ATOM   2250  CZ  TYR A 153      33.070  59.030  40.600  1.00  0.00           C
ATOM   2251  OH  TYR A 153      34.200  58.880  41.430  1.00  0.00           O
ATOM   2252  HH  TYR A 153      34.930  58.810  40.810  1.00  0.00           H
ATOM   2253  CD2 TYR A 153      32.290  59.660  38.440  1.00  0.00           C
ATOM   2254  HD2 TYR A 153      32.430  59.830  37.390  1.00  0.00           H
ATOM   2255  CE2 TYR A 153      33.300  59.490  39.290  1.00  0.00           C
ATOM   2256  HE2 TYR A 153      34.280  59.510  38.830  1.00  0.00           H
ATOM   2257  C   TYR A 153      30.470  57.210  36.920  1.00  0.00           C
ATOM   2258  O   TYR A 153      31.190  56.450  37.640  1.00  0.00           O
ATOM   2259  N   THR A 154      30.740  57.350  35.670  1.00  0.00           N
ATOM   2260  HN  THR A 154      30.130  57.930  35.140  1.00  0.00           H
ATOM   2261  CA  THR A 154      31.810  56.760  34.970  1.00  0.00           C
ATOM   2262  HA  THR A 154      32.450  56.390  35.750  1.00  0.00           H
ATOM   2263  CB  THR A 154      31.470  55.470  34.160  1.00  0.00           C
ATOM   2264  HB  THR A 154      30.820  54.870  34.840  1.00  0.00           H
ATOM   2265  OG1 THR A 154      32.510  54.730  33.630  1.00  0.00           O
ATOM   2266  HG1 THR A 154      33.240  54.730  34.250  1.00  0.00           H
ATOM   2267  CG2 THR A 154      30.560  55.710  32.920  1.00  0.00           C
ATOM   2268 1HG2 THR A 154      30.340  54.710  32.480  1.00  0.00           H
ATOM   2269 2HG2 THR A 154      31.170  56.270  32.170  1.00  0.00           H
ATOM   2270 3HG2 THR A 154      29.620  56.220  33.200  1.00  0.00           H
ATOM   2271  C   THR A 154      32.620  57.750  34.130  1.00  0.00           C
ATOM   2272  O   THR A 154      32.010  58.680  33.580  1.00  0.00           O
ATOM   2273  N   LYS A 155      34.010  57.740  34.120  1.00  0.00           N
ATOM   2274  HN  LYS A 155      34.580  57.080  34.610  1.00  0.00           H
ATOM   2275  CA  LYS A 155      34.760  58.700  33.310  1.00  0.00           C
ATOM   2276  HA  LYS A 155      34.180  59.590  33.130  1.00  0.00           H
ATOM   2277  CB  LYS A 155      36.090  59.110  33.970  1.00  0.00           C
ATOM   2278  HB1 LYS A 155      36.860  58.310  33.850  1.00  0.00           H
ATOM   2279  HB2 LYS A 155      35.970  59.140  35.070  1.00  0.00           H
ATOM   2280  CG  LYS A 155      36.750  60.380  33.280  1.00  0.00           C
ATOM   2281  HG1 LYS A 155      35.980  60.970  32.740  1.00  0.00           H
ATOM   2282  HG2 LYS A 155      37.450  60.030  32.500  1.00  0.00           H
ATOM   2283  CD  LYS A 155      37.480  61.400  34.240  1.00  0.00           C
ATOM   2284  HD1 LYS A 155      38.070  60.750  34.920  1.00  0.00           H
ATOM   2285  HD2 LYS A 155      36.720  61.990  34.800  1.00  0.00           H
ATOM   2286  CE  LYS A 155      38.500  62.270  33.530  1.00  0.00           C
ATOM   2287  HE1 LYS A 155      37.900  62.920  32.860  1.00  0.00           H
ATOM   2288  HE2 LYS A 155      39.230  61.700  32.910  1.00  0.00           H
ATOM   2289  NZ  LYS A 155      39.260  63.080  34.460  1.00  0.00           N
ATOM   2290  HZ1 LYS A 155      38.790  63.300  35.360  1.00  0.00           H
ATOM   2291  HZ2 LYS A 155      39.490  63.980  33.980  1.00  0.00           H
ATOM   2292  HZ3 LYS A 155      40.150  62.600  34.700  1.00  0.00           H
ATOM   2293  C   LYS A 155      35.020  58.260  31.940  1.00  0.00           C
ATOM   2294  O   LYS A 155      35.830  57.380  31.700  1.00  0.00           O
ATOM   2295  N   GLU A 156      34.500  58.950  30.960  1.00  0.00           N
ATOM   2296  HN  GLU A 156      33.920  59.730  31.200  1.00  0.00           H
ATOM   2297  CA  GLU A 156      34.770  58.810  29.470  1.00  0.00           C
ATOM   2298  HA  GLU A 156      35.570  58.090  29.400  1.00  0.00           H
ATOM   2299  CB  GLU A 156      33.540  58.260  28.830  1.00  0.00           C
ATOM   2300  HB1 GLU A 156      32.650  58.790  29.230  1.00  0.00           H
ATOM   2301  HB2 GLU A 156      33.390  57.240  29.230  1.00  0.00           H
ATOM   2302  CG  GLU A 156      33.580  58.350  27.290  1.00  0.00           C
ATOM   2303  HG1 GLU A 156      34.470  57.830  26.880  1.00  0.00           H
ATOM   2304  HG2 GLU A 156      33.440  59.380  26.900  1.00  0.00           H
ATOM   2305  CD  GLU A 156      32.500  57.490  26.670  1.00  0.00           C
ATOM   2306  OE1 GLU A 156      32.040  57.860  25.530  1.00  0.00           O
ATOM   2307  OE2 GLU A 156      31.990  56.540  27.270  1.00  0.00           O
ATOM   2308  C   GLU A 156      35.330  60.010  28.730  1.00  0.00           C
ATOM   2309  O   GLU A 156      34.740  61.120  28.610  1.00  0.00           O
ATOM   2310  N   GLY A 157      36.560  59.880  28.160  1.00  0.00           N
ATOM   2311  HN  GLY A 157      36.960  58.970  28.150  1.00  0.00           H
ATOM   2312  CA  GLY A 157      37.380  60.980  27.650  1.00  0.00           C
ATOM   2313  HA1 GLY A 157      36.930  61.440  26.780  1.00  0.00           H
ATOM   2314  HA2 GLY A 157      38.280  60.530  27.260  1.00  0.00           H
ATOM   2315  C   GLY A 157      37.630  61.960  28.830  1.00  0.00           C
ATOM   2316  O   GLY A 157      37.970  61.540  29.910  1.00  0.00           O
ATOM   2317  N   SER A 158      37.350  63.280  28.660  1.00  0.00           N
ATOM   2318  HN  SER A 158      37.240  63.660  27.750  1.00  0.00           H
ATOM   2319  CA  SER A 158      37.410  64.230  29.760  1.00  0.00           C
ATOM   2320  HA  SER A 158      38.050  63.790  30.520  1.00  0.00           H
ATOM   2321  CB  SER A 158      38.050  65.540  29.290  1.00  0.00           C
ATOM   2322  HB1 SER A 158      38.140  66.220  30.160  1.00  0.00           H
ATOM   2323  HB2 SER A 158      37.390  66.020  28.540  1.00  0.00           H
ATOM   2324  OG  SER A 158      39.390  65.320  28.690  1.00  0.00           O
ATOM   2325  HG1 SER A 158      39.310  64.840  27.860  1.00  0.00           H
ATOM   2326  C   SER A 158      36.070  64.530  30.320  1.00  0.00           C
ATOM   2327  O   SER A 158      35.850  65.530  30.980  1.00  0.00           O
ATOM   2328  N   VAL A 159      35.050  63.690  30.160  1.00  0.00           N
ATOM   2329  HN  VAL A 159      35.050  62.890  29.560  1.00  0.00           H
ATOM   2330  CA  VAL A 159      33.750  63.860  30.590  1.00  0.00           C
ATOM   2331  HA  VAL A 159      33.650  64.860  31.000  1.00  0.00           H
ATOM   2332  CB  VAL A 159      32.750  63.730  29.410  1.00  0.00           C
ATOM   2333  HB  VAL A 159      32.740  62.670  29.080  1.00  0.00           H
ATOM   2334  CG1 VAL A 159      31.310  64.160  29.850  1.00  0.00           C
ATOM   2335 1HG1 VAL A 159      30.840  63.450  30.560  1.00  0.00           H
ATOM   2336 2HG1 VAL A 159      30.580  64.240  29.010  1.00  0.00           H
ATOM   2337 3HG1 VAL A 159      31.380  65.200  30.230  1.00  0.00           H
ATOM   2338  CG2 VAL A 159      33.290  64.730  28.370  1.00  0.00           C
ATOM   2339 1HG2 VAL A 159      32.480  64.940  27.640  1.00  0.00           H
ATOM   2340 2HG2 VAL A 159      34.150  64.290  27.810  1.00  0.00           H
ATOM   2341 3HG2 VAL A 159      33.550  65.680  28.890  1.00  0.00           H
ATOM   2342  C   VAL A 159      33.360  62.920  31.690  1.00  0.00           C
ATOM   2343  O   VAL A 159      33.560  61.740  31.710  1.00  0.00           O
ATOM   2344  N   ILE A 160      32.590  63.500  32.640  1.00  0.00           N
ATOM   2345  HN  ILE A 160      32.370  64.470  32.550  1.00  0.00           H
ATOM   2346  CA  ILE A 160      32.010  62.850  33.720  1.00  0.00           C
ATOM   2347  HA  ILE A 160      32.540  61.940  33.960  1.00  0.00           H
ATOM   2348  CB  ILE A 160      32.020  63.780  34.970  1.00  0.00           C
ATOM   2349  HB  ILE A 160      31.080  64.370  34.900  1.00  0.00           H
ATOM   2350  CG2 ILE A 160      31.770  62.810  36.150  1.00  0.00           C
ATOM   2351 1HG2 ILE A 160      32.700  62.330  36.530  1.00  0.00           H
ATOM   2352 2HG2 ILE A 160      31.110  61.950  35.920  1.00  0.00           H
ATOM   2353 3HG2 ILE A 160      31.140  63.340  36.880  1.00  0.00           H
ATOM   2354  CG1 ILE A 160      33.200  64.770  35.120  1.00  0.00           C
ATOM   2355 1HG1 ILE A 160      32.900  65.560  35.840  1.00  0.00           H
ATOM   2356 2HG1 ILE A 160      33.230  65.290  34.140  1.00  0.00           H
ATOM   2357  CD  ILE A 160      34.600  64.300  35.430  1.00  0.00           C
ATOM   2358  HD1 ILE A 160      35.290  65.170  35.450  1.00  0.00           H
ATOM   2359  HD2 ILE A 160      34.920  63.680  34.570  1.00  0.00           H
ATOM   2360  HD3 ILE A 160      34.660  63.770  36.400  1.00  0.00           H
ATOM   2361  C   ILE A 160      30.580  62.440  33.390  1.00  0.00           C
ATOM   2362  O   ILE A 160      29.630  63.230  33.340  1.00  0.00           O
ATOM   2363  N   ASN A 161      30.340  61.130  33.110  1.00  0.00           N
ATOM   2364  HN  ASN A 161      31.120  60.510  33.030  1.00  0.00           H
ATOM   2365  CA  ASN A 161      29.040  60.610  32.740  1.00  0.00           C
ATOM   2366  HA  ASN A 161      28.360  61.330  32.300  1.00  0.00           H
ATOM   2367  CB  ASN A 161      29.130  59.390  31.750  1.00  0.00           C
ATOM   2368  HB1 ASN A 161      28.190  58.850  31.510  1.00  0.00           H
ATOM   2369  HB2 ASN A 161      29.960  58.770  32.150  1.00  0.00           H
ATOM   2370  CG  ASN A 161      29.660  59.990  30.430  1.00  0.00           C
ATOM   2371  OD1 ASN A 161      29.930  61.170  30.300  1.00  0.00           O
ATOM   2372  ND2 ASN A 161      29.660  59.130  29.370  1.00  0.00           N
ATOM   2373 1HD2 ASN A 161      29.940  59.380  28.440  1.00  0.00           H
ATOM   2374 2HD2 ASN A 161      29.500  58.150  29.490  1.00  0.00           H
ATOM   2375  C   ASN A 161      28.360  60.300  34.080  1.00  0.00           C
ATOM   2376  O   ASN A 161      28.640  59.260  34.690  1.00  0.00           O
ATOM   2377  N   PHE A 162      27.390  61.100  34.600  1.00  0.00           N
ATOM   2378  HN  PHE A 162      27.110  61.870  34.020  1.00  0.00           H
ATOM   2379  CA  PHE A 162      26.480  60.900  35.720  1.00  0.00           C
ATOM   2380  HA  PHE A 162      27.030  60.350  36.470  1.00  0.00           H
ATOM   2381  CB  PHE A 162      25.850  62.220  36.320  1.00  0.00           C
ATOM   2382  HB1 PHE A 162      25.210  62.000  37.200  1.00  0.00           H
ATOM   2383  HB2 PHE A 162      25.250  62.770  35.570  1.00  0.00           H
ATOM   2384  CG  PHE A 162      26.870  63.140  36.780  1.00  0.00           C
ATOM   2385  CD1 PHE A 162      27.660  62.830  37.940  1.00  0.00           C
ATOM   2386  HD1 PHE A 162      27.400  61.910  38.430  1.00  0.00           H
ATOM   2387  CE1 PHE A 162      28.810  63.460  38.330  1.00  0.00           C
ATOM   2388  HE1 PHE A 162      29.290  63.220  39.270  1.00  0.00           H
ATOM   2389  CZ  PHE A 162      29.060  64.620  37.640  1.00  0.00           C
ATOM   2390  HZ  PHE A 162      29.910  65.210  37.950  1.00  0.00           H
ATOM   2391  CD2 PHE A 162      27.090  64.350  36.170  1.00  0.00           C
ATOM   2392  HD2 PHE A 162      26.490  64.770  35.380  1.00  0.00           H
ATOM   2393  CE2 PHE A 162      28.210  65.160  36.640  1.00  0.00           C
ATOM   2394  HE2 PHE A 162      28.550  66.110  36.260  1.00  0.00           H
ATOM   2395  C   PHE A 162      25.310  60.030  35.270  1.00  0.00           C
ATOM   2396  O   PHE A 162      24.830  60.180  34.170  1.00  0.00           O
ATOM   2397  N   CYS A 163      25.080  58.980  36.010  1.00  0.00           N
ATOM   2398  HN  CYS A 163      25.590  58.830  36.860  1.00  0.00           H
ATOM   2399  CA  CYS A 163      24.300  57.820  35.450  1.00  0.00           C
ATOM   2400  HA  CYS A 163      23.520  58.170  34.790  1.00  0.00           H
ATOM   2401  CB  CYS A 163      25.210  56.830  34.750  1.00  0.00           C
ATOM   2402  HB1 CYS A 163      25.660  57.340  33.870  1.00  0.00           H
ATOM   2403  HB2 CYS A 163      24.590  56.030  34.300  1.00  0.00           H
ATOM   2404  SG  CYS A 163      26.590  56.130  35.830  1.00  0.00           S
ATOM   2405  HG1 CYS A 163      26.860  57.280  36.430  1.00  0.00           H
ATOM   2406  C   CYS A 163      23.530  57.070  36.510  1.00  0.00           C
ATOM   2407  O   CYS A 163      22.640  56.300  36.140  1.00  0.00           O
ATOM   2408  N   TYR A 164      23.730  57.220  37.820  1.00  0.00           N
ATOM   2409  HN  TYR A 164      24.440  57.800  38.210  1.00  0.00           H
ATOM   2410  CA  TYR A 164      22.840  56.510  38.740  1.00  0.00           C
ATOM   2411  HA  TYR A 164      21.820  56.430  38.400  1.00  0.00           H
ATOM   2412  CB  TYR A 164      23.390  55.010  38.960  1.00  0.00           C
ATOM   2413  HB1 TYR A 164      24.490  54.960  38.910  1.00  0.00           H
ATOM   2414  HB2 TYR A 164      22.950  54.460  38.100  1.00  0.00           H
ATOM   2415  CG  TYR A 164      22.940  54.270  40.280  1.00  0.00           C
ATOM   2416  CD1 TYR A 164      22.180  53.100  40.110  1.00  0.00           C
ATOM   2417  HD1 TYR A 164      21.870  52.770  39.130  1.00  0.00           H
ATOM   2418  CE1 TYR A 164      21.830  52.240  41.180  1.00  0.00           C
ATOM   2419  HE1 TYR A 164      21.290  51.310  41.070  1.00  0.00           H
ATOM   2420  CZ  TYR A 164      22.340  52.650  42.460  1.00  0.00           C
ATOM   2421  OH  TYR A 164      22.000  51.790  43.490  1.00  0.00           O
ATOM   2422  HH  TYR A 164      21.590  51.010  43.120  1.00  0.00           H
ATOM   2423  CD2 TYR A 164      23.480  54.540  41.520  1.00  0.00           C
ATOM   2424  HD2 TYR A 164      24.230  55.290  41.720  1.00  0.00           H
ATOM   2425  CE2 TYR A 164      23.160  53.730  42.600  1.00  0.00           C
ATOM   2426  HE2 TYR A 164      23.560  54.000  43.570  1.00  0.00           H
ATOM   2427  C   TYR A 164      22.800  57.230  40.090  1.00  0.00           C
ATOM   2428  O   TYR A 164      23.760  57.900  40.550  1.00  0.00           O
ATOM   2429  N   MET A 165      21.570  57.150  40.740  1.00  0.00           N
ATOM   2430  HN  MET A 165      20.830  56.780  40.190  1.00  0.00           H
ATOM   2431  CA  MET A 165      21.430  57.760  42.020  1.00  0.00           C
ATOM   2432  HA  MET A 165      22.400  58.030  42.390  1.00  0.00           H
ATOM   2433  CB  MET A 165      20.650  59.050  41.800  1.00  0.00           C
ATOM   2434  HB1 MET A 165      19.630  58.720  41.510  1.00  0.00           H
ATOM   2435  HB2 MET A 165      21.250  59.430  40.950  1.00  0.00           H
ATOM   2436  CG  MET A 165      20.800  60.050  42.900  1.00  0.00           C
ATOM   2437  HG1 MET A 165      21.830  60.090  43.310  1.00  0.00           H
ATOM   2438  HG2 MET A 165      20.360  59.530  43.770  1.00  0.00           H
ATOM   2439  SD  MET A 165      19.900  61.530  42.460  1.00  0.00           S
ATOM   2440  CE  MET A 165      21.020  62.600  43.590  1.00  0.00           C
ATOM   2441  HE1 MET A 165      21.140  62.160  44.610  1.00  0.00           H
ATOM   2442  HE2 MET A 165      20.600  63.630  43.550  1.00  0.00           H
ATOM   2443  HE3 MET A 165      22.040  62.760  43.200  1.00  0.00           H
ATOM   2444  C   MET A 165      20.720  56.880  43.010  1.00  0.00           C
ATOM   2445  O   MET A 165      19.540  56.550  42.760  1.00  0.00           O
ATOM   2446  N   HSD A 166      21.340  56.460  44.160  1.00  0.00           N
ATOM   2447  HN  HSD A 166      22.260  56.790  44.320  1.00  0.00           H
ATOM   2448  CA  HSD A 166      20.740  55.500  45.130  1.00  0.00           C
ATOM   2449  HA  HSD A 166      20.510  54.590  44.600  1.00  0.00           H
ATOM   2450  CB  HSD A 166      21.740  55.160  46.310  1.00  0.00           C
ATOM   2451  HB1 HSD A 166      22.050  56.090  46.840  1.00  0.00           H
ATOM   2452  HB2 HSD A 166      22.640  54.690  45.860  1.00  0.00           H
ATOM   2453  ND1 HSD A 166      20.670  52.990  47.060  1.00  0.00           N
ATOM   2454  HD1 HSD A 166      20.790  52.460  46.220  1.00  0.00           H
ATOM   2455  CG  HSD A 166      21.100  54.260  47.350  1.00  0.00           C
ATOM   2456  CE1 HSD A 166      20.390  52.400  48.240  1.00  0.00           C
ATOM   2457  HE1 HSD A 166      20.170  51.330  48.280  1.00  0.00           H
ATOM   2458  NE2 HSD A 166      20.590  53.180  49.220  1.00  0.00           N
ATOM   2459  CD2 HSD A 166      20.980  54.350  48.700  1.00  0.00           C
ATOM   2460  HD2 HSD A 166      21.280  55.140  49.390  1.00  0.00           H
ATOM   2461  C   HSD A 166      19.430  55.930  45.600  1.00  0.00           C
ATOM   2462  O   HSD A 166      19.210  57.070  46.030  1.00  0.00           O
ATOM   2463  N   GLN A 167      18.470  54.980  45.730  1.00  0.00           N
ATOM   2464  HN  GLN A 167      18.680  54.090  45.330  1.00  0.00           H
ATOM   2465  CA  GLN A 167      17.120  55.170  46.200  1.00  0.00           C
ATOM   2466  HA  GLN A 167      17.060  56.200  46.520  1.00  0.00           H
ATOM   2467  CB  GLN A 167      16.120  54.800  45.030  1.00  0.00           C
ATOM   2468  HB1 GLN A 167      15.100  54.650  45.430  1.00  0.00           H
ATOM   2469  HB2 GLN A 167      16.370  53.800  44.620  1.00  0.00           H
ATOM   2470  CG  GLN A 167      16.120  55.730  43.890  1.00  0.00           C
ATOM   2471  HG1 GLN A 167      15.690  55.290  42.970  1.00  0.00           H
ATOM   2472  HG2 GLN A 167      17.190  55.970  43.710  1.00  0.00           H
ATOM   2473  CD  GLN A 167      15.460  57.050  44.310  1.00  0.00           C
ATOM   2474  OE1 GLN A 167      15.040  57.300  45.450  1.00  0.00           O
ATOM   2475  NE2 GLN A 167      15.480  58.080  43.340  1.00  0.00           N
ATOM   2476 1HE2 GLN A 167      14.820  58.840  43.270  1.00  0.00           H
ATOM   2477 2HE2 GLN A 167      15.870  57.830  42.450  1.00  0.00           H
ATOM   2478  C   GLN A 167      16.830  54.440  47.510  1.00  0.00           C
ATOM   2479  O   GLN A 167      16.060  54.970  48.300  1.00  0.00           O
ATOM   2480  N   MET A 168      17.250  53.180  47.600  1.00  0.00           N
ATOM   2481  HN  MET A 168      17.990  52.800  47.060  1.00  0.00           H
ATOM   2482  CA  MET A 168      16.710  52.180  48.580  1.00  0.00           C
ATOM   2483  HA  MET A 168      16.450  52.740  49.460  1.00  0.00           H
ATOM   2484  CB  MET A 168      15.310  51.710  48.000  1.00  0.00           C
ATOM   2485  HB1 MET A 168      15.500  51.150  47.050  1.00  0.00           H
ATOM   2486  HB2 MET A 168      14.620  52.550  47.750  1.00  0.00           H
ATOM   2487  CG  MET A 168      14.400  50.650  48.760  1.00  0.00           C
ATOM   2488  HG1 MET A 168      15.090  49.840  49.060  1.00  0.00           H
ATOM   2489  HG2 MET A 168      13.820  50.080  48.010  1.00  0.00           H
ATOM   2490  SD  MET A 168      13.470  51.290  50.210  1.00  0.00           S
ATOM   2491  CE  MET A 168      12.090  52.140  49.470  1.00  0.00           C
ATOM   2492  HE1 MET A 168      11.380  52.570  50.210  1.00  0.00           H
ATOM   2493  HE2 MET A 168      11.500  51.570  48.720  1.00  0.00           H
ATOM   2494  HE3 MET A 168      12.510  53.060  49.010  1.00  0.00           H
ATOM   2495  C   MET A 168      17.680  50.930  48.680  1.00  0.00           C
ATOM   2496  O   MET A 168      18.350  50.410  47.800  1.00  0.00           O
ATOM   2497  N   GLU A 169      17.750  50.400  49.950  1.00  0.00           N
ATOM   2498  HN  GLU A 169      17.340  50.870  50.730  1.00  0.00           H
ATOM   2499  CA  GLU A 169      18.320  49.090  50.310  1.00  0.00           C
ATOM   2500  HA  GLU A 169      19.130  48.800  49.660  1.00  0.00           H
ATOM   2501  CB  GLU A 169      18.950  49.190  51.720  1.00  0.00           C
ATOM   2502  HB1 GLU A 169      18.170  49.730  52.290  1.00  0.00           H
ATOM   2503  HB2 GLU A 169      19.900  49.760  51.850  1.00  0.00           H
ATOM   2504  CG  GLU A 169      19.170  47.800  52.440  1.00  0.00           C
ATOM   2505  HG1 GLU A 169      20.000  47.200  52.010  1.00  0.00           H
ATOM   2506  HG2 GLU A 169      18.240  47.190  52.430  1.00  0.00           H
ATOM   2507  CD  GLU A 169      19.520  48.060  53.910  1.00  0.00           C
ATOM   2508  OE1 GLU A 169      18.820  47.620  54.880  1.00  0.00           O
ATOM   2509  OE2 GLU A 169      20.340  48.990  54.070  1.00  0.00           O
ATOM   2510  C   GLU A 169      17.270  48.020  50.270  1.00  0.00           C
ATOM   2511  O   GLU A 169      16.250  48.200  50.790  1.00  0.00           O
ATOM   2512  N   LEU A 170      17.580  46.870  49.660  1.00  0.00           N
ATOM   2513  HN  LEU A 170      18.390  46.740  49.090  1.00  0.00           H
ATOM   2514  CA  LEU A 170      16.740  45.750  49.530  1.00  0.00           C
ATOM   2515  HA  LEU A 170      15.890  45.930  50.170  1.00  0.00           H
ATOM   2516  CB  LEU A 170      16.260  45.690  48.040  1.00  0.00           C
ATOM   2517  HB1 LEU A 170      15.940  44.630  47.950  1.00  0.00           H
ATOM   2518  HB2 LEU A 170      17.180  45.840  47.430  1.00  0.00           H
ATOM   2519  CG  LEU A 170      15.180  46.590  47.720  1.00  0.00           C
ATOM   2520  HG  LEU A 170      15.380  47.540  48.240  1.00  0.00           H
ATOM   2521  CD1 LEU A 170      14.890  46.620  46.190  1.00  0.00           C
ATOM   2522 1HD1 LEU A 170      15.770  46.390  45.550  1.00  0.00           H
ATOM   2523 2HD1 LEU A 170      14.350  47.560  45.950  1.00  0.00           H
ATOM   2524 3HD1 LEU A 170      14.060  45.900  45.970  1.00  0.00           H
ATOM   2525  CD2 LEU A 170      13.830  46.160  48.370  1.00  0.00           C
ATOM   2526 1HD2 LEU A 170      13.000  46.840  48.080  1.00  0.00           H
ATOM   2527 2HD2 LEU A 170      13.860  46.100  49.480  1.00  0.00           H
ATOM   2528 3HD2 LEU A 170      13.660  45.080  48.190  1.00  0.00           H
ATOM   2529  C   LEU A 170      17.510  44.460  49.860  1.00  0.00           C
ATOM   2530  O   LEU A 170      18.720  44.480  49.820  1.00  0.00           O
ATOM   2531  N   ALA A 171      16.840  43.340  50.080  1.00  0.00           N
ATOM   2532  HN  ALA A 171      15.860  43.260  50.240  1.00  0.00           H
ATOM   2533  CA  ALA A 171      17.450  42.000  50.260  1.00  0.00           C
ATOM   2534  HA  ALA A 171      17.550  41.760  51.310  1.00  0.00           H
ATOM   2535  CB  ALA A 171      16.350  40.950  50.020  1.00  0.00           C
ATOM   2536  HB1 ALA A 171      15.990  41.120  48.980  1.00  0.00           H
ATOM   2537  HB2 ALA A 171      15.460  41.230  50.620  1.00  0.00           H
ATOM   2538  HB3 ALA A 171      16.730  39.950  50.290  1.00  0.00           H
ATOM   2539  C   ALA A 171      18.670  41.560  49.530  1.00  0.00           C
ATOM   2540  O   ALA A 171      18.950  41.960  48.420  1.00  0.00           O
ATOM   2541  N   ASN A 172      19.440  40.640  50.150  1.00  0.00           N
ATOM   2542  HN  ASN A 172      19.060  40.150  50.930  1.00  0.00           H
ATOM   2543  CA  ASN A 172      20.710  40.100  49.610  1.00  0.00           C
ATOM   2544  HA  ASN A 172      20.990  39.310  50.290  1.00  0.00           H
ATOM   2545  CB  ASN A 172      20.510  39.340  48.270  1.00  0.00           C
ATOM   2546  HB1 ASN A 172      21.460  38.830  48.010  1.00  0.00           H
ATOM   2547  HB2 ASN A 172      20.380  40.030  47.410  1.00  0.00           H
ATOM   2548  CG  ASN A 172      19.320  38.290  48.270  1.00  0.00           C
ATOM   2549  OD1 ASN A 172      18.880  37.750  49.300  1.00  0.00           O
ATOM   2550  ND2 ASN A 172      18.810  38.170  47.020  1.00  0.00           N
ATOM   2551 1HD2 ASN A 172      18.080  37.510  46.870  1.00  0.00           H
ATOM   2552 2HD2 ASN A 172      19.180  38.690  46.250  1.00  0.00           H
ATOM   2553  C   ASN A 172      21.840  41.160  49.420  1.00  0.00           C
ATOM   2554  O   ASN A 172      22.730  40.980  48.560  1.00  0.00           O
ATOM   2555  N   GLY A 173      21.860  42.270  50.190  1.00  0.00           N
ATOM   2556  HN  GLY A 173      21.230  42.480  50.930  1.00  0.00           H
ATOM   2557  CA  GLY A 173      22.780  43.340  49.800  1.00  0.00           C
ATOM   2558  HA1 GLY A 173      23.820  43.050  49.750  1.00  0.00           H
ATOM   2559  HA2 GLY A 173      22.620  44.080  50.560  1.00  0.00           H
ATOM   2560  C   GLY A 173      22.360  44.070  48.520  1.00  0.00           C
ATOM   2561  O   GLY A 173      23.210  44.630  47.880  1.00  0.00           O
ATOM   2562  N   THR A 174      21.080  44.010  48.120  1.00  0.00           N
ATOM   2563  HN  THR A 174      20.360  43.680  48.720  1.00  0.00           H
ATOM   2564  CA  THR A 174      20.610  44.660  46.910  1.00  0.00           C
ATOM   2565  HA  THR A 174      21.220  44.530  46.020  1.00  0.00           H
ATOM   2566  CB  THR A 174      19.340  44.090  46.370  1.00  0.00           C
ATOM   2567  HB  THR A 174      18.590  44.020  47.190  1.00  0.00           H
ATOM   2568  OG1 THR A 174      19.490  42.790  45.870  1.00  0.00           O
ATOM   2569  HG1 THR A 174      19.480  42.220  46.640  1.00  0.00           H
ATOM   2570  CG2 THR A 174      18.740  44.910  45.150  1.00  0.00           C
ATOM   2571 1HG2 THR A 174      18.250  45.790  45.620  1.00  0.00           H
ATOM   2572 2HG2 THR A 174      17.980  44.290  44.620  1.00  0.00           H
ATOM   2573 3HG2 THR A 174      19.510  45.050  44.360  1.00  0.00           H
ATOM   2574  C   THR A 174      20.370  46.150  47.020  1.00  0.00           C
ATOM   2575  O   THR A 174      19.800  46.670  47.980  1.00  0.00           O
ATOM   2576  N   HSD A 175      20.870  46.950  46.080  1.00  0.00           N
ATOM   2577  HN  HSD A 175      21.390  46.600  45.310  1.00  0.00           H
ATOM   2578  CA  HSD A 175      20.690  48.330  46.280  1.00  0.00           C
ATOM   2579  HA  HSD A 175      19.930  48.590  47.010  1.00  0.00           H
ATOM   2580  CB  HSD A 175      22.050  48.920  46.740  1.00  0.00           C
ATOM   2581  HB1 HSD A 175      22.030  50.030  46.700  1.00  0.00           H
ATOM   2582  HB2 HSD A 175      22.790  48.530  46.000  1.00  0.00           H
ATOM   2583  ND1 HSD A 175      23.360  47.600  48.430  1.00  0.00           N
ATOM   2584  HD1 HSD A 175      24.020  47.320  47.740  1.00  0.00           H
ATOM   2585  CG  HSD A 175      22.350  48.460  48.260  1.00  0.00           C
ATOM   2586  CE1 HSD A 175      23.470  47.400  49.750  1.00  0.00           C
ATOM   2587  HE1 HSD A 175      24.180  46.670  50.140  1.00  0.00           H
ATOM   2588  NE2 HSD A 175      22.590  48.060  50.480  1.00  0.00           N
ATOM   2589  CD2 HSD A 175      21.890  48.760  49.520  1.00  0.00           C
ATOM   2590  HD2 HSD A 175      21.050  49.370  49.810  1.00  0.00           H
ATOM   2591  C   HSD A 175      20.240  48.980  44.890  1.00  0.00           C
ATOM   2592  O   HSD A 175      20.680  48.550  43.790  1.00  0.00           O
ATOM   2593  N   THR A 176      19.250  49.930  44.920  1.00  0.00           N
ATOM   2594  HN  THR A 176      18.860  50.340  45.740  1.00  0.00           H
ATOM   2595  CA  THR A 176      18.500  50.270  43.690  1.00  0.00           C
ATOM   2596  HA  THR A 176      18.950  49.840  42.810  1.00  0.00           H
ATOM   2597  CB  THR A 176      17.000  49.920  43.600  1.00  0.00           C
ATOM   2598  HB  THR A 176      16.430  50.270  42.710  1.00  0.00           H
ATOM   2599  OG1 THR A 176      16.340  50.260  44.790  1.00  0.00           O
ATOM   2600  HG1 THR A 176      15.400  50.080  44.690  1.00  0.00           H
ATOM   2601  CG2 THR A 176      16.940  48.400  43.620  1.00  0.00           C
ATOM   2602 1HG2 THR A 176      17.570  47.840  42.880  1.00  0.00           H
ATOM   2603 2HG2 THR A 176      15.860  48.190  43.480  1.00  0.00           H
ATOM   2604 3HG2 THR A 176      17.170  48.050  44.650  1.00  0.00           H
ATOM   2605  C   THR A 176      18.540  51.790  43.540  1.00  0.00           C
ATOM   2606  O   THR A 176      18.760  52.430  44.580  1.00  0.00           O
ATOM   2607  N   GLY A 177      18.410  52.290  42.300  1.00  0.00           N
ATOM   2608  HN  GLY A 177      18.060  51.880  41.460  1.00  0.00           H
ATOM   2609  CA  GLY A 177      18.610  53.670  42.110  1.00  0.00           C
ATOM   2610  HA1 GLY A 177      19.670  53.850  42.220  1.00  0.00           H
ATOM   2611  HA2 GLY A 177      18.010  54.240  42.810  1.00  0.00           H
ATOM   2612  C   GLY A 177      18.080  54.110  40.760  1.00  0.00           C
ATOM   2613  O   GLY A 177      17.590  53.330  39.910  1.00  0.00           O
ATOM   2614  N   SER A 178      17.980  55.430  40.550  1.00  0.00           N
ATOM   2615  HN  SER A 178      18.340  56.160  41.130  1.00  0.00           H
ATOM   2616  CA  SER A 178      17.310  55.900  39.330  1.00  0.00           C
ATOM   2617  HA  SER A 178      16.810  55.190  38.700  1.00  0.00           H
ATOM   2618  CB  SER A 178      16.230  56.980  39.710  1.00  0.00           C
ATOM   2619  HB1 SER A 178      15.740  57.480  38.840  1.00  0.00           H
ATOM   2620  HB2 SER A 178      16.660  57.720  40.410  1.00  0.00           H
ATOM   2621  OG  SER A 178      15.200  56.320  40.440  1.00  0.00           O
ATOM   2622  HG1 SER A 178      14.350  56.740  40.280  1.00  0.00           H
ATOM   2623  C   SER A 178      18.380  56.490  38.440  1.00  0.00           C
ATOM   2624  O   SER A 178      19.400  56.920  38.930  1.00  0.00           O
ATOM   2625  N   ALA A 179      18.070  56.590  37.190  1.00  0.00           N
ATOM   2626  HN  ALA A 179      17.180  56.420  36.770  1.00  0.00           H
ATOM   2627  CA  ALA A 179      18.930  57.240  36.210  1.00  0.00           C
ATOM   2628  HA  ALA A 179      19.930  57.180  36.600  1.00  0.00           H
ATOM   2629  CB  ALA A 179      18.850  56.550  34.800  1.00  0.00           C
ATOM   2630  HB1 ALA A 179      17.860  56.850  34.400  1.00  0.00           H
ATOM   2631  HB2 ALA A 179      18.860  55.440  34.840  1.00  0.00           H
ATOM   2632  HB3 ALA A 179      19.720  56.800  34.150  1.00  0.00           H
ATOM   2633  C   ALA A 179      18.590  58.730  36.160  1.00  0.00           C
ATOM   2634  O   ALA A 179      17.500  59.210  36.560  1.00  0.00           O
ATOM   2635  N   PHE A 180      19.510  59.460  35.600  1.00  0.00           N
ATOM   2636  HN  PHE A 180      20.170  59.060  34.970  1.00  0.00           H
ATOM   2637  CA  PHE A 180      19.460  60.930  35.600  1.00  0.00           C
ATOM   2638  HA  PHE A 180      19.020  61.270  36.520  1.00  0.00           H
ATOM   2639  CB  PHE A 180      20.860  61.570  35.510  1.00  0.00           C
ATOM   2640  HB1 PHE A 180      20.860  62.630  35.160  1.00  0.00           H
ATOM   2641  HB2 PHE A 180      21.600  61.110  34.820  1.00  0.00           H
ATOM   2642  CG  PHE A 180      21.420  61.590  36.920  1.00  0.00           C
ATOM   2643  CD1 PHE A 180      20.960  62.580  37.730  1.00  0.00           C
ATOM   2644  HD1 PHE A 180      20.300  63.350  37.390  1.00  0.00           H
ATOM   2645  CE1 PHE A 180      21.710  62.700  38.990  1.00  0.00           C
ATOM   2646  HE1 PHE A 180      21.260  63.380  39.690  1.00  0.00           H
ATOM   2647  CZ  PHE A 180      22.700  61.790  39.430  1.00  0.00           C
ATOM   2648  HZ  PHE A 180      23.170  61.960  40.390  1.00  0.00           H
ATOM   2649  CD2 PHE A 180      22.330  60.590  37.370  1.00  0.00           C
ATOM   2650  HD2 PHE A 180      22.470  59.780  36.670  1.00  0.00           H
ATOM   2651  CE2 PHE A 180      23.060  60.710  38.610  1.00  0.00           C
ATOM   2652  HE2 PHE A 180      23.890  60.030  38.740  1.00  0.00           H
ATOM   2653  C   PHE A 180      18.400  61.610  34.640  1.00  0.00           C
ATOM   2654  O   PHE A 180      18.280  62.820  34.620  1.00  0.00           O
ATOM   2655  N   ASP A 181      17.600  60.850  33.870  1.00  0.00           N
ATOM   2656  HN  ASP A 181      17.810  59.880  33.780  1.00  0.00           H
ATOM   2657  CA  ASP A 181      16.520  61.400  33.060  1.00  0.00           C
ATOM   2658  HA  ASP A 181      16.640  62.470  32.970  1.00  0.00           H
ATOM   2659  CB  ASP A 181      16.600  60.930  31.610  1.00  0.00           C
ATOM   2660  HB1 ASP A 181      17.650  61.030  31.250  1.00  0.00           H
ATOM   2661  HB2 ASP A 181      16.050  61.620  30.940  1.00  0.00           H
ATOM   2662  CG  ASP A 181      16.080  59.550  31.370  1.00  0.00           C
ATOM   2663  OD1 ASP A 181      15.850  58.740  32.300  1.00  0.00           O
ATOM   2664  OD2 ASP A 181      15.920  59.220  30.160  1.00  0.00           O
ATOM   2665  C   ASP A 181      15.180  61.200  33.860  1.00  0.00           C
ATOM   2666  O   ASP A 181      14.160  61.790  33.540  1.00  0.00           O
ATOM   2667  N   GLY A 182      15.230  60.520  35.070  1.00  0.00           N
ATOM   2668  HN  GLY A 182      16.080  60.040  35.270  1.00  0.00           H
ATOM   2669  CA  GLY A 182      14.070  60.290  36.000  1.00  0.00           C
ATOM   2670  HA1 GLY A 182      13.170  60.820  35.760  1.00  0.00           H
ATOM   2671  HA2 GLY A 182      14.380  60.520  37.010  1.00  0.00           H
ATOM   2672  C   GLY A 182      13.630  58.850  35.990  1.00  0.00           C
ATOM   2673  O   GLY A 182      12.920  58.420  36.950  1.00  0.00           O
ATOM   2674  N   THR A 183      14.060  58.130  34.930  1.00  0.00           N
ATOM   2675  HN  THR A 183      14.740  58.540  34.330  1.00  0.00           H
ATOM   2676  CA  THR A 183      13.690  56.760  34.720  1.00  0.00           C
ATOM   2677  HA  THR A 183      12.610  56.770  34.730  1.00  0.00           H
ATOM   2678  CB  THR A 183      14.090  56.330  33.300  1.00  0.00           C
ATOM   2679  HB  THR A 183      15.200  56.350  33.190  1.00  0.00           H
ATOM   2680  OG1 THR A 183      13.740  57.250  32.330  1.00  0.00           O
ATOM   2681  HG1 THR A 183      14.460  57.890  32.300  1.00  0.00           H
ATOM   2682  CG2 THR A 183      13.550  54.990  32.850  1.00  0.00           C
ATOM   2683 1HG2 THR A 183      13.890  54.750  31.820  1.00  0.00           H
ATOM   2684 2HG2 THR A 183      12.450  54.860  32.910  1.00  0.00           H
ATOM   2685 3HG2 THR A 183      13.930  54.220  33.560  1.00  0.00           H
ATOM   2686  C   THR A 183      14.280  55.840  35.810  1.00  0.00           C
ATOM   2687  O   THR A 183      15.500  55.740  36.090  1.00  0.00           O
ATOM   2688  N   MET A 184      13.560  55.000  36.500  1.00  0.00           N
ATOM   2689  HN  MET A 184      12.560  54.990  36.410  1.00  0.00           H
ATOM   2690  CA  MET A 184      14.280  54.100  37.460  1.00  0.00           C
ATOM   2691  HA  MET A 184      15.090  54.530  38.040  1.00  0.00           H
ATOM   2692  CB  MET A 184      13.230  53.720  38.470  1.00  0.00           C
ATOM   2693  HB1 MET A 184      12.550  52.930  38.060  1.00  0.00           H
ATOM   2694  HB2 MET A 184      12.650  54.650  38.600  1.00  0.00           H
ATOM   2695  CG  MET A 184      13.750  53.200  39.800  1.00  0.00           C
ATOM   2696  HG1 MET A 184      14.840  53.370  39.890  1.00  0.00           H
ATOM   2697  HG2 MET A 184      13.740  52.090  39.860  1.00  0.00           H
ATOM   2698  SD  MET A 184      12.870  53.670  41.340  1.00  0.00           S
ATOM   2699  CE  MET A 184      13.860  52.500  42.380  1.00  0.00           C
ATOM   2700  HE1 MET A 184      13.810  51.470  41.960  1.00  0.00           H
ATOM   2701  HE2 MET A 184      13.550  52.400  43.450  1.00  0.00           H
ATOM   2702  HE3 MET A 184      14.940  52.750  42.250  1.00  0.00           H
ATOM   2703  C   MET A 184      14.840  52.850  36.830  1.00  0.00           C
ATOM   2704  O   MET A 184      14.380  52.520  35.690  1.00  0.00           O
ATOM   2705  N   TYR A 185      15.970  52.240  37.360  1.00  0.00           N
ATOM   2706  HN  TYR A 185      16.410  52.520  38.220  1.00  0.00           H
ATOM   2707  CA  TYR A 185      16.580  51.100  36.830  1.00  0.00           C
ATOM   2708  HA  TYR A 185      16.640  51.070  35.750  1.00  0.00           H
ATOM   2709  CB  TYR A 185      18.020  51.020  37.440  1.00  0.00           C
ATOM   2710  HB1 TYR A 185      18.380  49.970  37.460  1.00  0.00           H
ATOM   2711  HB2 TYR A 185      17.980  51.300  38.520  1.00  0.00           H
ATOM   2712  CG  TYR A 185      18.990  51.930  36.710  1.00  0.00           C
ATOM   2713  CD1 TYR A 185      19.350  51.630  35.400  1.00  0.00           C
ATOM   2714  HD1 TYR A 185      18.970  50.750  34.910  1.00  0.00           H
ATOM   2715  CE1 TYR A 185      20.380  52.350  34.790  1.00  0.00           C
ATOM   2716  HE1 TYR A 185      20.670  51.970  33.820  1.00  0.00           H
ATOM   2717  CZ  TYR A 185      20.990  53.490  35.420  1.00  0.00           C
ATOM   2718  OH  TYR A 185      22.050  54.170  34.820  1.00  0.00           O
ATOM   2719  HH  TYR A 185      22.300  54.900  35.380  1.00  0.00           H
ATOM   2720  CD2 TYR A 185      19.490  53.120  37.360  1.00  0.00           C
ATOM   2721  HD2 TYR A 185      19.050  53.410  38.300  1.00  0.00           H
ATOM   2722  CE2 TYR A 185      20.500  53.890  36.710  1.00  0.00           C
ATOM   2723  HE2 TYR A 185      20.980  54.720  37.200  1.00  0.00           H
ATOM   2724  C   TYR A 185      15.730  49.860  37.270  1.00  0.00           C
ATOM   2725  O   TYR A 185      15.530  49.650  38.480  1.00  0.00           O
ATOM   2726  N   GLY A 186      15.270  49.050  36.290  1.00  0.00           N
ATOM   2727  HN  GLY A 186      15.390  49.320  35.340  1.00  0.00           H
ATOM   2728  CA  GLY A 186      14.400  47.870  36.490  1.00  0.00           C
ATOM   2729  HA1 GLY A 186      14.820  47.190  37.210  1.00  0.00           H
ATOM   2730  HA2 GLY A 186      14.270  47.450  35.500  1.00  0.00           H
ATOM   2731  C   GLY A 186      12.970  47.930  36.970  1.00  0.00           C
ATOM   2732  O   GLY A 186      12.420  49.020  37.030  1.00  0.00           O
ATOM   2733  N   ALA A 187      12.370  46.770  37.370  1.00  0.00           N
ATOM   2734  HN  ALA A 187      12.790  45.870  37.300  1.00  0.00           H
ATOM   2735  CA  ALA A 187      10.990  46.810  37.800  1.00  0.00           C
ATOM   2736  HA  ALA A 187      10.490  47.510  37.140  1.00  0.00           H
ATOM   2737  CB  ALA A 187      10.440  45.410  37.440  1.00  0.00           C
ATOM   2738  HB1 ALA A 187       9.340  45.300  37.540  1.00  0.00           H
ATOM   2739  HB2 ALA A 187      10.890  44.670  38.140  1.00  0.00           H
ATOM   2740  HB3 ALA A 187      10.740  45.050  36.440  1.00  0.00           H
ATOM   2741  C   ALA A 187      10.660  47.310  39.260  1.00  0.00           C
ATOM   2742  O   ALA A 187       9.590  47.300  39.810  1.00  0.00           O
ATOM   2743  N   PHE A 188      11.800  47.770  39.900  1.00  0.00           N
ATOM   2744  HN  PHE A 188      12.630  47.770  39.350  1.00  0.00           H
ATOM   2745  CA  PHE A 188      11.900  48.250  41.270  1.00  0.00           C
ATOM   2746  HA  PHE A 188      11.320  47.670  41.970  1.00  0.00           H
ATOM   2747  CB  PHE A 188      13.380  48.140  41.690  1.00  0.00           C
ATOM   2748  HB1 PHE A 188      13.330  48.480  42.740  1.00  0.00           H
ATOM   2749  HB2 PHE A 188      13.900  48.880  41.040  1.00  0.00           H
ATOM   2750  CG  PHE A 188      13.920  46.770  41.700  1.00  0.00           C
ATOM   2751  CD1 PHE A 188      15.000  46.420  40.800  1.00  0.00           C
ATOM   2752  HD1 PHE A 188      15.480  47.050  40.070  1.00  0.00           H
ATOM   2753  CE1 PHE A 188      15.480  45.170  40.940  1.00  0.00           C
ATOM   2754  HE1 PHE A 188      16.230  44.910  40.210  1.00  0.00           H
ATOM   2755  CZ  PHE A 188      15.010  44.280  41.860  1.00  0.00           C
ATOM   2756  HZ  PHE A 188      15.270  43.230  41.870  1.00  0.00           H
ATOM   2757  CD2 PHE A 188      13.550  45.920  42.760  1.00  0.00           C
ATOM   2758  HD2 PHE A 188      12.840  46.170  43.550  1.00  0.00           H
ATOM   2759  CE2 PHE A 188      14.050  44.660  42.840  1.00  0.00           C
ATOM   2760  HE2 PHE A 188      13.690  43.930  43.560  1.00  0.00           H
ATOM   2761  C   PHE A 188      11.280  49.680  41.430  1.00  0.00           C
ATOM   2762  O   PHE A 188      11.140  50.410  40.420  1.00  0.00           O
ATOM   2763  N   MET A 189      10.740  50.020  42.670  1.00  0.00           N
ATOM   2764  HN  MET A 189      11.020  49.440  43.430  1.00  0.00           H
ATOM   2765  CA  MET A 189      10.090  51.240  43.020  1.00  0.00           C
ATOM   2766  HA  MET A 189      10.380  51.920  42.230  1.00  0.00           H
ATOM   2767  CB  MET A 189       8.550  51.040  43.310  1.00  0.00           C
ATOM   2768  HB1 MET A 189       8.150  52.020  43.630  1.00  0.00           H
ATOM   2769  HB2 MET A 189       8.420  50.360  44.190  1.00  0.00           H
ATOM   2770  CG  MET A 189       7.640  50.780  42.070  1.00  0.00           C
ATOM   2771  HG1 MET A 189       8.290  50.460  41.230  1.00  0.00           H
ATOM   2772  HG2 MET A 189       7.320  51.740  41.600  1.00  0.00           H
ATOM   2773  SD  MET A 189       6.370  49.570  42.300  1.00  0.00           S
ATOM   2774  CE  MET A 189       6.220  49.030  40.610  1.00  0.00           C
ATOM   2775  HE1 MET A 189       5.980  49.900  39.970  1.00  0.00           H
ATOM   2776  HE2 MET A 189       5.340  48.380  40.450  1.00  0.00           H
ATOM   2777  HE3 MET A 189       7.140  48.580  40.180  1.00  0.00           H
ATOM   2778  C   MET A 189      10.770  51.820  44.300  1.00  0.00           C
ATOM   2779  O   MET A 189      11.460  51.130  45.030  1.00  0.00           O
ATOM   2780  N   ASP A 190      10.700  53.100  44.500  1.00  0.00           N
ATOM   2781  HN  ASP A 190      10.110  53.680  43.950  1.00  0.00           H
ATOM   2782  CA  ASP A 190      11.360  53.840  45.510  1.00  0.00           C
ATOM   2783  HA  ASP A 190      12.130  53.170  45.850  1.00  0.00           H
ATOM   2784  CB  ASP A 190      11.740  55.350  44.890  1.00  0.00           C
ATOM   2785  HB1 ASP A 190      12.140  55.130  43.880  1.00  0.00           H
ATOM   2786  HB2 ASP A 190      12.420  56.010  45.460  1.00  0.00           H
ATOM   2787  CG  ASP A 190      10.500  56.140  44.560  1.00  0.00           C
ATOM   2788  OD1 ASP A 190       9.390  55.630  44.270  1.00  0.00           O
ATOM   2789  OD2 ASP A 190      10.610  57.390  44.570  1.00  0.00           O
ATOM   2790  C   ASP A 190      10.510  54.000  46.800  1.00  0.00           C
ATOM   2791  O   ASP A 190      10.530  54.950  47.560  1.00  0.00           O
ATOM   2792  N   LYS A 191       9.620  53.050  46.990  1.00  0.00           N
ATOM   2793  HN  LYS A 191       9.490  52.320  46.310  1.00  0.00           H
ATOM   2794  CA  LYS A 191       8.690  52.870  48.120  1.00  0.00           C
ATOM   2795  HA  LYS A 191       8.970  53.490  48.960  1.00  0.00           H
ATOM   2796  CB  LYS A 191       7.220  53.260  47.670  1.00  0.00           C
ATOM   2797  HB1 LYS A 191       7.380  54.360  47.640  1.00  0.00           H
ATOM   2798  HB2 LYS A 191       6.440  53.010  48.420  1.00  0.00           H
ATOM   2799  CG  LYS A 191       6.870  52.760  46.300  1.00  0.00           C
ATOM   2800  HG1 LYS A 191       7.330  51.770  46.090  1.00  0.00           H
ATOM   2801  HG2 LYS A 191       7.050  53.500  45.500  1.00  0.00           H
ATOM   2802  CD  LYS A 191       5.310  52.490  46.210  1.00  0.00           C
ATOM   2803  HD1 LYS A 191       4.700  53.410  46.270  1.00  0.00           H
ATOM   2804  HD2 LYS A 191       5.060  51.840  47.080  1.00  0.00           H
ATOM   2805  CE  LYS A 191       4.840  51.910  44.830  1.00  0.00           C
ATOM   2806  HE1 LYS A 191       5.290  50.940  44.540  1.00  0.00           H
ATOM   2807  HE2 LYS A 191       5.120  52.650  44.050  1.00  0.00           H
ATOM   2808  NZ  LYS A 191       3.340  51.770  44.870  1.00  0.00           N
ATOM   2809  HZ1 LYS A 191       3.030  51.590  43.890  1.00  0.00           H
ATOM   2810  HZ2 LYS A 191       2.800  52.640  45.060  1.00  0.00           H
ATOM   2811  HZ3 LYS A 191       2.940  50.990  45.430  1.00  0.00           H
ATOM   2812  C   LYS A 191       8.730  51.430  48.630  1.00  0.00           C
ATOM   2813  O   LYS A 191       9.200  50.590  47.890  1.00  0.00           O
ATOM   2814  N   GLN A 192       8.300  51.120  49.870  1.00  0.00           N
ATOM   2815  HN  GLN A 192       7.810  51.810  50.400  1.00  0.00           H
ATOM   2816  CA  GLN A 192       8.460  49.770  50.520  1.00  0.00           C
ATOM   2817  HA  GLN A 192       9.390  49.380  50.130  1.00  0.00           H
ATOM   2818  CB  GLN A 192       8.470  50.020  52.020  1.00  0.00           C
ATOM   2819  HB1 GLN A 192       7.460  50.260  52.420  1.00  0.00           H
ATOM   2820  HB2 GLN A 192       9.080  50.940  52.110  1.00  0.00           H
ATOM   2821  CG  GLN A 192       9.180  48.980  52.900  1.00  0.00           C
ATOM   2822  HG1 GLN A 192       8.510  48.110  53.030  1.00  0.00           H
ATOM   2823  HG2 GLN A 192       9.510  49.430  53.860  1.00  0.00           H
ATOM   2824  CD  GLN A 192      10.380  48.330  52.190  1.00  0.00           C
ATOM   2825  OE1 GLN A 192      10.430  47.230  51.720  1.00  0.00           O
ATOM   2826  NE2 GLN A 192      11.470  49.130  52.210  1.00  0.00           N
ATOM   2827 1HE2 GLN A 192      12.260  48.730  51.750  1.00  0.00           H
ATOM   2828 2HE2 GLN A 192      11.390  49.950  52.780  1.00  0.00           H
ATOM   2829  C   GLN A 192       7.320  48.810  50.110  1.00  0.00           C
ATOM   2830  O   GLN A 192       7.100  47.870  50.830  1.00  0.00           O
ATOM   2831  N   VAL A 193       6.800  48.930  48.860  1.00  0.00           N
ATOM   2832  HN  VAL A 193       7.060  49.710  48.300  1.00  0.00           H
ATOM   2833  CA  VAL A 193       6.100  47.810  48.280  1.00  0.00           C
ATOM   2834  HA  VAL A 193       5.410  47.610  49.080  1.00  0.00           H
ATOM   2835  CB  VAL A 193       5.340  48.180  47.040  1.00  0.00           C
ATOM   2836  HB  VAL A 193       4.850  49.160  47.230  1.00  0.00           H
ATOM   2837  CG1 VAL A 193       6.330  48.360  45.870  1.00  0.00           C
ATOM   2838 1HG1 VAL A 193       6.930  47.430  45.770  1.00  0.00           H
ATOM   2839 2HG1 VAL A 193       7.010  49.180  46.160  1.00  0.00           H
ATOM   2840 3HG1 VAL A 193       5.820  48.500  44.890  1.00  0.00           H
ATOM   2841  CG2 VAL A 193       4.170  47.270  46.690  1.00  0.00           C
ATOM   2842 1HG2 VAL A 193       3.590  47.650  45.820  1.00  0.00           H
ATOM   2843 2HG2 VAL A 193       3.430  47.180  47.520  1.00  0.00           H
ATOM   2844 3HG2 VAL A 193       4.520  46.250  46.440  1.00  0.00           H
ATOM   2845  C   VAL A 193       7.030  46.640  48.090  1.00  0.00           C
ATOM   2846  O   VAL A 193       8.230  46.810  48.010  1.00  0.00           O
ATOM   2847  N   HSD A 194       6.440  45.430  48.220  1.00  0.00           N
ATOM   2848  HN  HSD A 194       5.450  45.390  48.230  1.00  0.00           H
ATOM   2849  CA  HSD A 194       7.180  44.190  48.170  1.00  0.00           C
ATOM   2850  HA  HSD A 194       7.980  44.210  48.900  1.00  0.00           H
ATOM   2851  CB  HSD A 194       6.350  42.960  48.430  1.00  0.00           C
ATOM   2852  HB1 HSD A 194       5.360  42.840  47.930  1.00  0.00           H
ATOM   2853  HB2 HSD A 194       6.100  42.810  49.500  1.00  0.00           H
ATOM   2854  ND1 HSD A 194       6.720  40.760  47.090  1.00  0.00           N
ATOM   2855  HD1 HSD A 194       6.040  40.920  46.370  1.00  0.00           H
ATOM   2856  CG  HSD A 194       7.010  41.550  48.190  1.00  0.00           C
ATOM   2857  CE1 HSD A 194       7.320  39.600  47.280  1.00  0.00           C
ATOM   2858  HE1 HSD A 194       7.090  38.700  46.710  1.00  0.00           H
ATOM   2859  NE2 HSD A 194       8.010  39.560  48.400  1.00  0.00           N
ATOM   2860  CD2 HSD A 194       7.840  40.820  48.980  1.00  0.00           C
ATOM   2861  HD2 HSD A 194       8.260  41.040  49.960  1.00  0.00           H
ATOM   2862  C   HSD A 194       7.780  44.120  46.770  1.00  0.00           C
ATOM   2863  O   HSD A 194       7.140  44.540  45.810  1.00  0.00           O
ATOM   2864  N   GLN A 195       9.010  43.690  46.620  1.00  0.00           N
ATOM   2865  HN  GLN A 195       9.450  43.580  47.510  1.00  0.00           H
ATOM   2866  CA  GLN A 195       9.710  43.690  45.430  1.00  0.00           C
ATOM   2867  HA  GLN A 195       9.000  44.000  44.670  1.00  0.00           H
ATOM   2868  CB  GLN A 195      10.680  44.960  45.320  1.00  0.00           C
ATOM   2869  HB1 GLN A 195      11.420  44.840  44.510  1.00  0.00           H
ATOM   2870  HB2 GLN A 195      11.200  45.090  46.300  1.00  0.00           H
ATOM   2871  CG  GLN A 195       9.950  46.240  44.990  1.00  0.00           C
ATOM   2872  HG1 GLN A 195       9.020  46.220  45.600  1.00  0.00           H
ATOM   2873  HG2 GLN A 195       9.730  46.380  43.910  1.00  0.00           H
ATOM   2874  CD  GLN A 195      10.660  47.510  45.420  1.00  0.00           C
ATOM   2875  OE1 GLN A 195      11.360  48.120  44.600  1.00  0.00           O
ATOM   2876  NE2 GLN A 195      10.600  47.890  46.680  1.00  0.00           N
ATOM   2877 1HE2 GLN A 195      10.770  48.850  46.890  1.00  0.00           H
ATOM   2878 2HE2 GLN A 195      10.130  47.300  47.330  1.00  0.00           H
ATOM   2879  C   GLN A 195      10.330  42.410  45.100  1.00  0.00           C
ATOM   2880  O   GLN A 195      11.230  41.920  45.810  1.00  0.00           O
ATOM   2881  N   VAL A 196       9.810  41.760  43.990  1.00  0.00           N
ATOM   2882  HN  VAL A 196       8.980  42.120  43.570  1.00  0.00           H
ATOM   2883  CA  VAL A 196      10.330  40.530  43.350  1.00  0.00           C
ATOM   2884  HA  VAL A 196      10.370  39.720  44.060  1.00  0.00           H
ATOM   2885  CB  VAL A 196       9.450  40.170  42.160  1.00  0.00           C
ATOM   2886  HB  VAL A 196       9.070  41.060  41.600  1.00  0.00           H
ATOM   2887  CG1 VAL A 196      10.190  39.200  41.240  1.00  0.00           C
ATOM   2888 1HG1 VAL A 196      10.830  39.790  40.550  1.00  0.00           H
ATOM   2889 2HG1 VAL A 196       9.420  38.750  40.580  1.00  0.00           H
ATOM   2890 3HG1 VAL A 196      10.690  38.390  41.800  1.00  0.00           H
ATOM   2891  CG2 VAL A 196       8.200  39.430  42.770  1.00  0.00           C
ATOM   2892 1HG2 VAL A 196       7.770  40.220  43.420  1.00  0.00           H
ATOM   2893 2HG2 VAL A 196       8.420  38.590  43.460  1.00  0.00           H
ATOM   2894 3HG2 VAL A 196       7.520  39.120  41.940  1.00  0.00           H
ATOM   2895  C   VAL A 196      11.770  40.760  42.840  1.00  0.00           C
ATOM   2896  O   VAL A 196      12.040  41.560  41.990  1.00  0.00           O
ATOM   2897  N   GLN A 197      12.810  40.040  43.400  1.00  0.00           N
ATOM   2898  HN  GLN A 197      12.580  39.340  44.070  1.00  0.00           H
ATOM   2899  CA  GLN A 197      14.210  40.380  43.200  1.00  0.00           C
ATOM   2900  HA  GLN A 197      14.310  41.440  43.010  1.00  0.00           H
ATOM   2901  CB  GLN A 197      14.980  40.030  44.460  1.00  0.00           C
ATOM   2902  HB1 GLN A 197      16.070  40.200  44.320  1.00  0.00           H
ATOM   2903  HB2 GLN A 197      14.920  38.930  44.630  1.00  0.00           H
ATOM   2904  CG  GLN A 197      14.650  40.740  45.780  1.00  0.00           C
ATOM   2905  HG1 GLN A 197      15.330  40.290  46.530  1.00  0.00           H
ATOM   2906  HG2 GLN A 197      13.650  40.580  46.230  1.00  0.00           H
ATOM   2907  CD  GLN A 197      15.010  42.250  45.760  1.00  0.00           C
ATOM   2908  OE1 GLN A 197      15.870  42.670  44.990  1.00  0.00           O
ATOM   2909  NE2 GLN A 197      14.320  43.090  46.620  1.00  0.00           N
ATOM   2910 1HE2 GLN A 197      14.680  44.020  46.660  1.00  0.00           H
ATOM   2911 2HE2 GLN A 197      13.640  42.680  47.240  1.00  0.00           H
ATOM   2912  C   GLN A 197      14.890  39.530  42.120  1.00  0.00           C
ATOM   2913  O   GLN A 197      16.090  39.520  41.880  1.00  0.00           O
ATOM   2914  N   LEU A 198      14.070  38.780  41.430  1.00  0.00           N
ATOM   2915  HN  LEU A 198      13.180  38.660  41.870  1.00  0.00           H
ATOM   2916  CA  LEU A 198      14.450  37.990  40.240  1.00  0.00           C
ATOM   2917  HA  LEU A 198      13.600  37.330  40.120  1.00  0.00           H
ATOM   2918  CB  LEU A 198      14.800  38.800  38.930  1.00  0.00           C
ATOM   2919  HB1 LEU A 198      14.870  38.200  38.000  1.00  0.00           H
ATOM   2920  HB2 LEU A 198      15.810  39.230  39.120  1.00  0.00           H
ATOM   2921  CG  LEU A 198      13.700  39.860  38.590  1.00  0.00           C
ATOM   2922  HG  LEU A 198      13.570  40.460  39.520  1.00  0.00           H
ATOM   2923  CD1 LEU A 198      14.200  40.650  37.440  1.00  0.00           C
ATOM   2924 1HD1 LEU A 198      15.230  41.030  37.590  1.00  0.00           H
ATOM   2925 2HD1 LEU A 198      13.550  41.520  37.210  1.00  0.00           H
ATOM   2926 3HD1 LEU A 198      14.160  39.980  36.540  1.00  0.00           H
ATOM   2927  CD2 LEU A 198      12.330  39.210  38.210  1.00  0.00           C
ATOM   2928 1HD2 LEU A 198      11.550  39.980  38.040  1.00  0.00           H
ATOM   2929 2HD2 LEU A 198      12.110  38.420  38.950  1.00  0.00           H
ATOM   2930 3HD2 LEU A 198      12.520  38.800  37.190  1.00  0.00           H
ATOM   2931  C   LEU A 198      15.480  36.940  40.560  1.00  0.00           C
ATOM   2932  O   LEU A 198      15.660  36.670  41.740  1.00  0.00           O
ATOM   2933  N   THR A 199      16.200  36.410  39.550  1.00  0.00           N
ATOM   2934  HN  THR A 199      15.920  36.660  38.620  1.00  0.00           H
ATOM   2935  CA  THR A 199      17.130  35.280  39.740  1.00  0.00           C
ATOM   2936  HA  THR A 199      17.110  35.150  40.810  1.00  0.00           H
ATOM   2937  CB  THR A 199      16.570  33.990  39.010  1.00  0.00           C
ATOM   2938  HB  THR A 199      15.470  34.100  39.090  1.00  0.00           H
ATOM   2939  OG1 THR A 199      16.900  32.840  39.680  1.00  0.00           O
ATOM   2940  HG1 THR A 199      16.170  32.630  40.280  1.00  0.00           H
ATOM   2941  CG2 THR A 199      17.010  33.830  37.610  1.00  0.00           C
ATOM   2942 1HG2 THR A 199      16.460  33.010  37.090  1.00  0.00           H
ATOM   2943 2HG2 THR A 199      18.090  33.570  37.480  1.00  0.00           H
ATOM   2944 3HG2 THR A 199      16.900  34.700  36.940  1.00  0.00           H
ATOM   2945  C   THR A 199      18.540  35.500  39.310  1.00  0.00           C
ATOM   2946  O   THR A 199      18.790  36.400  38.420  1.00  0.00           O
ATOM   2947  N   ASP A 200      19.440  34.730  39.940  1.00  0.00           N
ATOM   2948  HN  ASP A 200      18.950  34.020  40.440  1.00  0.00           H
ATOM   2949  CA  ASP A 200      20.870  34.700  39.760  1.00  0.00           C
ATOM   2950  HA  ASP A 200      21.190  35.720  39.920  1.00  0.00           H
ATOM   2951  CB  ASP A 200      21.460  33.840  40.800  1.00  0.00           C
ATOM   2952  HB1 ASP A 200      22.560  33.690  40.680  1.00  0.00           H
ATOM   2953  HB2 ASP A 200      20.980  32.840  40.810  1.00  0.00           H
ATOM   2954  CG  ASP A 200      21.280  34.510  42.180  1.00  0.00           C
ATOM   2955  OD1 ASP A 200      21.310  35.770  42.370  1.00  0.00           O
ATOM   2956  OD2 ASP A 200      21.320  33.670  43.130  1.00  0.00           O
ATOM   2957  C   ASP A 200      21.210  34.310  38.320  1.00  0.00           C
ATOM   2958  O   ASP A 200      20.910  33.200  37.960  1.00  0.00           O
ATOM   2959  N   LYS A 201      22.040  35.100  37.650  1.00  0.00           N
ATOM   2960  HN  LYS A 201      22.420  35.910  38.090  1.00  0.00           H
ATOM   2961  CA  LYS A 201      22.710  34.800  36.370  1.00  0.00           C
ATOM   2962  HA  LYS A 201      22.650  33.720  36.350  1.00  0.00           H
ATOM   2963  CB  LYS A 201      22.100  35.290  35.080  1.00  0.00           C
ATOM   2964  HB1 LYS A 201      22.730  34.800  34.310  1.00  0.00           H
ATOM   2965  HB2 LYS A 201      22.130  36.400  35.040  1.00  0.00           H
ATOM   2966  CG  LYS A 201      20.630  34.840  34.900  1.00  0.00           C
ATOM   2967  HG1 LYS A 201      19.960  35.170  35.730  1.00  0.00           H
ATOM   2968  HG2 LYS A 201      20.420  33.750  34.890  1.00  0.00           H
ATOM   2969  CD  LYS A 201      19.890  35.570  33.780  1.00  0.00           C
ATOM   2970  HD1 LYS A 201      20.470  35.520  32.830  1.00  0.00           H
ATOM   2971  HD2 LYS A 201      19.680  36.590  34.160  1.00  0.00           H
ATOM   2972  CE  LYS A 201      18.550  34.880  33.510  1.00  0.00           C
ATOM   2973  HE1 LYS A 201      17.870  34.850  34.390  1.00  0.00           H
ATOM   2974  HE2 LYS A 201      18.760  33.830  33.200  1.00  0.00           H
ATOM   2975  NZ  LYS A 201      17.860  35.610  32.480  1.00  0.00           N
ATOM   2976  HZ1 LYS A 201      17.530  36.530  32.840  1.00  0.00           H
ATOM   2977  HZ2 LYS A 201      17.100  34.970  32.170  1.00  0.00           H
ATOM   2978  HZ3 LYS A 201      18.540  35.770  31.710  1.00  0.00           H
ATOM   2979  C   LYS A 201      24.150  35.360  36.400  1.00  0.00           C
ATOM   2980  O   LYS A 201      24.380  36.460  36.880  1.00  0.00           O
ATOM   2981  N   TYR A 202      25.070  34.560  35.890  1.00  0.00           N
ATOM   2982  HN  TYR A 202      24.800  33.610  35.770  1.00  0.00           H
ATOM   2983  CA  TYR A 202      26.390  35.100  35.680  1.00  0.00           C
ATOM   2984  HA  TYR A 202      26.650  35.420  36.680  1.00  0.00           H
ATOM   2985  CB  TYR A 202      27.450  34.070  35.200  1.00  0.00           C
ATOM   2986  HB1 TYR A 202      28.350  34.670  34.940  1.00  0.00           H
ATOM   2987  HB2 TYR A 202      27.040  33.520  34.330  1.00  0.00           H
ATOM   2988  CG  TYR A 202      27.670  33.030  36.330  1.00  0.00           C
ATOM   2989  CD1 TYR A 202      28.890  33.120  37.070  1.00  0.00           C
ATOM   2990  HD1 TYR A 202      29.610  33.880  36.790  1.00  0.00           H
ATOM   2991  CE1 TYR A 202      29.030  32.220  38.100  1.00  0.00           C
ATOM   2992  HE1 TYR A 202      29.900  32.240  38.750  1.00  0.00           H
ATOM   2993  CZ  TYR A 202      28.120  31.250  38.390  1.00  0.00           C
ATOM   2994  OH  TYR A 202      28.350  30.180  39.320  1.00  0.00           O
ATOM   2995  HH  TYR A 202      27.570  29.670  39.560  1.00  0.00           H
ATOM   2996  CD2 TYR A 202      26.790  32.040  36.550  1.00  0.00           C
ATOM   2997  HD2 TYR A 202      25.980  31.980  35.840  1.00  0.00           H
ATOM   2998  CE2 TYR A 202      26.970  31.090  37.550  1.00  0.00           C
ATOM   2999  HE2 TYR A 202      26.310  30.250  37.690  1.00  0.00           H
ATOM   3000  C   TYR A 202      26.360  36.140  34.630  1.00  0.00           C
ATOM   3001  O   TYR A 202      25.780  36.060  33.550  1.00  0.00           O
ATOM   3002  N   CYS A 203      27.130  37.220  34.850  1.00  0.00           N
ATOM   3003  HN  CYS A 203      27.400  37.480  35.770  1.00  0.00           H
ATOM   3004  CA  CYS A 203      27.730  38.070  33.810  1.00  0.00           C
ATOM   3005  HA  CYS A 203      27.010  38.310  33.050  1.00  0.00           H
ATOM   3006  CB  CYS A 203      28.150  39.480  34.350  1.00  0.00           C
ATOM   3007  HB1 CYS A 203      28.120  40.220  33.520  1.00  0.00           H
ATOM   3008  HB2 CYS A 203      29.230  39.420  34.620  1.00  0.00           H
ATOM   3009  SG  CYS A 203      27.230  40.070  35.870  1.00  0.00           S
ATOM   3010  HG1 CYS A 203      27.370  38.920  36.520  1.00  0.00           H
ATOM   3011  C   CYS A 203      28.890  37.450  33.060  1.00  0.00           C
ATOM   3012  O   CYS A 203      30.050  37.770  33.280  1.00  0.00           O
ATOM   3013  N   SER A 204      28.550  36.540  32.050  1.00  0.00           N
ATOM   3014  HN  SER A 204      27.580  36.400  31.880  1.00  0.00           H
ATOM   3015  CA  SER A 204      29.370  35.580  31.310  1.00  0.00           C
ATOM   3016  HA  SER A 204      29.750  34.940  32.090  1.00  0.00           H
ATOM   3017  CB  SER A 204      28.430  34.810  30.330  1.00  0.00           C
ATOM   3018  HB1 SER A 204      28.920  33.880  29.970  1.00  0.00           H
ATOM   3019  HB2 SER A 204      28.210  35.490  29.480  1.00  0.00           H
ATOM   3020  OG  SER A 204      27.200  34.390  30.920  1.00  0.00           O
ATOM   3021  HG1 SER A 204      26.630  34.520  30.160  1.00  0.00           H
ATOM   3022  C   SER A 204      30.590  36.090  30.490  1.00  0.00           C
ATOM   3023  O   SER A 204      31.650  35.370  30.390  1.00  0.00           O
ATOM   3024  N   VAL A 205      30.520  37.290  29.940  1.00  0.00           N
ATOM   3025  HN  VAL A 205      29.700  37.830  30.100  1.00  0.00           H
ATOM   3026  CA  VAL A 205      31.770  37.960  29.400  1.00  0.00           C
ATOM   3027  HA  VAL A 205      32.310  37.240  28.800  1.00  0.00           H
ATOM   3028  CB  VAL A 205      31.390  39.100  28.430  1.00  0.00           C
ATOM   3029  HB  VAL A 205      30.590  38.730  27.750  1.00  0.00           H
ATOM   3030  CG1 VAL A 205      30.750  40.310  28.990  1.00  0.00           C
ATOM   3031 1HG1 VAL A 205      29.920  40.070  29.700  1.00  0.00           H
ATOM   3032 2HG1 VAL A 205      30.350  40.940  28.170  1.00  0.00           H
ATOM   3033 3HG1 VAL A 205      31.460  40.980  29.530  1.00  0.00           H
ATOM   3034  CG2 VAL A 205      32.590  39.380  27.530  1.00  0.00           C
ATOM   3035 1HG2 VAL A 205      32.230  40.110  26.770  1.00  0.00           H
ATOM   3036 2HG2 VAL A 205      32.840  38.450  26.980  1.00  0.00           H
ATOM   3037 3HG2 VAL A 205      33.480  39.810  28.050  1.00  0.00           H
ATOM   3038  C   VAL A 205      32.690  38.480  30.500  1.00  0.00           C
ATOM   3039  O   VAL A 205      33.940  38.470  30.350  1.00  0.00           O
ATOM   3040  N   ASN A 206      32.130  38.930  31.620  1.00  0.00           N
ATOM   3041  HN  ASN A 206      31.150  38.970  31.800  1.00  0.00           H
ATOM   3042  CA  ASN A 206      33.000  39.410  32.670  1.00  0.00           C
ATOM   3043  HA  ASN A 206      33.770  40.090  32.340  1.00  0.00           H
ATOM   3044  CB  ASN A 206      32.140  40.150  33.820  1.00  0.00           C
ATOM   3045  HB1 ASN A 206      32.940  40.500  34.510  1.00  0.00           H
ATOM   3046  HB2 ASN A 206      31.440  39.450  34.320  1.00  0.00           H
ATOM   3047  CG  ASN A 206      31.320  41.350  33.440  1.00  0.00           C
ATOM   3048  OD1 ASN A 206      31.370  41.870  32.310  1.00  0.00           O
ATOM   3049  ND2 ASN A 206      30.410  41.810  34.340  1.00  0.00           N
ATOM   3050 1HD2 ASN A 206      29.780  42.540  34.060  1.00  0.00           H
ATOM   3051 2HD2 ASN A 206      30.370  41.510  35.290  1.00  0.00           H
ATOM   3052  C   ASN A 206      33.650  38.220  33.410  1.00  0.00           C
ATOM   3053  O   ASN A 206      34.710  38.300  34.000  1.00  0.00           O
ATOM   3054  N   VAL A 207      33.000  37.030  33.350  1.00  0.00           N
ATOM   3055  HN  VAL A 207      32.060  37.090  33.020  1.00  0.00           H
ATOM   3056  CA  VAL A 207      33.630  35.750  33.730  1.00  0.00           C
ATOM   3057  HA  VAL A 207      34.010  35.980  34.710  1.00  0.00           H
ATOM   3058  CB  VAL A 207      32.730  34.610  33.690  1.00  0.00           C
ATOM   3059  HB  VAL A 207      32.480  34.320  32.650  1.00  0.00           H
ATOM   3060  CG1 VAL A 207      33.540  33.410  34.280  1.00  0.00           C
ATOM   3061 1HG1 VAL A 207      34.140  33.740  35.150  1.00  0.00           H
ATOM   3062 2HG1 VAL A 207      34.190  33.100  33.430  1.00  0.00           H
ATOM   3063 3HG1 VAL A 207      32.870  32.570  34.560  1.00  0.00           H
ATOM   3064  CG2 VAL A 207      31.450  34.980  34.430  1.00  0.00           C
ATOM   3065 1HG2 VAL A 207      31.610  35.630  35.320  1.00  0.00           H
ATOM   3066 2HG2 VAL A 207      30.850  34.090  34.730  1.00  0.00           H
ATOM   3067 3HG2 VAL A 207      30.780  35.590  33.790  1.00  0.00           H
ATOM   3068  C   VAL A 207      34.830  35.490  32.750  1.00  0.00           C
ATOM   3069  O   VAL A 207      35.850  35.120  33.160  1.00  0.00           O
ATOM   3070  N   VAL A 208      34.610  35.630  31.440  1.00  0.00           N
ATOM   3071  HN  VAL A 208      33.720  35.760  31.010  1.00  0.00           H
ATOM   3072  CA  VAL A 208      35.750  35.430  30.460  1.00  0.00           C
ATOM   3073  HA  VAL A 208      36.280  34.530  30.740  1.00  0.00           H
ATOM   3074  CB  VAL A 208      35.250  35.530  29.060  1.00  0.00           C
ATOM   3075  HB  VAL A 208      34.480  36.330  28.920  1.00  0.00           H
ATOM   3076  CG1 VAL A 208      36.380  35.670  28.050  1.00  0.00           C
ATOM   3077 1HG1 VAL A 208      35.900  35.740  27.050  1.00  0.00           H
ATOM   3078 2HG1 VAL A 208      37.000  34.750  28.000  1.00  0.00           H
ATOM   3079 3HG1 VAL A 208      37.000  36.590  28.130  1.00  0.00           H
ATOM   3080  CG2 VAL A 208      34.530  34.230  28.740  1.00  0.00           C
ATOM   3081 1HG2 VAL A 208      35.240  33.380  28.780  1.00  0.00           H
ATOM   3082 2HG2 VAL A 208      34.070  34.210  27.730  1.00  0.00           H
ATOM   3083 3HG2 VAL A 208      33.660  33.970  29.380  1.00  0.00           H
ATOM   3084  C   VAL A 208      36.870  36.490  30.660  1.00  0.00           C
ATOM   3085  O   VAL A 208      38.070  36.150  30.740  1.00  0.00           O
ATOM   3086  N   ALA A 209      36.560  37.770  30.960  1.00  0.00           N
ATOM   3087  HN  ALA A 209      35.630  38.070  30.750  1.00  0.00           H
ATOM   3088  CA  ALA A 209      37.490  38.770  31.430  1.00  0.00           C
ATOM   3089  HA  ALA A 209      38.190  39.180  30.710  1.00  0.00           H
ATOM   3090  CB  ALA A 209      36.710  40.040  31.850  1.00  0.00           C
ATOM   3091  HB1 ALA A 209      37.340  40.880  32.210  1.00  0.00           H
ATOM   3092  HB2 ALA A 209      35.870  39.790  32.540  1.00  0.00           H
ATOM   3093  HB3 ALA A 209      36.250  40.400  30.910  1.00  0.00           H
ATOM   3094  C   ALA A 209      38.270  38.360  32.660  1.00  0.00           C
ATOM   3095  O   ALA A 209      39.490  38.550  32.700  1.00  0.00           O
ATOM   3096  N   TRP A 210      37.620  37.800  33.740  1.00  0.00           N
ATOM   3097  HN  TRP A 210      36.620  37.830  33.690  1.00  0.00           H
ATOM   3098  CA  TRP A 210      38.270  37.320  34.890  1.00  0.00           C
ATOM   3099  HA  TRP A 210      38.840  38.140  35.300  1.00  0.00           H
ATOM   3100  CB  TRP A 210      37.180  36.930  35.970  1.00  0.00           C
ATOM   3101  HB1 TRP A 210      36.420  36.290  35.480  1.00  0.00           H
ATOM   3102  HB2 TRP A 210      36.670  37.870  36.290  1.00  0.00           H
ATOM   3103  CG  TRP A 210      37.680  36.300  37.190  1.00  0.00           C
ATOM   3104  CD1 TRP A 210      38.320  36.850  38.220  1.00  0.00           C
ATOM   3105  HD1 TRP A 210      38.740  37.840  38.300  1.00  0.00           H
ATOM   3106  NE1 TRP A 210      38.630  35.900  39.140  1.00  0.00           N
ATOM   3107  HE1 TRP A 210      39.110  36.100  39.970  1.00  0.00           H
ATOM   3108  CE2 TRP A 210      38.130  34.680  38.760  1.00  0.00           C
ATOM   3109  CD2 TRP A 210      37.500  34.890  37.520  1.00  0.00           C
ATOM   3110  CE3 TRP A 210      36.980  33.790  36.770  1.00  0.00           C
ATOM   3111  HE3 TRP A 210      36.620  33.980  35.770  1.00  0.00           H
ATOM   3112  CZ3 TRP A 210      37.100  32.530  37.300  1.00  0.00           C
ATOM   3113  HZ3 TRP A 210      36.700  31.610  36.890  1.00  0.00           H
ATOM   3114  CZ2 TRP A 210      38.350  33.410  39.220  1.00  0.00           C
ATOM   3115  HZ2 TRP A 210      39.010  33.160  40.040  1.00  0.00           H
ATOM   3116  CH2 TRP A 210      37.740  32.310  38.560  1.00  0.00           C
ATOM   3117  HH2 TRP A 210      37.810  31.320  38.980  1.00  0.00           H
ATOM   3118  C   TRP A 210      39.280  36.150  34.700  1.00  0.00           C
ATOM   3119  O   TRP A 210      40.320  36.090  35.310  1.00  0.00           O
ATOM   3120  N   LEU A 211      38.870  35.110  33.900  1.00  0.00           N
ATOM   3121  HN  LEU A 211      37.940  35.140  33.530  1.00  0.00           H
ATOM   3122  CA  LEU A 211      39.780  34.080  33.430  1.00  0.00           C
ATOM   3123  HA  LEU A 211      40.340  33.740  34.290  1.00  0.00           H
ATOM   3124  CB  LEU A 211      38.860  33.030  32.640  1.00  0.00           C
ATOM   3125  HB1 LEU A 211      39.480  32.340  32.030  1.00  0.00           H
ATOM   3126  HB2 LEU A 211      38.200  33.650  31.990  1.00  0.00           H
ATOM   3127  CG  LEU A 211      37.910  32.190  33.580  1.00  0.00           C
ATOM   3128  HG  LEU A 211      37.210  32.860  34.120  1.00  0.00           H
ATOM   3129  CD1 LEU A 211      37.080  31.230  32.810  1.00  0.00           C
ATOM   3130 1HD1 LEU A 211      36.500  31.650  31.960  1.00  0.00           H
ATOM   3131 2HD1 LEU A 211      36.270  30.830  33.470  1.00  0.00           H
ATOM   3132 3HD1 LEU A 211      37.540  30.290  32.420  1.00  0.00           H
ATOM   3133  CD2 LEU A 211      38.740  31.290  34.560  1.00  0.00           C
ATOM   3134 1HD2 LEU A 211      39.210  31.890  35.360  1.00  0.00           H
ATOM   3135 2HD2 LEU A 211      39.560  30.790  33.990  1.00  0.00           H
ATOM   3136 3HD2 LEU A 211      38.040  30.540  34.990  1.00  0.00           H
ATOM   3137  C   LEU A 211      40.920  34.500  32.450  1.00  0.00           C
ATOM   3138  O   LEU A 211      42.030  34.000  32.570  1.00  0.00           O
ATOM   3139  N   TYR A 212      40.800  35.550  31.580  1.00  0.00           N
ATOM   3140  HN  TYR A 212      39.970  35.870  31.130  1.00  0.00           H
ATOM   3141  CA  TYR A 212      41.980  36.270  31.030  1.00  0.00           C
ATOM   3142  HA  TYR A 212      42.610  35.540  30.540  1.00  0.00           H
ATOM   3143  CB  TYR A 212      41.500  37.440  30.020  1.00  0.00           C
ATOM   3144  HB1 TYR A 212      42.350  38.110  29.780  1.00  0.00           H
ATOM   3145  HB2 TYR A 212      40.710  37.940  30.620  1.00  0.00           H
ATOM   3146  CG  TYR A 212      40.970  36.800  28.760  1.00  0.00           C
ATOM   3147  CD1 TYR A 212      41.680  35.770  28.080  1.00  0.00           C
ATOM   3148  HD1 TYR A 212      42.560  35.350  28.550  1.00  0.00           H
ATOM   3149  CE1 TYR A 212      41.210  35.220  26.900  1.00  0.00           C
ATOM   3150  HE1 TYR A 212      41.800  34.450  26.440  1.00  0.00           H
ATOM   3151  CZ  TYR A 212      39.960  35.660  26.350  1.00  0.00           C
ATOM   3152  OH  TYR A 212      39.570  35.110  25.030  1.00  0.00           O
ATOM   3153  HH  TYR A 212      40.230  34.500  24.680  1.00  0.00           H
ATOM   3154  CD2 TYR A 212      39.790  37.350  28.090  1.00  0.00           C
ATOM   3155  HD2 TYR A 212      39.410  38.270  28.520  1.00  0.00           H
ATOM   3156  CE2 TYR A 212      39.300  36.740  26.980  1.00  0.00           C
ATOM   3157  HE2 TYR A 212      38.390  37.040  26.480  1.00  0.00           H
ATOM   3158  C   TYR A 212      42.840  36.980  32.000  1.00  0.00           C
ATOM   3159  O   TYR A 212      44.080  37.050  31.780  1.00  0.00           O
ATOM   3160  N   ALA A 213      42.330  37.630  33.070  1.00  0.00           N
ATOM   3161  HN  ALA A 213      41.330  37.720  33.130  1.00  0.00           H
ATOM   3162  CA  ALA A 213      43.130  38.110  34.230  1.00  0.00           C
ATOM   3163  HA  ALA A 213      43.800  38.920  34.010  1.00  0.00           H
ATOM   3164  CB  ALA A 213      42.130  38.870  35.140  1.00  0.00           C
ATOM   3165  HB1 ALA A 213      41.700  39.690  34.530  1.00  0.00           H
ATOM   3166  HB2 ALA A 213      42.780  39.300  35.940  1.00  0.00           H
ATOM   3167  HB3 ALA A 213      41.370  38.230  35.640  1.00  0.00           H
ATOM   3168  C   ALA A 213      43.990  36.980  34.820  1.00  0.00           C
ATOM   3169  O   ALA A 213      45.190  37.120  35.030  1.00  0.00           O
ATOM   3170  N   ALA A 214      43.360  35.810  35.040  1.00  0.00           N
ATOM   3171  HN  ALA A 214      42.390  35.770  34.820  1.00  0.00           H
ATOM   3172  CA  ALA A 214      44.140  34.620  35.370  1.00  0.00           C
ATOM   3173  HA  ALA A 214      44.710  34.950  36.220  1.00  0.00           H
ATOM   3174  CB  ALA A 214      43.190  33.410  35.680  1.00  0.00           C
ATOM   3175  HB1 ALA A 214      42.830  33.110  34.680  1.00  0.00           H
ATOM   3176  HB2 ALA A 214      42.550  33.930  36.430  1.00  0.00           H
ATOM   3177  HB3 ALA A 214      43.730  32.610  36.220  1.00  0.00           H
ATOM   3178  C   ALA A 214      45.240  34.180  34.380  1.00  0.00           C
ATOM   3179  O   ALA A 214      46.400  33.870  34.730  1.00  0.00           O
ATOM   3180  N   ILE A 215      44.940  34.190  33.050  1.00  0.00           N
ATOM   3181  HN  ILE A 215      44.000  34.370  32.770  1.00  0.00           H
ATOM   3182  CA  ILE A 215      45.970  33.850  32.110  1.00  0.00           C
ATOM   3183  HA  ILE A 215      46.480  33.000  32.550  1.00  0.00           H
ATOM   3184  CB  ILE A 215      45.480  33.510  30.760  1.00  0.00           C
ATOM   3185  HB  ILE A 215      45.030  34.430  30.330  1.00  0.00           H
ATOM   3186  CG2 ILE A 215      46.650  32.990  29.910  1.00  0.00           C
ATOM   3187 1HG2 ILE A 215      47.140  32.130  30.420  1.00  0.00           H
ATOM   3188 2HG2 ILE A 215      47.380  33.790  29.660  1.00  0.00           H
ATOM   3189 3HG2 ILE A 215      46.340  32.650  28.900  1.00  0.00           H
ATOM   3190  CG1 ILE A 215      44.440  32.370  30.620  1.00  0.00           C
ATOM   3191 1HG1 ILE A 215      43.880  32.300  31.570  1.00  0.00           H
ATOM   3192 2HG1 ILE A 215      44.960  31.390  30.510  1.00  0.00           H
ATOM   3193  CD  ILE A 215      43.560  32.460  29.390  1.00  0.00           C
ATOM   3194  HD1 ILE A 215      42.520  32.120  29.560  1.00  0.00           H
ATOM   3195  HD2 ILE A 215      44.050  31.950  28.530  1.00  0.00           H
ATOM   3196  HD3 ILE A 215      43.350  33.510  29.100  1.00  0.00           H
ATOM   3197  C   ILE A 215      47.090  34.900  32.060  1.00  0.00           C
ATOM   3198  O   ILE A 215      48.270  34.530  31.990  1.00  0.00           O
ATOM   3199  N   LEU A 216      46.860  36.220  32.220  1.00  0.00           N
ATOM   3200  HN  LEU A 216      45.960  36.620  32.390  1.00  0.00           H
ATOM   3201  CA  LEU A 216      47.910  37.220  32.390  1.00  0.00           C
ATOM   3202  HA  LEU A 216      48.570  37.170  31.530  1.00  0.00           H
ATOM   3203  CB  LEU A 216      47.330  38.580  32.550  1.00  0.00           C
ATOM   3204  HB1 LEU A 216      48.110  39.290  32.900  1.00  0.00           H
ATOM   3205  HB2 LEU A 216      46.590  38.590  33.380  1.00  0.00           H
ATOM   3206  CG  LEU A 216      46.610  39.170  31.320  1.00  0.00           C
ATOM   3207  HG  LEU A 216      45.850  38.450  30.960  1.00  0.00           H
ATOM   3208  CD1 LEU A 216      45.830  40.420  31.750  1.00  0.00           C
ATOM   3209 1HD1 LEU A 216      45.250  40.830  30.890  1.00  0.00           H
ATOM   3210 2HD1 LEU A 216      46.530  41.160  32.210  1.00  0.00           H
ATOM   3211 3HD1 LEU A 216      45.140  40.050  32.530  1.00  0.00           H
ATOM   3212  CD2 LEU A 216      47.510  39.460  30.130  1.00  0.00           C
ATOM   3213 1HD2 LEU A 216      48.220  40.220  30.490  1.00  0.00           H
ATOM   3214 2HD2 LEU A 216      46.900  39.910  29.310  1.00  0.00           H
ATOM   3215 3HD2 LEU A 216      48.140  38.600  29.830  1.00  0.00           H
ATOM   3216  C   LEU A 216      48.810  37.030  33.670  1.00  0.00           C
ATOM   3217  O   LEU A 216      50.040  37.150  33.520  1.00  0.00           O
ATOM   3218  N   ASN A 217      48.110  36.610  34.830  1.00  0.00           N
ATOM   3219  HN  ASN A 217      47.120  36.590  34.840  1.00  0.00           H
ATOM   3220  CA  ASN A 217      48.650  35.980  36.060  1.00  0.00           C
ATOM   3221  HA  ASN A 217      49.370  36.720  36.370  1.00  0.00           H
ATOM   3222  CB  ASN A 217      47.470  35.880  37.130  1.00  0.00           C
ATOM   3223  HB1 ASN A 217      46.580  35.470  36.610  1.00  0.00           H
ATOM   3224  HB2 ASN A 217      47.170  36.900  37.450  1.00  0.00           H
ATOM   3225  CG  ASN A 217      47.700  35.030  38.330  1.00  0.00           C
ATOM   3226  OD1 ASN A 217      46.880  34.130  38.640  1.00  0.00           O
ATOM   3227  ND2 ASN A 217      48.850  35.340  39.010  1.00  0.00           N
ATOM   3228 1HD2 ASN A 217      49.360  36.200  38.900  1.00  0.00           H
ATOM   3229 2HD2 ASN A 217      49.010  34.850  39.870  1.00  0.00           H
ATOM   3230  C   ASN A 217      49.380  34.620  35.810  1.00  0.00           C
ATOM   3231  O   ASN A 217      50.060  34.070  36.710  1.00  0.00           O
ATOM   3232  N   GLY A 218      49.280  34.050  34.570  1.00  0.00           N
ATOM   3233  HN  GLY A 218      48.710  34.450  33.860  1.00  0.00           H
ATOM   3234  CA  GLY A 218      50.180  33.080  34.100  1.00  0.00           C
ATOM   3235  HA1 GLY A 218      51.190  33.120  34.490  1.00  0.00           H
ATOM   3236  HA2 GLY A 218      50.120  33.300  33.040  1.00  0.00           H
ATOM   3237  C   GLY A 218      49.740  31.640  34.370  1.00  0.00           C
ATOM   3238  O   GLY A 218      50.590  30.730  34.410  1.00  0.00           O
ATOM   3239  N   CYS A 219      48.410  31.530  34.570  1.00  0.00           N
ATOM   3240  HN  CYS A 219      47.720  32.230  34.400  1.00  0.00           H
ATOM   3241  CA  CYS A 219      47.770  30.310  35.010  1.00  0.00           C
ATOM   3242  HA  CYS A 219      48.580  29.600  35.040  1.00  0.00           H
ATOM   3243  CB  CYS A 219      46.960  30.650  36.330  1.00  0.00           C
ATOM   3244  HB1 CYS A 219      46.270  31.500  36.200  1.00  0.00           H
ATOM   3245  HB2 CYS A 219      47.690  31.040  37.070  1.00  0.00           H
ATOM   3246  SG  CYS A 219      46.220  29.140  37.060  1.00  0.00           S
ATOM   3247  HG1 CYS A 219      45.860  29.800  38.150  1.00  0.00           H
ATOM   3248  C   CYS A 219      46.920  29.800  33.820  1.00  0.00           C
ATOM   3249  O   CYS A 219      46.260  30.470  33.090  1.00  0.00           O
ATOM   3250  N   ALA A 220      46.860  28.500  33.680  1.00  0.00           N
ATOM   3251  HN  ALA A 220      47.280  27.910  34.360  1.00  0.00           H
ATOM   3252  CA  ALA A 220      46.370  27.840  32.500  1.00  0.00           C
ATOM   3253  HA  ALA A 220      45.550  28.400  32.080  1.00  0.00           H
ATOM   3254  CB  ALA A 220      47.420  27.940  31.400  1.00  0.00           C
ATOM   3255  HB1 ALA A 220      48.420  27.990  31.890  1.00  0.00           H
ATOM   3256  HB2 ALA A 220      47.180  28.810  30.760  1.00  0.00           H
ATOM   3257  HB3 ALA A 220      47.360  27.060  30.720  1.00  0.00           H
ATOM   3258  C   ALA A 220      45.920  26.360  32.670  1.00  0.00           C
ATOM   3259  O   ALA A 220      45.670  25.570  31.740  1.00  0.00           O
ATOM   3260  N   TRP A 221      45.830  25.820  33.990  1.00  0.00           N
ATOM   3261  HN  TRP A 221      46.170  26.370  34.750  1.00  0.00           H
ATOM   3262  CA  TRP A 221      45.190  24.540  34.270  1.00  0.00           C
ATOM   3263  HA  TRP A 221      45.750  23.800  33.710  1.00  0.00           H
ATOM   3264  CB  TRP A 221      45.230  24.260  35.780  1.00  0.00           C
ATOM   3265  HB1 TRP A 221      46.070  24.780  36.290  1.00  0.00           H
ATOM   3266  HB2 TRP A 221      45.310  23.150  35.890  1.00  0.00           H
ATOM   3267  CG  TRP A 221      44.050  24.660  36.630  1.00  0.00           C
ATOM   3268  CD1 TRP A 221      44.000  25.890  37.330  1.00  0.00           C
ATOM   3269  HD1 TRP A 221      44.770  26.640  37.420  1.00  0.00           H
ATOM   3270  NE1 TRP A 221      42.780  25.920  37.920  1.00  0.00           N
ATOM   3271  HE1 TRP A 221      42.560  26.240  38.810  1.00  0.00           H
ATOM   3272  CE2 TRP A 221      41.930  24.840  37.520  1.00  0.00           C
ATOM   3273  CD2 TRP A 221      42.790  24.040  36.720  1.00  0.00           C
ATOM   3274  CE3 TRP A 221      42.290  22.900  36.210  1.00  0.00           C
ATOM   3275  HE3 TRP A 221      42.860  22.240  35.560  1.00  0.00           H
ATOM   3276  CZ3 TRP A 221      40.970  22.470  36.560  1.00  0.00           C
ATOM   3277  HZ3 TRP A 221      40.520  21.600  36.110  1.00  0.00           H
ATOM   3278  CZ2 TRP A 221      40.680  24.490  37.910  1.00  0.00           C
ATOM   3279  HZ2 TRP A 221      40.020  25.030  38.570  1.00  0.00           H
ATOM   3280  CH2 TRP A 221      40.200  23.290  37.360  1.00  0.00           C
ATOM   3281  HH2 TRP A 221      39.210  22.970  37.640  1.00  0.00           H
ATOM   3282  C   TRP A 221      43.820  24.250  33.640  1.00  0.00           C
ATOM   3283  O   TRP A 221      43.640  23.100  33.330  1.00  0.00           O
ATOM   3284  N   PHE A 222      43.030  25.340  33.470  1.00  0.00           N
ATOM   3285  HN  PHE A 222      43.330  26.270  33.690  1.00  0.00           H
ATOM   3286  CA  PHE A 222      41.800  25.270  32.820  1.00  0.00           C
ATOM   3287  HA  PHE A 222      41.460  24.260  32.980  1.00  0.00           H
ATOM   3288  CB  PHE A 222      40.780  26.300  33.480  1.00  0.00           C
ATOM   3289  HB1 PHE A 222      40.730  26.040  34.560  1.00  0.00           H
ATOM   3290  HB2 PHE A 222      39.750  26.210  33.070  1.00  0.00           H
ATOM   3291  CG  PHE A 222      41.240  27.770  33.450  1.00  0.00           C
ATOM   3292  CD1 PHE A 222      40.920  28.670  32.430  1.00  0.00           C
ATOM   3293  HD1 PHE A 222      40.190  28.380  31.690  1.00  0.00           H
ATOM   3294  CE1 PHE A 222      41.480  29.940  32.390  1.00  0.00           C
ATOM   3295  HE1 PHE A 222      41.230  30.720  31.680  1.00  0.00           H
ATOM   3296  CZ  PHE A 222      42.370  30.320  33.400  1.00  0.00           C
ATOM   3297  HZ  PHE A 222      42.820  31.300  33.410  1.00  0.00           H
ATOM   3298  CD2 PHE A 222      42.110  28.150  34.500  1.00  0.00           C
ATOM   3299  HD2 PHE A 222      42.510  27.490  35.260  1.00  0.00           H
ATOM   3300  CE2 PHE A 222      42.730  29.400  34.390  1.00  0.00           C
ATOM   3301  HE2 PHE A 222      43.420  29.720  35.160  1.00  0.00           H
ATOM   3302  C   PHE A 222      41.850  25.480  31.310  1.00  0.00           C
ATOM   3303  O   PHE A 222      40.790  25.530  30.690  1.00  0.00           O
ATOM   3304  N   VAL A 223      43.000  25.730  30.700  1.00  0.00           N
ATOM   3305  HN  VAL A 223      43.820  25.650  31.260  1.00  0.00           H
ATOM   3306  CA  VAL A 223      43.050  26.070  29.270  1.00  0.00           C
ATOM   3307  HA  VAL A 223      42.080  26.450  29.010  1.00  0.00           H
ATOM   3308  CB  VAL A 223      44.100  27.120  28.870  1.00  0.00           C
ATOM   3309  HB  VAL A 223      45.130  26.810  29.140  1.00  0.00           H
ATOM   3310  CG1 VAL A 223      44.000  27.330  27.340  1.00  0.00           C
ATOM   3311 1HG1 VAL A 223      44.530  26.590  26.710  1.00  0.00           H
ATOM   3312 2HG1 VAL A 223      44.240  28.360  26.980  1.00  0.00           H
ATOM   3313 3HG1 VAL A 223      42.920  27.270  27.070  1.00  0.00           H
ATOM   3314  CG2 VAL A 223      43.690  28.410  29.640  1.00  0.00           C
ATOM   3315 1HG2 VAL A 223      43.550  28.210  30.720  1.00  0.00           H
ATOM   3316 2HG2 VAL A 223      42.750  28.750  29.150  1.00  0.00           H
ATOM   3317 3HG2 VAL A 223      44.320  29.320  29.560  1.00  0.00           H
ATOM   3318  C   VAL A 223      43.330  24.800  28.400  1.00  0.00           C
ATOM   3319  O   VAL A 223      44.340  24.120  28.610  1.00  0.00           O
ATOM   3320  N   LYS A 224      42.480  24.420  27.520  1.00  0.00           N
ATOM   3321  HN  LYS A 224      41.710  24.970  27.200  1.00  0.00           H
ATOM   3322  CA  LYS A 224      42.530  23.130  26.860  1.00  0.00           C
ATOM   3323  HA  LYS A 224      43.320  22.470  27.190  1.00  0.00           H
ATOM   3324  CB  LYS A 224      41.190  22.350  27.180  1.00  0.00           C
ATOM   3325  HB1 LYS A 224      41.290  21.290  26.860  1.00  0.00           H
ATOM   3326  HB2 LYS A 224      40.430  22.830  26.530  1.00  0.00           H
ATOM   3327  CG  LYS A 224      40.810  22.290  28.670  1.00  0.00           C
ATOM   3328  HG1 LYS A 224      39.860  21.700  28.700  1.00  0.00           H
ATOM   3329  HG2 LYS A 224      40.580  23.350  28.930  1.00  0.00           H
ATOM   3330  CD  LYS A 224      41.920  21.770  29.570  1.00  0.00           C
ATOM   3331  HD1 LYS A 224      41.550  21.750  30.620  1.00  0.00           H
ATOM   3332  HD2 LYS A 224      42.900  22.270  29.380  1.00  0.00           H
ATOM   3333  CE  LYS A 224      42.320  20.290  29.300  1.00  0.00           C
ATOM   3334  HE1 LYS A 224      43.110  19.890  29.980  1.00  0.00           H
ATOM   3335  HE2 LYS A 224      42.710  20.170  28.270  1.00  0.00           H
ATOM   3336  NZ  LYS A 224      41.190  19.330  29.520  1.00  0.00           N
ATOM   3337  HZ1 LYS A 224      41.630  18.390  29.600  1.00  0.00           H
ATOM   3338  HZ2 LYS A 224      40.540  19.250  28.710  1.00  0.00           H
ATOM   3339  HZ3 LYS A 224      40.670  19.710  30.340  1.00  0.00           H
ATOM   3340  C   LYS A 224      42.590  23.440  25.410  1.00  0.00           C
ATOM   3341  O   LYS A 224      42.420  24.580  25.040  1.00  0.00           O
ATOM   3342  N   PRO A 225      42.810  22.600  24.440  1.00  0.00           N
ATOM   3343  CD  PRO A 225      43.100  21.200  24.590  1.00  0.00           C
ATOM   3344  HD1 PRO A 225      42.150  20.810  25.000  1.00  0.00           H
ATOM   3345  HD2 PRO A 225      43.980  20.970  25.220  1.00  0.00           H
ATOM   3346  CA  PRO A 225      42.650  22.990  22.980  1.00  0.00           C
ATOM   3347  HA  PRO A 225      43.050  23.970  22.760  1.00  0.00           H
ATOM   3348  CB  PRO A 225      43.480  21.900  22.320  1.00  0.00           C
ATOM   3349  HB1 PRO A 225      44.530  22.250  22.460  1.00  0.00           H
ATOM   3350  HB2 PRO A 225      43.330  21.690  21.240  1.00  0.00           H
ATOM   3351  CG  PRO A 225      43.330  20.620  23.150  1.00  0.00           C
ATOM   3352  HG1 PRO A 225      42.340  20.170  22.930  1.00  0.00           H
ATOM   3353  HG2 PRO A 225      44.190  19.930  22.980  1.00  0.00           H
ATOM   3354  C   PRO A 225      41.220  22.940  22.410  1.00  0.00           C
ATOM   3355  O   PRO A 225      41.080  23.490  21.310  1.00  0.00           O
ATOM   3356  N   ASN A 226      40.260  22.320  23.100  1.00  0.00           N
ATOM   3357  HN  ASN A 226      40.450  21.850  23.960  1.00  0.00           H
ATOM   3358  CA  ASN A 226      38.950  22.100  22.610  1.00  0.00           C
ATOM   3359  HA  ASN A 226      39.050  21.740  21.600  1.00  0.00           H
ATOM   3360  CB  ASN A 226      38.200  20.980  23.310  1.00  0.00           C
ATOM   3361  HB1 ASN A 226      37.370  20.550  22.710  1.00  0.00           H
ATOM   3362  HB2 ASN A 226      37.690  21.300  24.240  1.00  0.00           H
ATOM   3363  CG  ASN A 226      39.130  19.910  23.750  1.00  0.00           C
ATOM   3364  OD1 ASN A 226      39.560  19.920  24.910  1.00  0.00           O
ATOM   3365  ND2 ASN A 226      39.500  19.040  22.800  1.00  0.00           N
ATOM   3366 1HD2 ASN A 226      39.010  19.140  21.940  1.00  0.00           H
ATOM   3367 2HD2 ASN A 226      39.930  18.210  23.150  1.00  0.00           H
ATOM   3368  C   ASN A 226      38.060  23.400  22.700  1.00  0.00           C
ATOM   3369  O   ASN A 226      38.330  24.370  23.430  1.00  0.00           O
ATOM   3370  N   ARG A 227      36.870  23.470  22.020  1.00  0.00           N
ATOM   3371  HN  ARG A 227      36.470  22.680  21.570  1.00  0.00           H
ATOM   3372  CA  ARG A 227      36.090  24.700  22.110  1.00  0.00           C
ATOM   3373  HA  ARG A 227      36.110  25.190  23.070  1.00  0.00           H
ATOM   3374  CB  ARG A 227      36.660  25.710  21.090  1.00  0.00           C
ATOM   3375  HB1 ARG A 227      37.550  26.220  21.510  1.00  0.00           H
ATOM   3376  HB2 ARG A 227      35.900  26.520  21.110  1.00  0.00           H
ATOM   3377  CG  ARG A 227      36.840  25.170  19.650  1.00  0.00           C
ATOM   3378  HG1 ARG A 227      35.860  24.730  19.350  1.00  0.00           H
ATOM   3379  HG2 ARG A 227      37.650  24.420  19.550  1.00  0.00           H
ATOM   3380  CD  ARG A 227      37.170  26.360  18.680  1.00  0.00           C
ATOM   3381  HD1 ARG A 227      36.440  27.150  18.980  1.00  0.00           H
ATOM   3382  HD2 ARG A 227      36.950  26.040  17.640  1.00  0.00           H
ATOM   3383  NE  ARG A 227      38.600  26.830  18.900  1.00  0.00           N
ATOM   3384  HE  ARG A 227      39.280  26.190  19.240  1.00  0.00           H
ATOM   3385  CZ  ARG A 227      38.990  28.070  18.690  1.00  0.00           C
ATOM   3386  NH1 ARG A 227      38.240  29.030  18.200  1.00  0.00           N
ATOM   3387 1HH1 ARG A 227      37.340  28.840  17.790  1.00  0.00           H
ATOM   3388 2HH1 ARG A 227      38.690  29.900  18.010  1.00  0.00           H
ATOM   3389  NH2 ARG A 227      40.280  28.340  19.030  1.00  0.00           N
ATOM   3390 1HH2 ARG A 227      40.840  27.540  19.240  1.00  0.00           H
ATOM   3391 2HH2 ARG A 227      40.700  29.240  18.940  1.00  0.00           H
ATOM   3392  C   ARG A 227      34.600  24.520  21.990  1.00  0.00           C
ATOM   3393  O   ARG A 227      34.100  23.510  21.500  1.00  0.00           O
ATOM   3394  N   THR A 228      33.950  25.560  22.520  1.00  0.00           N
ATOM   3395  HN  THR A 228      34.510  26.260  22.960  1.00  0.00           H
ATOM   3396  CA  THR A 228      32.530  25.720  22.510  1.00  0.00           C
ATOM   3397  HA  THR A 228      32.030  24.850  22.100  1.00  0.00           H
ATOM   3398  CB  THR A 228      31.910  25.890  23.900  1.00  0.00           C
ATOM   3399  HB  THR A 228      32.340  26.790  24.380  1.00  0.00           H
ATOM   3400  OG1 THR A 228      32.160  24.750  24.780  1.00  0.00           O
ATOM   3401  HG1 THR A 228      31.740  24.910  25.630  1.00  0.00           H
ATOM   3402  CG2 THR A 228      30.350  26.080  23.860  1.00  0.00           C
ATOM   3403 1HG2 THR A 228      29.850  25.190  23.420  1.00  0.00           H
ATOM   3404 2HG2 THR A 228      30.110  27.050  23.370  1.00  0.00           H
ATOM   3405 3HG2 THR A 228      30.020  26.120  24.920  1.00  0.00           H
ATOM   3406  C   THR A 228      32.080  27.010  21.750  1.00  0.00           C
ATOM   3407  O   THR A 228      32.500  28.120  22.060  1.00  0.00           O
ATOM   3408  N   SER A 229      31.270  26.780  20.660  1.00  0.00           N
ATOM   3409  HN  SER A 229      31.170  25.820  20.400  1.00  0.00           H
ATOM   3410  CA  SER A 229      30.670  27.860  19.950  1.00  0.00           C
ATOM   3411  HA  SER A 229      31.490  28.410  19.520  1.00  0.00           H
ATOM   3412  CB  SER A 229      29.950  27.460  18.640  1.00  0.00           C
ATOM   3413  HB1 SER A 229      30.650  26.760  18.140  1.00  0.00           H
ATOM   3414  HB2 SER A 229      29.690  28.310  17.980  1.00  0.00           H
ATOM   3415  OG  SER A 229      28.660  26.770  18.920  1.00  0.00           O
ATOM   3416  HG1 SER A 229      28.830  25.910  18.520  1.00  0.00           H
ATOM   3417  C   SER A 229      29.800  28.740  20.760  1.00  0.00           C
ATOM   3418  O   SER A 229      29.190  28.370  21.790  1.00  0.00           O
ATOM   3419  N   VAL A 230      29.630  29.970  20.300  1.00  0.00           N
ATOM   3420  HN  VAL A 230      30.120  30.250  19.480  1.00  0.00           H
ATOM   3421  CA  VAL A 230      28.790  30.980  20.960  1.00  0.00           C
ATOM   3422  HA  VAL A 230      29.180  31.150  21.950  1.00  0.00           H
ATOM   3423  CB  VAL A 230      29.040  32.380  20.400  1.00  0.00           C
ATOM   3424  HB  VAL A 230      28.960  32.360  19.290  1.00  0.00           H
ATOM   3425  CG1 VAL A 230      28.030  33.320  20.940  1.00  0.00           C
ATOM   3426 1HG1 VAL A 230      26.990  33.030  20.680  1.00  0.00           H
ATOM   3427 2HG1 VAL A 230      28.220  34.310  20.470  1.00  0.00           H
ATOM   3428 3HG1 VAL A 230      28.030  33.400  22.050  1.00  0.00           H
ATOM   3429  CG2 VAL A 230      30.440  32.870  20.820  1.00  0.00           C
ATOM   3430 1HG2 VAL A 230      30.430  33.000  21.920  1.00  0.00           H
ATOM   3431 2HG2 VAL A 230      30.860  33.780  20.350  1.00  0.00           H
ATOM   3432 3HG2 VAL A 230      31.160  32.050  20.610  1.00  0.00           H
ATOM   3433  C   VAL A 230      27.290  30.640  20.980  1.00  0.00           C
ATOM   3434  O   VAL A 230      26.650  30.730  21.980  1.00  0.00           O
ATOM   3435  N   VAL A 231      26.780  30.100  19.830  1.00  0.00           N
ATOM   3436  HN  VAL A 231      27.420  29.960  19.090  1.00  0.00           H
ATOM   3437  CA  VAL A 231      25.500  29.490  19.710  1.00  0.00           C
ATOM   3438  HA  VAL A 231      24.780  30.250  19.990  1.00  0.00           H
ATOM   3439  CB  VAL A 231      25.250  29.280  18.150  1.00  0.00           C
ATOM   3440  HB  VAL A 231      25.350  30.300  17.730  1.00  0.00           H
ATOM   3441  CG1 VAL A 231      26.170  28.180  17.540  1.00  0.00           C
ATOM   3442 1HG1 VAL A 231      25.880  28.000  16.480  1.00  0.00           H
ATOM   3443 2HG1 VAL A 231      26.110  27.200  18.070  1.00  0.00           H
ATOM   3444 3HG1 VAL A 231      27.240  28.470  17.650  1.00  0.00           H
ATOM   3445  CG2 VAL A 231      23.840  28.740  17.880  1.00  0.00           C
ATOM   3446 1HG2 VAL A 231      23.770  27.670  18.140  1.00  0.00           H
ATOM   3447 2HG2 VAL A 231      23.650  28.940  16.800  1.00  0.00           H
ATOM   3448 3HG2 VAL A 231      23.010  29.260  18.410  1.00  0.00           H
ATOM   3449  C   VAL A 231      25.150  28.200  20.550  1.00  0.00           C
ATOM   3450  O   VAL A 231      24.080  27.960  21.100  1.00  0.00           O
ATOM   3451  N   SER A 232      26.120  27.270  20.640  1.00  0.00           N
ATOM   3452  HN  SER A 232      26.960  27.470  20.150  1.00  0.00           H
ATOM   3453  CA  SER A 232      26.090  26.090  21.480  1.00  0.00           C
ATOM   3454  HA  SER A 232      25.170  25.630  21.170  1.00  0.00           H
ATOM   3455  CB  SER A 232      27.190  25.150  21.040  1.00  0.00           C
ATOM   3456  HB1 SER A 232      28.170  25.660  21.140  1.00  0.00           H
ATOM   3457  HB2 SER A 232      27.040  24.750  20.020  1.00  0.00           H
ATOM   3458  OG  SER A 232      27.230  23.980  21.890  1.00  0.00           O
ATOM   3459  HG1 SER A 232      26.310  23.710  21.970  1.00  0.00           H
ATOM   3460  C   SER A 232      26.060  26.430  23.020  1.00  0.00           C
ATOM   3461  O   SER A 232      25.290  25.840  23.860  1.00  0.00           O
ATOM   3462  N   PHE A 233      26.930  27.430  23.450  1.00  0.00           N
ATOM   3463  HN  PHE A 233      27.600  27.820  22.820  1.00  0.00           H
ATOM   3464  CA  PHE A 233      26.930  28.030  24.780  1.00  0.00           C
ATOM   3465  HA  PHE A 233      27.020  27.150  25.400  1.00  0.00           H
ATOM   3466  CB  PHE A 233      28.060  29.070  24.940  1.00  0.00           C
ATOM   3467  HB1 PHE A 233      27.920  29.960  24.290  1.00  0.00           H
ATOM   3468  HB2 PHE A 233      29.030  28.590  24.690  1.00  0.00           H
ATOM   3469  CG  PHE A 233      28.320  29.530  26.340  1.00  0.00           C
ATOM   3470  CD1 PHE A 233      28.940  28.590  27.240  1.00  0.00           C
ATOM   3471  HD1 PHE A 233      29.300  27.620  26.930  1.00  0.00           H
ATOM   3472  CE1 PHE A 233      29.360  29.000  28.540  1.00  0.00           C
ATOM   3473  HE1 PHE A 233      29.900  28.340  29.200  1.00  0.00           H
ATOM   3474  CZ  PHE A 233      28.990  30.280  28.990  1.00  0.00           C
ATOM   3475  HZ  PHE A 233      29.180  30.700  29.970  1.00  0.00           H
ATOM   3476  CD2 PHE A 233      28.060  30.860  26.760  1.00  0.00           C
ATOM   3477  HD2 PHE A 233      27.630  31.600  26.100  1.00  0.00           H
ATOM   3478  CE2 PHE A 233      28.360  31.190  28.090  1.00  0.00           C
ATOM   3479  HE2 PHE A 233      28.180  32.220  28.350  1.00  0.00           H
ATOM   3480  C   PHE A 233      25.620  28.670  25.220  1.00  0.00           C
ATOM   3481  O   PHE A 233      25.100  28.330  26.240  1.00  0.00           O
ATOM   3482  N   ASN A 234      25.030  29.650  24.450  1.00  0.00           N
ATOM   3483  HN  ASN A 234      25.400  29.870  23.550  1.00  0.00           H
ATOM   3484  CA  ASN A 234      23.800  30.340  24.700  1.00  0.00           C
ATOM   3485  HA  ASN A 234      23.930  30.850  25.650  1.00  0.00           H
ATOM   3486  CB  ASN A 234      23.540  31.460  23.570  1.00  0.00           C
ATOM   3487  HB1 ASN A 234      22.480  31.730  23.770  1.00  0.00           H
ATOM   3488  HB2 ASN A 234      23.650  30.970  22.580  1.00  0.00           H
ATOM   3489  CG  ASN A 234      24.520  32.650  23.740  1.00  0.00           C
ATOM   3490  OD1 ASN A 234      25.120  32.890  24.780  1.00  0.00           O
ATOM   3491  ND2 ASN A 234      24.600  33.570  22.730  1.00  0.00           N
ATOM   3492 1HD2 ASN A 234      24.090  33.380  21.900  1.00  0.00           H
ATOM   3493 2HD2 ASN A 234      25.250  34.330  22.780  1.00  0.00           H
ATOM   3494  C   ASN A 234      22.580  29.340  24.900  1.00  0.00           C
ATOM   3495  O   ASN A 234      21.850  29.450  25.870  1.00  0.00           O
ATOM   3496  N   GLU A 235      22.540  28.300  24.080  1.00  0.00           N
ATOM   3497  HN  GLU A 235      23.170  28.330  23.310  1.00  0.00           H
ATOM   3498  CA  GLU A 235      21.680  27.160  24.260  1.00  0.00           C
ATOM   3499  HA  GLU A 235      20.650  27.500  24.230  1.00  0.00           H
ATOM   3500  CB  GLU A 235      21.790  26.160  23.050  1.00  0.00           C
ATOM   3501  HB1 GLU A 235      22.880  26.010  22.910  1.00  0.00           H
ATOM   3502  HB2 GLU A 235      21.310  26.700  22.210  1.00  0.00           H
ATOM   3503  CG  GLU A 235      21.150  24.740  23.340  1.00  0.00           C
ATOM   3504  HG1 GLU A 235      20.050  24.820  23.440  1.00  0.00           H
ATOM   3505  HG2 GLU A 235      21.570  24.210  24.230  1.00  0.00           H
ATOM   3506  CD  GLU A 235      21.500  23.800  22.210  1.00  0.00           C
ATOM   3507  OE1 GLU A 235      21.210  22.620  22.440  1.00  0.00           O
ATOM   3508  OE2 GLU A 235      22.010  24.260  21.200  1.00  0.00           O
ATOM   3509  C   GLU A 235      21.660  26.470  25.610  1.00  0.00           C
ATOM   3510  O   GLU A 235      20.650  26.410  26.270  1.00  0.00           O
ATOM   3511  N   TRP A 236      22.810  25.980  26.060  1.00  0.00           N
ATOM   3512  HN  TRP A 236      23.520  25.940  25.370  1.00  0.00           H
ATOM   3513  CA  TRP A 236      23.080  25.690  27.470  1.00  0.00           C
ATOM   3514  HA  TRP A 236      22.540  24.810  27.760  1.00  0.00           H
ATOM   3515  CB  TRP A 236      24.540  25.370  27.530  1.00  0.00           C
ATOM   3516  HB1 TRP A 236      25.310  25.900  26.930  1.00  0.00           H
ATOM   3517  HB2 TRP A 236      24.520  24.380  27.010  1.00  0.00           H
ATOM   3518  CG  TRP A 236      25.130  24.950  28.820  1.00  0.00           C
ATOM   3519  CD1 TRP A 236      25.030  23.700  29.440  1.00  0.00           C
ATOM   3520  HD1 TRP A 236      24.470  22.870  29.050  1.00  0.00           H
ATOM   3521  NE1 TRP A 236      25.700  23.650  30.620  1.00  0.00           N
ATOM   3522  HE1 TRP A 236      25.650  22.920  31.260  1.00  0.00           H
ATOM   3523  CE2 TRP A 236      26.230  24.820  30.880  1.00  0.00           C
ATOM   3524  CD2 TRP A 236      26.020  25.660  29.770  1.00  0.00           C
ATOM   3525  CE3 TRP A 236      26.630  26.940  29.710  1.00  0.00           C
ATOM   3526  HE3 TRP A 236      26.590  27.640  28.880  1.00  0.00           H
ATOM   3527  CZ3 TRP A 236      27.360  27.340  30.870  1.00  0.00           C
ATOM   3528  HZ3 TRP A 236      27.630  28.380  30.900  1.00  0.00           H
ATOM   3529  CZ2 TRP A 236      27.200  25.180  31.850  1.00  0.00           C
ATOM   3530  HZ2 TRP A 236      27.530  24.440  32.560  1.00  0.00           H
ATOM   3531  CH2 TRP A 236      27.710  26.520  31.880  1.00  0.00           C
ATOM   3532  HH2 TRP A 236      28.510  26.840  32.530  1.00  0.00           H
ATOM   3533  C   TRP A 236      22.860  26.830  28.470  1.00  0.00           C
ATOM   3534  O   TRP A 236      22.210  26.570  29.510  1.00  0.00           O
ATOM   3535  N   ALA A 237      23.370  28.020  28.120  1.00  0.00           N
ATOM   3536  HN  ALA A 237      23.960  28.110  27.330  1.00  0.00           H
ATOM   3537  CA  ALA A 237      23.350  29.150  29.080  1.00  0.00           C
ATOM   3538  HA  ALA A 237      23.900  28.780  29.930  1.00  0.00           H
ATOM   3539  CB  ALA A 237      24.100  30.330  28.370  1.00  0.00           C
ATOM   3540  HB1 ALA A 237      24.050  31.300  28.900  1.00  0.00           H
ATOM   3541  HB2 ALA A 237      23.590  30.520  27.400  1.00  0.00           H
ATOM   3542  HB3 ALA A 237      25.160  30.030  28.230  1.00  0.00           H
ATOM   3543  C   ALA A 237      21.950  29.610  29.510  1.00  0.00           C
ATOM   3544  O   ALA A 237      21.820  30.030  30.650  1.00  0.00           O
ATOM   3545  N   LEU A 238      20.930  29.510  28.620  1.00  0.00           N
ATOM   3546  HN  LEU A 238      21.070  29.490  27.630  1.00  0.00           H
ATOM   3547  CA  LEU A 238      19.470  29.570  28.940  1.00  0.00           C
ATOM   3548  HA  LEU A 238      19.240  30.520  29.410  1.00  0.00           H
ATOM   3549  CB  LEU A 238      18.670  29.430  27.540  1.00  0.00           C
ATOM   3550  HB1 LEU A 238      17.600  29.190  27.720  1.00  0.00           H
ATOM   3551  HB2 LEU A 238      19.080  28.560  26.980  1.00  0.00           H
ATOM   3552  CG  LEU A 238      18.660  30.700  26.660  1.00  0.00           C
ATOM   3553  HG  LEU A 238      19.690  31.110  26.600  1.00  0.00           H
ATOM   3554  CD1 LEU A 238      18.210  30.390  25.230  1.00  0.00           C
ATOM   3555 1HD1 LEU A 238      17.170  30.030  25.090  1.00  0.00           H
ATOM   3556 2HD1 LEU A 238      18.860  29.570  24.860  1.00  0.00           H
ATOM   3557 3HD1 LEU A 238      18.420  31.250  24.560  1.00  0.00           H
ATOM   3558  CD2 LEU A 238      17.790  31.820  27.350  1.00  0.00           C
ATOM   3559 1HD2 LEU A 238      16.710  31.560  27.300  1.00  0.00           H
ATOM   3560 2HD2 LEU A 238      18.040  32.750  26.800  1.00  0.00           H
ATOM   3561 3HD2 LEU A 238      18.030  31.950  28.430  1.00  0.00           H
ATOM   3562  C   LEU A 238      19.000  28.540  29.950  1.00  0.00           C
ATOM   3563  O   LEU A 238      18.280  28.940  30.880  1.00  0.00           O
ATOM   3564  N   ALA A 239      19.450  27.250  29.840  1.00  0.00           N
ATOM   3565  HN  ALA A 239      20.220  26.980  29.270  1.00  0.00           H
ATOM   3566  CA  ALA A 239      19.030  26.230  30.770  1.00  0.00           C
ATOM   3567  HA  ALA A 239      17.950  26.160  30.770  1.00  0.00           H
ATOM   3568  CB  ALA A 239      19.430  24.840  30.220  1.00  0.00           C
ATOM   3569  HB1 ALA A 239      19.000  24.720  29.210  1.00  0.00           H
ATOM   3570  HB2 ALA A 239      19.100  24.040  30.920  1.00  0.00           H
ATOM   3571  HB3 ALA A 239      20.520  24.730  30.040  1.00  0.00           H
ATOM   3572  C   ALA A 239      19.600  26.420  32.160  1.00  0.00           C
ATOM   3573  O   ALA A 239      18.790  26.320  33.130  1.00  0.00           O
ATOM   3574  N   ASN A 240      20.930  26.780  32.320  1.00  0.00           N
ATOM   3575  HN  ASN A 240      21.410  26.960  31.470  1.00  0.00           H
ATOM   3576  CA  ASN A 240      21.480  26.750  33.630  1.00  0.00           C
ATOM   3577  HA  ASN A 240      20.950  26.110  34.310  1.00  0.00           H
ATOM   3578  CB  ASN A 240      22.940  26.040  33.640  1.00  0.00           C
ATOM   3579  HB1 ASN A 240      23.280  26.090  34.690  1.00  0.00           H
ATOM   3580  HB2 ASN A 240      23.590  26.580  32.910  1.00  0.00           H
ATOM   3581  CG  ASN A 240      22.880  24.590  33.250  1.00  0.00           C
ATOM   3582  OD1 ASN A 240      23.030  23.710  34.090  1.00  0.00           O
ATOM   3583  ND2 ASN A 240      22.690  24.240  31.930  1.00  0.00           N
ATOM   3584 1HD2 ASN A 240      22.810  23.260  31.760  1.00  0.00           H
ATOM   3585 2HD2 ASN A 240      22.920  24.930  31.260  1.00  0.00           H
ATOM   3586  C   ASN A 240      21.630  28.170  34.280  1.00  0.00           C
ATOM   3587  O   ASN A 240      22.310  28.420  35.330  1.00  0.00           O
ATOM   3588  N   GLN A 241      21.010  29.180  33.690  1.00  0.00           N
ATOM   3589  HN  GLN A 241      20.390  28.990  32.940  1.00  0.00           H
ATOM   3590  CA  GLN A 241      21.070  30.550  34.210  1.00  0.00           C
ATOM   3591  HA  GLN A 241      20.410  31.060  33.520  1.00  0.00           H
ATOM   3592  CB  GLN A 241      20.450  30.720  35.630  1.00  0.00           C
ATOM   3593  HB1 GLN A 241      20.250  31.790  35.890  1.00  0.00           H
ATOM   3594  HB2 GLN A 241      21.080  30.200  36.390  1.00  0.00           H
ATOM   3595  CG  GLN A 241      19.110  29.930  35.780  1.00  0.00           C
ATOM   3596  HG1 GLN A 241      18.720  30.250  36.770  1.00  0.00           H
ATOM   3597  HG2 GLN A 241      19.290  28.830  35.870  1.00  0.00           H
ATOM   3598  CD  GLN A 241      18.040  30.230  34.760  1.00  0.00           C
ATOM   3599  OE1 GLN A 241      17.630  31.350  34.380  1.00  0.00           O
ATOM   3600  NE2 GLN A 241      17.470  29.130  34.100  1.00  0.00           N
ATOM   3601 1HE2 GLN A 241      16.790  29.290  33.390  1.00  0.00           H
ATOM   3602 2HE2 GLN A 241      17.900  28.270  34.360  1.00  0.00           H
ATOM   3603  C   GLN A 241      22.430  31.270  34.030  1.00  0.00           C
ATOM   3604  O   GLN A 241      23.040  31.800  34.940  1.00  0.00           O
ATOM   3605  N   PHE A 242      22.840  31.470  32.820  1.00  0.00           N
ATOM   3606  HN  PHE A 242      22.400  30.840  32.190  1.00  0.00           H
ATOM   3607  CA  PHE A 242      23.940  32.320  32.380  1.00  0.00           C
ATOM   3608  HA  PHE A 242      24.360  32.840  33.230  1.00  0.00           H
ATOM   3609  CB  PHE A 242      25.030  31.450  31.720  1.00  0.00           C
ATOM   3610  HB1 PHE A 242      25.630  32.110  31.050  1.00  0.00           H
ATOM   3611  HB2 PHE A 242      24.650  30.550  31.190  1.00  0.00           H
ATOM   3612  CG  PHE A 242      26.060  30.850  32.680  1.00  0.00           C
ATOM   3613  CD1 PHE A 242      25.790  29.660  33.440  1.00  0.00           C
ATOM   3614  HD1 PHE A 242      24.820  29.180  33.370  1.00  0.00           H
ATOM   3615  CE1 PHE A 242      26.740  29.160  34.380  1.00  0.00           C
ATOM   3616  HE1 PHE A 242      26.480  28.360  35.050  1.00  0.00           H
ATOM   3617  CZ  PHE A 242      27.990  29.730  34.480  1.00  0.00           C
ATOM   3618  HZ  PHE A 242      28.620  29.380  35.270  1.00  0.00           H
ATOM   3619  CD2 PHE A 242      27.330  31.410  32.800  1.00  0.00           C
ATOM   3620  HD2 PHE A 242      27.740  32.240  32.240  1.00  0.00           H
ATOM   3621  CE2 PHE A 242      28.260  30.860  33.700  1.00  0.00           C
ATOM   3622  HE2 PHE A 242      29.170  31.430  33.860  1.00  0.00           H
ATOM   3623  C   PHE A 242      23.410  33.460  31.510  1.00  0.00           C
ATOM   3624  O   PHE A 242      22.340  33.380  30.920  1.00  0.00           O
ATOM   3625  N   THR A 243      24.070  34.650  31.550  1.00  0.00           N
ATOM   3626  HN  THR A 243      24.950  34.550  32.000  1.00  0.00           H
ATOM   3627  CA  THR A 243      23.760  35.640  30.580  1.00  0.00           C
ATOM   3628  HA  THR A 243      22.690  35.770  30.430  1.00  0.00           H
ATOM   3629  CB  THR A 243      24.230  37.040  30.930  1.00  0.00           C
ATOM   3630  HB  THR A 243      24.100  37.730  30.060  1.00  0.00           H
ATOM   3631  OG1 THR A 243      25.630  37.030  31.260  1.00  0.00           O
ATOM   3632  HG1 THR A 243      25.750  36.970  32.210  1.00  0.00           H
ATOM   3633  CG2 THR A 243      23.390  37.530  32.180  1.00  0.00           C
ATOM   3634 1HG2 THR A 243      23.600  36.840  33.030  1.00  0.00           H
ATOM   3635 2HG2 THR A 243      22.290  37.460  32.020  1.00  0.00           H
ATOM   3636 3HG2 THR A 243      23.630  38.560  32.500  1.00  0.00           H
ATOM   3637  C   THR A 243      24.230  35.210  29.180  1.00  0.00           C
ATOM   3638  O   THR A 243      25.260  34.620  29.030  1.00  0.00           O
ATOM   3639  N   GLU A 244      23.510  35.590  28.100  1.00  0.00           N
ATOM   3640  HN  GLU A 244      22.610  35.990  28.210  1.00  0.00           H
ATOM   3641  CA  GLU A 244      23.950  35.350  26.700  1.00  0.00           C
ATOM   3642  HA  GLU A 244      24.110  34.290  26.570  1.00  0.00           H
ATOM   3643  CB  GLU A 244      22.980  35.770  25.640  1.00  0.00           C
ATOM   3644  HB1 GLU A 244      23.320  35.730  24.580  1.00  0.00           H
ATOM   3645  HB2 GLU A 244      22.630  36.810  25.810  1.00  0.00           H
ATOM   3646  CG  GLU A 244      21.680  34.880  25.860  1.00  0.00           C
ATOM   3647  HG1 GLU A 244      21.550  34.650  26.940  1.00  0.00           H
ATOM   3648  HG2 GLU A 244      21.700  33.940  25.270  1.00  0.00           H
ATOM   3649  CD  GLU A 244      20.430  35.530  25.270  1.00  0.00           C
ATOM   3650  OE1 GLU A 244      19.420  35.810  25.990  1.00  0.00           O
ATOM   3651  OE2 GLU A 244      20.490  35.810  24.060  1.00  0.00           O
ATOM   3652  C   GLU A 244      25.270  35.970  26.320  1.00  0.00           C
ATOM   3653  O   GLU A 244      25.610  37.090  26.710  1.00  0.00           O
ATOM   3654  N   PHE A 245      26.090  35.290  25.540  1.00  0.00           N
ATOM   3655  HN  PHE A 245      25.960  34.310  25.380  1.00  0.00           H
ATOM   3656  CA  PHE A 245      27.340  35.770  25.010  1.00  0.00           C
ATOM   3657  HA  PHE A 245      27.730  36.460  25.750  1.00  0.00           H
ATOM   3658  CB  PHE A 245      28.350  34.640  25.110  1.00  0.00           C
ATOM   3659  HB1 PHE A 245      28.310  34.050  24.170  1.00  0.00           H
ATOM   3660  HB2 PHE A 245      28.200  33.930  25.950  1.00  0.00           H
ATOM   3661  CG  PHE A 245      29.780  35.130  25.260  1.00  0.00           C
ATOM   3662  CD1 PHE A 245      30.520  35.700  24.230  1.00  0.00           C
ATOM   3663  HD1 PHE A 245      30.110  35.740  23.230  1.00  0.00           H
ATOM   3664  CE1 PHE A 245      31.820  36.200  24.550  1.00  0.00           C
ATOM   3665  HE1 PHE A 245      32.420  36.620  23.760  1.00  0.00           H
ATOM   3666  CZ  PHE A 245      32.370  36.050  25.860  1.00  0.00           C
ATOM   3667  HZ  PHE A 245      33.420  36.230  26.030  1.00  0.00           H
ATOM   3668  CD2 PHE A 245      30.320  35.110  26.570  1.00  0.00           C
ATOM   3669  HD2 PHE A 245      29.710  34.630  27.320  1.00  0.00           H
ATOM   3670  CE2 PHE A 245      31.660  35.460  26.850  1.00  0.00           C
ATOM   3671  HE2 PHE A 245      32.000  35.470  27.880  1.00  0.00           H
ATOM   3672  C   PHE A 245      27.140  36.450  23.640  1.00  0.00           C
ATOM   3673  O   PHE A 245      26.590  35.860  22.730  1.00  0.00           O
ATOM   3674  N   VAL A 246      27.330  37.740  23.590  1.00  0.00           N
ATOM   3675  HN  VAL A 246      27.740  38.210  24.370  1.00  0.00           H
ATOM   3676  CA  VAL A 246      27.110  38.400  22.300  1.00  0.00           C
ATOM   3677  HA  VAL A 246      26.100  38.350  21.920  1.00  0.00           H
ATOM   3678  CB  VAL A 246      27.210  39.920  22.540  1.00  0.00           C
ATOM   3679  HB  VAL A 246      28.170  40.190  23.040  1.00  0.00           H
ATOM   3680  CG1 VAL A 246      27.100  40.690  21.230  1.00  0.00           C
ATOM   3681 1HG1 VAL A 246      27.890  40.530  20.470  1.00  0.00           H
ATOM   3682 2HG1 VAL A 246      27.140  41.750  21.570  1.00  0.00           H
ATOM   3683 3HG1 VAL A 246      26.030  40.660  20.920  1.00  0.00           H
ATOM   3684  CG2 VAL A 246      26.120  40.320  23.590  1.00  0.00           C
ATOM   3685 1HG2 VAL A 246      26.040  41.410  23.800  1.00  0.00           H
ATOM   3686 2HG2 VAL A 246      26.360  39.940  24.610  1.00  0.00           H
ATOM   3687 3HG2 VAL A 246      25.100  40.090  23.230  1.00  0.00           H
ATOM   3688  C   VAL A 246      28.110  38.060  21.170  1.00  0.00           C
ATOM   3689  O   VAL A 246      27.750  37.600  20.120  1.00  0.00           O
ATOM   3690  N   GLY A 247      29.450  38.090  21.450  1.00  0.00           N
ATOM   3691  HN  GLY A 247      29.690  38.430  22.360  1.00  0.00           H
ATOM   3692  CA  GLY A 247      30.400  37.420  20.610  1.00  0.00           C
ATOM   3693  HA1 GLY A 247      29.870  36.560  20.230  1.00  0.00           H
ATOM   3694  HA2 GLY A 247      31.230  37.110  21.210  1.00  0.00           H
ATOM   3695  C   GLY A 247      30.910  38.250  19.470  1.00  0.00           C
ATOM   3696  O   GLY A 247      31.300  37.780  18.390  1.00  0.00           O
ATOM   3697  N   THR A 248      30.890  39.550  19.660  1.00  0.00           N
ATOM   3698  HN  THR A 248      30.480  39.880  20.510  1.00  0.00           H
ATOM   3699  CA  THR A 248      31.260  40.550  18.720  1.00  0.00           C
ATOM   3700  HA  THR A 248      31.560  40.040  17.810  1.00  0.00           H
ATOM   3701  CB  THR A 248      30.040  41.410  18.300  1.00  0.00           C
ATOM   3702  HB  THR A 248      30.420  42.050  17.480  1.00  0.00           H
ATOM   3703  OG1 THR A 248      29.500  42.110  19.430  1.00  0.00           O
ATOM   3704  HG1 THR A 248      28.730  42.580  19.100  1.00  0.00           H
ATOM   3705  CG2 THR A 248      28.870  40.490  17.740  1.00  0.00           C
ATOM   3706 1HG2 THR A 248      28.160  41.170  17.210  1.00  0.00           H
ATOM   3707 2HG2 THR A 248      28.360  40.090  18.640  1.00  0.00           H
ATOM   3708 3HG2 THR A 248      29.200  39.640  17.100  1.00  0.00           H
ATOM   3709  C   THR A 248      32.430  41.550  19.180  1.00  0.00           C
ATOM   3710  O   THR A 248      32.770  42.510  18.460  1.00  0.00           O
ATOM   3711  N   GLN A 249      33.080  41.350  20.320  1.00  0.00           N
ATOM   3712  HN  GLN A 249      32.770  40.600  20.900  1.00  0.00           H
ATOM   3713  CA  GLN A 249      34.290  42.120  20.720  1.00  0.00           C
ATOM   3714  HA  GLN A 249      33.930  43.130  20.860  1.00  0.00           H
ATOM   3715  CB  GLN A 249      34.890  41.670  22.060  1.00  0.00           C
ATOM   3716  HB1 GLN A 249      34.240  42.110  22.840  1.00  0.00           H
ATOM   3717  HB2 GLN A 249      35.870  42.130  22.290  1.00  0.00           H
ATOM   3718  CG  GLN A 249      35.230  40.130  22.220  1.00  0.00           C
ATOM   3719  HG1 GLN A 249      35.980  39.850  22.990  1.00  0.00           H
ATOM   3720  HG2 GLN A 249      35.640  39.830  21.230  1.00  0.00           H
ATOM   3721  CD  GLN A 249      33.940  39.270  22.460  1.00  0.00           C
ATOM   3722  OE1 GLN A 249      33.540  38.290  21.810  1.00  0.00           O
ATOM   3723  NE2 GLN A 249      33.170  39.720  23.430  1.00  0.00           N
ATOM   3724 1HE2 GLN A 249      32.370  39.180  23.680  1.00  0.00           H
ATOM   3725 2HE2 GLN A 249      33.540  40.430  24.040  1.00  0.00           H
ATOM   3726  C   GLN A 249      35.460  42.150  19.740  1.00  0.00           C
ATOM   3727  O   GLN A 249      35.850  41.140  19.120  1.00  0.00           O
ATOM   3728  N   SER A 250      36.100  43.270  19.560  1.00  0.00           N
ATOM   3729  HN  SER A 250      35.710  44.020  20.090  1.00  0.00           H
ATOM   3730  CA  SER A 250      37.290  43.510  18.840  1.00  0.00           C
ATOM   3731  HA  SER A 250      37.090  43.140  17.850  1.00  0.00           H
ATOM   3732  CB  SER A 250      37.460  45.040  18.560  1.00  0.00           C
ATOM   3733  HB1 SER A 250      38.220  45.310  17.790  1.00  0.00           H
ATOM   3734  HB2 SER A 250      37.710  45.560  19.510  1.00  0.00           H
ATOM   3735  OG  SER A 250      36.260  45.690  18.120  1.00  0.00           O
ATOM   3736  HG1 SER A 250      35.770  45.070  17.580  1.00  0.00           H
ATOM   3737  C   SER A 250      38.500  43.050  19.490  1.00  0.00           C
ATOM   3738  O   SER A 250      39.460  43.750  19.880  1.00  0.00           O
ATOM   3739  N   VAL A 251      38.600  41.760  19.520  1.00  0.00           N
ATOM   3740  HN  VAL A 251      37.820  41.200  19.230  1.00  0.00           H
ATOM   3741  CA  VAL A 251      39.690  40.980  20.100  1.00  0.00           C
ATOM   3742  HA  VAL A 251      40.370  41.680  20.550  1.00  0.00           H
ATOM   3743  CB  VAL A 251      39.340  40.010  21.280  1.00  0.00           C
ATOM   3744  HB  VAL A 251      40.270  39.590  21.720  1.00  0.00           H
ATOM   3745  CG1 VAL A 251      38.650  40.850  22.420  1.00  0.00           C
ATOM   3746 1HG1 VAL A 251      37.730  41.300  21.990  1.00  0.00           H
ATOM   3747 2HG1 VAL A 251      39.310  41.700  22.710  1.00  0.00           H
ATOM   3748 3HG1 VAL A 251      38.380  40.160  23.240  1.00  0.00           H
ATOM   3749  CG2 VAL A 251      38.280  38.870  20.880  1.00  0.00           C
ATOM   3750 1HG2 VAL A 251      38.670  38.060  20.220  1.00  0.00           H
ATOM   3751 2HG2 VAL A 251      37.510  39.360  20.250  1.00  0.00           H
ATOM   3752 3HG2 VAL A 251      37.850  38.440  21.800  1.00  0.00           H
ATOM   3753  C   VAL A 251      40.240  40.220  18.890  1.00  0.00           C
ATOM   3754  O   VAL A 251      39.550  39.530  18.260  1.00  0.00           O
ATOM   3755  N   ASP A 252      41.530  40.330  18.460  1.00  0.00           N
ATOM   3756  HN  ASP A 252      41.810  39.790  17.660  1.00  0.00           H
ATOM   3757  CA  ASP A 252      42.710  41.120  18.890  1.00  0.00           C
ATOM   3758  HA  ASP A 252      43.540  40.540  18.500  1.00  0.00           H
ATOM   3759  CB  ASP A 252      42.690  42.550  18.170  1.00  0.00           C
ATOM   3760  HB1 ASP A 252      41.710  43.000  18.430  1.00  0.00           H
ATOM   3761  HB2 ASP A 252      42.490  42.470  17.080  1.00  0.00           H
ATOM   3762  CG  ASP A 252      43.850  43.510  18.460  1.00  0.00           C
ATOM   3763  OD1 ASP A 252      43.590  44.780  18.290  1.00  0.00           O
ATOM   3764  OD2 ASP A 252      44.990  43.080  18.750  1.00  0.00           O
ATOM   3765  C   ASP A 252      42.930  41.120  20.390  1.00  0.00           C
ATOM   3766  O   ASP A 252      42.670  40.070  20.980  1.00  0.00           O
ATOM   3767  N   MET A 253      43.400  42.180  21.040  1.00  0.00           N
ATOM   3768  HN  MET A 253      43.850  42.870  20.470  1.00  0.00           H
ATOM   3769  CA  MET A 253      43.330  42.470  22.460  1.00  0.00           C
ATOM   3770  HA  MET A 253      44.170  43.100  22.690  1.00  0.00           H
ATOM   3771  CB  MET A 253      41.980  43.160  22.750  1.00  0.00           C
ATOM   3772  HB1 MET A 253      41.920  43.400  23.840  1.00  0.00           H
ATOM   3773  HB2 MET A 253      41.180  42.450  22.470  1.00  0.00           H
ATOM   3774  CG  MET A 253      41.700  44.520  21.980  1.00  0.00           C
ATOM   3775  HG1 MET A 253      40.660  44.870  22.150  1.00  0.00           H
ATOM   3776  HG2 MET A 253      41.760  44.410  20.880  1.00  0.00           H
ATOM   3777  SD  MET A 253      42.740  45.890  22.430  1.00  0.00           S
ATOM   3778  CE  MET A 253      42.750  46.880  20.890  1.00  0.00           C
ATOM   3779  HE1 MET A 253      41.700  46.920  20.510  1.00  0.00           H
ATOM   3780  HE2 MET A 253      43.440  46.400  20.160  1.00  0.00           H
ATOM   3781  HE3 MET A 253      43.040  47.930  21.120  1.00  0.00           H
ATOM   3782  C   MET A 253      43.710  41.350  23.510  1.00  0.00           C
ATOM   3783  O   MET A 253      44.860  40.830  23.310  1.00  0.00           O
ATOM   3784  N   LEU A 254      42.960  41.040  24.610  1.00  0.00           N
ATOM   3785  HN  LEU A 254      42.040  41.410  24.690  1.00  0.00           H
ATOM   3786  CA  LEU A 254      43.270  39.950  25.530  1.00  0.00           C
ATOM   3787  HA  LEU A 254      44.250  40.230  25.880  1.00  0.00           H
ATOM   3788  CB  LEU A 254      42.270  39.910  26.680  1.00  0.00           C
ATOM   3789  HB1 LEU A 254      42.350  38.910  27.170  1.00  0.00           H
ATOM   3790  HB2 LEU A 254      41.220  39.910  26.300  1.00  0.00           H
ATOM   3791  CG  LEU A 254      42.590  41.060  27.750  1.00  0.00           C
ATOM   3792  HG  LEU A 254      42.480  42.040  27.250  1.00  0.00           H
ATOM   3793  CD1 LEU A 254      41.490  41.100  28.830  1.00  0.00           C
ATOM   3794 1HD1 LEU A 254      41.410  41.990  29.490  1.00  0.00           H
ATOM   3795 2HD1 LEU A 254      41.700  40.340  29.620  1.00  0.00           H
ATOM   3796 3HD1 LEU A 254      40.450  40.900  28.510  1.00  0.00           H
ATOM   3797  CD2 LEU A 254      43.950  41.010  28.430  1.00  0.00           C
ATOM   3798 1HD2 LEU A 254      44.130  39.930  28.590  1.00  0.00           H
ATOM   3799 2HD2 LEU A 254      43.990  41.600  29.370  1.00  0.00           H
ATOM   3800 3HD2 LEU A 254      44.730  41.420  27.760  1.00  0.00           H
ATOM   3801  C   LEU A 254      43.340  38.640  24.860  1.00  0.00           C
ATOM   3802  O   LEU A 254      44.170  37.840  25.210  1.00  0.00           O
ATOM   3803  N   ALA A 255      42.440  38.350  23.900  1.00  0.00           N
ATOM   3804  HN  ALA A 255      41.690  38.910  23.570  1.00  0.00           H
ATOM   3805  CA  ALA A 255      42.650  37.100  23.250  1.00  0.00           C
ATOM   3806  HA  ALA A 255      42.710  36.330  24.000  1.00  0.00           H
ATOM   3807  CB  ALA A 255      41.580  36.750  22.280  1.00  0.00           C
ATOM   3808  HB1 ALA A 255      41.570  35.700  21.920  1.00  0.00           H
ATOM   3809  HB2 ALA A 255      41.600  37.350  21.340  1.00  0.00           H
ATOM   3810  HB3 ALA A 255      40.590  36.980  22.740  1.00  0.00           H
ATOM   3811  C   ALA A 255      43.940  37.020  22.440  1.00  0.00           C
ATOM   3812  O   ALA A 255      44.600  36.010  22.570  1.00  0.00           O
ATOM   3813  N   VAL A 256      44.420  38.070  21.750  1.00  0.00           N
ATOM   3814  HN  VAL A 256      43.840  38.860  21.590  1.00  0.00           H
ATOM   3815  CA  VAL A 256      45.690  38.000  21.130  1.00  0.00           C
ATOM   3816  HA  VAL A 256      45.720  37.060  20.590  1.00  0.00           H
ATOM   3817  CB  VAL A 256      45.860  39.030  20.040  1.00  0.00           C
ATOM   3818  HB  VAL A 256      45.420  39.960  20.460  1.00  0.00           H
ATOM   3819  CG1 VAL A 256      47.340  39.270  19.770  1.00  0.00           C
ATOM   3820 1HG1 VAL A 256      47.950  39.730  20.570  1.00  0.00           H
ATOM   3821 2HG1 VAL A 256      47.500  39.880  18.850  1.00  0.00           H
ATOM   3822 3HG1 VAL A 256      47.770  38.310  19.400  1.00  0.00           H
ATOM   3823  CG2 VAL A 256      45.140  38.520  18.790  1.00  0.00           C
ATOM   3824 1HG2 VAL A 256      45.690  37.610  18.460  1.00  0.00           H
ATOM   3825 2HG2 VAL A 256      45.040  39.210  17.930  1.00  0.00           H
ATOM   3826 3HG2 VAL A 256      44.080  38.370  19.070  1.00  0.00           H
ATOM   3827  C   VAL A 256      46.840  38.020  22.140  1.00  0.00           C
ATOM   3828  O   VAL A 256      47.970  37.460  22.070  1.00  0.00           O
ATOM   3829  N   LYS A 257      46.680  38.810  23.150  1.00  0.00           N
ATOM   3830  HN  LYS A 257      45.850  39.350  23.250  1.00  0.00           H
ATOM   3831  CA  LYS A 257      47.750  39.040  24.110  1.00  0.00           C
ATOM   3832  HA  LYS A 257      48.650  39.300  23.570  1.00  0.00           H
ATOM   3833  CB  LYS A 257      47.410  40.290  25.000  1.00  0.00           C
ATOM   3834  HB1 LYS A 257      46.400  40.130  25.420  1.00  0.00           H
ATOM   3835  HB2 LYS A 257      47.220  41.170  24.340  1.00  0.00           H
ATOM   3836  CG  LYS A 257      48.300  40.690  26.130  1.00  0.00           C
ATOM   3837  HG1 LYS A 257      48.420  39.950  26.960  1.00  0.00           H
ATOM   3838  HG2 LYS A 257      47.880  41.620  26.570  1.00  0.00           H
ATOM   3839  CD  LYS A 257      49.810  41.020  25.720  1.00  0.00           C
ATOM   3840  HD1 LYS A 257      50.280  40.100  25.340  1.00  0.00           H
ATOM   3841  HD2 LYS A 257      50.310  41.250  26.690  1.00  0.00           H
ATOM   3842  CE  LYS A 257      49.860  42.120  24.750  1.00  0.00           C
ATOM   3843  HE1 LYS A 257      49.530  43.070  25.210  1.00  0.00           H
ATOM   3844  HE2 LYS A 257      49.160  41.990  23.890  1.00  0.00           H
ATOM   3845  NZ  LYS A 257      51.160  42.270  24.270  1.00  0.00           N
ATOM   3846  HZ1 LYS A 257      51.370  43.200  23.850  1.00  0.00           H
ATOM   3847  HZ2 LYS A 257      51.280  41.550  23.540  1.00  0.00           H
ATOM   3848  HZ3 LYS A 257      51.890  42.170  25.010  1.00  0.00           H
ATOM   3849  C   LYS A 257      47.970  37.760  24.950  1.00  0.00           C
ATOM   3850  O   LYS A 257      49.090  37.280  25.040  1.00  0.00           O
ATOM   3851  N   THR A 258      46.990  37.170  25.640  1.00  0.00           N
ATOM   3852  HN  THR A 258      46.090  37.590  25.640  1.00  0.00           H
ATOM   3853  CA  THR A 258      47.160  35.840  26.280  1.00  0.00           C
ATOM   3854  HA  THR A 258      48.050  35.840  26.880  1.00  0.00           H
ATOM   3855  CB  THR A 258      45.920  35.550  27.190  1.00  0.00           C
ATOM   3856  HB  THR A 258      46.110  34.540  27.610  1.00  0.00           H
ATOM   3857  OG1 THR A 258      44.740  35.490  26.410  1.00  0.00           O
ATOM   3858  HG1 THR A 258      44.500  36.390  26.200  1.00  0.00           H
ATOM   3859  CG2 THR A 258      45.670  36.610  28.250  1.00  0.00           C
ATOM   3860 1HG2 THR A 258      45.610  37.680  27.940  1.00  0.00           H
ATOM   3861 2HG2 THR A 258      46.460  36.600  29.030  1.00  0.00           H
ATOM   3862 3HG2 THR A 258      44.770  36.300  28.820  1.00  0.00           H
ATOM   3863  C   THR A 258      47.330  34.720  25.220  1.00  0.00           C
ATOM   3864  O   THR A 258      47.940  33.700  25.520  1.00  0.00           O
ATOM   3865  N   GLY A 259      46.800  34.840  23.930  1.00  0.00           N
ATOM   3866  HN  GLY A 259      46.360  35.620  23.520  1.00  0.00           H
ATOM   3867  CA  GLY A 259      47.050  33.830  22.910  1.00  0.00           C
ATOM   3868  HA1 GLY A 259      48.000  33.360  23.110  1.00  0.00           H
ATOM   3869  HA2 GLY A 259      46.970  34.380  21.990  1.00  0.00           H
ATOM   3870  C   GLY A 259      46.050  32.740  22.930  1.00  0.00           C
ATOM   3871  O   GLY A 259      46.170  31.780  22.170  1.00  0.00           O
ATOM   3872  N   VAL A 260      44.960  32.940  23.700  1.00  0.00           N
ATOM   3873  HN  VAL A 260      44.860  33.770  24.250  1.00  0.00           H
ATOM   3874  CA  VAL A 260      43.950  31.960  24.080  1.00  0.00           C
ATOM   3875  HA  VAL A 260      44.050  31.070  23.480  1.00  0.00           H
ATOM   3876  CB  VAL A 260      44.020  31.640  25.570  1.00  0.00           C
ATOM   3877  HB  VAL A 260      43.860  32.600  26.110  1.00  0.00           H
ATOM   3878  CG1 VAL A 260      42.880  30.730  26.020  1.00  0.00           C
ATOM   3879 1HG1 VAL A 260      42.940  30.590  27.120  1.00  0.00           H
ATOM   3880 2HG1 VAL A 260      42.950  29.750  25.500  1.00  0.00           H
ATOM   3881 3HG1 VAL A 260      41.870  31.130  25.790  1.00  0.00           H
ATOM   3882  CG2 VAL A 260      45.390  31.060  25.930  1.00  0.00           C
ATOM   3883 1HG2 VAL A 260      46.150  31.780  25.560  1.00  0.00           H
ATOM   3884 2HG2 VAL A 260      45.660  30.080  25.470  1.00  0.00           H
ATOM   3885 3HG2 VAL A 260      45.430  30.740  26.990  1.00  0.00           H
ATOM   3886  C   VAL A 260      42.590  32.500  23.710  1.00  0.00           C
ATOM   3887  O   VAL A 260      42.270  33.680  24.010  1.00  0.00           O
ATOM   3888  N   ALA A 261      41.910  31.710  22.860  1.00  0.00           N
ATOM   3889  HN  ALA A 261      42.190  30.760  22.700  1.00  0.00           H
ATOM   3890  CA  ALA A 261      40.790  32.170  22.100  1.00  0.00           C
ATOM   3891  HA  ALA A 261      40.900  33.140  21.650  1.00  0.00           H
ATOM   3892  CB  ALA A 261      40.300  31.150  21.040  1.00  0.00           C
ATOM   3893  HB1 ALA A 261      39.460  31.530  20.410  1.00  0.00           H
ATOM   3894  HB2 ALA A 261      40.020  30.160  21.460  1.00  0.00           H
ATOM   3895  HB3 ALA A 261      41.170  30.930  20.380  1.00  0.00           H
ATOM   3896  C   ALA A 261      39.640  32.360  23.010  1.00  0.00           C
ATOM   3897  O   ALA A 261      39.620  31.660  24.010  1.00  0.00           O
ATOM   3898  N   ILE A 262      38.610  33.270  22.730  1.00  0.00           N
ATOM   3899  HN  ILE A 262      38.740  33.960  22.010  1.00  0.00           H
ATOM   3900  CA  ILE A 262      37.270  33.360  23.470  1.00  0.00           C
ATOM   3901  HA  ILE A 262      37.500  33.590  24.500  1.00  0.00           H
ATOM   3902  CB  ILE A 262      36.460  34.450  22.770  1.00  0.00           C
ATOM   3903  HB  ILE A 262      36.490  34.280  21.670  1.00  0.00           H
ATOM   3904  CG2 ILE A 262      34.920  34.410  23.230  1.00  0.00           C
ATOM   3905 1HG2 ILE A 262      34.450  35.150  22.550  1.00  0.00           H
ATOM   3906 2HG2 ILE A 262      34.810  34.670  24.300  1.00  0.00           H
ATOM   3907 3HG2 ILE A 262      34.390  33.450  23.060  1.00  0.00           H
ATOM   3908  CG1 ILE A 262      37.030  35.840  22.990  1.00  0.00           C
ATOM   3909 1HG1 ILE A 262      36.620  36.610  22.300  1.00  0.00           H
ATOM   3910 2HG1 ILE A 262      38.140  35.860  22.850  1.00  0.00           H
ATOM   3911  CD  ILE A 262      36.710  36.560  24.320  1.00  0.00           C
ATOM   3912  HD1 ILE A 262      37.350  37.460  24.210  1.00  0.00           H
ATOM   3913  HD2 ILE A 262      37.000  36.060  25.270  1.00  0.00           H
ATOM   3914  HD3 ILE A 262      35.650  36.880  24.420  1.00  0.00           H
ATOM   3915  C   ILE A 262      36.550  32.040  23.430  1.00  0.00           C
ATOM   3916  O   ILE A 262      35.930  31.710  24.410  1.00  0.00           O
ATOM   3917  N   GLU A 263      36.520  31.270  22.370  1.00  0.00           N
ATOM   3918  HN  GLU A 263      36.840  31.560  21.470  1.00  0.00           H
ATOM   3919  CA  GLU A 263      35.690  30.070  22.350  1.00  0.00           C
ATOM   3920  HA  GLU A 263      34.780  30.280  22.890  1.00  0.00           H
ATOM   3921  CB  GLU A 263      35.350  29.690  20.890  1.00  0.00           C
ATOM   3922  HB1 GLU A 263      34.890  28.680  20.930  1.00  0.00           H
ATOM   3923  HB2 GLU A 263      36.290  29.590  20.300  1.00  0.00           H
ATOM   3924  CG  GLU A 263      34.330  30.730  20.240  1.00  0.00           C
ATOM   3925  HG1 GLU A 263      34.460  31.750  20.670  1.00  0.00           H
ATOM   3926  HG2 GLU A 263      33.320  30.380  20.540  1.00  0.00           H
ATOM   3927  CD  GLU A 263      34.170  30.720  18.770  1.00  0.00           C
ATOM   3928  OE1 GLU A 263      34.040  31.830  18.130  1.00  0.00           O
ATOM   3929  OE2 GLU A 263      34.220  29.650  18.120  1.00  0.00           O
ATOM   3930  C   GLU A 263      36.280  28.850  23.120  1.00  0.00           C
ATOM   3931  O   GLU A 263      35.580  27.920  23.550  1.00  0.00           O
ATOM   3932  N   GLN A 264      37.590  28.890  23.470  1.00  0.00           N
ATOM   3933  HN  GLN A 264      38.100  29.670  23.110  1.00  0.00           H
ATOM   3934  CA  GLN A 264      38.240  28.020  24.400  1.00  0.00           C
ATOM   3935  HA  GLN A 264      37.970  27.000  24.210  1.00  0.00           H
ATOM   3936  CB  GLN A 264      39.760  28.210  24.350  1.00  0.00           C
ATOM   3937  HB1 GLN A 264      40.270  27.900  25.280  1.00  0.00           H
ATOM   3938  HB2 GLN A 264      39.790  29.310  24.180  1.00  0.00           H
ATOM   3939  CG  GLN A 264      40.500  27.380  23.310  1.00  0.00           C
ATOM   3940  HG1 GLN A 264      40.030  27.450  22.300  1.00  0.00           H
ATOM   3941  HG2 GLN A 264      40.430  26.290  23.510  1.00  0.00           H
ATOM   3942  CD  GLN A 264      41.970  27.830  23.190  1.00  0.00           C
ATOM   3943  OE1 GLN A 264      42.300  28.930  22.650  1.00  0.00           O
ATOM   3944  NE2 GLN A 264      42.930  27.040  23.650  1.00  0.00           N
ATOM   3945 1HE2 GLN A 264      42.690  26.220  24.160  1.00  0.00           H
ATOM   3946 2HE2 GLN A 264      43.840  27.430  23.790  1.00  0.00           H
ATOM   3947  C   GLN A 264      37.690  28.270  25.820  1.00  0.00           C
ATOM   3948  O   GLN A 264      37.390  27.370  26.590  1.00  0.00           O
ATOM   3949  N   LEU A 265      37.550  29.520  26.300  1.00  0.00           N
ATOM   3950  HN  LEU A 265      37.820  30.310  25.740  1.00  0.00           H
ATOM   3951  CA  LEU A 265      37.170  29.770  27.640  1.00  0.00           C
ATOM   3952  HA  LEU A 265      37.670  29.030  28.250  1.00  0.00           H
ATOM   3953  CB  LEU A 265      37.580  31.130  28.110  1.00  0.00           C
ATOM   3954  HB1 LEU A 265      37.140  31.550  29.040  1.00  0.00           H
ATOM   3955  HB2 LEU A 265      37.290  31.940  27.400  1.00  0.00           H
ATOM   3956  CG  LEU A 265      39.080  31.330  28.140  1.00  0.00           C
ATOM   3957  HG  LEU A 265      39.460  31.310  27.100  1.00  0.00           H
ATOM   3958  CD1 LEU A 265      39.330  32.720  28.780  1.00  0.00           C
ATOM   3959 1HD1 LEU A 265      38.670  33.540  28.410  1.00  0.00           H
ATOM   3960 2HD1 LEU A 265      40.370  33.050  28.590  1.00  0.00           H
ATOM   3961 3HD1 LEU A 265      39.120  32.590  29.870  1.00  0.00           H
ATOM   3962  CD2 LEU A 265      39.900  30.390  29.010  1.00  0.00           C
ATOM   3963 1HD2 LEU A 265      40.930  30.800  29.010  1.00  0.00           H
ATOM   3964 2HD2 LEU A 265      40.090  29.330  28.720  1.00  0.00           H
ATOM   3965 3HD2 LEU A 265      39.570  30.470  30.070  1.00  0.00           H
ATOM   3966  C   LEU A 265      35.630  29.720  27.880  1.00  0.00           C
ATOM   3967  O   LEU A 265      35.160  29.480  28.950  1.00  0.00           O
ATOM   3968  N   LEU A 266      34.800  29.700  26.830  1.00  0.00           N
ATOM   3969  HN  LEU A 266      35.060  29.910  25.890  1.00  0.00           H
ATOM   3970  CA  LEU A 266      33.400  29.320  26.930  1.00  0.00           C
ATOM   3971  HA  LEU A 266      32.950  29.880  27.740  1.00  0.00           H
ATOM   3972  CB  LEU A 266      32.620  29.390  25.610  1.00  0.00           C
ATOM   3973  HB1 LEU A 266      31.610  28.920  25.650  1.00  0.00           H
ATOM   3974  HB2 LEU A 266      33.110  28.690  24.900  1.00  0.00           H
ATOM   3975  CG  LEU A 266      32.530  30.810  25.000  1.00  0.00           C
ATOM   3976  HG  LEU A 266      33.500  31.230  24.660  1.00  0.00           H
ATOM   3977  CD1 LEU A 266      31.530  30.810  23.800  1.00  0.00           C
ATOM   3978 1HD1 LEU A 266      31.690  31.690  23.150  1.00  0.00           H
ATOM   3979 2HD1 LEU A 266      30.460  30.760  24.090  1.00  0.00           H
ATOM   3980 3HD1 LEU A 266      31.730  29.960  23.120  1.00  0.00           H
ATOM   3981  CD2 LEU A 266      32.090  31.880  26.030  1.00  0.00           C
ATOM   3982 1HD2 LEU A 266      31.150  31.560  26.530  1.00  0.00           H
ATOM   3983 2HD2 LEU A 266      31.850  32.810  25.470  1.00  0.00           H
ATOM   3984 3HD2 LEU A 266      32.900  31.990  26.780  1.00  0.00           H
ATOM   3985  C   LEU A 266      33.250  27.860  27.320  1.00  0.00           C
ATOM   3986  O   LEU A 266      32.480  27.460  28.130  1.00  0.00           O
ATOM   3987  N   TYR A 267      34.060  26.970  26.750  1.00  0.00           N
ATOM   3988  HN  TYR A 267      34.750  27.240  26.080  1.00  0.00           H
ATOM   3989  CA  TYR A 267      34.180  25.560  27.180  1.00  0.00           C
ATOM   3990  HA  TYR A 267      33.230  25.040  27.160  1.00  0.00           H
ATOM   3991  CB  TYR A 267      35.070  24.880  26.110  1.00  0.00           C
ATOM   3992  HB1 TYR A 267      36.000  25.460  25.970  1.00  0.00           H
ATOM   3993  HB2 TYR A 267      34.560  24.830  25.130  1.00  0.00           H
ATOM   3994  CG  TYR A 267      35.390  23.440  26.490  1.00  0.00           C
ATOM   3995  CD1 TYR A 267      34.480  22.460  26.250  1.00  0.00           C
ATOM   3996  HD1 TYR A 267      33.470  22.740  25.970  1.00  0.00           H
ATOM   3997  CE1 TYR A 267      34.790  21.060  26.440  1.00  0.00           C
ATOM   3998  HE1 TYR A 267      34.000  20.350  26.240  1.00  0.00           H
ATOM   3999  CZ  TYR A 267      36.060  20.750  26.890  1.00  0.00           C
ATOM   4000  OH  TYR A 267      36.290  19.440  27.120  1.00  0.00           O
ATOM   4001  HH  TYR A 267      35.760  18.980  26.450  1.00  0.00           H
ATOM   4002  CD2 TYR A 267      36.660  23.060  26.930  1.00  0.00           C
ATOM   4003  HD2 TYR A 267      37.440  23.800  27.090  1.00  0.00           H
ATOM   4004  CE2 TYR A 267      37.050  21.720  27.120  1.00  0.00           C
ATOM   4005  HE2 TYR A 267      38.020  21.310  27.370  1.00  0.00           H
ATOM   4006  C   TYR A 267      34.780  25.510  28.600  1.00  0.00           C
ATOM   4007  O   TYR A 267      34.280  24.770  29.420  1.00  0.00           O
ATOM   4008  N   ALA A 268      35.830  26.330  28.960  1.00  0.00           N
ATOM   4009  HN  ALA A 268      36.330  26.820  28.250  1.00  0.00           H
ATOM   4010  CA  ALA A 268      36.390  26.370  30.250  1.00  0.00           C
ATOM   4011  HA  ALA A 268      36.780  25.390  30.490  1.00  0.00           H
ATOM   4012  CB  ALA A 268      37.670  27.300  30.350  1.00  0.00           C
ATOM   4013  HB1 ALA A 268      38.240  27.320  31.300  1.00  0.00           H
ATOM   4014  HB2 ALA A 268      37.330  28.320  30.070  1.00  0.00           H
ATOM   4015  HB3 ALA A 268      38.450  27.020  29.620  1.00  0.00           H
ATOM   4016  C   ALA A 268      35.360  26.730  31.300  1.00  0.00           C
ATOM   4017  O   ALA A 268      35.200  25.980  32.250  1.00  0.00           O
ATOM   4018  N   ILE A 269      34.490  27.770  31.120  1.00  0.00           N
ATOM   4019  HN  ILE A 269      34.600  28.400  30.360  1.00  0.00           H
ATOM   4020  CA  ILE A 269      33.380  28.060  32.080  1.00  0.00           C
ATOM   4021  HA  ILE A 269      33.910  28.350  32.980  1.00  0.00           H
ATOM   4022  CB  ILE A 269      32.650  29.360  31.580  1.00  0.00           C
ATOM   4023  HB  ILE A 269      32.500  29.150  30.500  1.00  0.00           H
ATOM   4024  CG2 ILE A 269      31.290  29.670  32.230  1.00  0.00           C
ATOM   4025 1HG2 ILE A 269      30.570  28.870  31.950  1.00  0.00           H
ATOM   4026 2HG2 ILE A 269      30.970  30.670  31.880  1.00  0.00           H
ATOM   4027 3HG2 ILE A 269      31.370  29.680  33.340  1.00  0.00           H
ATOM   4028  CG1 ILE A 269      33.540  30.690  31.760  1.00  0.00           C
ATOM   4029 1HG1 ILE A 269      34.600  30.380  31.820  1.00  0.00           H
ATOM   4030 2HG1 ILE A 269      33.310  31.080  32.780  1.00  0.00           H
ATOM   4031  CD  ILE A 269      33.300  31.860  30.770  1.00  0.00           C
ATOM   4032  HD1 ILE A 269      34.320  32.230  30.520  1.00  0.00           H
ATOM   4033  HD2 ILE A 269      32.670  32.670  31.190  1.00  0.00           H
ATOM   4034  HD3 ILE A 269      32.860  31.400  29.870  1.00  0.00           H
ATOM   4035  C   ILE A 269      32.290  26.940  32.260  1.00  0.00           C
ATOM   4036  O   ILE A 269      31.890  26.690  33.410  1.00  0.00           O
ATOM   4037  N   GLN A 270      31.880  26.240  31.150  1.00  0.00           N
ATOM   4038  HN  GLN A 270      32.160  26.460  30.220  1.00  0.00           H
ATOM   4039  CA  GLN A 270      31.000  24.990  31.330  1.00  0.00           C
ATOM   4040  HA  GLN A 270      30.040  25.260  31.740  1.00  0.00           H
ATOM   4041  CB  GLN A 270      30.750  24.260  29.970  1.00  0.00           C
ATOM   4042  HB1 GLN A 270      30.300  23.250  30.100  1.00  0.00           H
ATOM   4043  HB2 GLN A 270      31.630  24.100  29.320  1.00  0.00           H
ATOM   4044  CG  GLN A 270      29.740  25.160  29.140  1.00  0.00           C
ATOM   4045  HG1 GLN A 270      30.210  26.160  29.040  1.00  0.00           H
ATOM   4046  HG2 GLN A 270      28.760  25.230  29.660  1.00  0.00           H
ATOM   4047  CD  GLN A 270      29.590  24.540  27.770  1.00  0.00           C
ATOM   4048  OE1 GLN A 270      30.580  24.090  27.120  1.00  0.00           O
ATOM   4049  NE2 GLN A 270      28.340  24.460  27.300  1.00  0.00           N
ATOM   4050 1HE2 GLN A 270      28.320  24.130  26.350  1.00  0.00           H
ATOM   4051 2HE2 GLN A 270      27.570  24.600  27.910  1.00  0.00           H
ATOM   4052  C   GLN A 270      31.590  23.960  32.360  1.00  0.00           C
ATOM   4053  O   GLN A 270      30.950  23.570  33.330  1.00  0.00           O
ATOM   4054  N   GLN A 271      32.840  23.710  32.150  1.00  0.00           N
ATOM   4055  HN  GLN A 271      33.410  24.110  31.430  1.00  0.00           H
ATOM   4056  CA  GLN A 271      33.610  22.830  33.000  1.00  0.00           C
ATOM   4057  HA  GLN A 271      33.010  21.960  33.200  1.00  0.00           H
ATOM   4058  CB  GLN A 271      34.940  22.340  32.300  1.00  0.00           C
ATOM   4059  HB1 GLN A 271      35.530  21.710  33.000  1.00  0.00           H
ATOM   4060  HB2 GLN A 271      35.480  23.290  32.140  1.00  0.00           H
ATOM   4061  CG  GLN A 271      34.710  21.480  30.980  1.00  0.00           C
ATOM   4062  HG1 GLN A 271      35.620  20.890  30.750  1.00  0.00           H
ATOM   4063  HG2 GLN A 271      34.540  22.220  30.170  1.00  0.00           H
ATOM   4064  CD  GLN A 271      33.590  20.530  31.060  1.00  0.00           C
ATOM   4065  OE1 GLN A 271      33.260  19.960  32.120  1.00  0.00           O
ATOM   4066  NE2 GLN A 271      33.130  20.110  29.830  1.00  0.00           N
ATOM   4067 1HE2 GLN A 271      32.390  19.440  29.900  1.00  0.00           H
ATOM   4068 2HE2 GLN A 271      33.550  20.490  29.010  1.00  0.00           H
ATOM   4069  C   GLN A 271      33.990  23.280  34.420  1.00  0.00           C
ATOM   4070  O   GLN A 271      34.070  22.410  35.340  1.00  0.00           O
ATOM   4071  N   LEU A 272      34.070  24.550  34.760  1.00  0.00           N
ATOM   4072  HN  LEU A 272      33.940  25.220  34.030  1.00  0.00           H
ATOM   4073  CA  LEU A 272      34.310  25.100  36.070  1.00  0.00           C
ATOM   4074  HA  LEU A 272      34.930  24.500  36.720  1.00  0.00           H
ATOM   4075  CB  LEU A 272      35.060  26.390  35.820  1.00  0.00           C
ATOM   4076  HB1 LEU A 272      35.100  26.940  36.780  1.00  0.00           H
ATOM   4077  HB2 LEU A 272      34.360  27.050  35.250  1.00  0.00           H
ATOM   4078  CG  LEU A 272      36.460  26.360  35.180  1.00  0.00           C
ATOM   4079  HG  LEU A 272      36.630  25.900  34.190  1.00  0.00           H
ATOM   4080  CD1 LEU A 272      37.080  27.810  35.020  1.00  0.00           C
ATOM   4081 1HD1 LEU A 272      36.360  28.390  34.410  1.00  0.00           H
ATOM   4082 2HD1 LEU A 272      38.090  27.790  34.550  1.00  0.00           H
ATOM   4083 3HD1 LEU A 272      37.160  28.210  36.050  1.00  0.00           H
ATOM   4084  CD2 LEU A 272      37.370  25.660  36.130  1.00  0.00           C
ATOM   4085 1HD2 LEU A 272      37.180  24.570  36.190  1.00  0.00           H
ATOM   4086 2HD2 LEU A 272      37.250  26.170  37.110  1.00  0.00           H
ATOM   4087 3HD2 LEU A 272      38.430  25.610  35.790  1.00  0.00           H
ATOM   4088  C   LEU A 272      32.990  25.320  36.800  1.00  0.00           C
ATOM   4089  O   LEU A 272      32.880  25.300  38.050  1.00  0.00           O
ATOM   4090  N   TYR A 273      31.890  25.360  36.000  1.00  0.00           N
ATOM   4091  HN  TYR A 273      32.100  25.360  35.020  1.00  0.00           H
ATOM   4092  CA  TYR A 273      30.520  25.190  36.490  1.00  0.00           C
ATOM   4093  HA  TYR A 273      30.510  25.860  37.330  1.00  0.00           H
ATOM   4094  CB  TYR A 273      29.510  25.650  35.430  1.00  0.00           C
ATOM   4095  HB1 TYR A 273      29.320  24.930  34.600  1.00  0.00           H
ATOM   4096  HB2 TYR A 273      30.020  26.540  35.010  1.00  0.00           H
ATOM   4097  CG  TYR A 273      28.140  25.970  36.090  1.00  0.00           C
ATOM   4098  CD1 TYR A 273      28.000  26.900  37.090  1.00  0.00           C
ATOM   4099  HD1 TYR A 273      28.890  27.480  37.290  1.00  0.00           H
ATOM   4100  CE1 TYR A 273      26.710  27.250  37.550  1.00  0.00           C
ATOM   4101  HE1 TYR A 273      26.460  27.980  38.300  1.00  0.00           H
ATOM   4102  CZ  TYR A 273      25.580  26.490  37.140  1.00  0.00           C
ATOM   4103  OH  TYR A 273      24.370  26.970  37.540  1.00  0.00           O
ATOM   4104  HH  TYR A 273      24.420  27.220  38.470  1.00  0.00           H
ATOM   4105  CD2 TYR A 273      27.000  25.240  35.670  1.00  0.00           C
ATOM   4106  HD2 TYR A 273      27.130  24.530  34.860  1.00  0.00           H
ATOM   4107  CE2 TYR A 273      25.740  25.450  36.220  1.00  0.00           C
ATOM   4108  HE2 TYR A 273      24.910  24.930  35.760  1.00  0.00           H
ATOM   4109  C   TYR A 273      30.190  23.810  37.080  1.00  0.00           C
ATOM   4110  O   TYR A 273      29.530  23.720  38.070  1.00  0.00           O
ATOM   4111  N   THR A 274      30.630  22.660  36.460  1.00  0.00           N
ATOM   4112  HN  THR A 274      31.010  22.720  35.540  1.00  0.00           H
ATOM   4113  CA  THR A 274      30.550  21.320  37.060  1.00  0.00           C
ATOM   4114  HA  THR A 274      29.620  21.330  37.600  1.00  0.00           H
ATOM   4115  CB  THR A 274      30.480  20.160  36.120  1.00  0.00           C
ATOM   4116  HB  THR A 274      29.780  20.500  35.340  1.00  0.00           H
ATOM   4117  OG1 THR A 274      30.150  18.910  36.780  1.00  0.00           O
ATOM   4118  HG1 THR A 274      29.290  19.080  37.170  1.00  0.00           H
ATOM   4119  CG2 THR A 274      31.800  19.890  35.360  1.00  0.00           C
ATOM   4120 1HG2 THR A 274      32.000  20.810  34.770  1.00  0.00           H
ATOM   4121 2HG2 THR A 274      31.660  19.050  34.650  1.00  0.00           H
ATOM   4122 3HG2 THR A 274      32.630  19.590  36.040  1.00  0.00           H
ATOM   4123  C   THR A 274      31.620  21.120  38.130  1.00  0.00           C
ATOM   4124  O   THR A 274      31.390  20.520  39.200  1.00  0.00           O
ATOM   4125  N   GLY A 275      32.790  21.740  37.900  1.00  0.00           N
ATOM   4126  HN  GLY A 275      32.900  22.120  36.980  1.00  0.00           H
ATOM   4127  CA  GLY A 275      33.940  21.650  38.770  1.00  0.00           C
ATOM   4128  HA1 GLY A 275      34.880  21.900  38.300  1.00  0.00           H
ATOM   4129  HA2 GLY A 275      33.970  20.650  39.190  1.00  0.00           H
ATOM   4130  C   GLY A 275      33.760  22.640  39.950  1.00  0.00           C
ATOM   4131  O   GLY A 275      32.700  22.970  40.470  1.00  0.00           O
ATOM   4132  N   PHE A 276      34.860  23.290  40.480  1.00  0.00           N
ATOM   4133  HN  PHE A 276      34.570  24.010  41.110  1.00  0.00           H
ATOM   4134  CA  PHE A 276      36.270  23.150  40.170  1.00  0.00           C
ATOM   4135  HA  PHE A 276      36.280  23.390  39.110  1.00  0.00           H
ATOM   4136  CB  PHE A 276      37.290  23.980  40.940  1.00  0.00           C
ATOM   4137  HB1 PHE A 276      38.290  23.590  40.660  1.00  0.00           H
ATOM   4138  HB2 PHE A 276      37.150  23.930  42.040  1.00  0.00           H
ATOM   4139  CG  PHE A 276      37.240  25.430  40.510  1.00  0.00           C
ATOM   4140  CD1 PHE A 276      38.320  26.170  40.950  1.00  0.00           C
ATOM   4141  HD1 PHE A 276      39.120  25.700  41.510  1.00  0.00           H
ATOM   4142  CE1 PHE A 276      38.490  27.510  40.590  1.00  0.00           C
ATOM   4143  HE1 PHE A 276      39.330  27.990  41.080  1.00  0.00           H
ATOM   4144  CZ  PHE A 276      37.490  28.220  39.860  1.00  0.00           C
ATOM   4145  HZ  PHE A 276      37.660  29.260  39.600  1.00  0.00           H
ATOM   4146  CD2 PHE A 276      36.240  26.090  39.680  1.00  0.00           C
ATOM   4147  HD2 PHE A 276      35.480  25.470  39.240  1.00  0.00           H
ATOM   4148  CE2 PHE A 276      36.420  27.470  39.410  1.00  0.00           C
ATOM   4149  HE2 PHE A 276      35.630  27.970  38.870  1.00  0.00           H
ATOM   4150  C   PHE A 276      36.730  21.620  40.240  1.00  0.00           C
ATOM   4151  O   PHE A 276      36.320  20.850  41.170  1.00  0.00           O
ATOM   4152  N   GLN A 277      37.650  21.210  39.340  1.00  0.00           N
ATOM   4153  HN  GLN A 277      37.710  21.850  38.570  1.00  0.00           H
ATOM   4154  CA  GLN A 277      38.300  19.820  39.260  1.00  0.00           C
ATOM   4155  HA  GLN A 277      37.400  19.230  39.390  1.00  0.00           H
ATOM   4156  CB  GLN A 277      38.990  19.600  37.890  1.00  0.00           C
ATOM   4157  HB1 GLN A 277      39.590  18.680  38.060  1.00  0.00           H
ATOM   4158  HB2 GLN A 277      39.800  20.300  37.600  1.00  0.00           H
ATOM   4159  CG  GLN A 277      38.010  19.500  36.640  1.00  0.00           C
ATOM   4160  HG1 GLN A 277      37.540  18.520  36.860  1.00  0.00           H
ATOM   4161  HG2 GLN A 277      38.560  19.360  35.680  1.00  0.00           H
ATOM   4162  CD  GLN A 277      36.950  20.600  36.510  1.00  0.00           C
ATOM   4163  OE1 GLN A 277      37.180  21.810  36.610  1.00  0.00           O
ATOM   4164  NE2 GLN A 277      35.700  20.120  36.260  1.00  0.00           N
ATOM   4165 1HE2 GLN A 277      34.860  20.650  36.160  1.00  0.00           H
ATOM   4166 2HE2 GLN A 277      35.560  19.130  36.200  1.00  0.00           H
ATOM   4167  C   GLN A 277      39.170  19.450  40.520  1.00  0.00           C
ATOM   4168  O   GLN A 277      39.090  18.420  41.170  1.00  0.00           O
ATOM   4169  N   GLY A 278      40.100  20.330  40.910  1.00  0.00           N
ATOM   4170  HN  GLY A 278      40.590  20.180  41.770  1.00  0.00           H
ATOM   4171  CA  GLY A 278      40.610  21.500  40.250  1.00  0.00           C
ATOM   4172  HA1 GLY A 278      39.820  22.210  40.080  1.00  0.00           H
ATOM   4173  HA2 GLY A 278      41.090  21.210  39.330  1.00  0.00           H
ATOM   4174  C   GLY A 278      41.750  22.110  41.120  1.00  0.00           C
ATOM   4175  O   GLY A 278      42.080  21.700  42.180  1.00  0.00           O
ATOM   4176  N   LYS A 279      42.210  23.290  40.540  1.00  0.00           N
ATOM   4177  HN  LYS A 279      41.910  23.700  39.680  1.00  0.00           H
ATOM   4178  CA  LYS A 279      43.080  24.090  41.200  1.00  0.00           C
ATOM   4179  HA  LYS A 279      43.310  23.800  42.220  1.00  0.00           H
ATOM   4180  CB  LYS A 279      44.450  24.140  40.480  1.00  0.00           C
ATOM   4181  HB1 LYS A 279      45.210  24.550  41.180  1.00  0.00           H
ATOM   4182  HB2 LYS A 279      44.360  24.670  39.510  1.00  0.00           H
ATOM   4183  CG  LYS A 279      45.010  22.760  40.180  1.00  0.00           C
ATOM   4184  HG1 LYS A 279      44.420  22.220  39.410  1.00  0.00           H
ATOM   4185  HG2 LYS A 279      44.910  22.150  41.110  1.00  0.00           H
ATOM   4186  CD  LYS A 279      46.520  22.710  39.860  1.00  0.00           C
ATOM   4187  HD1 LYS A 279      47.140  23.040  40.730  1.00  0.00           H
ATOM   4188  HD2 LYS A 279      46.590  23.300  38.930  1.00  0.00           H
ATOM   4189  CE  LYS A 279      47.000  21.280  39.450  1.00  0.00           C
ATOM   4190  HE1 LYS A 279      47.950  21.440  38.890  1.00  0.00           H
ATOM   4191  HE2 LYS A 279      46.290  20.770  38.760  1.00  0.00           H
ATOM   4192  NZ  LYS A 279      47.110  20.410  40.650  1.00  0.00           N
ATOM   4193  HZ1 LYS A 279      47.530  20.950  41.430  1.00  0.00           H
ATOM   4194  HZ2 LYS A 279      47.670  19.590  40.350  1.00  0.00           H
ATOM   4195  HZ3 LYS A 279      46.190  20.020  40.930  1.00  0.00           H
ATOM   4196  C   LYS A 279      42.590  25.540  41.250  1.00  0.00           C
ATOM   4197  O   LYS A 279      41.570  25.930  40.590  1.00  0.00           O
ATOM   4198  N   GLN A 280      43.190  26.400  42.130  1.00  0.00           N
ATOM   4199  HN  GLN A 280      44.050  26.170  42.590  1.00  0.00           H
ATOM   4200  CA  GLN A 280      42.760  27.830  42.480  1.00  0.00           C
ATOM   4201  HA  GLN A 280      41.720  27.690  42.740  1.00  0.00           H
ATOM   4202  CB  GLN A 280      43.510  28.440  43.620  1.00  0.00           C
ATOM   4203  HB1 GLN A 280      43.180  29.490  43.790  1.00  0.00           H
ATOM   4204  HB2 GLN A 280      44.580  28.550  43.340  1.00  0.00           H
ATOM   4205  CG  GLN A 280      43.240  27.890  45.050  1.00  0.00           C
ATOM   4206  HG1 GLN A 280      42.150  27.730  45.180  1.00  0.00           H
ATOM   4207  HG2 GLN A 280      43.690  28.560  45.810  1.00  0.00           H
ATOM   4208  CD  GLN A 280      43.920  26.490  45.330  1.00  0.00           C
ATOM   4209  OE1 GLN A 280      44.370  25.730  44.450  1.00  0.00           O
ATOM   4210  NE2 GLN A 280      43.980  26.070  46.610  1.00  0.00           N
ATOM   4211 1HE2 GLN A 280      43.530  26.600  47.330  1.00  0.00           H
ATOM   4212 2HE2 GLN A 280      44.530  25.290  46.890  1.00  0.00           H
ATOM   4213  C   GLN A 280      42.850  28.690  41.290  1.00  0.00           C
ATOM   4214  O   GLN A 280      43.830  28.550  40.590  1.00  0.00           O
ATOM   4215  N   ILE A 281      41.820  29.490  41.050  1.00  0.00           N
ATOM   4216  HN  ILE A 281      41.040  29.550  41.670  1.00  0.00           H
ATOM   4217  CA  ILE A 281      41.930  30.530  40.100  1.00  0.00           C
ATOM   4218  HA  ILE A 281      42.970  30.540  39.820  1.00  0.00           H
ATOM   4219  CB  ILE A 281      40.890  30.450  38.930  1.00  0.00           C
ATOM   4220  HB  ILE A 281      39.860  30.540  39.360  1.00  0.00           H
ATOM   4221  CG2 ILE A 281      40.970  31.720  37.990  1.00  0.00           C
ATOM   4222 1HG2 ILE A 281      41.930  31.890  37.440  1.00  0.00           H
ATOM   4223 2HG2 ILE A 281      40.740  32.700  38.440  1.00  0.00           H
ATOM   4224 3HG2 ILE A 281      40.200  31.580  37.200  1.00  0.00           H
ATOM   4225  CG1 ILE A 281      41.050  29.090  38.270  1.00  0.00           C
ATOM   4226 1HG1 ILE A 281      40.960  28.300  39.050  1.00  0.00           H
ATOM   4227 2HG1 ILE A 281      42.060  29.000  37.820  1.00  0.00           H
ATOM   4228  CD  ILE A 281      39.970  28.770  37.250  1.00  0.00           C
ATOM   4229  HD1 ILE A 281      40.050  29.410  36.340  1.00  0.00           H
ATOM   4230  HD2 ILE A 281      38.940  29.040  37.580  1.00  0.00           H
ATOM   4231  HD3 ILE A 281      40.070  27.680  37.090  1.00  0.00           H
ATOM   4232  C   ILE A 281      41.650  31.800  40.830  1.00  0.00           C
ATOM   4233  O   ILE A 281      40.660  31.930  41.620  1.00  0.00           O
ATOM   4234  N   LEU A 282      42.640  32.740  40.740  1.00  0.00           N
ATOM   4235  HN  LEU A 282      43.280  32.550  40.010  1.00  0.00           H
ATOM   4236  CA  LEU A 282      42.810  34.050  41.310  1.00  0.00           C
ATOM   4237  HA  LEU A 282      43.840  34.370  41.200  1.00  0.00           H
ATOM   4238  CB  LEU A 282      42.140  35.290  40.560  1.00  0.00           C
ATOM   4239  HB1 LEU A 282      42.310  36.130  41.260  1.00  0.00           H
ATOM   4240  HB2 LEU A 282      41.080  34.980  40.430  1.00  0.00           H
ATOM   4241  CG  LEU A 282      42.800  35.590  39.220  1.00  0.00           C
ATOM   4242  HG  LEU A 282      43.080  34.630  38.740  1.00  0.00           H
ATOM   4243  CD1 LEU A 282      41.980  36.530  38.340  1.00  0.00           C
ATOM   4244 1HD1 LEU A 282      41.100  35.920  38.020  1.00  0.00           H
ATOM   4245 2HD1 LEU A 282      42.540  36.770  37.410  1.00  0.00           H
ATOM   4246 3HD1 LEU A 282      41.650  37.500  38.760  1.00  0.00           H
ATOM   4247  CD2 LEU A 282      44.170  36.260  39.380  1.00  0.00           C
ATOM   4248 1HD2 LEU A 282      44.050  37.130  40.060  1.00  0.00           H
ATOM   4249 2HD2 LEU A 282      44.550  36.600  38.390  1.00  0.00           H
ATOM   4250 3HD2 LEU A 282      44.880  35.490  39.780  1.00  0.00           H
ATOM   4251  C   LEU A 282      42.620  34.060  42.770  1.00  0.00           C
ATOM   4252  O   LEU A 282      42.070  35.020  43.360  1.00  0.00           O
ATOM   4253  N   GLY A 283      43.050  32.990  43.490  1.00  0.00           N
ATOM   4254  HN  GLY A 283      43.710  32.350  43.110  1.00  0.00           H
ATOM   4255  CA  GLY A 283      42.850  32.920  44.960  1.00  0.00           C
ATOM   4256  HA1 GLY A 283      42.910  33.940  45.310  1.00  0.00           H
ATOM   4257  HA2 GLY A 283      43.640  32.360  45.430  1.00  0.00           H
ATOM   4258  C   GLY A 283      41.510  32.340  45.420  1.00  0.00           C
ATOM   4259  O   GLY A 283      41.160  32.340  46.600  1.00  0.00           O
ATOM   4260  N   SER A 284      40.670  31.860  44.470  1.00  0.00           N
ATOM   4261  HN  SER A 284      40.830  32.090  43.510  1.00  0.00           H
ATOM   4262  CA  SER A 284      39.390  31.310  44.830  1.00  0.00           C
ATOM   4263  HA  SER A 284      39.190  31.330  45.890  1.00  0.00           H
ATOM   4264  CB  SER A 284      38.230  32.150  44.240  1.00  0.00           C
ATOM   4265  HB1 SER A 284      38.120  31.980  43.150  1.00  0.00           H
ATOM   4266  HB2 SER A 284      38.400  33.250  44.230  1.00  0.00           H
ATOM   4267  OG  SER A 284      36.990  31.840  44.820  1.00  0.00           O
ATOM   4268  HG1 SER A 284      36.770  32.630  45.310  1.00  0.00           H
ATOM   4269  C   SER A 284      39.270  29.910  44.320  1.00  0.00           C
ATOM   4270  O   SER A 284      40.100  29.430  43.570  1.00  0.00           O
ATOM   4271  N   THR A 285      38.250  29.290  44.900  1.00  0.00           N
ATOM   4272  HN  THR A 285      37.650  29.680  45.600  1.00  0.00           H
ATOM   4273  CA  THR A 285      37.840  28.000  44.380  1.00  0.00           C
ATOM   4274  HA  THR A 285      38.670  27.580  43.830  1.00  0.00           H
ATOM   4275  CB  THR A 285      37.740  26.870  45.330  1.00  0.00           C
ATOM   4276  HB  THR A 285      37.540  25.930  44.770  1.00  0.00           H
ATOM   4277  OG1 THR A 285      36.610  27.010  46.270  1.00  0.00           O
ATOM   4278  HG1 THR A 285      36.440  27.960  46.240  1.00  0.00           H
ATOM   4279  CG2 THR A 285      38.970  26.640  46.130  1.00  0.00           C
ATOM   4280 1HG2 THR A 285      39.820  26.550  45.410  1.00  0.00           H
ATOM   4281 2HG2 THR A 285      39.010  25.760  46.800  1.00  0.00           H
ATOM   4282 3HG2 THR A 285      39.170  27.550  46.740  1.00  0.00           H
ATOM   4283  C   THR A 285      36.590  28.090  43.550  1.00  0.00           C
ATOM   4284  O   THR A 285      35.980  27.050  43.240  1.00  0.00           O
ATOM   4285  N   MET A 286      36.180  29.280  43.120  1.00  0.00           N
ATOM   4286  HN  MET A 286      36.720  30.100  43.280  1.00  0.00           H
ATOM   4287  CA  MET A 286      34.910  29.420  42.350  1.00  0.00           C
ATOM   4288  HA  MET A 286      34.680  28.580  41.710  1.00  0.00           H
ATOM   4289  CB  MET A 286      33.610  29.660  43.200  1.00  0.00           C
ATOM   4290  HB1 MET A 286      32.790  30.020  42.540  1.00  0.00           H
ATOM   4291  HB2 MET A 286      33.830  30.540  43.850  1.00  0.00           H
ATOM   4292  CG  MET A 286      33.120  28.490  44.080  1.00  0.00           C
ATOM   4293  HG1 MET A 286      34.040  28.110  44.590  1.00  0.00           H
ATOM   4294  HG2 MET A 286      32.800  27.710  43.370  1.00  0.00           H
ATOM   4295  SD  MET A 286      31.850  28.950  45.370  1.00  0.00           S
ATOM   4296  CE  MET A 286      30.480  29.500  44.220  1.00  0.00           C
ATOM   4297  HE1 MET A 286      30.530  30.570  43.920  1.00  0.00           H
ATOM   4298  HE2 MET A 286      29.530  29.440  44.790  1.00  0.00           H
ATOM   4299  HE3 MET A 286      30.460  28.870  43.310  1.00  0.00           H
ATOM   4300  C   MET A 286      35.050  30.550  41.350  1.00  0.00           C
ATOM   4301  O   MET A 286      36.010  31.290  41.380  1.00  0.00           O
ATOM   4302  N   LEU A 287      34.150  30.720  40.380  1.00  0.00           N
ATOM   4303  HN  LEU A 287      33.470  29.990  40.310  1.00  0.00           H
ATOM   4304  CA  LEU A 287      33.960  31.700  39.400  1.00  0.00           C
ATOM   4305  HA  LEU A 287      34.850  31.680  38.780  1.00  0.00           H
ATOM   4306  CB  LEU A 287      32.750  31.270  38.530  1.00  0.00           C
ATOM   4307  HB1 LEU A 287      32.630  32.010  37.710  1.00  0.00           H
ATOM   4308  HB2 LEU A 287      31.870  31.410  39.190  1.00  0.00           H
ATOM   4309  CG  LEU A 287      32.780  29.880  37.880  1.00  0.00           C
ATOM   4310  HG  LEU A 287      32.850  29.030  38.590  1.00  0.00           H
ATOM   4311  CD1 LEU A 287      31.570  29.470  37.070  1.00  0.00           C
ATOM   4312 1HD1 LEU A 287      31.530  30.060  36.130  1.00  0.00           H
ATOM   4313 2HD1 LEU A 287      30.680  29.610  37.730  1.00  0.00           H
ATOM   4314 3HD1 LEU A 287      31.660  28.380  36.870  1.00  0.00           H
ATOM   4315  CD2 LEU A 287      33.980  29.760  36.940  1.00  0.00           C
ATOM   4316 1HD2 LEU A 287      34.870  30.100  37.510  1.00  0.00           H
ATOM   4317 2HD2 LEU A 287      34.020  30.560  36.160  1.00  0.00           H
ATOM   4318 3HD2 LEU A 287      33.980  28.780  36.430  1.00  0.00           H
ATOM   4319  C   LEU A 287      33.760  33.150  39.910  1.00  0.00           C
ATOM   4320  O   LEU A 287      33.270  33.320  40.980  1.00  0.00           O
ATOM   4321  N   GLU A 288      34.180  34.150  39.070  1.00  0.00           N
ATOM   4322  HN  GLU A 288      34.710  33.980  38.240  1.00  0.00           H
ATOM   4323  CA  GLU A 288      33.730  35.460  39.400  1.00  0.00           C
ATOM   4324  HA  GLU A 288      32.770  35.360  39.900  1.00  0.00           H
ATOM   4325  CB  GLU A 288      34.770  36.290  40.280  1.00  0.00           C
ATOM   4326  HB1 GLU A 288      35.750  36.300  39.750  1.00  0.00           H
ATOM   4327  HB2 GLU A 288      34.830  35.640  41.170  1.00  0.00           H
ATOM   4328  CG  GLU A 288      34.450  37.740  40.560  1.00  0.00           C
ATOM   4329  HG1 GLU A 288      33.380  37.960  40.800  1.00  0.00           H
ATOM   4330  HG2 GLU A 288      34.670  38.390  39.690  1.00  0.00           H
ATOM   4331  CD  GLU A 288      35.170  38.270  41.820  1.00  0.00           C
ATOM   4332  OE1 GLU A 288      34.990  37.620  42.900  1.00  0.00           O
ATOM   4333  OE2 GLU A 288      35.960  39.220  41.680  1.00  0.00           O
ATOM   4334  C   GLU A 288      33.300  36.280  38.180  1.00  0.00           C
ATOM   4335  O   GLU A 288      33.970  36.420  37.190  1.00  0.00           O
ATOM   4336  N   ASP A 289      32.030  36.890  38.260  1.00  0.00           N
ATOM   4337  HN  ASP A 289      31.480  36.740  39.080  1.00  0.00           H
ATOM   4338  CA  ASP A 289      31.440  37.730  37.220  1.00  0.00           C
ATOM   4339  HA  ASP A 289      32.020  37.410  36.360  1.00  0.00           H
ATOM   4340  CB  ASP A 289      30.010  37.270  36.930  1.00  0.00           C
ATOM   4341  HB1 ASP A 289      29.940  36.170  36.820  1.00  0.00           H
ATOM   4342  HB2 ASP A 289      29.690  37.690  35.940  1.00  0.00           H
ATOM   4343  CG  ASP A 289      28.880  37.680  37.940  1.00  0.00           C
ATOM   4344  OD1 ASP A 289      29.130  37.980  39.110  1.00  0.00           O
ATOM   4345  OD2 ASP A 289      27.690  37.430  37.560  1.00  0.00           O
ATOM   4346  C   ASP A 289      31.610  39.270  37.480  1.00  0.00           C
ATOM   4347  O   ASP A 289      30.940  40.060  36.850  1.00  0.00           O
ATOM   4348  N   GLU A 290      32.490  39.670  38.330  1.00  0.00           N
ATOM   4349  HN  GLU A 290      33.060  38.980  38.780  1.00  0.00           H
ATOM   4350  CA  GLU A 290      32.630  41.040  38.770  1.00  0.00           C
ATOM   4351  HA  GLU A 290      31.730  41.600  38.550  1.00  0.00           H
ATOM   4352  CB  GLU A 290      32.610  40.990  40.370  1.00  0.00           C
ATOM   4353  HB1 GLU A 290      32.960  41.950  40.800  1.00  0.00           H
ATOM   4354  HB2 GLU A 290      33.430  40.390  40.850  1.00  0.00           H
ATOM   4355  CG  GLU A 290      31.270  40.430  40.920  1.00  0.00           C
ATOM   4356  HG1 GLU A 290      31.250  39.390  40.520  1.00  0.00           H
ATOM   4357  HG2 GLU A 290      30.390  41.020  40.590  1.00  0.00           H
ATOM   4358  CD  GLU A 290      31.140  40.420  42.390  1.00  0.00           C
ATOM   4359  OE1 GLU A 290      31.210  39.320  43.060  1.00  0.00           O
ATOM   4360  OE2 GLU A 290      30.740  41.470  42.940  1.00  0.00           O
ATOM   4361  C   GLU A 290      33.840  41.760  38.270  1.00  0.00           C
ATOM   4362  O   GLU A 290      34.070  42.830  38.900  1.00  0.00           O
ATOM   4363  N   PHE A 291      34.700  41.230  37.330  1.00  0.00           N
ATOM   4364  HN  PHE A 291      34.570  40.390  36.810  1.00  0.00           H
ATOM   4365  CA  PHE A 291      35.830  41.980  36.710  1.00  0.00           C
ATOM   4366  HA  PHE A 291      35.800  42.930  37.220  1.00  0.00           H
ATOM   4367  CB  PHE A 291      37.100  41.170  36.930  1.00  0.00           C
ATOM   4368  HB1 PHE A 291      37.040  40.310  36.240  1.00  0.00           H
ATOM   4369  HB2 PHE A 291      37.120  40.670  37.920  1.00  0.00           H
ATOM   4370  CG  PHE A 291      38.390  41.940  36.810  1.00  0.00           C
ATOM   4371  CD1 PHE A 291      38.510  43.250  36.380  1.00  0.00           C
ATOM   4372  HD1 PHE A 291      37.650  43.840  36.100  1.00  0.00           H
ATOM   4373  CE1 PHE A 291      39.770  43.840  36.420  1.00  0.00           C
ATOM   4374  HE1 PHE A 291      39.940  44.890  36.200  1.00  0.00           H
ATOM   4375  CZ  PHE A 291      40.850  43.210  36.960  1.00  0.00           C
ATOM   4376  HZ  PHE A 291      41.740  43.780  37.150  1.00  0.00           H
ATOM   4377  CD2 PHE A 291      39.520  41.240  37.280  1.00  0.00           C
ATOM   4378  HD2 PHE A 291      39.430  40.200  37.580  1.00  0.00           H
ATOM   4379  CE2 PHE A 291      40.780  41.890  37.320  1.00  0.00           C
ATOM   4380  HE2 PHE A 291      41.660  41.350  37.640  1.00  0.00           H
ATOM   4381  C   PHE A 291      35.430  42.230  35.320  1.00  0.00           C
ATOM   4382  O   PHE A 291      35.370  41.330  34.570  1.00  0.00           O
ATOM   4383  N   THR A 292      35.200  43.440  34.890  1.00  0.00           N
ATOM   4384  HN  THR A 292      35.230  44.300  35.390  1.00  0.00           H
ATOM   4385  CA  THR A 292      34.750  43.640  33.500  1.00  0.00           C
ATOM   4386  HA  THR A 292      34.060  42.880  33.190  1.00  0.00           H
ATOM   4387  CB  THR A 292      34.030  45.040  33.240  1.00  0.00           C
ATOM   4388  HB  THR A 292      33.820  45.250  32.170  1.00  0.00           H
ATOM   4389  OG1 THR A 292      34.730  46.210  33.630  1.00  0.00           O
ATOM   4390  HG1 THR A 292      34.840  46.070  34.570  1.00  0.00           H
ATOM   4391  CG2 THR A 292      32.720  45.070  33.940  1.00  0.00           C
ATOM   4392 1HG2 THR A 292      32.620  44.970  35.040  1.00  0.00           H
ATOM   4393 2HG2 THR A 292      32.070  44.260  33.530  1.00  0.00           H
ATOM   4394 3HG2 THR A 292      32.110  45.960  33.680  1.00  0.00           H
ATOM   4395  C   THR A 292      35.890  43.640  32.430  1.00  0.00           C
ATOM   4396  O   THR A 292      37.100  43.820  32.780  1.00  0.00           O
ATOM   4397  N   PRO A 293      35.650  43.380  31.060  1.00  0.00           N
ATOM   4398  CD  PRO A 293      34.380  42.910  30.480  1.00  0.00           C
ATOM   4399  HD1 PRO A 293      33.620  43.620  30.850  1.00  0.00           H
ATOM   4400  HD2 PRO A 293      34.250  41.950  31.020  1.00  0.00           H
ATOM   4401  CA  PRO A 293      36.740  43.210  30.120  1.00  0.00           C
ATOM   4402  HA  PRO A 293      37.400  42.420  30.450  1.00  0.00           H
ATOM   4403  CB  PRO A 293      36.020  42.710  28.780  1.00  0.00           C
ATOM   4404  HB1 PRO A 293      36.270  41.630  28.700  1.00  0.00           H
ATOM   4405  HB2 PRO A 293      36.390  43.240  27.870  1.00  0.00           H
ATOM   4406  CG  PRO A 293      34.610  42.900  28.950  1.00  0.00           C
ATOM   4407  HG1 PRO A 293      34.250  43.850  28.520  1.00  0.00           H
ATOM   4408  HG2 PRO A 293      34.020  42.110  28.450  1.00  0.00           H
ATOM   4409  C   PRO A 293      37.510  44.480  29.910  1.00  0.00           C
ATOM   4410  O   PRO A 293      38.680  44.570  29.640  1.00  0.00           O
ATOM   4411  N   GLU A 294      36.710  45.520  29.920  1.00  0.00           N
ATOM   4412  HN  GLU A 294      35.740  45.320  29.980  1.00  0.00           H
ATOM   4413  CA  GLU A 294      37.130  46.880  29.660  1.00  0.00           C
ATOM   4414  HA  GLU A 294      37.720  46.740  28.770  1.00  0.00           H
ATOM   4415  CB  GLU A 294      35.940  47.840  29.600  1.00  0.00           C
ATOM   4416  HB1 GLU A 294      36.120  48.900  29.890  1.00  0.00           H
ATOM   4417  HB2 GLU A 294      35.210  47.620  30.410  1.00  0.00           H
ATOM   4418  CG  GLU A 294      35.050  47.700  28.260  1.00  0.00           C
ATOM   4419  HG1 GLU A 294      34.020  48.080  28.410  1.00  0.00           H
ATOM   4420  HG2 GLU A 294      35.020  46.620  27.990  1.00  0.00           H
ATOM   4421  CD  GLU A 294      35.650  48.420  27.060  1.00  0.00           C
ATOM   4422  OE1 GLU A 294      36.840  48.880  27.120  1.00  0.00           O
ATOM   4423  OE2 GLU A 294      34.910  48.600  26.060  1.00  0.00           O
ATOM   4424  C   GLU A 294      38.210  47.400  30.670  1.00  0.00           C
ATOM   4425  O   GLU A 294      39.280  47.890  30.320  1.00  0.00           O
ATOM   4426  N   ASP A 295      37.930  47.240  31.970  1.00  0.00           N
ATOM   4427  HN  ASP A 295      37.000  46.950  32.190  1.00  0.00           H
ATOM   4428  CA  ASP A 295      38.920  47.400  33.070  1.00  0.00           C
ATOM   4429  HA  ASP A 295      39.370  48.380  33.020  1.00  0.00           H
ATOM   4430  CB  ASP A 295      38.270  47.170  34.430  1.00  0.00           C
ATOM   4431  HB1 ASP A 295      39.060  47.230  35.220  1.00  0.00           H
ATOM   4432  HB2 ASP A 295      37.810  46.160  34.410  1.00  0.00           H
ATOM   4433  CG  ASP A 295      37.260  48.260  34.780  1.00  0.00           C
ATOM   4434  OD1 ASP A 295      37.330  49.410  34.210  1.00  0.00           O
ATOM   4435  OD2 ASP A 295      36.470  48.010  35.780  1.00  0.00           O
ATOM   4436  C   ASP A 295      40.100  46.450  33.050  1.00  0.00           C
ATOM   4437  O   ASP A 295      41.190  46.920  33.300  1.00  0.00           O
ATOM   4438  N   VAL A 296      40.030  45.150  32.780  1.00  0.00           N
ATOM   4439  HN  VAL A 296      39.180  44.650  32.650  1.00  0.00           H
ATOM   4440  CA  VAL A 296      41.230  44.260  32.560  1.00  0.00           C
ATOM   4441  HA  VAL A 296      41.870  44.360  33.430  1.00  0.00           H
ATOM   4442  CB  VAL A 296      40.810  42.790  32.390  1.00  0.00           C
ATOM   4443  HB  VAL A 296      40.240  42.850  31.430  1.00  0.00           H
ATOM   4444  CG1 VAL A 296      42.070  41.890  32.290  1.00  0.00           C
ATOM   4445 1HG1 VAL A 296      41.830  40.840  32.020  1.00  0.00           H
ATOM   4446 2HG1 VAL A 296      42.590  42.010  33.270  1.00  0.00           H
ATOM   4447 3HG1 VAL A 296      42.700  42.280  31.460  1.00  0.00           H
ATOM   4448  CG2 VAL A 296      39.800  42.270  33.440  1.00  0.00           C
ATOM   4449 1HG2 VAL A 296      39.290  41.340  33.090  1.00  0.00           H
ATOM   4450 2HG2 VAL A 296      39.010  43.000  33.700  1.00  0.00           H
ATOM   4451 3HG2 VAL A 296      40.380  42.140  34.380  1.00  0.00           H
ATOM   4452  C   VAL A 296      42.050  44.710  31.350  1.00  0.00           C
ATOM   4453  O   VAL A 296      43.300  44.760  31.420  1.00  0.00           O
ATOM   4454  N   ASN A 297      41.360  45.100  30.200  1.00  0.00           N
ATOM   4455  HN  ASN A 297      40.360  45.080  30.200  1.00  0.00           H
ATOM   4456  CA  ASN A 297      42.020  45.490  29.020  1.00  0.00           C
ATOM   4457  HA  ASN A 297      42.750  44.730  28.780  1.00  0.00           H
ATOM   4458  CB  ASN A 297      41.030  45.580  27.770  1.00  0.00           C
ATOM   4459  HB1 ASN A 297      40.190  46.270  27.960  1.00  0.00           H
ATOM   4460  HB2 ASN A 297      40.580  44.590  27.520  1.00  0.00           H
ATOM   4461  CG  ASN A 297      41.710  46.040  26.470  1.00  0.00           C
ATOM   4462  OD1 ASN A 297      42.070  45.190  25.600  1.00  0.00           O
ATOM   4463  ND2 ASN A 297      41.820  47.370  26.290  1.00  0.00           N
ATOM   4464 1HD2 ASN A 297      42.340  47.700  25.500  1.00  0.00           H
ATOM   4465 2HD2 ASN A 297      41.340  48.020  26.870  1.00  0.00           H
ATOM   4466  C   ASN A 297      42.810  46.770  29.300  1.00  0.00           C
ATOM   4467  O   ASN A 297      43.970  46.920  28.930  1.00  0.00           O
ATOM   4468  N   MET A 298      42.190  47.720  30.080  1.00  0.00           N
ATOM   4469  HN  MET A 298      41.210  47.630  30.190  1.00  0.00           H
ATOM   4470  CA  MET A 298      42.840  48.980  30.360  1.00  0.00           C
ATOM   4471  HA  MET A 298      43.210  49.430  29.450  1.00  0.00           H
ATOM   4472  CB  MET A 298      41.780  49.910  31.060  1.00  0.00           C
ATOM   4473  HB1 MET A 298      41.210  49.330  31.830  1.00  0.00           H
ATOM   4474  HB2 MET A 298      41.010  50.290  30.360  1.00  0.00           H
ATOM   4475  CG  MET A 298      42.360  51.140  31.760  1.00  0.00           C
ATOM   4476  HG1 MET A 298      42.850  51.770  30.980  1.00  0.00           H
ATOM   4477  HG2 MET A 298      43.110  50.900  32.550  1.00  0.00           H
ATOM   4478  SD  MET A 298      41.130  52.340  32.420  1.00  0.00           S
ATOM   4479  CE  MET A 298      40.660  51.330  33.960  1.00  0.00           C
ATOM   4480  HE1 MET A 298      39.790  51.740  34.510  1.00  0.00           H
ATOM   4481  HE2 MET A 298      41.560  51.160  34.590  1.00  0.00           H
ATOM   4482  HE3 MET A 298      40.430  50.270  33.690  1.00  0.00           H
ATOM   4483  C   MET A 298      44.070  48.830  31.240  1.00  0.00           C
ATOM   4484  O   MET A 298      45.170  49.360  31.030  1.00  0.00           O
ATOM   4485  N   GLN A 299      44.010  47.980  32.350  1.00  0.00           N
ATOM   4486  HN  GLN A 299      43.170  47.450  32.460  1.00  0.00           H
ATOM   4487  CA  GLN A 299      45.030  47.860  33.340  1.00  0.00           C
ATOM   4488  HA  GLN A 299      45.240  48.890  33.610  1.00  0.00           H
ATOM   4489  CB  GLN A 299      44.700  47.080  34.640  1.00  0.00           C
ATOM   4490  HB1 GLN A 299      45.610  46.980  35.270  1.00  0.00           H
ATOM   4491  HB2 GLN A 299      44.470  46.020  34.400  1.00  0.00           H
ATOM   4492  CG  GLN A 299      43.640  47.770  35.580  1.00  0.00           C
ATOM   4493  HG1 GLN A 299      43.260  46.990  36.260  1.00  0.00           H
ATOM   4494  HG2 GLN A 299      42.870  48.260  34.940  1.00  0.00           H
ATOM   4495  CD  GLN A 299      44.250  48.940  36.330  1.00  0.00           C
ATOM   4496  OE1 GLN A 299      45.280  49.560  35.940  1.00  0.00           O
ATOM   4497  NE2 GLN A 299      43.680  49.190  37.540  1.00  0.00           N
ATOM   4498 1HE2 GLN A 299      43.990  50.030  37.990  1.00  0.00           H
ATOM   4499 2HE2 GLN A 299      42.920  48.670  37.930  1.00  0.00           H
ATOM   4500  C   GLN A 299      46.350  47.400  32.790  1.00  0.00           C
ATOM   4501  O   GLN A 299      47.380  47.740  33.430  1.00  0.00           O
ATOM   4502  N   ILE A 300      46.420  46.600  31.730  1.00  0.00           N
ATOM   4503  HN  ILE A 300      45.620  46.250  31.240  1.00  0.00           H
ATOM   4504  CA  ILE A 300      47.730  46.060  31.330  1.00  0.00           C
ATOM   4505  HA  ILE A 300      48.270  45.760  32.210  1.00  0.00           H
ATOM   4506  CB  ILE A 300      47.630  44.870  30.390  1.00  0.00           C
ATOM   4507  HB  ILE A 300      48.690  44.680  30.110  1.00  0.00           H
ATOM   4508  CG2 ILE A 300      47.300  43.630  31.320  1.00  0.00           C
ATOM   4509 1HG2 ILE A 300      46.230  43.510  31.580  1.00  0.00           H
ATOM   4510 2HG2 ILE A 300      47.790  43.740  32.310  1.00  0.00           H
ATOM   4511 3HG2 ILE A 300      47.600  42.680  30.820  1.00  0.00           H
ATOM   4512  CG1 ILE A 300      46.750  45.030  29.120  1.00  0.00           C
ATOM   4513 1HG1 ILE A 300      47.250  45.920  28.680  1.00  0.00           H
ATOM   4514 2HG1 ILE A 300      45.690  45.220  29.380  1.00  0.00           H
ATOM   4515  CD  ILE A 300      46.960  43.780  28.190  1.00  0.00           C
ATOM   4516  HD1 ILE A 300      48.000  43.390  28.180  1.00  0.00           H
ATOM   4517  HD2 ILE A 300      46.580  43.930  27.160  1.00  0.00           H
ATOM   4518  HD3 ILE A 300      46.350  42.960  28.630  1.00  0.00           H
ATOM   4519  C   ILE A 300      48.630  47.060  30.660  1.00  0.00           C
ATOM   4520  O   ILE A 300      49.830  46.820  30.510  1.00  0.00           O
ATOM   4521  N   MET A 301      48.140  48.180  30.280  1.00  0.00           N
ATOM   4522  HN  MET A 301      47.150  48.270  30.420  1.00  0.00           H
ATOM   4523  CA  MET A 301      48.770  49.200  29.450  1.00  0.00           C
ATOM   4524  HA  MET A 301      49.840  49.150  29.360  1.00  0.00           H
ATOM   4525  CB  MET A 301      48.120  49.370  28.020  1.00  0.00           C
ATOM   4526  HB1 MET A 301      48.410  48.550  27.330  1.00  0.00           H
ATOM   4527  HB2 MET A 301      48.570  50.230  27.490  1.00  0.00           H
ATOM   4528  CG  MET A 301      46.680  49.550  28.050  1.00  0.00           C
ATOM   4529  HG1 MET A 301      46.410  50.380  28.740  1.00  0.00           H
ATOM   4530  HG2 MET A 301      46.120  48.650  28.410  1.00  0.00           H
ATOM   4531  SD  MET A 301      45.990  50.000  26.450  1.00  0.00           S
ATOM   4532  CE  MET A 301      44.230  50.080  27.060  1.00  0.00           C
ATOM   4533  HE1 MET A 301      44.290  50.700  27.980  1.00  0.00           H
ATOM   4534  HE2 MET A 301      43.870  49.060  27.330  1.00  0.00           H
ATOM   4535  HE3 MET A 301      43.520  50.550  26.350  1.00  0.00           H
ATOM   4536  C   MET A 301      48.610  50.510  30.280  1.00  0.00           C
ATOM   4537  O   MET A 301      48.810  51.630  29.840  1.00  0.00           O
ATOM   4538  NT  MET A 301      48.240  50.310  31.560  1.00  0.00           N
ATOM   4539  HNT MET A 301      48.030  49.390  31.900  1.00  0.00           H
ATOM   4540  CAT MET A 301      48.040  51.320  32.540  1.00  0.00           C
ATOM   4541  HT1 MET A 301      47.850  50.880  33.540  1.00  0.00           H
ATOM   4542  HT2 MET A 301      47.090  51.890  32.460  1.00  0.00           H
ATOM   4543  HT3 MET A 301      48.810  52.120  32.630  1.00  0.00           H
ATOM   4544  N   SER B   1      22.870  48.550  53.420  1.00  0.00           N
ATOM   4545  HT1 SER B   1      22.710  48.620  52.390  1.00  0.00           H
ATOM   4546  HT2 SER B   1      23.400  49.410  53.660  1.00  0.00           H
ATOM   4547  HT3 SER B   1      21.930  48.790  53.790  1.00  0.00           H
ATOM   4548  CA  SER B   1      23.620  47.350  53.730  1.00  0.00           C
ATOM   4549  HA  SER B   1      24.130  47.540  54.670  1.00  0.00           H
ATOM   4550  CB  SER B   1      22.630  46.260  53.870  1.00  0.00           C
ATOM   4551  HB1 SER B   1      22.070  46.130  52.920  1.00  0.00           H
ATOM   4552  HB2 SER B   1      21.910  46.570  54.660  1.00  0.00           H
ATOM   4553  OG  SER B   1      23.180  45.020  54.370  1.00  0.00           O
ATOM   4554  HG1 SER B   1      22.480  44.490  54.750  1.00  0.00           H
ATOM   4555  C   SER B   1      24.710  47.130  52.770  1.00  0.00           C
ATOM   4556  O   SER B   1      25.250  48.090  52.160  1.00  0.00           O
ATOM   4557  N   GLY B   2      25.120  45.860  52.600  1.00  0.00           N
ATOM   4558  HN  GLY B   2      24.640  45.130  53.080  1.00  0.00           H
ATOM   4559  CA  GLY B   2      26.440  45.430  51.900  1.00  0.00           C
ATOM   4560  HA1 GLY B   2      26.520  45.820  50.890  1.00  0.00           H
ATOM   4561  HA2 GLY B   2      26.530  44.360  51.960  1.00  0.00           H
ATOM   4562  C   GLY B   2      27.750  45.980  52.460  1.00  0.00           C
ATOM   4563  O   GLY B   2      27.760  46.720  53.430  1.00  0.00           O
ATOM   4564  N   LEU B   3      28.780  45.320  51.940  1.00  0.00           N
ATOM   4565  HN  LEU B   3      28.570  44.790  51.120  1.00  0.00           H
ATOM   4566  CA  LEU B   3      30.210  45.410  52.150  1.00  0.00           C
ATOM   4567  HA  LEU B   3      30.410  46.270  52.780  1.00  0.00           H
ATOM   4568  CB  LEU B   3      30.610  44.080  52.860  1.00  0.00           C
ATOM   4569  HB1 LEU B   3      30.430  43.160  52.260  1.00  0.00           H
ATOM   4570  HB2 LEU B   3      29.870  44.000  53.680  1.00  0.00           H
ATOM   4571  CG  LEU B   3      32.030  43.940  53.460  1.00  0.00           C
ATOM   4572  HG  LEU B   3      32.770  44.120  52.650  1.00  0.00           H
ATOM   4573  CD1 LEU B   3      32.360  44.890  54.600  1.00  0.00           C
ATOM   4574 1HD1 LEU B   3      33.390  44.600  54.880  1.00  0.00           H
ATOM   4575 2HD1 LEU B   3      31.600  44.830  55.410  1.00  0.00           H
ATOM   4576 3HD1 LEU B   3      32.360  45.970  54.320  1.00  0.00           H
ATOM   4577  CD2 LEU B   3      32.140  42.480  53.940  1.00  0.00           C
ATOM   4578 1HD2 LEU B   3      33.170  42.270  54.310  1.00  0.00           H
ATOM   4579 2HD2 LEU B   3      31.970  41.900  53.010  1.00  0.00           H
ATOM   4580 3HD2 LEU B   3      31.320  42.170  54.620  1.00  0.00           H
ATOM   4581  C   LEU B   3      31.030  45.540  50.840  1.00  0.00           C
ATOM   4582  O   LEU B   3      30.820  44.780  49.900  1.00  0.00           O
ATOM   4583  N   VAL B   4      32.020  46.430  50.830  1.00  0.00           N
ATOM   4584  HN  VAL B   4      32.180  46.890  51.700  1.00  0.00           H
ATOM   4585  CA  VAL B   4      32.860  46.720  49.670  1.00  0.00           C
ATOM   4586  HA  VAL B   4      33.030  45.880  49.020  1.00  0.00           H
ATOM   4587  CB  VAL B   4      32.310  47.860  48.900  1.00  0.00           C
ATOM   4588  HB  VAL B   4      31.220  47.680  48.810  1.00  0.00           H
ATOM   4589  CG1 VAL B   4      32.550  49.250  49.520  1.00  0.00           C
ATOM   4590 1HG1 VAL B   4      31.960  50.040  49.010  1.00  0.00           H
ATOM   4591 2HG1 VAL B   4      33.620  49.470  49.290  1.00  0.00           H
ATOM   4592 3HG1 VAL B   4      32.480  49.250  50.630  1.00  0.00           H
ATOM   4593  CG2 VAL B   4      32.670  47.820  47.420  1.00  0.00           C
ATOM   4594 1HG2 VAL B   4      33.750  47.840  47.160  1.00  0.00           H
ATOM   4595 2HG2 VAL B   4      32.260  48.740  46.940  1.00  0.00           H
ATOM   4596 3HG2 VAL B   4      32.260  46.850  47.060  1.00  0.00           H
ATOM   4597  C   VAL B   4      34.330  47.060  50.170  1.00  0.00           C
ATOM   4598  O   VAL B   4      34.570  47.380  51.340  1.00  0.00           O
ATOM   4599  N   LYS B   5      35.280  46.910  49.300  1.00  0.00           N
ATOM   4600  HN  LYS B   5      35.150  46.620  48.360  1.00  0.00           H
ATOM   4601  CA  LYS B   5      36.700  47.390  49.500  1.00  0.00           C
ATOM   4602  HA  LYS B   5      36.970  47.500  50.540  1.00  0.00           H
ATOM   4603  CB  LYS B   5      37.720  46.340  48.950  1.00  0.00           C
ATOM   4604  HB1 LYS B   5      38.780  46.650  48.860  1.00  0.00           H
ATOM   4605  HB2 LYS B   5      37.410  46.260  47.890  1.00  0.00           H
ATOM   4606  CG  LYS B   5      37.690  44.890  49.650  1.00  0.00           C
ATOM   4607  HG1 LYS B   5      36.870  44.190  49.410  1.00  0.00           H
ATOM   4608  HG2 LYS B   5      37.690  45.160  50.730  1.00  0.00           H
ATOM   4609  CD  LYS B   5      39.020  44.120  49.420  1.00  0.00           C
ATOM   4610  HD1 LYS B   5      39.080  43.320  50.190  1.00  0.00           H
ATOM   4611  HD2 LYS B   5      39.850  44.830  49.650  1.00  0.00           H
ATOM   4612  CE  LYS B   5      39.110  43.570  47.960  1.00  0.00           C
ATOM   4613  HE1 LYS B   5      39.300  44.400  47.240  1.00  0.00           H
ATOM   4614  HE2 LYS B   5      38.230  42.940  47.710  1.00  0.00           H
ATOM   4615  NZ  LYS B   5      40.300  42.700  47.920  1.00  0.00           N
ATOM   4616  HZ1 LYS B   5      40.020  41.810  48.380  1.00  0.00           H
ATOM   4617  HZ2 LYS B   5      41.140  43.060  48.420  1.00  0.00           H
ATOM   4618  HZ3 LYS B   5      40.530  42.530  46.920  1.00  0.00           H
ATOM   4619  C   LYS B   5      36.760  48.800  48.800  1.00  0.00           C
ATOM   4620  O   LYS B   5      37.040  48.910  47.600  1.00  0.00           O
ATOM   4621  N   MET B   6      36.510  49.860  49.530  1.00  0.00           N
ATOM   4622  HN  MET B   6      36.400  49.720  50.520  1.00  0.00           H
ATOM   4623  CA  MET B   6      36.400  51.160  49.010  1.00  0.00           C
ATOM   4624  HA  MET B   6      36.360  51.170  47.930  1.00  0.00           H
ATOM   4625  CB  MET B   6      35.110  51.930  49.380  1.00  0.00           C
ATOM   4626  HB1 MET B   6      34.270  51.500  48.800  1.00  0.00           H
ATOM   4627  HB2 MET B   6      35.000  52.990  49.080  1.00  0.00           H
ATOM   4628  CG  MET B   6      34.690  51.670  50.870  1.00  0.00           C
ATOM   4629  HG1 MET B   6      35.560  51.580  51.540  1.00  0.00           H
ATOM   4630  HG2 MET B   6      34.280  50.640  50.950  1.00  0.00           H
ATOM   4631  SD  MET B   6      33.540  52.960  51.530  1.00  0.00           S
ATOM   4632  CE  MET B   6      33.640  52.360  53.210  1.00  0.00           C
ATOM   4633  HE1 MET B   6      33.050  51.420  53.230  1.00  0.00           H
ATOM   4634  HE2 MET B   6      33.090  53.060  53.860  1.00  0.00           H
ATOM   4635  HE3 MET B   6      34.690  52.340  53.560  1.00  0.00           H
ATOM   4636  C   MET B   6      37.690  52.020  49.220  1.00  0.00           C
ATOM   4637  O   MET B   6      38.300  51.820  50.270  1.00  0.00           O
ATOM   4638  N   SER B   7      38.010  52.920  48.370  1.00  0.00           N
ATOM   4639  HN  SER B   7      37.410  52.830  47.570  1.00  0.00           H
ATOM   4640  CA  SER B   7      38.890  54.070  48.520  1.00  0.00           C
ATOM   4641  HA  SER B   7      39.640  53.760  49.240  1.00  0.00           H
ATOM   4642  CB  SER B   7      39.420  54.730  47.160  1.00  0.00           C
ATOM   4643  HB1 SER B   7      40.160  55.500  47.480  1.00  0.00           H
ATOM   4644  HB2 SER B   7      38.580  55.170  46.600  1.00  0.00           H
ATOM   4645  OG  SER B   7      40.190  53.760  46.460  1.00  0.00           O
ATOM   4646  HG1 SER B   7      40.740  54.320  45.900  1.00  0.00           H
ATOM   4647  C   SER B   7      38.230  55.200  49.320  1.00  0.00           C
ATOM   4648  O   SER B   7      37.000  55.470  49.240  1.00  0.00           O
ATOM   4649  N   HSD B   8      39.070  55.950  50.060  1.00  0.00           N
ATOM   4650  HN  HSD B   8      40.030  55.730  50.210  1.00  0.00           H
ATOM   4651  CA  HSD B   8      38.720  57.280  50.480  1.00  0.00           C
ATOM   4652  HA  HSD B   8      37.860  57.300  51.140  1.00  0.00           H
ATOM   4653  CB  HSD B   8      39.760  57.910  51.330  1.00  0.00           C
ATOM   4654  HB1 HSD B   8      39.550  58.940  51.700  1.00  0.00           H
ATOM   4655  HB2 HSD B   8      40.750  57.970  50.840  1.00  0.00           H
ATOM   4656  ND1 HSD B   8      39.130  56.890  53.620  1.00  0.00           N
ATOM   4657  HD1 HSD B   8      38.130  56.930  53.580  1.00  0.00           H
ATOM   4658  CG  HSD B   8      39.950  57.160  52.570  1.00  0.00           C
ATOM   4659  CE1 HSD B   8      39.820  56.320  54.610  1.00  0.00           C
ATOM   4660  HE1 HSD B   8      39.520  55.940  55.590  1.00  0.00           H
ATOM   4661  NE2 HSD B   8      41.060  56.160  54.270  1.00  0.00           N
ATOM   4662  CD2 HSD B   8      41.200  56.740  53.020  1.00  0.00           C
ATOM   4663  HD2 HSD B   8      42.170  56.940  52.580  1.00  0.00           H
ATOM   4664  C   HSD B   8      38.720  58.130  49.210  1.00  0.00           C
ATOM   4665  O   HSD B   8      39.540  57.840  48.310  1.00  0.00           O
ATOM   4666  N   PRO B   9      37.860  59.150  49.050  1.00  0.00           N
ATOM   4667  CD  PRO B   9      36.900  59.550  50.110  1.00  0.00           C
ATOM   4668  HD1 PRO B   9      37.420  60.320  50.720  1.00  0.00           H
ATOM   4669  HD2 PRO B   9      36.470  58.720  50.710  1.00  0.00           H
ATOM   4670  CA  PRO B   9      37.880  59.980  47.830  1.00  0.00           C
ATOM   4671  HA  PRO B   9      37.740  59.240  47.060  1.00  0.00           H
ATOM   4672  CB  PRO B   9      36.690  60.930  48.120  1.00  0.00           C
ATOM   4673  HB1 PRO B   9      36.030  61.180  47.260  1.00  0.00           H
ATOM   4674  HB2 PRO B   9      36.990  61.910  48.540  1.00  0.00           H
ATOM   4675  CG  PRO B   9      35.870  60.220  49.260  1.00  0.00           C
ATOM   4676  HG1 PRO B   9      35.230  60.960  49.790  1.00  0.00           H
ATOM   4677  HG2 PRO B   9      35.200  59.550  48.670  1.00  0.00           H
ATOM   4678  C   PRO B   9      39.160  60.650  47.490  1.00  0.00           C
ATOM   4679  O   PRO B   9      39.970  60.780  48.400  1.00  0.00           O
ATOM   4680  N   SER B  10      39.420  61.020  46.250  1.00  0.00           N
ATOM   4681  HN  SER B  10      38.740  60.830  45.550  1.00  0.00           H
ATOM   4682  CA  SER B  10      40.770  61.540  45.860  1.00  0.00           C
ATOM   4683  HA  SER B  10      41.560  61.430  46.590  1.00  0.00           H
ATOM   4684  CB  SER B  10      41.260  60.840  44.630  1.00  0.00           C
ATOM   4685  HB1 SER B  10      41.450  59.770  44.860  1.00  0.00           H
ATOM   4686  HB2 SER B  10      42.270  61.120  44.250  1.00  0.00           H
ATOM   4687  OG  SER B  10      40.260  60.810  43.550  1.00  0.00           O
ATOM   4688  HG1 SER B  10      40.240  61.670  43.120  1.00  0.00           H
ATOM   4689  C   SER B  10      40.830  63.040  45.720  1.00  0.00           C
ATOM   4690  O   SER B  10      41.950  63.630  45.680  1.00  0.00           O
ATOM   4691  N   GLY B  11      39.720  63.780  45.800  1.00  0.00           N
ATOM   4692  HN  GLY B  11      38.820  63.400  46.020  1.00  0.00           H
ATOM   4693  CA  GLY B  11      39.660  65.180  45.410  1.00  0.00           C
ATOM   4694  HA1 GLY B  11      38.660  65.520  45.640  1.00  0.00           H
ATOM   4695  HA2 GLY B  11      39.890  65.200  44.350  1.00  0.00           H
ATOM   4696  C   GLY B  11      40.530  66.250  46.050  1.00  0.00           C
ATOM   4697  O   GLY B  11      41.160  67.130  45.410  1.00  0.00           O
ATOM   4698  N   ASP B  12      40.680  66.150  47.360  1.00  0.00           N
ATOM   4699  HN  ASP B  12      40.180  65.490  47.910  1.00  0.00           H
ATOM   4700  CA  ASP B  12      41.540  67.050  48.070  1.00  0.00           C
ATOM   4701  HA  ASP B  12      41.320  68.100  48.030  1.00  0.00           H
ATOM   4702  CB  ASP B  12      41.430  66.750  49.540  1.00  0.00           C
ATOM   4703  HB1 ASP B  12      42.030  67.470  50.130  1.00  0.00           H
ATOM   4704  HB2 ASP B  12      41.670  65.700  49.830  1.00  0.00           H
ATOM   4705  CG  ASP B  12      39.940  67.040  50.010  1.00  0.00           C
ATOM   4706  OD1 ASP B  12      38.950  67.130  49.250  1.00  0.00           O
ATOM   4707  OD2 ASP B  12      39.890  67.150  51.250  1.00  0.00           O
ATOM   4708  C   ASP B  12      42.990  66.880  47.590  1.00  0.00           C
ATOM   4709  O   ASP B  12      43.750  67.790  47.560  1.00  0.00           O
ATOM   4710  N   VAL B  13      43.380  65.630  47.250  1.00  0.00           N
ATOM   4711  HN  VAL B  13      42.630  64.980  47.200  1.00  0.00           H
ATOM   4712  CA  VAL B  13      44.740  65.150  46.780  1.00  0.00           C
ATOM   4713  HA  VAL B  13      45.400  65.890  47.210  1.00  0.00           H
ATOM   4714  CB  VAL B  13      45.060  63.800  47.290  1.00  0.00           C
ATOM   4715  HB  VAL B  13      44.340  63.140  46.760  1.00  0.00           H
ATOM   4716  CG1 VAL B  13      46.460  63.310  47.000  1.00  0.00           C
ATOM   4717 1HG1 VAL B  13      46.550  62.310  47.470  1.00  0.00           H
ATOM   4718 2HG1 VAL B  13      47.160  64.010  47.520  1.00  0.00           H
ATOM   4719 3HG1 VAL B  13      46.660  63.290  45.910  1.00  0.00           H
ATOM   4720  CG2 VAL B  13      44.740  63.730  48.830  1.00  0.00           C
ATOM   4721 1HG2 VAL B  13      43.650  63.560  49.000  1.00  0.00           H
ATOM   4722 2HG2 VAL B  13      45.100  64.640  49.350  1.00  0.00           H
ATOM   4723 3HG2 VAL B  13      45.180  62.850  49.340  1.00  0.00           H
ATOM   4724  C   VAL B  13      44.920  65.420  45.340  1.00  0.00           C
ATOM   4725  O   VAL B  13      46.040  65.680  44.900  1.00  0.00           O
ATOM   4726  N   GLU B  14      43.880  65.390  44.470  1.00  0.00           N
ATOM   4727  HN  GLU B  14      42.980  65.170  44.850  1.00  0.00           H
ATOM   4728  CA  GLU B  14      43.960  65.610  43.020  1.00  0.00           C
ATOM   4729  HA  GLU B  14      44.590  64.790  42.690  1.00  0.00           H
ATOM   4730  CB  GLU B  14      42.700  65.390  42.150  1.00  0.00           C
ATOM   4731  HB1 GLU B  14      43.030  65.520  41.100  1.00  0.00           H
ATOM   4732  HB2 GLU B  14      41.950  66.170  42.410  1.00  0.00           H
ATOM   4733  CG  GLU B  14      42.190  63.920  42.260  1.00  0.00           C
ATOM   4734  HG1 GLU B  14      42.200  63.580  43.310  1.00  0.00           H
ATOM   4735  HG2 GLU B  14      42.760  63.340  41.500  1.00  0.00           H
ATOM   4736  CD  GLU B  14      40.720  63.720  41.750  1.00  0.00           C
ATOM   4737  OE1 GLU B  14      39.880  63.160  42.490  1.00  0.00           O
ATOM   4738  OE2 GLU B  14      40.380  64.150  40.660  1.00  0.00           O
ATOM   4739  C   GLU B  14      44.540  67.030  42.690  1.00  0.00           C
ATOM   4740  O   GLU B  14      45.280  67.080  41.740  1.00  0.00           O
ATOM   4741  N   ALA B  15      44.210  68.090  43.470  1.00  0.00           N
ATOM   4742  HN  ALA B  15      43.530  67.930  44.180  1.00  0.00           H
ATOM   4743  CA  ALA B  15      44.710  69.440  43.170  1.00  0.00           C
ATOM   4744  HA  ALA B  15      44.770  69.450  42.100  1.00  0.00           H
ATOM   4745  CB  ALA B  15      43.890  70.470  43.930  1.00  0.00           C
ATOM   4746  HB1 ALA B  15      44.020  71.530  43.650  1.00  0.00           H
ATOM   4747  HB2 ALA B  15      44.130  70.360  45.010  1.00  0.00           H
ATOM   4748  HB3 ALA B  15      42.830  70.170  43.770  1.00  0.00           H
ATOM   4749  C   ALA B  15      46.180  69.590  43.680  1.00  0.00           C
ATOM   4750  O   ALA B  15      46.860  70.560  43.380  1.00  0.00           O
ATOM   4751  N   CYS B  16      46.720  68.540  44.410  1.00  0.00           N
ATOM   4752  HN  CYS B  16      46.170  67.740  44.640  1.00  0.00           H
ATOM   4753  CA  CYS B  16      48.000  68.610  45.030  1.00  0.00           C
ATOM   4754  HA  CYS B  16      48.200  69.670  45.150  1.00  0.00           H
ATOM   4755  CB  CYS B  16      48.080  67.810  46.360  1.00  0.00           C
ATOM   4756  HB1 CYS B  16      49.110  67.860  46.760  1.00  0.00           H
ATOM   4757  HB2 CYS B  16      47.900  66.740  46.160  1.00  0.00           H
ATOM   4758  SG  CYS B  16      46.860  68.400  47.490  1.00  0.00           S
ATOM   4759  HG1 CYS B  16      45.730  67.890  47.040  1.00  0.00           H
ATOM   4760  C   CYS B  16      49.090  67.960  44.220  1.00  0.00           C
ATOM   4761  O   CYS B  16      50.270  67.990  44.540  1.00  0.00           O
ATOM   4762  N   MET B  17      48.750  67.240  43.100  1.00  0.00           N
ATOM   4763  HN  MET B  17      47.780  67.340  42.900  1.00  0.00           H
ATOM   4764  CA  MET B  17      49.710  66.550  42.210  1.00  0.00           C
ATOM   4765  HA  MET B  17      50.560  66.220  42.790  1.00  0.00           H
ATOM   4766  CB  MET B  17      49.040  65.330  41.420  1.00  0.00           C
ATOM   4767  HB1 MET B  17      49.810  64.940  40.720  1.00  0.00           H
ATOM   4768  HB2 MET B  17      48.180  65.730  40.840  1.00  0.00           H
ATOM   4769  CG  MET B  17      48.530  64.250  42.400  1.00  0.00           C
ATOM   4770  HG1 MET B  17      48.040  63.580  41.650  1.00  0.00           H
ATOM   4771  HG2 MET B  17      47.750  64.700  43.050  1.00  0.00           H
ATOM   4772  SD  MET B  17      49.670  63.510  43.600  1.00  0.00           S
ATOM   4773  CE  MET B  17      50.830  62.810  42.440  1.00  0.00           C
ATOM   4774  HE1 MET B  17      51.130  63.600  41.730  1.00  0.00           H
ATOM   4775  HE2 MET B  17      50.450  61.900  41.940  1.00  0.00           H
ATOM   4776  HE3 MET B  17      51.750  62.510  42.980  1.00  0.00           H
ATOM   4777  C   MET B  17      50.390  67.420  41.180  1.00  0.00           C
ATOM   4778  O   MET B  17      49.800  68.360  40.630  1.00  0.00           O
ATOM   4779  N   VAL B  18      51.660  67.290  40.910  1.00  0.00           N
ATOM   4780  HN  VAL B  18      52.240  66.600  41.340  1.00  0.00           H
ATOM   4781  CA  VAL B  18      52.420  67.910  39.800  1.00  0.00           C
ATOM   4782  HA  VAL B  18      51.670  68.310  39.120  1.00  0.00           H
ATOM   4783  CB  VAL B  18      53.230  69.140  40.130  1.00  0.00           C
ATOM   4784  HB  VAL B  18      53.560  69.650  39.200  1.00  0.00           H
ATOM   4785  CG1 VAL B  18      52.320  70.090  40.950  1.00  0.00           C
ATOM   4786 1HG1 VAL B  18      51.370  70.420  40.470  1.00  0.00           H
ATOM   4787 2HG1 VAL B  18      52.750  71.060  41.280  1.00  0.00           H
ATOM   4788 3HG1 VAL B  18      52.030  69.510  41.850  1.00  0.00           H
ATOM   4789  CG2 VAL B  18      54.450  68.760  40.970  1.00  0.00           C
ATOM   4790 1HG2 VAL B  18      54.910  69.680  41.390  1.00  0.00           H
ATOM   4791 2HG2 VAL B  18      55.270  68.270  40.410  1.00  0.00           H
ATOM   4792 3HG2 VAL B  18      54.110  68.150  41.830  1.00  0.00           H
ATOM   4793  C   VAL B  18      53.240  66.920  39.010  1.00  0.00           C
ATOM   4794  O   VAL B  18      53.430  65.750  39.390  1.00  0.00           O
ATOM   4795  N   GLN B  19      53.720  67.330  37.870  1.00  0.00           N
ATOM   4796  HN  GLN B  19      53.540  68.240  37.510  1.00  0.00           H
ATOM   4797  CA  GLN B  19      54.750  66.600  37.160  1.00  0.00           C
ATOM   4798  HA  GLN B  19      54.730  65.530  37.330  1.00  0.00           H
ATOM   4799  CB  GLN B  19      54.440  66.760  35.620  1.00  0.00           C
ATOM   4800  HB1 GLN B  19      54.080  67.820  35.620  1.00  0.00           H
ATOM   4801  HB2 GLN B  19      53.480  66.220  35.490  1.00  0.00           H
ATOM   4802  CG  GLN B  19      55.560  66.620  34.580  1.00  0.00           C
ATOM   4803  HG1 GLN B  19      56.220  65.720  34.650  1.00  0.00           H
ATOM   4804  HG2 GLN B  19      56.320  67.420  34.710  1.00  0.00           H
ATOM   4805  CD  GLN B  19      55.090  66.740  33.090  1.00  0.00           C
ATOM   4806  OE1 GLN B  19      55.340  67.800  32.480  1.00  0.00           O
ATOM   4807  NE2 GLN B  19      54.260  65.830  32.630  1.00  0.00           N
ATOM   4808 1HE2 GLN B  19      53.930  65.110  33.250  1.00  0.00           H
ATOM   4809 2HE2 GLN B  19      53.950  65.910  31.680  1.00  0.00           H
ATOM   4810  C   GLN B  19      56.050  67.260  37.420  1.00  0.00           C
ATOM   4811  O   GLN B  19      56.230  68.470  37.190  1.00  0.00           O
ATOM   4812  N   VAL B  20      57.100  66.510  37.750  1.00  0.00           N
ATOM   4813  HN  VAL B  20      57.030  65.530  37.930  1.00  0.00           H
ATOM   4814  CA  VAL B  20      58.510  66.980  37.790  1.00  0.00           C
ATOM   4815  HA  VAL B  20      58.460  68.020  37.510  1.00  0.00           H
ATOM   4816  CB  VAL B  20      59.170  66.610  39.150  1.00  0.00           C
ATOM   4817  HB  VAL B  20      59.290  65.500  39.180  1.00  0.00           H
ATOM   4818  CG1 VAL B  20      60.630  67.200  39.370  1.00  0.00           C
ATOM   4819 1HG1 VAL B  20      60.600  68.250  39.010  1.00  0.00           H
ATOM   4820 2HG1 VAL B  20      61.310  66.560  38.760  1.00  0.00           H
ATOM   4821 3HG1 VAL B  20      60.800  67.110  40.470  1.00  0.00           H
ATOM   4822  CG2 VAL B  20      58.300  67.100  40.330  1.00  0.00           C
ATOM   4823 1HG2 VAL B  20      58.800  67.070  41.320  1.00  0.00           H
ATOM   4824 2HG2 VAL B  20      57.400  66.460  40.480  1.00  0.00           H
ATOM   4825 3HG2 VAL B  20      57.890  68.120  40.140  1.00  0.00           H
ATOM   4826  C   VAL B  20      59.270  66.340  36.610  1.00  0.00           C
ATOM   4827  O   VAL B  20      59.120  65.130  36.300  1.00  0.00           O
ATOM   4828  N   THR B  21      60.140  67.120  35.920  1.00  0.00           N
ATOM   4829  HN  THR B  21      60.350  68.080  36.090  1.00  0.00           H
ATOM   4830  CA  THR B  21      60.870  66.570  34.750  1.00  0.00           C
ATOM   4831  HA  THR B  21      61.120  65.530  34.940  1.00  0.00           H
ATOM   4832  CB  THR B  21      60.120  66.540  33.470  1.00  0.00           C
ATOM   4833  HB  THR B  21      59.230  65.880  33.560  1.00  0.00           H
ATOM   4834  OG1 THR B  21      60.820  65.980  32.400  1.00  0.00           O
ATOM   4835  HG1 THR B  21      60.990  65.060  32.620  1.00  0.00           H
ATOM   4836  CG2 THR B  21      59.530  67.940  33.110  1.00  0.00           C
ATOM   4837 1HG2 THR B  21      58.980  68.450  33.930  1.00  0.00           H
ATOM   4838 2HG2 THR B  21      58.780  67.890  32.290  1.00  0.00           H
ATOM   4839 3HG2 THR B  21      60.340  68.560  32.670  1.00  0.00           H
ATOM   4840  C   THR B  21      62.260  67.240  34.570  1.00  0.00           C
ATOM   4841  O   THR B  21      62.330  68.430  34.560  1.00  0.00           O
ATOM   4842  N   CYS B  22      63.340  66.470  34.320  1.00  0.00           N
ATOM   4843  HN  CYS B  22      63.280  65.480  34.220  1.00  0.00           H
ATOM   4844  CA  CYS B  22      64.660  66.980  34.260  1.00  0.00           C
ATOM   4845  HA  CYS B  22      64.580  67.940  33.770  1.00  0.00           H
ATOM   4846  CB  CYS B  22      65.360  67.080  35.700  1.00  0.00           C
ATOM   4847  HB1 CYS B  22      65.140  66.120  36.230  1.00  0.00           H
ATOM   4848  HB2 CYS B  22      64.890  67.820  36.380  1.00  0.00           H
ATOM   4849  SG  CYS B  22      67.160  67.480  35.660  1.00  0.00           S
ATOM   4850  HG1 CYS B  22      67.060  68.730  35.230  1.00  0.00           H
ATOM   4851  C   CYS B  22      65.370  66.050  33.390  1.00  0.00           C
ATOM   4852  O   CYS B  22      65.320  64.800  33.600  1.00  0.00           O
ATOM   4853  N   GLY B  23      65.970  66.460  32.260  1.00  0.00           N
ATOM   4854  HN  GLY B  23      66.120  67.450  32.200  1.00  0.00           H
ATOM   4855  CA  GLY B  23      66.740  65.610  31.410  1.00  0.00           C
ATOM   4856  HA1 GLY B  23      67.570  65.220  31.970  1.00  0.00           H
ATOM   4857  HA2 GLY B  23      67.070  66.190  30.560  1.00  0.00           H
ATOM   4858  C   GLY B  23      65.980  64.470  30.720  1.00  0.00           C
ATOM   4859  O   GLY B  23      66.430  63.320  30.760  1.00  0.00           O
ATOM   4860  N   SER B  24      64.760  64.790  30.200  1.00  0.00           N
ATOM   4861  HN  SER B  24      64.280  65.620  30.480  1.00  0.00           H
ATOM   4862  CA  SER B  24      63.880  63.830  29.560  1.00  0.00           C
ATOM   4863  HA  SER B  24      63.120  64.400  29.060  1.00  0.00           H
ATOM   4864  CB  SER B  24      64.360  63.000  28.350  1.00  0.00           C
ATOM   4865  HB1 SER B  24      63.810  62.170  27.840  1.00  0.00           H
ATOM   4866  HB2 SER B  24      65.250  62.410  28.650  1.00  0.00           H
ATOM   4867  OG  SER B  24      64.770  63.920  27.250  1.00  0.00           O
ATOM   4868  HG1 SER B  24      65.730  63.920  27.280  1.00  0.00           H
ATOM   4869  C   SER B  24      63.210  62.920  30.530  1.00  0.00           C
ATOM   4870  O   SER B  24      62.250  62.320  30.120  1.00  0.00           O
ATOM   4871  N   MET B  25      63.680  62.750  31.800  1.00  0.00           N
ATOM   4872  HN  MET B  25      64.520  63.220  32.070  1.00  0.00           H
ATOM   4873  CA  MET B  25      62.950  61.950  32.740  1.00  0.00           C
ATOM   4874  HA  MET B  25      62.660  61.050  32.220  1.00  0.00           H
ATOM   4875  CB  MET B  25      63.830  61.550  33.900  1.00  0.00           C
ATOM   4876  HB1 MET B  25      63.230  61.120  34.730  1.00  0.00           H
ATOM   4877  HB2 MET B  25      64.280  62.440  34.380  1.00  0.00           H
ATOM   4878  CG  MET B  25      64.860  60.460  33.580  1.00  0.00           C
ATOM   4879  HG1 MET B  25      65.780  60.590  34.180  1.00  0.00           H
ATOM   4880  HG2 MET B  25      65.150  60.610  32.520  1.00  0.00           H
ATOM   4881  SD  MET B  25      64.360  58.760  33.610  1.00  0.00           S
ATOM   4882  CE  MET B  25      65.900  58.040  33.080  1.00  0.00           C
ATOM   4883  HE1 MET B  25      66.010  57.940  31.970  1.00  0.00           H
ATOM   4884  HE2 MET B  25      66.000  56.990  33.420  1.00  0.00           H
ATOM   4885  HE3 MET B  25      66.740  58.680  33.430  1.00  0.00           H
ATOM   4886  C   MET B  25      61.550  62.620  33.120  1.00  0.00           C
ATOM   4887  O   MET B  25      61.470  63.830  33.360  1.00  0.00           O
ATOM   4888  N   THR B  26      60.460  61.850  33.320  1.00  0.00           N
ATOM   4889  HN  THR B  26      60.490  60.900  33.000  1.00  0.00           H
ATOM   4890  CA  THR B  26      59.160  62.370  33.840  1.00  0.00           C
ATOM   4891  HA  THR B  26      59.390  63.350  34.230  1.00  0.00           H
ATOM   4892  CB  THR B  26      58.060  62.590  32.700  1.00  0.00           C
ATOM   4893  HB  THR B  26      58.040  61.680  32.080  1.00  0.00           H
ATOM   4894  OG1 THR B  26      58.560  63.560  31.800  1.00  0.00           O
ATOM   4895  HG1 THR B  26      59.350  63.170  31.410  1.00  0.00           H
ATOM   4896  CG2 THR B  26      56.810  63.130  33.310  1.00  0.00           C
ATOM   4897 1HG2 THR B  26      57.060  63.950  34.020  1.00  0.00           H
ATOM   4898 2HG2 THR B  26      56.260  62.390  33.920  1.00  0.00           H
ATOM   4899 3HG2 THR B  26      56.210  63.530  32.460  1.00  0.00           H
ATOM   4900  C   THR B  26      58.580  61.570  34.920  1.00  0.00           C
ATOM   4901  O   THR B  26      58.360  60.370  34.830  1.00  0.00           O
ATOM   4902  N   LEU B  27      58.110  62.190  35.970  1.00  0.00           N
ATOM   4903  HN  LEU B  27      58.290  63.140  36.210  1.00  0.00           H
ATOM   4904  CA  LEU B  27      57.450  61.460  37.090  1.00  0.00           C
ATOM   4905  HA  LEU B  27      56.750  60.770  36.650  1.00  0.00           H
ATOM   4906  CB  LEU B  27      58.490  60.680  37.940  1.00  0.00           C
ATOM   4907  HB1 LEU B  27      58.730  59.800  37.310  1.00  0.00           H
ATOM   4908  HB2 LEU B  27      57.970  60.200  38.800  1.00  0.00           H
ATOM   4909  CG  LEU B  27      59.790  61.400  38.390  1.00  0.00           C
ATOM   4910  HG  LEU B  27      60.320  61.670  37.450  1.00  0.00           H
ATOM   4911  CD1 LEU B  27      59.570  62.740  39.100  1.00  0.00           C
ATOM   4912 1HD1 LEU B  27      60.480  63.140  39.600  1.00  0.00           H
ATOM   4913 2HD1 LEU B  27      58.750  62.540  39.820  1.00  0.00           H
ATOM   4914 3HD1 LEU B  27      59.240  63.450  38.320  1.00  0.00           H
ATOM   4915  CD2 LEU B  27      60.500  60.390  39.290  1.00  0.00           C
ATOM   4916 1HD2 LEU B  27      61.410  60.860  39.710  1.00  0.00           H
ATOM   4917 2HD2 LEU B  27      60.730  59.490  38.680  1.00  0.00           H
ATOM   4918 3HD2 LEU B  27      59.880  60.020  40.140  1.00  0.00           H
ATOM   4919  C   LEU B  27      56.600  62.370  37.910  1.00  0.00           C
ATOM   4920  O   LEU B  27      56.400  63.540  37.590  1.00  0.00           O
ATOM   4921  N   ASN B  28      55.930  61.950  38.990  1.00  0.00           N
ATOM   4922  HN  ASN B  28      56.000  61.000  39.260  1.00  0.00           H
ATOM   4923  CA  ASN B  28      54.940  62.740  39.660  1.00  0.00           C
ATOM   4924  HA  ASN B  28      54.550  63.520  39.020  1.00  0.00           H
ATOM   4925  CB  ASN B  28      53.800  61.840  40.170  1.00  0.00           C
ATOM   4926  HB1 ASN B  28      53.050  62.510  40.630  1.00  0.00           H
ATOM   4927  HB2 ASN B  28      54.180  61.130  40.940  1.00  0.00           H
ATOM   4928  CG  ASN B  28      53.050  61.090  39.080  1.00  0.00           C
ATOM   4929  OD1 ASN B  28      52.350  61.800  38.350  1.00  0.00           O
ATOM   4930  ND2 ASN B  28      53.110  59.780  39.150  1.00  0.00           N
ATOM   4931 1HD2 ASN B  28      52.420  59.230  38.680  1.00  0.00           H
ATOM   4932 2HD2 ASN B  28      53.930  59.300  39.470  1.00  0.00           H
ATOM   4933  C   ASN B  28      55.570  63.290  40.870  1.00  0.00           C
ATOM   4934  O   ASN B  28      56.420  62.670  41.520  1.00  0.00           O
ATOM   4935  N   GLY B  29      55.230  64.510  41.200  1.00  0.00           N
ATOM   4936  HN  GLY B  29      54.590  65.060  40.660  1.00  0.00           H
ATOM   4937  CA  GLY B  29      55.590  65.050  42.500  1.00  0.00           C
ATOM   4938  HA1 GLY B  29      56.130  65.950  42.270  1.00  0.00           H
ATOM   4939  HA2 GLY B  29      56.170  64.280  42.990  1.00  0.00           H
ATOM   4940  C   GLY B  29      54.340  65.430  43.310  1.00  0.00           C
ATOM   4941  O   GLY B  29      53.310  65.780  42.700  1.00  0.00           O
ATOM   4942  N   LEU B  30      54.330  65.210  44.650  1.00  0.00           N
ATOM   4943  HN  LEU B  30      55.160  64.850  45.070  1.00  0.00           H
ATOM   4944  CA  LEU B  30      53.230  65.590  45.540  1.00  0.00           C
ATOM   4945  HA  LEU B  30      52.360  65.540  44.910  1.00  0.00           H
ATOM   4946  CB  LEU B  30      52.950  64.660  46.690  1.00  0.00           C
ATOM   4947  HB1 LEU B  30      53.870  64.360  47.240  1.00  0.00           H
ATOM   4948  HB2 LEU B  30      52.770  63.610  46.360  1.00  0.00           H
ATOM   4949  CG  LEU B  30      51.950  65.040  47.750  1.00  0.00           C
ATOM   4950  HG  LEU B  30      52.180  66.010  48.230  1.00  0.00           H
ATOM   4951  CD1 LEU B  30      50.560  65.060  47.030  1.00  0.00           C
ATOM   4952 1HD1 LEU B  30      49.830  65.350  47.830  1.00  0.00           H
ATOM   4953 2HD1 LEU B  30      50.320  64.120  46.490  1.00  0.00           H
ATOM   4954 3HD1 LEU B  30      50.550  65.840  46.240  1.00  0.00           H
ATOM   4955  CD2 LEU B  30      51.770  63.900  48.740  1.00  0.00           C
ATOM   4956 1HD2 LEU B  30      52.750  63.810  49.250  1.00  0.00           H
ATOM   4957 2HD2 LEU B  30      51.370  62.950  48.330  1.00  0.00           H
ATOM   4958 3HD2 LEU B  30      51.040  64.240  49.500  1.00  0.00           H
ATOM   4959  C   LEU B  30      53.660  66.980  46.050  1.00  0.00           C
ATOM   4960  O   LEU B  30      54.750  67.130  46.620  1.00  0.00           O
ATOM   4961  N   TRP B  31      52.730  67.930  45.800  1.00  0.00           N
ATOM   4962  HN  TRP B  31      52.030  67.730  45.120  1.00  0.00           H
ATOM   4963  CA  TRP B  31      52.840  69.280  46.150  1.00  0.00           C
ATOM   4964  HA  TRP B  31      53.750  69.340  46.720  1.00  0.00           H
ATOM   4965  CB  TRP B  31      52.630  70.130  44.860  1.00  0.00           C
ATOM   4966  HB1 TRP B  31      51.650  69.930  44.390  1.00  0.00           H
ATOM   4967  HB2 TRP B  31      53.350  69.730  44.120  1.00  0.00           H
ATOM   4968  CG  TRP B  31      52.670  71.650  44.940  1.00  0.00           C
ATOM   4969  CD1 TRP B  31      53.620  72.480  45.370  1.00  0.00           C
ATOM   4970  HD1 TRP B  31      54.580  72.160  45.770  1.00  0.00           H
ATOM   4971  NE1 TRP B  31      53.350  73.710  44.850  1.00  0.00           N
ATOM   4972  HE1 TRP B  31      53.710  74.600  45.020  1.00  0.00           H
ATOM   4973  CE2 TRP B  31      52.250  73.700  44.060  1.00  0.00           C
ATOM   4974  CD2 TRP B  31      51.790  72.370  44.040  1.00  0.00           C
ATOM   4975  CE3 TRP B  31      50.560  72.050  43.480  1.00  0.00           C
ATOM   4976  HE3 TRP B  31      50.110  71.080  43.640  1.00  0.00           H
ATOM   4977  CZ3 TRP B  31      49.830  73.040  42.850  1.00  0.00           C
ATOM   4978  HZ3 TRP B  31      48.840  72.840  42.460  1.00  0.00           H
ATOM   4979  CZ2 TRP B  31      51.550  74.690  43.310  1.00  0.00           C
ATOM   4980  HZ2 TRP B  31      51.960  75.690  43.280  1.00  0.00           H
ATOM   4981  CH2 TRP B  31      50.280  74.360  42.740  1.00  0.00           C
ATOM   4982  HH2 TRP B  31      49.730  75.050  42.120  1.00  0.00           H
ATOM   4983  C   TRP B  31      51.880  69.680  47.270  1.00  0.00           C
ATOM   4984  O   TRP B  31      50.660  69.570  47.220  1.00  0.00           O
ATOM   4985  N   LEU B  32      52.510  70.180  48.370  1.00  0.00           N
ATOM   4986  HN  LEU B  32      53.470  70.430  48.400  1.00  0.00           H
ATOM   4987  CA  LEU B  32      51.810  70.560  49.550  1.00  0.00           C
ATOM   4988  HA  LEU B  32      50.820  70.870  49.280  1.00  0.00           H
ATOM   4989  CB  LEU B  32      51.780  69.470  50.720  1.00  0.00           C
ATOM   4990  HB1 LEU B  32      51.090  69.780  51.540  1.00  0.00           H
ATOM   4991  HB2 LEU B  32      52.760  69.360  51.240  1.00  0.00           H
ATOM   4992  CG  LEU B  32      51.280  68.090  50.210  1.00  0.00           C
ATOM   4993  HG  LEU B  32      51.940  67.710  49.400  1.00  0.00           H
ATOM   4994  CD1 LEU B  32      51.610  66.960  51.320  1.00  0.00           C
ATOM   4995 1HD1 LEU B  32      51.380  67.390  52.320  1.00  0.00           H
ATOM   4996 2HD1 LEU B  32      52.690  66.700  51.330  1.00  0.00           H
ATOM   4997 3HD1 LEU B  32      51.030  66.010  51.310  1.00  0.00           H
ATOM   4998  CD2 LEU B  32      49.840  68.000  49.890  1.00  0.00           C
ATOM   4999 1HD2 LEU B  32      49.470  68.640  49.050  1.00  0.00           H
ATOM   5000 2HD2 LEU B  32      49.180  68.190  50.760  1.00  0.00           H
ATOM   5001 3HD2 LEU B  32      49.520  67.050  49.410  1.00  0.00           H
ATOM   5002  C   LEU B  32      52.630  71.760  50.130  1.00  0.00           C
ATOM   5003  O   LEU B  32      53.860  71.710  50.230  1.00  0.00           O
ATOM   5004  N   ASP B  33      51.970  72.830  50.510  1.00  0.00           N
ATOM   5005  HN  ASP B  33      50.990  72.990  50.500  1.00  0.00           H
ATOM   5006  CA  ASP B  33      52.580  74.170  50.620  1.00  0.00           C
ATOM   5007  HA  ASP B  33      51.690  74.780  50.700  1.00  0.00           H
ATOM   5008  CB  ASP B  33      53.340  74.420  51.990  1.00  0.00           C
ATOM   5009  HB1 ASP B  33      53.640  75.480  52.110  1.00  0.00           H
ATOM   5010  HB2 ASP B  33      54.290  73.850  51.960  1.00  0.00           H
ATOM   5011  CG  ASP B  33      52.550  74.110  53.220  1.00  0.00           C
ATOM   5012  OD1 ASP B  33      51.500  74.760  53.450  1.00  0.00           O
ATOM   5013  OD2 ASP B  33      53.000  73.230  53.990  1.00  0.00           O
ATOM   5014  C   ASP B  33      53.330  74.650  49.390  1.00  0.00           C
ATOM   5015  O   ASP B  33      52.780  74.670  48.290  1.00  0.00           O
ATOM   5016  N   ASN B  34      54.650  74.960  49.480  1.00  0.00           N
ATOM   5017  HN  ASN B  34      55.110  74.920  50.370  1.00  0.00           H
ATOM   5018  CA  ASN B  34      55.500  75.370  48.370  1.00  0.00           C
ATOM   5019  HA  ASN B  34      55.040  75.470  47.390  1.00  0.00           H
ATOM   5020  CB  ASN B  34      56.110  76.750  48.840  1.00  0.00           C
ATOM   5021  HB1 ASN B  34      55.290  77.470  49.000  1.00  0.00           H
ATOM   5022  HB2 ASN B  34      56.720  77.140  48.000  1.00  0.00           H
ATOM   5023  CG  ASN B  34      57.030  76.680  50.000  1.00  0.00           C
ATOM   5024  OD1 ASN B  34      56.930  75.910  50.950  1.00  0.00           O
ATOM   5025  ND2 ASN B  34      58.070  77.530  49.950  1.00  0.00           N
ATOM   5026 1HD2 ASN B  34      58.780  77.520  50.650  1.00  0.00           H
ATOM   5027 2HD2 ASN B  34      58.320  78.000  49.110  1.00  0.00           H
ATOM   5028  C   ASN B  34      56.460  74.130  48.210  1.00  0.00           C
ATOM   5029  O   ASN B  34      57.260  74.080  47.290  1.00  0.00           O
ATOM   5030  N   THR B  35      56.340  73.060  49.000  1.00  0.00           N
ATOM   5031  HN  THR B  35      55.550  72.990  49.610  1.00  0.00           H
ATOM   5032  CA  THR B  35      57.200  71.900  48.870  1.00  0.00           C
ATOM   5033  HA  THR B  35      58.130  72.240  48.460  1.00  0.00           H
ATOM   5034  CB  THR B  35      57.580  71.130  50.180  1.00  0.00           C
ATOM   5035  HB  THR B  35      57.320  70.050  50.190  1.00  0.00           H
ATOM   5036  OG1 THR B  35      56.950  71.780  51.290  1.00  0.00           O
ATOM   5037  HG1 THR B  35      56.030  71.510  51.260  1.00  0.00           H
ATOM   5038  CG2 THR B  35      59.070  71.330  50.350  1.00  0.00           C
ATOM   5039 1HG2 THR B  35      59.180  72.430  50.430  1.00  0.00           H
ATOM   5040 2HG2 THR B  35      59.630  70.930  49.470  1.00  0.00           H
ATOM   5041 3HG2 THR B  35      59.400  70.820  51.280  1.00  0.00           H
ATOM   5042  C   THR B  35      56.610  70.890  47.940  1.00  0.00           C
ATOM   5043  O   THR B  35      55.400  70.690  47.960  1.00  0.00           O
ATOM   5044  N   VAL B  36      57.370  70.270  47.100  1.00  0.00           N
ATOM   5045  HN  VAL B  36      58.270  70.680  46.940  1.00  0.00           H
ATOM   5046  CA  VAL B  36      57.090  69.110  46.280  1.00  0.00           C
ATOM   5047  HA  VAL B  36      56.090  68.740  46.410  1.00  0.00           H
ATOM   5048  CB  VAL B  36      57.250  69.520  44.830  1.00  0.00           C
ATOM   5049  HB  VAL B  36      58.330  69.720  44.640  1.00  0.00           H
ATOM   5050  CG1 VAL B  36      56.980  68.330  43.910  1.00  0.00           C
ATOM   5051 1HG1 VAL B  36      57.210  68.580  42.850  1.00  0.00           H
ATOM   5052 2HG1 VAL B  36      55.910  68.090  44.020  1.00  0.00           H
ATOM   5053 3HG1 VAL B  36      57.440  67.330  44.080  1.00  0.00           H
ATOM   5054  CG2 VAL B  36      56.470  70.820  44.420  1.00  0.00           C
ATOM   5055 1HG2 VAL B  36      56.520  71.110  43.350  1.00  0.00           H
ATOM   5056 2HG2 VAL B  36      56.690  71.720  45.030  1.00  0.00           H
ATOM   5057 3HG2 VAL B  36      55.420  70.520  44.610  1.00  0.00           H
ATOM   5058  C   VAL B  36      58.080  68.040  46.660  1.00  0.00           C
ATOM   5059  O   VAL B  36      59.270  68.070  46.600  1.00  0.00           O
ATOM   5060  N   TRP B  37      57.610  66.870  47.080  1.00  0.00           N
[truncated: 327,862 more chars]
