# Supplementary material for: Structural and functional characterization of NEMO cleavage by SARS-CoV-2 3CLpro
Source: Nat Commun. 2022 Sep 8;13:5285. doi: 10.1038/s41467-022-32922-9 (PMC9453703; doi:10.1038/s41467-022-32922-9)
Supplement: Supplementary file 4 — Supplementary Data 1 [file 41467_2022_32922_MOESM4_ESM.zip › supp_files/MDML_snapshots/MERS/mers_simB_36400.pdb]

REMARK    GENERATED BY TRJCONV
TITLE     Title t= 36400.00000 step= 9100000
REMARK    THIS IS A SIMULATION BOX
CRYST1  101.526  101.526  101.526  90.00  90.00  90.00 P 1           1
MODEL        1
ATOM      1  N   SER A   1      55.340  47.330  37.210  1.00  0.00           N
ATOM      2  HT1 SER A   1      55.440  48.370  37.210  1.00  0.00           H
ATOM      3  HT2 SER A   1      56.310  46.990  37.070  1.00  0.00           H
ATOM      4  HT3 SER A   1      54.990  47.130  38.170  1.00  0.00           H
ATOM      5  CA  SER A   1      54.370  46.700  36.260  1.00  0.00           C
ATOM      6  HA  SER A   1      54.330  47.290  35.360  1.00  0.00           H
ATOM      7  CB  SER A   1      55.060  45.280  35.960  1.00  0.00           C
ATOM      8  HB1 SER A   1      56.090  45.510  35.620  1.00  0.00           H
ATOM      9  HB2 SER A   1      54.580  44.720  35.130  1.00  0.00           H
ATOM     10  OG  SER A   1      55.180  44.380  37.110  1.00  0.00           O
ATOM     11  HG1 SER A   1      56.050  44.560  37.480  1.00  0.00           H
ATOM     12  C   SER A   1      52.970  46.450  36.840  1.00  0.00           C
ATOM     13  O   SER A   1      52.320  47.320  37.410  1.00  0.00           O
ATOM     14  N   GLY A   2      52.470  45.250  36.750  1.00  0.00           N
ATOM     15  HN  GLY A   2      52.830  44.540  36.160  1.00  0.00           H
ATOM     16  CA  GLY A   2      51.250  44.790  37.510  1.00  0.00           C
ATOM     17  HA1 GLY A   2      51.450  45.160  38.510  1.00  0.00           H
ATOM     18  HA2 GLY A   2      51.320  43.720  37.500  1.00  0.00           H
ATOM     19  C   GLY A   2      49.910  45.200  36.980  1.00  0.00           C
ATOM     20  O   GLY A   2      49.700  45.790  35.900  1.00  0.00           O
ATOM     21  N   LEU A   3      48.910  44.820  37.730  1.00  0.00           N
ATOM     22  HN  LEU A   3      49.090  44.430  38.620  1.00  0.00           H
ATOM     23  CA  LEU A   3      47.510  44.960  37.380  1.00  0.00           C
ATOM     24  HA  LEU A   3      47.370  45.940  36.960  1.00  0.00           H
ATOM     25  CB  LEU A   3      46.920  43.810  36.500  1.00  0.00           C
ATOM     26  HB1 LEU A   3      45.810  43.790  36.510  1.00  0.00           H
ATOM     27  HB2 LEU A   3      47.140  42.970  37.190  1.00  0.00           H
ATOM     28  CG  LEU A   3      47.370  43.570  35.100  1.00  0.00           C
ATOM     29  HG  LEU A   3      48.480  43.560  35.050  1.00  0.00           H
ATOM     30  CD1 LEU A   3      46.770  42.310  34.580  1.00  0.00           C
ATOM     31 1HD1 LEU A   3      45.670  42.350  34.480  1.00  0.00           H
ATOM     32 2HD1 LEU A   3      47.000  41.400  35.170  1.00  0.00           H
ATOM     33 3HD1 LEU A   3      47.230  42.150  33.580  1.00  0.00           H
ATOM     34  CD2 LEU A   3      46.940  44.760  34.170  1.00  0.00           C
ATOM     35 1HD2 LEU A   3      47.450  45.690  34.500  1.00  0.00           H
ATOM     36 2HD2 LEU A   3      45.850  44.920  34.350  1.00  0.00           H
ATOM     37 3HD2 LEU A   3      47.240  44.710  33.100  1.00  0.00           H
ATOM     38  C   LEU A   3      46.630  45.060  38.650  1.00  0.00           C
ATOM     39  O   LEU A   3      46.900  44.340  39.620  1.00  0.00           O
ATOM     40  N   VAL A   4      45.550  45.880  38.550  1.00  0.00           N
ATOM     41  HN  VAL A   4      45.200  46.130  37.650  1.00  0.00           H
ATOM     42  CA  VAL A   4      44.800  46.210  39.730  1.00  0.00           C
ATOM     43  HA  VAL A   4      44.630  45.340  40.340  1.00  0.00           H
ATOM     44  CB  VAL A   4      45.570  47.290  40.620  1.00  0.00           C
ATOM     45  HB  VAL A   4      46.610  46.900  40.620  1.00  0.00           H
ATOM     46  CG1 VAL A   4      45.610  48.690  39.890  1.00  0.00           C
ATOM     47 1HG1 VAL A   4      44.580  49.070  40.060  1.00  0.00           H
ATOM     48 2HG1 VAL A   4      45.920  48.720  38.820  1.00  0.00           H
ATOM     49 3HG1 VAL A   4      46.400  49.330  40.340  1.00  0.00           H
ATOM     50  CG2 VAL A   4      45.000  47.380  42.030  1.00  0.00           C
ATOM     51 1HG2 VAL A   4      45.780  47.890  42.640  1.00  0.00           H
ATOM     52 2HG2 VAL A   4      44.820  46.400  42.530  1.00  0.00           H
ATOM     53 3HG2 VAL A   4      44.030  47.910  42.020  1.00  0.00           H
ATOM     54  C   VAL A   4      43.400  46.700  39.430  1.00  0.00           C
ATOM     55  O   VAL A   4      43.040  47.240  38.380  1.00  0.00           O
ATOM     56  N   LYS A   5      42.470  46.550  40.380  1.00  0.00           N
ATOM     57  HN  LYS A   5      42.720  46.060  41.210  1.00  0.00           H
ATOM     58  CA  LYS A   5      41.130  47.250  40.290  1.00  0.00           C
ATOM     59  HA  LYS A   5      40.820  47.070  39.270  1.00  0.00           H
ATOM     60  CB  LYS A   5      40.110  46.650  41.260  1.00  0.00           C
ATOM     61  HB1 LYS A   5      39.240  47.330  41.200  1.00  0.00           H
ATOM     62  HB2 LYS A   5      40.490  46.530  42.300  1.00  0.00           H
ATOM     63  CG  LYS A   5      39.500  45.310  40.810  1.00  0.00           C
ATOM     64  HG1 LYS A   5      39.370  45.380  39.710  1.00  0.00           H
ATOM     65  HG2 LYS A   5      38.540  45.230  41.360  1.00  0.00           H
ATOM     66  CD  LYS A   5      40.370  44.050  40.920  1.00  0.00           C
ATOM     67  HD1 LYS A   5      40.810  43.940  41.930  1.00  0.00           H
ATOM     68  HD2 LYS A   5      41.270  44.200  40.290  1.00  0.00           H
ATOM     69  CE  LYS A   5      39.750  42.780  40.200  1.00  0.00           C
ATOM     70  HE1 LYS A   5      39.960  42.810  39.110  1.00  0.00           H
ATOM     71  HE2 LYS A   5      38.660  42.860  40.410  1.00  0.00           H
ATOM     72  NZ  LYS A   5      40.320  41.500  40.730  1.00  0.00           N
ATOM     73  HZ1 LYS A   5      39.660  40.750  40.430  1.00  0.00           H
ATOM     74  HZ2 LYS A   5      40.390  41.530  41.770  1.00  0.00           H
ATOM     75  HZ3 LYS A   5      41.280  41.260  40.440  1.00  0.00           H
ATOM     76  C   LYS A   5      41.260  48.780  40.480  1.00  0.00           C
ATOM     77  O   LYS A   5      41.840  49.260  41.410  1.00  0.00           O
ATOM     78  N   MET A   6      40.550  49.540  39.570  1.00  0.00           N
ATOM     79  HN  MET A   6      39.980  49.050  38.910  1.00  0.00           H
ATOM     80  CA  MET A   6      40.800  50.980  39.360  1.00  0.00           C
ATOM     81  HA  MET A   6      41.190  51.360  40.300  1.00  0.00           H
ATOM     82  CB  MET A   6      41.900  51.110  38.250  1.00  0.00           C
ATOM     83  HB1 MET A   6      41.550  50.700  37.280  1.00  0.00           H
ATOM     84  HB2 MET A   6      42.820  50.530  38.460  1.00  0.00           H
ATOM     85  CG  MET A   6      42.420  52.530  38.060  1.00  0.00           C
ATOM     86  HG1 MET A   6      41.470  53.040  37.780  1.00  0.00           H
ATOM     87  HG2 MET A   6      43.040  52.440  37.140  1.00  0.00           H
ATOM     88  SD  MET A   6      43.420  53.190  39.400  1.00  0.00           S
ATOM     89  CE  MET A   6      44.930  52.700  38.580  1.00  0.00           C
ATOM     90  HE1 MET A   6      45.890  53.100  38.980  1.00  0.00           H
ATOM     91  HE2 MET A   6      44.900  52.910  37.490  1.00  0.00           H
ATOM     92  HE3 MET A   6      45.100  51.610  38.690  1.00  0.00           H
ATOM     93  C   MET A   6      39.630  51.850  39.190  1.00  0.00           C
ATOM     94  O   MET A   6      38.670  51.530  38.450  1.00  0.00           O
ATOM     95  N   SER A   7      39.640  53.090  39.840  1.00  0.00           N
ATOM     96  HN  SER A   7      40.410  53.350  40.430  1.00  0.00           H
ATOM     97  CA  SER A   7      38.460  53.900  39.690  1.00  0.00           C
ATOM     98  HA  SER A   7      37.880  53.530  38.860  1.00  0.00           H
ATOM     99  CB  SER A   7      37.640  53.890  41.100  1.00  0.00           C
ATOM    100  HB1 SER A   7      38.300  54.490  41.760  1.00  0.00           H
ATOM    101  HB2 SER A   7      37.630  52.860  41.530  1.00  0.00           H
ATOM    102  OG  SER A   7      36.320  54.470  40.930  1.00  0.00           O
ATOM    103  HG1 SER A   7      36.070  54.840  41.780  1.00  0.00           H
ATOM    104  C   SER A   7      38.910  55.360  39.300  1.00  0.00           C
ATOM    105  O   SER A   7      40.000  55.840  39.690  1.00  0.00           O
ATOM    106  N   HSD A   8      38.100  56.000  38.400  1.00  0.00           N
ATOM    107  HN  HSD A   8      37.280  55.580  38.020  1.00  0.00           H
ATOM    108  CA  HSD A   8      38.320  57.280  37.790  1.00  0.00           C
ATOM    109  HA  HSD A   8      39.310  57.150  37.390  1.00  0.00           H
ATOM    110  CB  HSD A   8      37.190  57.560  36.710  1.00  0.00           C
ATOM    111  HB1 HSD A   8      37.590  58.410  36.120  1.00  0.00           H
ATOM    112  HB2 HSD A   8      36.190  57.870  37.100  1.00  0.00           H
ATOM    113  ND1 HSD A   8      37.760  56.240  34.660  1.00  0.00           N
ATOM    114  HD1 HSD A   8      38.620  56.720  34.480  1.00  0.00           H
ATOM    115  CG  HSD A   8      37.000  56.360  35.800  1.00  0.00           C
ATOM    116  CE1 HSD A   8      37.060  55.470  33.750  1.00  0.00           C
ATOM    117  HE1 HSD A   8      37.430  55.300  32.740  1.00  0.00           H
ATOM    118  NE2 HSD A   8      35.880  55.130  34.220  1.00  0.00           N
ATOM    119  CD2 HSD A   8      35.830  55.720  35.510  1.00  0.00           C
ATOM    120  HD2 HSD A   8      34.880  55.670  36.020  1.00  0.00           H
ATOM    121  C   HSD A   8      38.440  58.370  38.850  1.00  0.00           C
ATOM    122  O   HSD A   8      37.530  58.420  39.680  1.00  0.00           O
ATOM    123  N   PRO A   9      39.450  59.220  38.930  1.00  0.00           N
ATOM    124  CD  PRO A   9      40.180  59.720  37.760  1.00  0.00           C
ATOM    125  HD1 PRO A   9      39.460  60.270  37.110  1.00  0.00           H
ATOM    126  HD2 PRO A   9      40.720  58.870  37.310  1.00  0.00           H
ATOM    127  CA  PRO A   9      39.760  60.010  40.150  1.00  0.00           C
ATOM    128  HA  PRO A   9      39.850  59.370  41.010  1.00  0.00           H
ATOM    129  CB  PRO A   9      41.160  60.570  39.870  1.00  0.00           C
ATOM    130  HB1 PRO A   9      41.980  59.860  40.100  1.00  0.00           H
ATOM    131  HB2 PRO A   9      41.320  61.580  40.290  1.00  0.00           H
ATOM    132  CG  PRO A   9      41.150  60.720  38.350  1.00  0.00           C
ATOM    133  HG1 PRO A   9      40.720  61.730  38.170  1.00  0.00           H
ATOM    134  HG2 PRO A   9      42.130  60.770  37.810  1.00  0.00           H
ATOM    135  C   PRO A   9      38.630  61.080  40.500  1.00  0.00           C
ATOM    136  O   PRO A   9      38.050  61.680  39.590  1.00  0.00           O
ATOM    137  N   SER A  10      38.310  61.360  41.750  1.00  0.00           N
ATOM    138  HN  SER A  10      38.890  61.050  42.500  1.00  0.00           H
ATOM    139  CA  SER A  10      37.060  61.860  42.160  1.00  0.00           C
ATOM    140  HA  SER A  10      36.290  61.490  41.500  1.00  0.00           H
ATOM    141  CB  SER A  10      36.670  61.230  43.540  1.00  0.00           C
ATOM    142  HB1 SER A  10      36.450  60.160  43.380  1.00  0.00           H
ATOM    143  HB2 SER A  10      35.860  61.780  44.070  1.00  0.00           H
ATOM    144  OG  SER A  10      37.710  61.230  44.500  1.00  0.00           O
ATOM    145  HG1 SER A  10      37.660  62.100  44.910  1.00  0.00           H
ATOM    146  C   SER A  10      36.890  63.370  42.180  1.00  0.00           C
ATOM    147  O   SER A  10      35.750  63.870  42.330  1.00  0.00           O
ATOM    148  N   GLY A  11      38.000  64.170  42.070  1.00  0.00           N
ATOM    149  HN  GLY A  11      38.930  63.820  42.040  1.00  0.00           H
ATOM    150  CA  GLY A  11      37.940  65.670  42.240  1.00  0.00           C
ATOM    151  HA1 GLY A  11      38.970  65.970  42.180  1.00  0.00           H
ATOM    152  HA2 GLY A  11      37.550  65.900  43.220  1.00  0.00           H
ATOM    153  C   GLY A  11      36.990  66.480  41.380  1.00  0.00           C
ATOM    154  O   GLY A  11      36.480  67.480  41.860  1.00  0.00           O
ATOM    155  N   ASP A  12      36.720  66.050  40.100  1.00  0.00           N
ATOM    156  HN  ASP A  12      37.350  65.340  39.780  1.00  0.00           H
ATOM    157  CA  ASP A  12      35.710  66.730  39.300  1.00  0.00           C
ATOM    158  HA  ASP A  12      35.960  67.770  39.410  1.00  0.00           H
ATOM    159  CB  ASP A  12      35.840  66.200  37.850  1.00  0.00           C
ATOM    160  HB1 ASP A  12      35.030  66.530  37.170  1.00  0.00           H
ATOM    161  HB2 ASP A  12      35.850  65.100  38.000  1.00  0.00           H
ATOM    162  CG  ASP A  12      37.090  66.750  37.200  1.00  0.00           C
ATOM    163  OD1 ASP A  12      37.630  67.830  37.570  1.00  0.00           O
ATOM    164  OD2 ASP A  12      37.490  66.270  36.100  1.00  0.00           O
ATOM    165  C   ASP A  12      34.320  66.540  39.880  1.00  0.00           C
ATOM    166  O   ASP A  12      33.490  67.370  40.060  1.00  0.00           O
ATOM    167  N   VAL A  13      34.020  65.270  40.200  1.00  0.00           N
ATOM    168  HN  VAL A  13      34.740  64.580  40.220  1.00  0.00           H
ATOM    169  CA  VAL A  13      32.750  64.810  40.790  1.00  0.00           C
ATOM    170  HA  VAL A  13      31.920  65.160  40.200  1.00  0.00           H
ATOM    171  CB  VAL A  13      32.630  63.250  40.760  1.00  0.00           C
ATOM    172  HB  VAL A  13      33.330  62.780  41.490  1.00  0.00           H
ATOM    173  CG1 VAL A  13      31.210  62.850  41.160  1.00  0.00           C
ATOM    174 1HG1 VAL A  13      30.470  63.540  40.710  1.00  0.00           H
ATOM    175 2HG1 VAL A  13      31.100  62.940  42.260  1.00  0.00           H
ATOM    176 3HG1 VAL A  13      31.040  61.800  40.830  1.00  0.00           H
ATOM    177  CG2 VAL A  13      32.910  62.780  39.310  1.00  0.00           C
ATOM    178 1HG2 VAL A  13      33.970  62.680  38.980  1.00  0.00           H
ATOM    179 2HG2 VAL A  13      32.560  63.600  38.650  1.00  0.00           H
ATOM    180 3HG2 VAL A  13      32.420  61.830  39.010  1.00  0.00           H
ATOM    181  C   VAL A  13      32.510  65.380  42.210  1.00  0.00           C
ATOM    182  O   VAL A  13      31.420  65.950  42.530  1.00  0.00           O
ATOM    183  N   GLU A  14      33.590  65.350  43.010  1.00  0.00           N
ATOM    184  HN  GLU A  14      34.460  64.940  42.740  1.00  0.00           H
ATOM    185  CA  GLU A  14      33.570  65.900  44.360  1.00  0.00           C
ATOM    186  HA  GLU A  14      32.960  65.240  44.960  1.00  0.00           H
ATOM    187  CB  GLU A  14      34.950  65.960  45.150  1.00  0.00           C
ATOM    188  HB1 GLU A  14      34.960  66.480  46.140  1.00  0.00           H
ATOM    189  HB2 GLU A  14      35.750  66.340  44.490  1.00  0.00           H
ATOM    190  CG  GLU A  14      35.410  64.560  45.560  1.00  0.00           C
ATOM    191  HG1 GLU A  14      35.510  63.990  44.610  1.00  0.00           H
ATOM    192  HG2 GLU A  14      34.750  64.010  46.260  1.00  0.00           H
ATOM    193  CD  GLU A  14      36.810  64.520  46.170  1.00  0.00           C
ATOM    194  OE1 GLU A  14      37.030  65.540  46.880  1.00  0.00           O
ATOM    195  OE2 GLU A  14      37.560  63.610  46.020  1.00  0.00           O
ATOM    196  C   GLU A  14      32.910  67.290  44.600  1.00  0.00           C
ATOM    197  O   GLU A  14      31.900  67.500  45.320  1.00  0.00           O
ATOM    198  N   ALA A  15      33.380  68.170  43.730  1.00  0.00           N
ATOM    199  HN  ALA A  15      34.170  67.930  43.170  1.00  0.00           H
ATOM    200  CA  ALA A  15      32.880  69.530  43.480  1.00  0.00           C
ATOM    201  HA  ALA A  15      33.020  70.130  44.370  1.00  0.00           H
ATOM    202  CB  ALA A  15      33.800  70.210  42.380  1.00  0.00           C
ATOM    203  HB1 ALA A  15      33.730  69.660  41.410  1.00  0.00           H
ATOM    204  HB2 ALA A  15      34.860  70.300  42.710  1.00  0.00           H
ATOM    205  HB3 ALA A  15      33.370  71.210  42.170  1.00  0.00           H
ATOM    206  C   ALA A  15      31.420  69.650  43.150  1.00  0.00           C
ATOM    207  O   ALA A  15      30.730  70.590  43.470  1.00  0.00           O
ATOM    208  N   CYS A  16      30.850  68.810  42.310  1.00  0.00           N
ATOM    209  HN  CYS A  16      31.400  68.060  41.960  1.00  0.00           H
ATOM    210  CA  CYS A  16      29.440  68.740  41.960  1.00  0.00           C
ATOM    211  HA  CYS A  16      29.210  69.740  41.620  1.00  0.00           H
ATOM    212  CB  CYS A  16      29.190  67.810  40.760  1.00  0.00           C
ATOM    213  HB1 CYS A  16      28.090  67.810  40.560  1.00  0.00           H
ATOM    214  HB2 CYS A  16      29.420  66.740  40.960  1.00  0.00           H
ATOM    215  SG  CYS A  16      30.110  68.220  39.340  1.00  0.00           S
ATOM    216  HG1 CYS A  16      31.160  67.580  39.850  1.00  0.00           H
ATOM    217  C   CYS A  16      28.440  68.470  43.060  1.00  0.00           C
ATOM    218  O   CYS A  16      27.350  68.980  43.020  1.00  0.00           O
ATOM    219  N   MET A  17      28.790  67.510  44.050  1.00  0.00           N
ATOM    220  HN  MET A  17      29.680  67.050  44.010  1.00  0.00           H
ATOM    221  CA  MET A  17      27.860  67.010  45.030  1.00  0.00           C
ATOM    222  HA  MET A  17      27.100  66.530  44.440  1.00  0.00           H
ATOM    223  CB  MET A  17      28.410  65.910  45.920  1.00  0.00           C
ATOM    224  HB1 MET A  17      27.590  65.510  46.550  1.00  0.00           H
ATOM    225  HB2 MET A  17      29.230  66.370  46.520  1.00  0.00           H
ATOM    226  CG  MET A  17      29.020  64.680  45.150  1.00  0.00           C
ATOM    227  HG1 MET A  17      29.250  63.880  45.880  1.00  0.00           H
ATOM    228  HG2 MET A  17      29.910  65.080  44.620  1.00  0.00           H
ATOM    229  SD  MET A  17      27.990  63.850  43.950  1.00  0.00           S
ATOM    230  CE  MET A  17      26.370  63.240  44.800  1.00  0.00           C
ATOM    231  HE1 MET A  17      26.480  62.520  45.650  1.00  0.00           H
ATOM    232  HE2 MET A  17      25.740  62.700  44.070  1.00  0.00           H
ATOM    233  HE3 MET A  17      25.720  64.020  45.250  1.00  0.00           H
ATOM    234  C   MET A  17      27.350  68.040  45.990  1.00  0.00           C
ATOM    235  O   MET A  17      28.070  68.820  46.630  1.00  0.00           O
ATOM    236  N   VAL A  18      25.990  68.050  46.210  1.00  0.00           N
ATOM    237  HN  VAL A  18      25.500  67.340  45.730  1.00  0.00           H
ATOM    238  CA  VAL A  18      25.280  68.920  47.100  1.00  0.00           C
ATOM    239  HA  VAL A  18      25.940  69.500  47.730  1.00  0.00           H
ATOM    240  CB  VAL A  18      24.280  69.820  46.470  1.00  0.00           C
ATOM    241  HB  VAL A  18      23.670  70.310  47.260  1.00  0.00           H
ATOM    242  CG1 VAL A  18      25.090  70.950  45.810  1.00  0.00           C
ATOM    243 1HG1 VAL A  18      25.760  70.510  45.040  1.00  0.00           H
ATOM    244 2HG1 VAL A  18      25.790  71.490  46.490  1.00  0.00           H
ATOM    245 3HG1 VAL A  18      24.420  71.780  45.510  1.00  0.00           H
ATOM    246  CG2 VAL A  18      23.230  69.110  45.490  1.00  0.00           C
ATOM    247 1HG2 VAL A  18      22.510  69.850  45.090  1.00  0.00           H
ATOM    248 2HG2 VAL A  18      22.610  68.380  46.050  1.00  0.00           H
ATOM    249 3HG2 VAL A  18      23.690  68.570  44.640  1.00  0.00           H
ATOM    250  C   VAL A  18      24.410  67.970  47.940  1.00  0.00           C
ATOM    251  O   VAL A  18      24.220  66.820  47.550  1.00  0.00           O
ATOM    252  N   GLN A  19      23.880  68.520  49.090  1.00  0.00           N
ATOM    253  HN  GLN A  19      24.040  69.470  49.360  1.00  0.00           H
ATOM    254  CA  GLN A  19      22.770  67.870  49.780  1.00  0.00           C
ATOM    255  HA  GLN A  19      22.700  66.810  49.590  1.00  0.00           H
ATOM    256  CB  GLN A  19      22.910  68.050  51.320  1.00  0.00           C
ATOM    257  HB1 GLN A  19      23.920  67.620  51.480  1.00  0.00           H
ATOM    258  HB2 GLN A  19      22.090  67.430  51.740  1.00  0.00           H
ATOM    259  CG  GLN A  19      22.720  69.490  51.820  1.00  0.00           C
ATOM    260  HG1 GLN A  19      21.700  69.850  51.580  1.00  0.00           H
ATOM    261  HG2 GLN A  19      23.390  70.250  51.380  1.00  0.00           H
ATOM    262  CD  GLN A  19      22.760  69.600  53.350  1.00  0.00           C
ATOM    263  OE1 GLN A  19      22.340  70.580  53.950  1.00  0.00           O
ATOM    264  NE2 GLN A  19      23.300  68.580  54.040  1.00  0.00           N
ATOM    265 1HE2 GLN A  19      23.030  68.550  55.000  1.00  0.00           H
ATOM    266 2HE2 GLN A  19      23.850  67.880  53.600  1.00  0.00           H
ATOM    267  C   GLN A  19      21.440  68.480  49.310  1.00  0.00           C
ATOM    268  O   GLN A  19      21.370  69.650  49.020  1.00  0.00           O
ATOM    269  N   VAL A  20      20.290  67.790  49.340  1.00  0.00           N
ATOM    270  HN  VAL A  20      20.300  66.840  49.650  1.00  0.00           H
ATOM    271  CA  VAL A  20      19.000  68.490  49.300  1.00  0.00           C
ATOM    272  HA  VAL A  20      19.190  69.550  49.400  1.00  0.00           H
ATOM    273  CB  VAL A  20      18.130  68.170  48.080  1.00  0.00           C
ATOM    274  HB  VAL A  20      17.900  67.090  47.990  1.00  0.00           H
ATOM    275  CG1 VAL A  20      16.710  68.810  48.070  1.00  0.00           C
ATOM    276 1HG1 VAL A  20      16.880  69.810  48.540  1.00  0.00           H
ATOM    277 2HG1 VAL A  20      16.060  68.220  48.750  1.00  0.00           H
ATOM    278 3HG1 VAL A  20      16.250  68.940  47.080  1.00  0.00           H
ATOM    279  CG2 VAL A  20      18.970  68.720  46.840  1.00  0.00           C
ATOM    280 1HG2 VAL A  20      18.500  68.220  45.960  1.00  0.00           H
ATOM    281 2HG2 VAL A  20      20.080  68.600  46.860  1.00  0.00           H
ATOM    282 3HG2 VAL A  20      18.840  69.820  46.890  1.00  0.00           H
ATOM    283  C   VAL A  20      18.300  68.150  50.650  1.00  0.00           C
ATOM    284  O   VAL A  20      18.160  66.950  50.920  1.00  0.00           O
ATOM    285  N   THR A  21      17.820  69.150  51.410  1.00  0.00           N
ATOM    286  HN  THR A  21      17.880  70.080  51.050  1.00  0.00           H
ATOM    287  CA  THR A  21      16.940  69.030  52.640  1.00  0.00           C
ATOM    288  HA  THR A  21      16.780  67.990  52.870  1.00  0.00           H
ATOM    289  CB  THR A  21      17.460  69.710  53.900  1.00  0.00           C
ATOM    290  HB  THR A  21      17.460  70.790  53.670  1.00  0.00           H
ATOM    291  OG1 THR A  21      18.850  69.390  54.190  1.00  0.00           O
ATOM    292  HG1 THR A  21      18.770  68.670  54.810  1.00  0.00           H
ATOM    293  CG2 THR A  21      16.740  69.570  55.250  1.00  0.00           C
ATOM    294 1HG2 THR A  21      16.490  68.530  55.540  1.00  0.00           H
ATOM    295 2HG2 THR A  21      15.770  70.130  55.270  1.00  0.00           H
ATOM    296 3HG2 THR A  21      17.310  70.020  56.090  1.00  0.00           H
ATOM    297  C   THR A  21      15.540  69.560  52.300  1.00  0.00           C
ATOM    298  O   THR A  21      15.260  70.520  51.590  1.00  0.00           O
ATOM    299  N   CYS A  22      14.550  68.830  52.800  1.00  0.00           N
ATOM    300  HN  CYS A  22      14.750  68.030  53.350  1.00  0.00           H
ATOM    301  CA  CYS A  22      13.120  69.160  52.750  1.00  0.00           C
ATOM    302  HA  CYS A  22      13.060  70.220  52.960  1.00  0.00           H
ATOM    303  CB  CYS A  22      12.360  68.930  51.400  1.00  0.00           C
ATOM    304  HB1 CYS A  22      12.820  69.560  50.610  1.00  0.00           H
ATOM    305  HB2 CYS A  22      11.270  69.160  51.410  1.00  0.00           H
ATOM    306  SG  CYS A  22      12.460  67.170  50.770  1.00  0.00           S
ATOM    307  HG1 CYS A  22      13.690  67.310  50.270  1.00  0.00           H
ATOM    308  C   CYS A  22      12.430  68.420  53.860  1.00  0.00           C
ATOM    309  O   CYS A  22      12.610  67.250  54.000  1.00  0.00           O
ATOM    310  N   GLY A  23      11.710  69.160  54.730  1.00  0.00           N
ATOM    311  HN  GLY A  23      11.570  70.130  54.530  1.00  0.00           H
ATOM    312  CA  GLY A  23      11.380  68.810  56.130  1.00  0.00           C
ATOM    313  HA1 GLY A  23      10.670  68.000  56.030  1.00  0.00           H
ATOM    314  HA2 GLY A  23      11.050  69.660  56.700  1.00  0.00           H
ATOM    315  C   GLY A  23      12.630  68.260  56.850  1.00  0.00           C
ATOM    316  O   GLY A  23      13.710  68.890  56.720  1.00  0.00           O
ATOM    317  N   SER A  24      12.440  67.220  57.720  1.00  0.00           N
ATOM    318  HN  SER A  24      11.540  66.810  57.770  1.00  0.00           H
ATOM    319  CA  SER A  24      13.520  66.710  58.500  1.00  0.00           C
ATOM    320  HA  SER A  24      14.040  67.570  58.900  1.00  0.00           H
ATOM    321  CB  SER A  24      12.870  66.000  59.750  1.00  0.00           C
ATOM    322  HB1 SER A  24      13.550  65.390  60.390  1.00  0.00           H
ATOM    323  HB2 SER A  24      12.010  65.470  59.280  1.00  0.00           H
ATOM    324  OG  SER A  24      12.280  66.970  60.630  1.00  0.00           O
ATOM    325  HG1 SER A  24      11.630  67.340  60.040  1.00  0.00           H
ATOM    326  C   SER A  24      14.410  65.710  57.740  1.00  0.00           C
ATOM    327  O   SER A  24      15.400  65.260  58.280  1.00  0.00           O
ATOM    328  N   MET A  25      14.050  65.300  56.480  1.00  0.00           N
ATOM    329  HN  MET A  25      13.300  65.800  56.050  1.00  0.00           H
ATOM    330  CA  MET A  25      14.790  64.400  55.670  1.00  0.00           C
ATOM    331  HA  MET A  25      15.240  63.630  56.290  1.00  0.00           H
ATOM    332  CB  MET A  25      13.900  63.750  54.560  1.00  0.00           C
ATOM    333  HB1 MET A  25      14.530  63.140  53.870  1.00  0.00           H
ATOM    334  HB2 MET A  25      13.600  64.610  53.920  1.00  0.00           H
ATOM    335  CG  MET A  25      12.720  62.900  55.110  1.00  0.00           C
ATOM    336  HG1 MET A  25      12.240  62.460  54.210  1.00  0.00           H
ATOM    337  HG2 MET A  25      11.970  63.580  55.560  1.00  0.00           H
ATOM    338  SD  MET A  25      13.070  61.550  56.310  1.00  0.00           S
ATOM    339  CE  MET A  25      13.610  60.390  55.090  1.00  0.00           C
ATOM    340  HE1 MET A  25      14.620  60.500  54.640  1.00  0.00           H
ATOM    341  HE2 MET A  25      13.040  60.250  54.140  1.00  0.00           H
ATOM    342  HE3 MET A  25      13.600  59.320  55.390  1.00  0.00           H
ATOM    343  C   MET A  25      15.900  65.130  54.970  1.00  0.00           C
ATOM    344  O   MET A  25      15.710  66.230  54.440  1.00  0.00           O
ATOM    345  N   THR A  26      17.130  64.460  54.900  1.00  0.00           N
ATOM    346  HN  THR A  26      17.370  63.620  55.380  1.00  0.00           H
ATOM    347  CA  THR A  26      18.240  65.050  54.090  1.00  0.00           C
ATOM    348  HA  THR A  26      17.900  65.740  53.330  1.00  0.00           H
ATOM    349  CB  THR A  26      19.280  65.820  54.910  1.00  0.00           C
ATOM    350  HB  THR A  26      19.670  65.290  55.810  1.00  0.00           H
ATOM    351  OG1 THR A  26      18.690  67.020  55.380  1.00  0.00           O
ATOM    352  HG1 THR A  26      17.770  66.820  55.530  1.00  0.00           H
ATOM    353  CG2 THR A  26      20.400  66.230  53.970  1.00  0.00           C
ATOM    354 1HG2 THR A  26      21.060  66.940  54.510  1.00  0.00           H
ATOM    355 2HG2 THR A  26      19.930  66.720  53.090  1.00  0.00           H
ATOM    356 3HG2 THR A  26      21.020  65.340  53.690  1.00  0.00           H
ATOM    357  C   THR A  26      19.000  63.880  53.490  1.00  0.00           C
ATOM    358  O   THR A  26      19.300  62.890  54.190  1.00  0.00           O
ATOM    359  N   LEU A  27      19.170  64.050  52.230  1.00  0.00           N
ATOM    360  HN  LEU A  27      18.740  64.810  51.750  1.00  0.00           H
ATOM    361  CA  LEU A  27      19.710  63.080  51.300  1.00  0.00           C
ATOM    362  HA  LEU A  27      20.460  62.480  51.790  1.00  0.00           H
ATOM    363  CB  LEU A  27      18.620  62.210  50.690  1.00  0.00           C
ATOM    364  HB1 LEU A  27      19.030  61.460  49.980  1.00  0.00           H
ATOM    365  HB2 LEU A  27      17.930  62.880  50.130  1.00  0.00           H
ATOM    366  CG  LEU A  27      17.930  61.340  51.720  1.00  0.00           C
ATOM    367  HG  LEU A  27      17.420  61.950  52.490  1.00  0.00           H
ATOM    368  CD1 LEU A  27      16.770  60.580  51.040  1.00  0.00           C
ATOM    369 1HD1 LEU A  27      16.280  59.850  51.720  1.00  0.00           H
ATOM    370 2HD1 LEU A  27      17.140  60.070  50.120  1.00  0.00           H
ATOM    371 3HD1 LEU A  27      15.960  61.280  50.770  1.00  0.00           H
ATOM    372  CD2 LEU A  27      18.790  60.240  52.310  1.00  0.00           C
ATOM    373 1HD2 LEU A  27      18.120  59.410  52.640  1.00  0.00           H
ATOM    374 2HD2 LEU A  27      19.370  60.700  53.140  1.00  0.00           H
ATOM    375 3HD2 LEU A  27      19.490  59.870  51.540  1.00  0.00           H
ATOM    376  C   LEU A  27      20.590  63.840  50.240  1.00  0.00           C
ATOM    377  O   LEU A  27      20.570  65.090  50.240  1.00  0.00           O
ATOM    378  N   ASN A  28      21.450  63.150  49.410  1.00  0.00           N
ATOM    379  HN  ASN A  28      21.450  62.160  49.300  1.00  0.00           H
ATOM    380  CA  ASN A  28      22.460  63.780  48.530  1.00  0.00           C
ATOM    381  HA  ASN A  28      22.770  64.750  48.870  1.00  0.00           H
ATOM    382  CB  ASN A  28      23.680  62.900  48.310  1.00  0.00           C
ATOM    383  HB1 ASN A  28      24.530  63.330  47.740  1.00  0.00           H
ATOM    384  HB2 ASN A  28      23.410  61.960  47.780  1.00  0.00           H
ATOM    385  CG  ASN A  28      24.210  62.390  49.660  1.00  0.00           C
ATOM    386  OD1 ASN A  28      25.100  63.000  50.230  1.00  0.00           O
ATOM    387  ND2 ASN A  28      23.660  61.250  50.160  1.00  0.00           N
ATOM    388 1HD2 ASN A  28      22.980  60.710  49.670  1.00  0.00           H
ATOM    389 2HD2 ASN A  28      24.060  60.920  51.010  1.00  0.00           H
ATOM    390  C   ASN A  28      21.860  64.160  47.190  1.00  0.00           C
ATOM    391  O   ASN A  28      20.780  63.800  46.790  1.00  0.00           O
ATOM    392  N   GLY A  29      22.610  64.960  46.470  1.00  0.00           N
ATOM    393  HN  GLY A  29      23.480  65.410  46.670  1.00  0.00           H
ATOM    394  CA  GLY A  29      22.170  65.180  45.110  1.00  0.00           C
ATOM    395  HA1 GLY A  29      21.360  65.890  45.220  1.00  0.00           H
ATOM    396  HA2 GLY A  29      21.850  64.230  44.710  1.00  0.00           H
ATOM    397  C   GLY A  29      23.340  65.750  44.300  1.00  0.00           C
ATOM    398  O   GLY A  29      24.370  66.200  44.860  1.00  0.00           O
ATOM    399  N   LEU A  30      23.180  65.780  42.970  1.00  0.00           N
ATOM    400  HN  LEU A  30      22.420  65.430  42.440  1.00  0.00           H
ATOM    401  CA  LEU A  30      24.220  66.100  42.060  1.00  0.00           C
ATOM    402  HA  LEU A  30      25.180  66.100  42.560  1.00  0.00           H
ATOM    403  CB  LEU A  30      24.390  65.080  40.920  1.00  0.00           C
ATOM    404  HB1 LEU A  30      23.480  65.020  40.280  1.00  0.00           H
ATOM    405  HB2 LEU A  30      24.380  64.100  41.440  1.00  0.00           H
ATOM    406  CG  LEU A  30      25.660  65.370  40.050  1.00  0.00           C
ATOM    407  HG  LEU A  30      25.630  66.450  39.780  1.00  0.00           H
ATOM    408  CD1 LEU A  30      26.950  64.990  40.830  1.00  0.00           C
ATOM    409 1HD1 LEU A  30      26.930  63.910  41.060  1.00  0.00           H
ATOM    410 2HD1 LEU A  30      26.830  65.530  41.790  1.00  0.00           H
ATOM    411 3HD1 LEU A  30      27.830  65.230  40.200  1.00  0.00           H
ATOM    412  CD2 LEU A  30      25.610  64.700  38.670  1.00  0.00           C
ATOM    413 1HD2 LEU A  30      25.210  63.660  38.760  1.00  0.00           H
ATOM    414 2HD2 LEU A  30      26.570  64.810  38.120  1.00  0.00           H
ATOM    415 3HD2 LEU A  30      24.810  65.240  38.120  1.00  0.00           H
ATOM    416  C   LEU A  30      23.880  67.400  41.380  1.00  0.00           C
ATOM    417  O   LEU A  30      22.850  67.520  40.780  1.00  0.00           O
ATOM    418  N   TRP A  31      24.690  68.440  41.490  1.00  0.00           N
ATOM    419  HN  TRP A  31      25.490  68.380  42.090  1.00  0.00           H
ATOM    420  CA  TRP A  31      24.450  69.690  40.910  1.00  0.00           C
ATOM    421  HA  TRP A  31      23.440  69.790  40.530  1.00  0.00           H
ATOM    422  CB  TRP A  31      24.620  70.780  41.960  1.00  0.00           C
ATOM    423  HB1 TRP A  31      25.640  70.700  42.390  1.00  0.00           H
ATOM    424  HB2 TRP A  31      23.830  70.620  42.730  1.00  0.00           H
ATOM    425  CG  TRP A  31      24.600  72.250  41.610  1.00  0.00           C
ATOM    426  CD1 TRP A  31      23.880  72.830  40.620  1.00  0.00           C
ATOM    427  HD1 TRP A  31      23.170  72.330  39.980  1.00  0.00           H
ATOM    428  NE1 TRP A  31      24.130  74.130  40.550  1.00  0.00           N
ATOM    429  HE1 TRP A  31      23.920  74.700  39.790  1.00  0.00           H
ATOM    430  CE2 TRP A  31      25.070  74.450  41.520  1.00  0.00           C
ATOM    431  CD2 TRP A  31      25.370  73.280  42.230  1.00  0.00           C
ATOM    432  CE3 TRP A  31      26.390  73.270  43.240  1.00  0.00           C
ATOM    433  HE3 TRP A  31      26.650  72.380  43.780  1.00  0.00           H
ATOM    434  CZ3 TRP A  31      26.970  74.480  43.570  1.00  0.00           C
ATOM    435  HZ3 TRP A  31      27.790  74.500  44.270  1.00  0.00           H
ATOM    436  CZ2 TRP A  31      25.600  75.680  42.010  1.00  0.00           C
ATOM    437  HZ2 TRP A  31      25.530  76.590  41.430  1.00  0.00           H
ATOM    438  CH2 TRP A  31      26.590  75.620  42.940  1.00  0.00           C
ATOM    439  HH2 TRP A  31      26.960  76.570  43.310  1.00  0.00           H
ATOM    440  C   TRP A  31      25.410  70.010  39.760  1.00  0.00           C
ATOM    441  O   TRP A  31      26.570  70.070  39.960  1.00  0.00           O
ATOM    442  N   LEU A  32      24.770  70.250  38.580  1.00  0.00           N
ATOM    443  HN  LEU A  32      23.810  70.150  38.340  1.00  0.00           H
ATOM    444  CA  LEU A  32      25.540  70.550  37.400  1.00  0.00           C
ATOM    445  HA  LEU A  32      26.580  70.710  37.630  1.00  0.00           H
ATOM    446  CB  LEU A  32      25.540  69.430  36.310  1.00  0.00           C
ATOM    447  HB1 LEU A  32      26.320  69.670  35.560  1.00  0.00           H
ATOM    448  HB2 LEU A  32      24.610  69.320  35.710  1.00  0.00           H
ATOM    449  CG  LEU A  32      25.960  68.020  36.860  1.00  0.00           C
ATOM    450  HG  LEU A  32      25.330  67.810  37.750  1.00  0.00           H
ATOM    451  CD1 LEU A  32      25.770  66.900  35.790  1.00  0.00           C
ATOM    452 1HD1 LEU A  32      24.890  67.130  35.140  1.00  0.00           H
ATOM    453 2HD1 LEU A  32      25.600  65.890  36.220  1.00  0.00           H
ATOM    454 3HD1 LEU A  32      26.590  66.820  35.050  1.00  0.00           H
ATOM    455  CD2 LEU A  32      27.410  67.960  37.280  1.00  0.00           C
ATOM    456 1HD2 LEU A  32      27.630  68.760  38.020  1.00  0.00           H
ATOM    457 2HD2 LEU A  32      28.210  67.960  36.520  1.00  0.00           H
ATOM    458 3HD2 LEU A  32      27.640  67.040  37.850  1.00  0.00           H
ATOM    459  C   LEU A  32      24.940  71.780  36.750  1.00  0.00           C
ATOM    460  O   LEU A  32      23.760  71.810  36.410  1.00  0.00           O
ATOM    461  N   ASP A  33      25.800  72.810  36.580  1.00  0.00           N
ATOM    462  HN  ASP A  33      26.750  72.710  36.860  1.00  0.00           H
ATOM    463  CA  ASP A  33      25.470  74.110  36.100  1.00  0.00           C
ATOM    464  HA  ASP A  33      26.320  74.750  36.280  1.00  0.00           H
ATOM    465  CB  ASP A  33      25.100  74.150  34.560  1.00  0.00           C
ATOM    466  HB1 ASP A  33      25.090  75.220  34.260  1.00  0.00           H
ATOM    467  HB2 ASP A  33      24.200  73.540  34.350  1.00  0.00           H
ATOM    468  CG  ASP A  33      26.340  73.660  33.830  1.00  0.00           C
ATOM    469  OD1 ASP A  33      27.460  73.670  34.410  1.00  0.00           O
ATOM    470  OD2 ASP A  33      26.280  73.500  32.590  1.00  0.00           O
ATOM    471  C   ASP A  33      24.470  74.730  37.010  1.00  0.00           C
ATOM    472  O   ASP A  33      24.720  75.190  38.080  1.00  0.00           O
ATOM    473  N   ASN A  34      23.200  74.650  36.560  1.00  0.00           N
ATOM    474  HN  ASN A  34      22.910  74.290  35.680  1.00  0.00           H
ATOM    475  CA  ASN A  34      22.090  75.220  37.330  1.00  0.00           C
ATOM    476  HA  ASN A  34      22.460  75.600  38.270  1.00  0.00           H
ATOM    477  CB  ASN A  34      21.420  76.350  36.560  1.00  0.00           C
ATOM    478  HB1 ASN A  34      20.530  76.850  37.010  1.00  0.00           H
ATOM    479  HB2 ASN A  34      21.090  76.120  35.520  1.00  0.00           H
ATOM    480  CG  ASN A  34      22.430  77.440  36.310  1.00  0.00           C
ATOM    481  OD1 ASN A  34      23.360  77.430  35.490  1.00  0.00           O
ATOM    482  ND2 ASN A  34      22.250  78.490  37.170  1.00  0.00           N
ATOM    483 1HD2 ASN A  34      23.030  79.110  37.310  1.00  0.00           H
ATOM    484 2HD2 ASN A  34      21.550  78.500  37.880  1.00  0.00           H
ATOM    485  C   ASN A  34      21.160  74.110  37.680  1.00  0.00           C
ATOM    486  O   ASN A  34      20.090  74.430  38.160  1.00  0.00           O
ATOM    487  N   THR A  35      21.510  72.840  37.510  1.00  0.00           N
ATOM    488  HN  THR A  35      22.430  72.650  37.150  1.00  0.00           H
ATOM    489  CA  THR A  35      20.520  71.760  37.690  1.00  0.00           C
ATOM    490  HA  THR A  35      19.560  72.180  37.940  1.00  0.00           H
ATOM    491  CB  THR A  35      20.350  71.010  36.340  1.00  0.00           C
ATOM    492  HB  THR A  35      21.310  70.600  35.950  1.00  0.00           H
ATOM    493  OG1 THR A  35      19.700  71.840  35.430  1.00  0.00           O
ATOM    494  HG1 THR A  35      20.430  72.280  34.980  1.00  0.00           H
ATOM    495  CG2 THR A  35      19.420  69.830  36.580  1.00  0.00           C
ATOM    496 1HG2 THR A  35      18.890  69.580  35.630  1.00  0.00           H
ATOM    497 2HG2 THR A  35      18.570  70.100  37.240  1.00  0.00           H
ATOM    498 3HG2 THR A  35      19.950  68.910  36.910  1.00  0.00           H
ATOM    499  C   THR A  35      20.880  70.720  38.710  1.00  0.00           C
ATOM    500  O   THR A  35      22.010  70.160  38.640  1.00  0.00           O
ATOM    501  N   VAL A  36      20.030  70.470  39.690  1.00  0.00           N
ATOM    502  HN  VAL A  36      19.080  70.760  39.700  1.00  0.00           H
ATOM    503  CA  VAL A  36      20.250  69.430  40.690  1.00  0.00           C
ATOM    504  HA  VAL A  36      21.260  69.060  40.650  1.00  0.00           H
ATOM    505  CB  VAL A  36      19.970  70.000  42.070  1.00  0.00           C
ATOM    506  HB  VAL A  36      18.910  70.320  42.110  1.00  0.00           H
ATOM    507  CG1 VAL A  36      20.200  69.000  43.250  1.00  0.00           C
ATOM    508 1HG1 VAL A  36      20.410  69.440  44.240  1.00  0.00           H
ATOM    509 2HG1 VAL A  36      21.150  68.460  43.050  1.00  0.00           H
ATOM    510 3HG1 VAL A  36      19.380  68.260  43.390  1.00  0.00           H
ATOM    511  CG2 VAL A  36      20.860  71.260  42.180  1.00  0.00           C
ATOM    512 1HG2 VAL A  36      20.760  71.750  43.170  1.00  0.00           H
ATOM    513 2HG2 VAL A  36      20.690  71.970  41.350  1.00  0.00           H
ATOM    514 3HG2 VAL A  36      21.940  71.140  41.920  1.00  0.00           H
ATOM    515  C   VAL A  36      19.280  68.240  40.530  1.00  0.00           C
ATOM    516  O   VAL A  36      18.130  68.460  40.430  1.00  0.00           O
ATOM    517  N   TRP A  37      19.790  67.030  40.470  1.00  0.00           N
ATOM    518  HN  TRP A  37      20.770  66.870  40.590  1.00  0.00           H
ATOM    519  CA  TRP A  37      18.920  65.860  40.480  1.00  0.00           C
ATOM    520  HA  TRP A  37      17.900  66.020  40.160  1.00  0.00           H
ATOM    521  CB  TRP A  37      19.490  64.730  39.440  1.00  0.00           C
ATOM    522  HB1 TRP A  37      19.080  63.710  39.590  1.00  0.00           H
ATOM    523  HB2 TRP A  37      20.530  64.530  39.760  1.00  0.00           H
ATOM    524  CG  TRP A  37      19.450  65.160  38.010  1.00  0.00           C
ATOM    525  CD1 TRP A  37      18.590  64.700  37.040  1.00  0.00           C
ATOM    526  HD1 TRP A  37      17.810  64.000  37.300  1.00  0.00           H
ATOM    527  NE1 TRP A  37      18.950  65.300  35.850  1.00  0.00           N
ATOM    528  HE1 TRP A  37      18.500  65.220  34.990  1.00  0.00           H
ATOM    529  CE2 TRP A  37      20.070  65.970  35.990  1.00  0.00           C
ATOM    530  CD2 TRP A  37      20.420  65.990  37.370  1.00  0.00           C
ATOM    531  CE3 TRP A  37      21.590  66.590  37.850  1.00  0.00           C
ATOM    532  HE3 TRP A  37      21.850  66.480  38.890  1.00  0.00           H
ATOM    533  CZ3 TRP A  37      22.320  67.360  36.940  1.00  0.00           C
ATOM    534  HZ3 TRP A  37      23.180  67.860  37.360  1.00  0.00           H
ATOM    535  CZ2 TRP A  37      20.780  66.740  35.110  1.00  0.00           C
ATOM    536  HZ2 TRP A  37      20.520  66.770  34.060  1.00  0.00           H
ATOM    537  CH2 TRP A  37      21.960  67.410  35.560  1.00  0.00           C
ATOM    538  HH2 TRP A  37      22.710  67.930  34.990  1.00  0.00           H
ATOM    539  C   TRP A  37      19.060  65.390  41.900  1.00  0.00           C
ATOM    540  O   TRP A  37      20.130  65.350  42.460  1.00  0.00           O
ATOM    541  N   CYS A  38      17.880  65.040  42.530  1.00  0.00           N
ATOM    542  HN  CYS A  38      16.950  65.050  42.170  1.00  0.00           H
ATOM    543  CA  CYS A  38      17.800  64.240  43.750  1.00  0.00           C
ATOM    544  HA  CYS A  38      18.780  63.820  43.910  1.00  0.00           H
ATOM    545  CB  CYS A  38      17.460  65.160  44.990  1.00  0.00           C
ATOM    546  HB1 CYS A  38      16.400  65.490  44.890  1.00  0.00           H
ATOM    547  HB2 CYS A  38      18.210  65.980  44.980  1.00  0.00           H
ATOM    548  SG  CYS A  38      17.520  64.480  46.650  1.00  0.00           S
ATOM    549  HG1 CYS A  38      18.840  64.460  46.710  1.00  0.00           H
ATOM    550  C   CYS A  38      16.820  63.130  43.560  1.00  0.00           C
ATOM    551  O   CYS A  38      15.830  63.200  42.880  1.00  0.00           O
ATOM    552  N   PRO A  39      17.110  61.910  44.040  1.00  0.00           N
ATOM    553  CD  PRO A  39      18.340  61.540  44.760  1.00  0.00           C
ATOM    554  HD1 PRO A  39      18.420  62.100  45.710  1.00  0.00           H
ATOM    555  HD2 PRO A  39      19.250  61.750  44.150  1.00  0.00           H
ATOM    556  CA  PRO A  39      16.030  60.910  44.340  1.00  0.00           C
ATOM    557  HA  PRO A  39      15.760  60.550  43.350  1.00  0.00           H
ATOM    558  CB  PRO A  39      16.680  59.900  45.280  1.00  0.00           C
ATOM    559  HB1 PRO A  39      16.360  58.840  45.210  1.00  0.00           H
ATOM    560  HB2 PRO A  39      16.510  60.160  46.340  1.00  0.00           H
ATOM    561  CG  PRO A  39      18.200  60.060  45.100  1.00  0.00           C
ATOM    562  HG1 PRO A  39      18.650  59.780  46.080  1.00  0.00           H
ATOM    563  HG2 PRO A  39      18.670  59.510  44.260  1.00  0.00           H
ATOM    564  C   PRO A  39      14.680  61.440  44.860  1.00  0.00           C
ATOM    565  O   PRO A  39      14.660  62.060  45.930  1.00  0.00           O
ATOM    566  N   ARG A  40      13.500  61.060  44.220  1.00  0.00           N
ATOM    567  HN  ARG A  40      13.490  60.510  43.380  1.00  0.00           H
ATOM    568  CA  ARG A  40      12.300  61.770  44.570  1.00  0.00           C
ATOM    569  HA  ARG A  40      12.380  62.840  44.650  1.00  0.00           H
ATOM    570  CB  ARG A  40      11.290  61.440  43.390  1.00  0.00           C
ATOM    571  HB1 ARG A  40      11.820  61.660  42.440  1.00  0.00           H
ATOM    572  HB2 ARG A  40      10.460  62.170  43.490  1.00  0.00           H
ATOM    573  CG  ARG A  40      10.870  59.980  43.190  1.00  0.00           C
ATOM    574  HG1 ARG A  40      10.510  59.610  44.180  1.00  0.00           H
ATOM    575  HG2 ARG A  40      11.770  59.390  42.920  1.00  0.00           H
ATOM    576  CD  ARG A  40       9.780  59.730  42.100  1.00  0.00           C
ATOM    577  HD1 ARG A  40      10.100  60.060  41.090  1.00  0.00           H
ATOM    578  HD2 ARG A  40       8.880  60.260  42.480  1.00  0.00           H
ATOM    579  NE  ARG A  40       9.450  58.280  42.210  1.00  0.00           N
ATOM    580  HE  ARG A  40       9.920  57.680  42.860  1.00  0.00           H
ATOM    581  CZ  ARG A  40       8.490  57.690  41.500  1.00  0.00           C
ATOM    582  NH1 ARG A  40       7.880  58.260  40.460  1.00  0.00           N
ATOM    583 1HH1 ARG A  40       7.920  59.250  40.400  1.00  0.00           H
ATOM    584 2HH1 ARG A  40       7.180  57.740  39.980  1.00  0.00           H
ATOM    585  NH2 ARG A  40       8.300  56.460  41.770  1.00  0.00           N
ATOM    586 1HH2 ARG A  40       7.570  55.870  41.430  1.00  0.00           H
ATOM    587 2HH2 ARG A  40       9.050  56.110  42.330  1.00  0.00           H
ATOM    588  C   ARG A  40      11.760  61.360  45.970  1.00  0.00           C
ATOM    589  O   ARG A  40      11.030  62.170  46.520  1.00  0.00           O
ATOM    590  N   HSP A  41      12.190  60.190  46.520  1.00  0.00           N
ATOM    591  HN  HSP A  41      12.610  59.600  45.830  1.00  0.00           H
ATOM    592  CA  HSP A  41      11.800  59.660  47.830  1.00  0.00           C
ATOM    593  HA  HSP A  41      10.720  59.640  47.860  1.00  0.00           H
ATOM    594  CB  HSP A  41      12.270  58.190  48.140  1.00  0.00           C
ATOM    595  HB1 HSP A  41      11.950  57.740  47.180  1.00  0.00           H
ATOM    596  HB2 HSP A  41      11.710  57.790  49.010  1.00  0.00           H
ATOM    597  CD2 HSP A  41      14.870  57.880  47.430  1.00  0.00           C
ATOM    598  HD2 HSP A  41      14.810  57.780  46.360  1.00  0.00           H
ATOM    599  CG  HSP A  41      13.880  58.090  48.300  1.00  0.00           C
ATOM    600  NE2 HSP A  41      16.010  57.510  48.100  1.00  0.00           N
ATOM    601  HE2 HSP A  41      16.780  57.010  47.700  1.00  0.00           H
ATOM    602  ND1 HSP A  41      14.520  57.960  49.530  1.00  0.00           N
ATOM    603  HD1 HSP A  41      14.030  58.150  50.380  1.00  0.00           H
ATOM    604  CE1 HSP A  41      15.760  57.570  49.380  1.00  0.00           C
ATOM    605  HE1 HSP A  41      16.410  57.280  50.180  1.00  0.00           H
ATOM    606  C   HSP A  41      12.280  60.470  49.060  1.00  0.00           C
ATOM    607  O   HSP A  41      11.950  60.170  50.210  1.00  0.00           O
ATOM    608  N   VAL A  42      12.990  61.590  48.740  1.00  0.00           N
ATOM    609  HN  VAL A  42      13.250  61.840  47.810  1.00  0.00           H
ATOM    610  CA  VAL A  42      13.500  62.400  49.810  1.00  0.00           C
ATOM    611  HA  VAL A  42      13.870  61.780  50.620  1.00  0.00           H
ATOM    612  CB  VAL A  42      14.700  63.340  49.290  1.00  0.00           C
ATOM    613  HB  VAL A  42      15.460  62.650  48.860  1.00  0.00           H
ATOM    614  CG1 VAL A  42      14.320  64.470  48.330  1.00  0.00           C
ATOM    615 1HG1 VAL A  42      13.430  65.080  48.610  1.00  0.00           H
ATOM    616 2HG1 VAL A  42      14.120  64.000  47.340  1.00  0.00           H
ATOM    617 3HG1 VAL A  42      15.230  65.100  48.230  1.00  0.00           H
ATOM    618  CG2 VAL A  42      15.400  64.140  50.490  1.00  0.00           C
ATOM    619 1HG2 VAL A  42      16.340  64.620  50.130  1.00  0.00           H
ATOM    620 2HG2 VAL A  42      15.450  63.560  51.440  1.00  0.00           H
ATOM    621 3HG2 VAL A  42      14.690  64.980  50.680  1.00  0.00           H
ATOM    622  C   VAL A  42      12.400  63.240  50.390  1.00  0.00           C
ATOM    623  O   VAL A  42      12.640  63.750  51.450  1.00  0.00           O
ATOM    624  N   MET A  43      11.270  63.280  49.720  1.00  0.00           N
ATOM    625  HN  MET A  43      11.270  63.030  48.750  1.00  0.00           H
ATOM    626  CA  MET A  43      10.160  64.000  50.230  1.00  0.00           C
ATOM    627  HA  MET A  43      10.390  64.900  50.780  1.00  0.00           H
ATOM    628  CB  MET A  43       9.310  64.390  48.960  1.00  0.00           C
ATOM    629  HB1 MET A  43       8.350  64.800  49.330  1.00  0.00           H
ATOM    630  HB2 MET A  43       9.030  63.410  48.500  1.00  0.00           H
ATOM    631  CG  MET A  43      10.060  65.350  48.010  1.00  0.00           C
ATOM    632  HG1 MET A  43      10.830  64.710  47.520  1.00  0.00           H
ATOM    633  HG2 MET A  43      10.590  66.060  48.680  1.00  0.00           H
ATOM    634  SD  MET A  43       8.940  66.200  46.900  1.00  0.00           S
ATOM    635  CE  MET A  43       8.740  64.860  45.750  1.00  0.00           C
ATOM    636  HE1 MET A  43       8.120  65.170  44.880  1.00  0.00           H
ATOM    637  HE2 MET A  43       8.140  64.040  46.210  1.00  0.00           H
ATOM    638  HE3 MET A  43       9.720  64.560  45.320  1.00  0.00           H
ATOM    639  C   MET A  43       9.310  63.150  51.170  1.00  0.00           C
ATOM    640  O   MET A  43       8.220  63.510  51.630  1.00  0.00           O
ATOM    641  N   CYS A  44       9.790  61.900  51.500  1.00  0.00           N
ATOM    642  HN  CYS A  44      10.740  61.660  51.310  1.00  0.00           H
ATOM    643  CA  CYS A  44       9.080  60.850  52.180  1.00  0.00           C
ATOM    644  HA  CYS A  44       8.080  61.180  52.430  1.00  0.00           H
ATOM    645  CB  CYS A  44       8.840  59.690  51.170  1.00  0.00           C
ATOM    646  HB1 CYS A  44       8.260  58.910  51.720  1.00  0.00           H
ATOM    647  HB2 CYS A  44       9.820  59.180  51.020  1.00  0.00           H
ATOM    648  SG  CYS A  44       8.070  60.270  49.570  1.00  0.00           S
ATOM    649  HG1 CYS A  44       9.200  60.310  48.880  1.00  0.00           H
ATOM    650  C   CYS A  44       9.790  60.260  53.340  1.00  0.00           C
ATOM    651  O   CYS A  44      10.760  59.460  53.130  1.00  0.00           O
ATOM    652  N   PRO A  45       9.510  60.430  54.630  1.00  0.00           N
ATOM    653  CD  PRO A  45       8.610  61.500  55.080  1.00  0.00           C
ATOM    654  HD1 PRO A  45       7.590  61.350  54.680  1.00  0.00           H
ATOM    655  HD2 PRO A  45       9.080  62.470  54.780  1.00  0.00           H
ATOM    656  CA  PRO A  45       9.700  59.400  55.650  1.00  0.00           C
ATOM    657  HA  PRO A  45      10.780  59.320  55.660  1.00  0.00           H
ATOM    658  CB  PRO A  45       8.970  59.930  56.880  1.00  0.00           C
ATOM    659  HB1 PRO A  45       9.620  59.860  57.780  1.00  0.00           H
ATOM    660  HB2 PRO A  45       7.970  59.480  57.030  1.00  0.00           H
ATOM    661  CG  PRO A  45       8.800  61.470  56.580  1.00  0.00           C
ATOM    662  HG1 PRO A  45       7.920  61.960  57.050  1.00  0.00           H
ATOM    663  HG2 PRO A  45       9.670  62.110  56.840  1.00  0.00           H
ATOM    664  C   PRO A  45       9.270  57.960  55.400  1.00  0.00           C
ATOM    665  O   PRO A  45       8.200  57.880  54.760  1.00  0.00           O
ATOM    666  N   ALA A  46      10.040  56.950  55.910  1.00  0.00           N
ATOM    667  HN  ALA A  46      10.720  57.260  56.560  1.00  0.00           H
ATOM    668  CA  ALA A  46       9.890  55.560  55.650  1.00  0.00           C
ATOM    669  HA  ALA A  46      10.360  55.490  54.680  1.00  0.00           H
ATOM    670  CB  ALA A  46      10.690  54.690  56.670  1.00  0.00           C
ATOM    671  HB1 ALA A  46      11.740  55.030  56.820  1.00  0.00           H
ATOM    672  HB2 ALA A  46      10.750  53.640  56.300  1.00  0.00           H
ATOM    673  HB3 ALA A  46      10.250  54.690  57.690  1.00  0.00           H
ATOM    674  C   ALA A  46       8.450  55.030  55.430  1.00  0.00           C
ATOM    675  O   ALA A  46       8.210  54.240  54.490  1.00  0.00           O
ATOM    676  N   ASP A  47       7.520  55.450  56.370  1.00  0.00           N
ATOM    677  HN  ASP A  47       8.020  55.940  57.080  1.00  0.00           H
ATOM    678  CA  ASP A  47       6.100  55.080  56.440  1.00  0.00           C
ATOM    679  HA  ASP A  47       6.070  54.000  56.460  1.00  0.00           H
ATOM    680  CB  ASP A  47       5.450  55.730  57.690  1.00  0.00           C
ATOM    681  HB1 ASP A  47       4.490  55.200  57.870  1.00  0.00           H
ATOM    682  HB2 ASP A  47       5.380  56.830  57.570  1.00  0.00           H
ATOM    683  CG  ASP A  47       6.290  55.480  58.890  1.00  0.00           C
ATOM    684  OD1 ASP A  47       6.640  54.270  59.090  1.00  0.00           O
ATOM    685  OD2 ASP A  47       6.560  56.380  59.690  1.00  0.00           O
ATOM    686  C   ASP A  47       5.300  55.650  55.240  1.00  0.00           C
ATOM    687  O   ASP A  47       4.370  55.000  54.680  1.00  0.00           O
ATOM    688  N   GLN A  48       5.710  56.850  54.810  1.00  0.00           N
ATOM    689  HN  GLN A  48       6.440  57.340  55.280  1.00  0.00           H
ATOM    690  CA  GLN A  48       5.060  57.450  53.730  1.00  0.00           C
ATOM    691  HA  GLN A  48       4.020  57.140  53.740  1.00  0.00           H
ATOM    692  CB  GLN A  48       5.210  58.980  53.900  1.00  0.00           C
ATOM    693  HB1 GLN A  48       5.040  59.570  52.970  1.00  0.00           H
ATOM    694  HB2 GLN A  48       6.160  59.320  54.360  1.00  0.00           H
ATOM    695  CG  GLN A  48       4.100  59.550  54.810  1.00  0.00           C
ATOM    696  HG1 GLN A  48       4.130  60.660  54.810  1.00  0.00           H
ATOM    697  HG2 GLN A  48       4.390  59.230  55.830  1.00  0.00           H
ATOM    698  CD  GLN A  48       2.640  59.270  54.450  1.00  0.00           C
ATOM    699  OE1 GLN A  48       1.970  58.570  55.240  1.00  0.00           O
ATOM    700  NE2 GLN A  48       2.120  59.780  53.300  1.00  0.00           N
ATOM    701 1HE2 GLN A  48       1.150  59.650  53.130  1.00  0.00           H
ATOM    702 2HE2 GLN A  48       2.690  60.250  52.630  1.00  0.00           H
ATOM    703  C   GLN A  48       5.540  56.910  52.440  1.00  0.00           C
ATOM    704  O   GLN A  48       4.730  56.860  51.480  1.00  0.00           O
ATOM    705  N   LEU A  49       6.750  56.360  52.410  1.00  0.00           N
ATOM    706  HN  LEU A  49       7.300  56.600  53.210  1.00  0.00           H
ATOM    707  CA  LEU A  49       7.210  55.610  51.280  1.00  0.00           C
ATOM    708  HA  LEU A  49       7.040  56.270  50.440  1.00  0.00           H
ATOM    709  CB  LEU A  49       8.860  55.460  51.320  1.00  0.00           C
ATOM    710  HB1 LEU A  49       8.980  54.650  52.070  1.00  0.00           H
ATOM    711  HB2 LEU A  49       9.310  56.340  51.830  1.00  0.00           H
ATOM    712  CG  LEU A  49       9.650  55.180  50.030  1.00  0.00           C
ATOM    713  HG  LEU A  49       9.290  54.180  49.720  1.00  0.00           H
ATOM    714  CD1 LEU A  49       9.250  56.160  48.910  1.00  0.00           C
ATOM    715 1HD1 LEU A  49       9.850  55.990  47.990  1.00  0.00           H
ATOM    716 2HD1 LEU A  49       9.330  57.210  49.260  1.00  0.00           H
ATOM    717 3HD1 LEU A  49       8.200  55.990  48.630  1.00  0.00           H
ATOM    718  CD2 LEU A  49      11.190  55.000  50.380  1.00  0.00           C
ATOM    719 1HD2 LEU A  49      11.520  55.850  51.010  1.00  0.00           H
ATOM    720 2HD2 LEU A  49      11.720  54.880  49.410  1.00  0.00           H
ATOM    721 3HD2 LEU A  49      11.200  54.030  50.910  1.00  0.00           H
ATOM    722  C   LEU A  49       6.520  54.260  50.970  1.00  0.00           C
ATOM    723  O   LEU A  49       7.000  53.530  50.100  1.00  0.00           O
ATOM    724  N   SER A  50       5.470  53.800  51.620  1.00  0.00           N
ATOM    725  HN  SER A  50       4.990  54.420  52.230  1.00  0.00           H
ATOM    726  CA  SER A  50       4.790  52.570  51.200  1.00  0.00           C
ATOM    727  HA  SER A  50       5.490  51.760  51.240  1.00  0.00           H
ATOM    728  CB  SER A  50       3.800  52.080  52.320  1.00  0.00           C
ATOM    729  HB1 SER A  50       3.020  52.850  52.510  1.00  0.00           H
ATOM    730  HB2 SER A  50       4.390  51.890  53.250  1.00  0.00           H
ATOM    731  OG  SER A  50       3.050  51.000  51.900  1.00  0.00           O
ATOM    732  HG1 SER A  50       2.470  50.680  52.590  1.00  0.00           H
ATOM    733  C   SER A  50       4.200  52.650  49.790  1.00  0.00           C
ATOM    734  O   SER A  50       4.470  51.780  48.950  1.00  0.00           O
ATOM    735  N   ASP A  51       3.530  53.810  49.490  1.00  0.00           N
ATOM    736  HN  ASP A  51       3.230  54.540  50.090  1.00  0.00           H
ATOM    737  CA  ASP A  51       3.140  54.060  48.070  1.00  0.00           C
ATOM    738  HA  ASP A  51       3.910  54.120  47.320  1.00  0.00           H
ATOM    739  CB  ASP A  51       2.050  53.020  47.590  1.00  0.00           C
ATOM    740  HB1 ASP A  51       1.110  53.130  48.170  1.00  0.00           H
ATOM    741  HB2 ASP A  51       2.400  51.970  47.690  1.00  0.00           H
ATOM    742  CG  ASP A  51       1.730  53.340  46.110  1.00  0.00           C
ATOM    743  OD1 ASP A  51       2.430  54.230  45.580  1.00  0.00           O
ATOM    744  OD2 ASP A  51       0.880  52.650  45.500  1.00  0.00           O
ATOM    745  C   ASP A  51       2.670  55.580  48.250  1.00  0.00           C
ATOM    746  O   ASP A  51       1.520  55.900  48.460  1.00  0.00           O
ATOM    747  N   PRO A  52       3.620  56.580  48.130  1.00  0.00           N
ATOM    748  CD  PRO A  52       5.070  56.360  47.850  1.00  0.00           C
ATOM    749  HD1 PRO A  52       5.240  55.680  46.990  1.00  0.00           H
ATOM    750  HD2 PRO A  52       5.460  55.890  48.770  1.00  0.00           H
ATOM    751  CA  PRO A  52       3.310  57.990  48.320  1.00  0.00           C
ATOM    752  HA  PRO A  52       2.730  58.220  49.210  1.00  0.00           H
ATOM    753  CB  PRO A  52       4.640  58.670  48.480  1.00  0.00           C
ATOM    754  HB1 PRO A  52       5.060  58.680  49.500  1.00  0.00           H
ATOM    755  HB2 PRO A  52       4.730  59.720  48.130  1.00  0.00           H
ATOM    756  CG  PRO A  52       5.640  57.730  47.680  1.00  0.00           C
ATOM    757  HG1 PRO A  52       5.540  57.900  46.580  1.00  0.00           H
ATOM    758  HG2 PRO A  52       6.690  57.800  48.030  1.00  0.00           H
ATOM    759  C   PRO A  52       2.610  58.590  47.090  1.00  0.00           C
ATOM    760  O   PRO A  52       2.910  58.170  45.950  1.00  0.00           O
ATOM    761  N   ASN A  53       1.750  59.650  47.200  1.00  0.00           N
ATOM    762  HN  ASN A  53       1.340  59.900  48.070  1.00  0.00           H
ATOM    763  CA  ASN A  53       1.280  60.270  45.950  1.00  0.00           C
ATOM    764  HA  ASN A  53       1.130  59.540  45.170  1.00  0.00           H
ATOM    765  CB  ASN A  53      -0.110  60.940  46.260  1.00  0.00           C
ATOM    766  HB1 ASN A  53      -0.350  61.380  45.270  1.00  0.00           H
ATOM    767  HB2 ASN A  53       0.070  61.690  47.060  1.00  0.00           H
ATOM    768  CG  ASN A  53      -1.080  59.820  46.670  1.00  0.00           C
ATOM    769  OD1 ASN A  53      -1.010  58.630  46.330  1.00  0.00           O
ATOM    770  ND2 ASN A  53      -1.960  60.090  47.680  1.00  0.00           N
ATOM    771 1HD2 ASN A  53      -2.370  59.300  48.140  1.00  0.00           H
ATOM    772 2HD2 ASN A  53      -1.980  61.050  47.940  1.00  0.00           H
ATOM    773  C   ASN A  53       2.180  61.390  45.630  1.00  0.00           C
ATOM    774  O   ASN A  53       1.950  62.530  46.060  1.00  0.00           O
ATOM    775  N   TYR A  54       3.210  61.130  44.830  1.00  0.00           N
ATOM    776  HN  TYR A  54       3.280  60.180  44.520  1.00  0.00           H
ATOM    777  CA  TYR A  54       4.210  62.110  44.450  1.00  0.00           C
ATOM    778  HA  TYR A  54       4.620  62.500  45.370  1.00  0.00           H
ATOM    779  CB  TYR A  54       5.330  61.490  43.620  1.00  0.00           C
ATOM    780  HB1 TYR A  54       5.830  62.220  42.950  1.00  0.00           H
ATOM    781  HB2 TYR A  54       4.780  60.900  42.860  1.00  0.00           H
ATOM    782  CG  TYR A  54       6.280  60.570  44.400  1.00  0.00           C
ATOM    783  CD1 TYR A  54       7.130  61.090  45.410  1.00  0.00           C
ATOM    784  HD1 TYR A  54       6.980  62.130  45.660  1.00  0.00           H
ATOM    785  CE1 TYR A  54       8.180  60.310  46.000  1.00  0.00           C
ATOM    786  HE1 TYR A  54       8.950  60.800  46.570  1.00  0.00           H
ATOM    787  CZ  TYR A  54       8.280  58.990  45.660  1.00  0.00           C
ATOM    788  OH  TYR A  54       9.390  58.150  46.160  1.00  0.00           O
ATOM    789  HH  TYR A  54       9.570  57.390  45.600  1.00  0.00           H
ATOM    790  CD2 TYR A  54       6.340  59.280  44.120  1.00  0.00           C
ATOM    791  HD2 TYR A  54       5.680  58.730  43.460  1.00  0.00           H
ATOM    792  CE2 TYR A  54       7.310  58.480  44.680  1.00  0.00           C
ATOM    793  HE2 TYR A  54       7.510  57.490  44.320  1.00  0.00           H
ATOM    794  C   TYR A  54       3.680  63.280  43.710  1.00  0.00           C
ATOM    795  O   TYR A  54       4.270  64.350  43.940  1.00  0.00           O
ATOM    796  N   ASP A  55       2.760  63.220  42.750  1.00  0.00           N
ATOM    797  HN  ASP A  55       2.330  62.330  42.620  1.00  0.00           H
ATOM    798  CA  ASP A  55       2.230  64.420  42.060  1.00  0.00           C
ATOM    799  HA  ASP A  55       2.990  64.930  41.490  1.00  0.00           H
ATOM    800  CB  ASP A  55       1.150  63.950  41.090  1.00  0.00           C
ATOM    801  HB1 ASP A  55       0.790  64.890  40.620  1.00  0.00           H
ATOM    802  HB2 ASP A  55       0.340  63.530  41.720  1.00  0.00           H
ATOM    803  CG  ASP A  55       1.590  63.080  39.970  1.00  0.00           C
ATOM    804  OD1 ASP A  55       2.810  63.160  39.530  1.00  0.00           O
ATOM    805  OD2 ASP A  55       0.770  62.390  39.310  1.00  0.00           O
ATOM    806  C   ASP A  55       1.700  65.410  43.020  1.00  0.00           C
ATOM    807  O   ASP A  55       2.090  66.550  43.020  1.00  0.00           O
ATOM    808  N   ALA A  56       0.760  65.010  43.980  1.00  0.00           N
ATOM    809  HN  ALA A  56       0.510  64.040  44.000  1.00  0.00           H
ATOM    810  CA  ALA A  56       0.440  65.960  45.050  1.00  0.00           C
ATOM    811  HA  ALA A  56      -0.080  66.790  44.600  1.00  0.00           H
ATOM    812  CB  ALA A  56      -0.780  65.470  45.830  1.00  0.00           C
ATOM    813  HB1 ALA A  56      -1.330  66.240  46.410  1.00  0.00           H
ATOM    814  HB2 ALA A  56      -0.480  64.620  46.480  1.00  0.00           H
ATOM    815  HB3 ALA A  56      -1.480  64.950  45.140  1.00  0.00           H
ATOM    816  C   ALA A  56       1.520  66.410  45.930  1.00  0.00           C
ATOM    817  O   ALA A  56       1.740  67.610  46.170  1.00  0.00           O
ATOM    818  N   LEU A  57       2.420  65.470  46.350  1.00  0.00           N
ATOM    819  HN  LEU A  57       2.310  64.490  46.220  1.00  0.00           H
ATOM    820  CA  LEU A  57       3.580  65.810  47.170  1.00  0.00           C
ATOM    821  HA  LEU A  57       3.150  66.130  48.100  1.00  0.00           H
ATOM    822  CB  LEU A  57       4.440  64.530  47.320  1.00  0.00           C
ATOM    823  HB1 LEU A  57       4.950  64.250  46.380  1.00  0.00           H
ATOM    824  HB2 LEU A  57       3.770  63.660  47.490  1.00  0.00           H
ATOM    825  CG  LEU A  57       5.400  64.540  48.550  1.00  0.00           C
ATOM    826  HG  LEU A  57       6.240  65.220  48.290  1.00  0.00           H
ATOM    827  CD1 LEU A  57       4.740  64.980  49.890  1.00  0.00           C
ATOM    828 1HD1 LEU A  57       5.470  64.630  50.660  1.00  0.00           H
ATOM    829 2HD1 LEU A  57       3.860  64.330  50.090  1.00  0.00           H
ATOM    830 3HD1 LEU A  57       4.420  66.030  50.050  1.00  0.00           H
ATOM    831  CD2 LEU A  57       5.950  63.080  48.810  1.00  0.00           C
ATOM    832 1HD2 LEU A  57       5.220  62.250  48.720  1.00  0.00           H
ATOM    833 2HD2 LEU A  57       6.530  63.010  49.760  1.00  0.00           H
ATOM    834 3HD2 LEU A  57       6.720  62.930  48.020  1.00  0.00           H
ATOM    835  C   LEU A  57       4.470  66.910  46.580  1.00  0.00           C
ATOM    836  O   LEU A  57       5.000  67.850  47.220  1.00  0.00           O
ATOM    837  N   LEU A  58       4.670  66.810  45.280  1.00  0.00           N
ATOM    838  HN  LEU A  58       4.320  65.960  44.890  1.00  0.00           H
ATOM    839  CA  LEU A  58       5.550  67.660  44.430  1.00  0.00           C
ATOM    840  HA  LEU A  58       6.560  67.620  44.800  1.00  0.00           H
ATOM    841  CB  LEU A  58       5.690  66.940  43.030  1.00  0.00           C
ATOM    842  HB1 LEU A  58       4.800  66.460  42.570  1.00  0.00           H
ATOM    843  HB2 LEU A  58       6.320  66.050  43.270  1.00  0.00           H
ATOM    844  CG  LEU A  58       6.240  67.750  41.770  1.00  0.00           C
ATOM    845  HG  LEU A  58       5.730  68.730  41.860  1.00  0.00           H
ATOM    846  CD1 LEU A  58       7.780  68.030  41.890  1.00  0.00           C
ATOM    847 1HD1 LEU A  58       8.120  68.430  42.870  1.00  0.00           H
ATOM    848 2HD1 LEU A  58       8.030  68.780  41.100  1.00  0.00           H
ATOM    849 3HD1 LEU A  58       8.360  67.080  41.760  1.00  0.00           H
ATOM    850  CD2 LEU A  58       5.920  67.230  40.400  1.00  0.00           C
ATOM    851 1HD2 LEU A  58       4.810  67.200  40.370  1.00  0.00           H
ATOM    852 2HD2 LEU A  58       6.250  66.180  40.300  1.00  0.00           H
ATOM    853 3HD2 LEU A  58       6.300  67.870  39.570  1.00  0.00           H
ATOM    854  C   LEU A  58       5.180  69.050  44.330  1.00  0.00           C
ATOM    855  O   LEU A  58       6.010  69.920  44.370  1.00  0.00           O
ATOM    856  N   ILE A  59       3.930  69.240  44.060  1.00  0.00           N
ATOM    857  HN  ILE A  59       3.310  68.470  43.970  1.00  0.00           H
ATOM    858  CA  ILE A  59       3.310  70.550  44.020  1.00  0.00           C
ATOM    859  HA  ILE A  59       3.990  71.160  43.450  1.00  0.00           H
ATOM    860  CB  ILE A  59       1.860  70.570  43.460  1.00  0.00           C
ATOM    861  HB  ILE A  59       1.320  69.770  44.020  1.00  0.00           H
ATOM    862  CG2 ILE A  59       1.110  71.890  43.710  1.00  0.00           C
ATOM    863 1HG2 ILE A  59       1.760  72.640  43.210  1.00  0.00           H
ATOM    864 2HG2 ILE A  59       1.100  72.020  44.820  1.00  0.00           H
ATOM    865 3HG2 ILE A  59       0.060  71.850  43.350  1.00  0.00           H
ATOM    866  CG1 ILE A  59       1.800  70.100  42.070  1.00  0.00           C
ATOM    867 1HG1 ILE A  59       0.750  70.270  41.740  1.00  0.00           H
ATOM    868 2HG1 ILE A  59       1.900  69.000  42.060  1.00  0.00           H
ATOM    869  CD  ILE A  59       2.850  70.800  41.220  1.00  0.00           C
ATOM    870  HD1 ILE A  59       2.650  70.410  40.210  1.00  0.00           H
ATOM    871  HD2 ILE A  59       3.880  70.480  41.500  1.00  0.00           H
ATOM    872  HD3 ILE A  59       2.750  71.910  41.320  1.00  0.00           H
ATOM    873  C   ILE A  59       3.310  71.240  45.390  1.00  0.00           C
ATOM    874  O   ILE A  59       3.640  72.460  45.500  1.00  0.00           O
ATOM    875  N   SER A  60       2.930  70.420  46.420  1.00  0.00           N
ATOM    876  HN  SER A  60       2.870  69.440  46.250  1.00  0.00           H
ATOM    877  CA  SER A  60       2.820  70.820  47.840  1.00  0.00           C
ATOM    878  HA  SER A  60       2.070  71.590  47.850  1.00  0.00           H
ATOM    879  CB  SER A  60       2.430  69.690  48.780  1.00  0.00           C
ATOM    880  HB1 SER A  60       3.160  68.890  49.000  1.00  0.00           H
ATOM    881  HB2 SER A  60       1.600  69.150  48.270  1.00  0.00           H
ATOM    882  OG  SER A  60       2.110  70.230  50.040  1.00  0.00           O
ATOM    883  HG1 SER A  60       1.590  69.610  50.550  1.00  0.00           H
ATOM    884  C   SER A  60       4.060  71.520  48.320  1.00  0.00           C
ATOM    885  O   SER A  60       4.020  72.460  49.050  1.00  0.00           O
ATOM    886  N   MET A  61       5.270  71.020  47.980  1.00  0.00           N
ATOM    887  HN  MET A  61       5.380  70.210  47.410  1.00  0.00           H
ATOM    888  CA  MET A  61       6.590  71.580  48.340  1.00  0.00           C
ATOM    889  HA  MET A  61       6.550  71.890  49.370  1.00  0.00           H
ATOM    890  CB  MET A  61       7.740  70.580  48.080  1.00  0.00           C
ATOM    891  HB1 MET A  61       8.650  71.180  48.250  1.00  0.00           H
ATOM    892  HB2 MET A  61       7.640  70.090  47.080  1.00  0.00           H
ATOM    893  CG  MET A  61       7.690  69.510  49.190  1.00  0.00           C
ATOM    894  HG1 MET A  61       8.130  68.620  48.680  1.00  0.00           H
ATOM    895  HG2 MET A  61       6.680  69.040  49.250  1.00  0.00           H
ATOM    896  SD  MET A  61       8.540  70.080  50.760  1.00  0.00           S
ATOM    897  CE  MET A  61       8.360  68.430  51.420  1.00  0.00           C
ATOM    898  HE1 MET A  61       9.160  67.750  51.050  1.00  0.00           H
ATOM    899  HE2 MET A  61       7.470  67.940  50.950  1.00  0.00           H
ATOM    900  HE3 MET A  61       8.260  68.380  52.530  1.00  0.00           H
ATOM    901  C   MET A  61       6.900  72.860  47.630  1.00  0.00           C
ATOM    902  O   MET A  61       7.040  72.920  46.450  1.00  0.00           O
ATOM    903  N   THR A  62       7.000  74.010  48.360  1.00  0.00           N
ATOM    904  HN  THR A  62       6.870  74.000  49.340  1.00  0.00           H
ATOM    905  CA  THR A  62       7.390  75.280  47.790  1.00  0.00           C
ATOM    906  HA  THR A  62       7.000  75.400  46.790  1.00  0.00           H
ATOM    907  CB  THR A  62       6.920  76.480  48.600  1.00  0.00           C
ATOM    908  HB  THR A  62       7.040  77.410  48.010  1.00  0.00           H
ATOM    909  OG1 THR A  62       7.800  76.680  49.770  1.00  0.00           O
ATOM    910  HG1 THR A  62       7.210  76.460  50.490  1.00  0.00           H
ATOM    911  CG2 THR A  62       5.500  76.300  49.000  1.00  0.00           C
ATOM    912 1HG2 THR A  62       5.170  77.230  49.510  1.00  0.00           H
ATOM    913 2HG2 THR A  62       5.180  75.440  49.620  1.00  0.00           H
ATOM    914 3HG2 THR A  62       4.910  76.050  48.090  1.00  0.00           H
ATOM    915  C   THR A  62       8.870  75.290  47.560  1.00  0.00           C
ATOM    916  O   THR A  62       9.690  74.650  48.280  1.00  0.00           O
ATOM    917  N   ASN A  63       9.300  76.130  46.630  1.00  0.00           N
ATOM    918  HN  ASN A  63       8.610  76.610  46.100  1.00  0.00           H
ATOM    919  CA  ASN A  63      10.720  76.470  46.310  1.00  0.00           C
ATOM    920  HA  ASN A  63      11.110  75.540  45.920  1.00  0.00           H
ATOM    921  CB  ASN A  63      10.700  77.660  45.270  1.00  0.00           C
ATOM    922  HB1 ASN A  63      11.710  78.130  45.250  1.00  0.00           H
ATOM    923  HB2 ASN A  63      10.080  78.450  45.740  1.00  0.00           H
ATOM    924  CG  ASN A  63      10.250  77.180  43.990  1.00  0.00           C
ATOM    925  OD1 ASN A  63      10.400  75.970  43.600  1.00  0.00           O
ATOM    926  ND2 ASN A  63       9.460  78.030  43.280  1.00  0.00           N
ATOM    927 1HD2 ASN A  63       9.000  77.720  42.450  1.00  0.00           H
ATOM    928 2HD2 ASN A  63       9.450  79.030  43.390  1.00  0.00           H
ATOM    929  C   ASN A  63      11.590  77.000  47.460  1.00  0.00           C
ATOM    930  O   ASN A  63      12.730  76.590  47.610  1.00  0.00           O
ATOM    931  N   HSP A  64      10.950  77.900  48.220  1.00  0.00           N
ATOM    932  HN  HSP A  64      10.090  78.330  47.960  1.00  0.00           H
ATOM    933  CA  HSP A  64      11.580  78.310  49.490  1.00  0.00           C
ATOM    934  HA  HSP A  64      12.560  78.670  49.220  1.00  0.00           H
ATOM    935  CB  HSP A  64      10.770  79.400  50.300  1.00  0.00           C
ATOM    936  HB1 HSP A  64       9.760  79.040  50.620  1.00  0.00           H
ATOM    937  HB2 HSP A  64      10.530  80.100  49.480  1.00  0.00           H
ATOM    938  CD2 HSP A  64      11.050  80.120  52.740  1.00  0.00           C
ATOM    939  HD2 HSP A  64      10.090  79.830  53.150  1.00  0.00           H
ATOM    940  CG  HSP A  64      11.450  80.080  51.450  1.00  0.00           C
ATOM    941  NE2 HSP A  64      12.110  80.500  53.580  1.00  0.00           N
ATOM    942  HE2 HSP A  64      12.030  80.600  54.570  1.00  0.00           H
ATOM    943  ND1 HSP A  64      12.800  80.380  51.530  1.00  0.00           N
ATOM    944  HD1 HSP A  64      13.500  80.190  50.830  1.00  0.00           H
ATOM    945  CE1 HSP A  64      13.130  80.690  52.760  1.00  0.00           C
ATOM    946  HE1 HSP A  64      14.100  80.980  53.100  1.00  0.00           H
ATOM    947  C   HSP A  64      11.620  77.140  50.530  1.00  0.00           C
ATOM    948  O   HSP A  64      12.630  77.210  51.310  1.00  0.00           O
ATOM    949  N   SER A  65      10.630  76.180  50.600  1.00  0.00           N
ATOM    950  HN  SER A  65       9.840  76.300  50.000  1.00  0.00           H
ATOM    951  CA  SER A  65      10.770  74.990  51.490  1.00  0.00           C
ATOM    952  HA  SER A  65      10.850  75.300  52.520  1.00  0.00           H
ATOM    953  CB  SER A  65       9.520  74.120  51.440  1.00  0.00           C
ATOM    954  HB1 SER A  65       9.320  73.550  50.500  1.00  0.00           H
ATOM    955  HB2 SER A  65       8.620  74.770  51.450  1.00  0.00           H
ATOM    956  OG  SER A  65       9.440  73.320  52.560  1.00  0.00           O
ATOM    957  HG1 SER A  65       9.150  73.930  53.240  1.00  0.00           H
ATOM    958  C   SER A  65      11.970  74.100  51.240  1.00  0.00           C
ATOM    959  O   SER A  65      12.440  73.670  52.280  1.00  0.00           O
ATOM    960  N   PHE A  66      12.380  73.730  50.060  1.00  0.00           N
ATOM    961  HN  PHE A  66      11.760  73.920  49.300  1.00  0.00           H
ATOM    962  CA  PHE A  66      13.590  73.080  49.620  1.00  0.00           C
ATOM    963  HA  PHE A  66      13.480  72.160  50.180  1.00  0.00           H
ATOM    964  CB  PHE A  66      13.640  73.050  48.050  1.00  0.00           C
ATOM    965  HB1 PHE A  66      14.600  72.750  47.590  1.00  0.00           H
ATOM    966  HB2 PHE A  66      13.370  74.080  47.700  1.00  0.00           H
ATOM    967  CG  PHE A  66      12.660  72.030  47.610  1.00  0.00           C
ATOM    968  CD1 PHE A  66      12.930  70.720  47.980  1.00  0.00           C
ATOM    969  HD1 PHE A  66      13.890  70.580  48.440  1.00  0.00           H
ATOM    970  CE1 PHE A  66      12.060  69.700  47.580  1.00  0.00           C
ATOM    971  HE1 PHE A  66      12.170  68.660  47.870  1.00  0.00           H
ATOM    972  CZ  PHE A  66      10.890  69.930  46.890  1.00  0.00           C
ATOM    973  HZ  PHE A  66      10.190  69.150  46.630  1.00  0.00           H
ATOM    974  CD2 PHE A  66      11.510  72.280  46.920  1.00  0.00           C
ATOM    975  HD2 PHE A  66      11.270  73.320  46.730  1.00  0.00           H
ATOM    976  CE2 PHE A  66      10.700  71.280  46.410  1.00  0.00           C
ATOM    977  HE2 PHE A  66       9.880  71.540  45.760  1.00  0.00           H
ATOM    978  C   PHE A  66      14.770  73.820  50.180  1.00  0.00           C
ATOM    979  O   PHE A  66      14.840  75.040  50.010  1.00  0.00           O
ATOM    980  N   SER A  67      15.820  73.160  50.750  1.00  0.00           N
ATOM    981  HN  SER A  67      15.820  72.170  50.860  1.00  0.00           H
ATOM    982  CA  SER A  67      17.070  73.730  51.010  1.00  0.00           C
ATOM    983  HA  SER A  67      17.090  74.700  50.540  1.00  0.00           H
ATOM    984  CB  SER A  67      17.380  73.850  52.510  1.00  0.00           C
ATOM    985  HB1 SER A  67      17.400  72.860  53.030  1.00  0.00           H
ATOM    986  HB2 SER A  67      16.610  74.440  53.050  1.00  0.00           H
ATOM    987  OG  SER A  67      18.560  74.510  52.690  1.00  0.00           O
ATOM    988  HG1 SER A  67      19.300  73.900  52.760  1.00  0.00           H
ATOM    989  C   SER A  67      18.180  72.930  50.310  1.00  0.00           C
ATOM    990  O   SER A  67      18.310  71.710  50.490  1.00  0.00           O
ATOM    991  N   VAL A  68      18.930  73.750  49.570  1.00  0.00           N
ATOM    992  HN  VAL A  68      18.780  74.710  49.370  1.00  0.00           H
ATOM    993  CA  VAL A  68      20.020  73.230  48.680  1.00  0.00           C
ATOM    994  HA  VAL A  68      20.150  72.160  48.680  1.00  0.00           H
ATOM    995  CB  VAL A  68      19.710  73.350  47.200  1.00  0.00           C
ATOM    996  HB  VAL A  68      19.790  74.410  46.880  1.00  0.00           H
ATOM    997  CG1 VAL A  68      20.720  72.370  46.470  1.00  0.00           C
ATOM    998 1HG1 VAL A  68      21.730  72.840  46.500  1.00  0.00           H
ATOM    999 2HG1 VAL A  68      20.560  72.350  45.370  1.00  0.00           H
ATOM   1000 3HG1 VAL A  68      20.640  71.330  46.870  1.00  0.00           H
ATOM   1001  CG2 VAL A  68      18.260  72.860  46.880  1.00  0.00           C
ATOM   1002 1HG2 VAL A  68      18.090  72.910  45.790  1.00  0.00           H
ATOM   1003 2HG2 VAL A  68      17.480  73.410  47.460  1.00  0.00           H
ATOM   1004 3HG2 VAL A  68      18.200  71.830  47.300  1.00  0.00           H
ATOM   1005  C   VAL A  68      21.370  73.870  49.160  1.00  0.00           C
ATOM   1006  O   VAL A  68      21.540  75.070  49.200  1.00  0.00           O
ATOM   1007  N   GLN A  69      22.380  73.040  49.530  1.00  0.00           N
ATOM   1008  HN  GLN A  69      22.390  72.060  49.340  1.00  0.00           H
ATOM   1009  CA  GLN A  69      23.660  73.580  49.850  1.00  0.00           C
ATOM   1010  HA  GLN A  69      23.820  74.400  49.170  1.00  0.00           H
ATOM   1011  CB  GLN A  69      23.720  74.110  51.400  1.00  0.00           C
ATOM   1012  HB1 GLN A  69      23.060  75.000  51.480  1.00  0.00           H
ATOM   1013  HB2 GLN A  69      24.720  74.570  51.570  1.00  0.00           H
ATOM   1014  CG  GLN A  69      23.440  73.120  52.540  1.00  0.00           C
ATOM   1015  HG1 GLN A  69      24.220  72.340  52.400  1.00  0.00           H
ATOM   1016  HG2 GLN A  69      22.500  72.580  52.300  1.00  0.00           H
ATOM   1017  CD  GLN A  69      23.440  73.680  53.930  1.00  0.00           C
ATOM   1018  OE1 GLN A  69      24.460  73.730  54.570  1.00  0.00           O
ATOM   1019  NE2 GLN A  69      22.230  74.120  54.420  1.00  0.00           N
ATOM   1020 1HE2 GLN A  69      22.190  74.530  55.330  1.00  0.00           H
ATOM   1021 2HE2 GLN A  69      21.390  74.060  53.880  1.00  0.00           H
ATOM   1022  C   GLN A  69      24.700  72.440  49.650  1.00  0.00           C
ATOM   1023  O   GLN A  69      24.420  71.270  49.480  1.00  0.00           O
ATOM   1024  N   LYS A  70      25.970  72.940  49.730  1.00  0.00           N
ATOM   1025  HN  LYS A  70      26.050  73.930  49.670  1.00  0.00           H
ATOM   1026  CA  LYS A  70      27.120  72.080  49.890  1.00  0.00           C
ATOM   1027  HA  LYS A  70      26.930  71.280  49.190  1.00  0.00           H
ATOM   1028  CB  LYS A  70      28.470  72.640  49.520  1.00  0.00           C
ATOM   1029  HB1 LYS A  70      29.220  71.860  49.790  1.00  0.00           H
ATOM   1030  HB2 LYS A  70      28.820  73.500  50.120  1.00  0.00           H
ATOM   1031  CG  LYS A  70      28.610  72.950  48.030  1.00  0.00           C
ATOM   1032  HG1 LYS A  70      29.450  73.670  47.860  1.00  0.00           H
ATOM   1033  HG2 LYS A  70      27.660  73.410  47.700  1.00  0.00           H
ATOM   1034  CD  LYS A  70      28.880  71.740  47.240  1.00  0.00           C
ATOM   1035  HD1 LYS A  70      28.130  70.960  47.490  1.00  0.00           H
ATOM   1036  HD2 LYS A  70      29.890  71.350  47.490  1.00  0.00           H
ATOM   1037  CE  LYS A  70      28.720  71.940  45.740  1.00  0.00           C
ATOM   1038  HE1 LYS A  70      27.800  72.500  45.440  1.00  0.00           H
ATOM   1039  HE2 LYS A  70      28.830  71.060  45.060  1.00  0.00           H
ATOM   1040  NZ  LYS A  70      29.830  72.810  45.420  1.00  0.00           N
ATOM   1041  HZ1 LYS A  70      29.830  73.060  44.410  1.00  0.00           H
ATOM   1042  HZ2 LYS A  70      30.780  72.380  45.460  1.00  0.00           H
ATOM   1043  HZ3 LYS A  70      29.690  73.780  45.770  1.00  0.00           H
ATOM   1044  C   LYS A  70      27.240  71.360  51.230  1.00  0.00           C
ATOM   1045  O   LYS A  70      27.570  70.140  51.170  1.00  0.00           O
ATOM   1046  N   HSD A  71      26.930  72.040  52.350  1.00  0.00           N
ATOM   1047  HN  HSD A  71      26.630  72.990  52.230  1.00  0.00           H
ATOM   1048  CA  HSD A  71      27.160  71.650  53.690  1.00  0.00           C
ATOM   1049  HA  HSD A  71      26.580  72.400  54.200  1.00  0.00           H
ATOM   1050  CB  HSD A  71      26.470  70.350  54.030  1.00  0.00           C
ATOM   1051  HB1 HSD A  71      27.100  69.540  53.600  1.00  0.00           H
ATOM   1052  HB2 HSD A  71      25.470  70.390  53.550  1.00  0.00           H
ATOM   1053  ND1 HSD A  71      26.670  70.780  56.550  1.00  0.00           N
ATOM   1054  HD1 HSD A  71      26.950  71.740  56.450  1.00  0.00           H
ATOM   1055  CG  HSD A  71      26.420  69.960  55.530  1.00  0.00           C
ATOM   1056  CE1 HSD A  71      26.720  70.070  57.670  1.00  0.00           C
ATOM   1057  HE1 HSD A  71      27.050  70.520  58.600  1.00  0.00           H
ATOM   1058  NE2 HSD A  71      26.500  68.720  57.430  1.00  0.00           N
ATOM   1059  CD2 HSD A  71      26.390  68.650  56.070  1.00  0.00           C
ATOM   1060  HD2 HSD A  71      26.250  67.710  55.570  1.00  0.00           H
ATOM   1061  C   HSD A  71      28.570  71.900  54.160  1.00  0.00           C
ATOM   1062  O   HSD A  71      29.040  71.330  55.170  1.00  0.00           O
ATOM   1063  N   ILE A  72      29.330  72.860  53.560  1.00  0.00           N
ATOM   1064  HN  ILE A  72      28.890  73.330  52.800  1.00  0.00           H
ATOM   1065  CA  ILE A  72      30.550  73.430  53.970  1.00  0.00           C
ATOM   1066  HA  ILE A  72      30.530  73.570  55.040  1.00  0.00           H
ATOM   1067  CB  ILE A  72      31.830  72.630  53.600  1.00  0.00           C
ATOM   1068  HB  ILE A  72      32.740  73.270  53.520  1.00  0.00           H
ATOM   1069  CG2 ILE A  72      32.080  71.480  54.590  1.00  0.00           C
ATOM   1070 1HG2 ILE A  72      32.230  71.950  55.590  1.00  0.00           H
ATOM   1071 2HG2 ILE A  72      33.000  70.950  54.260  1.00  0.00           H
ATOM   1072 3HG2 ILE A  72      31.210  70.800  54.700  1.00  0.00           H
ATOM   1073  CG1 ILE A  72      31.690  72.010  52.200  1.00  0.00           C
ATOM   1074 1HG1 ILE A  72      31.000  72.540  51.510  1.00  0.00           H
ATOM   1075 2HG1 ILE A  72      31.200  71.040  52.430  1.00  0.00           H
ATOM   1076  CD  ILE A  72      33.070  71.920  51.390  1.00  0.00           C
ATOM   1077  HD1 ILE A  72      33.810  71.170  51.740  1.00  0.00           H
ATOM   1078  HD2 ILE A  72      33.550  72.920  51.530  1.00  0.00           H
ATOM   1079  HD3 ILE A  72      32.930  71.770  50.300  1.00  0.00           H
ATOM   1080  C   ILE A  72      30.710  74.800  53.320  1.00  0.00           C
ATOM   1081  O   ILE A  72      30.010  75.140  52.330  1.00  0.00           O
ATOM   1082  N   GLY A  73      31.510  75.700  54.040  1.00  0.00           N
ATOM   1083  HN  GLY A  73      31.750  75.470  54.980  1.00  0.00           H
ATOM   1084  CA  GLY A  73      31.850  77.050  53.650  1.00  0.00           C
ATOM   1085  HA1 GLY A  73      32.660  77.440  54.250  1.00  0.00           H
ATOM   1086  HA2 GLY A  73      31.000  77.720  53.730  1.00  0.00           H
ATOM   1087  C   GLY A  73      32.460  77.250  52.300  1.00  0.00           C
ATOM   1088  O   GLY A  73      33.100  76.400  51.670  1.00  0.00           O
ATOM   1089  N   ALA A  74      32.330  78.490  51.780  1.00  0.00           N
ATOM   1090  HN  ALA A  74      32.540  78.600  50.820  1.00  0.00           H
ATOM   1091  CA  ALA A  74      32.040  79.680  52.530  1.00  0.00           C
ATOM   1092  HA  ALA A  74      32.450  79.590  53.530  1.00  0.00           H
ATOM   1093  CB  ALA A  74      32.790  80.820  51.860  1.00  0.00           C
ATOM   1094  HB1 ALA A  74      32.790  81.680  52.560  1.00  0.00           H
ATOM   1095  HB2 ALA A  74      32.290  80.900  50.870  1.00  0.00           H
ATOM   1096  HB3 ALA A  74      33.850  80.580  51.640  1.00  0.00           H
ATOM   1097  C   ALA A  74      30.470  79.940  52.640  1.00  0.00           C
ATOM   1098  O   ALA A  74      29.880  80.000  51.560  1.00  0.00           O
ATOM   1099  N   PRO A  75      29.690  80.070  53.760  1.00  0.00           N
ATOM   1100  CD  PRO A  75      30.220  80.260  55.140  1.00  0.00           C
ATOM   1101  HD1 PRO A  75      30.530  81.320  55.210  1.00  0.00           H
ATOM   1102  HD2 PRO A  75      31.100  79.620  55.360  1.00  0.00           H
ATOM   1103  CA  PRO A  75      28.220  79.990  53.780  1.00  0.00           C
ATOM   1104  HA  PRO A  75      27.900  79.010  53.440  1.00  0.00           H
ATOM   1105  CB  PRO A  75      27.840  80.220  55.190  1.00  0.00           C
ATOM   1106  HB1 PRO A  75      27.720  81.320  55.270  1.00  0.00           H
ATOM   1107  HB2 PRO A  75      26.930  79.690  55.550  1.00  0.00           H
ATOM   1108  CG  PRO A  75      29.080  79.940  56.120  1.00  0.00           C
ATOM   1109  HG1 PRO A  75      29.070  78.840  56.260  1.00  0.00           H
ATOM   1110  HG2 PRO A  75      29.060  80.500  57.080  1.00  0.00           H
ATOM   1111  C   PRO A  75      27.490  80.850  52.780  1.00  0.00           C
ATOM   1112  O   PRO A  75      27.970  81.940  52.510  1.00  0.00           O
ATOM   1113  N   ALA A  76      26.370  80.410  52.140  1.00  0.00           N
ATOM   1114  HN  ALA A  76      25.970  80.960  51.410  1.00  0.00           H
ATOM   1115  CA  ALA A  76      25.440  79.440  52.600  1.00  0.00           C
ATOM   1116  HA  ALA A  76      25.990  78.780  53.250  1.00  0.00           H
ATOM   1117  CB  ALA A  76      24.320  80.350  53.280  1.00  0.00           C
ATOM   1118  HB1 ALA A  76      23.970  81.010  52.460  1.00  0.00           H
ATOM   1119  HB2 ALA A  76      24.930  80.990  53.950  1.00  0.00           H
ATOM   1120  HB3 ALA A  76      23.540  79.720  53.740  1.00  0.00           H
ATOM   1121  C   ALA A  76      24.780  78.620  51.560  1.00  0.00           C
ATOM   1122  O   ALA A  76      25.340  77.590  51.200  1.00  0.00           O
ATOM   1123  N   ASN A  77      23.630  79.000  51.050  1.00  0.00           N
ATOM   1124  HN  ASN A  77      23.270  79.930  51.130  1.00  0.00           H
ATOM   1125  CA  ASN A  77      22.720  78.040  50.440  1.00  0.00           C
ATOM   1126  HA  ASN A  77      23.170  77.060  50.310  1.00  0.00           H
ATOM   1127  CB  ASN A  77      21.470  77.980  51.330  1.00  0.00           C
ATOM   1128  HB1 ASN A  77      21.840  77.590  52.310  1.00  0.00           H
ATOM   1129  HB2 ASN A  77      20.680  77.250  51.040  1.00  0.00           H
ATOM   1130  CG  ASN A  77      20.720  79.280  51.630  1.00  0.00           C
ATOM   1131  OD1 ASN A  77      21.140  80.410  51.250  1.00  0.00           O
ATOM   1132  ND2 ASN A  77      19.590  79.110  52.300  1.00  0.00           N
ATOM   1133 1HD2 ASN A  77      19.170  79.860  52.810  1.00  0.00           H
ATOM   1134 2HD2 ASN A  77      19.280  78.230  52.650  1.00  0.00           H
ATOM   1135  C   ASN A  77      22.430  78.570  49.040  1.00  0.00           C
ATOM   1136  O   ASN A  77      22.760  79.740  48.700  1.00  0.00           O
ATOM   1137  N   LEU A  78      21.830  77.670  48.150  1.00  0.00           N
ATOM   1138  HN  LEU A  78      21.600  76.740  48.410  1.00  0.00           H
ATOM   1139  CA  LEU A  78      21.620  77.850  46.740  1.00  0.00           C
ATOM   1140  HA  LEU A  78      22.150  78.700  46.320  1.00  0.00           H
ATOM   1141  CB  LEU A  78      21.990  76.570  45.950  1.00  0.00           C
ATOM   1142  HB1 LEU A  78      22.040  76.910  44.900  1.00  0.00           H
ATOM   1143  HB2 LEU A  78      21.240  75.750  45.990  1.00  0.00           H
ATOM   1144  CG  LEU A  78      23.390  75.870  46.230  1.00  0.00           C
ATOM   1145  HG  LEU A  78      23.500  75.410  47.230  1.00  0.00           H
ATOM   1146  CD1 LEU A  78      23.710  74.840  45.160  1.00  0.00           C
ATOM   1147 1HD1 LEU A  78      23.910  75.370  44.200  1.00  0.00           H
ATOM   1148 2HD1 LEU A  78      22.860  74.130  45.020  1.00  0.00           H
ATOM   1149 3HD1 LEU A  78      24.570  74.170  45.350  1.00  0.00           H
ATOM   1150  CD2 LEU A  78      24.540  76.890  46.190  1.00  0.00           C
ATOM   1151 1HD2 LEU A  78      24.600  77.400  45.210  1.00  0.00           H
ATOM   1152 2HD2 LEU A  78      25.560  76.470  46.320  1.00  0.00           H
ATOM   1153 3HD2 LEU A  78      24.520  77.580  47.060  1.00  0.00           H
ATOM   1154  C   LEU A  78      20.170  77.970  46.500  1.00  0.00           C
ATOM   1155  O   LEU A  78      19.320  77.220  46.980  1.00  0.00           O
ATOM   1156  N   ARG A  79      19.800  79.130  45.980  1.00  0.00           N
ATOM   1157  HN  ARG A  79      20.510  79.800  45.740  1.00  0.00           H
ATOM   1158  CA  ARG A  79      18.390  79.470  45.840  1.00  0.00           C
ATOM   1159  HA  ARG A  79      17.780  79.310  46.710  1.00  0.00           H
ATOM   1160  CB  ARG A  79      18.230  81.040  45.680  1.00  0.00           C
ATOM   1161  HB1 ARG A  79      18.880  81.310  44.820  1.00  0.00           H
ATOM   1162  HB2 ARG A  79      18.580  81.530  46.620  1.00  0.00           H
ATOM   1163  CG  ARG A  79      16.760  81.410  45.460  1.00  0.00           C
ATOM   1164  HG1 ARG A  79      16.190  80.940  46.290  1.00  0.00           H
ATOM   1165  HG2 ARG A  79      16.340  80.860  44.590  1.00  0.00           H
ATOM   1166  CD  ARG A  79      16.380  82.880  45.440  1.00  0.00           C
ATOM   1167  HD1 ARG A  79      17.030  83.450  46.130  1.00  0.00           H
ATOM   1168  HD2 ARG A  79      15.300  82.950  45.680  1.00  0.00           H
ATOM   1169  NE  ARG A  79      16.660  83.420  44.050  1.00  0.00           N
ATOM   1170  HE  ARG A  79      17.470  83.150  43.520  1.00  0.00           H
ATOM   1171  CZ  ARG A  79      15.970  84.210  43.320  1.00  0.00           C
ATOM   1172  NH1 ARG A  79      14.780  84.680  43.590  1.00  0.00           N
ATOM   1173 1HH1 ARG A  79      14.210  84.140  44.220  1.00  0.00           H
ATOM   1174 2HH1 ARG A  79      14.300  85.240  42.930  1.00  0.00           H
ATOM   1175  NH2 ARG A  79      16.480  84.540  42.130  1.00  0.00           N
ATOM   1176 1HH2 ARG A  79      17.240  83.990  41.810  1.00  0.00           H
ATOM   1177 2HH2 ARG A  79      15.960  85.130  41.500  1.00  0.00           H
ATOM   1178  C   ARG A  79      17.710  78.680  44.760  1.00  0.00           C
ATOM   1179  O   ARG A  79      18.110  78.800  43.590  1.00  0.00           O
ATOM   1180  N   VAL A  80      16.700  77.870  45.130  1.00  0.00           N
ATOM   1181  HN  VAL A  80      16.470  77.650  46.070  1.00  0.00           H
ATOM   1182  CA  VAL A  80      15.870  77.130  44.200  1.00  0.00           C
ATOM   1183  HA  VAL A  80      16.420  76.800  43.330  1.00  0.00           H
ATOM   1184  CB  VAL A  80      15.080  76.010  44.920  1.00  0.00           C
ATOM   1185  HB  VAL A  80      14.490  76.380  45.790  1.00  0.00           H
ATOM   1186  CG1 VAL A  80      14.050  75.350  43.900  1.00  0.00           C
ATOM   1187 1HG1 VAL A  80      14.590  75.260  42.930  1.00  0.00           H
ATOM   1188 2HG1 VAL A  80      13.100  75.920  43.830  1.00  0.00           H
ATOM   1189 3HG1 VAL A  80      13.730  74.360  44.280  1.00  0.00           H
ATOM   1190  CG2 VAL A  80      15.990  74.910  45.440  1.00  0.00           C
ATOM   1191 1HG2 VAL A  80      16.600  75.210  46.320  1.00  0.00           H
ATOM   1192 2HG2 VAL A  80      16.670  74.530  44.650  1.00  0.00           H
ATOM   1193 3HG2 VAL A  80      15.350  74.020  45.570  1.00  0.00           H
ATOM   1194  C   VAL A  80      14.810  78.080  43.510  1.00  0.00           C
ATOM   1195  O   VAL A  80      14.110  78.920  44.090  1.00  0.00           O
ATOM   1196  N   VAL A  81      14.820  78.020  42.170  1.00  0.00           N
ATOM   1197  HN  VAL A  81      15.420  77.400  41.670  1.00  0.00           H
ATOM   1198  CA  VAL A  81      14.040  78.990  41.320  1.00  0.00           C
ATOM   1199  HA  VAL A  81      13.630  79.790  41.930  1.00  0.00           H
ATOM   1200  CB  VAL A  81      14.920  79.750  40.370  1.00  0.00           C
ATOM   1201  HB  VAL A  81      14.270  80.450  39.800  1.00  0.00           H
ATOM   1202  CG1 VAL A  81      15.850  80.620  41.220  1.00  0.00           C
ATOM   1203 1HG1 VAL A  81      15.190  81.250  41.850  1.00  0.00           H
ATOM   1204 2HG1 VAL A  81      16.510  81.270  40.610  1.00  0.00           H
ATOM   1205 3HG1 VAL A  81      16.510  80.050  41.910  1.00  0.00           H
ATOM   1206  CG2 VAL A  81      15.660  78.800  39.430  1.00  0.00           C
ATOM   1207 1HG2 VAL A  81      15.020  78.140  38.810  1.00  0.00           H
ATOM   1208 2HG2 VAL A  81      16.270  78.150  40.090  1.00  0.00           H
ATOM   1209 3HG2 VAL A  81      16.310  79.270  38.670  1.00  0.00           H
ATOM   1210  C   VAL A  81      12.940  78.240  40.570  1.00  0.00           C
ATOM   1211  O   VAL A  81      12.020  78.920  40.090  1.00  0.00           O
ATOM   1212  N   GLY A  82      13.020  76.930  40.600  1.00  0.00           N
ATOM   1213  HN  GLY A  82      13.880  76.460  40.770  1.00  0.00           H
ATOM   1214  CA  GLY A  82      11.860  76.060  40.180  1.00  0.00           C
ATOM   1215  HA1 GLY A  82      11.710  76.000  39.110  1.00  0.00           H
ATOM   1216  HA2 GLY A  82      10.910  76.350  40.590  1.00  0.00           H
ATOM   1217  C   GLY A  82      12.140  74.630  40.570  1.00  0.00           C
ATOM   1218  O   GLY A  82      13.240  74.250  41.040  1.00  0.00           O
ATOM   1219  N   HSP A  83      11.100  73.840  40.560  1.00  0.00           N
ATOM   1220  HN  HSP A  83      10.220  74.160  40.210  1.00  0.00           H
ATOM   1221  CA  HSP A  83      11.190  72.440  40.870  1.00  0.00           C
ATOM   1222  HA  HSP A  83      12.230  72.210  40.730  1.00  0.00           H
ATOM   1223  CB  HSP A  83      11.040  72.090  42.360  1.00  0.00           C
ATOM   1224  HB1 HSP A  83      11.620  72.790  42.990  1.00  0.00           H
ATOM   1225  HB2 HSP A  83      11.300  71.050  42.660  1.00  0.00           H
ATOM   1226  CD2 HSP A  83       8.850  71.400  43.290  1.00  0.00           C
ATOM   1227  HD2 HSP A  83       9.030  70.340  43.350  1.00  0.00           H
ATOM   1228  CG  HSP A  83       9.730  72.370  42.970  1.00  0.00           C
ATOM   1229  NE2 HSP A  83       7.760  72.010  43.700  1.00  0.00           N
ATOM   1230  HE2 HSP A  83       6.910  71.660  44.090  1.00  0.00           H
ATOM   1231  ND1 HSP A  83       9.130  73.560  43.230  1.00  0.00           N
ATOM   1232  HD1 HSP A  83       9.680  74.390  43.350  1.00  0.00           H
ATOM   1233  CE1 HSP A  83       7.930  73.340  43.710  1.00  0.00           C
ATOM   1234  HE1 HSP A  83       7.170  74.060  43.920  1.00  0.00           H
ATOM   1235  C   HSP A  83      10.250  71.540  39.980  1.00  0.00           C
ATOM   1236  O   HSP A  83       9.100  71.860  39.780  1.00  0.00           O
ATOM   1237  N   ALA A  84      10.750  70.370  39.490  1.00  0.00           N
ATOM   1238  HN  ALA A  84      11.710  70.120  39.590  1.00  0.00           H
ATOM   1239  CA  ALA A  84      10.060  69.480  38.530  1.00  0.00           C
ATOM   1240  HA  ALA A  84       9.010  69.660  38.700  1.00  0.00           H
ATOM   1241  CB  ALA A  84      10.600  69.650  37.120  1.00  0.00           C
ATOM   1242  HB1 ALA A  84      10.080  68.900  36.470  1.00  0.00           H
ATOM   1243  HB2 ALA A  84      11.650  69.310  37.140  1.00  0.00           H
ATOM   1244  HB3 ALA A  84      10.480  70.710  36.820  1.00  0.00           H
ATOM   1245  C   ALA A  84      10.360  68.060  38.820  1.00  0.00           C
ATOM   1246  O   ALA A  84      11.090  67.780  39.760  1.00  0.00           O
ATOM   1247  N   MET A  85       9.730  67.140  38.070  1.00  0.00           N
ATOM   1248  HN  MET A  85       9.030  67.430  37.430  1.00  0.00           H
ATOM   1249  CA  MET A  85       9.930  65.730  38.250  1.00  0.00           C
ATOM   1250  HA  MET A  85      10.790  65.490  38.860  1.00  0.00           H
ATOM   1251  CB  MET A  85       8.610  65.200  38.920  1.00  0.00           C
ATOM   1252  HB1 MET A  85       7.720  65.370  38.280  1.00  0.00           H
ATOM   1253  HB2 MET A  85       8.370  65.850  39.790  1.00  0.00           H
ATOM   1254  CG  MET A  85       8.670  63.760  39.340  1.00  0.00           C
ATOM   1255  HG1 MET A  85       8.940  63.190  38.420  1.00  0.00           H
ATOM   1256  HG2 MET A  85       7.620  63.410  39.500  1.00  0.00           H
ATOM   1257  SD  MET A  85       9.690  63.290  40.800  1.00  0.00           S
ATOM   1258  CE  MET A  85       8.390  63.820  42.040  1.00  0.00           C
ATOM   1259  HE1 MET A  85       8.740  63.540  43.050  1.00  0.00           H
ATOM   1260  HE2 MET A  85       7.500  63.190  41.800  1.00  0.00           H
ATOM   1261  HE3 MET A  85       8.020  64.860  41.890  1.00  0.00           H
ATOM   1262  C   MET A  85      10.110  65.130  36.890  1.00  0.00           C
ATOM   1263  O   MET A  85       9.380  65.410  35.940  1.00  0.00           O
ATOM   1264  N   GLN A  86      11.110  64.290  36.820  1.00  0.00           N
ATOM   1265  HN  GLN A  86      11.700  64.070  37.590  1.00  0.00           H
ATOM   1266  CA  GLN A  86      11.340  63.370  35.730  1.00  0.00           C
ATOM   1267  HA  GLN A  86      10.560  63.400  34.980  1.00  0.00           H
ATOM   1268  CB  GLN A  86      12.500  63.930  34.960  1.00  0.00           C
ATOM   1269  HB1 GLN A  86      13.420  63.710  35.560  1.00  0.00           H
ATOM   1270  HB2 GLN A  86      12.430  65.040  34.900  1.00  0.00           H
ATOM   1271  CG  GLN A  86      12.640  63.410  33.550  1.00  0.00           C
ATOM   1272  HG1 GLN A  86      11.690  63.700  33.050  1.00  0.00           H
ATOM   1273  HG2 GLN A  86      12.820  62.310  33.530  1.00  0.00           H
ATOM   1274  CD  GLN A  86      13.690  64.110  32.780  1.00  0.00           C
ATOM   1275  OE1 GLN A  86      14.260  65.140  33.100  1.00  0.00           O
ATOM   1276  NE2 GLN A  86      14.100  63.610  31.600  1.00  0.00           N
ATOM   1277 1HE2 GLN A  86      13.860  62.650  31.460  1.00  0.00           H
ATOM   1278 2HE2 GLN A  86      14.810  64.150  31.130  1.00  0.00           H
ATOM   1279  C   GLN A  86      11.620  61.960  36.240  1.00  0.00           C
ATOM   1280  O   GLN A  86      12.580  61.710  36.960  1.00  0.00           O
ATOM   1281  N   GLY A  87      10.670  61.000  35.850  1.00  0.00           N
ATOM   1282  HN  GLY A  87       9.960  61.140  35.160  1.00  0.00           H
ATOM   1283  CA  GLY A  87      10.680  59.600  36.390  1.00  0.00           C
ATOM   1284  HA1 GLY A  87      11.450  59.040  35.870  1.00  0.00           H
ATOM   1285  HA2 GLY A  87       9.660  59.310  36.180  1.00  0.00           H
ATOM   1286  C   GLY A  87      10.800  59.460  37.870  1.00  0.00           C
ATOM   1287  O   GLY A  87      10.040  60.020  38.610  1.00  0.00           O
ATOM   1288  N   THR A  88      11.800  58.720  38.400  1.00  0.00           N
ATOM   1289  HN  THR A  88      12.260  58.240  37.650  1.00  0.00           H
ATOM   1290  CA  THR A  88      12.200  58.630  39.810  1.00  0.00           C
ATOM   1291  HA  THR A  88      11.350  58.700  40.480  1.00  0.00           H
ATOM   1292  CB  THR A  88      12.750  57.270  40.230  1.00  0.00           C
ATOM   1293  HB  THR A  88      13.050  57.290  41.300  1.00  0.00           H
ATOM   1294  OG1 THR A  88      13.870  56.900  39.520  1.00  0.00           O
ATOM   1295  HG1 THR A  88      13.700  56.930  38.570  1.00  0.00           H
ATOM   1296  CG2 THR A  88      11.670  56.200  40.040  1.00  0.00           C
ATOM   1297 1HG2 THR A  88      10.720  56.380  40.580  1.00  0.00           H
ATOM   1298 2HG2 THR A  88      12.110  55.240  40.380  1.00  0.00           H
ATOM   1299 3HG2 THR A  88      11.520  56.190  38.940  1.00  0.00           H
ATOM   1300  C   THR A  88      13.170  59.700  40.370  1.00  0.00           C
ATOM   1301  O   THR A  88      13.620  59.660  41.540  1.00  0.00           O
ATOM   1302  N   LEU A  89      13.540  60.750  39.590  1.00  0.00           N
ATOM   1303  HN  LEU A  89      13.290  60.650  38.630  1.00  0.00           H
ATOM   1304  CA  LEU A  89      14.260  61.890  40.000  1.00  0.00           C
ATOM   1305  HA  LEU A  89      14.690  61.680  40.970  1.00  0.00           H
ATOM   1306  CB  LEU A  89      15.520  62.140  39.080  1.00  0.00           C
ATOM   1307  HB1 LEU A  89      16.010  63.110  39.310  1.00  0.00           H
ATOM   1308  HB2 LEU A  89      15.150  62.200  38.030  1.00  0.00           H
ATOM   1309  CG  LEU A  89      16.650  61.020  39.080  1.00  0.00           C
ATOM   1310  HG  LEU A  89      16.190  60.050  38.780  1.00  0.00           H
ATOM   1311  CD1 LEU A  89      17.600  61.120  37.960  1.00  0.00           C
ATOM   1312 1HD1 LEU A  89      18.140  60.150  37.980  1.00  0.00           H
ATOM   1313 2HD1 LEU A  89      18.300  61.960  38.120  1.00  0.00           H
ATOM   1314 3HD1 LEU A  89      17.070  61.230  36.990  1.00  0.00           H
ATOM   1315  CD2 LEU A  89      17.460  60.940  40.470  1.00  0.00           C
ATOM   1316 1HD2 LEU A  89      18.290  60.210  40.540  1.00  0.00           H
ATOM   1317 2HD2 LEU A  89      16.690  60.780  41.250  1.00  0.00           H
ATOM   1318 3HD2 LEU A  89      17.840  61.960  40.700  1.00  0.00           H
ATOM   1319  C   LEU A  89      13.450  63.160  40.160  1.00  0.00           C
ATOM   1320  O   LEU A  89      12.770  63.540  39.230  1.00  0.00           O
ATOM   1321  N   LEU A  90      13.560  63.810  41.410  1.00  0.00           N
ATOM   1322  HN  LEU A  90      14.170  63.370  42.070  1.00  0.00           H
ATOM   1323  CA  LEU A  90      13.140  65.170  41.690  1.00  0.00           C
ATOM   1324  HA  LEU A  90      12.190  65.360  41.220  1.00  0.00           H
ATOM   1325  CB  LEU A  90      13.070  65.450  43.150  1.00  0.00           C
ATOM   1326  HB1 LEU A  90      14.020  65.220  43.680  1.00  0.00           H
ATOM   1327  HB2 LEU A  90      12.290  64.710  43.450  1.00  0.00           H
ATOM   1328  CG  LEU A  90      12.620  66.900  43.610  1.00  0.00           C
ATOM   1329  HG  LEU A  90      13.170  67.700  43.060  1.00  0.00           H
ATOM   1330  CD1 LEU A  90      11.190  67.210  43.250  1.00  0.00           C
ATOM   1331 1HD1 LEU A  90      10.790  68.050  43.860  1.00  0.00           H
ATOM   1332 2HD1 LEU A  90      10.600  66.270  43.290  1.00  0.00           H
ATOM   1333 3HD1 LEU A  90      11.070  67.500  42.190  1.00  0.00           H
ATOM   1334  CD2 LEU A  90      12.770  66.930  45.130  1.00  0.00           C
ATOM   1335 1HD2 LEU A  90      12.320  67.870  45.490  1.00  0.00           H
ATOM   1336 2HD2 LEU A  90      13.860  66.800  45.330  1.00  0.00           H
ATOM   1337 3HD2 LEU A  90      12.110  66.180  45.630  1.00  0.00           H
ATOM   1338  C   LEU A  90      14.280  65.990  41.170  1.00  0.00           C
ATOM   1339  O   LEU A  90      15.440  65.910  41.550  1.00  0.00           O
ATOM   1340  N   LYS A  91      13.910  66.950  40.260  1.00  0.00           N
ATOM   1341  HN  LYS A  91      12.950  67.130  40.050  1.00  0.00           H
ATOM   1342  CA  LYS A  91      14.810  67.890  39.640  1.00  0.00           C
ATOM   1343  HA  LYS A  91      15.810  67.730  40.030  1.00  0.00           H
ATOM   1344  CB  LYS A  91      14.850  67.770  38.120  1.00  0.00           C
ATOM   1345  HB1 LYS A  91      15.530  68.510  37.650  1.00  0.00           H
ATOM   1346  HB2 LYS A  91      13.810  67.880  37.740  1.00  0.00           H
ATOM   1347  CG  LYS A  91      15.450  66.480  37.640  1.00  0.00           C
ATOM   1348  HG1 LYS A  91      15.040  65.640  38.230  1.00  0.00           H
ATOM   1349  HG2 LYS A  91      16.530  66.380  37.910  1.00  0.00           H
ATOM   1350  CD  LYS A  91      15.520  66.360  36.120  1.00  0.00           C
ATOM   1351  HD1 LYS A  91      14.500  66.010  35.820  1.00  0.00           H
ATOM   1352  HD2 LYS A  91      16.300  65.610  35.860  1.00  0.00           H
ATOM   1353  CE  LYS A  91      15.780  67.580  35.310  1.00  0.00           C
ATOM   1354  HE1 LYS A  91      16.680  68.180  35.570  1.00  0.00           H
ATOM   1355  HE2 LYS A  91      14.850  68.200  35.360  1.00  0.00           H
ATOM   1356  NZ  LYS A  91      15.910  67.290  33.860  1.00  0.00           N
ATOM   1357  HZ1 LYS A  91      14.920  67.220  33.540  1.00  0.00           H
ATOM   1358  HZ2 LYS A  91      16.350  66.370  33.630  1.00  0.00           H
ATOM   1359  HZ3 LYS A  91      16.400  67.950  33.230  1.00  0.00           H
ATOM   1360  C   LYS A  91      14.540  69.370  40.050  1.00  0.00           C
ATOM   1361  O   LYS A  91      13.370  69.800  40.170  1.00  0.00           O
ATOM   1362  N   LEU A  92      15.590  70.080  40.480  1.00  0.00           N
ATOM   1363  HN  LEU A  92      16.490  69.660  40.410  1.00  0.00           H
ATOM   1364  CA  LEU A  92      15.560  71.370  41.100  1.00  0.00           C
ATOM   1365  HA  LEU A  92      14.560  71.780  41.060  1.00  0.00           H
ATOM   1366  CB  LEU A  92      15.950  71.490  42.650  1.00  0.00           C
ATOM   1367  HB1 LEU A  92      15.810  72.460  43.170  1.00  0.00           H
ATOM   1368  HB2 LEU A  92      17.020  71.230  42.740  1.00  0.00           H
ATOM   1369  CG  LEU A  92      15.090  70.520  43.490  1.00  0.00           C
ATOM   1370  HG  LEU A  92      14.100  70.310  43.040  1.00  0.00           H
ATOM   1371  CD1 LEU A  92      15.840  69.140  43.620  1.00  0.00           C
ATOM   1372 1HD1 LEU A  92      15.900  68.660  42.630  1.00  0.00           H
ATOM   1373 2HD1 LEU A  92      15.360  68.640  44.490  1.00  0.00           H
ATOM   1374 3HD1 LEU A  92      16.890  69.230  43.980  1.00  0.00           H
ATOM   1375  CD2 LEU A  92      14.780  71.090  44.840  1.00  0.00           C
ATOM   1376 1HD2 LEU A  92      15.630  71.640  45.290  1.00  0.00           H
ATOM   1377 2HD2 LEU A  92      14.600  70.250  45.540  1.00  0.00           H
ATOM   1378 3HD2 LEU A  92      13.880  71.740  44.730  1.00  0.00           H
ATOM   1379  C   LEU A  92      16.440  72.200  40.190  1.00  0.00           C
ATOM   1380  O   LEU A  92      17.610  71.880  39.960  1.00  0.00           O
ATOM   1381  N   THR A  93      15.840  73.340  39.680  1.00  0.00           N
ATOM   1382  HN  THR A  93      14.880  73.590  39.710  1.00  0.00           H
ATOM   1383  CA  THR A  93      16.650  74.300  38.970  1.00  0.00           C
ATOM   1384  HA  THR A  93      17.530  73.820  38.570  1.00  0.00           H
ATOM   1385  CB  THR A  93      16.010  75.010  37.600  1.00  0.00           C
ATOM   1386  HB  THR A  93      15.550  75.970  37.920  1.00  0.00           H
ATOM   1387  OG1 THR A  93      14.990  74.150  37.020  1.00  0.00           O
ATOM   1388  HG1 THR A  93      14.280  74.750  36.780  1.00  0.00           H
ATOM   1389  CG2 THR A  93      17.120  75.250  36.620  1.00  0.00           C
ATOM   1390 1HG2 THR A  93      17.940  75.890  37.020  1.00  0.00           H
ATOM   1391 2HG2 THR A  93      16.630  75.780  35.770  1.00  0.00           H
ATOM   1392 3HG2 THR A  93      17.420  74.270  36.210  1.00  0.00           H
ATOM   1393  C   THR A  93      17.080  75.370  40.000  1.00  0.00           C
ATOM   1394  O   THR A  93      16.240  75.940  40.720  1.00  0.00           O
ATOM   1395  N   VAL A  94      18.360  75.550  40.150  1.00  0.00           N
ATOM   1396  HN  VAL A  94      18.960  74.920  39.660  1.00  0.00           H
ATOM   1397  CA  VAL A  94      18.900  76.500  41.190  1.00  0.00           C
ATOM   1398  HA  VAL A  94      18.100  76.840  41.820  1.00  0.00           H
ATOM   1399  CB  VAL A  94      20.000  75.850  42.110  1.00  0.00           C
ATOM   1400  HB  VAL A  94      20.450  76.700  42.650  1.00  0.00           H
ATOM   1401  CG1 VAL A  94      19.410  75.020  43.270  1.00  0.00           C
ATOM   1402 1HG1 VAL A  94      20.190  74.470  43.840  1.00  0.00           H
ATOM   1403 2HG1 VAL A  94      18.760  74.270  42.780  1.00  0.00           H
ATOM   1404 3HG1 VAL A  94      18.910  75.720  43.970  1.00  0.00           H
ATOM   1405  CG2 VAL A  94      21.070  75.130  41.280  1.00  0.00           C
ATOM   1406 1HG2 VAL A  94      21.560  75.920  40.670  1.00  0.00           H
ATOM   1407 2HG2 VAL A  94      20.700  74.330  40.600  1.00  0.00           H
ATOM   1408 3HG2 VAL A  94      21.890  74.710  41.900  1.00  0.00           H
ATOM   1409  C   VAL A  94      19.430  77.760  40.550  1.00  0.00           C
ATOM   1410  O   VAL A  94      20.000  77.740  39.450  1.00  0.00           O
ATOM   1411  N   ASP A  95      19.270  78.940  41.220  1.00  0.00           N
ATOM   1412  HN  ASP A  95      18.760  78.900  42.070  1.00  0.00           H
ATOM   1413  CA  ASP A  95      19.580  80.270  40.740  1.00  0.00           C
ATOM   1414  HA  ASP A  95      18.960  80.410  39.870  1.00  0.00           H
ATOM   1415  CB  ASP A  95      19.330  81.280  41.910  1.00  0.00           C
ATOM   1416  HB1 ASP A  95      20.030  81.170  42.770  1.00  0.00           H
ATOM   1417  HB2 ASP A  95      18.320  81.080  42.340  1.00  0.00           H
ATOM   1418  CG  ASP A  95      19.170  82.740  41.590  1.00  0.00           C
ATOM   1419  OD1 ASP A  95      18.880  83.090  40.420  1.00  0.00           O
ATOM   1420  OD2 ASP A  95      19.080  83.510  42.550  1.00  0.00           O
ATOM   1421  C   ASP A  95      21.020  80.510  40.360  1.00  0.00           C
ATOM   1422  O   ASP A  95      21.330  81.300  39.440  1.00  0.00           O
ATOM   1423  N   VAL A  96      21.950  79.840  41.040  1.00  0.00           N
ATOM   1424  HN  VAL A  96      21.690  79.080  41.630  1.00  0.00           H
ATOM   1425  CA  VAL A  96      23.400  80.140  40.810  1.00  0.00           C
ATOM   1426  HA  VAL A  96      23.570  81.070  40.280  1.00  0.00           H
ATOM   1427  CB  VAL A  96      24.160  80.260  42.140  1.00  0.00           C
ATOM   1428  HB  VAL A  96      23.780  81.130  42.720  1.00  0.00           H
ATOM   1429  CG1 VAL A  96      23.930  79.000  43.030  1.00  0.00           C
ATOM   1430 1HG1 VAL A  96      22.900  78.890  43.430  1.00  0.00           H
ATOM   1431 2HG1 VAL A  96      24.570  78.980  43.940  1.00  0.00           H
ATOM   1432 3HG1 VAL A  96      24.190  78.070  42.480  1.00  0.00           H
ATOM   1433  CG2 VAL A  96      25.700  80.350  41.910  1.00  0.00           C
ATOM   1434 1HG2 VAL A  96      26.270  80.510  42.850  1.00  0.00           H
ATOM   1435 2HG2 VAL A  96      25.840  81.250  41.290  1.00  0.00           H
ATOM   1436 3HG2 VAL A  96      26.110  79.420  41.470  1.00  0.00           H
ATOM   1437  C   VAL A  96      23.960  79.030  39.880  1.00  0.00           C
ATOM   1438  O   VAL A  96      23.540  77.850  39.800  1.00  0.00           O
ATOM   1439  N   ALA A  97      24.980  79.410  39.040  1.00  0.00           N
ATOM   1440  HN  ALA A  97      25.250  80.350  38.830  1.00  0.00           H
ATOM   1441  CA  ALA A  97      25.750  78.500  38.290  1.00  0.00           C
ATOM   1442  HA  ALA A  97      25.170  77.590  38.150  1.00  0.00           H
ATOM   1443  CB  ALA A  97      26.160  79.300  37.080  1.00  0.00           C
ATOM   1444  HB1 ALA A  97      26.530  78.630  36.270  1.00  0.00           H
ATOM   1445  HB2 ALA A  97      26.820  80.180  37.230  1.00  0.00           H
ATOM   1446  HB3 ALA A  97      25.240  79.710  36.600  1.00  0.00           H
ATOM   1447  C   ALA A  97      27.040  77.880  39.050  1.00  0.00           C
ATOM   1448  O   ALA A  97      27.730  78.640  39.700  1.00  0.00           O
ATOM   1449  N   ASN A  98      27.200  76.550  38.920  1.00  0.00           N
ATOM   1450  HN  ASN A  98      26.640  75.970  38.340  1.00  0.00           H
ATOM   1451  CA  ASN A  98      28.250  75.810  39.580  1.00  0.00           C
ATOM   1452  HA  ASN A  98      28.160  75.930  40.640  1.00  0.00           H
ATOM   1453  CB  ASN A  98      28.050  74.250  39.270  1.00  0.00           C
ATOM   1454  HB1 ASN A  98      28.210  73.960  38.220  1.00  0.00           H
ATOM   1455  HB2 ASN A  98      27.000  74.030  39.570  1.00  0.00           H
ATOM   1456  CG  ASN A  98      28.900  73.370  40.180  1.00  0.00           C
ATOM   1457  OD1 ASN A  98      30.070  73.710  40.310  1.00  0.00           O
ATOM   1458  ND2 ASN A  98      28.330  72.390  40.870  1.00  0.00           N
ATOM   1459 1HD2 ASN A  98      27.370  72.160  40.740  1.00  0.00           H
ATOM   1460 2HD2 ASN A  98      28.940  71.920  41.510  1.00  0.00           H
ATOM   1461  C   ASN A  98      29.660  76.370  39.220  1.00  0.00           C
ATOM   1462  O   ASN A  98      29.910  76.310  37.980  1.00  0.00           O
ATOM   1463  N   PRO A  99      30.520  76.780  40.050  1.00  0.00           N
ATOM   1464  CD  PRO A  99      30.420  76.980  41.440  1.00  0.00           C
ATOM   1465  HD1 PRO A  99      30.020  76.080  41.950  1.00  0.00           H
ATOM   1466  HD2 PRO A  99      29.810  77.880  41.670  1.00  0.00           H
ATOM   1467  CA  PRO A  99      31.790  77.350  39.560  1.00  0.00           C
ATOM   1468  HA  PRO A  99      31.620  77.910  38.660  1.00  0.00           H
ATOM   1469  CB  PRO A  99      32.290  78.130  40.710  1.00  0.00           C
ATOM   1470  HB1 PRO A  99      31.750  79.090  40.860  1.00  0.00           H
ATOM   1471  HB2 PRO A  99      33.370  78.420  40.740  1.00  0.00           H
ATOM   1472  CG  PRO A  99      31.870  77.340  41.940  1.00  0.00           C
ATOM   1473  HG1 PRO A  99      32.450  76.400  42.040  1.00  0.00           H
ATOM   1474  HG2 PRO A  99      31.960  77.870  42.910  1.00  0.00           H
ATOM   1475  C   PRO A  99      32.690  76.260  39.040  1.00  0.00           C
ATOM   1476  O   PRO A  99      33.650  76.570  38.280  1.00  0.00           O
ATOM   1477  N   SER A 100      32.450  75.030  39.440  1.00  0.00           N
ATOM   1478  HN  SER A 100      31.620  74.860  39.970  1.00  0.00           H
ATOM   1479  CA  SER A 100      33.420  73.970  39.190  1.00  0.00           C
ATOM   1480  HA  SER A 100      34.250  74.270  38.560  1.00  0.00           H
ATOM   1481  CB  SER A 100      34.040  73.520  40.580  1.00  0.00           C
ATOM   1482  HB1 SER A 100      33.210  73.350  41.310  1.00  0.00           H
ATOM   1483  HB2 SER A 100      34.370  74.500  40.990  1.00  0.00           H
ATOM   1484  OG  SER A 100      34.980  72.430  40.500  1.00  0.00           O
ATOM   1485  HG1 SER A 100      34.480  71.680  40.170  1.00  0.00           H
ATOM   1486  C   SER A 100      32.830  72.700  38.490  1.00  0.00           C
ATOM   1487  O   SER A 100      33.090  71.550  38.750  1.00  0.00           O
ATOM   1488  N   THR A 101      31.840  72.950  37.630  1.00  0.00           N
ATOM   1489  HN  THR A 101      31.380  73.800  37.410  1.00  0.00           H
ATOM   1490  CA  THR A 101      31.350  71.830  36.790  1.00  0.00           C
ATOM   1491  HA  THR A 101      31.090  71.040  37.480  1.00  0.00           H
ATOM   1492  CB  THR A 101      30.010  72.080  35.940  1.00  0.00           C
ATOM   1493  HB  THR A 101      30.220  71.730  34.910  1.00  0.00           H
ATOM   1494  OG1 THR A 101      29.640  73.460  35.920  1.00  0.00           O
ATOM   1495  HG1 THR A 101      28.880  73.500  35.340  1.00  0.00           H
ATOM   1496  CG2 THR A 101      28.830  71.280  36.390  1.00  0.00           C
ATOM   1497 1HG2 THR A 101      28.490  71.670  37.370  1.00  0.00           H
ATOM   1498 2HG2 THR A 101      29.080  70.210  36.540  1.00  0.00           H
ATOM   1499 3HG2 THR A 101      28.010  71.360  35.640  1.00  0.00           H
ATOM   1500  C   THR A 101      32.400  71.300  35.760  1.00  0.00           C
ATOM   1501  O   THR A 101      32.990  72.110  35.050  1.00  0.00           O
ATOM   1502  N   PRO A 102      32.620  70.010  35.590  1.00  0.00           N
ATOM   1503  CD  PRO A 102      32.040  68.900  36.420  1.00  0.00           C
ATOM   1504  HD1 PRO A 102      30.960  69.080  36.650  1.00  0.00           H
ATOM   1505  HD2 PRO A 102      32.710  68.800  37.300  1.00  0.00           H
ATOM   1506  CA  PRO A 102      33.050  69.470  34.280  1.00  0.00           C
ATOM   1507  HA  PRO A 102      33.980  69.960  34.040  1.00  0.00           H
ATOM   1508  CB  PRO A 102      33.190  68.000  34.630  1.00  0.00           C
ATOM   1509  HB1 PRO A 102      34.090  67.730  35.220  1.00  0.00           H
ATOM   1510  HB2 PRO A 102      33.140  67.440  33.670  1.00  0.00           H
ATOM   1511  CG  PRO A 102      32.070  67.630  35.570  1.00  0.00           C
ATOM   1512  HG1 PRO A 102      31.160  67.500  34.950  1.00  0.00           H
ATOM   1513  HG2 PRO A 102      32.250  66.620  36.010  1.00  0.00           H
ATOM   1514  C   PRO A 102      32.160  69.650  33.090  1.00  0.00           C
ATOM   1515  O   PRO A 102      30.970  70.080  33.200  1.00  0.00           O
ATOM   1516  N   ALA A 103      32.770  69.390  31.950  1.00  0.00           N
ATOM   1517  HN  ALA A 103      33.760  69.370  31.980  1.00  0.00           H
ATOM   1518  CA  ALA A 103      31.950  69.130  30.730  1.00  0.00           C
ATOM   1519  HA  ALA A 103      31.240  69.920  30.570  1.00  0.00           H
ATOM   1520  CB  ALA A 103      32.820  69.070  29.460  1.00  0.00           C
ATOM   1521  HB1 ALA A 103      33.330  70.040  29.270  1.00  0.00           H
ATOM   1522  HB2 ALA A 103      32.230  68.770  28.570  1.00  0.00           H
ATOM   1523  HB3 ALA A 103      33.630  68.350  29.720  1.00  0.00           H
ATOM   1524  C   ALA A 103      31.160  67.760  30.990  1.00  0.00           C
ATOM   1525  O   ALA A 103      31.750  66.760  31.440  1.00  0.00           O
ATOM   1526  N   TYR A 104      29.840  67.820  30.750  1.00  0.00           N
ATOM   1527  HN  TYR A 104      29.450  68.610  30.290  1.00  0.00           H
ATOM   1528  CA  TYR A 104      29.120  66.570  31.020  1.00  0.00           C
ATOM   1529  HA  TYR A 104      29.810  65.750  31.160  1.00  0.00           H
ATOM   1530  CB  TYR A 104      28.270  66.660  32.290  1.00  0.00           C
ATOM   1531  HB1 TYR A 104      28.940  66.790  33.160  1.00  0.00           H
ATOM   1532  HB2 TYR A 104      27.560  65.810  32.380  1.00  0.00           H
ATOM   1533  CG  TYR A 104      27.290  67.810  32.280  1.00  0.00           C
ATOM   1534  CD1 TYR A 104      27.710  68.970  32.920  1.00  0.00           C
ATOM   1535  HD1 TYR A 104      28.610  69.080  33.520  1.00  0.00           H
ATOM   1536  CE1 TYR A 104      26.840  70.120  32.910  1.00  0.00           C
ATOM   1537  HE1 TYR A 104      27.210  71.070  33.270  1.00  0.00           H
ATOM   1538  CZ  TYR A 104      25.540  70.070  32.290  1.00  0.00           C
ATOM   1539  OH  TYR A 104      24.720  71.130  32.270  1.00  0.00           O
ATOM   1540  HH  TYR A 104      25.310  71.880  32.390  1.00  0.00           H
ATOM   1541  CD2 TYR A 104      26.060  67.740  31.610  1.00  0.00           C
ATOM   1542  HD2 TYR A 104      25.770  66.810  31.140  1.00  0.00           H
ATOM   1543  CE2 TYR A 104      25.220  68.900  31.600  1.00  0.00           C
ATOM   1544  HE2 TYR A 104      24.290  68.810  31.060  1.00  0.00           H
ATOM   1545  C   TYR A 104      28.240  66.100  29.780  1.00  0.00           C
ATOM   1546  O   TYR A 104      27.920  66.800  28.850  1.00  0.00           O
ATOM   1547  N   THR A 105      27.910  64.820  29.850  1.00  0.00           N
ATOM   1548  HN  THR A 105      28.300  64.220  30.540  1.00  0.00           H
ATOM   1549  CA  THR A 105      27.130  64.050  28.900  1.00  0.00           C
ATOM   1550  HA  THR A 105      26.400  64.740  28.510  1.00  0.00           H
ATOM   1551  CB  THR A 105      27.950  63.360  27.790  1.00  0.00           C
ATOM   1552  HB  THR A 105      28.430  64.190  27.230  1.00  0.00           H
ATOM   1553  OG1 THR A 105      27.170  62.710  26.810  1.00  0.00           O
ATOM   1554  HG1 THR A 105      26.400  63.260  26.610  1.00  0.00           H
ATOM   1555  CG2 THR A 105      28.890  62.270  28.250  1.00  0.00           C
ATOM   1556 1HG2 THR A 105      29.610  62.580  29.040  1.00  0.00           H
ATOM   1557 2HG2 THR A 105      29.560  61.970  27.430  1.00  0.00           H
ATOM   1558 3HG2 THR A 105      28.280  61.390  28.550  1.00  0.00           H
ATOM   1559  C   THR A 105      26.530  62.990  29.750  1.00  0.00           C
ATOM   1560  O   THR A 105      26.890  62.760  30.920  1.00  0.00           O
ATOM   1561  N   PHE A 106      25.590  62.180  29.230  1.00  0.00           N
ATOM   1562  HN  PHE A 106      25.370  62.240  28.260  1.00  0.00           H
ATOM   1563  CA  PHE A 106      24.800  61.240  30.000  1.00  0.00           C
ATOM   1564  HA  PHE A 106      25.320  61.010  30.920  1.00  0.00           H
ATOM   1565  CB  PHE A 106      23.490  61.820  30.510  1.00  0.00           C
ATOM   1566  HB1 PHE A 106      23.010  61.120  31.240  1.00  0.00           H
ATOM   1567  HB2 PHE A 106      22.740  62.040  29.720  1.00  0.00           H
ATOM   1568  CG  PHE A 106      23.570  63.130  31.350  1.00  0.00           C
ATOM   1569  CD1 PHE A 106      23.770  63.050  32.740  1.00  0.00           C
ATOM   1570  HD1 PHE A 106      23.910  62.060  33.160  1.00  0.00           H
ATOM   1571  CE1 PHE A 106      23.680  64.200  33.430  1.00  0.00           C
ATOM   1572  HE1 PHE A 106      23.970  64.080  34.460  1.00  0.00           H
ATOM   1573  CZ  PHE A 106      23.520  65.470  32.770  1.00  0.00           C
ATOM   1574  HZ  PHE A 106      23.550  66.390  33.330  1.00  0.00           H
ATOM   1575  CD2 PHE A 106      23.530  64.320  30.660  1.00  0.00           C
ATOM   1576  HD2 PHE A 106      23.470  64.320  29.580  1.00  0.00           H
ATOM   1577  CE2 PHE A 106      23.390  65.520  31.360  1.00  0.00           C
ATOM   1578  HE2 PHE A 106      23.150  66.470  30.920  1.00  0.00           H
ATOM   1579  C   PHE A 106      24.650  59.880  29.340  1.00  0.00           C
ATOM   1580  O   PHE A 106      24.420  59.750  28.110  1.00  0.00           O
ATOM   1581  N   THR A 107      24.730  58.730  30.110  1.00  0.00           N
ATOM   1582  HN  THR A 107      24.870  58.950  31.070  1.00  0.00           H
ATOM   1583  CA  THR A 107      24.710  57.410  29.500  1.00  0.00           C
ATOM   1584  HA  THR A 107      24.130  57.520  28.600  1.00  0.00           H
ATOM   1585  CB  THR A 107      26.030  56.910  28.990  1.00  0.00           C
ATOM   1586  HB  THR A 107      26.650  57.660  28.450  1.00  0.00           H
ATOM   1587  OG1 THR A 107      25.890  55.860  28.050  1.00  0.00           O
ATOM   1588  HG1 THR A 107      25.880  56.300  27.190  1.00  0.00           H
ATOM   1589  CG2 THR A 107      26.850  56.410  30.150  1.00  0.00           C
ATOM   1590 1HG2 THR A 107      26.240  55.630  30.650  1.00  0.00           H
ATOM   1591 2HG2 THR A 107      27.220  57.150  30.880  1.00  0.00           H
ATOM   1592 3HG2 THR A 107      27.780  55.860  29.880  1.00  0.00           H
ATOM   1593  C   THR A 107      24.010  56.430  30.430  1.00  0.00           C
ATOM   1594  O   THR A 107      23.780  56.670  31.620  1.00  0.00           O
ATOM   1595  N   THR A 108      23.560  55.310  29.860  1.00  0.00           N
ATOM   1596  HN  THR A 108      23.800  55.190  28.890  1.00  0.00           H
ATOM   1597  CA  THR A 108      23.060  54.110  30.500  1.00  0.00           C
ATOM   1598  HA  THR A 108      22.860  54.360  31.530  1.00  0.00           H
ATOM   1599  CB  THR A 108      21.680  53.650  30.010  1.00  0.00           C
ATOM   1600  HB  THR A 108      20.930  54.420  30.290  1.00  0.00           H
ATOM   1601  OG1 THR A 108      21.270  52.410  30.560  1.00  0.00           O
ATOM   1602  HG1 THR A 108      20.330  52.490  30.390  1.00  0.00           H
ATOM   1603  CG2 THR A 108      21.720  53.430  28.500  1.00  0.00           C
ATOM   1604 1HG2 THR A 108      20.830  52.880  28.140  1.00  0.00           H
ATOM   1605 2HG2 THR A 108      22.620  52.840  28.230  1.00  0.00           H
ATOM   1606 3HG2 THR A 108      21.740  54.410  27.970  1.00  0.00           H
ATOM   1607  C   THR A 108      24.020  52.980  30.780  1.00  0.00           C
ATOM   1608  O   THR A 108      24.730  52.580  29.880  1.00  0.00           O
ATOM   1609  N   VAL A 109      24.130  52.340  31.940  1.00  0.00           N
ATOM   1610  HN  VAL A 109      23.570  52.560  32.730  1.00  0.00           H
ATOM   1611  CA  VAL A 109      25.020  51.260  32.190  1.00  0.00           C
ATOM   1612  HA  VAL A 109      25.880  51.420  31.560  1.00  0.00           H
ATOM   1613  CB  VAL A 109      25.440  51.100  33.690  1.00  0.00           C
ATOM   1614  HB  VAL A 109      24.650  50.520  34.230  1.00  0.00           H
ATOM   1615  CG1 VAL A 109      26.770  50.230  33.840  1.00  0.00           C
ATOM   1616 1HG1 VAL A 109      26.750  49.250  33.320  1.00  0.00           H
ATOM   1617 2HG1 VAL A 109      26.820  50.040  34.930  1.00  0.00           H
ATOM   1618 3HG1 VAL A 109      27.640  50.790  33.450  1.00  0.00           H
ATOM   1619  CG2 VAL A 109      25.350  52.430  34.410  1.00  0.00           C
ATOM   1620 1HG2 VAL A 109      25.860  53.240  33.850  1.00  0.00           H
ATOM   1621 2HG2 VAL A 109      25.970  52.260  35.320  1.00  0.00           H
ATOM   1622 3HG2 VAL A 109      24.330  52.800  34.650  1.00  0.00           H
ATOM   1623  C   VAL A 109      24.570  49.950  31.680  1.00  0.00           C
ATOM   1624  O   VAL A 109      23.470  49.440  31.920  1.00  0.00           O
ATOM   1625  N   LYS A 110      25.350  49.300  30.840  1.00  0.00           N
ATOM   1626  HN  LYS A 110      26.190  49.760  30.550  1.00  0.00           H
ATOM   1627  CA  LYS A 110      25.050  47.930  30.360  1.00  0.00           C
ATOM   1628  HA  LYS A 110      23.970  47.860  30.290  1.00  0.00           H
ATOM   1629  CB  LYS A 110      25.540  47.650  28.840  1.00  0.00           C
ATOM   1630  HB1 LYS A 110      25.500  46.550  28.670  1.00  0.00           H
ATOM   1631  HB2 LYS A 110      26.600  47.940  28.720  1.00  0.00           H
ATOM   1632  CG  LYS A 110      24.630  48.270  27.700  1.00  0.00           C
ATOM   1633  HG1 LYS A 110      23.630  47.800  27.650  1.00  0.00           H
ATOM   1634  HG2 LYS A 110      25.100  48.070  26.710  1.00  0.00           H
ATOM   1635  CD  LYS A 110      24.740  49.810  27.760  1.00  0.00           C
ATOM   1636  HD1 LYS A 110      24.260  50.130  28.710  1.00  0.00           H
ATOM   1637  HD2 LYS A 110      24.160  50.180  26.880  1.00  0.00           H
ATOM   1638  CE  LYS A 110      26.120  50.420  27.660  1.00  0.00           C
ATOM   1639  HE1 LYS A 110      26.600  50.060  26.730  1.00  0.00           H
ATOM   1640  HE2 LYS A 110      26.790  50.220  28.530  1.00  0.00           H
ATOM   1641  NZ  LYS A 110      26.040  51.850  27.450  1.00  0.00           N
ATOM   1642  HZ1 LYS A 110      25.640  52.340  28.280  1.00  0.00           H
ATOM   1643  HZ2 LYS A 110      25.450  52.130  26.650  1.00  0.00           H
ATOM   1644  HZ3 LYS A 110      26.980  52.270  27.300  1.00  0.00           H
ATOM   1645  C   LYS A 110      25.570  46.760  31.260  1.00  0.00           C
ATOM   1646  O   LYS A 110      26.680  46.860  31.790  1.00  0.00           O
ATOM   1647  N   PRO A 111      24.860  45.630  31.500  1.00  0.00           N
ATOM   1648  CD  PRO A 111      23.440  45.470  31.180  1.00  0.00           C
ATOM   1649  HD1 PRO A 111      23.400  45.320  30.080  1.00  0.00           H
ATOM   1650  HD2 PRO A 111      22.840  46.370  31.460  1.00  0.00           H
ATOM   1651  CA  PRO A 111      25.380  44.450  32.080  1.00  0.00           C
ATOM   1652  HA  PRO A 111      25.380  44.680  33.140  1.00  0.00           H
ATOM   1653  CB  PRO A 111      24.330  43.360  31.820  1.00  0.00           C
ATOM   1654  HB1 PRO A 111      24.320  42.680  32.700  1.00  0.00           H
ATOM   1655  HB2 PRO A 111      24.400  42.830  30.850  1.00  0.00           H
ATOM   1656  CG  PRO A 111      23.050  44.200  31.980  1.00  0.00           C
ATOM   1657  HG1 PRO A 111      22.160  43.770  31.490  1.00  0.00           H
ATOM   1658  HG2 PRO A 111      22.840  44.490  33.040  1.00  0.00           H
ATOM   1659  C   PRO A 111      26.800  44.060  31.690  1.00  0.00           C
ATOM   1660  O   PRO A 111      27.170  43.920  30.500  1.00  0.00           O
ATOM   1661  N   GLY A 112      27.680  43.880  32.710  1.00  0.00           N
ATOM   1662  HN  GLY A 112      27.380  43.920  33.660  1.00  0.00           H
ATOM   1663  CA  GLY A 112      28.990  43.520  32.490  1.00  0.00           C
ATOM   1664  HA1 GLY A 112      29.010  42.890  31.610  1.00  0.00           H
ATOM   1665  HA2 GLY A 112      29.150  43.010  33.430  1.00  0.00           H
ATOM   1666  C   GLY A 112      29.950  44.690  32.380  1.00  0.00           C
ATOM   1667  O   GLY A 112      31.190  44.530  32.590  1.00  0.00           O
ATOM   1668  N   ALA A 113      29.540  46.000  32.130  1.00  0.00           N
ATOM   1669  HN  ALA A 113      28.580  46.080  31.870  1.00  0.00           H
ATOM   1670  CA  ALA A 113      30.430  47.130  32.110  1.00  0.00           C
ATOM   1671  HA  ALA A 113      31.330  46.730  31.650  1.00  0.00           H
ATOM   1672  CB  ALA A 113      29.840  48.160  31.120  1.00  0.00           C
ATOM   1673  HB1 ALA A 113      29.500  47.630  30.210  1.00  0.00           H
ATOM   1674  HB2 ALA A 113      30.560  48.960  30.840  1.00  0.00           H
ATOM   1675  HB3 ALA A 113      28.970  48.700  31.570  1.00  0.00           H
ATOM   1676  C   ALA A 113      30.700  47.690  33.500  1.00  0.00           C
ATOM   1677  O   ALA A 113      29.900  47.530  34.440  1.00  0.00           O
ATOM   1678  N   ALA A 114      31.910  48.280  33.660  1.00  0.00           N
ATOM   1679  HN  ALA A 114      32.550  48.330  32.910  1.00  0.00           H
ATOM   1680  CA  ALA A 114      32.330  48.860  34.960  1.00  0.00           C
ATOM   1681  HA  ALA A 114      31.620  48.440  35.650  1.00  0.00           H
ATOM   1682  CB  ALA A 114      33.850  48.650  35.290  1.00  0.00           C
ATOM   1683  HB1 ALA A 114      34.300  47.730  34.860  1.00  0.00           H
ATOM   1684  HB2 ALA A 114      33.980  48.640  36.390  1.00  0.00           H
ATOM   1685  HB3 ALA A 114      34.420  49.540  34.920  1.00  0.00           H
ATOM   1686  C   ALA A 114      32.040  50.320  35.020  1.00  0.00           C
ATOM   1687  O   ALA A 114      31.830  51.040  34.020  1.00  0.00           O
ATOM   1688  N   PHE A 115      31.920  50.840  36.250  1.00  0.00           N
ATOM   1689  HN  PHE A 115      31.960  50.230  37.040  1.00  0.00           H
ATOM   1690  CA  PHE A 115      31.720  52.290  36.440  1.00  0.00           C
ATOM   1691  HA  PHE A 115      32.230  52.810  35.640  1.00  0.00           H
ATOM   1692  CB  PHE A 115      30.210  52.660  36.340  1.00  0.00           C
ATOM   1693  HB1 PHE A 115      29.930  52.480  35.280  1.00  0.00           H
ATOM   1694  HB2 PHE A 115      30.290  53.750  36.500  1.00  0.00           H
ATOM   1695  CG  PHE A 115      29.230  51.990  37.200  1.00  0.00           C
ATOM   1696  CD1 PHE A 115      28.760  50.660  36.920  1.00  0.00           C
ATOM   1697  HD1 PHE A 115      29.230  50.120  36.120  1.00  0.00           H
ATOM   1698  CE1 PHE A 115      27.600  50.130  37.530  1.00  0.00           C
ATOM   1699  HE1 PHE A 115      27.160  49.230  37.140  1.00  0.00           H
ATOM   1700  CZ  PHE A 115      26.930  51.010  38.430  1.00  0.00           C
ATOM   1701  HZ  PHE A 115      25.960  50.590  38.680  1.00  0.00           H
ATOM   1702  CD2 PHE A 115      28.480  52.780  38.140  1.00  0.00           C
ATOM   1703  HD2 PHE A 115      28.800  53.800  38.280  1.00  0.00           H
ATOM   1704  CE2 PHE A 115      27.320  52.300  38.720  1.00  0.00           C
ATOM   1705  HE2 PHE A 115      26.770  53.030  39.300  1.00  0.00           H
ATOM   1706  C   PHE A 115      32.270  52.660  37.780  1.00  0.00           C
ATOM   1707  O   PHE A 115      32.320  51.840  38.640  1.00  0.00           O
ATOM   1708  N   SER A 116      32.650  53.910  37.940  1.00  0.00           N
ATOM   1709  HN  SER A 116      32.340  54.560  37.250  1.00  0.00           H
ATOM   1710  CA  SER A 116      33.180  54.490  39.100  1.00  0.00           C
ATOM   1711  HA  SER A 116      33.560  53.690  39.710  1.00  0.00           H
ATOM   1712  CB  SER A 116      34.380  55.440  38.940  1.00  0.00           C
ATOM   1713  HB1 SER A 116      34.700  55.910  39.890  1.00  0.00           H
ATOM   1714  HB2 SER A 116      33.930  56.090  38.160  1.00  0.00           H
ATOM   1715  OG  SER A 116      35.540  54.860  38.420  1.00  0.00           O
ATOM   1716  HG1 SER A 116      35.870  54.420  39.200  1.00  0.00           H
ATOM   1717  C   SER A 116      32.130  55.190  39.880  1.00  0.00           C
ATOM   1718  O   SER A 116      31.460  56.140  39.400  1.00  0.00           O
ATOM   1719  N   VAL A 117      32.040  54.910  41.150  1.00  0.00           N
ATOM   1720  HN  VAL A 117      32.640  54.310  41.670  1.00  0.00           H
ATOM   1721  CA  VAL A 117      31.000  55.460  42.030  1.00  0.00           C
ATOM   1722  HA  VAL A 117      30.280  56.060  41.490  1.00  0.00           H
ATOM   1723  CB  VAL A 117      30.180  54.350  42.760  1.00  0.00           C
ATOM   1724  HB  VAL A 117      30.830  53.780  43.460  1.00  0.00           H
ATOM   1725  CG1 VAL A 117      28.920  54.970  43.480  1.00  0.00           C
ATOM   1726 1HG1 VAL A 117      28.420  54.090  43.940  1.00  0.00           H
ATOM   1727 2HG1 VAL A 117      28.200  55.460  42.790  1.00  0.00           H
ATOM   1728 3HG1 VAL A 117      29.350  55.520  44.340  1.00  0.00           H
ATOM   1729  CG2 VAL A 117      29.640  53.340  41.670  1.00  0.00           C
ATOM   1730 1HG2 VAL A 117      29.540  53.850  40.690  1.00  0.00           H
ATOM   1731 2HG2 VAL A 117      28.670  52.950  42.030  1.00  0.00           H
ATOM   1732 3HG2 VAL A 117      30.310  52.530  41.330  1.00  0.00           H
ATOM   1733  C   VAL A 117      31.610  56.410  43.080  1.00  0.00           C
ATOM   1734  O   VAL A 117      32.590  55.970  43.750  1.00  0.00           O
ATOM   1735  N   LEU A 118      31.160  57.680  43.200  1.00  0.00           N
ATOM   1736  HN  LEU A 118      30.420  58.020  42.630  1.00  0.00           H
ATOM   1737  CA  LEU A 118      31.440  58.450  44.380  1.00  0.00           C
ATOM   1738  HA  LEU A 118      32.320  58.010  44.840  1.00  0.00           H
ATOM   1739  CB  LEU A 118      31.750  59.860  44.060  1.00  0.00           C
ATOM   1740  HB1 LEU A 118      30.730  60.200  43.750  1.00  0.00           H
ATOM   1741  HB2 LEU A 118      32.400  59.770  43.160  1.00  0.00           H
ATOM   1742  CG  LEU A 118      32.200  60.800  45.230  1.00  0.00           C
ATOM   1743  HG  LEU A 118      31.370  60.900  45.970  1.00  0.00           H
ATOM   1744  CD1 LEU A 118      33.410  60.330  45.960  1.00  0.00           C
ATOM   1745 1HD1 LEU A 118      34.210  60.010  45.260  1.00  0.00           H
ATOM   1746 2HD1 LEU A 118      33.020  59.420  46.480  1.00  0.00           H
ATOM   1747 3HD1 LEU A 118      33.800  61.040  46.720  1.00  0.00           H
ATOM   1748  CD2 LEU A 118      32.490  62.170  44.730  1.00  0.00           C
ATOM   1749 1HD2 LEU A 118      33.290  62.180  43.970  1.00  0.00           H
ATOM   1750 2HD2 LEU A 118      32.950  62.780  45.530  1.00  0.00           H
ATOM   1751 3HD2 LEU A 118      31.550  62.650  44.380  1.00  0.00           H
ATOM   1752  C   LEU A 118      30.300  58.270  45.380  1.00  0.00           C
ATOM   1753  O   LEU A 118      29.130  58.630  45.180  1.00  0.00           O
ATOM   1754  N   ALA A 119      30.630  57.780  46.610  1.00  0.00           N
ATOM   1755  HN  ALA A 119      31.550  57.540  46.880  1.00  0.00           H
ATOM   1756  CA  ALA A 119      29.730  57.640  47.710  1.00  0.00           C
ATOM   1757  HA  ALA A 119      28.740  57.440  47.330  1.00  0.00           H
ATOM   1758  CB  ALA A 119      30.120  56.410  48.470  1.00  0.00           C
ATOM   1759  HB1 ALA A 119      29.320  56.150  49.190  1.00  0.00           H
ATOM   1760  HB2 ALA A 119      31.070  56.560  49.020  1.00  0.00           H
ATOM   1761  HB3 ALA A 119      30.330  55.590  47.740  1.00  0.00           H
ATOM   1762  C   ALA A 119      29.810  58.930  48.550  1.00  0.00           C
ATOM   1763  O   ALA A 119      30.890  59.550  48.640  1.00  0.00           O
ATOM   1764  N   CYS A 120      28.660  59.290  49.130  1.00  0.00           N
ATOM   1765  HN  CYS A 120      27.870  58.700  49.280  1.00  0.00           H
ATOM   1766  CA  CYS A 120      28.380  60.680  49.540  1.00  0.00           C
ATOM   1767  HA  CYS A 120      29.310  61.160  49.790  1.00  0.00           H
ATOM   1768  CB  CYS A 120      27.700  61.380  48.290  1.00  0.00           C
ATOM   1769  HB1 CYS A 120      26.690  61.000  48.060  1.00  0.00           H
ATOM   1770  HB2 CYS A 120      28.320  60.980  47.450  1.00  0.00           H
ATOM   1771  SG  CYS A 120      27.840  63.230  48.330  1.00  0.00           S
ATOM   1772  HG1 CYS A 120      26.800  63.340  49.150  1.00  0.00           H
ATOM   1773  C   CYS A 120      27.360  60.610  50.650  1.00  0.00           C
ATOM   1774  O   CYS A 120      26.410  59.870  50.570  1.00  0.00           O
ATOM   1775  N   TYR A 121      27.680  61.270  51.820  1.00  0.00           N
ATOM   1776  HN  TYR A 121      28.530  61.770  51.950  1.00  0.00           H
ATOM   1777  CA  TYR A 121      26.680  61.270  52.940  1.00  0.00           C
ATOM   1778  HA  TYR A 121      25.770  60.780  52.620  1.00  0.00           H
ATOM   1779  CB  TYR A 121      27.350  60.560  54.110  1.00  0.00           C
ATOM   1780  HB1 TYR A 121      28.220  61.190  54.410  1.00  0.00           H
ATOM   1781  HB2 TYR A 121      27.810  59.560  53.940  1.00  0.00           H
ATOM   1782  CG  TYR A 121      26.470  60.530  55.340  1.00  0.00           C
ATOM   1783  CD1 TYR A 121      25.380  59.630  55.460  1.00  0.00           C
ATOM   1784  HD1 TYR A 121      25.260  58.910  54.670  1.00  0.00           H
ATOM   1785  CE1 TYR A 121      24.570  59.520  56.670  1.00  0.00           C
ATOM   1786  HE1 TYR A 121      23.700  58.880  56.690  1.00  0.00           H
ATOM   1787  CZ  TYR A 121      24.790  60.510  57.600  1.00  0.00           C
ATOM   1788  OH  TYR A 121      23.950  60.530  58.650  1.00  0.00           O
ATOM   1789  HH  TYR A 121      23.070  60.270  58.370  1.00  0.00           H
ATOM   1790  CD2 TYR A 121      26.680  61.340  56.430  1.00  0.00           C
ATOM   1791  HD2 TYR A 121      27.450  62.100  56.470  1.00  0.00           H
ATOM   1792  CE2 TYR A 121      25.950  61.310  57.610  1.00  0.00           C
ATOM   1793  HE2 TYR A 121      26.120  62.060  58.370  1.00  0.00           H
ATOM   1794  C   TYR A 121      26.470  62.780  53.310  1.00  0.00           C
ATOM   1795  O   TYR A 121      27.450  63.500  53.330  1.00  0.00           O
ATOM   1796  N   ASN A 122      25.180  63.290  53.430  1.00  0.00           N
ATOM   1797  HN  ASN A 122      24.450  62.610  53.400  1.00  0.00           H
ATOM   1798  CA  ASN A 122      24.810  64.670  53.560  1.00  0.00           C
ATOM   1799  HA  ASN A 122      23.760  64.650  53.290  1.00  0.00           H
ATOM   1800  CB  ASN A 122      24.730  65.140  55.090  1.00  0.00           C
ATOM   1801  HB1 ASN A 122      24.460  66.210  55.190  1.00  0.00           H
ATOM   1802  HB2 ASN A 122      25.700  65.170  55.620  1.00  0.00           H
ATOM   1803  CG  ASN A 122      23.730  64.260  55.990  1.00  0.00           C
ATOM   1804  OD1 ASN A 122      22.870  63.580  55.500  1.00  0.00           O
ATOM   1805  ND2 ASN A 122      24.060  64.230  57.290  1.00  0.00           N
ATOM   1806 1HD2 ASN A 122      23.640  63.540  57.880  1.00  0.00           H
ATOM   1807 2HD2 ASN A 122      24.780  64.840  57.620  1.00  0.00           H
ATOM   1808  C   ASN A 122      25.630  65.650  52.700  1.00  0.00           C
ATOM   1809  O   ASN A 122      26.090  66.690  53.160  1.00  0.00           O
ATOM   1810  N   GLY A 123      25.870  65.300  51.440  1.00  0.00           N
ATOM   1811  HN  GLY A 123      25.570  64.390  51.170  1.00  0.00           H
ATOM   1812  CA  GLY A 123      26.640  66.130  50.500  1.00  0.00           C
ATOM   1813  HA1 GLY A 123      26.190  67.110  50.480  1.00  0.00           H
ATOM   1814  HA2 GLY A 123      26.570  65.640  49.540  1.00  0.00           H
ATOM   1815  C   GLY A 123      28.120  66.230  50.670  1.00  0.00           C
ATOM   1816  O   GLY A 123      28.810  67.080  50.080  1.00  0.00           O
ATOM   1817  N   ARG A 124      28.660  65.300  51.510  1.00  0.00           N
ATOM   1818  HN  ARG A 124      27.960  64.800  52.020  1.00  0.00           H
ATOM   1819  CA  ARG A 124      30.000  65.120  51.890  1.00  0.00           C
ATOM   1820  HA  ARG A 124      30.640  65.920  51.530  1.00  0.00           H
ATOM   1821  CB  ARG A 124      30.240  65.140  53.410  1.00  0.00           C
ATOM   1822  HB1 ARG A 124      31.330  65.140  53.630  1.00  0.00           H
ATOM   1823  HB2 ARG A 124      29.870  64.200  53.870  1.00  0.00           H
ATOM   1824  CG  ARG A 124      29.600  66.460  54.120  1.00  0.00           C
ATOM   1825  HG1 ARG A 124      29.860  66.360  55.190  1.00  0.00           H
ATOM   1826  HG2 ARG A 124      28.500  66.330  54.150  1.00  0.00           H
ATOM   1827  CD  ARG A 124      29.870  67.860  53.600  1.00  0.00           C
ATOM   1828  HD1 ARG A 124      29.470  68.740  54.150  1.00  0.00           H
ATOM   1829  HD2 ARG A 124      29.570  67.790  52.530  1.00  0.00           H
ATOM   1830  NE  ARG A 124      31.330  68.090  53.590  1.00  0.00           N
ATOM   1831  HE  ARG A 124      31.870  67.780  54.370  1.00  0.00           H
ATOM   1832  CZ  ARG A 124      32.010  68.450  52.570  1.00  0.00           C
ATOM   1833  NH1 ARG A 124      31.550  68.680  51.330  1.00  0.00           N
ATOM   1834 1HH1 ARG A 124      30.580  68.470  51.270  1.00  0.00           H
ATOM   1835 2HH1 ARG A 124      32.130  68.850  50.540  1.00  0.00           H
ATOM   1836  NH2 ARG A 124      33.300  68.460  52.650  1.00  0.00           N
ATOM   1837 1HH2 ARG A 124      33.690  68.040  53.470  1.00  0.00           H
ATOM   1838 2HH2 ARG A 124      33.900  68.610  51.870  1.00  0.00           H
ATOM   1839  C   ARG A 124      30.550  63.800  51.360  1.00  0.00           C
ATOM   1840  O   ARG A 124      30.210  62.710  51.900  1.00  0.00           O
ATOM   1841  N   PRO A 125      31.360  63.880  50.370  1.00  0.00           N
ATOM   1842  CD  PRO A 125      31.310  64.930  49.330  1.00  0.00           C
ATOM   1843  HD1 PRO A 125      31.940  65.750  49.730  1.00  0.00           H
ATOM   1844  HD2 PRO A 125      30.280  65.300  49.140  1.00  0.00           H
ATOM   1845  CA  PRO A 125      32.040  62.680  49.910  1.00  0.00           C
ATOM   1846  HA  PRO A 125      31.230  62.090  49.490  1.00  0.00           H
ATOM   1847  CB  PRO A 125      32.880  63.150  48.750  1.00  0.00           C
ATOM   1848  HB1 PRO A 125      33.180  62.360  48.040  1.00  0.00           H
ATOM   1849  HB2 PRO A 125      33.790  63.650  49.130  1.00  0.00           H
ATOM   1850  CG  PRO A 125      31.900  64.190  48.150  1.00  0.00           C
ATOM   1851  HG1 PRO A 125      32.370  64.900  47.440  1.00  0.00           H
ATOM   1852  HG2 PRO A 125      31.120  63.610  47.610  1.00  0.00           H
ATOM   1853  C   PRO A 125      32.720  61.790  50.920  1.00  0.00           C
ATOM   1854  O   PRO A 125      33.490  62.290  51.710  1.00  0.00           O
ATOM   1855  N   THR A 126      32.380  60.510  50.850  1.00  0.00           N
ATOM   1856  HN  THR A 126      31.660  60.110  50.280  1.00  0.00           H
ATOM   1857  CA  THR A 126      32.960  59.550  51.750  1.00  0.00           C
ATOM   1858  HA  THR A 126      33.720  60.060  52.320  1.00  0.00           H
ATOM   1859  CB  THR A 126      31.930  58.840  52.620  1.00  0.00           C
ATOM   1860  HB  THR A 126      32.430  58.140  53.320  1.00  0.00           H
ATOM   1861  OG1 THR A 126      30.960  58.130  51.840  1.00  0.00           O
ATOM   1862  HG1 THR A 126      31.370  57.260  51.900  1.00  0.00           H
ATOM   1863  CG2 THR A 126      31.100  59.800  53.520  1.00  0.00           C
ATOM   1864 1HG2 THR A 126      30.310  59.260  54.080  1.00  0.00           H
ATOM   1865 2HG2 THR A 126      30.610  60.400  52.730  1.00  0.00           H
ATOM   1866 3HG2 THR A 126      31.740  60.410  54.200  1.00  0.00           H
ATOM   1867  C   THR A 126      33.850  58.550  51.120  1.00  0.00           C
ATOM   1868  O   THR A 126      34.760  57.950  51.770  1.00  0.00           O
ATOM   1869  N   GLY A 127      33.700  58.210  49.880  1.00  0.00           N
ATOM   1870  HN  GLY A 127      32.860  58.510  49.420  1.00  0.00           H
ATOM   1871  CA  GLY A 127      34.500  57.100  49.390  1.00  0.00           C
ATOM   1872  HA1 GLY A 127      34.120  56.210  49.880  1.00  0.00           H
ATOM   1873  HA2 GLY A 127      35.550  57.340  49.450  1.00  0.00           H
ATOM   1874  C   GLY A 127      34.220  56.850  47.930  1.00  0.00           C
ATOM   1875  O   GLY A 127      33.120  57.020  47.490  1.00  0.00           O
ATOM   1876  N   THR A 128      35.200  56.310  47.190  1.00  0.00           N
ATOM   1877  HN  THR A 128      36.100  56.170  47.600  1.00  0.00           H
ATOM   1878  CA  THR A 128      34.910  55.780  45.800  1.00  0.00           C
ATOM   1879  HA  THR A 128      33.860  55.920  45.610  1.00  0.00           H
ATOM   1880  CB  THR A 128      35.540  56.670  44.670  1.00  0.00           C
ATOM   1881  HB  THR A 128      35.090  57.670  44.790  1.00  0.00           H
ATOM   1882  OG1 THR A 128      35.250  56.190  43.380  1.00  0.00           O
ATOM   1883  HG1 THR A 128      34.290  56.120  43.370  1.00  0.00           H
ATOM   1884  CG2 THR A 128      37.050  56.840  44.620  1.00  0.00           C
ATOM   1885 1HG2 THR A 128      37.440  57.440  43.760  1.00  0.00           H
ATOM   1886 2HG2 THR A 128      37.630  55.890  44.610  1.00  0.00           H
ATOM   1887 3HG2 THR A 128      37.310  57.510  45.470  1.00  0.00           H
ATOM   1888  C   THR A 128      35.190  54.390  45.640  1.00  0.00           C
ATOM   1889  O   THR A 128      35.910  53.810  46.470  1.00  0.00           O
ATOM   1890  N   PHE A 129      34.580  53.780  44.630  1.00  0.00           N
ATOM   1891  HN  PHE A 129      34.070  54.380  44.020  1.00  0.00           H
ATOM   1892  CA  PHE A 129      34.850  52.380  44.280  1.00  0.00           C
ATOM   1893  HA  PHE A 129      35.900  52.160  44.400  1.00  0.00           H
ATOM   1894  CB  PHE A 129      34.080  51.290  45.030  1.00  0.00           C
ATOM   1895  HB1 PHE A 129      34.380  51.320  46.090  1.00  0.00           H
ATOM   1896  HB2 PHE A 129      34.290  50.250  44.720  1.00  0.00           H
ATOM   1897  CG  PHE A 129      32.630  51.490  45.010  1.00  0.00           C
ATOM   1898  CD1 PHE A 129      31.970  52.400  45.890  1.00  0.00           C
ATOM   1899  HD1 PHE A 129      32.530  52.970  46.620  1.00  0.00           H
ATOM   1900  CE1 PHE A 129      30.560  52.430  45.980  1.00  0.00           C
ATOM   1901  HE1 PHE A 129      30.170  53.180  46.640  1.00  0.00           H
ATOM   1902  CZ  PHE A 129      29.710  51.650  45.180  1.00  0.00           C
ATOM   1903  HZ  PHE A 129      28.640  51.610  45.220  1.00  0.00           H
ATOM   1904  CD2 PHE A 129      31.810  50.710  44.180  1.00  0.00           C
ATOM   1905  HD2 PHE A 129      32.210  49.930  43.550  1.00  0.00           H
ATOM   1906  CE2 PHE A 129      30.400  50.840  44.270  1.00  0.00           C
ATOM   1907  HE2 PHE A 129      29.770  50.210  43.650  1.00  0.00           H
ATOM   1908  C   PHE A 129      34.430  52.320  42.850  1.00  0.00           C
ATOM   1909  O   PHE A 129      33.900  53.260  42.270  1.00  0.00           O
ATOM   1910  N   THR A 130      34.650  51.150  42.270  1.00  0.00           N
ATOM   1911  HN  THR A 130      34.940  50.350  42.790  1.00  0.00           H
ATOM   1912  CA  THR A 130      34.280  50.790  40.940  1.00  0.00           C
ATOM   1913  HA  THR A 130      33.680  51.600  40.530  1.00  0.00           H
ATOM   1914  CB  THR A 130      35.450  50.620  39.950  1.00  0.00           C
ATOM   1915  HB  THR A 130      35.870  51.630  39.770  1.00  0.00           H
ATOM   1916  OG1 THR A 130      35.140  50.260  38.620  1.00  0.00           O
ATOM   1917  HG1 THR A 130      34.650  50.960  38.200  1.00  0.00           H
ATOM   1918  CG2 THR A 130      36.630  49.790  40.530  1.00  0.00           C
ATOM   1919 1HG2 THR A 130      37.510  49.810  39.850  1.00  0.00           H
ATOM   1920 2HG2 THR A 130      36.190  48.820  40.840  1.00  0.00           H
ATOM   1921 3HG2 THR A 130      37.120  50.250  41.420  1.00  0.00           H
ATOM   1922  C   THR A 130      33.490  49.560  40.990  1.00  0.00           C
ATOM   1923  O   THR A 130      33.740  48.690  41.790  1.00  0.00           O
ATOM   1924  N   VAL A 131      32.560  49.420  40.050  1.00  0.00           N
ATOM   1925  HN  VAL A 131      32.390  50.040  39.280  1.00  0.00           H
ATOM   1926  CA  VAL A 131      31.690  48.230  40.200  1.00  0.00           C
ATOM   1927  HA  VAL A 131      32.250  47.370  40.520  1.00  0.00           H
ATOM   1928  CB  VAL A 131      30.530  48.510  41.160  1.00  0.00           C
ATOM   1929  HB  VAL A 131      30.830  49.100  42.050  1.00  0.00           H
ATOM   1930  CG1 VAL A 131      29.450  49.420  40.510  1.00  0.00           C
ATOM   1931 1HG1 VAL A 131      28.970  48.970  39.610  1.00  0.00           H
ATOM   1932 2HG1 VAL A 131      29.950  50.350  40.160  1.00  0.00           H
ATOM   1933 3HG1 VAL A 131      28.690  49.710  41.260  1.00  0.00           H
ATOM   1934  CG2 VAL A 131      29.860  47.280  41.560  1.00  0.00           C
ATOM   1935 1HG2 VAL A 131      30.580  46.500  41.870  1.00  0.00           H
ATOM   1936 2HG2 VAL A 131      29.190  46.830  40.800  1.00  0.00           H
ATOM   1937 3HG2 VAL A 131      29.300  47.630  42.460  1.00  0.00           H
ATOM   1938  C   VAL A 131      31.280  47.880  38.820  1.00  0.00           C
ATOM   1939  O   VAL A 131      31.360  48.700  37.950  1.00  0.00           O
ATOM   1940  N   VAL A 132      30.990  46.550  38.670  1.00  0.00           N
ATOM   1941  HN  VAL A 132      31.120  45.930  39.430  1.00  0.00           H
ATOM   1942  CA  VAL A 132      30.490  45.960  37.510  1.00  0.00           C
ATOM   1943  HA  VAL A 132      30.430  46.760  36.780  1.00  0.00           H
ATOM   1944  CB  VAL A 132      31.300  44.830  36.880  1.00  0.00           C
ATOM   1945  HB  VAL A 132      31.440  44.070  37.680  1.00  0.00           H
ATOM   1946  CG1 VAL A 132      30.510  44.110  35.760  1.00  0.00           C
ATOM   1947 1HG1 VAL A 132      31.040  43.320  35.180  1.00  0.00           H
ATOM   1948 2HG1 VAL A 132      30.260  44.880  35.000  1.00  0.00           H
ATOM   1949 3HG1 VAL A 132      29.580  43.600  36.100  1.00  0.00           H
ATOM   1950  CG2 VAL A 132      32.610  45.370  36.280  1.00  0.00           C
ATOM   1951 1HG2 VAL A 132      33.320  44.560  36.000  1.00  0.00           H
ATOM   1952 2HG2 VAL A 132      33.160  46.040  36.970  1.00  0.00           H
ATOM   1953 3HG2 VAL A 132      32.370  45.970  35.380  1.00  0.00           H
ATOM   1954  C   VAL A 132      29.000  45.600  37.680  1.00  0.00           C
ATOM   1955  O   VAL A 132      28.550  45.050  38.720  1.00  0.00           O
ATOM   1956  N   MET A 133      28.210  45.960  36.550  1.00  0.00           N
ATOM   1957  HN  MET A 133      28.600  46.470  35.790  1.00  0.00           H
ATOM   1958  CA  MET A 133      26.810  45.810  36.460  1.00  0.00           C
ATOM   1959  HA  MET A 133      26.270  46.220  37.310  1.00  0.00           H
ATOM   1960  CB  MET A 133      26.270  46.750  35.290  1.00  0.00           C
ATOM   1961  HB1 MET A 133      26.770  46.280  34.410  1.00  0.00           H
ATOM   1962  HB2 MET A 133      26.780  47.720  35.490  1.00  0.00           H
ATOM   1963  CG  MET A 133      24.750  46.940  35.040  1.00  0.00           C
ATOM   1964  HG1 MET A 133      24.360  46.010  34.570  1.00  0.00           H
ATOM   1965  HG2 MET A 133      24.620  47.730  34.270  1.00  0.00           H
ATOM   1966  SD  MET A 133      23.740  47.350  36.520  1.00  0.00           S
ATOM   1967  CE  MET A 133      22.270  48.090  35.780  1.00  0.00           C
ATOM   1968  HE1 MET A 133      21.490  48.380  36.510  1.00  0.00           H
ATOM   1969  HE2 MET A 133      21.750  47.310  35.180  1.00  0.00           H
ATOM   1970  HE3 MET A 133      22.500  49.050  35.280  1.00  0.00           H
ATOM   1971  C   MET A 133      26.350  44.420  36.320  1.00  0.00           C
ATOM   1972  O   MET A 133      26.830  43.720  35.400  1.00  0.00           O
ATOM   1973  N   ARG A 134      25.450  43.850  37.140  1.00  0.00           N
ATOM   1974  HN  ARG A 134      25.150  44.440  37.880  1.00  0.00           H
ATOM   1975  CA  ARG A 134      25.040  42.480  37.060  1.00  0.00           C
ATOM   1976  HA  ARG A 134      25.920  41.890  36.870  1.00  0.00           H
ATOM   1977  CB  ARG A 134      24.590  41.810  38.400  1.00  0.00           C
ATOM   1978  HB1 ARG A 134      24.210  40.830  38.030  1.00  0.00           H
ATOM   1979  HB2 ARG A 134      23.740  42.340  38.900  1.00  0.00           H
ATOM   1980  CG  ARG A 134      25.630  41.740  39.550  1.00  0.00           C
ATOM   1981  HG1 ARG A 134      25.310  41.000  40.310  1.00  0.00           H
ATOM   1982  HG2 ARG A 134      25.610  42.690  40.120  1.00  0.00           H
ATOM   1983  CD  ARG A 134      27.100  41.430  39.110  1.00  0.00           C
ATOM   1984  HD1 ARG A 134      27.690  41.370  40.050  1.00  0.00           H
ATOM   1985  HD2 ARG A 134      27.450  42.220  38.410  1.00  0.00           H
ATOM   1986  NE  ARG A 134      27.010  40.200  38.320  1.00  0.00           N
ATOM   1987  HE  ARG A 134      26.220  39.590  38.260  1.00  0.00           H
ATOM   1988  CZ  ARG A 134      28.120  39.580  37.810  1.00  0.00           C
ATOM   1989  NH1 ARG A 134      29.290  40.020  37.820  1.00  0.00           N
ATOM   1990 1HH1 ARG A 134      29.550  40.750  38.460  1.00  0.00           H
ATOM   1991 2HH1 ARG A 134      29.970  39.460  37.350  1.00  0.00           H
ATOM   1992  NH2 ARG A 134      27.850  38.450  37.180  1.00  0.00           N
ATOM   1993 1HH2 ARG A 134      26.880  38.210  37.090  1.00  0.00           H
ATOM   1994 2HH2 ARG A 134      28.590  37.970  36.710  1.00  0.00           H
ATOM   1995  C   ARG A 134      23.990  42.230  36.020  1.00  0.00           C
ATOM   1996  O   ARG A 134      23.090  43.170  35.780  1.00  0.00           O
ATOM   1997  N   PRO A 135      23.910  41.110  35.320  1.00  0.00           N
ATOM   1998  CD  PRO A 135      25.120  40.320  34.950  1.00  0.00           C
ATOM   1999  HD1 PRO A 135      25.460  39.510  35.630  1.00  0.00           H
ATOM   2000  HD2 PRO A 135      26.000  40.970  34.780  1.00  0.00           H
ATOM   2001  CA  PRO A 135      22.770  40.910  34.440  1.00  0.00           C
ATOM   2002  HA  PRO A 135      22.710  41.770  33.790  1.00  0.00           H
ATOM   2003  CB  PRO A 135      23.180  39.640  33.750  1.00  0.00           C
ATOM   2004  HB1 PRO A 135      22.610  39.530  32.800  1.00  0.00           H
ATOM   2005  HB2 PRO A 135      22.980  38.710  34.320  1.00  0.00           H
ATOM   2006  CG  PRO A 135      24.710  39.680  33.670  1.00  0.00           C
ATOM   2007  HG1 PRO A 135      25.000  38.620  33.770  1.00  0.00           H
ATOM   2008  HG2 PRO A 135      24.890  40.090  32.650  1.00  0.00           H
ATOM   2009  C   PRO A 135      21.430  40.760  35.010  1.00  0.00           C
ATOM   2010  O   PRO A 135      20.540  40.570  34.190  1.00  0.00           O
ATOM   2011  N   ASN A 136      21.160  41.060  36.260  1.00  0.00           N
ATOM   2012  HN  ASN A 136      21.940  41.260  36.860  1.00  0.00           H
ATOM   2013  CA  ASN A 136      19.880  41.130  36.890  1.00  0.00           C
ATOM   2014  HA  ASN A 136      19.140  40.870  36.150  1.00  0.00           H
ATOM   2015  CB  ASN A 136      19.760  40.350  38.230  1.00  0.00           C
ATOM   2016  HB1 ASN A 136      20.150  39.350  37.920  1.00  0.00           H
ATOM   2017  HB2 ASN A 136      18.730  40.260  38.630  1.00  0.00           H
ATOM   2018  CG  ASN A 136      20.590  40.850  39.380  1.00  0.00           C
ATOM   2019  OD1 ASN A 136      21.410  41.800  39.200  1.00  0.00           O
ATOM   2020  ND2 ASN A 136      20.520  40.140  40.450  1.00  0.00           N
ATOM   2021 1HD2 ASN A 136      20.910  40.530  41.280  1.00  0.00           H
ATOM   2022 2HD2 ASN A 136      19.850  39.400  40.480  1.00  0.00           H
ATOM   2023  C   ASN A 136      19.450  42.500  36.990  1.00  0.00           C
ATOM   2024  O   ASN A 136      18.410  42.750  37.640  1.00  0.00           O
ATOM   2025  N   TYR A 137      20.310  43.370  36.470  1.00  0.00           N
ATOM   2026  HN  TYR A 137      21.210  43.100  36.140  1.00  0.00           H
ATOM   2027  CA  TYR A 137      20.050  44.770  36.460  1.00  0.00           C
ATOM   2028  HA  TYR A 137      20.720  45.240  35.750  1.00  0.00           H
ATOM   2029  CB  TYR A 137      18.630  45.120  35.840  1.00  0.00           C
ATOM   2030  HB1 TYR A 137      18.630  46.220  35.710  1.00  0.00           H
ATOM   2031  HB2 TYR A 137      17.850  44.780  36.570  1.00  0.00           H
ATOM   2032  CG  TYR A 137      18.410  44.570  34.440  1.00  0.00           C
ATOM   2033  CD1 TYR A 137      17.510  43.540  34.310  1.00  0.00           C
ATOM   2034  HD1 TYR A 137      16.780  43.360  35.070  1.00  0.00           H
ATOM   2035  CE1 TYR A 137      17.330  42.950  33.050  1.00  0.00           C
ATOM   2036  HE1 TYR A 137      16.480  42.300  32.880  1.00  0.00           H
ATOM   2037  CZ  TYR A 137      18.040  43.390  31.900  1.00  0.00           C
ATOM   2038  OH  TYR A 137      17.900  42.680  30.690  1.00  0.00           O
ATOM   2039  HH  TYR A 137      17.250  41.970  30.710  1.00  0.00           H
ATOM   2040  CD2 TYR A 137      19.130  45.000  33.340  1.00  0.00           C
ATOM   2041  HD2 TYR A 137      19.980  45.610  33.620  1.00  0.00           H
ATOM   2042  CE2 TYR A 137      18.890  44.520  32.050  1.00  0.00           C
ATOM   2043  HE2 TYR A 137      19.550  44.750  31.220  1.00  0.00           H
ATOM   2044  C   TYR A 137      20.390  45.570  37.800  1.00  0.00           C
ATOM   2045  O   TYR A 137      19.780  46.600  38.120  1.00  0.00           O
ATOM   2046  N   THR A 138      21.260  45.080  38.630  1.00  0.00           N
ATOM   2047  HN  THR A 138      21.900  44.360  38.400  1.00  0.00           H
ATOM   2048  CA  THR A 138      21.530  45.690  39.900  1.00  0.00           C
ATOM   2049  HA  THR A 138      21.420  46.750  39.750  1.00  0.00           H
ATOM   2050  CB  THR A 138      20.880  45.110  41.170  1.00  0.00           C
ATOM   2051  HB  THR A 138      21.240  45.480  42.160  1.00  0.00           H
ATOM   2052  OG1 THR A 138      20.770  43.730  41.160  1.00  0.00           O
ATOM   2053  HG1 THR A 138      21.180  43.450  40.340  1.00  0.00           H
ATOM   2054  CG2 THR A 138      19.460  45.690  41.230  1.00  0.00           C
ATOM   2055 1HG2 THR A 138      18.900  45.260  42.100  1.00  0.00           H
ATOM   2056 2HG2 THR A 138      18.970  45.380  40.290  1.00  0.00           H
ATOM   2057 3HG2 THR A 138      19.390  46.780  41.410  1.00  0.00           H
ATOM   2058  C   THR A 138      23.040  45.600  40.110  1.00  0.00           C
ATOM   2059  O   THR A 138      23.820  45.040  39.340  1.00  0.00           O
ATOM   2060  N   ILE A 139      23.500  46.380  41.130  1.00  0.00           N
ATOM   2061  HN  ILE A 139      22.860  46.870  41.710  1.00  0.00           H
ATOM   2062  CA  ILE A 139      24.920  46.380  41.560  1.00  0.00           C
ATOM   2063  HA  ILE A 139      25.500  45.650  41.010  1.00  0.00           H
ATOM   2064  CB  ILE A 139      25.650  47.720  41.430  1.00  0.00           C
ATOM   2065  HB  ILE A 139      26.620  47.660  41.970  1.00  0.00           H
ATOM   2066  CG2 ILE A 139      25.940  47.900  39.950  1.00  0.00           C
ATOM   2067 1HG2 ILE A 139      26.290  46.990  39.420  1.00  0.00           H
ATOM   2068 2HG2 ILE A 139      26.820  48.580  39.980  1.00  0.00           H
ATOM   2069 3HG2 ILE A 139      25.060  48.360  39.450  1.00  0.00           H
ATOM   2070  CG1 ILE A 139      24.880  48.950  41.910  1.00  0.00           C
ATOM   2071 1HG1 ILE A 139      24.400  48.780  42.900  1.00  0.00           H
ATOM   2072 2HG1 ILE A 139      24.000  49.130  41.250  1.00  0.00           H
ATOM   2073  CD  ILE A 139      25.820  50.250  42.040  1.00  0.00           C
ATOM   2074  HD1 ILE A 139      26.800  49.950  42.460  1.00  0.00           H
ATOM   2075  HD2 ILE A 139      25.380  50.960  42.780  1.00  0.00           H
ATOM   2076  HD3 ILE A 139      25.900  50.770  41.060  1.00  0.00           H
ATOM   2077  C   ILE A 139      24.920  45.850  43.020  1.00  0.00           C
ATOM   2078  O   ILE A 139      23.990  46.060  43.810  1.00  0.00           O
ATOM   2079  N   LYS A 140      25.970  45.140  43.380  1.00  0.00           N
ATOM   2080  HN  LYS A 140      26.650  44.760  42.760  1.00  0.00           H
ATOM   2081  CA  LYS A 140      26.430  44.970  44.740  1.00  0.00           C
ATOM   2082  HA  LYS A 140      25.510  44.820  45.290  1.00  0.00           H
ATOM   2083  CB  LYS A 140      27.020  43.560  45.010  1.00  0.00           C
ATOM   2084  HB1 LYS A 140      27.530  43.510  46.000  1.00  0.00           H
ATOM   2085  HB2 LYS A 140      27.790  43.450  44.220  1.00  0.00           H
ATOM   2086  CG  LYS A 140      26.130  42.360  44.960  1.00  0.00           C
ATOM   2087  HG1 LYS A 140      26.700  41.410  45.050  1.00  0.00           H
ATOM   2088  HG2 LYS A 140      25.580  42.390  43.990  1.00  0.00           H
ATOM   2089  CD  LYS A 140      25.090  42.250  46.050  1.00  0.00           C
ATOM   2090  HD1 LYS A 140      24.270  42.910  45.720  1.00  0.00           H
ATOM   2091  HD2 LYS A 140      25.620  42.620  46.960  1.00  0.00           H
ATOM   2092  CE  LYS A 140      24.480  40.820  46.300  1.00  0.00           C
ATOM   2093  HE1 LYS A 140      25.370  40.280  46.690  1.00  0.00           H
ATOM   2094  HE2 LYS A 140      24.150  40.520  45.290  1.00  0.00           H
ATOM   2095  NZ  LYS A 140      23.380  40.910  47.210  1.00  0.00           N
ATOM   2096  HZ1 LYS A 140      22.830  40.030  47.100  1.00  0.00           H
ATOM   2097  HZ2 LYS A 140      22.750  41.660  46.860  1.00  0.00           H
ATOM   2098  HZ3 LYS A 140      23.430  41.140  48.220  1.00  0.00           H
ATOM   2099  C   LYS A 140      27.080  46.200  45.450  1.00  0.00           C
ATOM   2100  O   LYS A 140      26.430  47.120  45.790  1.00  0.00           O
ATOM   2101  N   GLY A 141      28.430  46.260  45.550  1.00  0.00           N
ATOM   2102  HN  GLY A 141      29.020  45.550  45.160  1.00  0.00           H
ATOM   2103  CA  GLY A 141      29.050  47.430  46.040  1.00  0.00           C
ATOM   2104  HA1 GLY A 141      28.670  48.310  45.530  1.00  0.00           H
ATOM   2105  HA2 GLY A 141      30.080  47.170  45.870  1.00  0.00           H
ATOM   2106  C   GLY A 141      28.970  47.600  47.550  1.00  0.00           C
ATOM   2107  O   GLY A 141      28.380  46.790  48.230  1.00  0.00           O
ATOM   2108  N   SER A 142      29.570  48.740  47.960  1.00  0.00           N
ATOM   2109  HN  SER A 142      29.950  49.470  47.400  1.00  0.00           H
ATOM   2110  CA  SER A 142      29.550  49.110  49.390  1.00  0.00           C
ATOM   2111  HA  SER A 142      28.900  48.470  49.960  1.00  0.00           H
ATOM   2112  CB  SER A 142      30.890  49.080  50.100  1.00  0.00           C
ATOM   2113  HB1 SER A 142      31.410  50.000  49.760  1.00  0.00           H
ATOM   2114  HB2 SER A 142      31.360  48.110  49.810  1.00  0.00           H
ATOM   2115  OG  SER A 142      30.740  48.970  51.530  1.00  0.00           O
ATOM   2116  HG1 SER A 142      30.200  48.210  51.770  1.00  0.00           H
ATOM   2117  C   SER A 142      28.850  50.490  49.660  1.00  0.00           C
ATOM   2118  O   SER A 142      29.320  51.490  49.150  1.00  0.00           O
ATOM   2119  N   PHE A 143      27.820  50.500  50.490  1.00  0.00           N
ATOM   2120  HN  PHE A 143      27.540  49.650  50.930  1.00  0.00           H
ATOM   2121  CA  PHE A 143      27.060  51.720  50.720  1.00  0.00           C
ATOM   2122  HA  PHE A 143      27.620  52.610  50.470  1.00  0.00           H
ATOM   2123  CB  PHE A 143      25.670  51.800  49.980  1.00  0.00           C
ATOM   2124  HB1 PHE A 143      25.150  52.640  50.490  1.00  0.00           H
ATOM   2125  HB2 PHE A 143      25.000  50.930  50.120  1.00  0.00           H
ATOM   2126  CG  PHE A 143      25.790  52.080  48.520  1.00  0.00           C
ATOM   2127  CD1 PHE A 143      26.030  51.040  47.560  1.00  0.00           C
ATOM   2128  HD1 PHE A 143      26.050  50.040  47.950  1.00  0.00           H
ATOM   2129  CE1 PHE A 143      25.980  51.350  46.250  1.00  0.00           C
ATOM   2130  HE1 PHE A 143      26.140  50.560  45.530  1.00  0.00           H
ATOM   2131  CZ  PHE A 143      26.010  52.650  45.770  1.00  0.00           C
ATOM   2132  HZ  PHE A 143      25.960  52.990  44.750  1.00  0.00           H
ATOM   2133  CD2 PHE A 143      25.820  53.340  48.060  1.00  0.00           C
ATOM   2134  HD2 PHE A 143      25.810  54.150  48.780  1.00  0.00           H
ATOM   2135  CE2 PHE A 143      25.980  53.660  46.770  1.00  0.00           C
ATOM   2136  HE2 PHE A 143      26.160  54.680  46.470  1.00  0.00           H
ATOM   2137  C   PHE A 143      26.840  52.020  52.220  1.00  0.00           C
ATOM   2138  O   PHE A 143      26.610  51.090  53.040  1.00  0.00           O
ATOM   2139  N   LEU A 144      26.960  53.290  52.560  1.00  0.00           N
ATOM   2140  HN  LEU A 144      26.920  53.970  51.830  1.00  0.00           H
ATOM   2141  CA  LEU A 144      26.750  53.780  53.920  1.00  0.00           C
ATOM   2142  HA  LEU A 144      27.070  53.070  54.660  1.00  0.00           H
ATOM   2143  CB  LEU A 144      27.480  55.080  54.340  1.00  0.00           C
ATOM   2144  HB1 LEU A 144      27.420  55.340  55.420  1.00  0.00           H
ATOM   2145  HB2 LEU A 144      27.020  55.970  53.850  1.00  0.00           H
ATOM   2146  CG  LEU A 144      28.950  54.970  53.980  1.00  0.00           C
ATOM   2147  HG  LEU A 144      29.060  55.060  52.880  1.00  0.00           H
ATOM   2148  CD1 LEU A 144      29.640  56.230  54.440  1.00  0.00           C
ATOM   2149 1HD1 LEU A 144      29.170  57.180  54.100  1.00  0.00           H
ATOM   2150 2HD1 LEU A 144      30.670  56.170  54.030  1.00  0.00           H
ATOM   2151 3HD1 LEU A 144      29.590  56.260  55.550  1.00  0.00           H
ATOM   2152  CD2 LEU A 144      29.650  53.660  54.510  1.00  0.00           C
ATOM   2153 1HD2 LEU A 144      30.690  53.680  54.130  1.00  0.00           H
ATOM   2154 2HD2 LEU A 144      29.240  52.680  54.170  1.00  0.00           H
ATOM   2155 3HD2 LEU A 144      29.660  53.730  55.620  1.00  0.00           H
ATOM   2156  C   LEU A 144      25.270  53.970  54.160  1.00  0.00           C
ATOM   2157  O   LEU A 144      24.510  54.200  53.190  1.00  0.00           O
ATOM   2158  N   CYS A 145      24.800  53.860  55.430  1.00  0.00           N
ATOM   2159  HN  CYS A 145      25.460  53.740  56.170  1.00  0.00           H
ATOM   2160  CA  CYS A 145      23.390  54.000  55.770  1.00  0.00           C
ATOM   2161  HA  CYS A 145      22.780  53.440  55.070  1.00  0.00           H
ATOM   2162  CB  CYS A 145      23.180  53.550  57.200  1.00  0.00           C
ATOM   2163  HB1 CYS A 145      22.120  53.740  57.470  1.00  0.00           H
ATOM   2164  HB2 CYS A 145      23.720  54.130  57.970  1.00  0.00           H
ATOM   2165  SG  CYS A 145      23.340  51.720  57.440  1.00  0.00           S
ATOM   2166  HG1 CYS A 145      23.520  51.840  58.750  1.00  0.00           H
ATOM   2167  C   CYS A 145      22.870  55.470  55.640  1.00  0.00           C
ATOM   2168  O   CYS A 145      23.330  56.350  56.340  1.00  0.00           O
ATOM   2169  N   GLY A 146      21.830  55.640  54.760  1.00  0.00           N
ATOM   2170  HN  GLY A 146      21.480  54.810  54.350  1.00  0.00           H
ATOM   2171  CA  GLY A 146      21.380  57.010  54.380  1.00  0.00           C
ATOM   2172  HA1 GLY A 146      21.260  57.560  55.300  1.00  0.00           H
ATOM   2173  HA2 GLY A 146      20.420  56.880  53.890  1.00  0.00           H
ATOM   2174  C   GLY A 146      22.290  57.800  53.450  1.00  0.00           C
ATOM   2175  O   GLY A 146      22.620  58.950  53.650  1.00  0.00           O
ATOM   2176  N   SER A 147      22.630  57.130  52.350  1.00  0.00           N
ATOM   2177  HN  SER A 147      22.420  56.170  52.230  1.00  0.00           H
ATOM   2178  CA  SER A 147      23.690  57.600  51.370  1.00  0.00           C
ATOM   2179  HA  SER A 147      23.980  58.570  51.740  1.00  0.00           H
ATOM   2180  CB  SER A 147      24.990  56.690  51.280  1.00  0.00           C
ATOM   2181  HB1 SER A 147      25.470  56.650  52.280  1.00  0.00           H
ATOM   2182  HB2 SER A 147      25.670  57.270  50.620  1.00  0.00           H
ATOM   2183  OG  SER A 147      24.790  55.370  50.740  1.00  0.00           O
ATOM   2184  HG1 SER A 147      24.540  54.780  51.460  1.00  0.00           H
ATOM   2185  C   SER A 147      23.060  57.920  50.030  1.00  0.00           C
ATOM   2186  O   SER A 147      23.660  58.030  48.950  1.00  0.00           O
ATOM   2187  N   CYM A 148      21.740  57.990  50.000  1.00  0.00           N
ATOM   2188  HN  CYM A 148      21.200  57.820  50.820  1.00  0.00           H
ATOM   2189  CA  CYM A 148      20.920  58.110  48.790  1.00  0.00           C
ATOM   2190  HA  CYM A 148      21.140  57.250  48.180  1.00  0.00           H
ATOM   2191  CB  CYM A 148      19.410  58.120  49.110  1.00  0.00           C
ATOM   2192  HB1 CYM A 148      18.800  58.020  48.190  1.00  0.00           H
ATOM   2193  HB2 CYM A 148      19.110  59.110  49.520  1.00  0.00           H
ATOM   2194  SG  CYM A 148      18.950  56.830  50.400  1.00  0.00           S
ATOM   2195  C   CYM A 148      21.190  59.390  48.050  1.00  0.00           C
ATOM   2196  O   CYM A 148      21.350  60.450  48.590  1.00  0.00           O
ATOM   2197  N   GLY A 149      21.210  59.300  46.720  1.00  0.00           N
ATOM   2198  HN  GLY A 149      20.720  58.520  46.340  1.00  0.00           H
ATOM   2199  CA  GLY A 149      21.690  60.300  45.800  1.00  0.00           C
ATOM   2200  HA1 GLY A 149      21.410  61.230  46.260  1.00  0.00           H
ATOM   2201  HA2 GLY A 149      21.080  60.230  44.910  1.00  0.00           H
ATOM   2202  C   GLY A 149      23.140  60.320  45.410  1.00  0.00           C
ATOM   2203  O   GLY A 149      23.490  61.220  44.650  1.00  0.00           O
ATOM   2204  N   SER A 150      23.960  59.380  45.930  1.00  0.00           N
ATOM   2205  HN  SER A 150      23.550  58.830  46.650  1.00  0.00           H
ATOM   2206  CA  SER A 150      25.340  59.010  45.480  1.00  0.00           C
ATOM   2207  HA  SER A 150      25.920  59.910  45.630  1.00  0.00           H
ATOM   2208  CB  SER A 150      25.940  57.920  46.350  1.00  0.00           C
ATOM   2209  HB1 SER A 150      26.930  57.730  45.900  1.00  0.00           H
ATOM   2210  HB2 SER A 150      25.280  57.020  46.420  1.00  0.00           H
ATOM   2211  OG  SER A 150      26.280  58.340  47.680  1.00  0.00           O
ATOM   2212  HG1 SER A 150      25.450  58.510  48.120  1.00  0.00           H
ATOM   2213  C   SER A 150      25.450  58.720  43.990  1.00  0.00           C
ATOM   2214  O   SER A 150      24.560  58.120  43.460  1.00  0.00           O
ATOM   2215  N   VAL A 151      26.620  59.110  43.370  1.00  0.00           N
ATOM   2216  HN  VAL A 151      27.420  59.120  43.960  1.00  0.00           H
ATOM   2217  CA  VAL A 151      26.740  59.180  41.920  1.00  0.00           C
ATOM   2218  HA  VAL A 151      25.770  59.000  41.490  1.00  0.00           H
ATOM   2219  CB  VAL A 151      27.090  60.630  41.570  1.00  0.00           C
ATOM   2220  HB  VAL A 151      26.390  61.280  42.120  1.00  0.00           H
ATOM   2221  CG1 VAL A 151      28.540  61.020  42.030  1.00  0.00           C
ATOM   2222 1HG1 VAL A 151      28.710  62.100  41.830  1.00  0.00           H
ATOM   2223 2HG1 VAL A 151      29.240  60.360  41.480  1.00  0.00           H
ATOM   2224 3HG1 VAL A 151      28.660  60.700  43.090  1.00  0.00           H
ATOM   2225  CG2 VAL A 151      26.960  60.780  40.080  1.00  0.00           C
ATOM   2226 1HG2 VAL A 151      27.770  60.380  39.430  1.00  0.00           H
ATOM   2227 2HG2 VAL A 151      26.820  61.860  39.840  1.00  0.00           H
ATOM   2228 3HG2 VAL A 151      25.930  60.430  39.840  1.00  0.00           H
ATOM   2229  C   VAL A 151      27.610  58.150  41.420  1.00  0.00           C
ATOM   2230  O   VAL A 151      28.680  57.860  41.860  1.00  0.00           O
ATOM   2231  N   GLY A 152      27.180  57.500  40.270  1.00  0.00           N
ATOM   2232  HN  GLY A 152      26.310  57.750  39.840  1.00  0.00           H
ATOM   2233  CA  GLY A 152      28.020  56.610  39.380  1.00  0.00           C
ATOM   2234  HA1 GLY A 152      27.300  55.820  39.220  1.00  0.00           H
ATOM   2235  HA2 GLY A 152      28.950  56.260  39.810  1.00  0.00           H
ATOM   2236  C   GLY A 152      28.310  57.370  38.020  1.00  0.00           C
ATOM   2237  O   GLY A 152      27.440  58.040  37.400  1.00  0.00           O
ATOM   2238  N   TYR A 153      29.580  57.210  37.620  1.00  0.00           N
ATOM   2239  HN  TYR A 153      30.290  56.880  38.230  1.00  0.00           H
ATOM   2240  CA  TYR A 153      30.080  57.930  36.450  1.00  0.00           C
ATOM   2241  HA  TYR A 153      29.260  57.910  35.750  1.00  0.00           H
ATOM   2242  CB  TYR A 153      30.590  59.380  36.730  1.00  0.00           C
ATOM   2243  HB1 TYR A 153      29.710  59.910  37.170  1.00  0.00           H
ATOM   2244  HB2 TYR A 153      30.820  59.880  35.760  1.00  0.00           H
ATOM   2245  CG  TYR A 153      31.800  59.390  37.700  1.00  0.00           C
ATOM   2246  CD1 TYR A 153      31.500  59.280  39.050  1.00  0.00           C
ATOM   2247  HD1 TYR A 153      30.490  59.200  39.420  1.00  0.00           H
ATOM   2248  CE1 TYR A 153      32.570  59.170  39.970  1.00  0.00           C
ATOM   2249  HE1 TYR A 153      32.340  58.860  40.970  1.00  0.00           H
ATOM   2250  CZ  TYR A 153      33.900  59.220  39.560  1.00  0.00           C
ATOM   2251  OH  TYR A 153      34.940  58.770  40.460  1.00  0.00           O
ATOM   2252  HH  TYR A 153      35.820  58.890  40.100  1.00  0.00           H
ATOM   2253  CD2 TYR A 153      33.110  59.480  37.290  1.00  0.00           C
ATOM   2254  HD2 TYR A 153      33.350  59.410  36.240  1.00  0.00           H
ATOM   2255  CE2 TYR A 153      34.160  59.280  38.220  1.00  0.00           C
ATOM   2256  HE2 TYR A 153      35.110  59.440  37.740  1.00  0.00           H
ATOM   2257  C   TYR A 153      31.220  57.060  35.800  1.00  0.00           C
ATOM   2258  O   TYR A 153      31.670  56.100  36.390  1.00  0.00           O
ATOM   2259  N   THR A 154      31.660  57.470  34.590  1.00  0.00           N
ATOM   2260  HN  THR A 154      31.200  58.260  34.190  1.00  0.00           H
ATOM   2261  CA  THR A 154      32.780  56.930  33.790  1.00  0.00           C
ATOM   2262  HA  THR A 154      33.470  56.760  34.600  1.00  0.00           H
ATOM   2263  CB  THR A 154      32.330  55.680  33.080  1.00  0.00           C
ATOM   2264  HB  THR A 154      31.690  55.090  33.770  1.00  0.00           H
ATOM   2265  OG1 THR A 154      33.420  54.890  32.680  1.00  0.00           O
ATOM   2266  HG1 THR A 154      33.940  54.640  33.440  1.00  0.00           H
ATOM   2267  CG2 THR A 154      31.420  55.950  31.910  1.00  0.00           C
ATOM   2268 1HG2 THR A 154      30.410  56.240  32.300  1.00  0.00           H
ATOM   2269 2HG2 THR A 154      31.390  55.020  31.300  1.00  0.00           H
ATOM   2270 3HG2 THR A 154      31.900  56.770  31.340  1.00  0.00           H
ATOM   2271  C   THR A 154      33.310  57.990  32.860  1.00  0.00           C
ATOM   2272  O   THR A 154      32.660  59.020  32.640  1.00  0.00           O
ATOM   2273  N   LYS A 155      34.430  57.770  32.290  1.00  0.00           N
ATOM   2274  HN  LYS A 155      34.870  56.880  32.420  1.00  0.00           H
ATOM   2275  CA  LYS A 155      35.060  58.730  31.440  1.00  0.00           C
ATOM   2276  HA  LYS A 155      34.280  59.100  30.790  1.00  0.00           H
ATOM   2277  CB  LYS A 155      35.660  59.950  32.200  1.00  0.00           C
ATOM   2278  HB1 LYS A 155      34.940  60.510  32.820  1.00  0.00           H
ATOM   2279  HB2 LYS A 155      36.070  60.640  31.430  1.00  0.00           H
ATOM   2280  CG  LYS A 155      36.840  59.480  33.120  1.00  0.00           C
ATOM   2281  HG1 LYS A 155      37.600  58.860  32.610  1.00  0.00           H
ATOM   2282  HG2 LYS A 155      36.460  58.790  33.910  1.00  0.00           H
ATOM   2283  CD  LYS A 155      37.380  60.720  33.880  1.00  0.00           C
ATOM   2284  HD1 LYS A 155      38.110  60.520  34.690  1.00  0.00           H
ATOM   2285  HD2 LYS A 155      36.470  61.280  34.200  1.00  0.00           H
ATOM   2286  CE  LYS A 155      38.030  61.810  32.950  1.00  0.00           C
ATOM   2287  HE1 LYS A 155      38.280  62.690  33.580  1.00  0.00           H
ATOM   2288  HE2 LYS A 155      37.350  62.160  32.150  1.00  0.00           H
ATOM   2289  NZ  LYS A 155      39.240  61.320  32.410  1.00  0.00           N
ATOM   2290  HZ1 LYS A 155      40.000  61.180  33.110  1.00  0.00           H
ATOM   2291  HZ2 LYS A 155      39.700  62.000  31.760  1.00  0.00           H
ATOM   2292  HZ3 LYS A 155      39.130  60.400  31.950  1.00  0.00           H
ATOM   2293  C   LYS A 155      36.070  58.130  30.520  1.00  0.00           C
ATOM   2294  O   LYS A 155      36.530  57.030  30.780  1.00  0.00           O
ATOM   2295  N   GLU A 156      36.270  58.720  29.310  1.00  0.00           N
ATOM   2296  HN  GLU A 156      35.800  59.530  28.950  1.00  0.00           H
ATOM   2297  CA  GLU A 156      37.260  58.110  28.350  1.00  0.00           C
ATOM   2298  HA  GLU A 156      37.980  57.410  28.750  1.00  0.00           H
ATOM   2299  CB  GLU A 156      36.570  57.440  27.070  1.00  0.00           C
ATOM   2300  HB1 GLU A 156      37.330  57.320  26.270  1.00  0.00           H
ATOM   2301  HB2 GLU A 156      35.800  58.150  26.710  1.00  0.00           H
ATOM   2302  CG  GLU A 156      35.910  56.110  27.410  1.00  0.00           C
ATOM   2303  HG1 GLU A 156      35.240  56.180  28.300  1.00  0.00           H
ATOM   2304  HG2 GLU A 156      36.840  55.560  27.670  1.00  0.00           H
ATOM   2305  CD  GLU A 156      35.250  55.460  26.290  1.00  0.00           C
ATOM   2306  OE1 GLU A 156      34.190  56.020  25.880  1.00  0.00           O
ATOM   2307  OE2 GLU A 156      35.700  54.450  25.720  1.00  0.00           O
ATOM   2308  C   GLU A 156      38.100  59.270  27.880  1.00  0.00           C
ATOM   2309  O   GLU A 156      39.310  59.260  27.730  1.00  0.00           O
ATOM   2310  N   GLY A 157      37.470  60.440  27.710  1.00  0.00           N
ATOM   2311  HN  GLY A 157      36.480  60.420  27.810  1.00  0.00           H
ATOM   2312  CA  GLY A 157      38.050  61.710  27.410  1.00  0.00           C
ATOM   2313  HA1 GLY A 157      37.510  62.070  26.540  1.00  0.00           H
ATOM   2314  HA2 GLY A 157      39.110  61.580  27.310  1.00  0.00           H
ATOM   2315  C   GLY A 157      37.830  62.620  28.600  1.00  0.00           C
ATOM   2316  O   GLY A 157      37.680  62.170  29.780  1.00  0.00           O
ATOM   2317  N   SER A 158      37.680  63.930  28.280  1.00  0.00           N
ATOM   2318  HN  SER A 158      37.630  64.260  27.340  1.00  0.00           H
ATOM   2319  CA  SER A 158      37.570  64.950  29.320  1.00  0.00           C
ATOM   2320  HA  SER A 158      38.100  64.640  30.200  1.00  0.00           H
ATOM   2321  CB  SER A 158      38.400  66.220  28.840  1.00  0.00           C
ATOM   2322  HB1 SER A 158      39.490  65.990  28.940  1.00  0.00           H
ATOM   2323  HB2 SER A 158      38.140  67.050  29.540  1.00  0.00           H
ATOM   2324  OG  SER A 158      38.060  66.780  27.580  1.00  0.00           O
ATOM   2325  HG1 SER A 158      38.920  67.020  27.210  1.00  0.00           H
ATOM   2326  C   SER A 158      36.090  65.260  29.670  1.00  0.00           C
ATOM   2327  O   SER A 158      35.760  65.980  30.610  1.00  0.00           O
ATOM   2328  N   VAL A 159      35.150  64.680  28.900  1.00  0.00           N
ATOM   2329  HN  VAL A 159      35.510  64.130  28.150  1.00  0.00           H
ATOM   2330  CA  VAL A 159      33.730  64.850  29.090  1.00  0.00           C
ATOM   2331  HA  VAL A 159      33.530  65.800  29.560  1.00  0.00           H
ATOM   2332  CB  VAL A 159      32.930  64.950  27.800  1.00  0.00           C
ATOM   2333  HB  VAL A 159      32.900  64.060  27.150  1.00  0.00           H
ATOM   2334  CG1 VAL A 159      31.530  65.390  28.110  1.00  0.00           C
ATOM   2335 1HG1 VAL A 159      31.530  66.420  28.540  1.00  0.00           H
ATOM   2336 2HG1 VAL A 159      31.080  64.740  28.890  1.00  0.00           H
ATOM   2337 3HG1 VAL A 159      30.910  65.360  27.190  1.00  0.00           H
ATOM   2338  CG2 VAL A 159      33.660  66.050  26.880  1.00  0.00           C
ATOM   2339 1HG2 VAL A 159      34.660  65.640  26.600  1.00  0.00           H
ATOM   2340 2HG2 VAL A 159      33.850  66.950  27.500  1.00  0.00           H
ATOM   2341 3HG2 VAL A 159      33.070  66.370  26.000  1.00  0.00           H
ATOM   2342  C   VAL A 159      33.280  63.750  30.050  1.00  0.00           C
ATOM   2343  O   VAL A 159      33.490  62.530  29.810  1.00  0.00           O
ATOM   2344  N   ILE A 160      32.760  64.090  31.190  1.00  0.00           N
ATOM   2345  HN  ILE A 160      32.380  64.970  31.440  1.00  0.00           H
ATOM   2346  CA  ILE A 160      32.440  63.050  32.250  1.00  0.00           C
ATOM   2347  HA  ILE A 160      33.140  62.230  32.130  1.00  0.00           H
ATOM   2348  CB  ILE A 160      32.710  63.370  33.730  1.00  0.00           C
ATOM   2349  HB  ILE A 160      32.280  64.380  33.950  1.00  0.00           H
ATOM   2350  CG2 ILE A 160      31.950  62.350  34.630  1.00  0.00           C
ATOM   2351 1HG2 ILE A 160      32.140  61.290  34.350  1.00  0.00           H
ATOM   2352 2HG2 ILE A 160      30.880  62.590  34.510  1.00  0.00           H
ATOM   2353 3HG2 ILE A 160      32.080  62.500  35.730  1.00  0.00           H
ATOM   2354  CG1 ILE A 160      34.210  63.290  34.090  1.00  0.00           C
ATOM   2355 1HG1 ILE A 160      34.570  62.270  33.870  1.00  0.00           H
ATOM   2356 2HG1 ILE A 160      34.210  63.370  35.200  1.00  0.00           H
ATOM   2357  CD  ILE A 160      35.150  64.380  33.570  1.00  0.00           C
ATOM   2358  HD1 ILE A 160      35.100  64.430  32.460  1.00  0.00           H
ATOM   2359  HD2 ILE A 160      36.220  64.130  33.690  1.00  0.00           H
ATOM   2360  HD3 ILE A 160      34.980  65.370  34.050  1.00  0.00           H
ATOM   2361  C   ILE A 160      31.020  62.530  32.020  1.00  0.00           C
ATOM   2362  O   ILE A 160      30.030  63.280  31.910  1.00  0.00           O
ATOM   2363  N   ASN A 161      30.850  61.170  31.880  1.00  0.00           N
ATOM   2364  HN  ASN A 161      31.690  60.640  32.010  1.00  0.00           H
ATOM   2365  CA  ASN A 161      29.700  60.490  31.480  1.00  0.00           C
ATOM   2366  HA  ASN A 161      29.070  61.120  30.870  1.00  0.00           H
ATOM   2367  CB  ASN A 161      30.040  59.140  30.720  1.00  0.00           C
ATOM   2368  HB1 ASN A 161      29.040  58.680  30.620  1.00  0.00           H
ATOM   2369  HB2 ASN A 161      30.760  58.520  31.300  1.00  0.00           H
ATOM   2370  CG  ASN A 161      30.410  59.380  29.330  1.00  0.00           C
ATOM   2371  OD1 ASN A 161      29.880  58.690  28.450  1.00  0.00           O
ATOM   2372  ND2 ASN A 161      31.340  60.320  29.070  1.00  0.00           N
ATOM   2373 1HD2 ASN A 161      31.550  60.980  29.790  1.00  0.00           H
ATOM   2374 2HD2 ASN A 161      31.730  60.310  28.160  1.00  0.00           H
ATOM   2375  C   ASN A 161      29.000  60.190  32.820  1.00  0.00           C
ATOM   2376  O   ASN A 161      29.490  59.290  33.530  1.00  0.00           O
ATOM   2377  N   PHE A 162      27.900  60.840  33.080  1.00  0.00           N
ATOM   2378  HN  PHE A 162      27.590  61.580  32.490  1.00  0.00           H
ATOM   2379  CA  PHE A 162      27.090  60.460  34.250  1.00  0.00           C
ATOM   2380  HA  PHE A 162      27.720  60.050  35.020  1.00  0.00           H
ATOM   2381  CB  PHE A 162      26.640  61.800  34.870  1.00  0.00           C
ATOM   2382  HB1 PHE A 162      25.750  61.620  35.520  1.00  0.00           H
ATOM   2383  HB2 PHE A 162      26.140  62.490  34.160  1.00  0.00           H
ATOM   2384  CG  PHE A 162      27.660  62.510  35.710  1.00  0.00           C
ATOM   2385  CD1 PHE A 162      27.850  62.100  37.080  1.00  0.00           C
ATOM   2386  HD1 PHE A 162      27.300  61.240  37.430  1.00  0.00           H
ATOM   2387  CE1 PHE A 162      28.910  62.740  37.750  1.00  0.00           C
ATOM   2388  HE1 PHE A 162      29.140  62.510  38.780  1.00  0.00           H
ATOM   2389  CZ  PHE A 162      29.520  63.950  37.370  1.00  0.00           C
ATOM   2390  HZ  PHE A 162      30.190  64.580  37.940  1.00  0.00           H
ATOM   2391  CD2 PHE A 162      28.350  63.610  35.220  1.00  0.00           C
ATOM   2392  HD2 PHE A 162      28.180  63.980  34.220  1.00  0.00           H
ATOM   2393  CE2 PHE A 162      29.190  64.330  36.050  1.00  0.00           C
ATOM   2394  HE2 PHE A 162      29.700  65.190  35.640  1.00  0.00           H
ATOM   2395  C   PHE A 162      25.930  59.550  33.880  1.00  0.00           C
ATOM   2396  O   PHE A 162      25.140  59.770  33.000  1.00  0.00           O
ATOM   2397  N   CYS A 163      25.810  58.430  34.640  1.00  0.00           N
ATOM   2398  HN  CYS A 163      26.380  58.360  35.460  1.00  0.00           H
ATOM   2399  CA  CYS A 163      24.950  57.320  34.260  1.00  0.00           C
ATOM   2400  HA  CYS A 163      24.200  57.570  33.530  1.00  0.00           H
ATOM   2401  CB  CYS A 163      25.890  56.240  33.670  1.00  0.00           C
ATOM   2402  HB1 CYS A 163      26.430  56.740  32.840  1.00  0.00           H
ATOM   2403  HB2 CYS A 163      25.310  55.440  33.170  1.00  0.00           H
ATOM   2404  SG  CYS A 163      27.020  55.530  34.840  1.00  0.00           S
ATOM   2405  HG1 CYS A 163      27.190  54.500  34.030  1.00  0.00           H
ATOM   2406  C   CYS A 163      24.240  56.640  35.370  1.00  0.00           C
ATOM   2407  O   CYS A 163      23.330  55.860  35.050  1.00  0.00           O
ATOM   2408  N   TYR A 164      24.540  56.900  36.650  1.00  0.00           N
ATOM   2409  HN  TYR A 164      25.330  57.460  36.880  1.00  0.00           H
ATOM   2410  CA  TYR A 164      23.750  56.160  37.690  1.00  0.00           C
ATOM   2411  HA  TYR A 164      22.740  55.940  37.370  1.00  0.00           H
ATOM   2412  CB  TYR A 164      24.460  54.800  38.090  1.00  0.00           C
ATOM   2413  HB1 TYR A 164      25.530  55.070  38.180  1.00  0.00           H
ATOM   2414  HB2 TYR A 164      24.240  54.070  37.280  1.00  0.00           H
ATOM   2415  CG  TYR A 164      23.970  54.130  39.390  1.00  0.00           C
ATOM   2416  CD1 TYR A 164      23.270  52.970  39.450  1.00  0.00           C
ATOM   2417  HD1 TYR A 164      23.010  52.480  38.520  1.00  0.00           H
ATOM   2418  CE1 TYR A 164      23.060  52.260  40.640  1.00  0.00           C
ATOM   2419  HE1 TYR A 164      22.480  51.350  40.570  1.00  0.00           H
ATOM   2420  CZ  TYR A 164      23.310  52.900  41.850  1.00  0.00           C
ATOM   2421  OH  TYR A 164      22.810  52.380  43.060  1.00  0.00           O
ATOM   2422  HH  TYR A 164      22.600  51.450  42.900  1.00  0.00           H
ATOM   2423  CD2 TYR A 164      24.360  54.660  40.630  1.00  0.00           C
ATOM   2424  HD2 TYR A 164      24.930  55.580  40.650  1.00  0.00           H
ATOM   2425  CE2 TYR A 164      24.130  54.050  41.820  1.00  0.00           C
ATOM   2426  HE2 TYR A 164      24.460  54.460  42.770  1.00  0.00           H
ATOM   2427  C   TYR A 164      23.530  57.180  38.850  1.00  0.00           C
ATOM   2428  O   TYR A 164      24.430  57.870  39.330  1.00  0.00           O
ATOM   2429  N   MET A 165      22.400  57.200  39.480  1.00  0.00           N
ATOM   2430  HN  MET A 165      21.670  56.640  39.090  1.00  0.00           H
ATOM   2431  CA  MET A 165      22.270  57.930  40.670  1.00  0.00           C
ATOM   2432  HA  MET A 165      23.170  58.260  41.160  1.00  0.00           H
ATOM   2433  CB  MET A 165      21.430  59.180  40.520  1.00  0.00           C
ATOM   2434  HB1 MET A 165      20.910  59.420  41.470  1.00  0.00           H
ATOM   2435  HB2 MET A 165      20.570  58.900  39.870  1.00  0.00           H
ATOM   2436  CG  MET A 165      22.130  60.300  39.830  1.00  0.00           C
ATOM   2437  HG1 MET A 165      21.460  61.070  39.370  1.00  0.00           H
ATOM   2438  HG2 MET A 165      22.690  59.920  38.950  1.00  0.00           H
ATOM   2439  SD  MET A 165      23.180  61.180  40.970  1.00  0.00           S
ATOM   2440  CE  MET A 165      22.030  62.380  41.600  1.00  0.00           C
ATOM   2441  HE1 MET A 165      21.270  61.850  42.220  1.00  0.00           H
ATOM   2442  HE2 MET A 165      21.520  62.820  40.720  1.00  0.00           H
ATOM   2443  HE3 MET A 165      22.510  63.150  42.230  1.00  0.00           H
ATOM   2444  C   MET A 165      21.600  57.040  41.760  1.00  0.00           C
ATOM   2445  O   MET A 165      20.510  56.580  41.500  1.00  0.00           O
ATOM   2446  N   HSD A 166      22.210  56.830  42.950  1.00  0.00           N
ATOM   2447  HN  HSD A 166      23.060  57.300  43.170  1.00  0.00           H
ATOM   2448  CA  HSD A 166      21.780  55.890  43.910  1.00  0.00           C
ATOM   2449  HA  HSD A 166      21.730  54.900  43.480  1.00  0.00           H
ATOM   2450  CB  HSD A 166      22.920  55.770  44.980  1.00  0.00           C
ATOM   2451  HB1 HSD A 166      23.170  56.750  45.440  1.00  0.00           H
ATOM   2452  HB2 HSD A 166      23.870  55.480  44.480  1.00  0.00           H
ATOM   2453  ND1 HSD A 166      21.920  53.670  45.960  1.00  0.00           N
ATOM   2454  HD1 HSD A 166      21.520  53.310  45.120  1.00  0.00           H
ATOM   2455  CG  HSD A 166      22.610  54.830  46.120  1.00  0.00           C
ATOM   2456  CE1 HSD A 166      21.770  53.100  47.200  1.00  0.00           C
ATOM   2457  HE1 HSD A 166      21.130  52.220  47.310  1.00  0.00           H
ATOM   2458  NE2 HSD A 166      22.260  53.840  48.150  1.00  0.00           N
ATOM   2459  CD2 HSD A 166      22.890  54.880  47.450  1.00  0.00           C
ATOM   2460  HD2 HSD A 166      23.470  55.590  48.030  1.00  0.00           H
ATOM   2461  C   HSD A 166      20.480  56.160  44.580  1.00  0.00           C
ATOM   2462  O   HSD A 166      20.300  57.150  45.290  1.00  0.00           O
ATOM   2463  N   GLN A 167      19.500  55.230  44.480  1.00  0.00           N
ATOM   2464  HN  GLN A 167      19.760  54.380  44.030  1.00  0.00           H
ATOM   2465  CA  GLN A 167      18.070  55.330  44.730  1.00  0.00           C
ATOM   2466  HA  GLN A 167      17.800  56.370  44.800  1.00  0.00           H
ATOM   2467  CB  GLN A 167      17.270  54.640  43.610  1.00  0.00           C
ATOM   2468  HB1 GLN A 167      16.310  54.210  43.960  1.00  0.00           H
ATOM   2469  HB2 GLN A 167      17.860  53.730  43.350  1.00  0.00           H
ATOM   2470  CG  GLN A 167      16.980  55.630  42.440  1.00  0.00           C
ATOM   2471  HG1 GLN A 167      16.460  55.130  41.590  1.00  0.00           H
ATOM   2472  HG2 GLN A 167      17.930  55.980  41.980  1.00  0.00           H
ATOM   2473  CD  GLN A 167      16.070  56.800  42.920  1.00  0.00           C
ATOM   2474  OE1 GLN A 167      15.460  56.750  44.010  1.00  0.00           O
ATOM   2475  NE2 GLN A 167      15.870  57.750  42.050  1.00  0.00           N
ATOM   2476 1HE2 GLN A 167      15.190  58.470  42.220  1.00  0.00           H
ATOM   2477 2HE2 GLN A 167      16.150  57.640  41.100  1.00  0.00           H
ATOM   2478  C   GLN A 167      17.770  54.660  46.090  1.00  0.00           C
ATOM   2479  O   GLN A 167      17.590  55.380  47.100  1.00  0.00           O
ATOM   2480  N   MET A 168      17.730  53.270  46.250  1.00  0.00           N
ATOM   2481  HN  MET A 168      17.820  52.640  45.480  1.00  0.00           H
ATOM   2482  CA  MET A 168      17.400  52.600  47.480  1.00  0.00           C
ATOM   2483  HA  MET A 168      17.510  53.290  48.300  1.00  0.00           H
ATOM   2484  CB  MET A 168      15.960  52.050  47.340  1.00  0.00           C
ATOM   2485  HB1 MET A 168      15.580  51.530  48.250  1.00  0.00           H
ATOM   2486  HB2 MET A 168      15.860  51.340  46.490  1.00  0.00           H
ATOM   2487  CG  MET A 168      14.900  53.140  47.090  1.00  0.00           C
ATOM   2488  HG1 MET A 168      13.900  52.670  46.940  1.00  0.00           H
ATOM   2489  HG2 MET A 168      15.030  53.490  46.040  1.00  0.00           H
ATOM   2490  SD  MET A 168      14.870  54.470  48.270  1.00  0.00           S
ATOM   2491  CE  MET A 168      14.230  53.610  49.800  1.00  0.00           C
ATOM   2492  HE1 MET A 168      13.270  53.110  49.530  1.00  0.00           H
ATOM   2493  HE2 MET A 168      14.040  54.410  50.550  1.00  0.00           H
ATOM   2494  HE3 MET A 168      14.930  52.830  50.150  1.00  0.00           H
ATOM   2495  C   MET A 168      18.400  51.490  47.700  1.00  0.00           C
ATOM   2496  O   MET A 168      19.190  51.030  46.860  1.00  0.00           O
ATOM   2497  N   GLU A 169      18.400  51.060  48.980  1.00  0.00           N
ATOM   2498  HN  GLU A 169      17.600  51.260  49.540  1.00  0.00           H
ATOM   2499  CA  GLU A 169      19.180  49.950  49.450  1.00  0.00           C
ATOM   2500  HA  GLU A 169      19.800  49.520  48.680  1.00  0.00           H
ATOM   2501  CB  GLU A 169      19.990  50.260  50.650  1.00  0.00           C
ATOM   2502  HB1 GLU A 169      19.370  51.040  51.150  1.00  0.00           H
ATOM   2503  HB2 GLU A 169      20.910  50.740  50.280  1.00  0.00           H
ATOM   2504  CG  GLU A 169      20.350  49.040  51.570  1.00  0.00           C
ATOM   2505  HG1 GLU A 169      20.870  48.310  50.920  1.00  0.00           H
ATOM   2506  HG2 GLU A 169      19.440  48.510  51.950  1.00  0.00           H
ATOM   2507  CD  GLU A 169      21.280  49.360  52.700  1.00  0.00           C
ATOM   2508  OE1 GLU A 169      21.410  50.570  53.040  1.00  0.00           O
ATOM   2509  OE2 GLU A 169      21.990  48.430  53.190  1.00  0.00           O
ATOM   2510  C   GLU A 169      18.250  48.770  49.730  1.00  0.00           C
ATOM   2511  O   GLU A 169      17.210  48.850  50.380  1.00  0.00           O
ATOM   2512  N   LEU A 170      18.500  47.590  49.100  1.00  0.00           N
ATOM   2513  HN  LEU A 170      19.320  47.460  48.540  1.00  0.00           H
ATOM   2514  CA  LEU A 170      17.710  46.330  49.200  1.00  0.00           C
ATOM   2515  HA  LEU A 170      16.770  46.530  49.690  1.00  0.00           H
ATOM   2516  CB  LEU A 170      17.350  45.760  47.820  1.00  0.00           C
ATOM   2517  HB1 LEU A 170      16.760  44.820  47.910  1.00  0.00           H
ATOM   2518  HB2 LEU A 170      18.290  45.610  47.250  1.00  0.00           H
ATOM   2519  CG  LEU A 170      16.450  46.690  46.920  1.00  0.00           C
ATOM   2520  HG  LEU A 170      17.100  47.520  46.590  1.00  0.00           H
ATOM   2521  CD1 LEU A 170      16.030  46.010  45.570  1.00  0.00           C
ATOM   2522 1HD1 LEU A 170      15.470  45.080  45.820  1.00  0.00           H
ATOM   2523 2HD1 LEU A 170      16.950  45.750  45.000  1.00  0.00           H
ATOM   2524 3HD1 LEU A 170      15.460  46.780  45.000  1.00  0.00           H
ATOM   2525  CD2 LEU A 170      15.220  47.390  47.510  1.00  0.00           C
ATOM   2526 1HD2 LEU A 170      14.800  48.060  46.730  1.00  0.00           H
ATOM   2527 2HD2 LEU A 170      15.350  47.920  48.480  1.00  0.00           H
ATOM   2528 3HD2 LEU A 170      14.430  46.650  47.740  1.00  0.00           H
ATOM   2529  C   LEU A 170      18.480  45.380  50.080  1.00  0.00           C
ATOM   2530  O   LEU A 170      19.730  45.410  50.160  1.00  0.00           O
ATOM   2531  N   ALA A 171      17.770  44.470  50.800  1.00  0.00           N
ATOM   2532  HN  ALA A 171      16.780  44.430  50.690  1.00  0.00           H
ATOM   2533  CA  ALA A 171      18.440  43.570  51.700  1.00  0.00           C
ATOM   2534  HA  ALA A 171      18.860  44.210  52.470  1.00  0.00           H
ATOM   2535  CB  ALA A 171      17.430  42.700  52.400  1.00  0.00           C
ATOM   2536  HB1 ALA A 171      16.550  43.270  52.770  1.00  0.00           H
ATOM   2537  HB2 ALA A 171      17.990  42.090  53.150  1.00  0.00           H
ATOM   2538  HB3 ALA A 171      17.010  41.970  51.670  1.00  0.00           H
ATOM   2539  C   ALA A 171      19.550  42.550  51.140  1.00  0.00           C
ATOM   2540  O   ALA A 171      19.520  42.110  49.960  1.00  0.00           O
ATOM   2541  N   ASN A 172      20.560  42.330  52.040  1.00  0.00           N
ATOM   2542  HN  ASN A 172      20.610  42.800  52.920  1.00  0.00           H
ATOM   2543  CA  ASN A 172      21.720  41.540  51.650  1.00  0.00           C
ATOM   2544  HA  ASN A 172      22.230  41.400  52.590  1.00  0.00           H
ATOM   2545  CB  ASN A 172      21.270  40.150  51.190  1.00  0.00           C
ATOM   2546  HB1 ASN A 172      22.200  39.570  51.000  1.00  0.00           H
ATOM   2547  HB2 ASN A 172      20.750  40.200  50.210  1.00  0.00           H
ATOM   2548  CG  ASN A 172      20.540  39.430  52.300  1.00  0.00           C
ATOM   2549  OD1 ASN A 172      20.950  39.400  53.430  1.00  0.00           O
ATOM   2550  ND2 ASN A 172      19.300  38.850  52.030  1.00  0.00           N
ATOM   2551 1HD2 ASN A 172      18.790  38.430  52.780  1.00  0.00           H
ATOM   2552 2HD2 ASN A 172      19.000  38.760  51.080  1.00  0.00           H
ATOM   2553  C   ASN A 172      22.710  42.270  50.680  1.00  0.00           C
ATOM   2554  O   ASN A 172      23.430  41.730  49.870  1.00  0.00           O
ATOM   2555  N   GLY A 173      22.780  43.550  50.850  1.00  0.00           N
ATOM   2556  HN  GLY A 173      22.040  44.040  51.310  1.00  0.00           H
ATOM   2557  CA  GLY A 173      23.670  44.530  50.230  1.00  0.00           C
ATOM   2558  HA1 GLY A 173      24.700  44.420  50.550  1.00  0.00           H
ATOM   2559  HA2 GLY A 173      23.310  45.460  50.650  1.00  0.00           H
ATOM   2560  C   GLY A 173      23.620  44.630  48.740  1.00  0.00           C
ATOM   2561  O   GLY A 173      24.620  44.710  48.040  1.00  0.00           O
ATOM   2562  N   THR A 174      22.370  44.730  48.340  1.00  0.00           N
ATOM   2563  HN  THR A 174      21.640  44.750  49.020  1.00  0.00           H
ATOM   2564  CA  THR A 174      21.990  45.070  46.930  1.00  0.00           C
ATOM   2565  HA  THR A 174      22.950  45.040  46.440  1.00  0.00           H
ATOM   2566  CB  THR A 174      20.950  44.100  46.310  1.00  0.00           C
ATOM   2567  HB  THR A 174      19.920  44.410  46.580  1.00  0.00           H
ATOM   2568  OG1 THR A 174      21.120  42.720  46.720  1.00  0.00           O
ATOM   2569  HG1 THR A 174      20.250  42.360  46.500  1.00  0.00           H
ATOM   2570  CG2 THR A 174      21.070  44.100  44.700  1.00  0.00           C
ATOM   2571 1HG2 THR A 174      20.520  43.340  44.120  1.00  0.00           H
ATOM   2572 2HG2 THR A 174      22.150  43.890  44.530  1.00  0.00           H
ATOM   2573 3HG2 THR A 174      20.880  45.150  44.370  1.00  0.00           H
ATOM   2574  C   THR A 174      21.520  46.510  46.910  1.00  0.00           C
ATOM   2575  O   THR A 174      20.750  47.060  47.710  1.00  0.00           O
ATOM   2576  N   HSD A 175      22.010  47.310  45.910  1.00  0.00           N
ATOM   2577  HN  HSD A 175      22.640  46.870  45.270  1.00  0.00           H
ATOM   2578  CA  HSD A 175      21.870  48.770  45.900  1.00  0.00           C
ATOM   2579  HA  HSD A 175      21.110  49.070  46.610  1.00  0.00           H
ATOM   2580  CB  HSD A 175      23.200  49.480  46.170  1.00  0.00           C
ATOM   2581  HB1 HSD A 175      22.860  50.530  46.350  1.00  0.00           H
ATOM   2582  HB2 HSD A 175      23.920  49.340  45.340  1.00  0.00           H
ATOM   2583  ND1 HSD A 175      24.730  47.880  47.570  1.00  0.00           N
ATOM   2584  HD1 HSD A 175      25.220  47.480  46.800  1.00  0.00           H
ATOM   2585  CG  HSD A 175      23.740  48.880  47.460  1.00  0.00           C
ATOM   2586  CE1 HSD A 175      25.000  47.710  48.860  1.00  0.00           C
ATOM   2587  HE1 HSD A 175      25.790  47.030  49.170  1.00  0.00           H
ATOM   2588  NE2 HSD A 175      24.290  48.400  49.710  1.00  0.00           N
ATOM   2589  CD2 HSD A 175      23.490  49.120  48.770  1.00  0.00           C
ATOM   2590  HD2 HSD A 175      22.740  49.810  49.120  1.00  0.00           H
ATOM   2591  C   HSD A 175      21.270  49.160  44.530  1.00  0.00           C
ATOM   2592  O   HSD A 175      21.870  48.860  43.500  1.00  0.00           O
ATOM   2593  N   THR A 176      20.170  49.950  44.480  1.00  0.00           N
ATOM   2594  HN  THR A 176      19.740  50.150  45.360  1.00  0.00           H
ATOM   2595  CA  THR A 176      19.450  50.290  43.240  1.00  0.00           C
ATOM   2596  HA  THR A 176      19.880  49.680  42.470  1.00  0.00           H
ATOM   2597  CB  THR A 176      17.960  50.030  43.380  1.00  0.00           C
ATOM   2598  HB  THR A 176      17.580  50.130  42.340  1.00  0.00           H
ATOM   2599  OG1 THR A 176      17.080  50.940  44.120  1.00  0.00           O
ATOM   2600  HG1 THR A 176      16.180  50.600  44.130  1.00  0.00           H
ATOM   2601  CG2 THR A 176      17.780  48.580  43.830  1.00  0.00           C
ATOM   2602 1HG2 THR A 176      18.220  48.490  44.850  1.00  0.00           H
ATOM   2603 2HG2 THR A 176      18.300  47.850  43.170  1.00  0.00           H
ATOM   2604 3HG2 THR A 176      16.710  48.320  43.880  1.00  0.00           H
ATOM   2605  C   THR A 176      19.770  51.740  42.920  1.00  0.00           C
ATOM   2606  O   THR A 176      20.100  52.530  43.820  1.00  0.00           O
ATOM   2607  N   GLY A 177      19.580  52.030  41.660  1.00  0.00           N
ATOM   2608  HN  GLY A 177      19.080  51.340  41.140  1.00  0.00           H
ATOM   2609  CA  GLY A 177      19.850  53.400  41.200  1.00  0.00           C
ATOM   2610  HA1 GLY A 177      20.850  53.410  40.790  1.00  0.00           H
ATOM   2611  HA2 GLY A 177      19.640  54.210  41.870  1.00  0.00           H
ATOM   2612  C   GLY A 177      19.020  53.540  39.950  1.00  0.00           C
ATOM   2613  O   GLY A 177      18.370  52.640  39.450  1.00  0.00           O
ATOM   2614  N   SER A 178      18.970  54.710  39.390  1.00  0.00           N
ATOM   2615  HN  SER A 178      19.700  55.310  39.700  1.00  0.00           H
ATOM   2616  CA  SER A 178      18.220  55.190  38.230  1.00  0.00           C
ATOM   2617  HA  SER A 178      17.790  54.410  37.610  1.00  0.00           H
ATOM   2618  CB  SER A 178      17.080  56.150  38.790  1.00  0.00           C
ATOM   2619  HB1 SER A 178      16.370  55.670  39.490  1.00  0.00           H
ATOM   2620  HB2 SER A 178      16.420  56.460  37.960  1.00  0.00           H
ATOM   2621  OG  SER A 178      17.530  57.310  39.440  1.00  0.00           O
ATOM   2622  HG1 SER A 178      17.810  57.870  38.710  1.00  0.00           H
ATOM   2623  C   SER A 178      19.210  55.840  37.320  1.00  0.00           C
ATOM   2624  O   SER A 178      20.390  56.090  37.740  1.00  0.00           O
ATOM   2625  N   ALA A 179      18.740  56.170  36.120  1.00  0.00           N
ATOM   2626  HN  ALA A 179      17.800  55.930  35.890  1.00  0.00           H
ATOM   2627  CA  ALA A 179      19.450  56.940  35.150  1.00  0.00           C
ATOM   2628  HA  ALA A 179      20.500  56.830  35.370  1.00  0.00           H
ATOM   2629  CB  ALA A 179      19.170  56.290  33.750  1.00  0.00           C
ATOM   2630  HB1 ALA A 179      19.660  56.900  32.960  1.00  0.00           H
ATOM   2631  HB2 ALA A 179      18.070  56.180  33.620  1.00  0.00           H
ATOM   2632  HB3 ALA A 179      19.760  55.360  33.660  1.00  0.00           H
ATOM   2633  C   ALA A 179      19.040  58.440  35.260  1.00  0.00           C
ATOM   2634  O   ALA A 179      18.150  58.810  36.030  1.00  0.00           O
ATOM   2635  N   PHE A 180      19.860  59.310  34.590  1.00  0.00           N
ATOM   2636  HN  PHE A 180      20.630  59.050  34.020  1.00  0.00           H
ATOM   2637  CA  PHE A 180      19.540  60.760  34.560  1.00  0.00           C
ATOM   2638  HA  PHE A 180      19.340  61.030  35.590  1.00  0.00           H
ATOM   2639  CB  PHE A 180      20.760  61.640  34.180  1.00  0.00           C
ATOM   2640  HB1 PHE A 180      20.570  62.700  33.920  1.00  0.00           H
ATOM   2641  HB2 PHE A 180      21.230  61.100  33.330  1.00  0.00           H
ATOM   2642  CG  PHE A 180      21.850  61.660  35.300  1.00  0.00           C
ATOM   2643  CD1 PHE A 180      21.960  62.750  36.190  1.00  0.00           C
ATOM   2644  HD1 PHE A 180      21.350  63.630  36.070  1.00  0.00           H
ATOM   2645  CE1 PHE A 180      22.960  62.730  37.240  1.00  0.00           C
ATOM   2646  HE1 PHE A 180      22.910  63.610  37.860  1.00  0.00           H
ATOM   2647  CZ  PHE A 180      23.790  61.640  37.370  1.00  0.00           C
ATOM   2648  HZ  PHE A 180      24.430  61.560  38.230  1.00  0.00           H
ATOM   2649  CD2 PHE A 180      22.820  60.630  35.430  1.00  0.00           C
ATOM   2650  HD2 PHE A 180      22.760  59.750  34.810  1.00  0.00           H
ATOM   2651  CE2 PHE A 180      23.700  60.600  36.500  1.00  0.00           C
ATOM   2652  HE2 PHE A 180      24.370  59.770  36.680  1.00  0.00           H
ATOM   2653  C   PHE A 180      18.290  61.110  33.920  1.00  0.00           C
ATOM   2654  O   PHE A 180      17.710  62.130  34.230  1.00  0.00           O
ATOM   2655  N   ASP A 181      17.780  60.380  32.960  1.00  0.00           N
ATOM   2656  HN  ASP A 181      18.240  59.560  32.610  1.00  0.00           H
ATOM   2657  CA  ASP A 181      16.440  60.600  32.420  1.00  0.00           C
ATOM   2658  HA  ASP A 181      16.450  61.660  32.220  1.00  0.00           H
ATOM   2659  CB  ASP A 181      16.460  59.790  31.060  1.00  0.00           C
ATOM   2660  HB1 ASP A 181      17.320  60.160  30.460  1.00  0.00           H
ATOM   2661  HB2 ASP A 181      15.500  60.010  30.560  1.00  0.00           H
ATOM   2662  CG  ASP A 181      16.600  58.280  31.030  1.00  0.00           C
ATOM   2663  OD1 ASP A 181      16.430  57.610  32.130  1.00  0.00           O
ATOM   2664  OD2 ASP A 181      17.070  57.770  29.970  1.00  0.00           O
ATOM   2665  C   ASP A 181      15.220  60.230  33.290  1.00  0.00           C
ATOM   2666  O   ASP A 181      14.120  60.590  33.020  1.00  0.00           O
ATOM   2667  N   GLY A 182      15.510  59.540  34.410  1.00  0.00           N
ATOM   2668  HN  GLY A 182      16.470  59.340  34.590  1.00  0.00           H
ATOM   2669  CA  GLY A 182      14.470  59.240  35.400  1.00  0.00           C
ATOM   2670  HA1 GLY A 182      13.550  59.730  35.110  1.00  0.00           H
ATOM   2671  HA2 GLY A 182      14.780  59.690  36.330  1.00  0.00           H
ATOM   2672  C   GLY A 182      14.210  57.790  35.660  1.00  0.00           C
ATOM   2673  O   GLY A 182      13.650  57.340  36.720  1.00  0.00           O
ATOM   2674  N   THR A 183      14.670  57.000  34.690  1.00  0.00           N
ATOM   2675  HN  THR A 183      15.190  57.390  33.930  1.00  0.00           H
ATOM   2676  CA  THR A 183      14.380  55.600  34.520  1.00  0.00           C
ATOM   2677  HA  THR A 183      13.320  55.430  34.610  1.00  0.00           H
ATOM   2678  CB  THR A 183      14.900  54.880  33.240  1.00  0.00           C
ATOM   2679  HB  THR A 183      15.980  54.610  33.290  1.00  0.00           H
ATOM   2680  OG1 THR A 183      14.740  55.660  32.060  1.00  0.00           O
ATOM   2681  HG1 THR A 183      15.320  56.420  32.120  1.00  0.00           H
ATOM   2682  CG2 THR A 183      14.120  53.550  33.020  1.00  0.00           C
ATOM   2683 1HG2 THR A 183      13.060  53.530  33.380  1.00  0.00           H
ATOM   2684 2HG2 THR A 183      14.580  52.670  33.520  1.00  0.00           H
ATOM   2685 3HG2 THR A 183      14.060  53.290  31.940  1.00  0.00           H
ATOM   2686  C   THR A 183      14.990  54.810  35.730  1.00  0.00           C
ATOM   2687  O   THR A 183      16.100  55.040  36.140  1.00  0.00           O
ATOM   2688  N   MET A 184      14.310  53.810  36.330  1.00  0.00           N
ATOM   2689  HN  MET A 184      13.340  53.720  36.110  1.00  0.00           H
ATOM   2690  CA  MET A 184      14.920  52.850  37.280  1.00  0.00           C
ATOM   2691  HA  MET A 184      15.610  53.360  37.930  1.00  0.00           H
ATOM   2692  CB  MET A 184      13.870  52.210  38.200  1.00  0.00           C
ATOM   2693  HB1 MET A 184      14.350  51.360  38.730  1.00  0.00           H
ATOM   2694  HB2 MET A 184      13.080  51.730  37.590  1.00  0.00           H
ATOM   2695  CG  MET A 184      13.260  53.060  39.300  1.00  0.00           C
ATOM   2696  HG1 MET A 184      12.370  52.620  39.810  1.00  0.00           H
ATOM   2697  HG2 MET A 184      12.860  54.000  38.860  1.00  0.00           H
ATOM   2698  SD  MET A 184      14.460  53.460  40.490  1.00  0.00           S
ATOM   2699  CE  MET A 184      14.580  51.890  41.280  1.00  0.00           C
ATOM   2700  HE1 MET A 184      15.000  51.100  40.630  1.00  0.00           H
ATOM   2701  HE2 MET A 184      13.570  51.660  41.680  1.00  0.00           H
ATOM   2702  HE3 MET A 184      15.240  51.860  42.180  1.00  0.00           H
ATOM   2703  C   MET A 184      15.620  51.820  36.550  1.00  0.00           C
ATOM   2704  O   MET A 184      15.130  51.220  35.560  1.00  0.00           O
ATOM   2705  N   TYR A 185      16.850  51.460  37.040  1.00  0.00           N
ATOM   2706  HN  TYR A 185      17.290  51.940  37.800  1.00  0.00           H
ATOM   2707  CA  TYR A 185      17.560  50.240  36.570  1.00  0.00           C
ATOM   2708  HA  TYR A 185      17.510  50.420  35.500  1.00  0.00           H
ATOM   2709  CB  TYR A 185      19.040  50.130  37.020  1.00  0.00           C
ATOM   2710  HB1 TYR A 185      19.480  49.110  36.960  1.00  0.00           H
ATOM   2711  HB2 TYR A 185      19.060  50.370  38.100  1.00  0.00           H
ATOM   2712  CG  TYR A 185      19.880  51.010  36.130  1.00  0.00           C
ATOM   2713  CD1 TYR A 185      20.530  52.150  36.650  1.00  0.00           C
ATOM   2714  HD1 TYR A 185      20.360  52.460  37.670  1.00  0.00           H
ATOM   2715  CE1 TYR A 185      21.180  53.040  35.730  1.00  0.00           C
ATOM   2716  HE1 TYR A 185      21.590  53.960  36.130  1.00  0.00           H
ATOM   2717  CZ  TYR A 185      21.360  52.720  34.420  1.00  0.00           C
ATOM   2718  OH  TYR A 185      22.030  53.670  33.690  1.00  0.00           O
ATOM   2719  HH  TYR A 185      22.310  54.400  34.250  1.00  0.00           H
ATOM   2720  CD2 TYR A 185      20.230  50.660  34.850  1.00  0.00           C
ATOM   2721  HD2 TYR A 185      20.000  49.700  34.400  1.00  0.00           H
ATOM   2722  CE2 TYR A 185      20.830  51.550  33.940  1.00  0.00           C
ATOM   2723  HE2 TYR A 185      21.070  51.280  32.920  1.00  0.00           H
ATOM   2724  C   TYR A 185      16.750  49.030  36.950  1.00  0.00           C
ATOM   2725  O   TYR A 185      16.300  48.850  38.100  1.00  0.00           O
ATOM   2726  N   GLY A 186      16.600  48.080  36.020  1.00  0.00           N
ATOM   2727  HN  GLY A 186      16.990  48.110  35.100  1.00  0.00           H
ATOM   2728  CA  GLY A 186      15.770  46.930  36.140  1.00  0.00           C
ATOM   2729  HA1 GLY A 186      15.970  46.360  37.040  1.00  0.00           H
ATOM   2730  HA2 GLY A 186      15.960  46.390  35.220  1.00  0.00           H
ATOM   2731  C   GLY A 186      14.310  47.130  36.040  1.00  0.00           C
ATOM   2732  O   GLY A 186      13.670  47.920  35.290  1.00  0.00           O
ATOM   2733  N   ALA A 187      13.610  46.290  36.740  1.00  0.00           N
ATOM   2734  HN  ALA A 187      14.010  45.460  37.100  1.00  0.00           H
ATOM   2735  CA  ALA A 187      12.150  46.360  36.960  1.00  0.00           C
ATOM   2736  HA  ALA A 187      11.860  47.220  36.370  1.00  0.00           H
ATOM   2737  CB  ALA A 187      11.510  45.000  36.650  1.00  0.00           C
ATOM   2738  HB1 ALA A 187      11.840  44.650  35.640  1.00  0.00           H
ATOM   2739  HB2 ALA A 187      10.420  45.180  36.490  1.00  0.00           H
ATOM   2740  HB3 ALA A 187      11.700  44.240  37.430  1.00  0.00           H
ATOM   2741  C   ALA A 187      11.820  46.730  38.400  1.00  0.00           C
ATOM   2742  O   ALA A 187      10.700  46.760  38.780  1.00  0.00           O
ATOM   2743  N   PHE A 188      12.850  47.170  39.100  1.00  0.00           N
ATOM   2744  HN  PHE A 188      13.790  47.140  38.750  1.00  0.00           H
ATOM   2745  CA  PHE A 188      12.810  47.900  40.370  1.00  0.00           C
ATOM   2746  HA  PHE A 188      12.190  47.300  41.020  1.00  0.00           H
ATOM   2747  CB  PHE A 188      14.210  48.120  40.980  1.00  0.00           C
ATOM   2748  HB1 PHE A 188      14.250  48.720  41.920  1.00  0.00           H
ATOM   2749  HB2 PHE A 188      14.930  48.570  40.260  1.00  0.00           H
ATOM   2750  CG  PHE A 188      14.780  46.740  41.350  1.00  0.00           C
ATOM   2751  CD1 PHE A 188      15.850  46.190  40.560  1.00  0.00           C
ATOM   2752  HD1 PHE A 188      16.320  46.740  39.760  1.00  0.00           H
ATOM   2753  CE1 PHE A 188      16.310  44.880  40.860  1.00  0.00           C
ATOM   2754  HE1 PHE A 188      16.960  44.360  40.170  1.00  0.00           H
ATOM   2755  CZ  PHE A 188      15.810  44.160  41.900  1.00  0.00           C
ATOM   2756  HZ  PHE A 188      16.380  43.260  42.050  1.00  0.00           H
ATOM   2757  CD2 PHE A 188      14.250  45.930  42.350  1.00  0.00           C
ATOM   2758  HD2 PHE A 188      13.530  46.340  43.030  1.00  0.00           H
ATOM   2759  CE2 PHE A 188      14.860  44.730  42.710  1.00  0.00           C
ATOM   2760  HE2 PHE A 188      14.420  44.160  43.510  1.00  0.00           H
ATOM   2761  C   PHE A 188      11.970  49.170  40.540  1.00  0.00           C
ATOM   2762  O   PHE A 188      11.880  49.980  39.640  1.00  0.00           O
ATOM   2763  N   MET A 189      11.420  49.270  41.760  1.00  0.00           N
ATOM   2764  HN  MET A 189      11.550  48.530  42.410  1.00  0.00           H
ATOM   2765  CA  MET A 189      10.760  50.500  42.150  1.00  0.00           C
ATOM   2766  HA  MET A 189      10.800  51.260  41.390  1.00  0.00           H
ATOM   2767  CB  MET A 189       9.290  50.210  42.470  1.00  0.00           C
ATOM   2768  HB1 MET A 189       8.820  51.160  42.770  1.00  0.00           H
ATOM   2769  HB2 MET A 189       9.100  49.330  43.120  1.00  0.00           H
ATOM   2770  CG  MET A 189       8.390  49.970  41.220  1.00  0.00           C
ATOM   2771  HG1 MET A 189       8.330  50.820  40.520  1.00  0.00           H
ATOM   2772  HG2 MET A 189       7.360  49.820  41.620  1.00  0.00           H
ATOM   2773  SD  MET A 189       8.750  48.510  40.160  1.00  0.00           S
ATOM   2774  CE  MET A 189       7.220  48.570  39.170  1.00  0.00           C
ATOM   2775  HE1 MET A 189       6.420  48.260  39.870  1.00  0.00           H
ATOM   2776  HE2 MET A 189       7.150  47.810  38.360  1.00  0.00           H
ATOM   2777  HE3 MET A 189       7.080  49.590  38.750  1.00  0.00           H
ATOM   2778  C   MET A 189      11.310  51.110  43.460  1.00  0.00           C
ATOM   2779  O   MET A 189      11.750  50.380  44.350  1.00  0.00           O
ATOM   2780  N   ASP A 190      11.320  52.450  43.650  1.00  0.00           N
ATOM   2781  HN  ASP A 190      10.950  53.030  42.930  1.00  0.00           H
ATOM   2782  CA  ASP A 190      11.810  53.240  44.800  1.00  0.00           C
ATOM   2783  HA  ASP A 190      12.730  52.790  45.130  1.00  0.00           H
ATOM   2784  CB  ASP A 190      12.050  54.710  44.360  1.00  0.00           C
ATOM   2785  HB1 ASP A 190      12.780  54.750  43.520  1.00  0.00           H
ATOM   2786  HB2 ASP A 190      12.570  55.100  45.260  1.00  0.00           H
ATOM   2787  CG  ASP A 190      10.840  55.530  43.930  1.00  0.00           C
ATOM   2788  OD1 ASP A 190       9.830  54.980  43.410  1.00  0.00           O
ATOM   2789  OD2 ASP A 190      10.810  56.750  44.050  1.00  0.00           O
ATOM   2790  C   ASP A 190      10.820  53.070  45.990  1.00  0.00           C
ATOM   2791  O   ASP A 190      11.290  52.690  47.070  1.00  0.00           O
ATOM   2792  N   LYS A 191       9.490  53.130  45.720  1.00  0.00           N
ATOM   2793  HN  LYS A 191       9.130  53.430  44.840  1.00  0.00           H
ATOM   2794  CA  LYS A 191       8.480  52.670  46.710  1.00  0.00           C
ATOM   2795  HA  LYS A 191       8.620  53.280  47.580  1.00  0.00           H
ATOM   2796  CB  LYS A 191       7.020  53.150  46.270  1.00  0.00           C
ATOM   2797  HB1 LYS A 191       7.020  54.260  46.230  1.00  0.00           H
ATOM   2798  HB2 LYS A 191       6.130  52.770  46.820  1.00  0.00           H
ATOM   2799  CG  LYS A 191       6.600  52.740  44.800  1.00  0.00           C
ATOM   2800  HG1 LYS A 191       6.840  51.690  44.530  1.00  0.00           H
ATOM   2801  HG2 LYS A 191       7.140  53.420  44.100  1.00  0.00           H
ATOM   2802  CD  LYS A 191       5.080  52.990  44.690  1.00  0.00           C
ATOM   2803  HD1 LYS A 191       4.790  53.960  45.150  1.00  0.00           H
ATOM   2804  HD2 LYS A 191       4.530  52.200  45.250  1.00  0.00           H
ATOM   2805  CE  LYS A 191       4.560  52.870  43.250  1.00  0.00           C
ATOM   2806  HE1 LYS A 191       4.890  51.890  42.850  1.00  0.00           H
ATOM   2807  HE2 LYS A 191       5.080  53.620  42.620  1.00  0.00           H
ATOM   2808  NZ  LYS A 191       3.090  53.000  43.050  1.00  0.00           N
ATOM   2809  HZ1 LYS A 191       2.740  52.030  43.110  1.00  0.00           H
ATOM   2810  HZ2 LYS A 191       2.830  53.540  42.200  1.00  0.00           H
ATOM   2811  HZ3 LYS A 191       2.690  53.490  43.880  1.00  0.00           H
ATOM   2812  C   LYS A 191       8.620  51.330  47.250  1.00  0.00           C
ATOM   2813  O   LYS A 191       9.070  50.360  46.610  1.00  0.00           O
ATOM   2814  N   GLN A 192       8.140  51.150  48.520  1.00  0.00           N
ATOM   2815  HN  GLN A 192       7.650  51.870  49.010  1.00  0.00           H
ATOM   2816  CA  GLN A 192       8.320  49.930  49.320  1.00  0.00           C
ATOM   2817  HA  GLN A 192       9.180  49.380  48.960  1.00  0.00           H
ATOM   2818  CB  GLN A 192       8.580  50.200  50.820  1.00  0.00           C
ATOM   2819  HB1 GLN A 192       8.570  49.230  51.360  1.00  0.00           H
ATOM   2820  HB2 GLN A 192       7.710  50.770  51.210  1.00  0.00           H
ATOM   2821  CG  GLN A 192       9.980  50.850  51.210  1.00  0.00           C
ATOM   2822  HG1 GLN A 192      10.120  50.560  52.280  1.00  0.00           H
ATOM   2823  HG2 GLN A 192       9.750  51.930  51.070  1.00  0.00           H
ATOM   2824  CD  GLN A 192      11.160  50.290  50.520  1.00  0.00           C
ATOM   2825  OE1 GLN A 192      11.620  49.190  50.780  1.00  0.00           O
ATOM   2826  NE2 GLN A 192      11.590  51.040  49.480  1.00  0.00           N
ATOM   2827 1HE2 GLN A 192      12.100  50.660  48.700  1.00  0.00           H
ATOM   2828 2HE2 GLN A 192      10.960  51.810  49.340  1.00  0.00           H
ATOM   2829  C   GLN A 192       7.180  49.010  49.040  1.00  0.00           C
ATOM   2830  O   GLN A 192       6.520  48.540  49.960  1.00  0.00           O
ATOM   2831  N   VAL A 193       6.940  48.840  47.690  1.00  0.00           N
ATOM   2832  HN  VAL A 193       7.310  49.490  47.030  1.00  0.00           H
ATOM   2833  CA  VAL A 193       6.090  47.850  47.150  1.00  0.00           C
ATOM   2834  HA  VAL A 193       5.100  47.780  47.580  1.00  0.00           H
ATOM   2835  CB  VAL A 193       5.780  48.130  45.650  1.00  0.00           C
ATOM   2836  HB  VAL A 193       5.180  47.260  45.290  1.00  0.00           H
ATOM   2837  CG1 VAL A 193       4.970  49.480  45.550  1.00  0.00           C
ATOM   2838 1HG1 VAL A 193       3.900  49.330  45.830  1.00  0.00           H
ATOM   2839 2HG1 VAL A 193       5.020  49.880  44.520  1.00  0.00           H
ATOM   2840 3HG1 VAL A 193       5.410  50.270  46.200  1.00  0.00           H
ATOM   2841  CG2 VAL A 193       7.040  48.260  44.800  1.00  0.00           C
ATOM   2842 1HG2 VAL A 193       7.620  49.140  45.150  1.00  0.00           H
ATOM   2843 2HG2 VAL A 193       6.720  48.310  43.730  1.00  0.00           H
ATOM   2844 3HG2 VAL A 193       7.650  47.350  44.960  1.00  0.00           H
ATOM   2845  C   VAL A 193       6.880  46.490  47.280  1.00  0.00           C
ATOM   2846  O   VAL A 193       8.030  46.450  47.590  1.00  0.00           O
ATOM   2847  N   HSD A 194       6.230  45.350  46.860  1.00  0.00           N
ATOM   2848  HN  HSD A 194       5.260  45.300  46.650  1.00  0.00           H
ATOM   2849  CA  HSD A 194       7.020  44.110  46.690  1.00  0.00           C
ATOM   2850  HA  HSD A 194       7.750  43.910  47.450  1.00  0.00           H
ATOM   2851  CB  HSD A 194       6.070  42.940  46.640  1.00  0.00           C
ATOM   2852  HB1 HSD A 194       6.550  42.000  46.290  1.00  0.00           H
ATOM   2853  HB2 HSD A 194       5.250  43.230  45.950  1.00  0.00           H
ATOM   2854  ND1 HSD A 194       5.570  43.410  49.080  1.00  0.00           N
ATOM   2855  HD1 HSD A 194       6.090  44.260  49.220  1.00  0.00           H
ATOM   2856  CG  HSD A 194       5.520  42.590  47.940  1.00  0.00           C
ATOM   2857  CE1 HSD A 194       5.090  42.730  50.060  1.00  0.00           C
ATOM   2858  HE1 HSD A 194       5.020  43.170  51.060  1.00  0.00           H
ATOM   2859  NE2 HSD A 194       4.800  41.520  49.710  1.00  0.00           N
ATOM   2860  CD2 HSD A 194       5.020  41.390  48.370  1.00  0.00           C
ATOM   2861  HD2 HSD A 194       4.730  40.560  47.750  1.00  0.00           H
ATOM   2862  C   HSD A 194       7.810  44.270  45.410  1.00  0.00           C
ATOM   2863  O   HSD A 194       7.350  44.750  44.420  1.00  0.00           O
ATOM   2864  N   GLN A 195       9.030  43.700  45.340  1.00  0.00           N
ATOM   2865  HN  GLN A 195       9.320  43.110  46.090  1.00  0.00           H
ATOM   2866  CA  GLN A 195       9.870  43.880  44.170  1.00  0.00           C
ATOM   2867  HA  GLN A 195       9.440  44.670  43.570  1.00  0.00           H
ATOM   2868  CB  GLN A 195      11.340  44.270  44.570  1.00  0.00           C
ATOM   2869  HB1 GLN A 195      11.920  44.470  43.640  1.00  0.00           H
ATOM   2870  HB2 GLN A 195      11.800  43.420  45.100  1.00  0.00           H
ATOM   2871  CG  GLN A 195      11.630  45.550  45.520  1.00  0.00           C
ATOM   2872  HG1 GLN A 195      12.720  45.710  45.550  1.00  0.00           H
ATOM   2873  HG2 GLN A 195      11.220  45.330  46.530  1.00  0.00           H
ATOM   2874  CD  GLN A 195      11.000  46.820  44.930  1.00  0.00           C
ATOM   2875  OE1 GLN A 195      11.180  47.190  43.770  1.00  0.00           O
ATOM   2876  NE2 GLN A 195      10.330  47.610  45.800  1.00  0.00           N
ATOM   2877 1HE2 GLN A 195       9.800  48.330  45.370  1.00  0.00           H
ATOM   2878 2HE2 GLN A 195      10.130  47.140  46.670  1.00  0.00           H
ATOM   2879  C   GLN A 195       9.910  42.610  43.320  1.00  0.00           C
ATOM   2880  O   GLN A 195      10.240  41.570  43.890  1.00  0.00           O
ATOM   2881  N   VAL A 196       9.670  42.630  42.000  1.00  0.00           N
ATOM   2882  HN  VAL A 196       9.450  43.520  41.610  1.00  0.00           H
ATOM   2883  CA  VAL A 196       9.550  41.510  41.110  1.00  0.00           C
ATOM   2884  HA  VAL A 196       9.050  40.770  41.720  1.00  0.00           H
ATOM   2885  CB  VAL A 196       8.570  41.860  39.930  1.00  0.00           C
ATOM   2886  HB  VAL A 196       8.580  41.000  39.210  1.00  0.00           H
ATOM   2887  CG1 VAL A 196       7.140  42.180  40.440  1.00  0.00           C
ATOM   2888 1HG1 VAL A 196       6.410  42.640  39.740  1.00  0.00           H
ATOM   2889 2HG1 VAL A 196       7.160  42.930  41.260  1.00  0.00           H
ATOM   2890 3HG1 VAL A 196       6.570  41.370  40.940  1.00  0.00           H
ATOM   2891  CG2 VAL A 196       9.100  43.030  39.010  1.00  0.00           C
ATOM   2892 1HG2 VAL A 196       8.690  43.060  37.980  1.00  0.00           H
ATOM   2893 2HG2 VAL A 196      10.180  42.960  38.740  1.00  0.00           H
ATOM   2894 3HG2 VAL A 196       8.910  44.010  39.490  1.00  0.00           H
ATOM   2895  C   VAL A 196      10.970  41.050  40.670  1.00  0.00           C
ATOM   2896  O   VAL A 196      11.860  41.870  40.350  1.00  0.00           O
ATOM   2897  N   GLN A 197      11.280  39.700  40.630  1.00  0.00           N
ATOM   2898  HN  GLN A 197      10.520  39.070  40.770  1.00  0.00           H
ATOM   2899  CA  GLN A 197      12.600  39.060  40.690  1.00  0.00           C
ATOM   2900  HA  GLN A 197      13.340  39.820  40.910  1.00  0.00           H
ATOM   2901  CB  GLN A 197      12.550  38.010  41.890  1.00  0.00           C
ATOM   2902  HB1 GLN A 197      13.490  37.430  41.790  1.00  0.00           H
ATOM   2903  HB2 GLN A 197      11.660  37.350  41.790  1.00  0.00           H
ATOM   2904  CG  GLN A 197      12.660  38.660  43.320  1.00  0.00           C
ATOM   2905  HG1 GLN A 197      12.820  37.790  43.990  1.00  0.00           H
ATOM   2906  HG2 GLN A 197      11.670  38.990  43.690  1.00  0.00           H
ATOM   2907  CD  GLN A 197      13.740  39.670  43.550  1.00  0.00           C
ATOM   2908  OE1 GLN A 197      14.940  39.600  43.210  1.00  0.00           O
ATOM   2909  NE2 GLN A 197      13.360  40.820  44.090  1.00  0.00           N
ATOM   2910 1HE2 GLN A 197      14.060  41.490  44.340  1.00  0.00           H
ATOM   2911 2HE2 GLN A 197      12.380  40.870  44.300  1.00  0.00           H
ATOM   2912  C   GLN A 197      13.160  38.520  39.400  1.00  0.00           C
ATOM   2913  O   GLN A 197      12.520  37.980  38.530  1.00  0.00           O
ATOM   2914  N   LEU A 198      14.460  38.720  39.280  1.00  0.00           N
ATOM   2915  HN  LEU A 198      14.980  39.270  39.930  1.00  0.00           H
ATOM   2916  CA  LEU A 198      15.270  38.310  38.230  1.00  0.00           C
ATOM   2917  HA  LEU A 198      14.750  37.450  37.830  1.00  0.00           H
ATOM   2918  CB  LEU A 198      15.550  39.490  37.240  1.00  0.00           C
ATOM   2919  HB1 LEU A 198      16.240  40.220  37.730  1.00  0.00           H
ATOM   2920  HB2 LEU A 198      14.590  40.000  37.030  1.00  0.00           H
ATOM   2921  CG  LEU A 198      16.150  39.080  35.880  1.00  0.00           C
ATOM   2922  HG  LEU A 198      17.190  38.720  36.030  1.00  0.00           H
ATOM   2923  CD1 LEU A 198      15.440  37.990  35.150  1.00  0.00           C
ATOM   2924 1HD1 LEU A 198      14.440  38.390  34.880  1.00  0.00           H
ATOM   2925 2HD1 LEU A 198      15.470  37.090  35.810  1.00  0.00           H
ATOM   2926 3HD1 LEU A 198      15.940  37.860  34.170  1.00  0.00           H
ATOM   2927  CD2 LEU A 198      16.360  40.250  34.870  1.00  0.00           C
ATOM   2928 1HD2 LEU A 198      17.000  41.040  35.330  1.00  0.00           H
ATOM   2929 2HD2 LEU A 198      15.360  40.610  34.550  1.00  0.00           H
ATOM   2930 3HD2 LEU A 198      16.940  39.920  33.990  1.00  0.00           H
ATOM   2931  C   LEU A 198      16.670  37.730  38.690  1.00  0.00           C
ATOM   2932  O   LEU A 198      17.110  37.910  39.860  1.00  0.00           O
ATOM   2933  N   THR A 199      17.340  36.850  37.940  1.00  0.00           N
ATOM   2934  HN  THR A 199      17.030  36.700  37.000  1.00  0.00           H
ATOM   2935  CA  THR A 199      18.530  36.040  38.330  1.00  0.00           C
ATOM   2936  HA  THR A 199      18.690  36.200  39.390  1.00  0.00           H
ATOM   2937  CB  THR A 199      18.390  34.600  38.000  1.00  0.00           C
ATOM   2938  HB  THR A 199      19.350  34.040  37.990  1.00  0.00           H
ATOM   2939  OG1 THR A 199      17.880  34.460  36.690  1.00  0.00           O
ATOM   2940  HG1 THR A 199      17.790  33.500  36.610  1.00  0.00           H
ATOM   2941  CG2 THR A 199      17.470  33.870  38.940  1.00  0.00           C
ATOM   2942 1HG2 THR A 199      17.750  33.910  40.020  1.00  0.00           H
ATOM   2943 2HG2 THR A 199      17.520  32.790  38.680  1.00  0.00           H
ATOM   2944 3HG2 THR A 199      16.420  34.240  38.860  1.00  0.00           H
ATOM   2945  C   THR A 199      19.870  36.450  37.670  1.00  0.00           C
ATOM   2946  O   THR A 199      19.940  36.870  36.520  1.00  0.00           O
ATOM   2947  N   ASP A 200      20.930  36.430  38.500  1.00  0.00           N
ATOM   2948  HN  ASP A 200      20.710  36.170  39.430  1.00  0.00           H
ATOM   2949  CA  ASP A 200      22.290  36.910  38.130  1.00  0.00           C
ATOM   2950  HA  ASP A 200      22.130  37.640  37.350  1.00  0.00           H
ATOM   2951  CB  ASP A 200      22.980  37.510  39.370  1.00  0.00           C
ATOM   2952  HB1 ASP A 200      23.100  36.680  40.110  1.00  0.00           H
ATOM   2953  HB2 ASP A 200      22.320  38.310  39.750  1.00  0.00           H
ATOM   2954  CG  ASP A 200      24.410  38.050  39.180  1.00  0.00           C
ATOM   2955  OD1 ASP A 200      25.000  38.410  40.200  1.00  0.00           O
ATOM   2956  OD2 ASP A 200      24.960  38.080  38.040  1.00  0.00           O
ATOM   2957  C   ASP A 200      23.090  35.860  37.340  1.00  0.00           C
ATOM   2958  O   ASP A 200      23.090  34.670  37.710  1.00  0.00           O
ATOM   2959  N   LYS A 201      23.760  36.170  36.250  1.00  0.00           N
ATOM   2960  HN  LYS A 201      23.850  37.140  36.060  1.00  0.00           H
ATOM   2961  CA  LYS A 201      24.320  35.240  35.400  1.00  0.00           C
ATOM   2962  HA  LYS A 201      24.430  34.280  35.870  1.00  0.00           H
ATOM   2963  CB  LYS A 201      23.740  35.130  33.930  1.00  0.00           C
ATOM   2964  HB1 LYS A 201      24.450  34.530  33.320  1.00  0.00           H
ATOM   2965  HB2 LYS A 201      23.630  36.170  33.570  1.00  0.00           H
ATOM   2966  CG  LYS A 201      22.430  34.300  33.720  1.00  0.00           C
ATOM   2967  HG1 LYS A 201      22.580  33.300  34.180  1.00  0.00           H
ATOM   2968  HG2 LYS A 201      22.340  34.190  32.620  1.00  0.00           H
ATOM   2969  CD  LYS A 201      21.110  34.930  34.280  1.00  0.00           C
ATOM   2970  HD1 LYS A 201      21.340  36.010  34.270  1.00  0.00           H
ATOM   2971  HD2 LYS A 201      21.020  34.570  35.330  1.00  0.00           H
ATOM   2972  CE  LYS A 201      19.770  34.670  33.530  1.00  0.00           C
ATOM   2973  HE1 LYS A 201      19.490  33.590  33.520  1.00  0.00           H
ATOM   2974  HE2 LYS A 201      19.960  34.970  32.480  1.00  0.00           H
ATOM   2975  NZ  LYS A 201      18.800  35.510  34.170  1.00  0.00           N
ATOM   2976  HZ1 LYS A 201      19.050  36.520  34.070  1.00  0.00           H
ATOM   2977  HZ2 LYS A 201      18.740  35.380  35.200  1.00  0.00           H
ATOM   2978  HZ3 LYS A 201      17.890  35.380  33.680  1.00  0.00           H
ATOM   2979  C   LYS A 201      25.790  35.700  35.340  1.00  0.00           C
ATOM   2980  O   LYS A 201      26.180  36.780  35.780  1.00  0.00           O
ATOM   2981  N   TYR A 202      26.660  34.860  34.770  1.00  0.00           N
ATOM   2982  HN  TYR A 202      26.330  33.930  34.620  1.00  0.00           H
ATOM   2983  CA  TYR A 202      28.140  34.960  34.570  1.00  0.00           C
ATOM   2984  HA  TYR A 202      28.650  35.420  35.410  1.00  0.00           H
ATOM   2985  CB  TYR A 202      28.800  33.530  34.690  1.00  0.00           C
ATOM   2986  HB1 TYR A 202      29.830  33.640  34.270  1.00  0.00           H
ATOM   2987  HB2 TYR A 202      28.100  32.950  34.060  1.00  0.00           H
ATOM   2988  CG  TYR A 202      28.900  32.880  36.080  1.00  0.00           C
ATOM   2989  CD1 TYR A 202      29.650  33.460  37.110  1.00  0.00           C
ATOM   2990  HD1 TYR A 202      30.250  34.330  36.890  1.00  0.00           H
ATOM   2991  CE1 TYR A 202      29.640  32.790  38.410  1.00  0.00           C
ATOM   2992  HE1 TYR A 202      30.310  33.220  39.150  1.00  0.00           H
ATOM   2993  CZ  TYR A 202      28.980  31.590  38.520  1.00  0.00           C
ATOM   2994  OH  TYR A 202      29.210  30.840  39.670  1.00  0.00           O
ATOM   2995  HH  TYR A 202      29.850  31.290  40.240  1.00  0.00           H
ATOM   2996  CD2 TYR A 202      28.300  31.580  36.290  1.00  0.00           C
ATOM   2997  HD2 TYR A 202      27.750  31.200  35.450  1.00  0.00           H
ATOM   2998  CE2 TYR A 202      28.290  30.930  37.540  1.00  0.00           C
ATOM   2999  HE2 TYR A 202      27.670  30.070  37.750  1.00  0.00           H
ATOM   3000  C   TYR A 202      28.450  35.750  33.300  1.00  0.00           C
ATOM   3001  O   TYR A 202      28.220  35.330  32.190  1.00  0.00           O
ATOM   3002  N   CYS A 203      29.240  36.840  33.440  1.00  0.00           N
ATOM   3003  HN  CYS A 203      29.730  36.910  34.310  1.00  0.00           H
ATOM   3004  CA  CYS A 203      29.620  37.810  32.390  1.00  0.00           C
ATOM   3005  HA  CYS A 203      28.730  37.990  31.810  1.00  0.00           H
ATOM   3006  CB  CYS A 203      29.950  39.290  32.900  1.00  0.00           C
ATOM   3007  HB1 CYS A 203      30.010  39.930  32.000  1.00  0.00           H
ATOM   3008  HB2 CYS A 203      30.850  39.260  33.560  1.00  0.00           H
ATOM   3009  SG  CYS A 203      28.600  39.990  34.010  1.00  0.00           S
ATOM   3010  HG1 CYS A 203      29.210  39.850  35.170  1.00  0.00           H
ATOM   3011  C   CYS A 203      30.810  37.480  31.560  1.00  0.00           C
ATOM   3012  O   CYS A 203      31.970  37.590  32.010  1.00  0.00           O
ATOM   3013  N   SER A 204      30.620  36.870  30.370  1.00  0.00           N
ATOM   3014  HN  SER A 204      29.730  36.680  29.950  1.00  0.00           H
ATOM   3015  CA  SER A 204      31.710  36.050  29.730  1.00  0.00           C
ATOM   3016  HA  SER A 204      32.080  35.370  30.480  1.00  0.00           H
ATOM   3017  CB  SER A 204      31.110  35.240  28.520  1.00  0.00           C
ATOM   3018  HB1 SER A 204      31.800  34.410  28.270  1.00  0.00           H
ATOM   3019  HB2 SER A 204      30.960  35.750  27.550  1.00  0.00           H
ATOM   3020  OG  SER A 204      30.000  34.560  28.930  1.00  0.00           O
ATOM   3021  HG1 SER A 204      29.340  34.390  28.260  1.00  0.00           H
ATOM   3022  C   SER A 204      32.940  36.740  29.220  1.00  0.00           C
ATOM   3023  O   SER A 204      34.000  36.190  29.310  1.00  0.00           O
ATOM   3024  N   VAL A 205      32.850  38.000  28.770  1.00  0.00           N
ATOM   3025  HN  VAL A 205      31.960  38.380  28.550  1.00  0.00           H
ATOM   3026  CA  VAL A 205      34.070  38.840  28.420  1.00  0.00           C
ATOM   3027  HA  VAL A 205      34.730  38.180  27.870  1.00  0.00           H
ATOM   3028  CB  VAL A 205      33.600  40.090  27.570  1.00  0.00           C
ATOM   3029  HB  VAL A 205      33.250  39.540  26.670  1.00  0.00           H
ATOM   3030  CG1 VAL A 205      32.560  40.970  28.300  1.00  0.00           C
ATOM   3031 1HG1 VAL A 205      31.610  40.460  28.570  1.00  0.00           H
ATOM   3032 2HG1 VAL A 205      32.260  41.850  27.700  1.00  0.00           H
ATOM   3033 3HG1 VAL A 205      33.090  41.330  29.210  1.00  0.00           H
ATOM   3034  CG2 VAL A 205      34.780  41.020  27.150  1.00  0.00           C
ATOM   3035 1HG2 VAL A 205      34.980  41.800  27.910  1.00  0.00           H
ATOM   3036 2HG2 VAL A 205      34.620  41.500  26.160  1.00  0.00           H
ATOM   3037 3HG2 VAL A 205      35.750  40.530  26.890  1.00  0.00           H
ATOM   3038  C   VAL A 205      34.910  39.270  29.640  1.00  0.00           C
ATOM   3039  O   VAL A 205      36.090  39.600  29.560  1.00  0.00           O
ATOM   3040  N   ASN A 206      34.350  39.420  30.870  1.00  0.00           N
ATOM   3041  HN  ASN A 206      33.390  39.420  31.140  1.00  0.00           H
ATOM   3042  CA  ASN A 206      35.200  39.630  32.030  1.00  0.00           C
ATOM   3043  HA  ASN A 206      35.910  40.400  31.770  1.00  0.00           H
ATOM   3044  CB  ASN A 206      34.400  40.290  33.290  1.00  0.00           C
ATOM   3045  HB1 ASN A 206      35.010  40.530  34.180  1.00  0.00           H
ATOM   3046  HB2 ASN A 206      33.580  39.600  33.590  1.00  0.00           H
ATOM   3047  CG  ASN A 206      33.780  41.600  32.790  1.00  0.00           C
ATOM   3048  OD1 ASN A 206      33.840  42.150  31.670  1.00  0.00           O
ATOM   3049  ND2 ASN A 206      33.150  42.180  33.760  1.00  0.00           N
ATOM   3050 1HD2 ASN A 206      32.600  42.960  33.460  1.00  0.00           H
ATOM   3051 2HD2 ASN A 206      33.150  41.660  34.610  1.00  0.00           H
ATOM   3052  C   ASN A 206      35.970  38.440  32.450  1.00  0.00           C
ATOM   3053  O   ASN A 206      37.210  38.560  32.860  1.00  0.00           O
ATOM   3054  N   VAL A 207      35.340  37.240  32.310  1.00  0.00           N
ATOM   3055  HN  VAL A 207      34.420  37.110  31.940  1.00  0.00           H
ATOM   3056  CA  VAL A 207      35.910  35.910  32.630  1.00  0.00           C
ATOM   3057  HA  VAL A 207      36.250  36.030  33.650  1.00  0.00           H
ATOM   3058  CB  VAL A 207      34.980  34.740  32.510  1.00  0.00           C
ATOM   3059  HB  VAL A 207      34.480  34.720  31.520  1.00  0.00           H
ATOM   3060  CG1 VAL A 207      35.520  33.390  32.780  1.00  0.00           C
ATOM   3061 1HG1 VAL A 207      34.680  32.670  32.670  1.00  0.00           H
ATOM   3062 2HG1 VAL A 207      35.920  33.390  33.820  1.00  0.00           H
ATOM   3063 3HG1 VAL A 207      36.380  33.170  32.120  1.00  0.00           H
ATOM   3064  CG2 VAL A 207      33.860  34.960  33.580  1.00  0.00           C
ATOM   3065 1HG2 VAL A 207      34.200  34.910  34.640  1.00  0.00           H
ATOM   3066 2HG2 VAL A 207      33.220  34.050  33.510  1.00  0.00           H
ATOM   3067 3HG2 VAL A 207      33.190  35.810  33.370  1.00  0.00           H
ATOM   3068  C   VAL A 207      37.130  35.740  31.760  1.00  0.00           C
ATOM   3069  O   VAL A 207      38.210  35.380  32.220  1.00  0.00           O
ATOM   3070  N   VAL A 208      37.020  36.100  30.450  1.00  0.00           N
ATOM   3071  HN  VAL A 208      36.140  36.520  30.240  1.00  0.00           H
ATOM   3072  CA  VAL A 208      38.160  36.200  29.530  1.00  0.00           C
ATOM   3073  HA  VAL A 208      38.770  35.320  29.440  1.00  0.00           H
ATOM   3074  CB  VAL A 208      37.580  36.520  28.160  1.00  0.00           C
ATOM   3075  HB  VAL A 208      36.970  37.440  28.240  1.00  0.00           H
ATOM   3076  CG1 VAL A 208      38.690  36.820  27.170  1.00  0.00           C
ATOM   3077 1HG1 VAL A 208      38.170  37.050  26.220  1.00  0.00           H
ATOM   3078 2HG1 VAL A 208      39.300  35.910  27.000  1.00  0.00           H
ATOM   3079 3HG1 VAL A 208      39.440  37.610  27.410  1.00  0.00           H
ATOM   3080  CG2 VAL A 208      36.840  35.230  27.650  1.00  0.00           C
ATOM   3081 1HG2 VAL A 208      35.930  35.110  28.270  1.00  0.00           H
ATOM   3082 2HG2 VAL A 208      37.430  34.300  27.780  1.00  0.00           H
ATOM   3083 3HG2 VAL A 208      36.580  35.400  26.580  1.00  0.00           H
ATOM   3084  C   VAL A 208      39.170  37.220  29.870  1.00  0.00           C
ATOM   3085  O   VAL A 208      40.360  37.020  29.800  1.00  0.00           O
ATOM   3086  N   ALA A 209      38.790  38.430  30.270  1.00  0.00           N
ATOM   3087  HN  ALA A 209      37.880  38.820  30.150  1.00  0.00           H
ATOM   3088  CA  ALA A 209      39.730  39.420  30.820  1.00  0.00           C
ATOM   3089  HA  ALA A 209      40.480  39.470  30.040  1.00  0.00           H
ATOM   3090  CB  ALA A 209      39.020  40.750  31.100  1.00  0.00           C
ATOM   3091  HB1 ALA A 209      39.800  41.470  31.420  1.00  0.00           H
ATOM   3092  HB2 ALA A 209      38.450  40.740  32.050  1.00  0.00           H
ATOM   3093  HB3 ALA A 209      38.620  41.180  30.160  1.00  0.00           H
ATOM   3094  C   ALA A 209      40.630  38.990  32.050  1.00  0.00           C
ATOM   3095  O   ALA A 209      41.810  39.330  32.090  1.00  0.00           O
ATOM   3096  N   TRP A 210      40.030  38.220  32.990  1.00  0.00           N
ATOM   3097  HN  TRP A 210      39.040  38.060  32.910  1.00  0.00           H
ATOM   3098  CA  TRP A 210      40.790  37.750  34.200  1.00  0.00           C
ATOM   3099  HA  TRP A 210      41.420  38.570  34.530  1.00  0.00           H
ATOM   3100  CB  TRP A 210      39.850  37.600  35.410  1.00  0.00           C
ATOM   3101  HB1 TRP A 210      38.950  37.020  35.140  1.00  0.00           H
ATOM   3102  HB2 TRP A 210      39.470  38.610  35.690  1.00  0.00           H
ATOM   3103  CG  TRP A 210      40.310  36.870  36.640  1.00  0.00           C
ATOM   3104  CD1 TRP A 210      40.630  37.480  37.800  1.00  0.00           C
ATOM   3105  HD1 TRP A 210      40.860  38.530  37.940  1.00  0.00           H
ATOM   3106  NE1 TRP A 210      40.820  36.550  38.810  1.00  0.00           N
ATOM   3107  HE1 TRP A 210      41.010  36.700  39.760  1.00  0.00           H
ATOM   3108  CE2 TRP A 210      40.610  35.320  38.290  1.00  0.00           C
ATOM   3109  CD2 TRP A 210      40.160  35.500  36.980  1.00  0.00           C
ATOM   3110  CE3 TRP A 210      39.700  34.410  36.260  1.00  0.00           C
ATOM   3111  HE3 TRP A 210      39.710  34.390  35.180  1.00  0.00           H
ATOM   3112  CZ3 TRP A 210      39.740  33.160  36.860  1.00  0.00           C
ATOM   3113  HZ3 TRP A 210      39.750  32.290  36.210  1.00  0.00           H
ATOM   3114  CZ2 TRP A 210      40.590  34.070  38.870  1.00  0.00           C
ATOM   3115  HZ2 TRP A 210      41.020  33.970  39.850  1.00  0.00           H
ATOM   3116  CH2 TRP A 210      40.130  33.010  38.170  1.00  0.00           C
ATOM   3117  HH2 TRP A 210      40.130  32.030  38.630  1.00  0.00           H
ATOM   3118  C   TRP A 210      41.580  36.520  33.950  1.00  0.00           C
ATOM   3119  O   TRP A 210      42.570  36.250  34.590  1.00  0.00           O
ATOM   3120  N   LEU A 211      41.220  35.750  32.930  1.00  0.00           N
ATOM   3121  HN  LEU A 211      40.350  35.950  32.500  1.00  0.00           H
ATOM   3122  CA  LEU A 211      42.150  34.730  32.380  1.00  0.00           C
ATOM   3123  HA  LEU A 211      42.680  34.300  33.220  1.00  0.00           H
ATOM   3124  CB  LEU A 211      41.430  33.630  31.490  1.00  0.00           C
ATOM   3125  HB1 LEU A 211      42.170  33.070  30.880  1.00  0.00           H
ATOM   3126  HB2 LEU A 211      40.780  34.070  30.710  1.00  0.00           H
ATOM   3127  CG  LEU A 211      40.470  32.750  32.270  1.00  0.00           C
ATOM   3128  HG  LEU A 211      39.760  33.350  32.880  1.00  0.00           H
ATOM   3129  CD1 LEU A 211      39.570  31.910  31.370  1.00  0.00           C
ATOM   3130 1HD1 LEU A 211      38.910  31.260  31.980  1.00  0.00           H
ATOM   3131 2HD1 LEU A 211      40.190  31.320  30.670  1.00  0.00           H
ATOM   3132 3HD1 LEU A 211      38.920  32.610  30.800  1.00  0.00           H
ATOM   3133  CD2 LEU A 211      41.190  31.840  33.210  1.00  0.00           C
ATOM   3134 1HD2 LEU A 211      40.440  31.160  33.660  1.00  0.00           H
ATOM   3135 2HD2 LEU A 211      41.900  32.310  33.930  1.00  0.00           H
ATOM   3136 3HD2 LEU A 211      41.740  31.080  32.610  1.00  0.00           H
ATOM   3137  C   LEU A 211      43.300  35.370  31.730  1.00  0.00           C
ATOM   3138  O   LEU A 211      44.450  34.840  31.780  1.00  0.00           O
ATOM   3139  N   TYR A 212      43.130  36.480  31.000  1.00  0.00           N
ATOM   3140  HN  TYR A 212      42.240  36.850  30.760  1.00  0.00           H
ATOM   3141  CA  TYR A 212      44.230  37.250  30.450  1.00  0.00           C
ATOM   3142  HA  TYR A 212      44.840  36.470  30.010  1.00  0.00           H
ATOM   3143  CB  TYR A 212      43.680  38.410  29.520  1.00  0.00           C
ATOM   3144  HB1 TYR A 212      44.350  39.300  29.490  1.00  0.00           H
ATOM   3145  HB2 TYR A 212      42.690  38.740  29.930  1.00  0.00           H
ATOM   3146  CG  TYR A 212      43.490  37.860  28.140  1.00  0.00           C
ATOM   3147  CD1 TYR A 212      44.560  37.470  27.410  1.00  0.00           C
ATOM   3148  HD1 TYR A 212      45.530  37.360  27.880  1.00  0.00           H
ATOM   3149  CE1 TYR A 212      44.350  36.860  26.140  1.00  0.00           C
ATOM   3150  HE1 TYR A 212      45.160  36.370  25.620  1.00  0.00           H
ATOM   3151  CZ  TYR A 212      43.110  37.040  25.490  1.00  0.00           C
ATOM   3152  OH  TYR A 212      43.010  36.690  24.120  1.00  0.00           O
ATOM   3153  HH  TYR A 212      43.880  36.330  23.920  1.00  0.00           H
ATOM   3154  CD2 TYR A 212      42.230  37.950  27.500  1.00  0.00           C
ATOM   3155  HD2 TYR A 212      41.410  38.280  28.120  1.00  0.00           H
ATOM   3156  CE2 TYR A 212      42.020  37.570  26.190  1.00  0.00           C
ATOM   3157  HE2 TYR A 212      41.030  37.590  25.760  1.00  0.00           H
ATOM   3158  C   TYR A 212      45.150  38.000  31.400  1.00  0.00           C
ATOM   3159  O   TYR A 212      46.340  37.950  31.410  1.00  0.00           O
ATOM   3160  N   ALA A 213      44.470  38.530  32.430  1.00  0.00           N
ATOM   3161  HN  ALA A 213      43.490  38.660  32.310  1.00  0.00           H
ATOM   3162  CA  ALA A 213      45.120  39.010  33.650  1.00  0.00           C
ATOM   3163  HA  ALA A 213      45.730  39.860  33.390  1.00  0.00           H
ATOM   3164  CB  ALA A 213      44.040  39.550  34.630  1.00  0.00           C
ATOM   3165  HB1 ALA A 213      43.390  40.290  34.120  1.00  0.00           H
ATOM   3166  HB2 ALA A 213      44.450  40.100  35.500  1.00  0.00           H
ATOM   3167  HB3 ALA A 213      43.500  38.660  35.010  1.00  0.00           H
ATOM   3168  C   ALA A 213      46.050  38.020  34.460  1.00  0.00           C
ATOM   3169  O   ALA A 213      47.180  38.330  34.760  1.00  0.00           O
ATOM   3170  N   ALA A 214      45.560  36.750  34.670  1.00  0.00           N
ATOM   3171  HN  ALA A 214      44.600  36.520  34.630  1.00  0.00           H
ATOM   3172  CA  ALA A 214      46.430  35.600  34.970  1.00  0.00           C
ATOM   3173  HA  ALA A 214      46.690  35.830  35.990  1.00  0.00           H
ATOM   3174  CB  ALA A 214      45.600  34.290  34.990  1.00  0.00           C
ATOM   3175  HB1 ALA A 214      46.280  33.450  35.220  1.00  0.00           H
ATOM   3176  HB2 ALA A 214      45.130  34.080  34.000  1.00  0.00           H
ATOM   3177  HB3 ALA A 214      44.740  34.340  35.690  1.00  0.00           H
ATOM   3178  C   ALA A 214      47.720  35.480  34.160  1.00  0.00           C
ATOM   3179  O   ALA A 214      48.810  35.490  34.790  1.00  0.00           O
ATOM   3180  N   ILE A 215      47.640  35.420  32.840  1.00  0.00           N
ATOM   3181  HN  ILE A 215      46.770  35.420  32.350  1.00  0.00           H
ATOM   3182  CA  ILE A 215      48.880  35.350  31.890  1.00  0.00           C
ATOM   3183  HA  ILE A 215      49.470  34.490  32.180  1.00  0.00           H
ATOM   3184  CB  ILE A 215      48.370  35.110  30.480  1.00  0.00           C
ATOM   3185  HB  ILE A 215      47.750  35.980  30.180  1.00  0.00           H
ATOM   3186  CG2 ILE A 215      49.640  35.130  29.560  1.00  0.00           C
ATOM   3187 1HG2 ILE A 215      49.340  34.910  28.510  1.00  0.00           H
ATOM   3188 2HG2 ILE A 215      50.470  34.480  29.900  1.00  0.00           H
ATOM   3189 3HG2 ILE A 215      50.130  36.120  29.460  1.00  0.00           H
ATOM   3190  CG1 ILE A 215      47.490  33.850  30.180  1.00  0.00           C
ATOM   3191 1HG1 ILE A 215      46.920  33.730  31.130  1.00  0.00           H
ATOM   3192 2HG1 ILE A 215      48.100  32.960  29.910  1.00  0.00           H
ATOM   3193  CD  ILE A 215      46.600  34.070  28.960  1.00  0.00           C
ATOM   3194  HD1 ILE A 215      45.970  33.160  28.910  1.00  0.00           H
ATOM   3195  HD2 ILE A 215      47.130  34.270  28.000  1.00  0.00           H
ATOM   3196  HD3 ILE A 215      45.970  34.970  29.150  1.00  0.00           H
ATOM   3197  C   ILE A 215      49.860  36.470  32.040  1.00  0.00           C
ATOM   3198  O   ILE A 215      51.080  36.300  32.080  1.00  0.00           O
ATOM   3199  N   LEU A 216      49.340  37.730  32.100  1.00  0.00           N
ATOM   3200  HN  LEU A 216      48.350  37.850  32.010  1.00  0.00           H
ATOM   3201  CA  LEU A 216      50.090  38.960  32.390  1.00  0.00           C
ATOM   3202  HA  LEU A 216      50.880  38.870  31.660  1.00  0.00           H
ATOM   3203  CB  LEU A 216      49.180  40.180  32.220  1.00  0.00           C
ATOM   3204  HB1 LEU A 216      49.480  41.070  32.810  1.00  0.00           H
ATOM   3205  HB2 LEU A 216      48.240  39.820  32.710  1.00  0.00           H
ATOM   3206  CG  LEU A 216      49.130  40.690  30.730  1.00  0.00           C
ATOM   3207  HG  LEU A 216      49.470  39.910  30.020  1.00  0.00           H
ATOM   3208  CD1 LEU A 216      47.670  41.150  30.410  1.00  0.00           C
ATOM   3209 1HD1 LEU A 216      46.940  40.360  30.660  1.00  0.00           H
ATOM   3210 2HD1 LEU A 216      47.590  41.400  29.330  1.00  0.00           H
ATOM   3211 3HD1 LEU A 216      47.450  42.020  31.070  1.00  0.00           H
ATOM   3212  CD2 LEU A 216      50.100  41.830  30.360  1.00  0.00           C
ATOM   3213 1HD2 LEU A 216      50.000  42.700  31.030  1.00  0.00           H
ATOM   3214 2HD2 LEU A 216      50.020  42.110  29.290  1.00  0.00           H
ATOM   3215 3HD2 LEU A 216      51.130  41.400  30.460  1.00  0.00           H
ATOM   3216  C   LEU A 216      50.760  38.900  33.760  1.00  0.00           C
ATOM   3217  O   LEU A 216      51.950  39.280  33.880  1.00  0.00           O
ATOM   3218  N   ASN A 217      50.150  38.250  34.760  1.00  0.00           N
ATOM   3219  HN  ASN A 217      49.220  37.900  34.800  1.00  0.00           H
ATOM   3220  CA  ASN A 217      50.670  38.070  36.110  1.00  0.00           C
ATOM   3221  HA  ASN A 217      51.390  38.810  36.410  1.00  0.00           H
ATOM   3222  CB  ASN A 217      49.570  38.010  37.170  1.00  0.00           C
ATOM   3223  HB1 ASN A 217      50.030  37.980  38.180  1.00  0.00           H
ATOM   3224  HB2 ASN A 217      48.910  37.130  37.240  1.00  0.00           H
ATOM   3225  CG  ASN A 217      48.870  39.350  37.290  1.00  0.00           C
ATOM   3226  OD1 ASN A 217      49.490  40.450  37.240  1.00  0.00           O
ATOM   3227  ND2 ASN A 217      47.560  39.300  37.460  1.00  0.00           N
ATOM   3228 1HD2 ASN A 217      47.090  38.410  37.430  1.00  0.00           H
ATOM   3229 2HD2 ASN A 217      47.040  40.150  37.520  1.00  0.00           H
ATOM   3230  C   ASN A 217      51.550  36.830  36.190  1.00  0.00           C
ATOM   3231  O   ASN A 217      52.230  36.660  37.220  1.00  0.00           O
ATOM   3232  N   GLY A 218      51.670  35.980  35.180  1.00  0.00           N
ATOM   3233  HN  GLY A 218      50.990  36.210  34.490  1.00  0.00           H
ATOM   3234  CA  GLY A 218      52.680  34.870  35.120  1.00  0.00           C
ATOM   3235  HA1 GLY A 218      53.510  35.050  35.780  1.00  0.00           H
ATOM   3236  HA2 GLY A 218      53.030  34.810  34.100  1.00  0.00           H
ATOM   3237  C   GLY A 218      51.970  33.520  35.450  1.00  0.00           C
ATOM   3238  O   GLY A 218      52.670  32.540  35.760  1.00  0.00           O
ATOM   3239  N   CYS A 219      50.670  33.430  35.360  1.00  0.00           N
ATOM   3240  HN  CYS A 219      50.090  34.210  35.140  1.00  0.00           H
ATOM   3241  CA  CYS A 219      49.900  32.200  35.620  1.00  0.00           C
ATOM   3242  HA  CYS A 219      50.520  31.380  35.950  1.00  0.00           H
ATOM   3243  CB  CYS A 219      48.900  32.290  36.760  1.00  0.00           C
ATOM   3244  HB1 CYS A 219      48.290  33.200  36.540  1.00  0.00           H
ATOM   3245  HB2 CYS A 219      49.380  32.580  37.720  1.00  0.00           H
ATOM   3246  SG  CYS A 219      47.670  30.900  36.980  1.00  0.00           S
ATOM   3247  HG1 CYS A 219      48.390  30.000  37.630  1.00  0.00           H
ATOM   3248  C   CYS A 219      49.380  31.700  34.290  1.00  0.00           C
ATOM   3249  O   CYS A 219      48.600  32.420  33.680  1.00  0.00           O
ATOM   3250  N   ALA A 220      49.780  30.500  33.810  1.00  0.00           N
ATOM   3251  HN  ALA A 220      50.400  29.950  34.360  1.00  0.00           H
ATOM   3252  CA  ALA A 220      49.530  30.210  32.470  1.00  0.00           C
ATOM   3253  HA  ALA A 220      48.530  30.480  32.180  1.00  0.00           H
ATOM   3254  CB  ALA A 220      50.490  30.940  31.430  1.00  0.00           C
ATOM   3255  HB1 ALA A 220      50.200  30.780  30.370  1.00  0.00           H
ATOM   3256  HB2 ALA A 220      51.540  30.590  31.490  1.00  0.00           H
ATOM   3257  HB3 ALA A 220      50.630  32.010  31.660  1.00  0.00           H
ATOM   3258  C   ALA A 220      49.560  28.710  32.170  1.00  0.00           C
ATOM   3259  O   ALA A 220      49.750  28.370  30.960  1.00  0.00           O
ATOM   3260  N   TRP A 221      49.410  27.870  33.160  1.00  0.00           N
ATOM   3261  HN  TRP A 221      49.160  28.180  34.070  1.00  0.00           H
ATOM   3262  CA  TRP A 221      49.320  26.380  33.010  1.00  0.00           C
ATOM   3263  HA  TRP A 221      50.150  26.070  32.400  1.00  0.00           H
ATOM   3264  CB  TRP A 221      49.640  25.840  34.510  1.00  0.00           C
ATOM   3265  HB1 TRP A 221      50.690  26.090  34.790  1.00  0.00           H
ATOM   3266  HB2 TRP A 221      49.520  24.740  34.430  1.00  0.00           H
ATOM   3267  CG  TRP A 221      48.760  26.320  35.580  1.00  0.00           C
ATOM   3268  CD1 TRP A 221      49.030  27.380  36.470  1.00  0.00           C
ATOM   3269  HD1 TRP A 221      50.030  27.700  36.700  1.00  0.00           H
ATOM   3270  NE1 TRP A 221      47.840  27.740  37.150  1.00  0.00           N
ATOM   3271  HE1 TRP A 221      47.740  28.140  38.030  1.00  0.00           H
ATOM   3272  CE2 TRP A 221      46.860  26.840  36.800  1.00  0.00           C
ATOM   3273  CD2 TRP A 221      47.350  26.030  35.730  1.00  0.00           C
ATOM   3274  CE3 TRP A 221      46.590  24.910  35.360  1.00  0.00           C
ATOM   3275  HE3 TRP A 221      46.950  24.080  34.770  1.00  0.00           H
ATOM   3276  CZ3 TRP A 221      45.320  24.780  35.930  1.00  0.00           C
ATOM   3277  HZ3 TRP A 221      44.670  23.940  35.740  1.00  0.00           H
ATOM   3278  CZ2 TRP A 221      45.590  26.660  37.340  1.00  0.00           C
ATOM   3279  HZ2 TRP A 221      45.290  27.320  38.140  1.00  0.00           H
ATOM   3280  CH2 TRP A 221      44.710  25.740  36.830  1.00  0.00           C
ATOM   3281  HH2 TRP A 221      43.770  25.610  37.330  1.00  0.00           H
ATOM   3282  C   TRP A 221      48.060  25.820  32.440  1.00  0.00           C
ATOM   3283  O   TRP A 221      47.880  24.680  31.930  1.00  0.00           O
ATOM   3284  N   PHE A 222      46.990  26.680  32.560  1.00  0.00           N
ATOM   3285  HN  PHE A 222      47.180  27.620  32.840  1.00  0.00           H
ATOM   3286  CA  PHE A 222      45.670  26.380  32.170  1.00  0.00           C
ATOM   3287  HA  PHE A 222      45.620  25.360  32.530  1.00  0.00           H
ATOM   3288  CB  PHE A 222      44.620  27.100  33.040  1.00  0.00           C
ATOM   3289  HB1 PHE A 222      44.770  26.760  34.090  1.00  0.00           H
ATOM   3290  HB2 PHE A 222      43.640  26.680  32.750  1.00  0.00           H
ATOM   3291  CG  PHE A 222      44.740  28.550  32.970  1.00  0.00           C
ATOM   3292  CD1 PHE A 222      44.220  29.340  31.930  1.00  0.00           C
ATOM   3293  HD1 PHE A 222      43.680  28.860  31.130  1.00  0.00           H
ATOM   3294  CE1 PHE A 222      44.470  30.720  31.810  1.00  0.00           C
ATOM   3295  HE1 PHE A 222      44.030  31.310  31.020  1.00  0.00           H
ATOM   3296  CZ  PHE A 222      45.260  31.360  32.770  1.00  0.00           C
ATOM   3297  HZ  PHE A 222      45.470  32.420  32.690  1.00  0.00           H
ATOM   3298  CD2 PHE A 222      45.380  29.210  34.010  1.00  0.00           C
ATOM   3299  HD2 PHE A 222      45.790  28.790  34.920  1.00  0.00           H
ATOM   3300  CE2 PHE A 222      45.580  30.640  33.870  1.00  0.00           C
ATOM   3301  HE2 PHE A 222      46.040  31.120  34.720  1.00  0.00           H
ATOM   3302  C   PHE A 222      45.370  26.410  30.660  1.00  0.00           C
ATOM   3303  O   PHE A 222      44.360  25.960  30.170  1.00  0.00           O
ATOM   3304  N   VAL A 223      46.290  27.080  29.900  1.00  0.00           N
ATOM   3305  HN  VAL A 223      46.980  27.520  30.470  1.00  0.00           H
ATOM   3306  CA  VAL A 223      46.240  27.430  28.530  1.00  0.00           C
ATOM   3307  HA  VAL A 223      45.180  27.570  28.430  1.00  0.00           H
ATOM   3308  CB  VAL A 223      47.110  28.650  28.180  1.00  0.00           C
ATOM   3309  HB  VAL A 223      48.160  28.480  28.480  1.00  0.00           H
ATOM   3310  CG1 VAL A 223      47.200  28.950  26.700  1.00  0.00           C
ATOM   3311 1HG1 VAL A 223      47.690  29.930  26.500  1.00  0.00           H
ATOM   3312 2HG1 VAL A 223      46.240  28.980  26.140  1.00  0.00           H
ATOM   3313 3HG1 VAL A 223      47.970  28.330  26.190  1.00  0.00           H
ATOM   3314  CG2 VAL A 223      46.430  29.800  28.980  1.00  0.00           C
ATOM   3315 1HG2 VAL A 223      45.320  29.820  28.900  1.00  0.00           H
ATOM   3316 2HG2 VAL A 223      46.890  30.730  28.580  1.00  0.00           H
ATOM   3317 3HG2 VAL A 223      46.670  29.770  30.060  1.00  0.00           H
ATOM   3318  C   VAL A 223      46.720  26.250  27.670  1.00  0.00           C
ATOM   3319  O   VAL A 223      47.880  25.830  27.740  1.00  0.00           O
ATOM   3320  N   LYS A 224      45.860  25.670  26.860  1.00  0.00           N
ATOM   3321  HN  LYS A 224      44.910  25.970  26.880  1.00  0.00           H
ATOM   3322  CA  LYS A 224      46.250  24.620  25.960  1.00  0.00           C
ATOM   3323  HA  LYS A 224      47.290  24.330  26.060  1.00  0.00           H
ATOM   3324  CB  LYS A 224      45.330  23.360  26.280  1.00  0.00           C
ATOM   3325  HB1 LYS A 224      45.760  22.470  25.770  1.00  0.00           H
ATOM   3326  HB2 LYS A 224      44.370  23.680  25.830  1.00  0.00           H
ATOM   3327  CG  LYS A 224      45.070  22.930  27.720  1.00  0.00           C
ATOM   3328  HG1 LYS A 224      44.340  22.120  27.530  1.00  0.00           H
ATOM   3329  HG2 LYS A 224      44.660  23.760  28.330  1.00  0.00           H
ATOM   3330  CD  LYS A 224      46.380  22.470  28.450  1.00  0.00           C
ATOM   3331  HD1 LYS A 224      47.240  23.130  28.240  1.00  0.00           H
ATOM   3332  HD2 LYS A 224      46.730  21.560  27.930  1.00  0.00           H
ATOM   3333  CE  LYS A 224      46.170  22.160  29.950  1.00  0.00           C
ATOM   3334  HE1 LYS A 224      45.510  21.280  30.150  1.00  0.00           H
ATOM   3335  HE2 LYS A 224      45.640  23.000  30.440  1.00  0.00           H
ATOM   3336  NZ  LYS A 224      47.470  21.960  30.610  1.00  0.00           N
ATOM   3337  HZ1 LYS A 224      47.320  21.420  31.490  1.00  0.00           H
ATOM   3338  HZ2 LYS A 224      47.880  22.870  30.900  1.00  0.00           H
ATOM   3339  HZ3 LYS A 224      48.210  21.490  30.060  1.00  0.00           H
ATOM   3340  C   LYS A 224      46.020  25.170  24.530  1.00  0.00           C
ATOM   3341  O   LYS A 224      45.350  26.190  24.330  1.00  0.00           O
ATOM   3342  N   PRO A 225      46.540  24.560  23.510  1.00  0.00           N
ATOM   3343  CD  PRO A 225      47.460  23.390  23.520  1.00  0.00           C
ATOM   3344  HD1 PRO A 225      47.070  22.690  24.290  1.00  0.00           H
ATOM   3345  HD2 PRO A 225      48.400  23.780  23.960  1.00  0.00           H
ATOM   3346  CA  PRO A 225      46.220  24.890  22.130  1.00  0.00           C
ATOM   3347  HA  PRO A 225      46.370  25.940  21.950  1.00  0.00           H
ATOM   3348  CB  PRO A 225      47.180  24.020  21.290  1.00  0.00           C
ATOM   3349  HB1 PRO A 225      48.110  24.580  21.100  1.00  0.00           H
ATOM   3350  HB2 PRO A 225      46.790  23.680  20.300  1.00  0.00           H
ATOM   3351  CG  PRO A 225      47.510  22.780  22.160  1.00  0.00           C
ATOM   3352  HG1 PRO A 225      46.700  22.040  21.990  1.00  0.00           H
ATOM   3353  HG2 PRO A 225      48.430  22.190  21.950  1.00  0.00           H
ATOM   3354  C   PRO A 225      44.780  24.570  21.780  1.00  0.00           C
ATOM   3355  O   PRO A 225      44.310  24.950  20.710  1.00  0.00           O
ATOM   3356  N   ASN A 226      44.020  23.840  22.640  1.00  0.00           N
ATOM   3357  HN  ASN A 226      44.230  23.560  23.570  1.00  0.00           H
ATOM   3358  CA  ASN A 226      42.620  23.560  22.430  1.00  0.00           C
ATOM   3359  HA  ASN A 226      42.550  23.090  21.460  1.00  0.00           H
ATOM   3360  CB  ASN A 226      42.010  22.580  23.420  1.00  0.00           C
ATOM   3361  HB1 ASN A 226      40.960  22.310  23.190  1.00  0.00           H
ATOM   3362  HB2 ASN A 226      41.990  23.070  24.420  1.00  0.00           H
ATOM   3363  CG  ASN A 226      42.840  21.290  23.530  1.00  0.00           C
ATOM   3364  OD1 ASN A 226      43.820  21.180  24.290  1.00  0.00           O
ATOM   3365  ND2 ASN A 226      42.360  20.230  22.830  1.00  0.00           N
ATOM   3366 1HD2 ASN A 226      41.790  20.350  22.010  1.00  0.00           H
ATOM   3367 2HD2 ASN A 226      42.930  19.450  23.060  1.00  0.00           H
ATOM   3368  C   ASN A 226      41.750  24.820  22.460  1.00  0.00           C
ATOM   3369  O   ASN A 226      41.930  25.760  23.180  1.00  0.00           O
ATOM   3370  N   ARG A 227      40.650  24.890  21.730  1.00  0.00           N
ATOM   3371  HN  ARG A 227      40.540  24.080  21.160  1.00  0.00           H
ATOM   3372  CA  ARG A 227      39.860  26.110  21.560  1.00  0.00           C
ATOM   3373  HA  ARG A 227      39.800  26.630  22.500  1.00  0.00           H
ATOM   3374  CB  ARG A 227      40.380  26.970  20.370  1.00  0.00           C
ATOM   3375  HB1 ARG A 227      41.480  27.020  20.420  1.00  0.00           H
ATOM   3376  HB2 ARG A 227      39.980  28.000  20.420  1.00  0.00           H
ATOM   3377  CG  ARG A 227      39.910  26.520  18.980  1.00  0.00           C
ATOM   3378  HG1 ARG A 227      38.860  26.820  18.790  1.00  0.00           H
ATOM   3379  HG2 ARG A 227      40.050  25.420  18.900  1.00  0.00           H
ATOM   3380  CD  ARG A 227      40.820  26.960  17.820  1.00  0.00           C
ATOM   3381  HD1 ARG A 227      40.400  26.440  16.930  1.00  0.00           H
ATOM   3382  HD2 ARG A 227      41.890  26.790  18.040  1.00  0.00           H
ATOM   3383  NE  ARG A 227      40.650  28.390  17.490  1.00  0.00           N
ATOM   3384  HE  ARG A 227      39.730  28.740  17.290  1.00  0.00           H
ATOM   3385  CZ  ARG A 227      41.600  29.270  17.370  1.00  0.00           C
ATOM   3386  NH1 ARG A 227      42.900  29.220  17.700  1.00  0.00           N
ATOM   3387 1HH1 ARG A 227      43.280  28.390  18.120  1.00  0.00           H
ATOM   3388 2HH1 ARG A 227      43.450  30.030  17.500  1.00  0.00           H
ATOM   3389  NH2 ARG A 227      41.150  30.340  16.780  1.00  0.00           N
ATOM   3390 1HH2 ARG A 227      40.170  30.570  16.830  1.00  0.00           H
ATOM   3391 2HH2 ARG A 227      41.730  31.150  16.790  1.00  0.00           H
ATOM   3392  C   ARG A 227      38.420  25.800  21.220  1.00  0.00           C
ATOM   3393  O   ARG A 227      38.080  24.760  20.660  1.00  0.00           O
ATOM   3394  N   THR A 228      37.540  26.790  21.430  1.00  0.00           N
ATOM   3395  HN  THR A 228      37.890  27.660  21.750  1.00  0.00           H
ATOM   3396  CA  THR A 228      36.080  26.670  21.160  1.00  0.00           C
ATOM   3397  HA  THR A 228      35.930  25.810  20.520  1.00  0.00           H
ATOM   3398  CB  THR A 228      35.220  26.490  22.370  1.00  0.00           C
ATOM   3399  HB  THR A 228      35.370  27.330  23.090  1.00  0.00           H
ATOM   3400  OG1 THR A 228      35.500  25.260  23.020  1.00  0.00           O
ATOM   3401  HG1 THR A 228      34.870  25.170  23.750  1.00  0.00           H
ATOM   3402  CG2 THR A 228      33.690  26.370  21.930  1.00  0.00           C
ATOM   3403 1HG2 THR A 228      32.950  26.170  22.730  1.00  0.00           H
ATOM   3404 2HG2 THR A 228      33.530  25.420  21.390  1.00  0.00           H
ATOM   3405 3HG2 THR A 228      33.510  27.290  21.320  1.00  0.00           H
ATOM   3406  C   THR A 228      35.880  27.910  20.370  1.00  0.00           C
ATOM   3407  O   THR A 228      36.210  29.040  20.820  1.00  0.00           O
ATOM   3408  N   SER A 229      35.350  27.760  19.100  1.00  0.00           N
ATOM   3409  HN  SER A 229      35.110  26.820  18.900  1.00  0.00           H
ATOM   3410  CA  SER A 229      34.750  28.790  18.190  1.00  0.00           C
ATOM   3411  HA  SER A 229      35.530  29.530  18.110  1.00  0.00           H
ATOM   3412  CB  SER A 229      34.320  28.140  16.860  1.00  0.00           C
ATOM   3413  HB1 SER A 229      33.490  27.420  16.980  1.00  0.00           H
ATOM   3414  HB2 SER A 229      35.170  27.520  16.500  1.00  0.00           H
ATOM   3415  OG  SER A 229      33.940  29.060  15.810  1.00  0.00           O
ATOM   3416  HG1 SER A 229      33.070  28.850  15.460  1.00  0.00           H
ATOM   3417  C   SER A 229      33.510  29.380  18.850  1.00  0.00           C
ATOM   3418  O   SER A 229      32.760  28.670  19.530  1.00  0.00           O
ATOM   3419  N   VAL A 230      33.260  30.700  18.730  1.00  0.00           N
ATOM   3420  HN  VAL A 230      33.750  31.260  18.060  1.00  0.00           H
ATOM   3421  CA  VAL A 230      32.220  31.480  19.410  1.00  0.00           C
ATOM   3422  HA  VAL A 230      32.300  31.400  20.480  1.00  0.00           H
ATOM   3423  CB  VAL A 230      32.420  32.980  19.150  1.00  0.00           C
ATOM   3424  HB  VAL A 230      32.600  33.140  18.060  1.00  0.00           H
ATOM   3425  CG1 VAL A 230      31.240  33.830  19.580  1.00  0.00           C
ATOM   3426 1HG1 VAL A 230      31.150  33.930  20.680  1.00  0.00           H
ATOM   3427 2HG1 VAL A 230      30.240  33.520  19.200  1.00  0.00           H
ATOM   3428 3HG1 VAL A 230      31.320  34.860  19.180  1.00  0.00           H
ATOM   3429  CG2 VAL A 230      33.680  33.480  19.880  1.00  0.00           C
ATOM   3430 1HG2 VAL A 230      33.670  33.230  20.960  1.00  0.00           H
ATOM   3431 2HG2 VAL A 230      33.740  34.590  19.740  1.00  0.00           H
ATOM   3432 3HG2 VAL A 230      34.560  33.030  19.380  1.00  0.00           H
ATOM   3433  C   VAL A 230      30.780  31.080  19.180  1.00  0.00           C
ATOM   3434  O   VAL A 230      30.060  30.950  20.200  1.00  0.00           O
ATOM   3435  N   VAL A 231      30.270  30.790  18.010  1.00  0.00           N
ATOM   3436  HN  VAL A 231      30.800  30.840  17.170  1.00  0.00           H
ATOM   3437  CA  VAL A 231      28.880  30.230  17.820  1.00  0.00           C
ATOM   3438  HA  VAL A 231      28.140  30.910  18.200  1.00  0.00           H
ATOM   3439  CB  VAL A 231      28.770  30.140  16.290  1.00  0.00           C
ATOM   3440  HB  VAL A 231      29.740  29.810  15.870  1.00  0.00           H
ATOM   3441  CG1 VAL A 231      27.730  29.130  15.800  1.00  0.00           C
ATOM   3442 1HG1 VAL A 231      27.990  28.110  16.160  1.00  0.00           H
ATOM   3443 2HG1 VAL A 231      27.580  29.160  14.700  1.00  0.00           H
ATOM   3444 3HG1 VAL A 231      26.730  29.330  16.240  1.00  0.00           H
ATOM   3445  CG2 VAL A 231      28.510  31.590  15.750  1.00  0.00           C
ATOM   3446 1HG2 VAL A 231      29.340  32.230  16.110  1.00  0.00           H
ATOM   3447 2HG2 VAL A 231      27.590  31.990  16.220  1.00  0.00           H
ATOM   3448 3HG2 VAL A 231      28.510  31.620  14.640  1.00  0.00           H
ATOM   3449  C   VAL A 231      28.530  28.950  18.510  1.00  0.00           C
ATOM   3450  O   VAL A 231      27.490  28.890  19.170  1.00  0.00           O
ATOM   3451  N   SER A 232      29.430  27.980  18.520  1.00  0.00           N
ATOM   3452  HN  SER A 232      30.250  28.030  17.960  1.00  0.00           H
ATOM   3453  CA  SER A 232      29.350  26.920  19.520  1.00  0.00           C
ATOM   3454  HA  SER A 232      28.340  26.540  19.430  1.00  0.00           H
ATOM   3455  CB  SER A 232      30.150  25.600  19.220  1.00  0.00           C
ATOM   3456  HB1 SER A 232      31.240  25.850  19.210  1.00  0.00           H
ATOM   3457  HB2 SER A 232      29.870  25.140  18.250  1.00  0.00           H
ATOM   3458  OG  SER A 232      29.880  24.600  20.190  1.00  0.00           O
ATOM   3459  HG1 SER A 232      29.000  24.300  19.960  1.00  0.00           H
ATOM   3460  C   SER A 232      29.540  27.340  21.020  1.00  0.00           C
ATOM   3461  O   SER A 232      28.840  26.920  21.940  1.00  0.00           O
ATOM   3462  N   PHE A 233      30.370  28.290  21.370  1.00  0.00           N
ATOM   3463  HN  PHE A 233      31.000  28.720  20.720  1.00  0.00           H
ATOM   3464  CA  PHE A 233      30.570  28.760  22.760  1.00  0.00           C
ATOM   3465  HA  PHE A 233      30.730  27.860  23.340  1.00  0.00           H
ATOM   3466  CB  PHE A 233      31.900  29.420  22.890  1.00  0.00           C
ATOM   3467  HB1 PHE A 233      32.040  30.350  22.310  1.00  0.00           H
ATOM   3468  HB2 PHE A 233      32.710  28.730  22.570  1.00  0.00           H
ATOM   3469  CG  PHE A 233      32.140  29.920  24.360  1.00  0.00           C
ATOM   3470  CD1 PHE A 233      32.800  29.200  25.390  1.00  0.00           C
ATOM   3471  HD1 PHE A 233      33.280  28.230  25.300  1.00  0.00           H
ATOM   3472  CE1 PHE A 233      32.760  29.570  26.760  1.00  0.00           C
ATOM   3473  HE1 PHE A 233      33.360  29.030  27.480  1.00  0.00           H
ATOM   3474  CZ  PHE A 233      32.180  30.830  27.100  1.00  0.00           C
ATOM   3475  HZ  PHE A 233      32.120  31.100  28.140  1.00  0.00           H
ATOM   3476  CD2 PHE A 233      31.490  31.070  24.770  1.00  0.00           C
ATOM   3477  HD2 PHE A 233      30.920  31.620  24.030  1.00  0.00           H
ATOM   3478  CE2 PHE A 233      31.620  31.620  26.060  1.00  0.00           C
ATOM   3479  HE2 PHE A 233      31.130  32.570  26.220  1.00  0.00           H
ATOM   3480  C   PHE A 233      29.350  29.400  23.300  1.00  0.00           C
ATOM   3481  O   PHE A 233      28.870  28.920  24.310  1.00  0.00           O
ATOM   3482  N   ASN A 234      28.800  30.400  22.610  1.00  0.00           N
ATOM   3483  HN  ASN A 234      29.220  30.550  21.720  1.00  0.00           H
ATOM   3484  CA  ASN A 234      27.540  31.020  22.950  1.00  0.00           C
ATOM   3485  HA  ASN A 234      27.580  31.400  23.960  1.00  0.00           H
ATOM   3486  CB  ASN A 234      27.090  32.120  21.970  1.00  0.00           C
ATOM   3487  HB1 ASN A 234      26.020  32.430  22.000  1.00  0.00           H
ATOM   3488  HB2 ASN A 234      27.210  31.700  20.950  1.00  0.00           H
ATOM   3489  CG  ASN A 234      28.050  33.280  22.010  1.00  0.00           C
ATOM   3490  OD1 ASN A 234      28.950  33.400  22.850  1.00  0.00           O
ATOM   3491  ND2 ASN A 234      28.010  34.010  20.930  1.00  0.00           N
ATOM   3492 1HD2 ASN A 234      27.310  33.960  20.220  1.00  0.00           H
ATOM   3493 2HD2 ASN A 234      28.650  34.770  21.050  1.00  0.00           H
ATOM   3494  C   ASN A 234      26.380  30.020  23.100  1.00  0.00           C
ATOM   3495  O   ASN A 234      25.590  30.200  24.040  1.00  0.00           O
ATOM   3496  N   GLU A 235      26.280  28.990  22.240  1.00  0.00           N
ATOM   3497  HN  GLU A 235      26.830  29.010  21.410  1.00  0.00           H
ATOM   3498  CA  GLU A 235      25.440  27.810  22.490  1.00  0.00           C
ATOM   3499  HA  GLU A 235      24.400  28.100  22.440  1.00  0.00           H
ATOM   3500  CB  GLU A 235      25.670  26.740  21.380  1.00  0.00           C
ATOM   3501  HB1 GLU A 235      25.310  25.730  21.670  1.00  0.00           H
ATOM   3502  HB2 GLU A 235      26.740  26.570  21.120  1.00  0.00           H
ATOM   3503  CG  GLU A 235      24.870  26.990  20.080  1.00  0.00           C
ATOM   3504  HG1 GLU A 235      25.600  27.300  19.300  1.00  0.00           H
ATOM   3505  HG2 GLU A 235      24.120  27.770  20.300  1.00  0.00           H
ATOM   3506  CD  GLU A 235      24.030  25.820  19.600  1.00  0.00           C
ATOM   3507  OE1 GLU A 235      22.790  25.950  19.520  1.00  0.00           O
ATOM   3508  OE2 GLU A 235      24.570  24.700  19.360  1.00  0.00           O
ATOM   3509  C   GLU A 235      25.500  27.110  23.830  1.00  0.00           C
ATOM   3510  O   GLU A 235      24.560  26.700  24.490  1.00  0.00           O
ATOM   3511  N   TRP A 236      26.730  27.000  24.360  1.00  0.00           N
ATOM   3512  HN  TRP A 236      27.490  27.420  23.870  1.00  0.00           H
ATOM   3513  CA  TRP A 236      26.990  26.370  25.620  1.00  0.00           C
ATOM   3514  HA  TRP A 236      26.330  25.520  25.720  1.00  0.00           H
ATOM   3515  CB  TRP A 236      28.430  25.850  25.800  1.00  0.00           C
ATOM   3516  HB1 TRP A 236      29.120  26.590  25.330  1.00  0.00           H
ATOM   3517  HB2 TRP A 236      28.480  25.040  25.040  1.00  0.00           H
ATOM   3518  CG  TRP A 236      29.000  25.400  27.110  1.00  0.00           C
ATOM   3519  CD1 TRP A 236      29.090  24.050  27.390  1.00  0.00           C
ATOM   3520  HD1 TRP A 236      28.720  23.350  26.650  1.00  0.00           H
ATOM   3521  NE1 TRP A 236      29.630  23.820  28.640  1.00  0.00           N
ATOM   3522  HE1 TRP A 236      29.830  22.920  28.940  1.00  0.00           H
ATOM   3523  CE2 TRP A 236      29.930  25.080  29.210  1.00  0.00           C
ATOM   3524  CD2 TRP A 236      29.470  26.070  28.340  1.00  0.00           C
ATOM   3525  CE3 TRP A 236      29.540  27.350  28.650  1.00  0.00           C
ATOM   3526  HE3 TRP A 236      29.240  28.100  27.940  1.00  0.00           H
ATOM   3527  CZ3 TRP A 236      30.040  27.760  29.900  1.00  0.00           C
ATOM   3528  HZ3 TRP A 236      30.250  28.810  30.030  1.00  0.00           H
ATOM   3529  CZ2 TRP A 236      30.580  25.480  30.460  1.00  0.00           C
ATOM   3530  HZ2 TRP A 236      31.020  24.790  31.170  1.00  0.00           H
ATOM   3531  CH2 TRP A 236      30.720  26.900  30.770  1.00  0.00           C
ATOM   3532  HH2 TRP A 236      31.220  27.220  31.670  1.00  0.00           H
ATOM   3533  C   TRP A 236      26.480  27.250  26.790  1.00  0.00           C
ATOM   3534  O   TRP A 236      26.010  26.810  27.810  1.00  0.00           O
ATOM   3535  N   ALA A 237      26.760  28.570  26.690  1.00  0.00           N
ATOM   3536  HN  ALA A 237      27.340  28.930  25.960  1.00  0.00           H
ATOM   3537  CA  ALA A 237      26.680  29.430  27.840  1.00  0.00           C
ATOM   3538  HA  ALA A 237      27.370  29.050  28.580  1.00  0.00           H
ATOM   3539  CB  ALA A 237      27.190  30.810  27.340  1.00  0.00           C
ATOM   3540  HB1 ALA A 237      28.300  30.710  27.300  1.00  0.00           H
ATOM   3541  HB2 ALA A 237      27.010  31.590  28.100  1.00  0.00           H
ATOM   3542  HB3 ALA A 237      26.650  31.010  26.380  1.00  0.00           H
ATOM   3543  C   ALA A 237      25.300  29.510  28.540  1.00  0.00           C
ATOM   3544  O   ALA A 237      25.200  29.570  29.730  1.00  0.00           O
ATOM   3545  N   LEU A 238      24.170  29.410  27.830  1.00  0.00           N
ATOM   3546  HN  LEU A 238      24.190  29.430  26.830  1.00  0.00           H
ATOM   3547  CA  LEU A 238      22.860  29.610  28.450  1.00  0.00           C
ATOM   3548  HA  LEU A 238      22.850  30.450  29.120  1.00  0.00           H
ATOM   3549  CB  LEU A 238      21.900  29.900  27.310  1.00  0.00           C
ATOM   3550  HB1 LEU A 238      20.860  30.170  27.600  1.00  0.00           H
ATOM   3551  HB2 LEU A 238      21.830  28.940  26.750  1.00  0.00           H
ATOM   3552  CG  LEU A 238      22.310  31.070  26.330  1.00  0.00           C
ATOM   3553  HG  LEU A 238      23.300  30.790  25.910  1.00  0.00           H
ATOM   3554  CD1 LEU A 238      21.330  31.180  25.180  1.00  0.00           C
ATOM   3555 1HD1 LEU A 238      20.380  31.500  25.660  1.00  0.00           H
ATOM   3556 2HD1 LEU A 238      21.230  30.280  24.530  1.00  0.00           H
ATOM   3557 3HD1 LEU A 238      21.620  31.950  24.440  1.00  0.00           H
ATOM   3558  CD2 LEU A 238      22.440  32.490  26.900  1.00  0.00           C
ATOM   3559 1HD2 LEU A 238      21.460  32.750  27.370  1.00  0.00           H
ATOM   3560 2HD2 LEU A 238      22.460  33.270  26.110  1.00  0.00           H
ATOM   3561 3HD2 LEU A 238      23.330  32.680  27.540  1.00  0.00           H
ATOM   3562  C   LEU A 238      22.310  28.450  29.290  1.00  0.00           C
ATOM   3563  O   LEU A 238      21.610  28.640  30.270  1.00  0.00           O
ATOM   3564  N   ALA A 239      22.640  27.170  29.030  1.00  0.00           N
ATOM   3565  HN  ALA A 239      23.010  26.940  28.140  1.00  0.00           H
ATOM   3566  CA  ALA A 239      22.320  26.180  30.030  1.00  0.00           C
ATOM   3567  HA  ALA A 239      21.280  26.320  30.290  1.00  0.00           H
ATOM   3568  CB  ALA A 239      22.620  24.760  29.360  1.00  0.00           C
ATOM   3569  HB1 ALA A 239      23.640  24.780  28.910  1.00  0.00           H
ATOM   3570  HB2 ALA A 239      21.910  24.530  28.540  1.00  0.00           H
ATOM   3571  HB3 ALA A 239      22.480  23.930  30.090  1.00  0.00           H
ATOM   3572  C   ALA A 239      23.280  26.360  31.200  1.00  0.00           C
ATOM   3573  O   ALA A 239      22.910  25.930  32.350  1.00  0.00           O
ATOM   3574  N   ASN A 240      24.550  26.880  31.030  1.00  0.00           N
ATOM   3575  HN  ASN A 240      24.790  27.280  30.150  1.00  0.00           H
ATOM   3576  CA  ASN A 240      25.570  26.780  31.990  1.00  0.00           C
ATOM   3577  HA  ASN A 240      25.350  25.970  32.670  1.00  0.00           H
ATOM   3578  CB  ASN A 240      26.910  26.380  31.330  1.00  0.00           C
ATOM   3579  HB1 ASN A 240      27.730  26.440  32.080  1.00  0.00           H
ATOM   3580  HB2 ASN A 240      27.220  27.140  30.590  1.00  0.00           H
ATOM   3581  CG  ASN A 240      26.810  24.930  30.770  1.00  0.00           C
ATOM   3582  OD1 ASN A 240      27.230  24.040  31.540  1.00  0.00           O
ATOM   3583  ND2 ASN A 240      26.340  24.750  29.510  1.00  0.00           N
ATOM   3584 1HD2 ASN A 240      26.710  23.980  28.990  1.00  0.00           H
ATOM   3585 2HD2 ASN A 240      26.070  25.500  28.900  1.00  0.00           H
ATOM   3586  C   ASN A 240      25.610  27.900  32.950  1.00  0.00           C
ATOM   3587  O   ASN A 240      26.420  27.820  33.890  1.00  0.00           O
ATOM   3588  N   GLN A 241      24.710  28.880  32.890  1.00  0.00           N
ATOM   3589  HN  GLN A 241      24.040  28.800  32.160  1.00  0.00           H
ATOM   3590  CA  GLN A 241      24.520  30.050  33.870  1.00  0.00           C
ATOM   3591  HA  GLN A 241      23.500  30.350  33.660  1.00  0.00           H
ATOM   3592  CB  GLN A 241      24.460  29.620  35.330  1.00  0.00           C
ATOM   3593  HB1 GLN A 241      24.560  30.540  35.940  1.00  0.00           H
ATOM   3594  HB2 GLN A 241      25.430  29.120  35.570  1.00  0.00           H
ATOM   3595  CG  GLN A 241      23.180  28.850  35.820  1.00  0.00           C
ATOM   3596  HG1 GLN A 241      23.170  28.860  36.930  1.00  0.00           H
ATOM   3597  HG2 GLN A 241      23.070  27.810  35.450  1.00  0.00           H
ATOM   3598  CD  GLN A 241      21.830  29.600  35.430  1.00  0.00           C
ATOM   3599  OE1 GLN A 241      21.050  29.220  34.540  1.00  0.00           O
ATOM   3600  NE2 GLN A 241      21.500  30.580  36.220  1.00  0.00           N
ATOM   3601 1HE2 GLN A 241      20.610  31.030  36.110  1.00  0.00           H
ATOM   3602 2HE2 GLN A 241      22.100  30.980  36.900  1.00  0.00           H
ATOM   3603  C   GLN A 241      25.410  31.140  33.450  1.00  0.00           C
ATOM   3604  O   GLN A 241      25.640  32.100  34.190  1.00  0.00           O
ATOM   3605  N   PHE A 242      25.920  31.000  32.210  1.00  0.00           N
ATOM   3606  HN  PHE A 242      25.790  30.200  31.630  1.00  0.00           H
ATOM   3607  CA  PHE A 242      26.800  32.040  31.640  1.00  0.00           C
ATOM   3608  HA  PHE A 242      27.200  32.640  32.440  1.00  0.00           H
ATOM   3609  CB  PHE A 242      28.090  31.340  30.980  1.00  0.00           C
ATOM   3610  HB1 PHE A 242      28.440  32.020  30.180  1.00  0.00           H
ATOM   3611  HB2 PHE A 242      27.790  30.410  30.450  1.00  0.00           H
ATOM   3612  CG  PHE A 242      29.180  30.910  31.880  1.00  0.00           C
ATOM   3613  CD1 PHE A 242      28.850  30.000  32.870  1.00  0.00           C
ATOM   3614  HD1 PHE A 242      27.840  29.630  32.920  1.00  0.00           H
ATOM   3615  CE1 PHE A 242      29.860  29.530  33.680  1.00  0.00           C
ATOM   3616  HE1 PHE A 242      29.620  28.790  34.430  1.00  0.00           H
ATOM   3617  CZ  PHE A 242      31.160  30.120  33.650  1.00  0.00           C
ATOM   3618  HZ  PHE A 242      31.890  29.980  34.430  1.00  0.00           H
ATOM   3619  CD2 PHE A 242      30.480  31.530  31.870  1.00  0.00           C
ATOM   3620  HD2 PHE A 242      30.650  32.460  31.330  1.00  0.00           H
ATOM   3621  CE2 PHE A 242      31.460  31.160  32.750  1.00  0.00           C
ATOM   3622  HE2 PHE A 242      32.390  31.690  32.880  1.00  0.00           H
ATOM   3623  C   PHE A 242      25.980  32.890  30.660  1.00  0.00           C
ATOM   3624  O   PHE A 242      24.880  32.560  30.210  1.00  0.00           O
ATOM   3625  N   THR A 243      26.470  34.110  30.310  1.00  0.00           N
ATOM   3626  HN  THR A 243      27.140  34.560  30.880  1.00  0.00           H
ATOM   3627  CA  THR A 243      25.950  34.910  29.240  1.00  0.00           C
ATOM   3628  HA  THR A 243      24.900  34.700  29.110  1.00  0.00           H
ATOM   3629  CB  THR A 243      26.070  36.390  29.540  1.00  0.00           C
ATOM   3630  HB  THR A 243      25.910  36.920  28.580  1.00  0.00           H
ATOM   3631  OG1 THR A 243      27.410  36.760  29.910  1.00  0.00           O
ATOM   3632  HG1 THR A 243      27.700  36.110  30.560  1.00  0.00           H
ATOM   3633  CG2 THR A 243      25.000  36.890  30.580  1.00  0.00           C
ATOM   3634 1HG2 THR A 243      23.960  36.590  30.320  1.00  0.00           H
ATOM   3635 2HG2 THR A 243      24.930  38.000  30.520  1.00  0.00           H
ATOM   3636 3HG2 THR A 243      25.250  36.570  31.620  1.00  0.00           H
ATOM   3637  C   THR A 243      26.670  34.690  27.890  1.00  0.00           C
ATOM   3638  O   THR A 243      27.690  34.050  27.740  1.00  0.00           O
ATOM   3639  N   GLU A 244      25.990  35.080  26.760  1.00  0.00           N
ATOM   3640  HN  GLU A 244      25.130  35.560  26.900  1.00  0.00           H
ATOM   3641  CA  GLU A 244      26.650  34.990  25.470  1.00  0.00           C
ATOM   3642  HA  GLU A 244      27.080  34.020  25.280  1.00  0.00           H
ATOM   3643  CB  GLU A 244      25.730  35.160  24.270  1.00  0.00           C
ATOM   3644  HB1 GLU A 244      26.270  35.100  23.300  1.00  0.00           H
ATOM   3645  HB2 GLU A 244      25.300  36.180  24.380  1.00  0.00           H
ATOM   3646  CG  GLU A 244      24.560  34.120  24.170  1.00  0.00           C
ATOM   3647  HG1 GLU A 244      24.080  34.070  25.170  1.00  0.00           H
ATOM   3648  HG2 GLU A 244      24.890  33.090  23.890  1.00  0.00           H
ATOM   3649  CD  GLU A 244      23.530  34.650  23.180  1.00  0.00           C
ATOM   3650  OE1 GLU A 244      23.240  34.010  22.150  1.00  0.00           O
ATOM   3651  OE2 GLU A 244      22.950  35.710  23.470  1.00  0.00           O
ATOM   3652  C   GLU A 244      27.870  35.990  25.290  1.00  0.00           C
ATOM   3653  O   GLU A 244      27.890  36.960  25.970  1.00  0.00           O
ATOM   3654  N   PHE A 245      28.880  35.650  24.410  1.00  0.00           N
ATOM   3655  HN  PHE A 245      28.840  34.720  24.050  1.00  0.00           H
ATOM   3656  CA  PHE A 245      30.050  36.480  24.160  1.00  0.00           C
ATOM   3657  HA  PHE A 245      30.060  37.300  24.870  1.00  0.00           H
ATOM   3658  CB  PHE A 245      31.330  35.600  24.340  1.00  0.00           C
ATOM   3659  HB1 PHE A 245      31.280  34.700  23.700  1.00  0.00           H
ATOM   3660  HB2 PHE A 245      31.270  35.250  25.390  1.00  0.00           H
ATOM   3661  CG  PHE A 245      32.700  36.110  24.040  1.00  0.00           C
ATOM   3662  CD1 PHE A 245      33.170  36.450  22.710  1.00  0.00           C
ATOM   3663  HD1 PHE A 245      32.540  36.030  21.940  1.00  0.00           H
ATOM   3664  CE1 PHE A 245      34.490  36.930  22.530  1.00  0.00           C
ATOM   3665  HE1 PHE A 245      34.800  37.170  21.520  1.00  0.00           H
ATOM   3666  CZ  PHE A 245      35.220  37.370  23.610  1.00  0.00           C
ATOM   3667  HZ  PHE A 245      36.120  37.940  23.440  1.00  0.00           H
ATOM   3668  CD2 PHE A 245      33.510  36.490  25.110  1.00  0.00           C
ATOM   3669  HD2 PHE A 245      33.230  36.240  26.130  1.00  0.00           H
ATOM   3670  CE2 PHE A 245      34.760  37.140  24.870  1.00  0.00           C
ATOM   3671  HE2 PHE A 245      35.260  37.480  25.770  1.00  0.00           H
ATOM   3672  C   PHE A 245      30.010  37.070  22.670  1.00  0.00           C
ATOM   3673  O   PHE A 245      29.750  36.350  21.700  1.00  0.00           O
ATOM   3674  N   VAL A 246      30.320  38.350  22.540  1.00  0.00           N
ATOM   3675  HN  VAL A 246      30.490  38.960  23.310  1.00  0.00           H
ATOM   3676  CA  VAL A 246      30.380  39.100  21.260  1.00  0.00           C
ATOM   3677  HA  VAL A 246      29.490  38.900  20.690  1.00  0.00           H
ATOM   3678  CB  VAL A 246      30.470  40.640  21.530  1.00  0.00           C
ATOM   3679  HB  VAL A 246      31.440  40.890  22.030  1.00  0.00           H
ATOM   3680  CG1 VAL A 246      30.310  41.290  20.120  1.00  0.00           C
ATOM   3681 1HG1 VAL A 246      30.420  42.380  20.280  1.00  0.00           H
ATOM   3682 2HG1 VAL A 246      29.330  41.040  19.660  1.00  0.00           H
ATOM   3683 3HG1 VAL A 246      30.990  40.980  19.290  1.00  0.00           H
ATOM   3684  CG2 VAL A 246      29.240  41.130  22.450  1.00  0.00           C
ATOM   3685 1HG2 VAL A 246      29.430  42.220  22.580  1.00  0.00           H
ATOM   3686 2HG2 VAL A 246      29.340  40.580  23.410  1.00  0.00           H
ATOM   3687 3HG2 VAL A 246      28.240  40.990  22.000  1.00  0.00           H
ATOM   3688  C   VAL A 246      31.640  38.650  20.540  1.00  0.00           C
ATOM   3689  O   VAL A 246      32.700  39.150  20.820  1.00  0.00           O
ATOM   3690  N   GLY A 247      31.540  37.800  19.490  1.00  0.00           N
ATOM   3691  HN  GLY A 247      30.620  37.720  19.100  1.00  0.00           H
ATOM   3692  CA  GLY A 247      32.680  37.260  18.740  1.00  0.00           C
ATOM   3693  HA1 GLY A 247      32.320  36.360  18.270  1.00  0.00           H
ATOM   3694  HA2 GLY A 247      33.490  36.970  19.390  1.00  0.00           H
ATOM   3695  C   GLY A 247      33.230  38.130  17.610  1.00  0.00           C
ATOM   3696  O   GLY A 247      32.790  39.280  17.420  1.00  0.00           O
ATOM   3697  N   THR A 248      34.080  37.530  16.790  1.00  0.00           N
ATOM   3698  HN  THR A 248      34.380  36.580  16.730  1.00  0.00           H
ATOM   3699  CA  THR A 248      34.830  38.070  15.640  1.00  0.00           C
ATOM   3700  HA  THR A 248      35.700  37.450  15.730  1.00  0.00           H
ATOM   3701  CB  THR A 248      34.100  37.850  14.330  1.00  0.00           C
ATOM   3702  HB  THR A 248      33.330  38.650  14.230  1.00  0.00           H
ATOM   3703  OG1 THR A 248      33.440  36.620  14.350  1.00  0.00           O
ATOM   3704  HG1 THR A 248      32.580  36.810  13.950  1.00  0.00           H
ATOM   3705  CG2 THR A 248      35.060  37.720  13.170  1.00  0.00           C
ATOM   3706 1HG2 THR A 248      35.630  38.680  13.150  1.00  0.00           H
ATOM   3707 2HG2 THR A 248      34.440  37.590  12.270  1.00  0.00           H
ATOM   3708 3HG2 THR A 248      35.790  36.890  13.340  1.00  0.00           H
ATOM   3709  C   THR A 248      35.280  39.420  15.800  1.00  0.00           C
ATOM   3710  O   THR A 248      34.970  40.310  14.970  1.00  0.00           O
ATOM   3711  N   GLN A 249      35.980  39.670  16.900  1.00  0.00           N
ATOM   3712  HN  GLN A 249      35.980  38.930  17.570  1.00  0.00           H
ATOM   3713  CA  GLN A 249      36.580  40.890  17.260  1.00  0.00           C
ATOM   3714  HA  GLN A 249      35.950  41.700  16.900  1.00  0.00           H
ATOM   3715  CB  GLN A 249      36.770  41.020  18.820  1.00  0.00           C
ATOM   3716  HB1 GLN A 249      37.180  42.020  19.050  1.00  0.00           H
ATOM   3717  HB2 GLN A 249      37.490  40.230  19.130  1.00  0.00           H
ATOM   3718  CG  GLN A 249      35.380  40.850  19.530  1.00  0.00           C
ATOM   3719  HG1 GLN A 249      35.700  40.690  20.580  1.00  0.00           H
ATOM   3720  HG2 GLN A 249      34.840  39.940  19.210  1.00  0.00           H
ATOM   3721  CD  GLN A 249      34.450  42.100  19.350  1.00  0.00           C
ATOM   3722  OE1 GLN A 249      34.500  43.090  20.120  1.00  0.00           O
ATOM   3723  NE2 GLN A 249      33.500  42.060  18.350  1.00  0.00           N
ATOM   3724 1HE2 GLN A 249      32.810  42.780  18.290  1.00  0.00           H
ATOM   3725 2HE2 GLN A 249      33.390  41.200  17.860  1.00  0.00           H
ATOM   3726  C   GLN A 249      37.910  41.220  16.590  1.00  0.00           C
ATOM   3727  O   GLN A 249      38.690  40.390  16.210  1.00  0.00           O
ATOM   3728  N   SER A 250      38.120  42.540  16.410  1.00  0.00           N
ATOM   3729  HN  SER A 250      37.420  43.080  16.890  1.00  0.00           H
ATOM   3730  CA  SER A 250      39.300  43.070  15.840  1.00  0.00           C
ATOM   3731  HA  SER A 250      39.610  42.450  15.000  1.00  0.00           H
ATOM   3732  CB  SER A 250      39.140  44.520  15.400  1.00  0.00           C
ATOM   3733  HB1 SER A 250      39.000  45.220  16.250  1.00  0.00           H
ATOM   3734  HB2 SER A 250      38.200  44.550  14.810  1.00  0.00           H
ATOM   3735  OG  SER A 250      40.170  45.000  14.500  1.00  0.00           O
ATOM   3736  HG1 SER A 250      40.160  44.360  13.790  1.00  0.00           H
ATOM   3737  C   SER A 250      40.450  42.920  16.870  1.00  0.00           C
ATOM   3738  O   SER A 250      40.500  43.690  17.860  1.00  0.00           O
ATOM   3739  N   VAL A 251      41.470  42.030  16.720  1.00  0.00           N
ATOM   3740  HN  VAL A 251      41.570  41.470  15.900  1.00  0.00           H
ATOM   3741  CA  VAL A 251      42.580  41.860  17.550  1.00  0.00           C
ATOM   3742  HA  VAL A 251      42.570  42.590  18.350  1.00  0.00           H
ATOM   3743  CB  VAL A 251      42.600  40.480  18.190  1.00  0.00           C
ATOM   3744  HB  VAL A 251      43.240  40.550  19.090  1.00  0.00           H
ATOM   3745  CG1 VAL A 251      41.230  40.190  18.840  1.00  0.00           C
ATOM   3746 1HG1 VAL A 251      40.840  40.890  19.610  1.00  0.00           H
ATOM   3747 2HG1 VAL A 251      41.330  39.170  19.270  1.00  0.00           H
ATOM   3748 3HG1 VAL A 251      40.530  39.990  18.000  1.00  0.00           H
ATOM   3749  CG2 VAL A 251      43.180  39.370  17.310  1.00  0.00           C
ATOM   3750 1HG2 VAL A 251      43.090  38.360  17.770  1.00  0.00           H
ATOM   3751 2HG2 VAL A 251      44.270  39.530  17.250  1.00  0.00           H
ATOM   3752 3HG2 VAL A 251      42.730  39.250  16.300  1.00  0.00           H
ATOM   3753  C   VAL A 251      43.900  42.170  16.880  1.00  0.00           C
ATOM   3754  O   VAL A 251      44.240  41.830  15.750  1.00  0.00           O
ATOM   3755  N   ASP A 252      44.810  42.950  17.500  1.00  0.00           N
ATOM   3756  HN  ASP A 252      45.540  43.090  16.840  1.00  0.00           H
ATOM   3757  CA  ASP A 252      44.690  43.850  18.690  1.00  0.00           C
ATOM   3758  HA  ASP A 252      45.660  44.320  18.770  1.00  0.00           H
ATOM   3759  CB  ASP A 252      43.670  45.070  18.470  1.00  0.00           C
ATOM   3760  HB1 ASP A 252      43.680  45.840  19.260  1.00  0.00           H
ATOM   3761  HB2 ASP A 252      42.660  44.620  18.400  1.00  0.00           H
ATOM   3762  CG  ASP A 252      43.840  45.880  17.170  1.00  0.00           C
ATOM   3763  OD1 ASP A 252      42.960  46.710  16.900  1.00  0.00           O
ATOM   3764  OD2 ASP A 252      44.850  45.710  16.460  1.00  0.00           O
ATOM   3765  C   ASP A 252      44.460  43.150  20.120  1.00  0.00           C
ATOM   3766  O   ASP A 252      44.750  41.960  20.320  1.00  0.00           O
ATOM   3767  N   MET A 253      43.820  43.900  21.070  1.00  0.00           N
ATOM   3768  HN  MET A 253      43.750  44.840  20.750  1.00  0.00           H
ATOM   3769  CA  MET A 253      43.320  43.550  22.380  1.00  0.00           C
ATOM   3770  HA  MET A 253      43.110  44.540  22.760  1.00  0.00           H
ATOM   3771  CB  MET A 253      41.970  42.650  22.280  1.00  0.00           C
ATOM   3772  HB1 MET A 253      41.590  42.490  23.310  1.00  0.00           H
ATOM   3773  HB2 MET A 253      42.210  41.660  21.850  1.00  0.00           H
ATOM   3774  CG  MET A 253      40.880  43.290  21.460  1.00  0.00           C
ATOM   3775  HG1 MET A 253      41.250  43.450  20.430  1.00  0.00           H
ATOM   3776  HG2 MET A 253      40.730  44.330  21.840  1.00  0.00           H
ATOM   3777  SD  MET A 253      39.330  42.440  21.470  1.00  0.00           S
ATOM   3778  CE  MET A 253      38.430  43.930  20.960  1.00  0.00           C
ATOM   3779  HE1 MET A 253      38.600  44.770  21.660  1.00  0.00           H
ATOM   3780  HE2 MET A 253      37.350  43.650  20.880  1.00  0.00           H
ATOM   3781  HE3 MET A 253      38.480  44.390  19.950  1.00  0.00           H
ATOM   3782  C   MET A 253      44.400  42.900  23.230  1.00  0.00           C
ATOM   3783  O   MET A 253      45.620  43.200  23.050  1.00  0.00           O
ATOM   3784  N   LEU A 254      44.030  41.910  24.060  1.00  0.00           N
ATOM   3785  HN  LEU A 254      43.070  41.650  24.170  1.00  0.00           H
ATOM   3786  CA  LEU A 254      44.920  41.300  24.970  1.00  0.00           C
ATOM   3787  HA  LEU A 254      45.770  41.920  25.230  1.00  0.00           H
ATOM   3788  CB  LEU A 254      44.370  40.950  26.360  1.00  0.00           C
ATOM   3789  HB1 LEU A 254      45.200  40.620  27.030  1.00  0.00           H
ATOM   3790  HB2 LEU A 254      43.640  40.120  26.370  1.00  0.00           H
ATOM   3791  CG  LEU A 254      43.610  42.140  27.020  1.00  0.00           C
ATOM   3792  HG  LEU A 254      42.910  42.510  26.240  1.00  0.00           H
ATOM   3793  CD1 LEU A 254      42.740  41.760  28.200  1.00  0.00           C
ATOM   3794 1HD1 LEU A 254      42.080  40.920  27.880  1.00  0.00           H
ATOM   3795 2HD1 LEU A 254      42.090  42.590  28.540  1.00  0.00           H
ATOM   3796 3HD1 LEU A 254      43.210  41.390  29.130  1.00  0.00           H
ATOM   3797  CD2 LEU A 254      44.560  43.320  27.370  1.00  0.00           C
ATOM   3798 1HD2 LEU A 254      45.100  43.680  26.460  1.00  0.00           H
ATOM   3799 2HD2 LEU A 254      45.370  42.840  27.960  1.00  0.00           H
ATOM   3800 3HD2 LEU A 254      44.220  44.170  28.000  1.00  0.00           H
ATOM   3801  C   LEU A 254      45.410  39.990  24.330  1.00  0.00           C
ATOM   3802  O   LEU A 254      46.430  39.370  24.740  1.00  0.00           O
ATOM   3803  N   ALA A 255      44.780  39.560  23.190  1.00  0.00           N
ATOM   3804  HN  ALA A 255      43.960  39.980  22.800  1.00  0.00           H
ATOM   3805  CA  ALA A 255      45.310  38.650  22.220  1.00  0.00           C
ATOM   3806  HA  ALA A 255      45.480  37.740  22.780  1.00  0.00           H
ATOM   3807  CB  ALA A 255      44.390  38.300  21.040  1.00  0.00           C
ATOM   3808  HB1 ALA A 255      44.410  39.230  20.420  1.00  0.00           H
ATOM   3809  HB2 ALA A 255      43.350  38.030  21.320  1.00  0.00           H
ATOM   3810  HB3 ALA A 255      44.780  37.520  20.360  1.00  0.00           H
ATOM   3811  C   ALA A 255      46.710  39.030  21.660  1.00  0.00           C
ATOM   3812  O   ALA A 255      47.580  38.190  21.570  1.00  0.00           O
ATOM   3813  N   VAL A 256      46.940  40.330  21.320  1.00  0.00           N
ATOM   3814  HN  VAL A 256      46.170  40.950  21.170  1.00  0.00           H
ATOM   3815  CA  VAL A 256      48.230  40.770  20.860  1.00  0.00           C
ATOM   3816  HA  VAL A 256      48.550  40.080  20.090  1.00  0.00           H
ATOM   3817  CB  VAL A 256      48.190  42.110  20.170  1.00  0.00           C
ATOM   3818  HB  VAL A 256      47.610  42.860  20.760  1.00  0.00           H
ATOM   3819  CG1 VAL A 256      49.680  42.690  20.100  1.00  0.00           C
ATOM   3820 1HG1 VAL A 256      49.760  43.520  19.370  1.00  0.00           H
ATOM   3821 2HG1 VAL A 256      50.450  41.950  19.800  1.00  0.00           H
ATOM   3822 3HG1 VAL A 256      50.020  43.100  21.080  1.00  0.00           H
ATOM   3823  CG2 VAL A 256      47.660  41.800  18.790  1.00  0.00           C
ATOM   3824 1HG2 VAL A 256      47.550  42.750  18.220  1.00  0.00           H
ATOM   3825 2HG2 VAL A 256      46.770  41.180  19.010  1.00  0.00           H
ATOM   3826 3HG2 VAL A 256      48.430  41.260  18.200  1.00  0.00           H
ATOM   3827  C   VAL A 256      49.290  40.690  22.020  1.00  0.00           C
ATOM   3828  O   VAL A 256      50.390  40.250  21.810  1.00  0.00           O
ATOM   3829  N   LYS A 257      48.860  41.180  23.180  1.00  0.00           N
ATOM   3830  HN  LYS A 257      47.930  41.550  23.160  1.00  0.00           H
ATOM   3831  CA  LYS A 257      49.710  41.430  24.310  1.00  0.00           C
ATOM   3832  HA  LYS A 257      50.550  42.030  23.990  1.00  0.00           H
ATOM   3833  CB  LYS A 257      48.880  42.160  25.390  1.00  0.00           C
ATOM   3834  HB1 LYS A 257      49.360  42.070  26.390  1.00  0.00           H
ATOM   3835  HB2 LYS A 257      47.930  41.600  25.480  1.00  0.00           H
ATOM   3836  CG  LYS A 257      48.500  43.580  25.000  1.00  0.00           C
ATOM   3837  HG1 LYS A 257      48.230  44.080  25.960  1.00  0.00           H
ATOM   3838  HG2 LYS A 257      47.600  43.610  24.350  1.00  0.00           H
ATOM   3839  CD  LYS A 257      49.730  44.310  24.410  1.00  0.00           C
ATOM   3840  HD1 LYS A 257      50.110  43.950  23.430  1.00  0.00           H
ATOM   3841  HD2 LYS A 257      50.490  44.210  25.220  1.00  0.00           H
ATOM   3842  CE  LYS A 257      49.390  45.760  24.240  1.00  0.00           C
ATOM   3843  HE1 LYS A 257      49.040  46.370  25.100  1.00  0.00           H
ATOM   3844  HE2 LYS A 257      48.520  45.700  23.550  1.00  0.00           H
ATOM   3845  NZ  LYS A 257      50.470  46.490  23.620  1.00  0.00           N
ATOM   3846  HZ1 LYS A 257      50.240  47.500  23.480  1.00  0.00           H
ATOM   3847  HZ2 LYS A 257      50.710  46.140  22.670  1.00  0.00           H
ATOM   3848  HZ3 LYS A 257      51.360  46.430  24.160  1.00  0.00           H
ATOM   3849  C   LYS A 257      50.430  40.220  24.830  1.00  0.00           C
ATOM   3850  O   LYS A 257      51.620  40.300  25.050  1.00  0.00           O
ATOM   3851  N   THR A 258      49.660  39.150  25.050  1.00  0.00           N
ATOM   3852  HN  THR A 258      48.700  39.160  24.800  1.00  0.00           H
ATOM   3853  CA  THR A 258      50.160  37.970  25.730  1.00  0.00           C
ATOM   3854  HA  THR A 258      51.020  38.210  26.330  1.00  0.00           H
ATOM   3855  CB  THR A 258      49.060  37.340  26.650  1.00  0.00           C
ATOM   3856  HB  THR A 258      49.520  36.400  27.040  1.00  0.00           H
ATOM   3857  OG1 THR A 258      47.840  37.050  25.940  1.00  0.00           O
ATOM   3858  HG1 THR A 258      47.470  37.900  25.700  1.00  0.00           H
ATOM   3859  CG2 THR A 258      48.770  38.130  27.870  1.00  0.00           C
ATOM   3860 1HG2 THR A 258      47.770  37.890  28.300  1.00  0.00           H
ATOM   3861 2HG2 THR A 258      48.770  39.170  27.490  1.00  0.00           H
ATOM   3862 3HG2 THR A 258      49.500  37.890  28.670  1.00  0.00           H
ATOM   3863  C   THR A 258      50.540  36.890  24.760  1.00  0.00           C
ATOM   3864  O   THR A 258      51.440  36.090  25.080  1.00  0.00           O
ATOM   3865  N   GLY A 259      49.890  36.870  23.620  1.00  0.00           N
ATOM   3866  HN  GLY A 259      49.310  37.620  23.300  1.00  0.00           H
ATOM   3867  CA  GLY A 259      50.150  35.850  22.560  1.00  0.00           C
ATOM   3868  HA1 GLY A 259      51.170  35.520  22.470  1.00  0.00           H
ATOM   3869  HA2 GLY A 259      49.930  36.310  21.600  1.00  0.00           H
ATOM   3870  C   GLY A 259      49.270  34.710  22.610  1.00  0.00           C
ATOM   3871  O   GLY A 259      49.490  33.730  21.910  1.00  0.00           O
ATOM   3872  N   VAL A 260      48.190  34.730  23.370  1.00  0.00           N
ATOM   3873  HN  VAL A 260      47.870  35.540  23.860  1.00  0.00           H
ATOM   3874  CA  VAL A 260      47.170  33.710  23.550  1.00  0.00           C
ATOM   3875  HA  VAL A 260      47.310  32.940  22.800  1.00  0.00           H
ATOM   3876  CB  VAL A 260      47.040  33.040  24.970  1.00  0.00           C
ATOM   3877  HB  VAL A 260      46.640  33.790  25.680  1.00  0.00           H
ATOM   3878  CG1 VAL A 260      45.900  31.940  24.900  1.00  0.00           C
ATOM   3879 1HG1 VAL A 260      45.870  31.400  25.870  1.00  0.00           H
ATOM   3880 2HG1 VAL A 260      46.230  31.170  24.170  1.00  0.00           H
ATOM   3881 3HG1 VAL A 260      44.850  32.280  24.760  1.00  0.00           H
ATOM   3882  CG2 VAL A 260      48.440  32.500  25.240  1.00  0.00           C
ATOM   3883 1HG2 VAL A 260      48.450  31.920  26.180  1.00  0.00           H
ATOM   3884 2HG2 VAL A 260      49.320  33.180  25.160  1.00  0.00           H
ATOM   3885 3HG2 VAL A 260      48.780  31.730  24.520  1.00  0.00           H
ATOM   3886  C   VAL A 260      45.880  34.260  22.980  1.00  0.00           C
ATOM   3887  O   VAL A 260      45.430  35.370  23.340  1.00  0.00           O
ATOM   3888  N   ALA A 261      45.270  33.440  22.060  1.00  0.00           N
ATOM   3889  HN  ALA A 261      45.670  32.540  21.900  1.00  0.00           H
ATOM   3890  CA  ALA A 261      44.080  33.820  21.330  1.00  0.00           C
ATOM   3891  HA  ALA A 261      44.260  34.790  20.900  1.00  0.00           H
ATOM   3892  CB  ALA A 261      43.970  32.940  20.070  1.00  0.00           C
ATOM   3893  HB1 ALA A 261      43.730  31.870  20.200  1.00  0.00           H
ATOM   3894  HB2 ALA A 261      45.000  33.010  19.650  1.00  0.00           H
ATOM   3895  HB3 ALA A 261      43.200  33.280  19.360  1.00  0.00           H
ATOM   3896  C   ALA A 261      42.920  33.670  22.260  1.00  0.00           C
ATOM   3897  O   ALA A 261      42.850  32.720  23.060  1.00  0.00           O
ATOM   3898  N   ILE A 262      41.840  34.540  22.140  1.00  0.00           N
ATOM   3899  HN  ILE A 262      41.990  35.250  21.460  1.00  0.00           H
ATOM   3900  CA  ILE A 262      40.690  34.690  22.970  1.00  0.00           C
ATOM   3901  HA  ILE A 262      40.980  34.710  24.010  1.00  0.00           H
ATOM   3902  CB  ILE A 262      39.790  35.840  22.530  1.00  0.00           C
ATOM   3903  HB  ILE A 262      39.330  35.590  21.550  1.00  0.00           H
ATOM   3904  CG2 ILE A 262      38.770  35.940  23.640  1.00  0.00           C
ATOM   3905 1HG2 ILE A 262      38.110  36.770  23.310  1.00  0.00           H
ATOM   3906 2HG2 ILE A 262      39.240  36.120  24.630  1.00  0.00           H
ATOM   3907 3HG2 ILE A 262      38.000  35.200  23.950  1.00  0.00           H
ATOM   3908  CG1 ILE A 262      40.470  37.220  22.340  1.00  0.00           C
ATOM   3909 1HG1 ILE A 262      41.460  37.150  21.840  1.00  0.00           H
ATOM   3910 2HG1 ILE A 262      40.600  37.660  23.350  1.00  0.00           H
ATOM   3911  CD  ILE A 262      39.660  38.170  21.400  1.00  0.00           C
ATOM   3912  HD1 ILE A 262      39.580  37.780  20.360  1.00  0.00           H
ATOM   3913  HD2 ILE A 262      40.120  39.180  21.450  1.00  0.00           H
ATOM   3914  HD3 ILE A 262      38.630  38.240  21.800  1.00  0.00           H
ATOM   3915  C   ILE A 262      39.890  33.300  22.910  1.00  0.00           C
ATOM   3916  O   ILE A 262      39.550  32.810  23.990  1.00  0.00           O
ATOM   3917  N   GLU A 263      39.730  32.600  21.780  1.00  0.00           N
ATOM   3918  HN  GLU A 263      40.010  33.030  20.930  1.00  0.00           H
ATOM   3919  CA  GLU A 263      39.020  31.320  21.620  1.00  0.00           C
ATOM   3920  HA  GLU A 263      38.010  31.510  21.940  1.00  0.00           H
ATOM   3921  CB  GLU A 263      38.840  30.870  20.160  1.00  0.00           C
ATOM   3922  HB1 GLU A 263      38.420  29.840  20.170  1.00  0.00           H
ATOM   3923  HB2 GLU A 263      39.840  30.930  19.680  1.00  0.00           H
ATOM   3924  CG  GLU A 263      37.770  31.710  19.350  1.00  0.00           C
ATOM   3925  HG1 GLU A 263      37.800  32.740  19.770  1.00  0.00           H
ATOM   3926  HG2 GLU A 263      36.810  31.210  19.610  1.00  0.00           H
ATOM   3927  CD  GLU A 263      37.900  31.700  17.830  1.00  0.00           C
ATOM   3928  OE1 GLU A 263      38.540  30.770  17.350  1.00  0.00           O
ATOM   3929  OE2 GLU A 263      37.330  32.630  17.170  1.00  0.00           O
ATOM   3930  C   GLU A 263      39.570  30.140  22.450  1.00  0.00           C
ATOM   3931  O   GLU A 263      38.900  29.190  22.880  1.00  0.00           O
ATOM   3932  N   GLN A 264      40.990  30.250  22.730  1.00  0.00           N
ATOM   3933  HN  GLN A 264      41.530  31.000  22.340  1.00  0.00           H
ATOM   3934  CA  GLN A 264      41.720  29.300  23.650  1.00  0.00           C
ATOM   3935  HA  GLN A 264      41.360  28.310  23.380  1.00  0.00           H
ATOM   3936  CB  GLN A 264      43.240  29.560  23.600  1.00  0.00           C
ATOM   3937  HB1 GLN A 264      43.670  28.820  24.300  1.00  0.00           H
ATOM   3938  HB2 GLN A 264      43.520  30.580  23.950  1.00  0.00           H
ATOM   3939  CG  GLN A 264      43.780  29.370  22.180  1.00  0.00           C
ATOM   3940  HG1 GLN A 264      43.360  30.050  21.410  1.00  0.00           H
ATOM   3941  HG2 GLN A 264      43.580  28.330  21.830  1.00  0.00           H
ATOM   3942  CD  GLN A 264      45.340  29.580  22.120  1.00  0.00           C
ATOM   3943  OE1 GLN A 264      45.910  30.540  21.630  1.00  0.00           O
ATOM   3944  NE2 GLN A 264      46.080  28.640  22.700  1.00  0.00           N
ATOM   3945 1HE2 GLN A 264      45.620  27.880  23.170  1.00  0.00           H
ATOM   3946 2HE2 GLN A 264      47.070  28.690  22.630  1.00  0.00           H
ATOM   3947  C   GLN A 264      41.270  29.350  25.150  1.00  0.00           C
ATOM   3948  O   GLN A 264      41.080  28.340  25.840  1.00  0.00           O
ATOM   3949  N   LEU A 265      41.000  30.570  25.550  1.00  0.00           N
ATOM   3950  HN  LEU A 265      40.930  31.320  24.900  1.00  0.00           H
ATOM   3951  CA  LEU A 265      40.420  30.890  26.870  1.00  0.00           C
ATOM   3952  HA  LEU A 265      40.950  30.360  27.650  1.00  0.00           H
ATOM   3953  CB  LEU A 265      40.600  32.420  27.170  1.00  0.00           C
ATOM   3954  HB1 LEU A 265      40.140  32.690  28.140  1.00  0.00           H
ATOM   3955  HB2 LEU A 265      40.060  32.910  26.330  1.00  0.00           H
ATOM   3956  CG  LEU A 265      42.040  32.810  27.110  1.00  0.00           C
ATOM   3957  HG  LEU A 265      42.540  32.720  26.120  1.00  0.00           H
ATOM   3958  CD1 LEU A 265      41.980  34.350  27.270  1.00  0.00           C
ATOM   3959 1HD1 LEU A 265      41.380  34.600  28.170  1.00  0.00           H
ATOM   3960 2HD1 LEU A 265      41.500  35.000  26.510  1.00  0.00           H
ATOM   3961 3HD1 LEU A 265      43.000  34.770  27.350  1.00  0.00           H
ATOM   3962  CD2 LEU A 265      42.970  32.230  28.160  1.00  0.00           C
ATOM   3963 1HD2 LEU A 265      42.570  32.300  29.200  1.00  0.00           H
ATOM   3964 2HD2 LEU A 265      43.910  32.830  28.160  1.00  0.00           H
ATOM   3965 3HD2 LEU A 265      43.170  31.160  27.920  1.00  0.00           H
ATOM   3966  C   LEU A 265      38.960  30.530  27.010  1.00  0.00           C
ATOM   3967  O   LEU A 265      38.400  30.050  28.030  1.00  0.00           O
ATOM   3968  N   LEU A 266      38.240  30.560  25.860  1.00  0.00           N
ATOM   3969  HN  LEU A 266      38.540  31.100  25.070  1.00  0.00           H
ATOM   3970  CA  LEU A 266      36.920  30.040  25.800  1.00  0.00           C
ATOM   3971  HA  LEU A 266      36.430  30.560  26.610  1.00  0.00           H
ATOM   3972  CB  LEU A 266      36.290  30.560  24.550  1.00  0.00           C
ATOM   3973  HB1 LEU A 266      35.310  30.040  24.470  1.00  0.00           H
ATOM   3974  HB2 LEU A 266      36.800  30.240  23.610  1.00  0.00           H
ATOM   3975  CG  LEU A 266      36.000  32.070  24.370  1.00  0.00           C
ATOM   3976  HG  LEU A 266      37.000  32.560  24.340  1.00  0.00           H
ATOM   3977  CD1 LEU A 266      35.270  32.260  22.980  1.00  0.00           C
ATOM   3978 1HD1 LEU A 266      34.940  33.310  22.870  1.00  0.00           H
ATOM   3979 2HD1 LEU A 266      34.410  31.550  22.950  1.00  0.00           H
ATOM   3980 3HD1 LEU A 266      35.870  31.980  22.090  1.00  0.00           H
ATOM   3981  CD2 LEU A 266      35.080  32.670  25.330  1.00  0.00           C
ATOM   3982 1HD2 LEU A 266      34.230  31.970  25.520  1.00  0.00           H
ATOM   3983 2HD2 LEU A 266      34.670  33.640  24.980  1.00  0.00           H
ATOM   3984 3HD2 LEU A 266      35.560  32.830  26.320  1.00  0.00           H
ATOM   3985  C   LEU A 266      36.770  28.540  26.100  1.00  0.00           C
ATOM   3986  O   LEU A 266      35.820  28.120  26.740  1.00  0.00           O
ATOM   3987  N   TYR A 267      37.640  27.590  25.560  1.00  0.00           N
ATOM   3988  HN  TYR A 267      38.360  27.980  25.000  1.00  0.00           H
ATOM   3989  CA  TYR A 267      37.650  26.210  25.990  1.00  0.00           C
ATOM   3990  HA  TYR A 267      36.670  25.810  25.820  1.00  0.00           H
ATOM   3991  CB  TYR A 267      38.670  25.530  25.090  1.00  0.00           C
ATOM   3992  HB1 TYR A 267      39.560  26.180  25.090  1.00  0.00           H
ATOM   3993  HB2 TYR A 267      38.260  25.650  24.070  1.00  0.00           H
ATOM   3994  CG  TYR A 267      39.040  24.080  25.560  1.00  0.00           C
ATOM   3995  CD1 TYR A 267      38.610  22.950  24.820  1.00  0.00           C
ATOM   3996  HD1 TYR A 267      37.910  23.160  24.030  1.00  0.00           H
ATOM   3997  CE1 TYR A 267      38.990  21.680  25.120  1.00  0.00           C
ATOM   3998  HE1 TYR A 267      38.500  20.900  24.540  1.00  0.00           H
ATOM   3999  CZ  TYR A 267      39.880  21.430  26.150  1.00  0.00           C
ATOM   4000  OH  TYR A 267      40.120  20.150  26.530  1.00  0.00           O
ATOM   4001  HH  TYR A 267      39.920  20.100  27.470  1.00  0.00           H
ATOM   4002  CD2 TYR A 267      40.180  23.900  26.400  1.00  0.00           C
ATOM   4003  HD2 TYR A 267      40.630  24.700  26.980  1.00  0.00           H
ATOM   4004  CE2 TYR A 267      40.530  22.570  26.740  1.00  0.00           C
ATOM   4005  HE2 TYR A 267      41.210  22.350  27.540  1.00  0.00           H
ATOM   4006  C   TYR A 267      38.000  26.030  27.450  1.00  0.00           C
ATOM   4007  O   TYR A 267      37.450  25.170  28.140  1.00  0.00           O
ATOM   4008  N   ALA A 268      38.960  26.840  27.900  1.00  0.00           N
ATOM   4009  HN  ALA A 268      39.470  27.460  27.310  1.00  0.00           H
ATOM   4010  CA  ALA A 268      39.390  26.760  29.290  1.00  0.00           C
ATOM   4011  HA  ALA A 268      39.680  25.750  29.540  1.00  0.00           H
ATOM   4012  CB  ALA A 268      40.590  27.720  29.520  1.00  0.00           C
ATOM   4013  HB1 ALA A 268      41.530  27.340  29.060  1.00  0.00           H
ATOM   4014  HB2 ALA A 268      40.750  27.810  30.610  1.00  0.00           H
ATOM   4015  HB3 ALA A 268      40.420  28.750  29.120  1.00  0.00           H
ATOM   4016  C   ALA A 268      38.220  26.990  30.290  1.00  0.00           C
ATOM   4017  O   ALA A 268      38.120  26.220  31.230  1.00  0.00           O
ATOM   4018  N   ILE A 269      37.290  27.900  30.010  1.00  0.00           N
ATOM   4019  HN  ILE A 269      37.280  28.420  29.160  1.00  0.00           H
ATOM   4020  CA  ILE A 269      36.180  28.240  30.840  1.00  0.00           C
ATOM   4021  HA  ILE A 269      36.600  28.550  31.790  1.00  0.00           H
ATOM   4022  CB  ILE A 269      35.390  29.430  30.320  1.00  0.00           C
ATOM   4023  HB  ILE A 269      35.140  29.230  29.260  1.00  0.00           H
ATOM   4024  CG2 ILE A 269      34.080  29.630  31.120  1.00  0.00           C
ATOM   4025 1HG2 ILE A 269      33.510  30.520  30.770  1.00  0.00           H
ATOM   4026 2HG2 ILE A 269      34.210  29.590  32.220  1.00  0.00           H
ATOM   4027 3HG2 ILE A 269      33.480  28.700  31.010  1.00  0.00           H
ATOM   4028  CG1 ILE A 269      36.300  30.660  30.440  1.00  0.00           C
ATOM   4029 1HG1 ILE A 269      37.370  30.400  30.290  1.00  0.00           H
ATOM   4030 2HG1 ILE A 269      36.310  30.980  31.500  1.00  0.00           H
ATOM   4031  CD  ILE A 269      35.780  31.730  29.460  1.00  0.00           C
ATOM   4032  HD1 ILE A 269      36.130  32.700  29.870  1.00  0.00           H
ATOM   4033  HD2 ILE A 269      34.690  31.910  29.380  1.00  0.00           H
ATOM   4034  HD3 ILE A 269      36.290  31.510  28.500  1.00  0.00           H
ATOM   4035  C   ILE A 269      35.280  27.090  31.170  1.00  0.00           C
ATOM   4036  O   ILE A 269      34.930  26.810  32.310  1.00  0.00           O
ATOM   4037  N   GLN A 270      35.050  26.220  30.130  1.00  0.00           N
ATOM   4038  HN  GLN A 270      35.530  26.510  29.300  1.00  0.00           H
ATOM   4039  CA  GLN A 270      34.230  25.030  30.060  1.00  0.00           C
ATOM   4040  HA  GLN A 270      33.260  25.310  30.430  1.00  0.00           H
ATOM   4041  CB  GLN A 270      34.130  24.570  28.570  1.00  0.00           C
ATOM   4042  HB1 GLN A 270      33.540  23.630  28.460  1.00  0.00           H
ATOM   4043  HB2 GLN A 270      35.160  24.280  28.280  1.00  0.00           H
ATOM   4044  CG  GLN A 270      33.510  25.530  27.590  1.00  0.00           C
ATOM   4045  HG1 GLN A 270      34.220  26.350  27.350  1.00  0.00           H
ATOM   4046  HG2 GLN A 270      32.680  26.040  28.130  1.00  0.00           H
ATOM   4047  CD  GLN A 270      33.170  25.130  26.100  1.00  0.00           C
ATOM   4048  OE1 GLN A 270      34.040  24.940  25.270  1.00  0.00           O
ATOM   4049  NE2 GLN A 270      31.860  25.070  25.870  1.00  0.00           N
ATOM   4050 1HE2 GLN A 270      31.710  25.060  24.880  1.00  0.00           H
ATOM   4051 2HE2 GLN A 270      31.180  25.080  26.610  1.00  0.00           H
ATOM   4052  C   GLN A 270      34.810  23.980  31.030  1.00  0.00           C
ATOM   4053  O   GLN A 270      34.080  23.200  31.580  1.00  0.00           O
ATOM   4054  N   GLN A 271      36.120  23.870  31.130  1.00  0.00           N
ATOM   4055  HN  GLN A 271      36.840  24.410  30.700  1.00  0.00           H
ATOM   4056  CA  GLN A 271      36.700  22.910  31.970  1.00  0.00           C
ATOM   4057  HA  GLN A 271      36.110  22.000  32.000  1.00  0.00           H
ATOM   4058  CB  GLN A 271      38.180  22.670  31.550  1.00  0.00           C
ATOM   4059  HB1 GLN A 271      38.530  21.750  32.060  1.00  0.00           H
ATOM   4060  HB2 GLN A 271      38.910  23.440  31.880  1.00  0.00           H
ATOM   4061  CG  GLN A 271      38.440  22.330  30.090  1.00  0.00           C
ATOM   4062  HG1 GLN A 271      39.420  21.840  29.910  1.00  0.00           H
ATOM   4063  HG2 GLN A 271      38.580  23.280  29.530  1.00  0.00           H
ATOM   4064  CD  GLN A 271      37.270  21.570  29.430  1.00  0.00           C
ATOM   4065  OE1 GLN A 271      36.680  20.710  30.130  1.00  0.00           O
ATOM   4066  NE2 GLN A 271      36.910  21.710  28.120  1.00  0.00           N
ATOM   4067 1HE2 GLN A 271      36.160  21.120  27.800  1.00  0.00           H
ATOM   4068 2HE2 GLN A 271      37.240  22.440  27.530  1.00  0.00           H
ATOM   4069  C   GLN A 271      36.830  23.390  33.430  1.00  0.00           C
ATOM   4070  O   GLN A 271      36.450  22.790  34.470  1.00  0.00           O
ATOM   4071  N   LEU A 272      37.390  24.690  33.620  1.00  0.00           N
ATOM   4072  HN  LEU A 272      37.590  25.280  32.850  1.00  0.00           H
ATOM   4073  CA  LEU A 272      37.650  25.330  34.920  1.00  0.00           C
ATOM   4074  HA  LEU A 272      38.410  24.750  35.440  1.00  0.00           H
ATOM   4075  CB  LEU A 272      38.210  26.720  34.610  1.00  0.00           C
ATOM   4076  HB1 LEU A 272      38.180  27.370  35.510  1.00  0.00           H
ATOM   4077  HB2 LEU A 272      37.630  27.230  33.820  1.00  0.00           H
ATOM   4078  CG  LEU A 272      39.720  26.850  34.240  1.00  0.00           C
ATOM   4079  HG  LEU A 272      39.810  26.430  33.210  1.00  0.00           H
ATOM   4080  CD1 LEU A 272      40.080  28.320  34.060  1.00  0.00           C
ATOM   4081 1HD1 LEU A 272      41.120  28.480  33.700  1.00  0.00           H
ATOM   4082 2HD1 LEU A 272      39.890  28.760  35.060  1.00  0.00           H
ATOM   4083 3HD1 LEU A 272      39.280  28.810  33.470  1.00  0.00           H
ATOM   4084  CD2 LEU A 272      40.690  26.050  35.080  1.00  0.00           C
ATOM   4085 1HD2 LEU A 272      40.220  25.070  35.280  1.00  0.00           H
ATOM   4086 2HD2 LEU A 272      40.890  26.430  36.110  1.00  0.00           H
ATOM   4087 3HD2 LEU A 272      41.690  25.860  34.630  1.00  0.00           H
ATOM   4088  C   LEU A 272      36.460  25.450  35.800  1.00  0.00           C
ATOM   4089  O   LEU A 272      36.500  25.260  36.990  1.00  0.00           O
ATOM   4090  N   TYR A 273      35.330  25.730  35.170  1.00  0.00           N
ATOM   4091  HN  TYR A 273      35.390  25.760  34.180  1.00  0.00           H
ATOM   4092  CA  TYR A 273      34.110  26.130  35.830  1.00  0.00           C
ATOM   4093  HA  TYR A 273      34.200  27.060  36.370  1.00  0.00           H
ATOM   4094  CB  TYR A 273      33.030  26.440  34.710  1.00  0.00           C
ATOM   4095  HB1 TYR A 273      33.080  25.620  33.960  1.00  0.00           H
ATOM   4096  HB2 TYR A 273      33.300  27.410  34.240  1.00  0.00           H
ATOM   4097  CG  TYR A 273      31.630  26.520  35.130  1.00  0.00           C
ATOM   4098  CD1 TYR A 273      31.240  27.400  36.120  1.00  0.00           C
ATOM   4099  HD1 TYR A 273      32.020  27.970  36.610  1.00  0.00           H
ATOM   4100  CE1 TYR A 273      29.870  27.500  36.500  1.00  0.00           C
ATOM   4101  HE1 TYR A 273      29.570  28.170  37.290  1.00  0.00           H
ATOM   4102  CZ  TYR A 273      28.980  26.580  35.910  1.00  0.00           C
ATOM   4103  OH  TYR A 273      27.610  26.590  36.230  1.00  0.00           O
ATOM   4104  HH  TYR A 273      27.120  26.800  35.430  1.00  0.00           H
ATOM   4105  CD2 TYR A 273      30.660  25.680  34.480  1.00  0.00           C
ATOM   4106  HD2 TYR A 273      30.920  24.990  33.690  1.00  0.00           H
ATOM   4107  CE2 TYR A 273      29.380  25.660  34.980  1.00  0.00           C
ATOM   4108  HE2 TYR A 273      28.680  24.990  34.500  1.00  0.00           H
ATOM   4109  C   TYR A 273      33.580  25.030  36.770  1.00  0.00           C
ATOM   4110  O   TYR A 273      33.150  25.410  37.860  1.00  0.00           O
ATOM   4111  N   THR A 274      33.780  23.780  36.410  1.00  0.00           N
ATOM   4112  HN  THR A 274      34.250  23.590  35.550  1.00  0.00           H
ATOM   4113  CA  THR A 274      33.400  22.680  37.270  1.00  0.00           C
ATOM   4114  HA  THR A 274      32.690  23.030  37.990  1.00  0.00           H
ATOM   4115  CB  THR A 274      32.610  21.650  36.520  1.00  0.00           C
ATOM   4116  HB  THR A 274      32.530  20.730  37.150  1.00  0.00           H
ATOM   4117  OG1 THR A 274      33.220  21.380  35.210  1.00  0.00           O
ATOM   4118  HG1 THR A 274      33.750  20.610  35.390  1.00  0.00           H
ATOM   4119  CG2 THR A 274      31.070  22.130  36.340  1.00  0.00           C
ATOM   4120 1HG2 THR A 274      30.490  21.280  35.930  1.00  0.00           H
ATOM   4121 2HG2 THR A 274      30.920  23.060  35.750  1.00  0.00           H
ATOM   4122 3HG2 THR A 274      30.700  22.340  37.370  1.00  0.00           H
ATOM   4123  C   THR A 274      34.600  22.140  38.010  1.00  0.00           C
ATOM   4124  O   THR A 274      34.490  21.160  38.730  1.00  0.00           O
ATOM   4125  N   GLY A 275      35.820  22.780  37.890  1.00  0.00           N
ATOM   4126  HN  GLY A 275      35.820  23.530  37.240  1.00  0.00           H
ATOM   4127  CA  GLY A 275      36.950  22.300  38.640  1.00  0.00           C
ATOM   4128  HA1 GLY A 275      37.850  22.240  38.050  1.00  0.00           H
ATOM   4129  HA2 GLY A 275      36.780  21.400  39.210  1.00  0.00           H
ATOM   4130  C   GLY A 275      37.240  23.360  39.700  1.00  0.00           C
ATOM   4131  O   GLY A 275      36.340  23.970  40.250  1.00  0.00           O
ATOM   4132  N   PHE A 276      38.520  23.500  40.140  1.00  0.00           N
ATOM   4133  HN  PHE A 276      38.640  24.150  40.890  1.00  0.00           H
ATOM   4134  CA  PHE A 276      39.700  22.930  39.450  1.00  0.00           C
ATOM   4135  HA  PHE A 276      39.460  21.930  39.100  1.00  0.00           H
ATOM   4136  CB  PHE A 276      40.170  23.870  38.230  1.00  0.00           C
ATOM   4137  HB1 PHE A 276      39.290  23.950  37.550  1.00  0.00           H
ATOM   4138  HB2 PHE A 276      41.020  23.400  37.680  1.00  0.00           H
ATOM   4139  CG  PHE A 276      40.450  25.230  38.650  1.00  0.00           C
ATOM   4140  CD1 PHE A 276      41.740  25.590  39.080  1.00  0.00           C
ATOM   4141  HD1 PHE A 276      42.350  24.740  39.360  1.00  0.00           H
ATOM   4142  CE1 PHE A 276      42.080  26.960  39.320  1.00  0.00           C
ATOM   4143  HE1 PHE A 276      43.020  27.170  39.820  1.00  0.00           H
ATOM   4144  CZ  PHE A 276      41.150  27.940  39.040  1.00  0.00           C
ATOM   4145  HZ  PHE A 276      41.320  28.950  39.370  1.00  0.00           H
ATOM   4146  CD2 PHE A 276      39.570  26.330  38.230  1.00  0.00           C
ATOM   4147  HD2 PHE A 276      38.590  26.100  37.840  1.00  0.00           H
ATOM   4148  CE2 PHE A 276      39.910  27.660  38.430  1.00  0.00           C
ATOM   4149  HE2 PHE A 276      39.150  28.400  38.230  1.00  0.00           H
ATOM   4150  C   PHE A 276      40.790  22.620  40.490  1.00  0.00           C
ATOM   4151  O   PHE A 276      40.900  23.270  41.540  1.00  0.00           O
ATOM   4152  N   GLN A 277      41.710  21.710  40.030  1.00  0.00           N
ATOM   4153  HN  GLN A 277      41.640  21.260  39.140  1.00  0.00           H
ATOM   4154  CA  GLN A 277      42.900  21.510  40.730  1.00  0.00           C
ATOM   4155  HA  GLN A 277      43.340  22.440  41.080  1.00  0.00           H
ATOM   4156  CB  GLN A 277      42.540  20.570  41.940  1.00  0.00           C
ATOM   4157  HB1 GLN A 277      42.040  19.620  41.630  1.00  0.00           H
ATOM   4158  HB2 GLN A 277      41.950  21.220  42.610  1.00  0.00           H
ATOM   4159  CG  GLN A 277      43.820  20.230  42.760  1.00  0.00           C
ATOM   4160  HG1 GLN A 277      44.450  21.120  42.960  1.00  0.00           H
ATOM   4161  HG2 GLN A 277      44.450  19.570  42.130  1.00  0.00           H
ATOM   4162  CD  GLN A 277      43.460  19.520  44.120  1.00  0.00           C
ATOM   4163  OE1 GLN A 277      43.600  18.300  44.370  1.00  0.00           O
ATOM   4164  NE2 GLN A 277      42.970  20.350  45.050  1.00  0.00           N
ATOM   4165 1HE2 GLN A 277      43.000  19.960  45.970  1.00  0.00           H
ATOM   4166 2HE2 GLN A 277      42.560  21.250  44.890  1.00  0.00           H
ATOM   4167  C   GLN A 277      43.900  20.800  39.790  1.00  0.00           C
ATOM   4168  O   GLN A 277      43.800  19.590  39.500  1.00  0.00           O
ATOM   4169  N   GLY A 278      44.830  21.480  39.300  1.00  0.00           N
ATOM   4170  HN  GLY A 278      45.430  20.960  38.700  1.00  0.00           H
ATOM   4171  CA  GLY A 278      44.920  22.980  39.180  1.00  0.00           C
ATOM   4172  HA1 GLY A 278      43.940  23.390  39.390  1.00  0.00           H
ATOM   4173  HA2 GLY A 278      45.300  23.210  38.200  1.00  0.00           H
ATOM   4174  C   GLY A 278      45.790  23.640  40.190  1.00  0.00           C
ATOM   4175  O   GLY A 278      45.990  23.090  41.210  1.00  0.00           O
ATOM   4176  N   LYS A 279      46.320  24.820  39.940  1.00  0.00           N
ATOM   4177  HN  LYS A 279      46.170  25.230  39.050  1.00  0.00           H
ATOM   4178  CA  LYS A 279      47.340  25.380  40.810  1.00  0.00           C
ATOM   4179  HA  LYS A 279      47.480  24.670  41.600  1.00  0.00           H
ATOM   4180  CB  LYS A 279      48.690  25.420  40.120  1.00  0.00           C
ATOM   4181  HB1 LYS A 279      49.300  26.300  40.400  1.00  0.00           H
ATOM   4182  HB2 LYS A 279      48.600  25.500  39.010  1.00  0.00           H
ATOM   4183  CG  LYS A 279      49.450  24.140  40.410  1.00  0.00           C
ATOM   4184  HG1 LYS A 279      48.930  23.400  39.760  1.00  0.00           H
ATOM   4185  HG2 LYS A 279      49.350  23.750  41.450  1.00  0.00           H
ATOM   4186  CD  LYS A 279      50.990  24.110  40.040  1.00  0.00           C
ATOM   4187  HD1 LYS A 279      51.410  24.770  40.830  1.00  0.00           H
ATOM   4188  HD2 LYS A 279      51.150  24.510  39.020  1.00  0.00           H
ATOM   4189  CE  LYS A 279      51.760  22.790  40.260  1.00  0.00           C
ATOM   4190  HE1 LYS A 279      51.510  22.190  39.360  1.00  0.00           H
ATOM   4191  HE2 LYS A 279      51.410  22.340  41.210  1.00  0.00           H
ATOM   4192  NZ  LYS A 279      53.170  23.170  40.400  1.00  0.00           N
ATOM   4193  HZ1 LYS A 279      53.430  23.540  39.460  1.00  0.00           H
ATOM   4194  HZ2 LYS A 279      53.630  22.280  40.690  1.00  0.00           H
ATOM   4195  HZ3 LYS A 279      53.220  23.920  41.120  1.00  0.00           H
ATOM   4196  C   LYS A 279      46.900  26.670  41.510  1.00  0.00           C
ATOM   4197  O   LYS A 279      47.710  27.480  42.020  1.00  0.00           O
ATOM   4198  N   GLN A 280      45.570  26.750  41.540  1.00  0.00           N
ATOM   4199  HN  GLN A 280      44.990  25.940  41.470  1.00  0.00           H
ATOM   4200  CA  GLN A 280      44.800  28.030  41.740  1.00  0.00           C
ATOM   4201  HA  GLN A 280      43.770  27.760  41.520  1.00  0.00           H
ATOM   4202  CB  GLN A 280      44.950  28.570  43.160  1.00  0.00           C
ATOM   4203  HB1 GLN A 280      44.200  29.390  43.240  1.00  0.00           H
ATOM   4204  HB2 GLN A 280      45.940  28.990  43.410  1.00  0.00           H
ATOM   4205  CG  GLN A 280      44.600  27.540  44.150  1.00  0.00           C
ATOM   4206  HG1 GLN A 280      45.480  26.900  44.380  1.00  0.00           H
ATOM   4207  HG2 GLN A 280      43.750  26.880  43.880  1.00  0.00           H
ATOM   4208  CD  GLN A 280      44.260  28.220  45.480  1.00  0.00           C
ATOM   4209  OE1 GLN A 280      44.180  29.450  45.640  1.00  0.00           O
ATOM   4210  NE2 GLN A 280      44.200  27.370  46.530  1.00  0.00           N
ATOM   4211 1HE2 GLN A 280      44.150  26.380  46.410  1.00  0.00           H
ATOM   4212 2HE2 GLN A 280      44.160  27.750  47.450  1.00  0.00           H
ATOM   4213  C   GLN A 280      45.140  29.120  40.680  1.00  0.00           C
ATOM   4214  O   GLN A 280      46.040  29.010  39.880  1.00  0.00           O
ATOM   4215  N   ILE A 281      44.260  30.090  40.480  1.00  0.00           N
ATOM   4216  HN  ILE A 281      43.500  30.160  41.110  1.00  0.00           H
ATOM   4217  CA  ILE A 281      44.600  31.180  39.540  1.00  0.00           C
ATOM   4218  HA  ILE A 281      45.640  31.270  39.270  1.00  0.00           H
ATOM   4219  CB  ILE A 281      43.720  31.270  38.280  1.00  0.00           C
ATOM   4220  HB  ILE A 281      42.680  31.260  38.680  1.00  0.00           H
ATOM   4221  CG2 ILE A 281      43.770  32.610  37.600  1.00  0.00           C
ATOM   4222 1HG2 ILE A 281      43.140  33.420  38.010  1.00  0.00           H
ATOM   4223 2HG2 ILE A 281      43.400  32.630  36.550  1.00  0.00           H
ATOM   4224 3HG2 ILE A 281      44.830  32.900  37.460  1.00  0.00           H
ATOM   4225  CG1 ILE A 281      43.970  30.010  37.400  1.00  0.00           C
ATOM   4226 1HG1 ILE A 281      43.900  29.010  37.880  1.00  0.00           H
ATOM   4227 2HG1 ILE A 281      45.040  30.020  37.100  1.00  0.00           H
ATOM   4228  CD  ILE A 281      42.890  29.980  36.200  1.00  0.00           C
ATOM   4229  HD1 ILE A 281      43.110  30.750  35.430  1.00  0.00           H
ATOM   4230  HD2 ILE A 281      41.860  29.950  36.600  1.00  0.00           H
ATOM   4231  HD3 ILE A 281      43.080  29.110  35.550  1.00  0.00           H
ATOM   4232  C   ILE A 281      44.330  32.480  40.280  1.00  0.00           C
ATOM   4233  O   ILE A 281      43.260  32.750  40.710  1.00  0.00           O
ATOM   4234  N   LEU A 282      45.400  33.220  40.510  1.00  0.00           N
ATOM   4235  HN  LEU A 282      46.350  32.980  40.300  1.00  0.00           H
ATOM   4236  CA  LEU A 282      45.270  34.500  41.220  1.00  0.00           C
ATOM   4237  HA  LEU A 282      46.270  34.890  41.280  1.00  0.00           H
ATOM   4238  CB  LEU A 282      44.610  35.560  40.250  1.00  0.00           C
ATOM   4239  HB1 LEU A 282      44.580  36.580  40.710  1.00  0.00           H
ATOM   4240  HB2 LEU A 282      43.570  35.280  39.990  1.00  0.00           H
ATOM   4241  CG  LEU A 282      45.340  35.890  38.890  1.00  0.00           C
ATOM   4242  HG  LEU A 282      45.310  35.000  38.240  1.00  0.00           H
ATOM   4243  CD1 LEU A 282      44.620  37.020  38.060  1.00  0.00           C
ATOM   4244 1HD1 LEU A 282      45.260  37.160  37.160  1.00  0.00           H
ATOM   4245 2HD1 LEU A 282      44.720  37.910  38.720  1.00  0.00           H
ATOM   4246 3HD1 LEU A 282      43.580  36.770  37.750  1.00  0.00           H
ATOM   4247  CD2 LEU A 282      46.800  36.170  39.000  1.00  0.00           C
ATOM   4248 1HD2 LEU A 282      47.390  35.310  39.370  1.00  0.00           H
ATOM   4249 2HD2 LEU A 282      46.990  36.960  39.750  1.00  0.00           H
ATOM   4250 3HD2 LEU A 282      47.170  36.520  38.020  1.00  0.00           H
ATOM   4251  C   LEU A 282      44.760  34.530  42.680  1.00  0.00           C
ATOM   4252  O   LEU A 282      44.420  35.560  43.280  1.00  0.00           O
ATOM   4253  N   GLY A 283      44.880  33.340  43.280  1.00  0.00           N
ATOM   4254  HN  GLY A 283      45.350  32.610  42.810  1.00  0.00           H
ATOM   4255  CA  GLY A 283      44.450  33.160  44.670  1.00  0.00           C
ATOM   4256  HA1 GLY A 283      44.490  34.100  45.220  1.00  0.00           H
ATOM   4257  HA2 GLY A 283      45.120  32.450  45.130  1.00  0.00           H
ATOM   4258  C   GLY A 283      43.070  32.560  44.830  1.00  0.00           C
ATOM   4259  O   GLY A 283      42.460  32.790  45.880  1.00  0.00           O
ATOM   4260  N   SER A 284      42.450  31.880  43.830  1.00  0.00           N
ATOM   4261  HN  SER A 284      42.980  31.700  43.000  1.00  0.00           H
ATOM   4262  CA  SER A 284      41.060  31.490  43.840  1.00  0.00           C
ATOM   4263  HA  SER A 284      40.790  31.190  44.840  1.00  0.00           H
ATOM   4264  CB  SER A 284      40.080  32.430  43.160  1.00  0.00           C
ATOM   4265  HB1 SER A 284      40.180  32.450  42.050  1.00  0.00           H
ATOM   4266  HB2 SER A 284      40.240  33.430  43.610  1.00  0.00           H
ATOM   4267  OG  SER A 284      38.670  32.080  43.320  1.00  0.00           O
ATOM   4268  HG1 SER A 284      38.340  32.190  44.220  1.00  0.00           H
ATOM   4269  C   SER A 284      41.060  30.200  42.970  1.00  0.00           C
ATOM   4270  O   SER A 284      42.050  30.020  42.270  1.00  0.00           O
ATOM   4271  N   THR A 285      40.020  29.310  43.140  1.00  0.00           N
ATOM   4272  HN  THR A 285      39.310  29.630  43.760  1.00  0.00           H
ATOM   4273  CA  THR A 285      39.920  28.040  42.400  1.00  0.00           C
ATOM   4274  HA  THR A 285      40.720  27.850  41.690  1.00  0.00           H
ATOM   4275  CB  THR A 285      39.660  26.890  43.410  1.00  0.00           C
ATOM   4276  HB  THR A 285      39.490  25.980  42.800  1.00  0.00           H
ATOM   4277  OG1 THR A 285      38.420  27.020  44.150  1.00  0.00           O
ATOM   4278  HG1 THR A 285      38.500  27.780  44.720  1.00  0.00           H
ATOM   4279  CG2 THR A 285      40.820  26.730  44.450  1.00  0.00           C
ATOM   4280 1HG2 THR A 285      41.110  27.730  44.850  1.00  0.00           H
ATOM   4281 2HG2 THR A 285      41.670  26.190  43.980  1.00  0.00           H
ATOM   4282 3HG2 THR A 285      40.450  26.110  45.300  1.00  0.00           H
ATOM   4283  C   THR A 285      38.730  28.210  41.530  1.00  0.00           C
ATOM   4284  O   THR A 285      38.350  27.250  40.900  1.00  0.00           O
ATOM   4285  N   MET A 286      38.130  29.430  41.450  1.00  0.00           N
ATOM   4286  HN  MET A 286      38.430  30.300  41.810  1.00  0.00           H
ATOM   4287  CA  MET A 286      37.010  29.660  40.620  1.00  0.00           C
ATOM   4288  HA  MET A 286      36.990  28.860  39.890  1.00  0.00           H
ATOM   4289  CB  MET A 286      35.660  29.600  41.330  1.00  0.00           C
ATOM   4290  HB1 MET A 286      35.640  28.570  41.740  1.00  0.00           H
ATOM   4291  HB2 MET A 286      34.890  29.640  40.530  1.00  0.00           H
ATOM   4292  CG  MET A 286      35.420  30.560  42.540  1.00  0.00           C
ATOM   4293  HG1 MET A 286      35.640  31.610  42.230  1.00  0.00           H
ATOM   4294  HG2 MET A 286      36.050  30.360  43.430  1.00  0.00           H
ATOM   4295  SD  MET A 286      33.560  30.490  42.900  1.00  0.00           S
ATOM   4296  CE  MET A 286      33.600  32.040  43.760  1.00  0.00           C
ATOM   4297  HE1 MET A 286      34.480  32.230  44.410  1.00  0.00           H
ATOM   4298  HE2 MET A 286      32.850  31.890  44.560  1.00  0.00           H
ATOM   4299  HE3 MET A 286      33.440  32.900  43.080  1.00  0.00           H
ATOM   4300  C   MET A 286      37.150  30.860  39.700  1.00  0.00           C
ATOM   4301  O   MET A 286      38.090  31.640  39.940  1.00  0.00           O
ATOM   4302  N   LEU A 287      36.290  30.990  38.740  1.00  0.00           N
ATOM   4303  HN  LEU A 287      35.520  30.360  38.690  1.00  0.00           H
ATOM   4304  CA  LEU A 287      36.270  32.050  37.760  1.00  0.00           C
ATOM   4305  HA  LEU A 287      37.330  32.180  37.580  1.00  0.00           H
ATOM   4306  CB  LEU A 287      35.500  31.660  36.510  1.00  0.00           C
ATOM   4307  HB1 LEU A 287      35.370  32.450  35.740  1.00  0.00           H
ATOM   4308  HB2 LEU A 287      34.450  31.350  36.690  1.00  0.00           H
ATOM   4309  CG  LEU A 287      36.000  30.410  35.770  1.00  0.00           C
ATOM   4310  HG  LEU A 287      36.000  29.560  36.480  1.00  0.00           H
ATOM   4311  CD1 LEU A 287      35.140  29.890  34.620  1.00  0.00           C
ATOM   4312 1HD1 LEU A 287      34.140  29.570  35.000  1.00  0.00           H
ATOM   4313 2HD1 LEU A 287      35.550  28.970  34.160  1.00  0.00           H
ATOM   4314 3HD1 LEU A 287      35.030  30.570  33.750  1.00  0.00           H
ATOM   4315  CD2 LEU A 287      37.440  30.680  35.230  1.00  0.00           C
ATOM   4316 1HD2 LEU A 287      38.190  30.920  36.020  1.00  0.00           H
ATOM   4317 2HD2 LEU A 287      37.390  31.590  34.610  1.00  0.00           H
ATOM   4318 3HD2 LEU A 287      37.940  29.800  34.760  1.00  0.00           H
ATOM   4319  C   LEU A 287      35.810  33.340  38.390  1.00  0.00           C
ATOM   4320  O   LEU A 287      35.140  33.280  39.430  1.00  0.00           O
ATOM   4321  N   GLU A 288      36.290  34.480  37.900  1.00  0.00           N
ATOM   4322  HN  GLU A 288      36.850  34.450  37.080  1.00  0.00           H
ATOM   4323  CA  GLU A 288      35.960  35.860  38.200  1.00  0.00           C
ATOM   4324  HA  GLU A 288      35.100  35.850  38.860  1.00  0.00           H
ATOM   4325  CB  GLU A 288      37.120  36.610  39.000  1.00  0.00           C
ATOM   4326  HB1 GLU A 288      38.020  36.480  38.370  1.00  0.00           H
ATOM   4327  HB2 GLU A 288      37.260  36.170  40.010  1.00  0.00           H
ATOM   4328  CG  GLU A 288      36.950  38.180  39.090  1.00  0.00           C
ATOM   4329  HG1 GLU A 288      35.950  38.520  39.450  1.00  0.00           H
ATOM   4330  HG2 GLU A 288      37.080  38.650  38.090  1.00  0.00           H
ATOM   4331  CD  GLU A 288      37.990  38.810  40.060  1.00  0.00           C
ATOM   4332  OE1 GLU A 288      38.040  40.070  40.070  1.00  0.00           O
ATOM   4333  OE2 GLU A 288      38.850  38.110  40.730  1.00  0.00           O
ATOM   4334  C   GLU A 288      35.470  36.590  37.030  1.00  0.00           C
ATOM   4335  O   GLU A 288      36.180  36.690  36.010  1.00  0.00           O
ATOM   4336  N   ASP A 289      34.220  37.080  37.080  1.00  0.00           N
ATOM   4337  HN  ASP A 289      33.660  36.640  37.780  1.00  0.00           H
ATOM   4338  CA  ASP A 289      33.650  37.970  36.120  1.00  0.00           C
ATOM   4339  HA  ASP A 289      34.330  38.020  35.280  1.00  0.00           H
ATOM   4340  CB  ASP A 289      32.240  37.460  35.560  1.00  0.00           C
ATOM   4341  HB1 ASP A 289      32.310  36.420  35.170  1.00  0.00           H
ATOM   4342  HB2 ASP A 289      31.790  38.120  34.800  1.00  0.00           H
ATOM   4343  CG  ASP A 289      31.180  37.430  36.590  1.00  0.00           C
ATOM   4344  OD1 ASP A 289      31.260  37.700  37.810  1.00  0.00           O
ATOM   4345  OD2 ASP A 289      30.030  37.120  36.110  1.00  0.00           O
ATOM   4346  C   ASP A 289      33.600  39.360  36.630  1.00  0.00           C
ATOM   4347  O   ASP A 289      32.800  40.170  36.140  1.00  0.00           O
ATOM   4348  N   GLU A 290      34.310  39.780  37.650  1.00  0.00           N
ATOM   4349  HN  GLU A 290      34.970  39.260  38.190  1.00  0.00           H
ATOM   4350  CA  GLU A 290      34.200  41.170  38.080  1.00  0.00           C
ATOM   4351  HA  GLU A 290      33.230  41.570  37.840  1.00  0.00           H
ATOM   4352  CB  GLU A 290      34.390  41.260  39.660  1.00  0.00           C
ATOM   4353  HB1 GLU A 290      34.500  42.350  39.850  1.00  0.00           H
ATOM   4354  HB2 GLU A 290      35.340  40.730  39.850  1.00  0.00           H
ATOM   4355  CG  GLU A 290      33.220  40.750  40.500  1.00  0.00           C
ATOM   4356  HG1 GLU A 290      33.270  39.640  40.580  1.00  0.00           H
ATOM   4357  HG2 GLU A 290      32.280  40.980  39.960  1.00  0.00           H
ATOM   4358  CD  GLU A 290      33.140  41.380  41.860  1.00  0.00           C
ATOM   4359  OE1 GLU A 290      32.160  42.010  42.290  1.00  0.00           O
ATOM   4360  OE2 GLU A 290      34.290  41.450  42.530  1.00  0.00           O
ATOM   4361  C   GLU A 290      35.130  42.110  37.410  1.00  0.00           C
ATOM   4362  O   GLU A 290      35.070  43.340  37.610  1.00  0.00           O
ATOM   4363  N   PHE A 291      36.130  41.620  36.630  1.00  0.00           N
ATOM   4364  HN  PHE A 291      36.180  40.630  36.530  1.00  0.00           H
ATOM   4365  CA  PHE A 291      37.200  42.470  36.070  1.00  0.00           C
ATOM   4366  HA  PHE A 291      37.080  43.490  36.420  1.00  0.00           H
ATOM   4367  CB  PHE A 291      38.550  41.930  36.520  1.00  0.00           C
ATOM   4368  HB1 PHE A 291      38.790  41.030  35.920  1.00  0.00           H
ATOM   4369  HB2 PHE A 291      38.510  41.520  37.550  1.00  0.00           H
ATOM   4370  CG  PHE A 291      39.810  42.720  36.310  1.00  0.00           C
ATOM   4371  CD1 PHE A 291      39.940  44.110  36.050  1.00  0.00           C
ATOM   4372  HD1 PHE A 291      39.040  44.710  35.940  1.00  0.00           H
ATOM   4373  CE1 PHE A 291      41.160  44.770  35.930  1.00  0.00           C
ATOM   4374  HE1 PHE A 291      41.090  45.850  35.840  1.00  0.00           H
ATOM   4375  CZ  PHE A 291      42.360  43.990  36.070  1.00  0.00           C
ATOM   4376  HZ  PHE A 291      43.280  44.530  35.910  1.00  0.00           H
ATOM   4377  CD2 PHE A 291      41.000  42.010  36.310  1.00  0.00           C
ATOM   4378  HD2 PHE A 291      40.870  40.960  36.550  1.00  0.00           H
ATOM   4379  CE2 PHE A 291      42.280  42.570  36.160  1.00  0.00           C
ATOM   4380  HE2 PHE A 291      43.270  42.150  36.140  1.00  0.00           H
ATOM   4381  C   PHE A 291      37.210  42.610  34.500  1.00  0.00           C
ATOM   4382  O   PHE A 291      37.400  41.590  33.790  1.00  0.00           O
ATOM   4383  N   THR A 292      36.990  43.830  33.910  1.00  0.00           N
ATOM   4384  HN  THR A 292      37.020  44.640  34.490  1.00  0.00           H
ATOM   4385  CA  THR A 292      36.640  44.070  32.510  1.00  0.00           C
ATOM   4386  HA  THR A 292      36.140  43.250  32.020  1.00  0.00           H
ATOM   4387  CB  THR A 292      35.870  45.430  32.330  1.00  0.00           C
ATOM   4388  HB  THR A 292      35.730  45.570  31.230  1.00  0.00           H
ATOM   4389  OG1 THR A 292      36.600  46.550  32.860  1.00  0.00           O
ATOM   4390  HG1 THR A 292      36.700  46.370  33.800  1.00  0.00           H
ATOM   4391  CG2 THR A 292      34.470  45.490  33.000  1.00  0.00           C
ATOM   4392 1HG2 THR A 292      34.450  45.170  34.060  1.00  0.00           H
ATOM   4393 2HG2 THR A 292      33.690  44.920  32.450  1.00  0.00           H
ATOM   4394 3HG2 THR A 292      34.110  46.540  32.990  1.00  0.00           H
ATOM   4395  C   THR A 292      38.000  44.230  31.710  1.00  0.00           C
ATOM   4396  O   THR A 292      38.990  44.710  32.230  1.00  0.00           O
ATOM   4397  N   PRO A 293      38.010  43.920  30.460  1.00  0.00           N
ATOM   4398  CD  PRO A 293      36.870  43.290  29.700  1.00  0.00           C
ATOM   4399  HD1 PRO A 293      35.920  43.560  30.210  1.00  0.00           H
ATOM   4400  HD2 PRO A 293      37.040  42.200  29.660  1.00  0.00           H
ATOM   4401  CA  PRO A 293      39.110  44.290  29.590  1.00  0.00           C
ATOM   4402  HA  PRO A 293      39.970  43.690  29.830  1.00  0.00           H
ATOM   4403  CB  PRO A 293      38.610  43.960  28.130  1.00  0.00           C
ATOM   4404  HB1 PRO A 293      39.130  43.020  27.840  1.00  0.00           H
ATOM   4405  HB2 PRO A 293      38.920  44.790  27.460  1.00  0.00           H
ATOM   4406  CG  PRO A 293      37.120  43.850  28.290  1.00  0.00           C
ATOM   4407  HG1 PRO A 293      36.680  44.870  28.310  1.00  0.00           H
ATOM   4408  HG2 PRO A 293      36.600  43.310  27.470  1.00  0.00           H
ATOM   4409  C   PRO A 293      39.490  45.830  29.550  1.00  0.00           C
ATOM   4410  O   PRO A 293      40.730  46.160  29.660  1.00  0.00           O
ATOM   4411  N   GLU A 294      38.610  46.830  29.510  1.00  0.00           N
ATOM   4412  HN  GLU A 294      37.670  46.480  29.560  1.00  0.00           H
ATOM   4413  CA  GLU A 294      38.900  48.240  29.630  1.00  0.00           C
ATOM   4414  HA  GLU A 294      39.410  48.510  28.710  1.00  0.00           H
ATOM   4415  CB  GLU A 294      37.500  48.870  29.750  1.00  0.00           C
ATOM   4416  HB1 GLU A 294      37.620  49.960  29.950  1.00  0.00           H
ATOM   4417  HB2 GLU A 294      36.920  48.440  30.600  1.00  0.00           H
ATOM   4418  CG  GLU A 294      36.710  48.810  28.390  1.00  0.00           C
ATOM   4419  HG1 GLU A 294      36.410  47.750  28.200  1.00  0.00           H
ATOM   4420  HG2 GLU A 294      37.430  49.000  27.570  1.00  0.00           H
ATOM   4421  CD  GLU A 294      35.450  49.550  28.390  1.00  0.00           C
ATOM   4422  OE1 GLU A 294      34.920  49.750  27.250  1.00  0.00           O
ATOM   4423  OE2 GLU A 294      34.870  50.050  29.380  1.00  0.00           O
ATOM   4424  C   GLU A 294      39.760  48.670  30.790  1.00  0.00           C
ATOM   4425  O   GLU A 294      40.510  49.610  30.690  1.00  0.00           O
ATOM   4426  N   ASP A 295      39.540  48.000  31.970  1.00  0.00           N
ATOM   4427  HN  ASP A 295      38.900  47.240  32.080  1.00  0.00           H
ATOM   4428  CA  ASP A 295      40.360  48.210  33.200  1.00  0.00           C
ATOM   4429  HA  ASP A 295      40.490  49.270  33.320  1.00  0.00           H
ATOM   4430  CB  ASP A 295      39.570  47.750  34.400  1.00  0.00           C
ATOM   4431  HB1 ASP A 295      40.310  47.730  35.230  1.00  0.00           H
ATOM   4432  HB2 ASP A 295      39.230  46.700  34.240  1.00  0.00           H
ATOM   4433  CG  ASP A 295      38.510  48.710  34.890  1.00  0.00           C
ATOM   4434  OD1 ASP A 295      37.810  48.340  35.850  1.00  0.00           O
ATOM   4435  OD2 ASP A 295      38.450  49.890  34.480  1.00  0.00           O
ATOM   4436  C   ASP A 295      41.760  47.650  33.190  1.00  0.00           C
ATOM   4437  O   ASP A 295      42.710  48.140  33.800  1.00  0.00           O
ATOM   4438  N   VAL A 296      41.920  46.520  32.560  1.00  0.00           N
ATOM   4439  HN  VAL A 296      41.050  46.090  32.340  1.00  0.00           H
ATOM   4440  CA  VAL A 296      43.080  45.910  32.180  1.00  0.00           C
ATOM   4441  HA  VAL A 296      43.550  45.680  33.120  1.00  0.00           H
ATOM   4442  CB  VAL A 296      42.830  44.450  31.590  1.00  0.00           C
ATOM   4443  HB  VAL A 296      42.110  44.510  30.740  1.00  0.00           H
ATOM   4444  CG1 VAL A 296      44.150  43.690  31.030  1.00  0.00           C
ATOM   4445 1HG1 VAL A 296      44.880  43.740  31.860  1.00  0.00           H
ATOM   4446 2HG1 VAL A 296      44.500  44.230  30.130  1.00  0.00           H
ATOM   4447 3HG1 VAL A 296      43.820  42.660  30.770  1.00  0.00           H
ATOM   4448  CG2 VAL A 296      42.270  43.520  32.720  1.00  0.00           C
ATOM   4449 1HG2 VAL A 296      41.990  42.510  32.360  1.00  0.00           H
ATOM   4450 2HG2 VAL A 296      41.350  44.010  33.120  1.00  0.00           H
ATOM   4451 3HG2 VAL A 296      43.060  43.440  33.500  1.00  0.00           H
ATOM   4452  C   VAL A 296      43.890  46.740  31.200  1.00  0.00           C
ATOM   4453  O   VAL A 296      44.930  47.240  31.520  1.00  0.00           O
ATOM   4454  N   ASN A 297      43.250  47.170  30.050  1.00  0.00           N
ATOM   4455  HN  ASN A 297      42.390  46.700  29.870  1.00  0.00           H
ATOM   4456  CA  ASN A 297      43.780  48.060  29.010  1.00  0.00           C
ATOM   4457  HA  ASN A 297      44.600  47.610  28.470  1.00  0.00           H
ATOM   4458  CB  ASN A 297      42.730  48.480  27.970  1.00  0.00           C
ATOM   4459  HB1 ASN A 297      43.110  49.290  27.300  1.00  0.00           H
ATOM   4460  HB2 ASN A 297      41.810  48.810  28.490  1.00  0.00           H
ATOM   4461  CG  ASN A 297      42.350  47.370  27.000  1.00  0.00           C
ATOM   4462  OD1 ASN A 297      43.000  46.330  26.950  1.00  0.00           O
ATOM   4463  ND2 ASN A 297      41.210  47.560  26.270  1.00  0.00           N
ATOM   4464 1HD2 ASN A 297      40.830  46.780  25.770  1.00  0.00           H
ATOM   4465 2HD2 ASN A 297      40.710  48.420  26.370  1.00  0.00           H
ATOM   4466  C   ASN A 297      44.340  49.340  29.680  1.00  0.00           C
ATOM   4467  O   ASN A 297      45.360  49.850  29.220  1.00  0.00           O
ATOM   4468  N   MET A 298      43.660  49.800  30.760  1.00  0.00           N
ATOM   4469  HN  MET A 298      42.760  49.430  30.960  1.00  0.00           H
ATOM   4470  CA  MET A 298      44.090  51.060  31.450  1.00  0.00           C
ATOM   4471  HA  MET A 298      44.190  51.880  30.760  1.00  0.00           H
ATOM   4472  CB  MET A 298      43.170  51.510  32.590  1.00  0.00           C
ATOM   4473  HB1 MET A 298      43.270  50.730  33.370  1.00  0.00           H
ATOM   4474  HB2 MET A 298      42.130  51.410  32.200  1.00  0.00           H
ATOM   4475  CG  MET A 298      43.450  52.900  33.310  1.00  0.00           C
ATOM   4476  HG1 MET A 298      44.490  52.970  33.700  1.00  0.00           H
ATOM   4477  HG2 MET A 298      42.750  53.000  34.170  1.00  0.00           H
ATOM   4478  SD  MET A 298      42.940  54.290  32.230  1.00  0.00           S
ATOM   4479  CE  MET A 298      44.150  55.530  32.800  1.00  0.00           C
ATOM   4480  HE1 MET A 298      43.820  55.890  33.800  1.00  0.00           H
ATOM   4481  HE2 MET A 298      44.260  56.430  32.150  1.00  0.00           H
ATOM   4482  HE3 MET A 298      45.200  55.150  32.830  1.00  0.00           H
ATOM   4483  C   MET A 298      45.530  50.930  31.920  1.00  0.00           C
ATOM   4484  O   MET A 298      46.330  51.840  31.800  1.00  0.00           O
ATOM   4485  N   GLN A 299      45.990  49.790  32.380  1.00  0.00           N
ATOM   4486  HN  GLN A 299      45.470  48.960  32.210  1.00  0.00           H
ATOM   4487  CA  GLN A 299      47.310  49.560  32.910  1.00  0.00           C
ATOM   4488  HA  GLN A 299      47.890  50.460  33.050  1.00  0.00           H
ATOM   4489  CB  GLN A 299      47.180  48.730  34.260  1.00  0.00           C
ATOM   4490  HB1 GLN A 299      48.150  48.230  34.480  1.00  0.00           H
ATOM   4491  HB2 GLN A 299      46.440  47.930  34.080  1.00  0.00           H
ATOM   4492  CG  GLN A 299      46.770  49.480  35.560  1.00  0.00           C
ATOM   4493  HG1 GLN A 299      47.110  48.920  36.460  1.00  0.00           H
ATOM   4494  HG2 GLN A 299      45.670  49.600  35.620  1.00  0.00           H
ATOM   4495  CD  GLN A 299      47.360  50.940  35.630  1.00  0.00           C
ATOM   4496  OE1 GLN A 299      46.510  51.840  35.520  1.00  0.00           O
ATOM   4497  NE2 GLN A 299      48.680  51.120  35.700  1.00  0.00           N
ATOM   4498 1HE2 GLN A 299      48.980  52.000  36.080  1.00  0.00           H
ATOM   4499 2HE2 GLN A 299      49.230  50.300  35.850  1.00  0.00           H
ATOM   4500  C   GLN A 299      48.310  48.740  32.010  1.00  0.00           C
ATOM   4501  O   GLN A 299      49.420  48.330  32.370  1.00  0.00           O
ATOM   4502  N   ILE A 300      47.780  48.400  30.770  1.00  0.00           N
ATOM   4503  HN  ILE A 300      46.840  48.610  30.520  1.00  0.00           H
ATOM   4504  CA  ILE A 300      48.510  47.620  29.780  1.00  0.00           C
ATOM   4505  HA  ILE A 300      48.810  46.770  30.390  1.00  0.00           H
ATOM   4506  CB  ILE A 300      47.640  47.230  28.640  1.00  0.00           C
ATOM   4507  HB  ILE A 300      46.610  47.220  29.060  1.00  0.00           H
ATOM   4508  CG2 ILE A 300      47.670  48.160  27.430  1.00  0.00           C
ATOM   4509 1HG2 ILE A 300      46.790  47.900  26.810  1.00  0.00           H
ATOM   4510 2HG2 ILE A 300      48.590  48.140  26.820  1.00  0.00           H
ATOM   4511 3HG2 ILE A 300      47.490  49.200  27.780  1.00  0.00           H
ATOM   4512  CG1 ILE A 300      47.830  45.770  28.160  1.00  0.00           C
ATOM   4513 1HG1 ILE A 300      48.660  45.790  27.420  1.00  0.00           H
ATOM   4514 2HG1 ILE A 300      46.920  45.500  27.590  1.00  0.00           H
ATOM   4515  CD  ILE A 300      47.930  44.620  29.150  1.00  0.00           C
ATOM   4516  HD1 ILE A 300      47.960  43.590  28.730  1.00  0.00           H
ATOM   4517  HD2 ILE A 300      47.190  44.690  29.970  1.00  0.00           H
ATOM   4518  HD3 ILE A 300      48.900  44.660  29.690  1.00  0.00           H
ATOM   4519  C   ILE A 300      49.760  48.350  29.410  1.00  0.00           C
ATOM   4520  O   ILE A 300      49.720  49.550  29.210  1.00  0.00           O
ATOM   4521  N   MET A 301      50.890  47.660  29.220  1.00  0.00           N
ATOM   4522  HN  MET A 301      50.850  46.680  29.430  1.00  0.00           H
ATOM   4523  CA  MET A 301      52.160  48.270  28.760  1.00  0.00           C
ATOM   4524  HA  MET A 301      52.470  49.050  29.430  1.00  0.00           H
ATOM   4525  CB  MET A 301      53.420  47.380  29.020  1.00  0.00           C
ATOM   4526  HB1 MET A 301      53.400  47.190  30.110  1.00  0.00           H
ATOM   4527  HB2 MET A 301      54.340  48.000  28.890  1.00  0.00           H
ATOM   4528  CG  MET A 301      53.500  46.200  28.130  1.00  0.00           C
ATOM   4529  HG1 MET A 301      54.570  45.890  28.200  1.00  0.00           H
ATOM   4530  HG2 MET A 301      53.410  46.540  27.070  1.00  0.00           H
ATOM   4531  SD  MET A 301      52.400  44.750  28.460  1.00  0.00           S
ATOM   4532  CE  MET A 301      53.640  43.860  29.320  1.00  0.00           C
ATOM   4533  HE1 MET A 301      53.230  43.000  29.900  1.00  0.00           H
ATOM   4534  HE2 MET A 301      54.150  44.490  30.080  1.00  0.00           H
ATOM   4535  HE3 MET A 301      54.460  43.500  28.670  1.00  0.00           H
ATOM   4536  C   MET A 301      52.020  48.870  27.380  1.00  0.00           C
ATOM   4537  O   MET A 301      51.310  48.490  26.430  1.00  0.00           O
ATOM   4538  NT  MET A 301      52.660  50.030  27.300  1.00  0.00           N
ATOM   4539  HNT MET A 301      53.240  50.320  28.060  1.00  0.00           H
ATOM   4540  CAT MET A 301      52.750  50.690  26.050  1.00  0.00           C
ATOM   4541  HT1 MET A 301      52.520  50.150  25.110  1.00  0.00           H
ATOM   4542  HT2 MET A 301      53.830  50.940  25.940  1.00  0.00           H
ATOM   4543  HT3 MET A 301      52.080  51.580  26.060  1.00  0.00           H
ATOM   4544  N   SER B   1      24.670  48.820  52.780  1.00  0.00           N
ATOM   4545  HT1 SER B   1      24.790  48.590  51.770  1.00  0.00           H
ATOM   4546  HT2 SER B   1      24.970  49.820  52.750  1.00  0.00           H
ATOM   4547  HT3 SER B   1      23.680  48.690  53.070  1.00  0.00           H
ATOM   4548  CA  SER B   1      25.620  47.830  53.470  1.00  0.00           C
ATOM   4549  HA  SER B   1      26.150  48.480  54.150  1.00  0.00           H
ATOM   4550  CB  SER B   1      24.660  46.920  54.250  1.00  0.00           C
ATOM   4551  HB1 SER B   1      23.990  46.460  53.490  1.00  0.00           H
ATOM   4552  HB2 SER B   1      24.010  47.430  55.000  1.00  0.00           H
ATOM   4553  OG  SER B   1      25.260  45.950  55.040  1.00  0.00           O
ATOM   4554  HG1 SER B   1      25.220  46.400  55.880  1.00  0.00           H
ATOM   4555  C   SER B   1      26.460  47.170  52.290  1.00  0.00           C
ATOM   4556  O   SER B   1      26.710  47.950  51.390  1.00  0.00           O
ATOM   4557  N   GLY B   2      26.850  45.850  52.320  1.00  0.00           N
ATOM   4558  HN  GLY B   2      26.580  45.250  53.080  1.00  0.00           H
ATOM   4559  CA  GLY B   2      27.800  45.310  51.370  1.00  0.00           C
ATOM   4560  HA1 GLY B   2      27.440  45.550  50.380  1.00  0.00           H
ATOM   4561  HA2 GLY B   2      27.740  44.230  51.350  1.00  0.00           H
ATOM   4562  C   GLY B   2      29.160  45.860  51.590  1.00  0.00           C
ATOM   4563  O   GLY B   2      29.450  46.860  52.320  1.00  0.00           O
ATOM   4564  N   LEU B   3      30.120  45.070  51.020  1.00  0.00           N
ATOM   4565  HN  LEU B   3      29.830  44.310  50.440  1.00  0.00           H
ATOM   4566  CA  LEU B   3      31.570  45.300  51.110  1.00  0.00           C
ATOM   4567  HA  LEU B   3      31.740  46.340  51.340  1.00  0.00           H
ATOM   4568  CB  LEU B   3      32.170  44.420  52.290  1.00  0.00           C
ATOM   4569  HB1 LEU B   3      31.770  43.440  51.970  1.00  0.00           H
ATOM   4570  HB2 LEU B   3      31.640  44.710  53.220  1.00  0.00           H
ATOM   4571  CG  LEU B   3      33.640  44.190  52.380  1.00  0.00           C
ATOM   4572  HG  LEU B   3      34.170  44.090  51.410  1.00  0.00           H
ATOM   4573  CD1 LEU B   3      34.180  45.500  53.130  1.00  0.00           C
ATOM   4574 1HD1 LEU B   3      33.540  45.630  54.030  1.00  0.00           H
ATOM   4575 2HD1 LEU B   3      34.100  46.410  52.500  1.00  0.00           H
ATOM   4576 3HD1 LEU B   3      35.240  45.420  53.440  1.00  0.00           H
ATOM   4577  CD2 LEU B   3      33.910  42.960  53.220  1.00  0.00           C
ATOM   4578 1HD2 LEU B   3      33.390  43.000  54.200  1.00  0.00           H
ATOM   4579 2HD2 LEU B   3      34.990  42.880  53.480  1.00  0.00           H
ATOM   4580 3HD2 LEU B   3      33.620  42.030  52.690  1.00  0.00           H
ATOM   4581  C   LEU B   3      32.200  45.040  49.720  1.00  0.00           C
ATOM   4582  O   LEU B   3      31.790  44.200  48.880  1.00  0.00           O
ATOM   4583  N   VAL B   4      33.180  45.900  49.420  1.00  0.00           N
ATOM   4584  HN  VAL B   4      33.630  46.340  50.200  1.00  0.00           H
ATOM   4585  CA  VAL B   4      33.910  46.060  48.220  1.00  0.00           C
ATOM   4586  HA  VAL B   4      34.260  45.120  47.830  1.00  0.00           H
ATOM   4587  CB  VAL B   4      33.110  46.830  47.160  1.00  0.00           C
ATOM   4588  HB  VAL B   4      32.070  46.450  47.230  1.00  0.00           H
ATOM   4589  CG1 VAL B   4      33.060  48.350  47.410  1.00  0.00           C
ATOM   4590 1HG1 VAL B   4      34.030  48.840  47.220  1.00  0.00           H
ATOM   4591 2HG1 VAL B   4      32.970  48.590  48.490  1.00  0.00           H
ATOM   4592 3HG1 VAL B   4      32.350  48.940  46.800  1.00  0.00           H
ATOM   4593  CG2 VAL B   4      33.570  46.490  45.800  1.00  0.00           C
ATOM   4594 1HG2 VAL B   4      34.570  46.900  45.550  1.00  0.00           H
ATOM   4595 2HG2 VAL B   4      32.830  46.950  45.110  1.00  0.00           H
ATOM   4596 3HG2 VAL B   4      33.620  45.410  45.540  1.00  0.00           H
ATOM   4597  C   VAL B   4      35.150  46.910  48.610  1.00  0.00           C
ATOM   4598  O   VAL B   4      35.170  47.580  49.650  1.00  0.00           O
ATOM   4599  N   LYS B   5      36.150  46.940  47.740  1.00  0.00           N
ATOM   4600  HN  LYS B   5      36.090  46.510  46.840  1.00  0.00           H
ATOM   4601  CA  LYS B   5      37.300  47.760  47.990  1.00  0.00           C
ATOM   4602  HA  LYS B   5      37.660  47.700  49.010  1.00  0.00           H
ATOM   4603  CB  LYS B   5      38.380  47.210  47.010  1.00  0.00           C
ATOM   4604  HB1 LYS B   5      39.250  47.890  46.970  1.00  0.00           H
ATOM   4605  HB2 LYS B   5      37.960  47.170  45.980  1.00  0.00           H
ATOM   4606  CG  LYS B   5      38.830  45.810  47.410  1.00  0.00           C
ATOM   4607  HG1 LYS B   5      37.920  45.190  47.360  1.00  0.00           H
ATOM   4608  HG2 LYS B   5      39.170  45.760  48.470  1.00  0.00           H
ATOM   4609  CD  LYS B   5      39.930  45.340  46.440  1.00  0.00           C
ATOM   4610  HD1 LYS B   5      40.770  46.060  46.470  1.00  0.00           H
ATOM   4611  HD2 LYS B   5      39.420  45.360  45.450  1.00  0.00           H
ATOM   4612  CE  LYS B   5      40.310  43.870  46.620  1.00  0.00           C
ATOM   4613  HE1 LYS B   5      40.970  43.480  45.810  1.00  0.00           H
ATOM   4614  HE2 LYS B   5      39.350  43.320  46.720  1.00  0.00           H
ATOM   4615  NZ  LYS B   5      41.000  43.630  47.880  1.00  0.00           N
ATOM   4616  HZ1 LYS B   5      40.650  44.160  48.710  1.00  0.00           H
ATOM   4617  HZ2 LYS B   5      42.040  43.730  47.800  1.00  0.00           H
ATOM   4618  HZ3 LYS B   5      40.860  42.640  48.150  1.00  0.00           H
ATOM   4619  C   LYS B   5      37.100  49.210  47.800  1.00  0.00           C
ATOM   4620  O   LYS B   5      36.720  49.550  46.710  1.00  0.00           O
ATOM   4621  N   MET B   6      37.300  50.130  48.810  1.00  0.00           N
ATOM   4622  HN  MET B   6      37.790  49.790  49.610  1.00  0.00           H
ATOM   4623  CA  MET B   6      36.990  51.520  48.950  1.00  0.00           C
ATOM   4624  HA  MET B   6      36.370  51.860  48.130  1.00  0.00           H
ATOM   4625  CB  MET B   6      36.320  51.890  50.280  1.00  0.00           C
ATOM   4626  HB1 MET B   6      36.190  52.990  50.340  1.00  0.00           H
ATOM   4627  HB2 MET B   6      37.020  51.530  51.060  1.00  0.00           H
ATOM   4628  CG  MET B   6      34.910  51.170  50.490  1.00  0.00           C
ATOM   4629  HG1 MET B   6      34.570  51.530  51.480  1.00  0.00           H
ATOM   4630  HG2 MET B   6      35.070  50.080  50.420  1.00  0.00           H
ATOM   4631  SD  MET B   6      33.630  51.520  49.120  1.00  0.00           S
ATOM   4632  CE  MET B   6      33.370  53.320  49.360  1.00  0.00           C
ATOM   4633  HE1 MET B   6      32.780  53.770  48.540  1.00  0.00           H
ATOM   4634  HE2 MET B   6      34.350  53.850  49.320  1.00  0.00           H
ATOM   4635  HE3 MET B   6      32.950  53.540  50.370  1.00  0.00           H
ATOM   4636  C   MET B   6      38.280  52.190  48.900  1.00  0.00           C
ATOM   4637  O   MET B   6      39.260  51.570  49.330  1.00  0.00           O
ATOM   4638  N   SER B   7      38.290  53.440  48.390  1.00  0.00           N
ATOM   4639  HN  SER B   7      37.460  53.780  47.970  1.00  0.00           H
ATOM   4640  CA  SER B   7      39.400  54.320  48.410  1.00  0.00           C
ATOM   4641  HA  SER B   7      40.220  53.960  49.020  1.00  0.00           H
ATOM   4642  CB  SER B   7      40.030  54.650  47.020  1.00  0.00           C
ATOM   4643  HB1 SER B   7      40.730  55.510  47.010  1.00  0.00           H
ATOM   4644  HB2 SER B   7      39.170  54.990  46.400  1.00  0.00           H
ATOM   4645  OG  SER B   7      40.560  53.500  46.340  1.00  0.00           O
ATOM   4646  HG1 SER B   7      41.180  53.020  46.890  1.00  0.00           H
ATOM   4647  C   SER B   7      38.950  55.610  48.940  1.00  0.00           C
ATOM   4648  O   SER B   7      37.840  56.060  48.680  1.00  0.00           O
ATOM   4649  N   HSD B   8      39.840  56.190  49.700  1.00  0.00           N
ATOM   4650  HN  HSD B   8      40.760  55.790  49.760  1.00  0.00           H
ATOM   4651  CA  HSD B   8      39.600  57.550  50.190  1.00  0.00           C
ATOM   4652  HA  HSD B   8      38.710  57.680  50.780  1.00  0.00           H
ATOM   4653  CB  HSD B   8      40.780  57.940  51.180  1.00  0.00           C
ATOM   4654  HB1 HSD B   8      40.600  58.890  51.730  1.00  0.00           H
ATOM   4655  HB2 HSD B   8      41.770  57.960  50.660  1.00  0.00           H
ATOM   4656  ND1 HSD B   8      40.250  56.570  53.200  1.00  0.00           N
ATOM   4657  HD1 HSD B   8      39.410  57.050  53.450  1.00  0.00           H
ATOM   4658  CG  HSD B   8      41.090  56.870  52.140  1.00  0.00           C
ATOM   4659  CE1 HSD B   8      40.960  55.690  54.020  1.00  0.00           C
ATOM   4660  HE1 HSD B   8      40.610  55.590  55.040  1.00  0.00           H
ATOM   4661  NE2 HSD B   8      42.110  55.330  53.460  1.00  0.00           N
ATOM   4662  CD2 HSD B   8      42.240  56.090  52.310  1.00  0.00           C
ATOM   4663  HD2 HSD B   8      43.130  56.120  51.690  1.00  0.00           H
ATOM   4664  C   HSD B   8      39.630  58.500  49.030  1.00  0.00           C
ATOM   4665  O   HSD B   8      40.490  58.390  48.220  1.00  0.00           O
ATOM   4666  N   PRO B   9      38.720  59.510  48.970  1.00  0.00           N
ATOM   4667  CD  PRO B   9      37.520  59.570  49.840  1.00  0.00           C
ATOM   4668  HD1 PRO B   9      37.850  60.040  50.780  1.00  0.00           H
ATOM   4669  HD2 PRO B   9      37.020  58.580  49.970  1.00  0.00           H
ATOM   4670  CA  PRO B   9      38.600  60.450  47.880  1.00  0.00           C
ATOM   4671  HA  PRO B   9      38.270  59.980  46.960  1.00  0.00           H
ATOM   4672  CB  PRO B   9      37.530  61.400  48.470  1.00  0.00           C
ATOM   4673  HB1 PRO B   9      36.990  61.910  47.640  1.00  0.00           H
ATOM   4674  HB2 PRO B   9      37.890  62.110  49.240  1.00  0.00           H
ATOM   4675  CG  PRO B   9      36.550  60.560  49.200  1.00  0.00           C
ATOM   4676  HG1 PRO B   9      35.930  61.140  49.910  1.00  0.00           H
ATOM   4677  HG2 PRO B   9      35.920  60.000  48.490  1.00  0.00           H
ATOM   4678  C   PRO B   9      39.900  61.200  47.570  1.00  0.00           C
ATOM   4679  O   PRO B   9      40.520  61.680  48.580  1.00  0.00           O
ATOM   4680  N   SER B  10      40.300  61.170  46.340  1.00  0.00           N
ATOM   4681  HN  SER B  10      39.870  60.660  45.600  1.00  0.00           H
ATOM   4682  CA  SER B  10      41.560  61.690  45.840  1.00  0.00           C
ATOM   4683  HA  SER B  10      42.390  61.480  46.490  1.00  0.00           H
ATOM   4684  CB  SER B  10      41.970  60.940  44.550  1.00  0.00           C
ATOM   4685  HB1 SER B  10      41.990  59.860  44.780  1.00  0.00           H
ATOM   4686  HB2 SER B  10      42.940  61.240  44.110  1.00  0.00           H
ATOM   4687  OG  SER B  10      40.860  61.000  43.550  1.00  0.00           O
ATOM   4688  HG1 SER B  10      40.930  61.810  43.040  1.00  0.00           H
ATOM   4689  C   SER B  10      41.640  63.080  45.470  1.00  0.00           C
ATOM   4690  O   SER B  10      42.690  63.540  45.150  1.00  0.00           O
ATOM   4691  N   GLY B  11      40.560  63.930  45.570  1.00  0.00           N
ATOM   4692  HN  GLY B  11      39.670  63.760  45.990  1.00  0.00           H
ATOM   4693  CA  GLY B  11      40.530  65.310  44.940  1.00  0.00           C
ATOM   4694  HA1 GLY B  11      39.560  65.730  45.180  1.00  0.00           H
ATOM   4695  HA2 GLY B  11      40.670  65.200  43.880  1.00  0.00           H
ATOM   4696  C   GLY B  11      41.490  66.220  45.530  1.00  0.00           C
ATOM   4697  O   GLY B  11      42.140  67.010  44.870  1.00  0.00           O
ATOM   4698  N   ASP B  12      41.680  66.160  46.900  1.00  0.00           N
ATOM   4699  HN  ASP B  12      41.120  65.490  47.390  1.00  0.00           H
ATOM   4700  CA  ASP B  12      42.710  66.800  47.660  1.00  0.00           C
ATOM   4701  HA  ASP B  12      42.600  67.860  47.490  1.00  0.00           H
ATOM   4702  CB  ASP B  12      42.680  66.420  49.180  1.00  0.00           C
ATOM   4703  HB1 ASP B  12      43.560  66.960  49.580  1.00  0.00           H
ATOM   4704  HB2 ASP B  12      42.780  65.340  49.390  1.00  0.00           H
ATOM   4705  CG  ASP B  12      41.480  66.900  49.840  1.00  0.00           C
ATOM   4706  OD1 ASP B  12      41.480  67.050  51.080  1.00  0.00           O
ATOM   4707  OD2 ASP B  12      40.430  67.120  49.180  1.00  0.00           O
ATOM   4708  C   ASP B  12      44.090  66.460  47.280  1.00  0.00           C
ATOM   4709  O   ASP B  12      45.000  67.290  47.250  1.00  0.00           O
ATOM   4710  N   VAL B  13      44.350  65.250  47.070  1.00  0.00           N
ATOM   4711  HN  VAL B  13      43.580  64.630  47.150  1.00  0.00           H
ATOM   4712  CA  VAL B  13      45.630  64.720  46.520  1.00  0.00           C
ATOM   4713  HA  VAL B  13      46.430  65.160  47.110  1.00  0.00           H
ATOM   4714  CB  VAL B  13      45.720  63.260  46.710  1.00  0.00           C
ATOM   4715  HB  VAL B  13      45.030  62.740  46.000  1.00  0.00           H
ATOM   4716  CG1 VAL B  13      47.230  62.860  46.420  1.00  0.00           C
ATOM   4717 1HG1 VAL B  13      47.390  62.890  45.320  1.00  0.00           H
ATOM   4718 2HG1 VAL B  13      47.440  61.840  46.800  1.00  0.00           H
ATOM   4719 3HG1 VAL B  13      47.930  63.640  46.800  1.00  0.00           H
ATOM   4720  CG2 VAL B  13      45.410  62.860  48.230  1.00  0.00           C
ATOM   4721 1HG2 VAL B  13      44.370  63.090  48.520  1.00  0.00           H
ATOM   4722 2HG2 VAL B  13      46.140  63.270  48.960  1.00  0.00           H
ATOM   4723 3HG2 VAL B  13      45.410  61.750  48.240  1.00  0.00           H
ATOM   4724  C   VAL B  13      45.880  65.080  45.040  1.00  0.00           C
ATOM   4725  O   VAL B  13      47.020  65.380  44.610  1.00  0.00           O
ATOM   4726  N   GLU B  14      44.790  65.060  44.200  1.00  0.00           N
ATOM   4727  HN  GLU B  14      43.900  64.660  44.390  1.00  0.00           H
ATOM   4728  CA  GLU B  14      44.910  65.470  42.800  1.00  0.00           C
ATOM   4729  HA  GLU B  14      45.560  64.740  42.340  1.00  0.00           H
ATOM   4730  CB  GLU B  14      43.580  65.360  41.970  1.00  0.00           C
ATOM   4731  HB1 GLU B  14      43.660  65.910  41.010  1.00  0.00           H
ATOM   4732  HB2 GLU B  14      42.730  65.750  42.580  1.00  0.00           H
ATOM   4733  CG  GLU B  14      43.100  63.930  41.550  1.00  0.00           C
ATOM   4734  HG1 GLU B  14      43.190  63.120  42.310  1.00  0.00           H
ATOM   4735  HG2 GLU B  14      43.760  63.650  40.700  1.00  0.00           H
ATOM   4736  CD  GLU B  14      41.590  63.820  41.230  1.00  0.00           C
ATOM   4737  OE1 GLU B  14      40.790  63.430  42.120  1.00  0.00           O
ATOM   4738  OE2 GLU B  14      41.200  64.230  40.110  1.00  0.00           O
ATOM   4739  C   GLU B  14      45.400  66.790  42.580  1.00  0.00           C
ATOM   4740  O   GLU B  14      46.050  67.080  41.600  1.00  0.00           O
ATOM   4741  N   ALA B  15      45.120  67.830  43.530  1.00  0.00           N
ATOM   4742  HN  ALA B  15      44.570  67.650  44.350  1.00  0.00           H
ATOM   4743  CA  ALA B  15      45.710  69.210  43.420  1.00  0.00           C
ATOM   4744  HA  ALA B  15      45.660  69.510  42.390  1.00  0.00           H
ATOM   4745  CB  ALA B  15      44.930  70.240  44.280  1.00  0.00           C
ATOM   4746  HB1 ALA B  15      44.990  70.020  45.370  1.00  0.00           H
ATOM   4747  HB2 ALA B  15      43.890  70.460  43.940  1.00  0.00           H
ATOM   4748  HB3 ALA B  15      45.510  71.190  44.250  1.00  0.00           H
ATOM   4749  C   ALA B  15      47.230  69.200  43.720  1.00  0.00           C
ATOM   4750  O   ALA B  15      48.030  69.980  43.250  1.00  0.00           O
ATOM   4751  N   CYS B  16      47.770  68.380  44.670  1.00  0.00           N
ATOM   4752  HN  CYS B  16      47.260  67.580  44.980  1.00  0.00           H
ATOM   4753  CA  CYS B  16      49.110  68.520  45.190  1.00  0.00           C
ATOM   4754  HA  CYS B  16      49.300  69.560  45.390  1.00  0.00           H
ATOM   4755  CB  CYS B  16      49.120  67.850  46.560  1.00  0.00           C
ATOM   4756  HB1 CYS B  16      50.130  68.000  47.010  1.00  0.00           H
ATOM   4757  HB2 CYS B  16      49.050  66.750  46.430  1.00  0.00           H
ATOM   4758  SG  CYS B  16      47.820  68.370  47.700  1.00  0.00           S
ATOM   4759  HG1 CYS B  16      46.900  67.690  47.030  1.00  0.00           H
ATOM   4760  C   CYS B  16      50.230  67.920  44.260  1.00  0.00           C
ATOM   4761  O   CYS B  16      51.390  68.270  44.420  1.00  0.00           O
ATOM   4762  N   MET B  17      49.800  67.070  43.290  1.00  0.00           N
ATOM   4763  HN  MET B  17      48.850  66.800  43.170  1.00  0.00           H
ATOM   4764  CA  MET B  17      50.760  66.470  42.390  1.00  0.00           C
ATOM   4765  HA  MET B  17      51.520  66.010  43.010  1.00  0.00           H
ATOM   4766  CB  MET B  17      50.030  65.250  41.640  1.00  0.00           C
ATOM   4767  HB1 MET B  17      50.560  64.840  40.760  1.00  0.00           H
ATOM   4768  HB2 MET B  17      49.050  65.680  41.330  1.00  0.00           H
ATOM   4769  CG  MET B  17      49.550  64.090  42.480  1.00  0.00           C
ATOM   4770  HG1 MET B  17      49.150  63.310  41.800  1.00  0.00           H
ATOM   4771  HG2 MET B  17      48.640  64.350  43.060  1.00  0.00           H
ATOM   4772  SD  MET B  17      50.690  63.540  43.720  1.00  0.00           S
ATOM   4773  CE  MET B  17      52.270  63.180  42.820  1.00  0.00           C
ATOM   4774  HE1 MET B  17      52.180  62.310  42.140  1.00  0.00           H
ATOM   4775  HE2 MET B  17      52.990  63.160  43.660  1.00  0.00           H
ATOM   4776  HE3 MET B  17      52.580  63.920  42.050  1.00  0.00           H
ATOM   4777  C   MET B  17      51.480  67.450  41.490  1.00  0.00           C
ATOM   4778  O   MET B  17      50.820  68.400  40.980  1.00  0.00           O
ATOM   4779  N   VAL B  18      52.820  67.270  41.220  1.00  0.00           N
ATOM   4780  HN  VAL B  18      53.340  66.610  41.760  1.00  0.00           H
ATOM   4781  CA  VAL B  18      53.630  68.060  40.310  1.00  0.00           C
ATOM   4782  HA  VAL B  18      52.990  68.510  39.560  1.00  0.00           H
ATOM   4783  CB  VAL B  18      54.620  69.040  40.960  1.00  0.00           C
ATOM   4784  HB  VAL B  18      55.250  69.530  40.190  1.00  0.00           H
ATOM   4785  CG1 VAL B  18      53.860  70.020  41.860  1.00  0.00           C
ATOM   4786 1HG1 VAL B  18      54.610  70.760  42.210  1.00  0.00           H
ATOM   4787 2HG1 VAL B  18      53.260  69.570  42.680  1.00  0.00           H
ATOM   4788 3HG1 VAL B  18      53.230  70.700  41.250  1.00  0.00           H
ATOM   4789  CG2 VAL B  18      55.670  68.340  41.870  1.00  0.00           C
ATOM   4790 1HG2 VAL B  18      55.110  68.110  42.810  1.00  0.00           H
ATOM   4791 2HG2 VAL B  18      56.410  69.120  42.170  1.00  0.00           H
ATOM   4792 3HG2 VAL B  18      56.200  67.430  41.530  1.00  0.00           H
ATOM   4793  C   VAL B  18      54.440  67.010  39.440  1.00  0.00           C
ATOM   4794  O   VAL B  18      54.440  65.800  39.600  1.00  0.00           O
ATOM   4795  N   GLN B  19      55.110  67.590  38.450  1.00  0.00           N
ATOM   4796  HN  GLN B  19      54.950  68.540  38.210  1.00  0.00           H
ATOM   4797  CA  GLN B  19      55.980  66.890  37.590  1.00  0.00           C
ATOM   4798  HA  GLN B  19      56.120  65.860  37.880  1.00  0.00           H
ATOM   4799  CB  GLN B  19      55.610  67.100  36.070  1.00  0.00           C
ATOM   4800  HB1 GLN B  19      55.390  68.170  35.900  1.00  0.00           H
ATOM   4801  HB2 GLN B  19      54.650  66.560  35.910  1.00  0.00           H
ATOM   4802  CG  GLN B  19      56.570  66.450  35.030  1.00  0.00           C
ATOM   4803  HG1 GLN B  19      56.720  65.360  35.170  1.00  0.00           H
ATOM   4804  HG2 GLN B  19      57.560  66.910  35.200  1.00  0.00           H
ATOM   4805  CD  GLN B  19      56.110  66.600  33.610  1.00  0.00           C
ATOM   4806  OE1 GLN B  19      56.760  66.180  32.610  1.00  0.00           O
ATOM   4807  NE2 GLN B  19      54.960  67.340  33.410  1.00  0.00           N
ATOM   4808 1HE2 GLN B  19      54.320  67.550  34.150  1.00  0.00           H
ATOM   4809 2HE2 GLN B  19      54.700  67.510  32.460  1.00  0.00           H
ATOM   4810  C   GLN B  19      57.260  67.590  37.680  1.00  0.00           C
ATOM   4811  O   GLN B  19      57.280  68.760  37.360  1.00  0.00           O
ATOM   4812  N   VAL B  20      58.390  66.950  38.140  1.00  0.00           N
ATOM   4813  HN  VAL B  20      58.340  65.950  38.170  1.00  0.00           H
ATOM   4814  CA  VAL B  20      59.700  67.420  38.340  1.00  0.00           C
ATOM   4815  HA  VAL B  20      59.650  68.490  38.210  1.00  0.00           H
ATOM   4816  CB  VAL B  20      60.270  67.140  39.640  1.00  0.00           C
ATOM   4817  HB  VAL B  20      60.300  66.050  39.840  1.00  0.00           H
ATOM   4818  CG1 VAL B  20      61.640  67.660  39.910  1.00  0.00           C
ATOM   4819 1HG1 VAL B  20      62.500  67.270  39.320  1.00  0.00           H
ATOM   4820 2HG1 VAL B  20      61.950  67.510  40.970  1.00  0.00           H
ATOM   4821 3HG1 VAL B  20      61.750  68.770  39.830  1.00  0.00           H
ATOM   4822  CG2 VAL B  20      59.330  67.510  40.820  1.00  0.00           C
ATOM   4823 1HG2 VAL B  20      58.970  68.560  40.820  1.00  0.00           H
ATOM   4824 2HG2 VAL B  20      59.720  67.320  41.850  1.00  0.00           H
ATOM   4825 3HG2 VAL B  20      58.400  66.910  40.940  1.00  0.00           H
ATOM   4826  C   VAL B  20      60.610  66.940  37.250  1.00  0.00           C
ATOM   4827  O   VAL B  20      60.460  65.860  36.760  1.00  0.00           O
ATOM   4828  N   THR B  21      61.550  67.760  36.750  1.00  0.00           N
ATOM   4829  HN  THR B  21      61.590  68.750  36.900  1.00  0.00           H
ATOM   4830  CA  THR B  21      62.590  67.280  35.810  1.00  0.00           C
ATOM   4831  HA  THR B  21      62.910  66.290  36.120  1.00  0.00           H
ATOM   4832  CB  THR B  21      62.150  67.360  34.350  1.00  0.00           C
ATOM   4833  HB  THR B  21      61.240  66.750  34.210  1.00  0.00           H
ATOM   4834  OG1 THR B  21      62.980  66.720  33.360  1.00  0.00           O
ATOM   4835  HG1 THR B  21      63.060  65.790  33.580  1.00  0.00           H
ATOM   4836  CG2 THR B  21      61.770  68.850  33.960  1.00  0.00           C
ATOM   4837 1HG2 THR B  21      61.180  68.790  33.020  1.00  0.00           H
ATOM   4838 2HG2 THR B  21      62.730  69.410  33.900  1.00  0.00           H
ATOM   4839 3HG2 THR B  21      61.110  69.420  34.650  1.00  0.00           H
ATOM   4840  C   THR B  21      63.870  68.100  35.980  1.00  0.00           C
ATOM   4841  O   THR B  21      63.850  69.180  36.550  1.00  0.00           O
ATOM   4842  N   CYS B  22      65.020  67.530  35.530  1.00  0.00           N
ATOM   4843  HN  CYS B  22      64.890  66.620  35.150  1.00  0.00           H
ATOM   4844  CA  CYS B  22      66.270  68.300  35.520  1.00  0.00           C
ATOM   4845  HA  CYS B  22      66.170  69.200  36.100  1.00  0.00           H
ATOM   4846  CB  CYS B  22      67.390  67.530  36.180  1.00  0.00           C
ATOM   4847  HB1 CYS B  22      68.340  68.100  36.090  1.00  0.00           H
ATOM   4848  HB2 CYS B  22      67.730  66.680  35.540  1.00  0.00           H
ATOM   4849  SG  CYS B  22      67.100  66.940  37.860  1.00  0.00           S
ATOM   4850  HG1 CYS B  22      66.640  65.790  37.390  1.00  0.00           H
ATOM   4851  C   CYS B  22      66.660  68.630  34.060  1.00  0.00           C
ATOM   4852  O   CYS B  22      67.780  69.100  33.840  1.00  0.00           O
ATOM   4853  N   GLY B  23      65.840  68.270  33.100  1.00  0.00           N
ATOM   4854  HN  GLY B  23      64.870  68.130  33.300  1.00  0.00           H
ATOM   4855  CA  GLY B  23      66.290  68.520  31.710  1.00  0.00           C
ATOM   4856  HA1 GLY B  23      67.320  68.240  31.580  1.00  0.00           H
ATOM   4857  HA2 GLY B  23      66.020  69.510  31.400  1.00  0.00           H
ATOM   4858  C   GLY B  23      65.570  67.560  30.830  1.00  0.00           C
ATOM   4859  O   GLY B  23      64.870  67.930  29.940  1.00  0.00           O
ATOM   4860  N   SER B  24      65.760  66.270  31.150  1.00  0.00           N
ATOM   4861  HN  SER B  24      66.470  66.050  31.820  1.00  0.00           H
ATOM   4862  CA  SER B  24      65.200  65.120  30.400  1.00  0.00           C
ATOM   4863  HA  SER B  24      64.330  65.420  29.830  1.00  0.00           H
ATOM   4864  CB  SER B  24      66.130  64.460  29.400  1.00  0.00           C
ATOM   4865  HB1 SER B  24      67.100  64.240  29.900  1.00  0.00           H
ATOM   4866  HB2 SER B  24      66.400  65.130  28.560  1.00  0.00           H
ATOM   4867  OG  SER B  24      65.620  63.210  28.750  1.00  0.00           O
ATOM   4868  HG1 SER B  24      64.810  63.560  28.390  1.00  0.00           H
ATOM   4869  C   SER B  24      64.520  64.110  31.410  1.00  0.00           C
ATOM   4870  O   SER B  24      63.420  63.610  31.190  1.00  0.00           O
ATOM   4871  N   MET B  25      65.240  63.880  32.570  1.00  0.00           N
ATOM   4872  HN  MET B  25      66.150  64.260  32.730  1.00  0.00           H
ATOM   4873  CA  MET B  25      64.850  62.950  33.640  1.00  0.00           C
ATOM   4874  HA  MET B  25      64.590  61.970  33.260  1.00  0.00           H
ATOM   4875  CB  MET B  25      65.890  62.720  34.790  1.00  0.00           C
ATOM   4876  HB1 MET B  25      65.470  62.100  35.610  1.00  0.00           H
ATOM   4877  HB2 MET B  25      66.150  63.700  35.240  1.00  0.00           H
ATOM   4878  CG  MET B  25      67.230  62.050  34.300  1.00  0.00           C
ATOM   4879  HG1 MET B  25      68.110  62.340  34.920  1.00  0.00           H
ATOM   4880  HG2 MET B  25      67.370  62.500  33.290  1.00  0.00           H
ATOM   4881  SD  MET B  25      67.080  60.280  34.150  1.00  0.00           S
ATOM   4882  CE  MET B  25      66.990  59.840  35.930  1.00  0.00           C
ATOM   4883  HE1 MET B  25      67.030  58.730  36.000  1.00  0.00           H
ATOM   4884  HE2 MET B  25      66.170  60.400  36.410  1.00  0.00           H
ATOM   4885  HE3 MET B  25      67.950  60.190  36.380  1.00  0.00           H
ATOM   4886  C   MET B  25      63.580  63.380  34.300  1.00  0.00           C
ATOM   4887  O   MET B  25      63.520  64.450  34.850  1.00  0.00           O
ATOM   4888  N   THR B  26      62.510  62.660  34.110  1.00  0.00           N
ATOM   4889  HN  THR B  26      62.650  61.800  33.620  1.00  0.00           H
ATOM   4890  CA  THR B  26      61.130  63.080  34.330  1.00  0.00           C
ATOM   4891  HA  THR B  26      61.100  64.150  34.500  1.00  0.00           H
ATOM   4892  CB  THR B  26      60.210  62.960  33.130  1.00  0.00           C
ATOM   4893  HB  THR B  26      60.240  61.910  32.790  1.00  0.00           H
ATOM   4894  OG1 THR B  26      60.610  63.990  32.180  1.00  0.00           O
ATOM   4895  HG1 THR B  26      61.420  63.600  31.850  1.00  0.00           H
ATOM   4896  CG2 THR B  26      58.770  63.370  33.540  1.00  0.00           C
ATOM   4897 1HG2 THR B  26      58.230  62.490  33.950  1.00  0.00           H
ATOM   4898 2HG2 THR B  26      58.310  63.720  32.590  1.00  0.00           H
ATOM   4899 3HG2 THR B  26      58.840  64.140  34.340  1.00  0.00           H
ATOM   4900  C   THR B  26      60.420  62.280  35.430  1.00  0.00           C
ATOM   4901  O   THR B  26      60.240  61.040  35.300  1.00  0.00           O
ATOM   4902  N   LEU B  27      60.000  62.920  36.560  1.00  0.00           N
ATOM   4903  HN  LEU B  27      60.020  63.910  36.450  1.00  0.00           H
ATOM   4904  CA  LEU B  27      59.300  62.200  37.630  1.00  0.00           C
ATOM   4905  HA  LEU B  27      58.720  61.490  37.060  1.00  0.00           H
ATOM   4906  CB  LEU B  27      60.210  61.390  38.550  1.00  0.00           C
ATOM   4907  HB1 LEU B  27      60.560  60.540  37.930  1.00  0.00           H
ATOM   4908  HB2 LEU B  27      59.690  61.130  39.500  1.00  0.00           H
ATOM   4909  CG  LEU B  27      61.560  61.920  39.080  1.00  0.00           C
ATOM   4910  HG  LEU B  27      62.210  62.150  38.210  1.00  0.00           H
ATOM   4911  CD1 LEU B  27      61.270  63.100  39.960  1.00  0.00           C
ATOM   4912 1HD1 LEU B  27      60.830  62.770  40.930  1.00  0.00           H
ATOM   4913 2HD1 LEU B  27      60.590  63.850  39.510  1.00  0.00           H
ATOM   4914 3HD1 LEU B  27      62.260  63.570  40.140  1.00  0.00           H
ATOM   4915  CD2 LEU B  27      62.360  60.750  39.780  1.00  0.00           C
ATOM   4916 1HD2 LEU B  27      61.900  60.560  40.780  1.00  0.00           H
ATOM   4917 2HD2 LEU B  27      63.410  61.080  39.950  1.00  0.00           H
ATOM   4918 3HD2 LEU B  27      62.310  59.850  39.120  1.00  0.00           H
ATOM   4919  C   LEU B  27      58.220  63.030  38.340  1.00  0.00           C
ATOM   4920  O   LEU B  27      57.950  64.130  37.910  1.00  0.00           O
ATOM   4921  N   ASN B  28      57.480  62.420  39.340  1.00  0.00           N
ATOM   4922  HN  ASN B  28      57.690  61.530  39.730  1.00  0.00           H
ATOM   4923  CA  ASN B  28      56.280  63.050  39.980  1.00  0.00           C
ATOM   4924  HA  ASN B  28      55.870  63.860  39.400  1.00  0.00           H
ATOM   4925  CB  ASN B  28      55.040  62.170  40.300  1.00  0.00           C
ATOM   4926  HB1 ASN B  28      54.190  62.740  40.730  1.00  0.00           H
ATOM   4927  HB2 ASN B  28      55.210  61.320  41.010  1.00  0.00           H
ATOM   4928  CG  ASN B  28      54.460  61.510  39.010  1.00  0.00           C
ATOM   4929  OD1 ASN B  28      53.490  62.080  38.450  1.00  0.00           O
ATOM   4930  ND2 ASN B  28      55.120  60.450  38.430  1.00  0.00           N
ATOM   4931 1HD2 ASN B  28      54.940  60.190  37.480  1.00  0.00           H
ATOM   4932 2HD2 ASN B  28      55.990  60.150  38.800  1.00  0.00           H
ATOM   4933  C   ASN B  28      56.730  63.640  41.300  1.00  0.00           C
ATOM   4934  O   ASN B  28      57.740  63.150  41.830  1.00  0.00           O
ATOM   4935  N   GLY B  29      56.080  64.610  41.920  1.00  0.00           N
ATOM   4936  HN  GLY B  29      55.320  65.040  41.440  1.00  0.00           H
ATOM   4937  CA  GLY B  29      56.310  64.870  43.370  1.00  0.00           C
ATOM   4938  HA1 GLY B  29      56.940  65.740  43.490  1.00  0.00           H
ATOM   4939  HA2 GLY B  29      56.630  63.940  43.810  1.00  0.00           H
ATOM   4940  C   GLY B  29      55.060  65.310  44.080  1.00  0.00           C
ATOM   4941  O   GLY B  29      54.080  65.510  43.400  1.00  0.00           O
ATOM   4942  N   LEU B  30      55.110  65.590  45.400  1.00  0.00           N
ATOM   4943  HN  LEU B  30      55.980  65.430  45.860  1.00  0.00           H
ATOM   4944  CA  LEU B  30      54.060  66.210  46.120  1.00  0.00           C
ATOM   4945  HA  LEU B  30      53.120  66.160  45.600  1.00  0.00           H
ATOM   4946  CB  LEU B  30      53.770  65.400  47.400  1.00  0.00           C
ATOM   4947  HB1 LEU B  30      54.710  65.460  47.990  1.00  0.00           H
ATOM   4948  HB2 LEU B  30      53.550  64.350  47.130  1.00  0.00           H
ATOM   4949  CG  LEU B  30      52.810  65.890  48.410  1.00  0.00           C
ATOM   4950  HG  LEU B  30      52.880  66.990  48.530  1.00  0.00           H
ATOM   4951  CD1 LEU B  30      51.370  65.640  47.800  1.00  0.00           C
ATOM   4952 1HD1 LEU B  30      51.200  66.320  46.940  1.00  0.00           H
ATOM   4953 2HD1 LEU B  30      50.660  66.060  48.550  1.00  0.00           H
ATOM   4954 3HD1 LEU B  30      51.200  64.560  47.610  1.00  0.00           H
ATOM   4955  CD2 LEU B  30      52.970  65.190  49.800  1.00  0.00           C
ATOM   4956 1HD2 LEU B  30      52.250  65.580  50.550  1.00  0.00           H
ATOM   4957 2HD2 LEU B  30      54.010  65.290  50.180  1.00  0.00           H
ATOM   4958 3HD2 LEU B  30      52.790  64.120  49.570  1.00  0.00           H
ATOM   4959  C   LEU B  30      54.490  67.620  46.470  1.00  0.00           C
ATOM   4960  O   LEU B  30      55.650  67.800  46.770  1.00  0.00           O
ATOM   4961  N   TRP B  31      53.590  68.510  46.310  1.00  0.00           N
ATOM   4962  HN  TRP B  31      52.750  68.320  45.810  1.00  0.00           H
ATOM   4963  CA  TRP B  31      53.790  69.920  46.570  1.00  0.00           C
ATOM   4964  HA  TRP B  31      54.790  70.040  46.970  1.00  0.00           H
ATOM   4965  CB  TRP B  31      53.740  70.730  45.200  1.00  0.00           C
ATOM   4966  HB1 TRP B  31      52.870  70.240  44.730  1.00  0.00           H
ATOM   4967  HB2 TRP B  31      54.650  70.410  44.660  1.00  0.00           H
ATOM   4968  CG  TRP B  31      53.620  72.260  45.220  1.00  0.00           C
ATOM   4969  CD1 TRP B  31      54.280  73.040  46.140  1.00  0.00           C
ATOM   4970  HD1 TRP B  31      55.000  72.680  46.860  1.00  0.00           H
ATOM   4971  NE1 TRP B  31      53.960  74.300  46.040  1.00  0.00           N
ATOM   4972  HE1 TRP B  31      54.270  75.020  46.620  1.00  0.00           H
ATOM   4973  CE2 TRP B  31      53.040  74.390  44.980  1.00  0.00           C
ATOM   4974  CD2 TRP B  31      52.750  73.160  44.450  1.00  0.00           C
ATOM   4975  CE3 TRP B  31      51.920  73.040  43.300  1.00  0.00           C
ATOM   4976  HE3 TRP B  31      51.830  72.100  42.780  1.00  0.00           H
ATOM   4977  CZ3 TRP B  31      51.190  74.210  42.910  1.00  0.00           C
ATOM   4978  HZ3 TRP B  31      50.530  74.120  42.060  1.00  0.00           H
ATOM   4979  CZ2 TRP B  31      52.510  75.580  44.420  1.00  0.00           C
ATOM   4980  HZ2 TRP B  31      52.670  76.550  44.860  1.00  0.00           H
ATOM   4981  CH2 TRP B  31      51.450  75.440  43.550  1.00  0.00           C
ATOM   4982  HH2 TRP B  31      51.030  76.370  43.180  1.00  0.00           H
ATOM   4983  C   TRP B  31      52.820  70.490  47.520  1.00  0.00           C
ATOM   4984  O   TRP B  31      51.630  70.410  47.350  1.00  0.00           O
ATOM   4985  N   LEU B  32      53.350  71.000  48.550  1.00  0.00           N
ATOM   4986  HN  LEU B  32      54.330  70.920  48.670  1.00  0.00           H
ATOM   4987  CA  LEU B  32      52.570  71.580  49.630  1.00  0.00           C
ATOM   4988  HA  LEU B  32      51.550  71.810  49.340  1.00  0.00           H
ATOM   4989  CB  LEU B  32      52.450  70.650  50.890  1.00  0.00           C
ATOM   4990  HB1 LEU B  32      51.770  71.130  51.630  1.00  0.00           H
ATOM   4991  HB2 LEU B  32      53.440  70.610  51.380  1.00  0.00           H
ATOM   4992  CG  LEU B  32      51.840  69.310  50.700  1.00  0.00           C
ATOM   4993  HG  LEU B  32      52.460  68.650  50.060  1.00  0.00           H
ATOM   4994  CD1 LEU B  32      51.780  68.570  52.010  1.00  0.00           C
ATOM   4995 1HD1 LEU B  32      51.300  67.570  51.980  1.00  0.00           H
ATOM   4996 2HD1 LEU B  32      51.270  69.080  52.860  1.00  0.00           H
ATOM   4997 3HD1 LEU B  32      52.780  68.380  52.450  1.00  0.00           H
ATOM   4998  CD2 LEU B  32      50.440  69.260  50.050  1.00  0.00           C
ATOM   4999 1HD2 LEU B  32      50.440  69.380  48.940  1.00  0.00           H
ATOM   5000 2HD2 LEU B  32      49.770  70.070  50.420  1.00  0.00           H
ATOM   5001 3HD2 LEU B  32      49.980  68.300  50.370  1.00  0.00           H
ATOM   5002  C   LEU B  32      53.190  72.860  50.040  1.00  0.00           C
ATOM   5003  O   LEU B  32      54.430  73.000  50.290  1.00  0.00           O
ATOM   5004  N   ASP B  33      52.390  73.910  50.210  1.00  0.00           N
ATOM   5005  HN  ASP B  33      51.390  73.980  50.140  1.00  0.00           H
ATOM   5006  CA  ASP B  33      52.890  75.250  50.540  1.00  0.00           C
ATOM   5007  HA  ASP B  33      52.050  75.810  50.170  1.00  0.00           H
ATOM   5008  CB  ASP B  33      53.000  75.550  52.050  1.00  0.00           C
ATOM   5009  HB1 ASP B  33      53.490  76.540  52.140  1.00  0.00           H
ATOM   5010  HB2 ASP B  33      53.730  74.800  52.440  1.00  0.00           H
ATOM   5011  CG  ASP B  33      51.710  75.680  52.820  1.00  0.00           C
ATOM   5012  OD1 ASP B  33      51.720  75.440  54.050  1.00  0.00           O
ATOM   5013  OD2 ASP B  33      50.700  76.080  52.190  1.00  0.00           O
ATOM   5014  C   ASP B  33      54.100  75.660  49.620  1.00  0.00           C
ATOM   5015  O   ASP B  33      53.920  75.860  48.390  1.00  0.00           O
ATOM   5016  N   ASN B  34      55.350  75.820  50.100  1.00  0.00           N
ATOM   5017  HN  ASN B  34      55.490  75.610  51.070  1.00  0.00           H
ATOM   5018  CA  ASN B  34      56.500  76.270  49.300  1.00  0.00           C
ATOM   5019  HA  ASN B  34      56.070  76.620  48.370  1.00  0.00           H
ATOM   5020  CB  ASN B  34      57.190  77.410  49.920  1.00  0.00           C
ATOM   5021  HB1 ASN B  34      58.100  77.730  49.370  1.00  0.00           H
ATOM   5022  HB2 ASN B  34      57.440  77.070  50.940  1.00  0.00           H
ATOM   5023  CG  ASN B  34      56.340  78.680  50.140  1.00  0.00           C
ATOM   5024  OD1 ASN B  34      55.650  78.790  51.190  1.00  0.00           O
ATOM   5025  ND2 ASN B  34      56.470  79.650  49.220  1.00  0.00           N
ATOM   5026 1HD2 ASN B  34      56.100  80.570  49.330  1.00  0.00           H
ATOM   5027 2HD2 ASN B  34      57.120  79.610  48.460  1.00  0.00           H
ATOM   5028  C   ASN B  34      57.450  75.090  49.030  1.00  0.00           C
ATOM   5029  O   ASN B  34      58.390  75.270  48.270  1.00  0.00           O
ATOM   5030  N   THR B  35      57.240  73.860  49.430  1.00  0.00           N
ATOM   5031  HN  THR B  35      56.370  73.630  49.860  1.00  0.00           H
ATOM   5032  CA  THR B  35      58.140  72.780  49.280  1.00  0.00           C
ATOM   5033  HA  THR B  35      59.060  73.080  48.810  1.00  0.00           H
ATOM   5034  CB  THR B  35      58.580  72.160  50.620  1.00  0.00           C
ATOM   5035  HB  THR B  35      57.680  71.760  51.130  1.00  0.00           H
ATOM   5036  OG1 THR B  35      59.180  73.130  51.410  1.00  0.00           O
ATOM   5037  HG1 THR B  35      58.490  73.790  51.520  1.00  0.00           H
ATOM   5038  CG2 THR B  35      59.660  71.030  50.480  1.00  0.00           C
ATOM   5039 1HG2 THR B  35      60.010  70.640  51.460  1.00  0.00           H
ATOM   5040 2HG2 THR B  35      60.590  71.430  50.030  1.00  0.00           H
ATOM   5041 3HG2 THR B  35      59.280  70.230  49.810  1.00  0.00           H
ATOM   5042  C   THR B  35      57.590  71.630  48.410  1.00  0.00           C
ATOM   5043  O   THR B  35      56.440  71.130  48.480  1.00  0.00           O
ATOM   5044  N   VAL B  36      58.460  71.070  47.490  1.00  0.00           N
ATOM   5045  HN  VAL B  36      59.420  71.320  47.410  1.00  0.00           H
ATOM   5046  CA  VAL B  36      58.230  69.920  46.670  1.00  0.00           C
ATOM   5047  HA  VAL B  36      57.180  69.690  46.700  1.00  0.00           H
ATOM   5048  CB  VAL B  36      58.520  70.070  45.210  1.00  0.00           C
ATOM   5049  HB  VAL B  36      59.540  70.500  45.210  1.00  0.00           H
ATOM   5050  CG1 VAL B  36      58.570  68.780  44.310  1.00  0.00           C
ATOM   5051 1HG1 VAL B  36      57.570  68.280  44.250  1.00  0.00           H
ATOM   5052 2HG1 VAL B  36      59.330  68.090  44.730  1.00  0.00           H
ATOM   5053 3HG1 VAL B  36      58.850  69.080  43.280  1.00  0.00           H
ATOM   5054  CG2 VAL B  36      57.690  71.210  44.600  1.00  0.00           C
ATOM   5055 1HG2 VAL B  36      56.610  71.090  44.820  1.00  0.00           H
ATOM   5056 2HG2 VAL B  36      57.870  71.390  43.520  1.00  0.00           H
ATOM   5057 3HG2 VAL B  36      57.840  72.200  45.080  1.00  0.00           H
ATOM   5058  C   VAL B  36      59.100  68.740  47.110  1.00  0.00           C
ATOM   5059  O   VAL B  36      60.330  68.930  47.150  1.00  0.00           O
ATOM   5060  N   TRP B  37      58.470  67.620  47.290  1.00  0.00           N
[truncated: 327,862 more chars]
