# Supplementary material for: Structural and functional characterization of NEMO cleavage by SARS-CoV-2 3CLpro
Source: Nat Commun. 2022 Sep 8;13:5285. doi: 10.1038/s41467-022-32922-9 (PMC9453703; doi:10.1038/s41467-022-32922-9)
Supplement: Supplementary file 4 — Supplementary Data 1 [file 41467_2022_32922_MOESM4_ESM.zip › supp_files/MDML_snapshots/MERS/mers_simB_152800.pdb]

REMARK    GENERATED BY TRJCONV
TITLE     Title t= 152800.00000 step= 38200000
REMARK    THIS IS A SIMULATION BOX
CRYST1  101.526  101.526  101.526  90.00  90.00  90.00 P 1           1
MODEL        1
ATOM      1  N   SER A   1      52.780  46.290  36.630  1.00  0.00           N
ATOM      2  HT1 SER A   1      53.330  45.720  37.310  1.00  0.00           H
ATOM      3  HT2 SER A   1      52.200  46.960  37.170  1.00  0.00           H
ATOM      4  HT3 SER A   1      53.360  46.790  35.930  1.00  0.00           H
ATOM      5  CA  SER A   1      51.870  45.470  35.810  1.00  0.00           C
ATOM      6  HA  SER A   1      51.250  46.140  35.210  1.00  0.00           H
ATOM      7  CB  SER A   1      52.560  44.490  34.790  1.00  0.00           C
ATOM      8  HB1 SER A   1      53.330  45.130  34.290  1.00  0.00           H
ATOM      9  HB2 SER A   1      51.890  44.130  33.980  1.00  0.00           H
ATOM     10  OG  SER A   1      53.160  43.380  35.410  1.00  0.00           O
ATOM     11  HG1 SER A   1      53.850  43.650  36.030  1.00  0.00           H
ATOM     12  C   SER A   1      50.780  44.760  36.650  1.00  0.00           C
ATOM     13  O   SER A   1      50.450  45.330  37.690  1.00  0.00           O
ATOM     14  N   GLY A   2      50.230  43.640  36.380  1.00  0.00           N
ATOM     15  HN  GLY A   2      50.580  43.010  35.690  1.00  0.00           H
ATOM     16  CA  GLY A   2      49.050  43.110  37.070  1.00  0.00           C
ATOM     17  HA1 GLY A   2      49.120  43.250  38.140  1.00  0.00           H
ATOM     18  HA2 GLY A   2      48.960  42.070  36.800  1.00  0.00           H
ATOM     19  C   GLY A   2      47.780  43.750  36.600  1.00  0.00           C
ATOM     20  O   GLY A   2      47.600  44.760  35.910  1.00  0.00           O
ATOM     21  N   LEU A   3      46.670  43.140  37.050  1.00  0.00           N
ATOM     22  HN  LEU A   3      46.800  42.340  37.630  1.00  0.00           H
ATOM     23  CA  LEU A   3      45.300  43.520  36.810  1.00  0.00           C
ATOM     24  HA  LEU A   3      45.240  44.520  36.390  1.00  0.00           H
ATOM     25  CB  LEU A   3      44.520  42.450  35.900  1.00  0.00           C
ATOM     26  HB1 LEU A   3      44.590  41.460  36.400  1.00  0.00           H
ATOM     27  HB2 LEU A   3      45.140  42.430  34.980  1.00  0.00           H
ATOM     28  CG  LEU A   3      43.140  42.770  35.470  1.00  0.00           C
ATOM     29  HG  LEU A   3      42.600  43.040  36.400  1.00  0.00           H
ATOM     30  CD1 LEU A   3      43.010  43.910  34.480  1.00  0.00           C
ATOM     31 1HD1 LEU A   3      43.440  43.750  33.470  1.00  0.00           H
ATOM     32 2HD1 LEU A   3      43.600  44.730  34.940  1.00  0.00           H
ATOM     33 3HD1 LEU A   3      41.980  44.340  34.520  1.00  0.00           H
ATOM     34  CD2 LEU A   3      42.410  41.590  34.880  1.00  0.00           C
ATOM     35 1HD2 LEU A   3      42.520  40.700  35.530  1.00  0.00           H
ATOM     36 2HD2 LEU A   3      42.840  41.280  33.900  1.00  0.00           H
ATOM     37 3HD2 LEU A   3      41.340  41.860  34.800  1.00  0.00           H
ATOM     38  C   LEU A   3      44.610  43.720  38.220  1.00  0.00           C
ATOM     39  O   LEU A   3      44.640  42.820  39.020  1.00  0.00           O
ATOM     40  N   VAL A   4      43.980  44.860  38.400  1.00  0.00           N
ATOM     41  HN  VAL A   4      43.970  45.550  37.690  1.00  0.00           H
ATOM     42  CA  VAL A   4      43.300  45.130  39.660  1.00  0.00           C
ATOM     43  HA  VAL A   4      42.990  44.230  40.170  1.00  0.00           H
ATOM     44  CB  VAL A   4      44.100  46.080  40.590  1.00  0.00           C
ATOM     45  HB  VAL A   4      45.190  45.920  40.420  1.00  0.00           H
ATOM     46  CG1 VAL A   4      43.950  47.650  40.260  1.00  0.00           C
ATOM     47 1HG1 VAL A   4      44.230  47.660  39.180  1.00  0.00           H
ATOM     48 2HG1 VAL A   4      44.690  48.240  40.830  1.00  0.00           H
ATOM     49 3HG1 VAL A   4      42.940  48.040  40.490  1.00  0.00           H
ATOM     50  CG2 VAL A   4      43.750  45.770  42.110  1.00  0.00           C
ATOM     51 1HG2 VAL A   4      43.620  44.670  42.220  1.00  0.00           H
ATOM     52 2HG2 VAL A   4      42.770  46.270  42.300  1.00  0.00           H
ATOM     53 3HG2 VAL A   4      44.480  46.120  42.880  1.00  0.00           H
ATOM     54  C   VAL A   4      42.000  45.830  39.270  1.00  0.00           C
ATOM     55  O   VAL A   4      41.840  46.200  38.130  1.00  0.00           O
ATOM     56  N   LYS A   5      41.050  46.050  40.140  1.00  0.00           N
ATOM     57  HN  LYS A   5      41.130  45.660  41.050  1.00  0.00           H
ATOM     58  CA  LYS A   5      39.870  46.890  39.850  1.00  0.00           C
ATOM     59  HA  LYS A   5      39.880  47.190  38.810  1.00  0.00           H
ATOM     60  CB  LYS A   5      38.550  46.330  40.220  1.00  0.00           C
ATOM     61  HB1 LYS A   5      37.710  47.020  40.040  1.00  0.00           H
ATOM     62  HB2 LYS A   5      38.520  46.140  41.320  1.00  0.00           H
ATOM     63  CG  LYS A   5      38.110  45.040  39.550  1.00  0.00           C
ATOM     64  HG1 LYS A   5      37.190  44.810  40.130  1.00  0.00           H
ATOM     65  HG2 LYS A   5      38.840  44.230  39.750  1.00  0.00           H
ATOM     66  CD  LYS A   5      37.660  45.130  38.060  1.00  0.00           C
ATOM     67  HD1 LYS A   5      37.370  44.230  37.480  1.00  0.00           H
ATOM     68  HD2 LYS A   5      38.410  45.610  37.390  1.00  0.00           H
ATOM     69  CE  LYS A   5      36.410  46.100  37.890  1.00  0.00           C
ATOM     70  HE1 LYS A   5      36.710  47.150  37.670  1.00  0.00           H
ATOM     71  HE2 LYS A   5      35.920  46.110  38.890  1.00  0.00           H
ATOM     72  NZ  LYS A   5      35.520  45.650  36.860  1.00  0.00           N
ATOM     73  HZ1 LYS A   5      34.600  46.110  37.000  1.00  0.00           H
ATOM     74  HZ2 LYS A   5      35.330  44.650  36.650  1.00  0.00           H
ATOM     75  HZ3 LYS A   5      35.750  45.850  35.870  1.00  0.00           H
ATOM     76  C   LYS A   5      40.100  48.100  40.660  1.00  0.00           C
ATOM     77  O   LYS A   5      40.520  48.010  41.820  1.00  0.00           O
ATOM     78  N   MET A   6      39.770  49.290  40.070  1.00  0.00           N
ATOM     79  HN  MET A   6      39.490  49.460  39.130  1.00  0.00           H
ATOM     80  CA  MET A   6      39.930  50.570  40.710  1.00  0.00           C
ATOM     81  HA  MET A   6      39.570  50.470  41.730  1.00  0.00           H
ATOM     82  CB  MET A   6      41.360  51.150  40.610  1.00  0.00           C
ATOM     83  HB1 MET A   6      41.880  50.360  41.200  1.00  0.00           H
ATOM     84  HB2 MET A   6      41.500  52.110  41.150  1.00  0.00           H
ATOM     85  CG  MET A   6      41.980  51.160  39.200  1.00  0.00           C
ATOM     86  HG1 MET A   6      41.200  51.590  38.530  1.00  0.00           H
ATOM     87  HG2 MET A   6      42.090  50.150  38.760  1.00  0.00           H
ATOM     88  SD  MET A   6      43.380  52.240  39.070  1.00  0.00           S
ATOM     89  CE  MET A   6      43.470  51.940  37.290  1.00  0.00           C
ATOM     90  HE1 MET A   6      43.880  50.930  37.110  1.00  0.00           H
ATOM     91  HE2 MET A   6      44.130  52.650  36.760  1.00  0.00           H
ATOM     92  HE3 MET A   6      42.470  52.080  36.820  1.00  0.00           H
ATOM     93  C   MET A   6      38.980  51.520  40.020  1.00  0.00           C
ATOM     94  O   MET A   6      38.580  51.330  38.880  1.00  0.00           O
ATOM     95  N   SER A   7      38.580  52.520  40.790  1.00  0.00           N
ATOM     96  HN  SER A   7      38.910  52.490  41.730  1.00  0.00           H
ATOM     97  CA  SER A   7      37.520  53.400  40.380  1.00  0.00           C
ATOM     98  HA  SER A   7      36.660  52.910  39.950  1.00  0.00           H
ATOM     99  CB  SER A   7      36.960  54.240  41.540  1.00  0.00           C
ATOM    100  HB1 SER A   7      36.190  54.960  41.190  1.00  0.00           H
ATOM    101  HB2 SER A   7      37.720  54.810  42.100  1.00  0.00           H
ATOM    102  OG  SER A   7      36.310  53.380  42.470  1.00  0.00           O
ATOM    103  HG1 SER A   7      35.900  54.010  43.070  1.00  0.00           H
ATOM    104  C   SER A   7      38.070  54.470  39.530  1.00  0.00           C
ATOM    105  O   SER A   7      39.190  54.950  39.750  1.00  0.00           O
ATOM    106  N   HSD A   8      37.330  54.960  38.490  1.00  0.00           N
ATOM    107  HN  HSD A   8      36.420  54.610  38.270  1.00  0.00           H
ATOM    108  CA  HSD A   8      37.480  56.280  37.990  1.00  0.00           C
ATOM    109  HA  HSD A   8      38.420  56.320  37.460  1.00  0.00           H
ATOM    110  CB  HSD A   8      36.260  56.620  37.050  1.00  0.00           C
ATOM    111  HB1 HSD A   8      36.290  57.670  36.690  1.00  0.00           H
ATOM    112  HB2 HSD A   8      35.220  56.570  37.430  1.00  0.00           H
ATOM    113  ND1 HSD A   8      37.280  55.400  35.030  1.00  0.00           N
ATOM    114  HD1 HSD A   8      38.170  55.840  34.930  1.00  0.00           H
ATOM    115  CG  HSD A   8      36.250  55.640  35.920  1.00  0.00           C
ATOM    116  CE1 HSD A   8      36.890  54.400  34.210  1.00  0.00           C
ATOM    117  HE1 HSD A   8      37.680  54.000  33.580  1.00  0.00           H
ATOM    118  NE2 HSD A   8      35.650  54.060  34.470  1.00  0.00           N
ATOM    119  CD2 HSD A   8      35.260  54.770  35.570  1.00  0.00           C
ATOM    120  HD2 HSD A   8      34.290  54.740  36.070  1.00  0.00           H
ATOM    121  C   HSD A   8      37.550  57.300  39.070  1.00  0.00           C
ATOM    122  O   HSD A   8      36.600  57.280  39.890  1.00  0.00           O
ATOM    123  N   PRO A   9      38.510  58.260  39.110  1.00  0.00           N
ATOM    124  CD  PRO A   9      39.590  58.430  38.140  1.00  0.00           C
ATOM    125  HD1 PRO A   9      39.210  58.950  37.230  1.00  0.00           H
ATOM    126  HD2 PRO A   9      40.120  57.490  37.890  1.00  0.00           H
ATOM    127  CA  PRO A   9      38.650  59.230  40.230  1.00  0.00           C
ATOM    128  HA  PRO A   9      38.980  58.680  41.100  1.00  0.00           H
ATOM    129  CB  PRO A   9      39.690  60.250  39.780  1.00  0.00           C
ATOM    130  HB1 PRO A   9      40.340  60.520  40.640  1.00  0.00           H
ATOM    131  HB2 PRO A   9      39.290  61.150  39.280  1.00  0.00           H
ATOM    132  CG  PRO A   9      40.580  59.390  38.840  1.00  0.00           C
ATOM    133  HG1 PRO A   9      40.990  60.060  38.050  1.00  0.00           H
ATOM    134  HG2 PRO A   9      41.340  58.820  39.420  1.00  0.00           H
ATOM    135  C   PRO A   9      37.430  60.030  40.610  1.00  0.00           C
ATOM    136  O   PRO A   9      36.570  60.400  39.760  1.00  0.00           O
ATOM    137  N   SER A  10      37.200  60.420  41.880  1.00  0.00           N
ATOM    138  HN  SER A  10      37.900  60.460  42.590  1.00  0.00           H
ATOM    139  CA  SER A  10      35.840  60.990  42.280  1.00  0.00           C
ATOM    140  HA  SER A  10      35.150  60.680  41.520  1.00  0.00           H
ATOM    141  CB  SER A  10      35.370  60.360  43.610  1.00  0.00           C
ATOM    142  HB1 SER A  10      34.960  59.350  43.410  1.00  0.00           H
ATOM    143  HB2 SER A  10      34.520  61.020  43.900  1.00  0.00           H
ATOM    144  OG  SER A  10      36.380  60.460  44.680  1.00  0.00           O
ATOM    145  HG1 SER A  10      36.400  61.360  45.010  1.00  0.00           H
ATOM    146  C   SER A  10      35.820  62.520  42.240  1.00  0.00           C
ATOM    147  O   SER A  10      34.780  63.110  42.320  1.00  0.00           O
ATOM    148  N   GLY A  11      36.870  63.290  42.160  1.00  0.00           N
ATOM    149  HN  GLY A  11      37.730  62.790  42.090  1.00  0.00           H
ATOM    150  CA  GLY A  11      36.920  64.700  42.580  1.00  0.00           C
ATOM    151  HA1 GLY A  11      37.920  65.050  42.380  1.00  0.00           H
ATOM    152  HA2 GLY A  11      36.660  64.790  43.630  1.00  0.00           H
ATOM    153  C   GLY A  11      36.010  65.610  41.710  1.00  0.00           C
ATOM    154  O   GLY A  11      35.390  66.550  42.220  1.00  0.00           O
ATOM    155  N   ASP A  12      35.930  65.330  40.400  1.00  0.00           N
ATOM    156  HN  ASP A  12      36.600  64.670  40.050  1.00  0.00           H
ATOM    157  CA  ASP A  12      35.050  66.040  39.530  1.00  0.00           C
ATOM    158  HA  ASP A  12      35.300  67.080  39.630  1.00  0.00           H
ATOM    159  CB  ASP A  12      35.350  65.660  38.010  1.00  0.00           C
ATOM    160  HB1 ASP A  12      34.600  65.980  37.260  1.00  0.00           H
ATOM    161  HB2 ASP A  12      35.240  64.560  37.890  1.00  0.00           H
ATOM    162  CG  ASP A  12      36.710  65.950  37.520  1.00  0.00           C
ATOM    163  OD1 ASP A  12      37.490  66.690  38.220  1.00  0.00           O
ATOM    164  OD2 ASP A  12      37.060  65.530  36.390  1.00  0.00           O
ATOM    165  C   ASP A  12      33.590  65.890  39.970  1.00  0.00           C
ATOM    166  O   ASP A  12      32.750  66.750  39.760  1.00  0.00           O
ATOM    167  N   VAL A  13      33.230  64.750  40.580  1.00  0.00           N
ATOM    168  HN  VAL A  13      33.870  64.010  40.710  1.00  0.00           H
ATOM    169  CA  VAL A  13      31.800  64.520  40.970  1.00  0.00           C
ATOM    170  HA  VAL A  13      31.110  65.110  40.400  1.00  0.00           H
ATOM    171  CB  VAL A  13      31.530  63.020  40.800  1.00  0.00           C
ATOM    172  HB  VAL A  13      32.090  62.370  41.510  1.00  0.00           H
ATOM    173  CG1 VAL A  13      30.060  62.780  41.050  1.00  0.00           C
ATOM    174 1HG1 VAL A  13      29.910  62.630  42.140  1.00  0.00           H
ATOM    175 2HG1 VAL A  13      29.530  61.900  40.640  1.00  0.00           H
ATOM    176 3HG1 VAL A  13      29.570  63.710  40.680  1.00  0.00           H
ATOM    177  CG2 VAL A  13      31.820  62.600  39.360  1.00  0.00           C
ATOM    178 1HG2 VAL A  13      31.360  63.330  38.660  1.00  0.00           H
ATOM    179 2HG2 VAL A  13      31.550  61.550  39.120  1.00  0.00           H
ATOM    180 3HG2 VAL A  13      32.900  62.700  39.130  1.00  0.00           H
ATOM    181  C   VAL A  13      31.600  64.910  42.420  1.00  0.00           C
ATOM    182  O   VAL A  13      30.520  65.380  42.910  1.00  0.00           O
ATOM    183  N   GLU A  14      32.640  64.960  43.180  1.00  0.00           N
ATOM    184  HN  GLU A  14      33.530  64.680  42.830  1.00  0.00           H
ATOM    185  CA  GLU A  14      32.690  65.380  44.650  1.00  0.00           C
ATOM    186  HA  GLU A  14      31.850  64.940  45.160  1.00  0.00           H
ATOM    187  CB  GLU A  14      34.080  65.190  45.290  1.00  0.00           C
ATOM    188  HB1 GLU A  14      34.130  65.930  46.120  1.00  0.00           H
ATOM    189  HB2 GLU A  14      34.820  65.550  44.550  1.00  0.00           H
ATOM    190  CG  GLU A  14      34.460  63.790  45.680  1.00  0.00           C
ATOM    191  HG1 GLU A  14      34.380  63.120  44.790  1.00  0.00           H
ATOM    192  HG2 GLU A  14      33.850  63.370  46.500  1.00  0.00           H
ATOM    193  CD  GLU A  14      35.910  63.750  46.150  1.00  0.00           C
ATOM    194  OE1 GLU A  14      36.430  64.400  47.110  1.00  0.00           O
ATOM    195  OE2 GLU A  14      36.600  62.870  45.540  1.00  0.00           O
ATOM    196  C   GLU A  14      32.350  66.840  44.800  1.00  0.00           C
ATOM    197  O   GLU A  14      31.710  67.330  45.760  1.00  0.00           O
ATOM    198  N   ALA A  15      32.700  67.640  43.760  1.00  0.00           N
ATOM    199  HN  ALA A  15      33.240  67.220  43.030  1.00  0.00           H
ATOM    200  CA  ALA A  15      32.460  69.050  43.710  1.00  0.00           C
ATOM    201  HA  ALA A  15      32.340  69.400  44.720  1.00  0.00           H
ATOM    202  CB  ALA A  15      33.510  69.610  42.740  1.00  0.00           C
ATOM    203  HB1 ALA A  15      33.360  70.710  42.670  1.00  0.00           H
ATOM    204  HB2 ALA A  15      33.440  69.150  41.730  1.00  0.00           H
ATOM    205  HB3 ALA A  15      34.550  69.520  43.120  1.00  0.00           H
ATOM    206  C   ALA A  15      31.100  69.240  43.110  1.00  0.00           C
ATOM    207  O   ALA A  15      30.730  70.340  42.770  1.00  0.00           O
ATOM    208  N   CYS A  16      30.390  68.150  42.850  1.00  0.00           N
ATOM    209  HN  CYS A  16      30.790  67.240  42.890  1.00  0.00           H
ATOM    210  CA  CYS A  16      29.080  68.220  42.380  1.00  0.00           C
ATOM    211  HA  CYS A  16      28.800  69.260  42.250  1.00  0.00           H
ATOM    212  CB  CYS A  16      28.870  67.650  41.010  1.00  0.00           C
ATOM    213  HB1 CYS A  16      27.840  67.680  40.600  1.00  0.00           H
ATOM    214  HB2 CYS A  16      29.260  66.610  41.000  1.00  0.00           H
ATOM    215  SG  CYS A  16      29.930  68.550  39.780  1.00  0.00           S
ATOM    216  HG1 CYS A  16      31.110  68.100  40.200  1.00  0.00           H
ATOM    217  C   CYS A  16      28.200  67.490  43.380  1.00  0.00           C
ATOM    218  O   CYS A  16      27.000  67.370  43.190  1.00  0.00           O
ATOM    219  N   MET A  17      28.710  67.090  44.540  1.00  0.00           N
ATOM    220  HN  MET A  17      29.690  67.140  44.710  1.00  0.00           H
ATOM    221  CA  MET A  17      27.960  66.690  45.720  1.00  0.00           C
ATOM    222  HA  MET A  17      27.090  66.180  45.360  1.00  0.00           H
ATOM    223  CB  MET A  17      28.710  65.720  46.630  1.00  0.00           C
ATOM    224  HB1 MET A  17      28.320  65.540  47.660  1.00  0.00           H
ATOM    225  HB2 MET A  17      29.740  66.070  46.850  1.00  0.00           H
ATOM    226  CG  MET A  17      28.900  64.390  45.840  1.00  0.00           C
ATOM    227  HG1 MET A  17      29.690  63.840  46.390  1.00  0.00           H
ATOM    228  HG2 MET A  17      29.390  64.660  44.890  1.00  0.00           H
ATOM    229  SD  MET A  17      27.280  63.530  45.520  1.00  0.00           S
ATOM    230  CE  MET A  17      27.990  62.140  44.590  1.00  0.00           C
ATOM    231  HE1 MET A  17      27.290  61.280  44.500  1.00  0.00           H
ATOM    232  HE2 MET A  17      28.860  61.630  45.040  1.00  0.00           H
ATOM    233  HE3 MET A  17      28.400  62.540  43.640  1.00  0.00           H
ATOM    234  C   MET A  17      27.410  67.850  46.490  1.00  0.00           C
ATOM    235  O   MET A  17      28.090  68.740  46.960  1.00  0.00           O
ATOM    236  N   VAL A  18      26.100  67.830  46.710  1.00  0.00           N
ATOM    237  HN  VAL A  18      25.500  67.100  46.370  1.00  0.00           H
ATOM    238  CA  VAL A  18      25.320  68.710  47.620  1.00  0.00           C
ATOM    239  HA  VAL A  18      26.150  69.180  48.130  1.00  0.00           H
ATOM    240  CB  VAL A  18      24.440  69.820  46.970  1.00  0.00           C
ATOM    241  HB  VAL A  18      23.990  70.580  47.640  1.00  0.00           H
ATOM    242  CG1 VAL A  18      25.370  70.630  45.990  1.00  0.00           C
ATOM    243 1HG1 VAL A  18      26.220  71.080  46.550  1.00  0.00           H
ATOM    244 2HG1 VAL A  18      24.850  71.590  45.760  1.00  0.00           H
ATOM    245 3HG1 VAL A  18      25.680  69.980  45.140  1.00  0.00           H
ATOM    246  CG2 VAL A  18      23.300  69.120  46.120  1.00  0.00           C
ATOM    247 1HG2 VAL A  18      22.510  69.840  45.810  1.00  0.00           H
ATOM    248 2HG2 VAL A  18      22.780  68.360  46.740  1.00  0.00           H
ATOM    249 3HG2 VAL A  18      23.700  68.690  45.180  1.00  0.00           H
ATOM    250  C   VAL A  18      24.550  67.870  48.640  1.00  0.00           C
ATOM    251  O   VAL A  18      24.120  66.720  48.430  1.00  0.00           O
ATOM    252  N   GLN A  19      24.140  68.540  49.710  1.00  0.00           N
ATOM    253  HN  GLN A  19      24.430  69.500  49.740  1.00  0.00           H
ATOM    254  CA  GLN A  19      23.120  68.180  50.730  1.00  0.00           C
ATOM    255  HA  GLN A  19      23.140  67.100  50.730  1.00  0.00           H
ATOM    256  CB  GLN A  19      23.550  68.660  52.120  1.00  0.00           C
ATOM    257  HB1 GLN A  19      23.630  69.760  52.180  1.00  0.00           H
ATOM    258  HB2 GLN A  19      24.550  68.230  52.370  1.00  0.00           H
ATOM    259  CG  GLN A  19      22.620  68.310  53.250  1.00  0.00           C
ATOM    260  HG1 GLN A  19      22.620  67.200  53.310  1.00  0.00           H
ATOM    261  HG2 GLN A  19      21.580  68.650  53.040  1.00  0.00           H
ATOM    262  CD  GLN A  19      23.140  68.880  54.610  1.00  0.00           C
ATOM    263  OE1 GLN A  19      22.860  70.060  54.950  1.00  0.00           O
ATOM    264  NE2 GLN A  19      23.860  68.030  55.290  1.00  0.00           N
ATOM    265 1HE2 GLN A  19      24.370  68.410  56.070  1.00  0.00           H
ATOM    266 2HE2 GLN A  19      24.250  67.220  54.870  1.00  0.00           H
ATOM    267  C   GLN A  19      21.730  68.770  50.400  1.00  0.00           C
ATOM    268  O   GLN A  19      21.370  69.880  50.740  1.00  0.00           O
ATOM    269  N   VAL A  20      20.820  68.000  49.720  1.00  0.00           N
ATOM    270  HN  VAL A  20      21.030  67.050  49.480  1.00  0.00           H
ATOM    271  CA  VAL A  20      19.440  68.340  49.390  1.00  0.00           C
ATOM    272  HA  VAL A  20      19.290  69.360  49.070  1.00  0.00           H
ATOM    273  CB  VAL A  20      18.930  67.470  48.270  1.00  0.00           C
ATOM    274  HB  VAL A  20      19.260  66.450  48.560  1.00  0.00           H
ATOM    275  CG1 VAL A  20      17.370  67.470  48.110  1.00  0.00           C
ATOM    276 1HG1 VAL A  20      16.780  67.010  48.930  1.00  0.00           H
ATOM    277 2HG1 VAL A  20      17.140  66.980  47.140  1.00  0.00           H
ATOM    278 3HG1 VAL A  20      16.980  68.500  47.910  1.00  0.00           H
ATOM    279  CG2 VAL A  20      19.600  67.840  46.950  1.00  0.00           C
ATOM    280 1HG2 VAL A  20      19.410  68.880  46.620  1.00  0.00           H
ATOM    281 2HG2 VAL A  20      19.190  67.130  46.200  1.00  0.00           H
ATOM    282 3HG2 VAL A  20      20.690  67.610  46.950  1.00  0.00           H
ATOM    283  C   VAL A  20      18.590  68.170  50.640  1.00  0.00           C
ATOM    284  O   VAL A  20      18.740  67.150  51.340  1.00  0.00           O
ATOM    285  N   THR A  21      17.770  69.130  51.030  1.00  0.00           N
ATOM    286  HN  THR A  21      17.460  69.860  50.440  1.00  0.00           H
ATOM    287  CA  THR A  21      16.920  68.870  52.100  1.00  0.00           C
ATOM    288  HA  THR A  21      16.790  67.800  52.230  1.00  0.00           H
ATOM    289  CB  THR A  21      17.320  69.660  53.370  1.00  0.00           C
ATOM    290  HB  THR A  21      17.430  70.730  53.110  1.00  0.00           H
ATOM    291  OG1 THR A  21      18.650  69.170  53.680  1.00  0.00           O
ATOM    292  HG1 THR A  21      19.160  69.310  52.870  1.00  0.00           H
ATOM    293  CG2 THR A  21      16.370  69.480  54.550  1.00  0.00           C
ATOM    294 1HG2 THR A  21      16.880  69.960  55.420  1.00  0.00           H
ATOM    295 2HG2 THR A  21      16.020  68.480  54.870  1.00  0.00           H
ATOM    296 3HG2 THR A  21      15.440  69.990  54.210  1.00  0.00           H
ATOM    297  C   THR A  21      15.570  69.390  51.770  1.00  0.00           C
ATOM    298  O   THR A  21      15.470  70.460  51.190  1.00  0.00           O
ATOM    299  N   CYS A  22      14.490  68.550  51.950  1.00  0.00           N
ATOM    300  HN  CYS A  22      14.640  67.750  52.530  1.00  0.00           H
ATOM    301  CA  CYS A  22      13.130  68.870  51.600  1.00  0.00           C
ATOM    302  HA  CYS A  22      12.950  69.920  51.410  1.00  0.00           H
ATOM    303  CB  CYS A  22      12.710  68.050  50.290  1.00  0.00           C
ATOM    304  HB1 CYS A  22      11.630  68.190  50.080  1.00  0.00           H
ATOM    305  HB2 CYS A  22      12.760  66.940  50.300  1.00  0.00           H
ATOM    306  SG  CYS A  22      13.700  68.660  48.820  1.00  0.00           S
ATOM    307  HG1 CYS A  22      14.790  68.030  49.230  1.00  0.00           H
ATOM    308  C   CYS A  22      12.180  68.490  52.680  1.00  0.00           C
ATOM    309  O   CYS A  22      12.280  67.370  53.210  1.00  0.00           O
ATOM    310  N   GLY A  23      11.290  69.340  53.180  1.00  0.00           N
ATOM    311  HN  GLY A  23      11.250  70.180  52.640  1.00  0.00           H
ATOM    312  CA  GLY A  23      10.410  69.050  54.330  1.00  0.00           C
ATOM    313  HA1 GLY A  23       9.680  68.300  54.070  1.00  0.00           H
ATOM    314  HA2 GLY A  23       9.880  69.960  54.550  1.00  0.00           H
ATOM    315  C   GLY A  23      11.050  68.510  55.600  1.00  0.00           C
ATOM    316  O   GLY A  23      10.420  67.620  56.230  1.00  0.00           O
ATOM    317  N   SER A  24      12.230  68.930  55.980  1.00  0.00           N
ATOM    318  HN  SER A  24      12.760  69.680  55.590  1.00  0.00           H
ATOM    319  CA  SER A  24      12.990  68.400  57.150  1.00  0.00           C
ATOM    320  HA  SER A  24      13.750  69.110  57.410  1.00  0.00           H
ATOM    321  CB  SER A  24      12.160  68.330  58.470  1.00  0.00           C
ATOM    322  HB1 SER A  24      12.750  68.110  59.380  1.00  0.00           H
ATOM    323  HB2 SER A  24      11.440  67.500  58.290  1.00  0.00           H
ATOM    324  OG  SER A  24      11.430  69.500  58.640  1.00  0.00           O
ATOM    325  HG1 SER A  24      10.890  69.720  57.880  1.00  0.00           H
ATOM    326  C   SER A  24      13.670  67.040  56.850  1.00  0.00           C
ATOM    327  O   SER A  24      14.260  66.390  57.700  1.00  0.00           O
ATOM    328  N   MET A  25      13.640  66.580  55.590  1.00  0.00           N
ATOM    329  HN  MET A  25      13.120  66.990  54.850  1.00  0.00           H
ATOM    330  CA  MET A  25      14.260  65.290  55.280  1.00  0.00           C
ATOM    331  HA  MET A  25      14.590  64.750  56.160  1.00  0.00           H
ATOM    332  CB  MET A  25      13.260  64.360  54.550  1.00  0.00           C
ATOM    333  HB1 MET A  25      13.710  63.340  54.560  1.00  0.00           H
ATOM    334  HB2 MET A  25      13.030  64.640  53.500  1.00  0.00           H
ATOM    335  CG  MET A  25      11.940  64.180  55.320  1.00  0.00           C
ATOM    336  HG1 MET A  25      11.290  63.690  54.570  1.00  0.00           H
ATOM    337  HG2 MET A  25      11.520  65.210  55.430  1.00  0.00           H
ATOM    338  SD  MET A  25      11.950  63.260  56.790  1.00  0.00           S
ATOM    339  CE  MET A  25      10.550  62.240  56.420  1.00  0.00           C
ATOM    340  HE1 MET A  25       9.680  62.860  56.110  1.00  0.00           H
ATOM    341  HE2 MET A  25      10.320  61.560  57.260  1.00  0.00           H
ATOM    342  HE3 MET A  25      10.770  61.550  55.580  1.00  0.00           H
ATOM    343  C   MET A  25      15.360  65.510  54.370  1.00  0.00           C
ATOM    344  O   MET A  25      15.340  66.270  53.390  1.00  0.00           O
ATOM    345  N   THR A  26      16.470  64.890  54.620  1.00  0.00           N
ATOM    346  HN  THR A  26      16.500  64.300  55.430  1.00  0.00           H
ATOM    347  CA  THR A  26      17.740  65.100  53.890  1.00  0.00           C
ATOM    348  HA  THR A  26      17.590  65.840  53.110  1.00  0.00           H
ATOM    349  CB  THR A  26      18.810  65.500  54.850  1.00  0.00           C
ATOM    350  HB  THR A  26      19.000  64.670  55.570  1.00  0.00           H
ATOM    351  OG1 THR A  26      18.490  66.680  55.590  1.00  0.00           O
ATOM    352  HG1 THR A  26      18.540  67.280  54.840  1.00  0.00           H
ATOM    353  CG2 THR A  26      20.100  65.820  54.030  1.00  0.00           C
ATOM    354 1HG2 THR A  26      20.380  64.900  53.480  1.00  0.00           H
ATOM    355 2HG2 THR A  26      20.880  66.100  54.780  1.00  0.00           H
ATOM    356 3HG2 THR A  26      19.890  66.670  53.350  1.00  0.00           H
ATOM    357  C   THR A  26      18.120  63.840  53.180  1.00  0.00           C
ATOM    358  O   THR A  26      18.170  62.700  53.680  1.00  0.00           O
ATOM    359  N   LEU A  27      18.560  63.980  51.920  1.00  0.00           N
ATOM    360  HN  LEU A  27      18.580  64.890  51.510  1.00  0.00           H
ATOM    361  CA  LEU A  27      19.320  63.000  51.200  1.00  0.00           C
ATOM    362  HA  LEU A  27      19.930  62.410  51.870  1.00  0.00           H
ATOM    363  CB  LEU A  27      18.340  62.150  50.310  1.00  0.00           C
ATOM    364  HB1 LEU A  27      18.930  61.700  49.490  1.00  0.00           H
ATOM    365  HB2 LEU A  27      17.620  62.870  49.870  1.00  0.00           H
ATOM    366  CG  LEU A  27      17.740  60.860  50.930  1.00  0.00           C
ATOM    367  HG  LEU A  27      17.110  61.240  51.770  1.00  0.00           H
ATOM    368  CD1 LEU A  27      16.850  60.080  49.900  1.00  0.00           C
ATOM    369 1HD1 LEU A  27      16.220  59.260  50.310  1.00  0.00           H
ATOM    370 2HD1 LEU A  27      17.500  59.700  49.070  1.00  0.00           H
ATOM    371 3HD1 LEU A  27      16.100  60.790  49.510  1.00  0.00           H
ATOM    372  CD2 LEU A  27      18.710  59.930  51.650  1.00  0.00           C
ATOM    373 1HD2 LEU A  27      19.250  60.390  52.510  1.00  0.00           H
ATOM    374 2HD2 LEU A  27      19.490  59.620  50.930  1.00  0.00           H
ATOM    375 3HD2 LEU A  27      18.170  59.040  52.030  1.00  0.00           H
ATOM    376  C   LEU A  27      20.350  63.730  50.340  1.00  0.00           C
ATOM    377  O   LEU A  27      20.340  64.940  50.080  1.00  0.00           O
ATOM    378  N   ASN A  28      21.400  62.970  49.880  1.00  0.00           N
ATOM    379  HN  ASN A  28      21.610  62.040  50.170  1.00  0.00           H
ATOM    380  CA  ASN A  28      22.450  63.450  48.920  1.00  0.00           C
ATOM    381  HA  ASN A  28      23.030  64.280  49.270  1.00  0.00           H
ATOM    382  CB  ASN A  28      23.420  62.300  48.480  1.00  0.00           C
ATOM    383  HB1 ASN A  28      24.110  62.630  47.670  1.00  0.00           H
ATOM    384  HB2 ASN A  28      22.770  61.570  47.940  1.00  0.00           H
ATOM    385  CG  ASN A  28      24.160  61.610  49.510  1.00  0.00           C
ATOM    386  OD1 ASN A  28      24.890  62.360  50.200  1.00  0.00           O
ATOM    387  ND2 ASN A  28      23.890  60.280  49.710  1.00  0.00           N
ATOM    388 1HD2 ASN A  28      23.220  59.920  49.070  1.00  0.00           H
ATOM    389 2HD2 ASN A  28      24.350  59.680  50.370  1.00  0.00           H
ATOM    390  C   ASN A  28      21.830  63.960  47.590  1.00  0.00           C
ATOM    391  O   ASN A  28      20.740  63.520  47.190  1.00  0.00           O
ATOM    392  N   GLY A  29      22.520  64.950  46.930  1.00  0.00           N
ATOM    393  HN  GLY A  29      23.430  65.210  47.230  1.00  0.00           H
ATOM    394  CA  GLY A  29      22.180  65.390  45.600  1.00  0.00           C
ATOM    395  HA1 GLY A  29      21.750  66.380  45.760  1.00  0.00           H
ATOM    396  HA2 GLY A  29      21.420  64.730  45.200  1.00  0.00           H
ATOM    397  C   GLY A  29      23.340  65.590  44.680  1.00  0.00           C
ATOM    398  O   GLY A  29      24.430  66.000  45.100  1.00  0.00           O
ATOM    399  N   LEU A  30      23.170  65.250  43.420  1.00  0.00           N
ATOM    400  HN  LEU A  30      22.320  64.850  43.080  1.00  0.00           H
ATOM    401  CA  LEU A  30      24.100  65.580  42.330  1.00  0.00           C
ATOM    402  HA  LEU A  30      25.100  65.670  42.740  1.00  0.00           H
ATOM    403  CB  LEU A  30      24.100  64.390  41.310  1.00  0.00           C
ATOM    404  HB1 LEU A  30      23.050  64.230  40.980  1.00  0.00           H
ATOM    405  HB2 LEU A  30      24.480  63.460  41.790  1.00  0.00           H
ATOM    406  CG  LEU A  30      25.030  64.650  40.060  1.00  0.00           C
ATOM    407  HG  LEU A  30      24.810  65.560  39.450  1.00  0.00           H
ATOM    408  CD1 LEU A  30      26.490  64.650  40.410  1.00  0.00           C
ATOM    409 1HD1 LEU A  30      26.820  65.630  40.830  1.00  0.00           H
ATOM    410 2HD1 LEU A  30      27.010  64.340  39.480  1.00  0.00           H
ATOM    411 3HD1 LEU A  30      26.640  63.770  41.070  1.00  0.00           H
ATOM    412  CD2 LEU A  30      24.690  63.380  39.190  1.00  0.00           C
ATOM    413 1HD2 LEU A  30      25.150  63.600  38.210  1.00  0.00           H
ATOM    414 2HD2 LEU A  30      23.590  63.380  39.030  1.00  0.00           H
ATOM    415 3HD2 LEU A  30      25.020  62.520  39.810  1.00  0.00           H
ATOM    416  C   LEU A  30      23.630  66.920  41.670  1.00  0.00           C
ATOM    417  O   LEU A  30      22.470  67.050  41.390  1.00  0.00           O
ATOM    418  N   TRP A  31      24.590  67.870  41.570  1.00  0.00           N
ATOM    419  HN  TRP A  31      25.440  67.610  42.020  1.00  0.00           H
ATOM    420  CA  TRP A  31      24.460  69.260  41.220  1.00  0.00           C
ATOM    421  HA  TRP A  31      23.450  69.450  40.880  1.00  0.00           H
ATOM    422  CB  TRP A  31      24.670  70.250  42.420  1.00  0.00           C
ATOM    423  HB1 TRP A  31      25.600  69.850  42.880  1.00  0.00           H
ATOM    424  HB2 TRP A  31      23.980  69.940  43.230  1.00  0.00           H
ATOM    425  CG  TRP A  31      24.770  71.770  42.210  1.00  0.00           C
ATOM    426  CD1 TRP A  31      23.700  72.540  41.670  1.00  0.00           C
ATOM    427  HD1 TRP A  31      22.960  72.200  40.960  1.00  0.00           H
ATOM    428  NE1 TRP A  31      24.020  73.890  41.840  1.00  0.00           N
ATOM    429  HE1 TRP A  31      23.660  74.610  41.280  1.00  0.00           H
ATOM    430  CE2 TRP A  31      25.150  74.070  42.630  1.00  0.00           C
ATOM    431  CD2 TRP A  31      25.620  72.730  42.850  1.00  0.00           C
ATOM    432  CE3 TRP A  31      26.810  72.700  43.510  1.00  0.00           C
ATOM    433  HE3 TRP A  31      27.280  71.760  43.750  1.00  0.00           H
ATOM    434  CZ3 TRP A  31      27.490  73.830  44.020  1.00  0.00           C
ATOM    435  HZ3 TRP A  31      28.360  73.600  44.620  1.00  0.00           H
ATOM    436  CZ2 TRP A  31      25.770  75.250  43.120  1.00  0.00           C
ATOM    437  HZ2 TRP A  31      25.350  76.240  43.120  1.00  0.00           H
ATOM    438  CH2 TRP A  31      26.980  75.090  43.780  1.00  0.00           C
ATOM    439  HH2 TRP A  31      27.490  75.940  44.210  1.00  0.00           H
ATOM    440  C   TRP A  31      25.410  69.660  40.150  1.00  0.00           C
ATOM    441  O   TRP A  31      26.640  69.670  40.170  1.00  0.00           O
ATOM    442  N   LEU A  32      24.730  69.990  39.040  1.00  0.00           N
ATOM    443  HN  LEU A  32      23.740  69.950  39.050  1.00  0.00           H
ATOM    444  CA  LEU A  32      25.430  70.400  37.850  1.00  0.00           C
ATOM    445  HA  LEU A  32      26.470  70.640  38.020  1.00  0.00           H
ATOM    446  CB  LEU A  32      25.370  69.250  36.680  1.00  0.00           C
ATOM    447  HB1 LEU A  32      25.970  69.650  35.840  1.00  0.00           H
ATOM    448  HB2 LEU A  32      24.320  69.250  36.330  1.00  0.00           H
ATOM    449  CG  LEU A  32      25.670  67.770  37.120  1.00  0.00           C
ATOM    450  HG  LEU A  32      25.400  67.580  38.180  1.00  0.00           H
ATOM    451  CD1 LEU A  32      25.120  66.720  36.150  1.00  0.00           C
ATOM    452 1HD1 LEU A  32      25.790  66.870  35.280  1.00  0.00           H
ATOM    453 2HD1 LEU A  32      24.130  67.070  35.800  1.00  0.00           H
ATOM    454 3HD1 LEU A  32      25.110  65.680  36.520  1.00  0.00           H
ATOM    455  CD2 LEU A  32      27.220  67.700  37.230  1.00  0.00           C
ATOM    456 1HD2 LEU A  32      27.480  66.740  37.720  1.00  0.00           H
ATOM    457 2HD2 LEU A  32      27.500  68.630  37.770  1.00  0.00           H
ATOM    458 3HD2 LEU A  32      27.700  67.850  36.230  1.00  0.00           H
ATOM    459  C   LEU A  32      24.790  71.730  37.360  1.00  0.00           C
ATOM    460  O   LEU A  32      23.600  71.890  37.010  1.00  0.00           O
ATOM    461  N   ASP A  33      25.570  72.860  37.310  1.00  0.00           N
ATOM    462  HN  ASP A  33      26.530  72.760  37.560  1.00  0.00           H
ATOM    463  CA  ASP A  33      25.020  74.180  36.970  1.00  0.00           C
ATOM    464  HA  ASP A  33      25.830  74.880  37.100  1.00  0.00           H
ATOM    465  CB  ASP A  33      24.640  74.250  35.510  1.00  0.00           C
ATOM    466  HB1 ASP A  33      24.400  75.300  35.230  1.00  0.00           H
ATOM    467  HB2 ASP A  33      23.670  73.750  35.280  1.00  0.00           H
ATOM    468  CG  ASP A  33      25.600  73.720  34.520  1.00  0.00           C
ATOM    469  OD1 ASP A  33      25.210  73.220  33.430  1.00  0.00           O
ATOM    470  OD2 ASP A  33      26.800  74.030  34.790  1.00  0.00           O
ATOM    471  C   ASP A  33      23.920  74.580  37.890  1.00  0.00           C
ATOM    472  O   ASP A  33      24.140  74.530  39.130  1.00  0.00           O
ATOM    473  N   ASN A  34      22.710  75.000  37.460  1.00  0.00           N
ATOM    474  HN  ASN A  34      22.580  75.240  36.500  1.00  0.00           H
ATOM    475  CA  ASN A  34      21.630  75.260  38.390  1.00  0.00           C
ATOM    476  HA  ASN A  34      22.140  75.540  39.300  1.00  0.00           H
ATOM    477  CB  ASN A  34      20.650  76.340  37.790  1.00  0.00           C
ATOM    478  HB1 ASN A  34      19.720  76.530  38.360  1.00  0.00           H
ATOM    479  HB2 ASN A  34      20.260  75.920  36.840  1.00  0.00           H
ATOM    480  CG  ASN A  34      21.280  77.610  37.300  1.00  0.00           C
ATOM    481  OD1 ASN A  34      21.890  77.650  36.310  1.00  0.00           O
ATOM    482  ND2 ASN A  34      20.950  78.680  38.040  1.00  0.00           N
ATOM    483 1HD2 ASN A  34      21.290  79.570  37.710  1.00  0.00           H
ATOM    484 2HD2 ASN A  34      20.520  78.610  38.940  1.00  0.00           H
ATOM    485  C   ASN A  34      20.840  73.980  38.740  1.00  0.00           C
ATOM    486  O   ASN A  34      20.010  74.010  39.600  1.00  0.00           O
ATOM    487  N   THR A  35      21.070  72.880  37.980  1.00  0.00           N
ATOM    488  HN  THR A  35      21.810  72.730  37.330  1.00  0.00           H
ATOM    489  CA  THR A  35      20.290  71.620  38.210  1.00  0.00           C
ATOM    490  HA  THR A  35      19.320  71.900  38.590  1.00  0.00           H
ATOM    491  CB  THR A  35      20.100  70.720  36.950  1.00  0.00           C
ATOM    492  HB  THR A  35      21.090  70.250  36.800  1.00  0.00           H
ATOM    493  OG1 THR A  35      19.720  71.610  35.910  1.00  0.00           O
ATOM    494  HG1 THR A  35      18.870  71.930  36.220  1.00  0.00           H
ATOM    495  CG2 THR A  35      18.870  69.730  37.080  1.00  0.00           C
ATOM    496 1HG2 THR A  35      18.720  69.170  36.130  1.00  0.00           H
ATOM    497 2HG2 THR A  35      18.000  70.400  37.240  1.00  0.00           H
ATOM    498 3HG2 THR A  35      19.120  69.020  37.900  1.00  0.00           H
ATOM    499  C   THR A  35      20.790  70.780  39.330  1.00  0.00           C
ATOM    500  O   THR A  35      22.030  70.640  39.490  1.00  0.00           O
ATOM    501  N   VAL A  36      19.840  70.290  40.140  1.00  0.00           N
ATOM    502  HN  VAL A  36      18.910  70.630  40.000  1.00  0.00           H
ATOM    503  CA  VAL A  36      20.010  69.370  41.300  1.00  0.00           C
ATOM    504  HA  VAL A  36      21.030  69.040  41.310  1.00  0.00           H
ATOM    505  CB  VAL A  36      19.840  70.100  42.710  1.00  0.00           C
ATOM    506  HB  VAL A  36      18.770  70.380  42.830  1.00  0.00           H
ATOM    507  CG1 VAL A  36      20.220  69.060  43.850  1.00  0.00           C
ATOM    508 1HG1 VAL A  36      20.110  69.560  44.830  1.00  0.00           H
ATOM    509 2HG1 VAL A  36      21.250  68.680  43.740  1.00  0.00           H
ATOM    510 3HG1 VAL A  36      19.580  68.150  43.810  1.00  0.00           H
ATOM    511  CG2 VAL A  36      20.770  71.370  42.880  1.00  0.00           C
ATOM    512 1HG2 VAL A  36      20.790  72.030  41.990  1.00  0.00           H
ATOM    513 2HG2 VAL A  36      21.800  71.080  43.180  1.00  0.00           H
ATOM    514 3HG2 VAL A  36      20.310  72.000  43.680  1.00  0.00           H
ATOM    515  C   VAL A  36      19.040  68.200  41.150  1.00  0.00           C
ATOM    516  O   VAL A  36      17.850  68.360  41.210  1.00  0.00           O
ATOM    517  N   TRP A  37      19.630  66.960  41.110  1.00  0.00           N
ATOM    518  HN  TRP A  37      20.580  66.940  41.410  1.00  0.00           H
ATOM    519  CA  TRP A  37      18.960  65.640  41.070  1.00  0.00           C
ATOM    520  HA  TRP A  37      17.970  65.690  40.630  1.00  0.00           H
ATOM    521  CB  TRP A  37      19.740  64.650  40.160  1.00  0.00           C
ATOM    522  HB1 TRP A  37      19.310  63.640  40.360  1.00  0.00           H
ATOM    523  HB2 TRP A  37      20.830  64.610  40.390  1.00  0.00           H
ATOM    524  CG  TRP A  37      19.560  64.920  38.700  1.00  0.00           C
ATOM    525  CD1 TRP A  37      18.880  64.280  37.770  1.00  0.00           C
ATOM    526  HD1 TRP A  37      18.180  63.490  38.010  1.00  0.00           H
ATOM    527  NE1 TRP A  37      19.100  64.710  36.490  1.00  0.00           N
ATOM    528  HE1 TRP A  37      18.570  64.540  35.690  1.00  0.00           H
ATOM    529  CE2 TRP A  37      20.010  65.750  36.570  1.00  0.00           C
ATOM    530  CD2 TRP A  37      20.340  65.920  37.920  1.00  0.00           C
ATOM    531  CE3 TRP A  37      21.320  66.870  38.240  1.00  0.00           C
ATOM    532  HE3 TRP A  37      21.640  66.880  39.270  1.00  0.00           H
ATOM    533  CZ3 TRP A  37      21.820  67.730  37.280  1.00  0.00           C
ATOM    534  HZ3 TRP A  37      22.520  68.510  37.540  1.00  0.00           H
ATOM    535  CZ2 TRP A  37      20.600  66.520  35.600  1.00  0.00           C
ATOM    536  HZ2 TRP A  37      20.240  66.460  34.580  1.00  0.00           H
ATOM    537  CH2 TRP A  37      21.440  67.590  35.980  1.00  0.00           C
ATOM    538  HH2 TRP A  37      21.730  68.320  35.230  1.00  0.00           H
ATOM    539  C   TRP A  37      18.880  64.990  42.450  1.00  0.00           C
ATOM    540  O   TRP A  37      19.960  64.880  43.050  1.00  0.00           O
ATOM    541  N   CYS A  38      17.680  64.570  42.930  1.00  0.00           N
ATOM    542  HN  CYS A  38      16.880  64.700  42.350  1.00  0.00           H
ATOM    543  CA  CYS A  38      17.540  63.720  44.100  1.00  0.00           C
ATOM    544  HA  CYS A  38      18.540  63.350  44.260  1.00  0.00           H
ATOM    545  CB  CYS A  38      17.130  64.550  45.310  1.00  0.00           C
ATOM    546  HB1 CYS A  38      16.100  64.870  45.050  1.00  0.00           H
ATOM    547  HB2 CYS A  38      17.750  65.470  45.380  1.00  0.00           H
ATOM    548  SG  CYS A  38      17.220  63.740  46.910  1.00  0.00           S
ATOM    549  HG1 CYS A  38      18.480  64.080  47.180  1.00  0.00           H
ATOM    550  C   CYS A  38      16.550  62.590  43.800  1.00  0.00           C
ATOM    551  O   CYS A  38      15.870  62.670  42.840  1.00  0.00           O
ATOM    552  N   PRO A  39      16.590  61.480  44.460  1.00  0.00           N
ATOM    553  CD  PRO A  39      17.870  60.910  44.950  1.00  0.00           C
ATOM    554  HD1 PRO A  39      18.290  61.580  45.730  1.00  0.00           H
ATOM    555  HD2 PRO A  39      18.650  60.810  44.170  1.00  0.00           H
ATOM    556  CA  PRO A  39      15.520  60.550  44.600  1.00  0.00           C
ATOM    557  HA  PRO A  39      15.350  60.060  43.650  1.00  0.00           H
ATOM    558  CB  PRO A  39      15.990  59.520  45.670  1.00  0.00           C
ATOM    559  HB1 PRO A  39      15.550  58.510  45.490  1.00  0.00           H
ATOM    560  HB2 PRO A  39      15.640  59.830  46.670  1.00  0.00           H
ATOM    561  CG  PRO A  39      17.540  59.520  45.500  1.00  0.00           C
ATOM    562  HG1 PRO A  39      18.140  59.240  46.400  1.00  0.00           H
ATOM    563  HG2 PRO A  39      17.750  58.780  44.700  1.00  0.00           H
ATOM    564  C   PRO A  39      14.200  61.300  44.880  1.00  0.00           C
ATOM    565  O   PRO A  39      14.240  62.300  45.520  1.00  0.00           O
ATOM    566  N   ARG A  40      12.980  60.760  44.480  1.00  0.00           N
ATOM    567  HN  ARG A  40      12.870  59.940  43.930  1.00  0.00           H
ATOM    568  CA  ARG A  40      11.750  61.410  44.870  1.00  0.00           C
ATOM    569  HA  ARG A  40      12.080  62.410  45.080  1.00  0.00           H
ATOM    570  CB  ARG A  40      10.650  61.250  43.820  1.00  0.00           C
ATOM    571  HB1 ARG A  40      10.950  61.720  42.860  1.00  0.00           H
ATOM    572  HB2 ARG A  40       9.690  61.730  44.090  1.00  0.00           H
ATOM    573  CG  ARG A  40      10.410  59.760  43.300  1.00  0.00           C
ATOM    574  HG1 ARG A  40      10.350  59.110  44.190  1.00  0.00           H
ATOM    575  HG2 ARG A  40      11.210  59.330  42.660  1.00  0.00           H
ATOM    576  CD  ARG A  40       9.150  59.660  42.450  1.00  0.00           C
ATOM    577  HD1 ARG A  40       9.250  60.090  41.430  1.00  0.00           H
ATOM    578  HD2 ARG A  40       8.290  60.100  42.990  1.00  0.00           H
ATOM    579  NE  ARG A  40       8.980  58.170  42.290  1.00  0.00           N
ATOM    580  HE  ARG A  40       9.680  57.580  42.690  1.00  0.00           H
ATOM    581  CZ  ARG A  40       7.910  57.660  41.730  1.00  0.00           C
ATOM    582  NH1 ARG A  40       6.850  58.340  41.280  1.00  0.00           N
ATOM    583 1HH1 ARG A  40       6.910  59.340  41.370  1.00  0.00           H
ATOM    584 2HH1 ARG A  40       6.030  57.920  40.900  1.00  0.00           H
ATOM    585  NH2 ARG A  40       7.850  56.310  41.670  1.00  0.00           N
ATOM    586 1HH2 ARG A  40       6.980  55.920  41.370  1.00  0.00           H
ATOM    587 2HH2 ARG A  40       8.520  55.820  42.230  1.00  0.00           H
ATOM    588  C   ARG A  40      11.200  60.960  46.240  1.00  0.00           C
ATOM    589  O   ARG A  40      10.560  61.690  46.950  1.00  0.00           O
ATOM    590  N   HSP A  41      11.680  59.820  46.760  1.00  0.00           N
ATOM    591  HN  HSP A  41      12.220  59.210  46.180  1.00  0.00           H
ATOM    592  CA  HSP A  41      11.250  59.320  48.090  1.00  0.00           C
ATOM    593  HA  HSP A  41      10.180  59.410  48.160  1.00  0.00           H
ATOM    594  CB  HSP A  41      11.600  57.870  48.410  1.00  0.00           C
ATOM    595  HB1 HSP A  41      10.900  57.170  47.920  1.00  0.00           H
ATOM    596  HB2 HSP A  41      11.510  57.780  49.520  1.00  0.00           H
ATOM    597  CD2 HSP A  41      13.560  56.520  47.450  1.00  0.00           C
ATOM    598  HD2 HSP A  41      13.100  55.790  46.800  1.00  0.00           H
ATOM    599  CG  HSP A  41      13.080  57.580  48.160  1.00  0.00           C
ATOM    600  NE2 HSP A  41      14.900  56.460  47.740  1.00  0.00           N
ATOM    601  HE2 HSP A  41      15.610  55.850  47.360  1.00  0.00           H
ATOM    602  ND1 HSP A  41      14.100  58.130  48.890  1.00  0.00           N
ATOM    603  HD1 HSP A  41      13.910  58.610  49.750  1.00  0.00           H
ATOM    604  CE1 HSP A  41      15.180  57.390  48.640  1.00  0.00           C
ATOM    605  HE1 HSP A  41      16.140  57.560  49.080  1.00  0.00           H
ATOM    606  C   HSP A  41      11.630  60.300  49.270  1.00  0.00           C
ATOM    607  O   HSP A  41      11.030  60.090  50.310  1.00  0.00           O
ATOM    608  N   VAL A  42      12.550  61.320  49.120  1.00  0.00           N
ATOM    609  HN  VAL A  42      12.950  61.450  48.210  1.00  0.00           H
ATOM    610  CA  VAL A  42      12.860  62.380  50.010  1.00  0.00           C
ATOM    611  HA  VAL A  42      13.210  61.820  50.870  1.00  0.00           H
ATOM    612  CB  VAL A  42      13.900  63.280  49.390  1.00  0.00           C
ATOM    613  HB  VAL A  42      14.650  62.670  48.860  1.00  0.00           H
ATOM    614  CG1 VAL A  42      13.180  64.260  48.340  1.00  0.00           C
ATOM    615 1HG1 VAL A  42      12.440  63.710  47.720  1.00  0.00           H
ATOM    616 2HG1 VAL A  42      13.910  64.610  47.580  1.00  0.00           H
ATOM    617 3HG1 VAL A  42      12.680  65.040  48.950  1.00  0.00           H
ATOM    618  CG2 VAL A  42      14.640  64.040  50.480  1.00  0.00           C
ATOM    619 1HG2 VAL A  42      14.170  64.800  51.140  1.00  0.00           H
ATOM    620 2HG2 VAL A  42      15.460  64.620  50.000  1.00  0.00           H
ATOM    621 3HG2 VAL A  42      15.040  63.330  51.240  1.00  0.00           H
ATOM    622  C   VAL A  42      11.630  63.270  50.430  1.00  0.00           C
ATOM    623  O   VAL A  42      11.660  63.980  51.400  1.00  0.00           O
ATOM    624  N   MET A  43      10.510  63.180  49.670  1.00  0.00           N
ATOM    625  HN  MET A  43      10.570  62.740  48.780  1.00  0.00           H
ATOM    626  CA  MET A  43       9.300  63.820  49.920  1.00  0.00           C
ATOM    627  HA  MET A  43       9.450  64.860  50.200  1.00  0.00           H
ATOM    628  CB  MET A  43       8.590  63.800  48.530  1.00  0.00           C
ATOM    629  HB1 MET A  43       7.520  64.090  48.640  1.00  0.00           H
ATOM    630  HB2 MET A  43       8.680  62.840  47.970  1.00  0.00           H
ATOM    631  CG  MET A  43       9.180  64.770  47.430  1.00  0.00           C
ATOM    632  HG1 MET A  43       8.560  64.740  46.510  1.00  0.00           H
ATOM    633  HG2 MET A  43      10.240  64.470  47.250  1.00  0.00           H
ATOM    634  SD  MET A  43       9.270  66.470  48.000  1.00  0.00           S
ATOM    635  CE  MET A  43       7.420  66.740  47.970  1.00  0.00           C
ATOM    636  HE1 MET A  43       6.930  66.520  47.000  1.00  0.00           H
ATOM    637  HE2 MET A  43       7.200  67.770  48.320  1.00  0.00           H
ATOM    638  HE3 MET A  43       6.870  66.140  48.730  1.00  0.00           H
ATOM    639  C   MET A  43       8.450  63.020  50.890  1.00  0.00           C
ATOM    640  O   MET A  43       7.540  63.600  51.430  1.00  0.00           O
ATOM    641  N   CYS A  44       8.700  61.710  50.980  1.00  0.00           N
ATOM    642  HN  CYS A  44       9.550  61.410  50.550  1.00  0.00           H
ATOM    643  CA  CYS A  44       7.720  60.790  51.410  1.00  0.00           C
ATOM    644  HA  CYS A  44       6.810  61.250  51.750  1.00  0.00           H
ATOM    645  CB  CYS A  44       7.290  59.740  50.320  1.00  0.00           C
ATOM    646  HB1 CYS A  44       8.240  59.360  49.890  1.00  0.00           H
ATOM    647  HB2 CYS A  44       6.750  60.280  49.520  1.00  0.00           H
ATOM    648  SG  CYS A  44       6.200  58.400  51.000  1.00  0.00           S
ATOM    649  HG1 CYS A  44       7.100  57.880  51.820  1.00  0.00           H
ATOM    650  C   CYS A  44       8.300  60.100  52.650  1.00  0.00           C
ATOM    651  O   CYS A  44       9.310  59.430  52.510  1.00  0.00           O
ATOM    652  N   PRO A  45       7.690  60.220  53.820  1.00  0.00           N
ATOM    653  CD  PRO A  45       6.750  61.320  54.160  1.00  0.00           C
ATOM    654  HD1 PRO A  45       5.760  61.040  53.730  1.00  0.00           H
ATOM    655  HD2 PRO A  45       7.090  62.280  53.730  1.00  0.00           H
ATOM    656  CA  PRO A  45       7.930  59.360  54.950  1.00  0.00           C
ATOM    657  HA  PRO A  45       8.970  59.620  55.110  1.00  0.00           H
ATOM    658  CB  PRO A  45       6.850  59.770  55.960  1.00  0.00           C
ATOM    659  HB1 PRO A  45       7.010  59.590  57.040  1.00  0.00           H
ATOM    660  HB2 PRO A  45       5.910  59.220  55.730  1.00  0.00           H
ATOM    661  CG  PRO A  45       6.730  61.230  55.720  1.00  0.00           C
ATOM    662  HG1 PRO A  45       5.700  61.520  56.000  1.00  0.00           H
ATOM    663  HG2 PRO A  45       7.510  61.790  56.270  1.00  0.00           H
ATOM    664  C   PRO A  45       7.960  57.830  54.690  1.00  0.00           C
ATOM    665  O   PRO A  45       7.410  57.370  53.750  1.00  0.00           O
ATOM    666  N   ALA A  46       8.620  57.060  55.490  1.00  0.00           N
ATOM    667  HN  ALA A  46       8.970  57.320  56.390  1.00  0.00           H
ATOM    668  CA  ALA A  46       8.860  55.630  55.250  1.00  0.00           C
ATOM    669  HA  ALA A  46       8.980  55.530  54.180  1.00  0.00           H
ATOM    670  CB  ALA A  46      10.220  55.180  55.890  1.00  0.00           C
ATOM    671  HB1 ALA A  46      10.650  54.360  55.280  1.00  0.00           H
ATOM    672  HB2 ALA A  46      10.070  54.940  56.960  1.00  0.00           H
ATOM    673  HB3 ALA A  46      10.900  56.030  55.710  1.00  0.00           H
ATOM    674  C   ALA A  46       7.690  54.570  55.600  1.00  0.00           C
ATOM    675  O   ALA A  46       7.700  53.430  55.170  1.00  0.00           O
ATOM    676  N   ASP A  47       6.640  55.050  56.250  1.00  0.00           N
ATOM    677  HN  ASP A  47       6.720  55.990  56.560  1.00  0.00           H
ATOM    678  CA  ASP A  47       5.430  54.330  56.580  1.00  0.00           C
ATOM    679  HA  ASP A  47       5.630  53.390  57.070  1.00  0.00           H
ATOM    680  CB  ASP A  47       4.620  55.340  57.450  1.00  0.00           C
ATOM    681  HB1 ASP A  47       3.670  54.810  57.650  1.00  0.00           H
ATOM    682  HB2 ASP A  47       4.310  56.220  56.850  1.00  0.00           H
ATOM    683  CG  ASP A  47       5.210  55.870  58.750  1.00  0.00           C
ATOM    684  OD1 ASP A  47       6.460  55.830  58.860  1.00  0.00           O
ATOM    685  OD2 ASP A  47       4.440  56.380  59.670  1.00  0.00           O
ATOM    686  C   ASP A  47       4.640  53.970  55.330  1.00  0.00           C
ATOM    687  O   ASP A  47       4.650  54.480  54.230  1.00  0.00           O
ATOM    688  N   GLN A  48       3.950  52.840  55.460  1.00  0.00           N
ATOM    689  HN  GLN A  48       3.900  52.360  56.330  1.00  0.00           H
ATOM    690  CA  GLN A  48       3.090  52.430  54.380  1.00  0.00           C
ATOM    691  HA  GLN A  48       3.540  52.560  53.400  1.00  0.00           H
ATOM    692  CB  GLN A  48       2.770  50.980  54.630  1.00  0.00           C
ATOM    693  HB1 GLN A  48       2.100  50.560  53.850  1.00  0.00           H
ATOM    694  HB2 GLN A  48       2.320  50.680  55.600  1.00  0.00           H
ATOM    695  CG  GLN A  48       4.020  50.040  54.600  1.00  0.00           C
ATOM    696  HG1 GLN A  48       3.750  48.960  54.700  1.00  0.00           H
ATOM    697  HG2 GLN A  48       4.700  50.220  55.460  1.00  0.00           H
ATOM    698  CD  GLN A  48       4.720  50.100  53.220  1.00  0.00           C
ATOM    699  OE1 GLN A  48       4.130  50.540  52.200  1.00  0.00           O
ATOM    700  NE2 GLN A  48       6.030  49.630  53.310  1.00  0.00           N
ATOM    701 1HE2 GLN A  48       6.580  49.700  52.480  1.00  0.00           H
ATOM    702 2HE2 GLN A  48       6.340  49.320  54.200  1.00  0.00           H
ATOM    703  C   GLN A  48       1.800  53.250  54.250  1.00  0.00           C
ATOM    704  O   GLN A  48       0.880  53.140  55.060  1.00  0.00           O
ATOM    705  N   LEU A  49       1.670  54.170  53.220  1.00  0.00           N
ATOM    706  HN  LEU A  49       2.430  54.210  52.570  1.00  0.00           H
ATOM    707  CA  LEU A  49       0.650  55.200  53.120  1.00  0.00           C
ATOM    708  HA  LEU A  49       0.090  55.150  54.040  1.00  0.00           H
ATOM    709  CB  LEU A  49       1.280  56.590  53.040  1.00  0.00           C
ATOM    710  HB1 LEU A  49       0.490  57.370  52.960  1.00  0.00           H
ATOM    711  HB2 LEU A  49       1.990  56.700  52.200  1.00  0.00           H
ATOM    712  CG  LEU A  49       2.070  56.950  54.300  1.00  0.00           C
ATOM    713  HG  LEU A  49       2.860  56.180  54.470  1.00  0.00           H
ATOM    714  CD1 LEU A  49       2.770  58.340  54.030  1.00  0.00           C
ATOM    715 1HD1 LEU A  49       2.050  59.190  54.090  1.00  0.00           H
ATOM    716 2HD1 LEU A  49       3.110  58.160  52.990  1.00  0.00           H
ATOM    717 3HD1 LEU A  49       3.600  58.550  54.740  1.00  0.00           H
ATOM    718  CD2 LEU A  49       1.270  56.970  55.560  1.00  0.00           C
ATOM    719 1HD2 LEU A  49       1.930  57.390  56.340  1.00  0.00           H
ATOM    720 2HD2 LEU A  49       1.080  55.930  55.900  1.00  0.00           H
ATOM    721 3HD2 LEU A  49       0.330  57.540  55.430  1.00  0.00           H
ATOM    722  C   LEU A  49      -0.220  55.010  51.870  1.00  0.00           C
ATOM    723  O   LEU A  49      -1.030  55.820  51.370  1.00  0.00           O
ATOM    724  N   SER A  50      -0.100  53.760  51.340  1.00  0.00           N
ATOM    725  HN  SER A  50       0.510  53.000  51.590  1.00  0.00           H
ATOM    726  CA  SER A  50      -0.890  53.310  50.230  1.00  0.00           C
ATOM    727  HA  SER A  50      -0.530  52.300  50.080  1.00  0.00           H
ATOM    728  CB  SER A  50      -2.320  53.270  50.690  1.00  0.00           C
ATOM    729  HB1 SER A  50      -2.770  52.820  49.790  1.00  0.00           H
ATOM    730  HB2 SER A  50      -2.810  54.260  50.670  1.00  0.00           H
ATOM    731  OG  SER A  50      -2.540  52.580  51.920  1.00  0.00           O
ATOM    732  HG1 SER A  50      -2.150  53.220  52.520  1.00  0.00           H
ATOM    733  C   SER A  50      -0.650  54.010  48.990  1.00  0.00           C
ATOM    734  O   SER A  50      -1.530  54.510  48.330  1.00  0.00           O
ATOM    735  N   ASP A  51       0.580  53.990  48.560  1.00  0.00           N
ATOM    736  HN  ASP A  51       1.240  53.490  49.120  1.00  0.00           H
ATOM    737  CA  ASP A  51       1.010  54.710  47.340  1.00  0.00           C
ATOM    738  HA  ASP A  51       2.090  54.630  47.380  1.00  0.00           H
ATOM    739  CB  ASP A  51       0.460  53.990  46.070  1.00  0.00           C
ATOM    740  HB1 ASP A  51       0.800  54.540  45.170  1.00  0.00           H
ATOM    741  HB2 ASP A  51      -0.650  53.980  46.120  1.00  0.00           H
ATOM    742  CG  ASP A  51       0.970  52.610  46.010  1.00  0.00           C
ATOM    743  OD1 ASP A  51       0.350  51.520  46.090  1.00  0.00           O
ATOM    744  OD2 ASP A  51       2.250  52.590  45.840  1.00  0.00           O
ATOM    745  C   ASP A  51       0.720  56.200  47.220  1.00  0.00           C
ATOM    746  O   ASP A  51      -0.010  56.630  46.350  1.00  0.00           O
ATOM    747  N   PRO A  52       1.300  57.020  48.070  1.00  0.00           N
ATOM    748  CD  PRO A  52       2.460  56.760  48.980  1.00  0.00           C
ATOM    749  HD1 PRO A  52       3.130  56.050  48.470  1.00  0.00           H
ATOM    750  HD2 PRO A  52       1.910  56.270  49.810  1.00  0.00           H
ATOM    751  CA  PRO A  52       0.870  58.440  48.160  1.00  0.00           C
ATOM    752  HA  PRO A  52      -0.160  58.570  48.450  1.00  0.00           H
ATOM    753  CB  PRO A  52       1.780  58.990  49.280  1.00  0.00           C
ATOM    754  HB1 PRO A  52       1.220  58.870  50.230  1.00  0.00           H
ATOM    755  HB2 PRO A  52       2.110  60.030  49.050  1.00  0.00           H
ATOM    756  CG  PRO A  52       3.020  58.080  49.410  1.00  0.00           C
ATOM    757  HG1 PRO A  52       3.730  58.400  48.610  1.00  0.00           H
ATOM    758  HG2 PRO A  52       3.550  57.990  50.390  1.00  0.00           H
ATOM    759  C   PRO A  52       1.200  59.110  46.820  1.00  0.00           C
ATOM    760  O   PRO A  52       2.270  59.010  46.220  1.00  0.00           O
ATOM    761  N   ASN A  53       0.250  59.970  46.390  1.00  0.00           N
ATOM    762  HN  ASN A  53      -0.620  60.030  46.890  1.00  0.00           H
ATOM    763  CA  ASN A  53       0.410  60.670  45.170  1.00  0.00           C
ATOM    764  HA  ASN A  53       0.630  59.930  44.420  1.00  0.00           H
ATOM    765  CB  ASN A  53      -0.990  61.330  44.890  1.00  0.00           C
ATOM    766  HB1 ASN A  53      -1.220  61.910  45.810  1.00  0.00           H
ATOM    767  HB2 ASN A  53      -1.760  60.560  44.720  1.00  0.00           H
ATOM    768  CG  ASN A  53      -1.000  62.280  43.670  1.00  0.00           C
ATOM    769  OD1 ASN A  53      -0.120  62.480  42.840  1.00  0.00           O
ATOM    770  ND2 ASN A  53      -2.100  63.100  43.600  1.00  0.00           N
ATOM    771 1HD2 ASN A  53      -2.220  63.650  42.770  1.00  0.00           H
ATOM    772 2HD2 ASN A  53      -2.780  63.090  44.340  1.00  0.00           H
ATOM    773  C   ASN A  53       1.540  61.660  45.210  1.00  0.00           C
ATOM    774  O   ASN A  53       1.440  62.620  45.940  1.00  0.00           O
ATOM    775  N   TYR A  54       2.600  61.560  44.430  1.00  0.00           N
ATOM    776  HN  TYR A  54       2.730  60.770  43.840  1.00  0.00           H
ATOM    777  CA  TYR A  54       3.780  62.420  44.490  1.00  0.00           C
ATOM    778  HA  TYR A  54       3.980  62.490  45.550  1.00  0.00           H
ATOM    779  CB  TYR A  54       4.950  61.840  43.720  1.00  0.00           C
ATOM    780  HB1 TYR A  54       5.710  62.620  43.460  1.00  0.00           H
ATOM    781  HB2 TYR A  54       4.740  61.260  42.800  1.00  0.00           H
ATOM    782  CG  TYR A  54       5.700  60.970  44.740  1.00  0.00           C
ATOM    783  CD1 TYR A  54       5.520  59.570  44.610  1.00  0.00           C
ATOM    784  HD1 TYR A  54       4.840  59.070  43.930  1.00  0.00           H
ATOM    785  CE1 TYR A  54       6.190  58.700  45.550  1.00  0.00           C
ATOM    786  HE1 TYR A  54       6.000  57.640  45.480  1.00  0.00           H
ATOM    787  CZ  TYR A  54       7.000  59.250  46.510  1.00  0.00           C
ATOM    788  OH  TYR A  54       7.580  58.370  47.380  1.00  0.00           O
ATOM    789  HH  TYR A  54       7.520  57.470  47.050  1.00  0.00           H
ATOM    790  CD2 TYR A  54       6.550  61.520  45.750  1.00  0.00           C
ATOM    791  HD2 TYR A  54       6.670  62.570  45.950  1.00  0.00           H
ATOM    792  CE2 TYR A  54       7.220  60.620  46.630  1.00  0.00           C
ATOM    793  HE2 TYR A  54       7.880  61.050  47.370  1.00  0.00           H
ATOM    794  C   TYR A  54       3.420  63.830  43.970  1.00  0.00           C
ATOM    795  O   TYR A  54       4.130  64.820  44.260  1.00  0.00           O
ATOM    796  N   ASP A  55       2.340  63.960  43.190  1.00  0.00           N
ATOM    797  HN  ASP A  55       1.750  63.170  43.050  1.00  0.00           H
ATOM    798  CA  ASP A  55       1.920  65.250  42.640  1.00  0.00           C
ATOM    799  HA  ASP A  55       2.780  65.770  42.240  1.00  0.00           H
ATOM    800  CB  ASP A  55       0.890  65.080  41.460  1.00  0.00           C
ATOM    801  HB1 ASP A  55      -0.150  64.910  41.820  1.00  0.00           H
ATOM    802  HB2 ASP A  55       1.240  64.140  40.970  1.00  0.00           H
ATOM    803  CG  ASP A  55       0.950  66.160  40.370  1.00  0.00           C
ATOM    804  OD1 ASP A  55       1.750  67.110  40.510  1.00  0.00           O
ATOM    805  OD2 ASP A  55       0.210  66.090  39.350  1.00  0.00           O
ATOM    806  C   ASP A  55       1.420  66.130  43.810  1.00  0.00           C
ATOM    807  O   ASP A  55       1.840  67.250  44.070  1.00  0.00           O
ATOM    808  N   ALA A  56       0.590  65.520  44.670  1.00  0.00           N
ATOM    809  HN  ALA A  56       0.170  64.670  44.370  1.00  0.00           H
ATOM    810  CA  ALA A  56       0.070  66.160  45.880  1.00  0.00           C
ATOM    811  HA  ALA A  56      -0.330  67.100  45.530  1.00  0.00           H
ATOM    812  CB  ALA A  56      -0.980  65.320  46.470  1.00  0.00           C
ATOM    813  HB1 ALA A  56      -1.300  65.660  47.480  1.00  0.00           H
ATOM    814  HB2 ALA A  56      -0.770  64.230  46.430  1.00  0.00           H
ATOM    815  HB3 ALA A  56      -1.880  65.340  45.830  1.00  0.00           H
ATOM    816  C   ALA A  56       1.080  66.530  46.960  1.00  0.00           C
ATOM    817  O   ALA A  56       1.020  67.620  47.490  1.00  0.00           O
ATOM    818  N   LEU A  57       2.070  65.610  47.250  1.00  0.00           N
ATOM    819  HN  LEU A  57       2.080  64.710  46.820  1.00  0.00           H
ATOM    820  CA  LEU A  57       3.140  66.050  48.100  1.00  0.00           C
ATOM    821  HA  LEU A  57       2.700  66.420  49.020  1.00  0.00           H
ATOM    822  CB  LEU A  57       4.160  64.920  48.450  1.00  0.00           C
ATOM    823  HB1 LEU A  57       5.010  65.240  49.080  1.00  0.00           H
ATOM    824  HB2 LEU A  57       4.650  64.560  47.520  1.00  0.00           H
ATOM    825  CG  LEU A  57       3.550  63.670  49.210  1.00  0.00           C
ATOM    826  HG  LEU A  57       2.760  63.290  48.530  1.00  0.00           H
ATOM    827  CD1 LEU A  57       4.570  62.480  49.290  1.00  0.00           C
ATOM    828 1HD1 LEU A  57       4.140  61.460  49.380  1.00  0.00           H
ATOM    829 2HD1 LEU A  57       5.110  62.620  50.240  1.00  0.00           H
ATOM    830 3HD1 LEU A  57       5.370  62.410  48.520  1.00  0.00           H
ATOM    831  CD2 LEU A  57       2.920  63.960  50.540  1.00  0.00           C
ATOM    832 1HD2 LEU A  57       3.670  64.480  51.170  1.00  0.00           H
ATOM    833 2HD2 LEU A  57       2.480  63.130  51.140  1.00  0.00           H
ATOM    834 3HD2 LEU A  57       2.140  64.760  50.540  1.00  0.00           H
ATOM    835  C   LEU A  57       3.900  67.260  47.500  1.00  0.00           C
ATOM    836  O   LEU A  57       4.300  68.160  48.200  1.00  0.00           O
ATOM    837  N   LEU A  58       4.190  67.400  46.200  1.00  0.00           N
ATOM    838  HN  LEU A  58       3.870  66.710  45.560  1.00  0.00           H
ATOM    839  CA  LEU A  58       4.890  68.500  45.680  1.00  0.00           C
ATOM    840  HA  LEU A  58       5.840  68.560  46.180  1.00  0.00           H
ATOM    841  CB  LEU A  58       5.240  68.030  44.160  1.00  0.00           C
ATOM    842  HB1 LEU A  58       4.270  68.010  43.620  1.00  0.00           H
ATOM    843  HB2 LEU A  58       5.680  67.010  44.120  1.00  0.00           H
ATOM    844  CG  LEU A  58       6.280  68.940  43.510  1.00  0.00           C
ATOM    845  HG  LEU A  58       6.010  70.010  43.420  1.00  0.00           H
ATOM    846  CD1 LEU A  58       7.630  68.940  44.370  1.00  0.00           C
ATOM    847 1HD1 LEU A  58       7.540  69.480  45.340  1.00  0.00           H
ATOM    848 2HD1 LEU A  58       8.410  69.470  43.800  1.00  0.00           H
ATOM    849 3HD1 LEU A  58       7.940  67.900  44.590  1.00  0.00           H
ATOM    850  CD2 LEU A  58       6.380  68.330  42.060  1.00  0.00           C
ATOM    851 1HD2 LEU A  58       5.470  68.540  41.470  1.00  0.00           H
ATOM    852 2HD2 LEU A  58       6.350  67.230  42.250  1.00  0.00           H
ATOM    853 3HD2 LEU A  58       7.240  68.700  41.460  1.00  0.00           H
ATOM    854  C   LEU A  58       4.150  69.920  45.660  1.00  0.00           C
ATOM    855  O   LEU A  58       4.740  70.960  45.990  1.00  0.00           O
ATOM    856  N   ILE A  59       2.800  69.940  45.400  1.00  0.00           N
ATOM    857  HN  ILE A  59       2.210  69.170  45.210  1.00  0.00           H
ATOM    858  CA  ILE A  59       2.150  71.250  45.530  1.00  0.00           C
ATOM    859  HA  ILE A  59       2.830  72.070  45.360  1.00  0.00           H
ATOM    860  CB  ILE A  59       0.980  71.330  44.460  1.00  0.00           C
ATOM    861  HB  ILE A  59       1.460  70.860  43.580  1.00  0.00           H
ATOM    862  CG2 ILE A  59      -0.210  70.500  44.930  1.00  0.00           C
ATOM    863 1HG2 ILE A  59       0.120  69.450  45.070  1.00  0.00           H
ATOM    864 2HG2 ILE A  59      -0.960  70.470  44.110  1.00  0.00           H
ATOM    865 3HG2 ILE A  59      -0.740  70.910  45.810  1.00  0.00           H
ATOM    866  CG1 ILE A  59       0.700  72.830  44.090  1.00  0.00           C
ATOM    867 1HG1 ILE A  59       0.370  73.360  45.000  1.00  0.00           H
ATOM    868 2HG1 ILE A  59      -0.130  72.810  43.350  1.00  0.00           H
ATOM    869  CD  ILE A  59       1.800  73.820  43.640  1.00  0.00           C
ATOM    870  HD1 ILE A  59       2.580  74.070  44.390  1.00  0.00           H
ATOM    871  HD2 ILE A  59       1.260  74.770  43.450  1.00  0.00           H
ATOM    872  HD3 ILE A  59       2.260  73.390  42.730  1.00  0.00           H
ATOM    873  C   ILE A  59       1.700  71.610  46.920  1.00  0.00           C
ATOM    874  O   ILE A  59       1.340  72.740  47.170  1.00  0.00           O
ATOM    875  N   SER A  60       1.600  70.570  47.840  1.00  0.00           N
ATOM    876  HN  SER A  60       1.700  69.630  47.520  1.00  0.00           H
ATOM    877  CA  SER A  60       0.990  70.750  49.130  1.00  0.00           C
ATOM    878  HA  SER A  60       0.400  71.650  49.200  1.00  0.00           H
ATOM    879  CB  SER A  60       0.070  69.610  49.700  1.00  0.00           C
ATOM    880  HB1 SER A  60      -0.670  69.390  48.900  1.00  0.00           H
ATOM    881  HB2 SER A  60      -0.480  69.910  50.620  1.00  0.00           H
ATOM    882  OG  SER A  60       0.790  68.400  50.020  1.00  0.00           O
ATOM    883  HG1 SER A  60       0.990  68.020  49.160  1.00  0.00           H
ATOM    884  C   SER A  60       2.110  71.020  50.130  1.00  0.00           C
ATOM    885  O   SER A  60       1.950  71.030  51.330  1.00  0.00           O
ATOM    886  N   MET A  61       3.330  71.220  49.600  1.00  0.00           N
ATOM    887  HN  MET A  61       3.480  71.210  48.610  1.00  0.00           H
ATOM    888  CA  MET A  61       4.470  71.570  50.370  1.00  0.00           C
ATOM    889  HA  MET A  61       4.450  71.440  51.450  1.00  0.00           H
ATOM    890  CB  MET A  61       5.710  70.670  49.930  1.00  0.00           C
ATOM    891  HB1 MET A  61       5.760  70.760  48.820  1.00  0.00           H
ATOM    892  HB2 MET A  61       5.500  69.610  50.200  1.00  0.00           H
ATOM    893  CG  MET A  61       7.080  70.920  50.630  1.00  0.00           C
ATOM    894  HG1 MET A  61       7.390  71.960  50.410  1.00  0.00           H
ATOM    895  HG2 MET A  61       7.910  70.280  50.260  1.00  0.00           H
ATOM    896  SD  MET A  61       7.280  70.800  52.440  1.00  0.00           S
ATOM    897  CE  MET A  61       6.610  69.150  52.870  1.00  0.00           C
ATOM    898  HE1 MET A  61       5.710  68.900  52.270  1.00  0.00           H
ATOM    899  HE2 MET A  61       6.330  69.130  53.940  1.00  0.00           H
ATOM    900  HE3 MET A  61       7.380  68.360  52.690  1.00  0.00           H
ATOM    901  C   MET A  61       4.900  73.020  50.110  1.00  0.00           C
ATOM    902  O   MET A  61       5.070  73.250  48.910  1.00  0.00           O
ATOM    903  N   THR A  62       5.050  73.950  51.150  1.00  0.00           N
ATOM    904  HN  THR A  62       5.040  73.700  52.110  1.00  0.00           H
ATOM    905  CA  THR A  62       5.550  75.260  50.950  1.00  0.00           C
ATOM    906  HA  THR A  62       4.930  75.730  50.200  1.00  0.00           H
ATOM    907  CB  THR A  62       5.620  76.300  52.130  1.00  0.00           C
ATOM    908  HB  THR A  62       4.570  76.560  52.340  1.00  0.00           H
ATOM    909  OG1 THR A  62       6.300  77.490  51.860  1.00  0.00           O
ATOM    910  HG1 THR A  62       6.060  78.070  52.590  1.00  0.00           H
ATOM    911  CG2 THR A  62       6.300  75.630  53.350  1.00  0.00           C
ATOM    912 1HG2 THR A  62       6.410  76.180  54.310  1.00  0.00           H
ATOM    913 2HG2 THR A  62       7.350  75.370  53.110  1.00  0.00           H
ATOM    914 3HG2 THR A  62       5.770  74.710  53.690  1.00  0.00           H
ATOM    915  C   THR A  62       6.920  75.260  50.270  1.00  0.00           C
ATOM    916  O   THR A  62       7.820  74.520  50.660  1.00  0.00           O
ATOM    917  N   ASN A  63       7.070  76.150  49.280  1.00  0.00           N
ATOM    918  HN  ASN A  63       6.290  76.730  49.080  1.00  0.00           H
ATOM    919  CA  ASN A  63       8.250  76.440  48.510  1.00  0.00           C
ATOM    920  HA  ASN A  63       8.430  75.610  47.850  1.00  0.00           H
ATOM    921  CB  ASN A  63       8.230  77.810  47.680  1.00  0.00           C
ATOM    922  HB1 ASN A  63       9.220  77.950  47.220  1.00  0.00           H
ATOM    923  HB2 ASN A  63       8.010  78.670  48.360  1.00  0.00           H
ATOM    924  CG  ASN A  63       7.220  77.790  46.500  1.00  0.00           C
ATOM    925  OD1 ASN A  63       6.310  77.030  46.350  1.00  0.00           O
ATOM    926  ND2 ASN A  63       7.410  78.730  45.530  1.00  0.00           N
ATOM    927 1HD2 ASN A  63       6.740  78.780  44.790  1.00  0.00           H
ATOM    928 2HD2 ASN A  63       8.270  79.240  45.420  1.00  0.00           H
ATOM    929  C   ASN A  63       9.520  76.590  49.350  1.00  0.00           C
ATOM    930  O   ASN A  63      10.620  76.280  48.870  1.00  0.00           O
ATOM    931  N   HSP A  64       9.400  77.140  50.620  1.00  0.00           N
ATOM    932  HN  HSP A  64       8.520  77.540  50.860  1.00  0.00           H
ATOM    933  CA  HSP A  64      10.580  77.540  51.440  1.00  0.00           C
ATOM    934  HA  HSP A  64      11.290  78.060  50.820  1.00  0.00           H
ATOM    935  CB  HSP A  64       9.920  78.630  52.430  1.00  0.00           C
ATOM    936  HB1 HSP A  64       8.940  78.220  52.780  1.00  0.00           H
ATOM    937  HB2 HSP A  64       9.630  79.440  51.730  1.00  0.00           H
ATOM    938  CD2 HSP A  64      10.320  79.660  54.740  1.00  0.00           C
ATOM    939  HD2 HSP A  64       9.280  79.840  55.020  1.00  0.00           H
ATOM    940  CG  HSP A  64      10.810  79.140  53.550  1.00  0.00           C
ATOM    941  NE2 HSP A  64      11.350  80.280  55.350  1.00  0.00           N
ATOM    942  HE2 HSP A  64      11.210  81.030  55.990  1.00  0.00           H
ATOM    943  ND1 HSP A  64      12.140  79.350  53.600  1.00  0.00           N
ATOM    944  HD1 HSP A  64      12.900  79.030  53.030  1.00  0.00           H
ATOM    945  CE1 HSP A  64      12.470  80.090  54.670  1.00  0.00           C
ATOM    946  HE1 HSP A  64      13.450  80.480  54.840  1.00  0.00           H
ATOM    947  C   HSP A  64      11.150  76.320  52.200  1.00  0.00           C
ATOM    948  O   HSP A  64      12.270  76.450  52.700  1.00  0.00           O
ATOM    949  N   SER A  65      10.520  75.190  52.250  1.00  0.00           N
ATOM    950  HN  SER A  65       9.600  75.140  51.860  1.00  0.00           H
ATOM    951  CA  SER A  65      10.860  73.970  52.890  1.00  0.00           C
ATOM    952  HA  SER A  65      11.520  74.140  53.720  1.00  0.00           H
ATOM    953  CB  SER A  65       9.560  73.150  53.370  1.00  0.00           C
ATOM    954  HB1 SER A  65       9.840  72.080  53.540  1.00  0.00           H
ATOM    955  HB2 SER A  65       8.870  73.220  52.500  1.00  0.00           H
ATOM    956  OG  SER A  65       8.970  73.640  54.570  1.00  0.00           O
ATOM    957  HG1 SER A  65       9.040  74.600  54.520  1.00  0.00           H
ATOM    958  C   SER A  65      11.490  73.040  51.950  1.00  0.00           C
ATOM    959  O   SER A  65      11.670  71.860  52.220  1.00  0.00           O
ATOM    960  N   PHE A  66      11.990  73.620  50.860  1.00  0.00           N
ATOM    961  HN  PHE A  66      11.860  74.590  50.660  1.00  0.00           H
ATOM    962  CA  PHE A  66      12.920  72.900  50.040  1.00  0.00           C
ATOM    963  HA  PHE A  66      13.050  71.850  50.290  1.00  0.00           H
ATOM    964  CB  PHE A  66      12.400  72.880  48.470  1.00  0.00           C
ATOM    965  HB1 PHE A  66      13.280  72.410  47.980  1.00  0.00           H
ATOM    966  HB2 PHE A  66      12.290  73.950  48.200  1.00  0.00           H
ATOM    967  CG  PHE A  66      11.150  72.150  48.140  1.00  0.00           C
ATOM    968  CD1 PHE A  66       9.900  72.820  48.390  1.00  0.00           C
ATOM    969  HD1 PHE A  66       9.710  73.720  48.970  1.00  0.00           H
ATOM    970  CE1 PHE A  66       8.720  72.190  47.970  1.00  0.00           C
ATOM    971  HE1 PHE A  66       7.740  72.580  48.200  1.00  0.00           H
ATOM    972  CZ  PHE A  66       8.730  71.000  47.270  1.00  0.00           C
ATOM    973  HZ  PHE A  66       7.780  70.550  47.000  1.00  0.00           H
ATOM    974  CD2 PHE A  66      11.140  71.000  47.320  1.00  0.00           C
ATOM    975  HD2 PHE A  66      12.100  70.570  47.110  1.00  0.00           H
ATOM    976  CE2 PHE A  66       9.970  70.370  46.890  1.00  0.00           C
ATOM    977  HE2 PHE A  66      10.040  69.500  46.250  1.00  0.00           H
ATOM    978  C   PHE A  66      14.200  73.730  50.080  1.00  0.00           C
ATOM    979  O   PHE A  66      13.990  74.910  49.860  1.00  0.00           O
ATOM    980  N   SER A  67      15.390  73.180  50.200  1.00  0.00           N
ATOM    981  HN  SER A  67      15.460  72.240  50.510  1.00  0.00           H
ATOM    982  CA  SER A  67      16.630  73.920  50.310  1.00  0.00           C
ATOM    983  HA  SER A  67      16.590  74.770  49.640  1.00  0.00           H
ATOM    984  CB  SER A  67      16.770  74.190  51.820  1.00  0.00           C
ATOM    985  HB1 SER A  67      16.890  73.250  52.400  1.00  0.00           H
ATOM    986  HB2 SER A  67      15.840  74.650  52.220  1.00  0.00           H
ATOM    987  OG  SER A  67      17.880  75.080  52.080  1.00  0.00           O
ATOM    988  HG1 SER A  67      18.650  74.550  52.290  1.00  0.00           H
ATOM    989  C   SER A  67      17.780  73.080  49.870  1.00  0.00           C
ATOM    990  O   SER A  67      17.740  71.840  49.870  1.00  0.00           O
ATOM    991  N   VAL A  68      18.910  73.770  49.430  1.00  0.00           N
ATOM    992  HN  VAL A  68      19.030  74.760  49.420  1.00  0.00           H
ATOM    993  CA  VAL A  68      20.120  73.010  49.040  1.00  0.00           C
ATOM    994  HA  VAL A  68      20.050  71.970  49.330  1.00  0.00           H
ATOM    995  CB  VAL A  68      20.400  72.940  47.630  1.00  0.00           C
ATOM    996  HB  VAL A  68      20.160  73.920  47.160  1.00  0.00           H
ATOM    997  CG1 VAL A  68      21.880  72.550  47.350  1.00  0.00           C
ATOM    998 1HG1 VAL A  68      22.090  72.570  46.260  1.00  0.00           H
ATOM    999 2HG1 VAL A  68      22.010  71.510  47.720  1.00  0.00           H
ATOM   1000 3HG1 VAL A  68      22.620  73.190  47.870  1.00  0.00           H
ATOM   1001  CG2 VAL A  68      19.450  71.850  46.990  1.00  0.00           C
ATOM   1002 1HG2 VAL A  68      19.530  70.840  47.450  1.00  0.00           H
ATOM   1003 2HG2 VAL A  68      19.830  71.640  45.970  1.00  0.00           H
ATOM   1004 3HG2 VAL A  68      18.380  72.140  46.950  1.00  0.00           H
ATOM   1005  C   VAL A  68      21.280  73.630  49.810  1.00  0.00           C
ATOM   1006  O   VAL A  68      21.610  74.810  49.620  1.00  0.00           O
ATOM   1007  N   GLN A  69      21.920  72.810  50.670  1.00  0.00           N
ATOM   1008  HN  GLN A  69      21.770  71.830  50.760  1.00  0.00           H
ATOM   1009  CA  GLN A  69      23.220  73.290  51.330  1.00  0.00           C
ATOM   1010  HA  GLN A  69      23.350  74.350  51.170  1.00  0.00           H
ATOM   1011  CB  GLN A  69      23.350  72.890  52.810  1.00  0.00           C
ATOM   1012  HB1 GLN A  69      24.310  73.320  53.190  1.00  0.00           H
ATOM   1013  HB2 GLN A  69      23.280  71.820  53.110  1.00  0.00           H
ATOM   1014  CG  GLN A  69      22.280  73.610  53.730  1.00  0.00           C
ATOM   1015  HG1 GLN A  69      22.260  74.620  53.250  1.00  0.00           H
ATOM   1016  HG2 GLN A  69      22.420  73.570  54.830  1.00  0.00           H
ATOM   1017  CD  GLN A  69      20.810  73.150  53.540  1.00  0.00           C
ATOM   1018  OE1 GLN A  69      19.950  73.890  53.060  1.00  0.00           O
ATOM   1019  NE2 GLN A  69      20.520  71.860  53.880  1.00  0.00           N
ATOM   1020 1HE2 GLN A  69      19.620  71.740  54.300  1.00  0.00           H
ATOM   1021 2HE2 GLN A  69      21.300  71.270  54.100  1.00  0.00           H
ATOM   1022  C   GLN A  69      24.270  72.620  50.480  1.00  0.00           C
ATOM   1023  O   GLN A  69      24.250  71.390  50.270  1.00  0.00           O
ATOM   1024  N   LYS A  70      25.350  73.360  50.020  1.00  0.00           N
ATOM   1025  HN  LYS A  70      25.250  74.350  50.020  1.00  0.00           H
ATOM   1026  CA  LYS A  70      26.590  72.820  49.620  1.00  0.00           C
ATOM   1027  HA  LYS A  70      26.500  72.260  48.700  1.00  0.00           H
ATOM   1028  CB  LYS A  70      27.460  74.070  49.240  1.00  0.00           C
ATOM   1029  HB1 LYS A  70      28.470  73.780  48.890  1.00  0.00           H
ATOM   1030  HB2 LYS A  70      27.550  74.700  50.150  1.00  0.00           H
ATOM   1031  CG  LYS A  70      26.770  74.780  48.020  1.00  0.00           C
ATOM   1032  HG1 LYS A  70      25.900  75.410  48.280  1.00  0.00           H
ATOM   1033  HG2 LYS A  70      26.460  74.000  47.290  1.00  0.00           H
ATOM   1034  CD  LYS A  70      27.810  75.660  47.330  1.00  0.00           C
ATOM   1035  HD1 LYS A  70      27.260  76.030  46.440  1.00  0.00           H
ATOM   1036  HD2 LYS A  70      28.670  74.990  47.120  1.00  0.00           H
ATOM   1037  CE  LYS A  70      28.320  76.900  48.090  1.00  0.00           C
ATOM   1038  HE1 LYS A  70      28.940  76.580  48.960  1.00  0.00           H
ATOM   1039  HE2 LYS A  70      27.480  77.540  48.420  1.00  0.00           H
ATOM   1040  NZ  LYS A  70      29.190  77.710  47.180  1.00  0.00           N
ATOM   1041  HZ1 LYS A  70      29.750  77.070  46.580  1.00  0.00           H
ATOM   1042  HZ2 LYS A  70      29.890  78.340  47.620  1.00  0.00           H
ATOM   1043  HZ3 LYS A  70      28.590  78.260  46.540  1.00  0.00           H
ATOM   1044  C   LYS A  70      27.270  71.900  50.700  1.00  0.00           C
ATOM   1045  O   LYS A  70      27.730  70.820  50.500  1.00  0.00           O
ATOM   1046  N   HSD A  71      27.280  72.340  51.940  1.00  0.00           N
ATOM   1047  HN  HSD A  71      26.800  73.190  52.150  1.00  0.00           H
ATOM   1048  CA  HSD A  71      27.560  71.540  53.110  1.00  0.00           C
ATOM   1049  HA  HSD A  71      27.110  72.140  53.890  1.00  0.00           H
ATOM   1050  CB  HSD A  71      26.710  70.300  53.230  1.00  0.00           C
ATOM   1051  HB1 HSD A  71      27.040  69.660  52.390  1.00  0.00           H
ATOM   1052  HB2 HSD A  71      25.600  70.440  53.210  1.00  0.00           H
ATOM   1053  ND1 HSD A  71      26.930  69.800  55.680  1.00  0.00           N
ATOM   1054  HD1 HSD A  71      26.780  70.710  56.040  1.00  0.00           H
ATOM   1055  CG  HSD A  71      26.940  69.400  54.410  1.00  0.00           C
ATOM   1056  CE1 HSD A  71      27.090  68.700  56.440  1.00  0.00           C
ATOM   1057  HE1 HSD A  71      27.110  68.750  57.530  1.00  0.00           H
ATOM   1058  NE2 HSD A  71      27.190  67.590  55.710  1.00  0.00           N
ATOM   1059  CD2 HSD A  71      27.070  68.090  54.400  1.00  0.00           C
ATOM   1060  HD2 HSD A  71      27.310  67.530  53.500  1.00  0.00           H
ATOM   1061  C   HSD A  71      29.170  71.260  53.530  1.00  0.00           C
ATOM   1062  O   HSD A  71      29.810  70.430  52.890  1.00  0.00           O
ATOM   1063  N   ILE A  72      29.720  71.750  54.640  1.00  0.00           N
ATOM   1064  HN  ILE A  72      29.220  72.230  55.360  1.00  0.00           H
ATOM   1065  CA  ILE A  72      31.160  71.620  54.960  1.00  0.00           C
ATOM   1066  HA  ILE A  72      31.300  72.170  55.880  1.00  0.00           H
ATOM   1067  CB  ILE A  72      31.590  70.210  55.240  1.00  0.00           C
ATOM   1068  HB  ILE A  72      31.650  69.620  54.300  1.00  0.00           H
ATOM   1069  CG2 ILE A  72      32.990  70.290  56.010  1.00  0.00           C
ATOM   1070 1HG2 ILE A  72      32.830  70.620  57.060  1.00  0.00           H
ATOM   1071 2HG2 ILE A  72      33.810  70.860  55.520  1.00  0.00           H
ATOM   1072 3HG2 ILE A  72      33.430  69.270  56.060  1.00  0.00           H
ATOM   1073  CG1 ILE A  72      30.510  69.510  56.130  1.00  0.00           C
ATOM   1074 1HG1 ILE A  72      29.660  69.150  55.520  1.00  0.00           H
ATOM   1075 2HG1 ILE A  72      30.120  70.200  56.920  1.00  0.00           H
ATOM   1076  CD  ILE A  72      31.100  68.210  56.830  1.00  0.00           C
ATOM   1077  HD1 ILE A  72      31.610  67.700  55.980  1.00  0.00           H
ATOM   1078  HD2 ILE A  72      30.250  67.620  57.220  1.00  0.00           H
ATOM   1079  HD3 ILE A  72      31.860  68.440  57.610  1.00  0.00           H
ATOM   1080  C   ILE A  72      31.960  72.360  53.920  1.00  0.00           C
ATOM   1081  O   ILE A  72      32.820  71.910  53.130  1.00  0.00           O
ATOM   1082  N   GLY A  73      31.650  73.640  53.960  1.00  0.00           N
ATOM   1083  HN  GLY A  73      31.090  74.110  54.640  1.00  0.00           H
ATOM   1084  CA  GLY A  73      31.870  74.490  52.750  1.00  0.00           C
ATOM   1085  HA1 GLY A  73      32.750  74.200  52.200  1.00  0.00           H
ATOM   1086  HA2 GLY A  73      31.890  75.500  53.140  1.00  0.00           H
ATOM   1087  C   GLY A  73      30.690  74.370  51.830  1.00  0.00           C
ATOM   1088  O   GLY A  73      30.450  73.320  51.250  1.00  0.00           O
ATOM   1089  N   ALA A  74      29.870  75.360  51.640  1.00  0.00           N
ATOM   1090  HN  ALA A  74      29.290  75.240  50.840  1.00  0.00           H
ATOM   1091  CA  ALA A  74      29.860  76.630  52.290  1.00  0.00           C
ATOM   1092  HA  ALA A  74      30.230  76.590  53.300  1.00  0.00           H
ATOM   1093  CB  ALA A  74      30.940  77.530  51.600  1.00  0.00           C
ATOM   1094  HB1 ALA A  74      30.430  78.030  50.750  1.00  0.00           H
ATOM   1095  HB2 ALA A  74      31.800  76.980  51.140  1.00  0.00           H
ATOM   1096  HB3 ALA A  74      31.450  78.190  52.330  1.00  0.00           H
ATOM   1097  C   ALA A  74      28.460  77.260  52.180  1.00  0.00           C
ATOM   1098  O   ALA A  74      27.780  76.830  51.220  1.00  0.00           O
ATOM   1099  N   PRO A  75      28.090  78.190  52.960  1.00  0.00           N
ATOM   1100  CD  PRO A  75      28.560  78.300  54.340  1.00  0.00           C
ATOM   1101  HD1 PRO A  75      29.640  78.570  54.380  1.00  0.00           H
ATOM   1102  HD2 PRO A  75      28.300  77.440  54.990  1.00  0.00           H
ATOM   1103  CA  PRO A  75      27.170  79.240  52.620  1.00  0.00           C
ATOM   1104  HA  PRO A  75      26.210  78.850  52.910  1.00  0.00           H
ATOM   1105  CB  PRO A  75      27.480  80.260  53.670  1.00  0.00           C
ATOM   1106  HB1 PRO A  75      28.400  80.810  53.360  1.00  0.00           H
ATOM   1107  HB2 PRO A  75      26.670  81.000  53.830  1.00  0.00           H
ATOM   1108  CG  PRO A  75      27.810  79.460  54.920  1.00  0.00           C
ATOM   1109  HG1 PRO A  75      26.930  79.000  55.410  1.00  0.00           H
ATOM   1110  HG2 PRO A  75      28.410  80.060  55.630  1.00  0.00           H
ATOM   1111  C   PRO A  75      27.180  79.880  51.210  1.00  0.00           C
ATOM   1112  O   PRO A  75      28.160  79.930  50.520  1.00  0.00           O
ATOM   1113  N   ALA A  76      26.080  80.440  50.720  1.00  0.00           N
ATOM   1114  HN  ALA A  76      26.220  80.790  49.790  1.00  0.00           H
ATOM   1115  CA  ALA A  76      24.790  80.660  51.370  1.00  0.00           C
ATOM   1116  HA  ALA A  76      25.000  80.840  52.420  1.00  0.00           H
ATOM   1117  CB  ALA A  76      24.040  81.860  50.830  1.00  0.00           C
ATOM   1118  HB1 ALA A  76      23.100  81.970  51.420  1.00  0.00           H
ATOM   1119  HB2 ALA A  76      23.750  81.870  49.760  1.00  0.00           H
ATOM   1120  HB3 ALA A  76      24.660  82.740  51.140  1.00  0.00           H
ATOM   1121  C   ALA A  76      24.000  79.340  51.240  1.00  0.00           C
ATOM   1122  O   ALA A  76      24.380  78.420  50.490  1.00  0.00           O
ATOM   1123  N   ASN A  77      22.890  79.170  52.010  1.00  0.00           N
ATOM   1124  HN  ASN A  77      22.700  79.850  52.710  1.00  0.00           H
ATOM   1125  CA  ASN A  77      21.970  78.070  51.750  1.00  0.00           C
ATOM   1126  HA  ASN A  77      22.570  77.180  51.750  1.00  0.00           H
ATOM   1127  CB  ASN A  77      20.730  77.810  52.740  1.00  0.00           C
ATOM   1128  HB1 ASN A  77      20.230  76.970  52.220  1.00  0.00           H
ATOM   1129  HB2 ASN A  77      20.010  78.660  52.750  1.00  0.00           H
ATOM   1130  CG  ASN A  77      21.130  77.460  54.170  1.00  0.00           C
ATOM   1131  OD1 ASN A  77      22.310  77.490  54.450  1.00  0.00           O
ATOM   1132  ND2 ASN A  77      20.110  77.070  54.960  1.00  0.00           N
ATOM   1133 1HD2 ASN A  77      20.360  76.820  55.900  1.00  0.00           H
ATOM   1134 2HD2 ASN A  77      19.160  77.230  54.690  1.00  0.00           H
ATOM   1135  C   ASN A  77      21.440  78.390  50.410  1.00  0.00           C
ATOM   1136  O   ASN A  77      21.050  79.510  50.060  1.00  0.00           O
ATOM   1137  N   LEU A  78      21.460  77.410  49.450  1.00  0.00           N
ATOM   1138  HN  LEU A  78      21.590  76.450  49.700  1.00  0.00           H
ATOM   1139  CA  LEU A  78      20.990  77.750  48.050  1.00  0.00           C
ATOM   1140  HA  LEU A  78      21.390  78.740  47.900  1.00  0.00           H
ATOM   1141  CB  LEU A  78      21.620  76.870  46.920  1.00  0.00           C
ATOM   1142  HB1 LEU A  78      21.460  77.330  45.920  1.00  0.00           H
ATOM   1143  HB2 LEU A  78      21.200  75.850  47.090  1.00  0.00           H
ATOM   1144  CG  LEU A  78      23.140  76.660  46.940  1.00  0.00           C
ATOM   1145  HG  LEU A  78      23.450  76.180  47.890  1.00  0.00           H
ATOM   1146  CD1 LEU A  78      23.640  75.670  45.810  1.00  0.00           C
ATOM   1147 1HD1 LEU A  78      23.180  74.680  46.030  1.00  0.00           H
ATOM   1148 2HD1 LEU A  78      24.750  75.650  45.850  1.00  0.00           H
ATOM   1149 3HD1 LEU A  78      23.440  76.050  44.790  1.00  0.00           H
ATOM   1150  CD2 LEU A  78      24.030  77.950  46.900  1.00  0.00           C
ATOM   1151 1HD2 LEU A  78      25.090  77.740  47.130  1.00  0.00           H
ATOM   1152 2HD2 LEU A  78      23.590  78.750  47.530  1.00  0.00           H
ATOM   1153 3HD2 LEU A  78      24.050  78.240  45.830  1.00  0.00           H
ATOM   1154  C   LEU A  78      19.460  77.780  47.930  1.00  0.00           C
ATOM   1155  O   LEU A  78      18.820  76.890  48.430  1.00  0.00           O
ATOM   1156  N   ARG A  79      18.870  78.850  47.400  1.00  0.00           N
ATOM   1157  HN  ARG A  79      19.410  79.620  47.060  1.00  0.00           H
ATOM   1158  CA  ARG A  79      17.470  79.020  47.070  1.00  0.00           C
ATOM   1159  HA  ARG A  79      16.920  78.810  47.980  1.00  0.00           H
ATOM   1160  CB  ARG A  79      17.070  80.420  46.590  1.00  0.00           C
ATOM   1161  HB1 ARG A  79      15.980  80.510  46.390  1.00  0.00           H
ATOM   1162  HB2 ARG A  79      17.610  80.460  45.610  1.00  0.00           H
ATOM   1163  CG  ARG A  79      17.670  81.480  47.490  1.00  0.00           C
ATOM   1164  HG1 ARG A  79      17.400  82.450  47.010  1.00  0.00           H
ATOM   1165  HG2 ARG A  79      18.770  81.360  47.570  1.00  0.00           H
ATOM   1166  CD  ARG A  79      17.060  81.610  48.940  1.00  0.00           C
ATOM   1167  HD1 ARG A  79      17.110  80.630  49.460  1.00  0.00           H
ATOM   1168  HD2 ARG A  79      16.020  81.930  48.730  1.00  0.00           H
ATOM   1169  NE  ARG A  79      17.870  82.810  49.520  1.00  0.00           N
ATOM   1170  HE  ARG A  79      18.290  83.490  48.930  1.00  0.00           H
ATOM   1171  CZ  ARG A  79      18.290  82.900  50.760  1.00  0.00           C
ATOM   1172  NH1 ARG A  79      17.950  82.170  51.800  1.00  0.00           N
ATOM   1173 1HH1 ARG A  79      17.410  81.350  51.630  1.00  0.00           H
ATOM   1174 2HH1 ARG A  79      18.540  82.250  52.610  1.00  0.00           H
ATOM   1175  NH2 ARG A  79      19.090  83.850  51.030  1.00  0.00           N
ATOM   1176 1HH2 ARG A  79      19.060  84.620  50.400  1.00  0.00           H
ATOM   1177 2HH2 ARG A  79      19.460  83.940  51.960  1.00  0.00           H
ATOM   1178  C   ARG A  79      16.950  78.060  45.970  1.00  0.00           C
ATOM   1179  O   ARG A  79      17.610  77.970  44.990  1.00  0.00           O
ATOM   1180  N   VAL A  80      15.720  77.460  46.080  1.00  0.00           N
ATOM   1181  HN  VAL A  80      15.070  77.650  46.820  1.00  0.00           H
ATOM   1182  CA  VAL A  80      15.220  76.640  44.960  1.00  0.00           C
ATOM   1183  HA  VAL A  80      16.010  76.520  44.240  1.00  0.00           H
ATOM   1184  CB  VAL A  80      14.610  75.350  45.390  1.00  0.00           C
ATOM   1185  HB  VAL A  80      13.860  75.560  46.180  1.00  0.00           H
ATOM   1186  CG1 VAL A  80      14.090  74.520  44.260  1.00  0.00           C
ATOM   1187 1HG1 VAL A  80      13.210  75.070  43.840  1.00  0.00           H
ATOM   1188 2HG1 VAL A  80      13.680  73.520  44.530  1.00  0.00           H
ATOM   1189 3HG1 VAL A  80      14.740  74.540  43.360  1.00  0.00           H
ATOM   1190  CG2 VAL A  80      15.640  74.530  46.160  1.00  0.00           C
ATOM   1191 1HG2 VAL A  80      16.310  75.030  46.890  1.00  0.00           H
ATOM   1192 2HG2 VAL A  80      16.160  73.970  45.350  1.00  0.00           H
ATOM   1193 3HG2 VAL A  80      15.120  73.810  46.830  1.00  0.00           H
ATOM   1194  C   VAL A  80      14.100  77.450  44.310  1.00  0.00           C
ATOM   1195  O   VAL A  80      13.220  77.920  45.020  1.00  0.00           O
ATOM   1196  N   VAL A  81      14.320  77.760  43.070  1.00  0.00           N
ATOM   1197  HN  VAL A  81      15.040  77.350  42.510  1.00  0.00           H
ATOM   1198  CA  VAL A  81      13.500  78.710  42.320  1.00  0.00           C
ATOM   1199  HA  VAL A  81      12.900  79.340  42.950  1.00  0.00           H
ATOM   1200  CB  VAL A  81      14.320  79.690  41.480  1.00  0.00           C
ATOM   1201  HB  VAL A  81      13.590  80.420  41.060  1.00  0.00           H
ATOM   1202  CG1 VAL A  81      15.420  80.370  42.400  1.00  0.00           C
ATOM   1203 1HG1 VAL A  81      16.200  79.620  42.650  1.00  0.00           H
ATOM   1204 2HG1 VAL A  81      14.940  80.640  43.370  1.00  0.00           H
ATOM   1205 3HG1 VAL A  81      15.780  81.310  41.960  1.00  0.00           H
ATOM   1206  CG2 VAL A  81      15.090  79.030  40.320  1.00  0.00           C
ATOM   1207 1HG2 VAL A  81      14.490  78.670  39.450  1.00  0.00           H
ATOM   1208 2HG2 VAL A  81      15.680  78.160  40.710  1.00  0.00           H
ATOM   1209 3HG2 VAL A  81      15.930  79.690  40.030  1.00  0.00           H
ATOM   1210  C   VAL A  81      12.500  77.960  41.530  1.00  0.00           C
ATOM   1211  O   VAL A  81      11.490  78.520  41.050  1.00  0.00           O
ATOM   1212  N   GLY A  82      12.660  76.590  41.400  1.00  0.00           N
ATOM   1213  HN  GLY A  82      13.390  76.020  41.760  1.00  0.00           H
ATOM   1214  CA  GLY A  82      11.650  75.720  40.790  1.00  0.00           C
ATOM   1215  HA1 GLY A  82      11.700  75.950  39.730  1.00  0.00           H
ATOM   1216  HA2 GLY A  82      10.650  75.840  41.190  1.00  0.00           H
ATOM   1217  C   GLY A  82      11.990  74.290  40.930  1.00  0.00           C
ATOM   1218  O   GLY A  82      13.140  73.960  41.290  1.00  0.00           O
ATOM   1219  N   HSP A  83      10.900  73.410  40.980  1.00  0.00           N
ATOM   1220  HN  HSP A  83       9.960  73.760  40.960  1.00  0.00           H
ATOM   1221  CA  HSP A  83      11.080  72.010  41.290  1.00  0.00           C
ATOM   1222  HA  HSP A  83      12.120  71.790  41.110  1.00  0.00           H
ATOM   1223  CB  HSP A  83      10.740  71.720  42.810  1.00  0.00           C
ATOM   1224  HB1 HSP A  83      11.580  72.220  43.340  1.00  0.00           H
ATOM   1225  HB2 HSP A  83      10.820  70.630  43.010  1.00  0.00           H
ATOM   1226  CD2 HSP A  83       9.220  72.850  44.660  1.00  0.00           C
ATOM   1227  HD2 HSP A  83       9.830  73.140  45.510  1.00  0.00           H
ATOM   1228  CG  HSP A  83       9.500  72.270  43.430  1.00  0.00           C
ATOM   1229  NE2 HSP A  83       7.870  73.150  44.620  1.00  0.00           N
ATOM   1230  HE2 HSP A  83       7.390  73.710  45.290  1.00  0.00           H
ATOM   1231  ND1 HSP A  83       8.270  72.110  42.840  1.00  0.00           N
ATOM   1232  HD1 HSP A  83       8.140  71.770  41.910  1.00  0.00           H
ATOM   1233  CE1 HSP A  83       7.300  72.670  43.570  1.00  0.00           C
ATOM   1234  HE1 HSP A  83       6.250  72.680  43.380  1.00  0.00           H
ATOM   1235  C   HSP A  83      10.230  71.140  40.440  1.00  0.00           C
ATOM   1236  O   HSP A  83       9.070  71.470  40.170  1.00  0.00           O
ATOM   1237  N   ALA A  84      10.690  70.010  39.950  1.00  0.00           N
ATOM   1238  HN  ALA A  84      11.630  69.830  40.230  1.00  0.00           H
ATOM   1239  CA  ALA A  84       9.960  69.110  38.990  1.00  0.00           C
ATOM   1240  HA  ALA A  84       8.890  69.230  38.990  1.00  0.00           H
ATOM   1241  CB  ALA A  84      10.420  69.600  37.560  1.00  0.00           C
ATOM   1242  HB1 ALA A  84      11.530  69.540  37.450  1.00  0.00           H
ATOM   1243  HB2 ALA A  84      10.120  70.660  37.440  1.00  0.00           H
ATOM   1244  HB3 ALA A  84       9.920  68.970  36.790  1.00  0.00           H
ATOM   1245  C   ALA A  84      10.330  67.630  39.180  1.00  0.00           C
ATOM   1246  O   ALA A  84      11.490  67.210  39.430  1.00  0.00           O
ATOM   1247  N   MET A  85       9.310  66.790  38.910  1.00  0.00           N
ATOM   1248  HN  MET A  85       8.380  67.120  38.870  1.00  0.00           H
ATOM   1249  CA  MET A  85       9.450  65.320  38.840  1.00  0.00           C
ATOM   1250  HA  MET A  85      10.200  65.030  39.570  1.00  0.00           H
ATOM   1251  CB  MET A  85       8.150  64.540  39.280  1.00  0.00           C
ATOM   1252  HB1 MET A  85       8.210  63.490  38.930  1.00  0.00           H
ATOM   1253  HB2 MET A  85       7.310  65.050  38.760  1.00  0.00           H
ATOM   1254  CG  MET A  85       7.800  64.560  40.810  1.00  0.00           C
ATOM   1255  HG1 MET A  85       6.830  64.030  40.880  1.00  0.00           H
ATOM   1256  HG2 MET A  85       7.620  65.600  41.170  1.00  0.00           H
ATOM   1257  SD  MET A  85       9.200  63.830  41.810  1.00  0.00           S
ATOM   1258  CE  MET A  85       8.440  64.310  43.360  1.00  0.00           C
ATOM   1259  HE1 MET A  85       9.200  64.310  44.170  1.00  0.00           H
ATOM   1260  HE2 MET A  85       7.490  63.780  43.610  1.00  0.00           H
ATOM   1261  HE3 MET A  85       8.130  65.370  43.430  1.00  0.00           H
ATOM   1262  C   MET A  85       9.980  64.970  37.480  1.00  0.00           C
ATOM   1263  O   MET A  85       9.460  65.420  36.430  1.00  0.00           O
ATOM   1264  N   GLN A  86      10.960  63.990  37.470  1.00  0.00           N
ATOM   1265  HN  GLN A  86      11.160  63.590  38.360  1.00  0.00           H
ATOM   1266  CA  GLN A  86      11.620  63.370  36.330  1.00  0.00           C
ATOM   1267  HA  GLN A  86      11.120  63.590  35.400  1.00  0.00           H
ATOM   1268  CB  GLN A  86      13.100  64.000  36.270  1.00  0.00           C
ATOM   1269  HB1 GLN A  86      13.510  63.960  37.300  1.00  0.00           H
ATOM   1270  HB2 GLN A  86      12.980  65.090  36.050  1.00  0.00           H
ATOM   1271  CG  GLN A  86      14.100  63.500  35.200  1.00  0.00           C
ATOM   1272  HG1 GLN A  86      14.160  62.390  35.200  1.00  0.00           H
ATOM   1273  HG2 GLN A  86      15.080  63.910  35.510  1.00  0.00           H
ATOM   1274  CD  GLN A  86      13.930  64.020  33.750  1.00  0.00           C
ATOM   1275  OE1 GLN A  86      13.700  65.210  33.490  1.00  0.00           O
ATOM   1276  NE2 GLN A  86      13.960  63.130  32.790  1.00  0.00           N
ATOM   1277 1HE2 GLN A  86      14.110  62.170  33.040  1.00  0.00           H
ATOM   1278 2HE2 GLN A  86      13.900  63.370  31.830  1.00  0.00           H
ATOM   1279  C   GLN A  86      11.550  61.840  36.410  1.00  0.00           C
ATOM   1280  O   GLN A  86      12.590  61.170  36.520  1.00  0.00           O
ATOM   1281  N   GLY A  87      10.300  61.320  36.390  1.00  0.00           N
ATOM   1282  HN  GLY A  87       9.580  62.020  36.400  1.00  0.00           H
ATOM   1283  CA  GLY A  87      10.180  59.870  36.380  1.00  0.00           C
ATOM   1284  HA1 GLY A  87      10.970  59.500  35.760  1.00  0.00           H
ATOM   1285  HA2 GLY A  87       9.260  59.520  35.950  1.00  0.00           H
ATOM   1286  C   GLY A  87      10.290  59.410  37.840  1.00  0.00           C
ATOM   1287  O   GLY A  87       9.310  59.570  38.580  1.00  0.00           O
ATOM   1288  N   THR A  88      11.410  58.820  38.290  1.00  0.00           N
ATOM   1289  HN  THR A  88      12.050  58.580  37.570  1.00  0.00           H
ATOM   1290  CA  THR A  88      11.590  58.430  39.710  1.00  0.00           C
ATOM   1291  HA  THR A  88      10.670  58.540  40.270  1.00  0.00           H
ATOM   1292  CB  THR A  88      12.000  56.950  39.930  1.00  0.00           C
ATOM   1293  HB  THR A  88      12.250  56.630  40.970  1.00  0.00           H
ATOM   1294  OG1 THR A  88      13.160  56.570  39.160  1.00  0.00           O
ATOM   1295  HG1 THR A  88      12.800  56.650  38.280  1.00  0.00           H
ATOM   1296  CG2 THR A  88      10.910  56.030  39.290  1.00  0.00           C
ATOM   1297 1HG2 THR A  88      10.990  55.040  39.780  1.00  0.00           H
ATOM   1298 2HG2 THR A  88      10.930  55.940  38.180  1.00  0.00           H
ATOM   1299 3HG2 THR A  88       9.900  56.310  39.670  1.00  0.00           H
ATOM   1300  C   THR A  88      12.670  59.310  40.350  1.00  0.00           C
ATOM   1301  O   THR A  88      13.250  59.020  41.370  1.00  0.00           O
ATOM   1302  N   LEU A  89      12.920  60.470  39.730  1.00  0.00           N
ATOM   1303  HN  LEU A  89      12.540  60.660  38.830  1.00  0.00           H
ATOM   1304  CA  LEU A  89      13.850  61.440  40.050  1.00  0.00           C
ATOM   1305  HA  LEU A  89      14.370  61.150  40.950  1.00  0.00           H
ATOM   1306  CB  LEU A  89      14.900  61.610  38.890  1.00  0.00           C
ATOM   1307  HB1 LEU A  89      15.500  62.520  39.100  1.00  0.00           H
ATOM   1308  HB2 LEU A  89      14.460  61.840  37.900  1.00  0.00           H
ATOM   1309  CG  LEU A  89      15.980  60.470  38.800  1.00  0.00           C
ATOM   1310  HG  LEU A  89      15.390  59.530  38.750  1.00  0.00           H
ATOM   1311  CD1 LEU A  89      16.870  60.660  37.580  1.00  0.00           C
ATOM   1312 1HD1 LEU A  89      17.400  59.720  37.330  1.00  0.00           H
ATOM   1313 2HD1 LEU A  89      17.530  61.540  37.700  1.00  0.00           H
ATOM   1314 3HD1 LEU A  89      16.200  60.980  36.750  1.00  0.00           H
ATOM   1315  CD2 LEU A  89      16.870  60.310  40.030  1.00  0.00           C
ATOM   1316 1HD2 LEU A  89      17.130  61.230  40.590  1.00  0.00           H
ATOM   1317 2HD2 LEU A  89      17.840  59.850  39.730  1.00  0.00           H
ATOM   1318 3HD2 LEU A  89      16.410  59.650  40.800  1.00  0.00           H
ATOM   1319  C   LEU A  89      13.220  62.720  40.390  1.00  0.00           C
ATOM   1320  O   LEU A  89      12.220  63.060  39.750  1.00  0.00           O
ATOM   1321  N   LEU A  90      13.750  63.500  41.310  1.00  0.00           N
ATOM   1322  HN  LEU A  90      14.600  63.250  41.760  1.00  0.00           H
ATOM   1323  CA  LEU A  90      13.240  64.780  41.610  1.00  0.00           C
ATOM   1324  HA  LEU A  90      12.320  64.960  41.070  1.00  0.00           H
ATOM   1325  CB  LEU A  90      12.860  64.860  43.180  1.00  0.00           C
ATOM   1326  HB1 LEU A  90      13.430  64.380  43.990  1.00  0.00           H
ATOM   1327  HB2 LEU A  90      11.880  64.340  43.220  1.00  0.00           H
ATOM   1328  CG  LEU A  90      12.430  66.270  43.690  1.00  0.00           C
ATOM   1329  HG  LEU A  90      13.270  66.990  43.830  1.00  0.00           H
ATOM   1330  CD1 LEU A  90      11.390  67.110  42.870  1.00  0.00           C
ATOM   1331 1HD1 LEU A  90      11.280  68.000  43.520  1.00  0.00           H
ATOM   1332 2HD1 LEU A  90      10.410  66.610  42.810  1.00  0.00           H
ATOM   1333 3HD1 LEU A  90      11.800  67.530  41.920  1.00  0.00           H
ATOM   1334  CD2 LEU A  90      11.710  66.070  45.090  1.00  0.00           C
ATOM   1335 1HD2 LEU A  90      11.380  67.030  45.540  1.00  0.00           H
ATOM   1336 2HD2 LEU A  90      12.400  65.680  45.870  1.00  0.00           H
ATOM   1337 3HD2 LEU A  90      10.880  65.340  45.020  1.00  0.00           H
ATOM   1338  C   LEU A  90      14.230  65.770  41.280  1.00  0.00           C
ATOM   1339  O   LEU A  90      15.380  65.780  41.810  1.00  0.00           O
ATOM   1340  N   LYS A  91      13.960  66.740  40.410  1.00  0.00           N
ATOM   1341  HN  LYS A  91      13.020  66.730  40.090  1.00  0.00           H
ATOM   1342  CA  LYS A  91      14.820  67.820  40.020  1.00  0.00           C
ATOM   1343  HA  LYS A  91      15.780  67.500  40.410  1.00  0.00           H
ATOM   1344  CB  LYS A  91      14.880  67.970  38.470  1.00  0.00           C
ATOM   1345  HB1 LYS A  91      15.510  68.810  38.110  1.00  0.00           H
ATOM   1346  HB2 LYS A  91      13.850  68.000  38.060  1.00  0.00           H
ATOM   1347  CG  LYS A  91      15.550  66.760  37.740  1.00  0.00           C
ATOM   1348  HG1 LYS A  91      14.780  65.960  37.750  1.00  0.00           H
ATOM   1349  HG2 LYS A  91      16.360  66.390  38.400  1.00  0.00           H
ATOM   1350  CD  LYS A  91      16.020  67.030  36.290  1.00  0.00           C
ATOM   1351  HD1 LYS A  91      16.360  66.020  35.980  1.00  0.00           H
ATOM   1352  HD2 LYS A  91      16.840  67.780  36.330  1.00  0.00           H
ATOM   1353  CE  LYS A  91      14.780  67.500  35.450  1.00  0.00           C
ATOM   1354  HE1 LYS A  91      14.600  68.570  35.710  1.00  0.00           H
ATOM   1355  HE2 LYS A  91      13.880  66.870  35.580  1.00  0.00           H
ATOM   1356  NZ  LYS A  91      14.990  67.590  33.970  1.00  0.00           N
ATOM   1357  HZ1 LYS A  91      14.790  66.700  33.480  1.00  0.00           H
ATOM   1358  HZ2 LYS A  91      15.910  68.030  33.730  1.00  0.00           H
ATOM   1359  HZ3 LYS A  91      14.230  68.250  33.720  1.00  0.00           H
ATOM   1360  C   LYS A  91      14.490  69.110  40.650  1.00  0.00           C
ATOM   1361  O   LYS A  91      13.330  69.450  40.680  1.00  0.00           O
ATOM   1362  N   LEU A  92      15.460  69.860  41.150  1.00  0.00           N
ATOM   1363  HN  LEU A  92      16.350  69.420  41.190  1.00  0.00           H
ATOM   1364  CA  LEU A  92      15.330  71.140  41.660  1.00  0.00           C
ATOM   1365  HA  LEU A  92      14.350  71.510  41.400  1.00  0.00           H
ATOM   1366  CB  LEU A  92      15.580  71.190  43.210  1.00  0.00           C
ATOM   1367  HB1 LEU A  92      15.130  72.120  43.620  1.00  0.00           H
ATOM   1368  HB2 LEU A  92      16.620  71.210  43.600  1.00  0.00           H
ATOM   1369  CG  LEU A  92      14.980  69.990  44.100  1.00  0.00           C
ATOM   1370  HG  LEU A  92      14.020  69.660  43.630  1.00  0.00           H
ATOM   1371  CD1 LEU A  92      16.020  68.860  44.310  1.00  0.00           C
ATOM   1372 1HD1 LEU A  92      16.940  69.260  44.780  1.00  0.00           H
ATOM   1373 2HD1 LEU A  92      16.280  68.300  43.380  1.00  0.00           H
ATOM   1374 3HD1 LEU A  92      15.580  68.070  44.970  1.00  0.00           H
ATOM   1375  CD2 LEU A  92      14.590  70.580  45.510  1.00  0.00           C
ATOM   1376 1HD2 LEU A  92      14.060  71.550  45.460  1.00  0.00           H
ATOM   1377 2HD2 LEU A  92      15.470  70.710  46.180  1.00  0.00           H
ATOM   1378 3HD2 LEU A  92      13.890  69.800  45.880  1.00  0.00           H
ATOM   1379  C   LEU A  92      16.410  72.080  41.130  1.00  0.00           C
ATOM   1380  O   LEU A  92      17.530  71.720  40.790  1.00  0.00           O
ATOM   1381  N   THR A  93      16.000  73.290  40.700  1.00  0.00           N
ATOM   1382  HN  THR A  93      15.050  73.610  40.720  1.00  0.00           H
ATOM   1383  CA  THR A  93      16.800  74.250  39.990  1.00  0.00           C
ATOM   1384  HA  THR A  93      17.500  73.610  39.470  1.00  0.00           H
ATOM   1385  CB  THR A  93      15.900  74.970  38.890  1.00  0.00           C
ATOM   1386  HB  THR A  93      15.120  75.580  39.380  1.00  0.00           H
ATOM   1387  OG1 THR A  93      15.270  73.940  38.140  1.00  0.00           O
ATOM   1388  HG1 THR A  93      14.510  74.440  37.820  1.00  0.00           H
ATOM   1389  CG2 THR A  93      16.770  75.830  38.000  1.00  0.00           C
ATOM   1390 1HG2 THR A  93      17.200  76.690  38.560  1.00  0.00           H
ATOM   1391 2HG2 THR A  93      16.200  76.330  37.190  1.00  0.00           H
ATOM   1392 3HG2 THR A  93      17.640  75.350  37.500  1.00  0.00           H
ATOM   1393  C   THR A  93      17.210  75.250  41.060  1.00  0.00           C
ATOM   1394  O   THR A  93      16.380  75.970  41.570  1.00  0.00           O
ATOM   1395  N   VAL A  94      18.440  75.260  41.570  1.00  0.00           N
ATOM   1396  HN  VAL A  94      19.160  74.680  41.200  1.00  0.00           H
ATOM   1397  CA  VAL A  94      18.920  76.290  42.480  1.00  0.00           C
ATOM   1398  HA  VAL A  94      18.030  76.490  43.050  1.00  0.00           H
ATOM   1399  CB  VAL A  94      20.110  75.980  43.410  1.00  0.00           C
ATOM   1400  HB  VAL A  94      20.390  76.900  43.970  1.00  0.00           H
ATOM   1401  CG1 VAL A  94      19.520  74.900  44.390  1.00  0.00           C
ATOM   1402 1HG1 VAL A  94      18.760  75.390  45.040  1.00  0.00           H
ATOM   1403 2HG1 VAL A  94      20.390  74.430  44.900  1.00  0.00           H
ATOM   1404 3HG1 VAL A  94      18.960  74.180  43.770  1.00  0.00           H
ATOM   1405  CG2 VAL A  94      21.240  75.350  42.590  1.00  0.00           C
ATOM   1406 1HG2 VAL A  94      21.300  75.890  41.620  1.00  0.00           H
ATOM   1407 2HG2 VAL A  94      20.930  74.320  42.320  1.00  0.00           H
ATOM   1408 3HG2 VAL A  94      22.120  75.400  43.270  1.00  0.00           H
ATOM   1409  C   VAL A  94      19.050  77.610  41.730  1.00  0.00           C
ATOM   1410  O   VAL A  94      19.390  77.610  40.590  1.00  0.00           O
ATOM   1411  N   ASP A  95      18.940  78.870  42.340  1.00  0.00           N
ATOM   1412  HN  ASP A  95      18.740  78.910  43.310  1.00  0.00           H
ATOM   1413  CA  ASP A  95      18.900  80.140  41.610  1.00  0.00           C
ATOM   1414  HA  ASP A  95      18.040  80.100  40.960  1.00  0.00           H
ATOM   1415  CB  ASP A  95      18.780  81.220  42.760  1.00  0.00           C
ATOM   1416  HB1 ASP A  95      19.770  81.230  43.270  1.00  0.00           H
ATOM   1417  HB2 ASP A  95      18.000  80.880  43.480  1.00  0.00           H
ATOM   1418  CG  ASP A  95      18.380  82.560  42.230  1.00  0.00           C
ATOM   1419  OD1 ASP A  95      17.740  82.610  41.130  1.00  0.00           O
ATOM   1420  OD2 ASP A  95      18.530  83.550  42.950  1.00  0.00           O
ATOM   1421  C   ASP A  95      20.110  80.350  40.820  1.00  0.00           C
ATOM   1422  O   ASP A  95      20.050  80.930  39.760  1.00  0.00           O
ATOM   1423  N   VAL A  96      21.270  79.870  41.390  1.00  0.00           N
ATOM   1424  HN  VAL A  96      21.160  79.410  42.270  1.00  0.00           H
ATOM   1425  CA  VAL A  96      22.600  80.230  41.000  1.00  0.00           C
ATOM   1426  HA  VAL A  96      22.540  80.650  40.010  1.00  0.00           H
ATOM   1427  CB  VAL A  96      23.240  81.150  42.030  1.00  0.00           C
ATOM   1428  HB  VAL A  96      22.590  82.020  42.270  1.00  0.00           H
ATOM   1429  CG1 VAL A  96      23.390  80.450  43.380  1.00  0.00           C
ATOM   1430 1HG1 VAL A  96      23.700  81.120  44.220  1.00  0.00           H
ATOM   1431 2HG1 VAL A  96      24.210  79.720  43.210  1.00  0.00           H
ATOM   1432 3HG1 VAL A  96      22.450  79.900  43.590  1.00  0.00           H
ATOM   1433  CG2 VAL A  96      24.560  81.870  41.610  1.00  0.00           C
ATOM   1434 1HG2 VAL A  96      24.500  82.540  40.730  1.00  0.00           H
ATOM   1435 2HG2 VAL A  96      25.410  81.150  41.610  1.00  0.00           H
ATOM   1436 3HG2 VAL A  96      24.930  82.500  42.440  1.00  0.00           H
ATOM   1437  C   VAL A  96      23.450  78.960  40.690  1.00  0.00           C
ATOM   1438  O   VAL A  96      23.490  77.990  41.490  1.00  0.00           O
ATOM   1439  N   ALA A  97      24.170  78.860  39.560  1.00  0.00           N
ATOM   1440  HN  ALA A  97      24.240  79.660  38.970  1.00  0.00           H
ATOM   1441  CA  ALA A  97      25.020  77.830  39.060  1.00  0.00           C
ATOM   1442  HA  ALA A  97      24.430  76.920  39.160  1.00  0.00           H
ATOM   1443  CB  ALA A  97      25.320  77.980  37.500  1.00  0.00           C
ATOM   1444  HB1 ALA A  97      26.010  77.210  37.110  1.00  0.00           H
ATOM   1445  HB2 ALA A  97      25.720  78.970  37.190  1.00  0.00           H
ATOM   1446  HB3 ALA A  97      24.440  77.890  36.830  1.00  0.00           H
ATOM   1447  C   ALA A  97      26.240  77.370  39.930  1.00  0.00           C
ATOM   1448  O   ALA A  97      26.820  78.200  40.630  1.00  0.00           O
ATOM   1449  N   ASN A  98      26.580  76.050  39.930  1.00  0.00           N
ATOM   1450  HN  ASN A  98      25.890  75.390  39.630  1.00  0.00           H
ATOM   1451  CA  ASN A  98      27.900  75.580  40.240  1.00  0.00           C
ATOM   1452  HA  ASN A  98      28.070  75.910  41.250  1.00  0.00           H
ATOM   1453  CB  ASN A  98      27.860  74.050  40.280  1.00  0.00           C
ATOM   1454  HB1 ASN A  98      27.600  73.540  39.330  1.00  0.00           H
ATOM   1455  HB2 ASN A  98      27.050  73.800  41.000  1.00  0.00           H
ATOM   1456  CG  ASN A  98      29.020  73.340  40.870  1.00  0.00           C
ATOM   1457  OD1 ASN A  98      30.010  73.980  41.270  1.00  0.00           O
ATOM   1458  ND2 ASN A  98      29.000  72.030  41.000  1.00  0.00           N
ATOM   1459 1HD2 ASN A  98      28.240  71.450  40.700  1.00  0.00           H
ATOM   1460 2HD2 ASN A  98      29.880  71.610  41.170  1.00  0.00           H
ATOM   1461  C   ASN A  98      29.010  75.940  39.240  1.00  0.00           C
ATOM   1462  O   ASN A  98      28.940  75.450  38.120  1.00  0.00           O
ATOM   1463  N   PRO A  99      30.090  76.750  39.550  1.00  0.00           N
ATOM   1464  CD  PRO A  99      29.890  77.880  40.480  1.00  0.00           C
ATOM   1465  HD1 PRO A  99      29.510  77.560  41.470  1.00  0.00           H
ATOM   1466  HD2 PRO A  99      29.270  78.690  40.040  1.00  0.00           H
ATOM   1467  CA  PRO A  99      31.070  77.090  38.530  1.00  0.00           C
ATOM   1468  HA  PRO A  99      30.560  77.300  37.600  1.00  0.00           H
ATOM   1469  CB  PRO A  99      31.670  78.410  39.040  1.00  0.00           C
ATOM   1470  HB1 PRO A  99      31.230  79.210  38.410  1.00  0.00           H
ATOM   1471  HB2 PRO A  99      32.760  78.550  38.870  1.00  0.00           H
ATOM   1472  CG  PRO A  99      31.250  78.520  40.530  1.00  0.00           C
ATOM   1473  HG1 PRO A  99      31.920  77.900  41.170  1.00  0.00           H
ATOM   1474  HG2 PRO A  99      31.330  79.490  41.070  1.00  0.00           H
ATOM   1475  C   PRO A  99      32.000  75.940  38.250  1.00  0.00           C
ATOM   1476  O   PRO A  99      32.920  76.180  37.470  1.00  0.00           O
ATOM   1477  N   SER A 100      31.790  74.720  38.770  1.00  0.00           N
ATOM   1478  HN  SER A 100      31.030  74.540  39.400  1.00  0.00           H
ATOM   1479  CA  SER A 100      32.750  73.690  38.740  1.00  0.00           C
ATOM   1480  HA  SER A 100      33.730  74.020  38.420  1.00  0.00           H
ATOM   1481  CB  SER A 100      32.940  73.120  40.200  1.00  0.00           C
ATOM   1482  HB1 SER A 100      33.860  72.510  40.030  1.00  0.00           H
ATOM   1483  HB2 SER A 100      32.140  72.520  40.700  1.00  0.00           H
ATOM   1484  OG  SER A 100      33.200  74.230  41.120  1.00  0.00           O
ATOM   1485  HG1 SER A 100      32.380  74.700  41.280  1.00  0.00           H
ATOM   1486  C   SER A 100      32.260  72.480  37.990  1.00  0.00           C
ATOM   1487  O   SER A 100      32.830  71.360  38.120  1.00  0.00           O
ATOM   1488  N   THR A 101      31.190  72.550  37.210  1.00  0.00           N
ATOM   1489  HN  THR A 101      30.640  73.370  37.290  1.00  0.00           H
ATOM   1490  CA  THR A 101      30.610  71.480  36.380  1.00  0.00           C
ATOM   1491  HA  THR A 101      30.270  70.660  37.000  1.00  0.00           H
ATOM   1492  CB  THR A 101      29.450  71.980  35.630  1.00  0.00           C
ATOM   1493  HB  THR A 101      29.740  72.760  34.890  1.00  0.00           H
ATOM   1494  OG1 THR A 101      28.540  72.780  36.460  1.00  0.00           O
ATOM   1495  HG1 THR A 101      27.880  73.070  35.830  1.00  0.00           H
ATOM   1496  CG2 THR A 101      28.470  70.980  35.100  1.00  0.00           C
ATOM   1497 1HG2 THR A 101      27.700  71.470  34.470  1.00  0.00           H
ATOM   1498 2HG2 THR A 101      27.830  70.610  35.930  1.00  0.00           H
ATOM   1499 3HG2 THR A 101      28.930  70.130  34.550  1.00  0.00           H
ATOM   1500  C   THR A 101      31.690  70.860  35.470  1.00  0.00           C
ATOM   1501  O   THR A 101      32.280  71.580  34.710  1.00  0.00           O
ATOM   1502  N   PRO A 102      31.980  69.590  35.490  1.00  0.00           N
ATOM   1503  CD  PRO A 102      31.570  68.580  36.520  1.00  0.00           C
ATOM   1504  HD1 PRO A 102      30.540  68.550  36.930  1.00  0.00           H
ATOM   1505  HD2 PRO A 102      32.290  68.520  37.370  1.00  0.00           H
ATOM   1506  CA  PRO A 102      32.730  68.970  34.380  1.00  0.00           C
ATOM   1507  HA  PRO A 102      33.700  69.430  34.230  1.00  0.00           H
ATOM   1508  CB  PRO A 102      33.090  67.550  34.900  1.00  0.00           C
ATOM   1509  HB1 PRO A 102      34.050  67.490  35.470  1.00  0.00           H
ATOM   1510  HB2 PRO A 102      33.210  66.790  34.110  1.00  0.00           H
ATOM   1511  CG  PRO A 102      31.930  67.220  35.810  1.00  0.00           C
ATOM   1512  HG1 PRO A 102      30.990  66.850  35.330  1.00  0.00           H
ATOM   1513  HG2 PRO A 102      32.110  66.490  36.630  1.00  0.00           H
ATOM   1514  C   PRO A 102      31.990  68.980  33.070  1.00  0.00           C
ATOM   1515  O   PRO A 102      30.830  69.390  32.980  1.00  0.00           O
ATOM   1516  N   ALA A 103      32.630  68.640  31.910  1.00  0.00           N
ATOM   1517  HN  ALA A 103      33.610  68.560  31.740  1.00  0.00           H
ATOM   1518  CA  ALA A 103      31.840  68.200  30.810  1.00  0.00           C
ATOM   1519  HA  ALA A 103      30.960  68.830  30.710  1.00  0.00           H
ATOM   1520  CB  ALA A 103      32.580  68.300  29.490  1.00  0.00           C
ATOM   1521  HB1 ALA A 103      31.860  68.430  28.650  1.00  0.00           H
ATOM   1522  HB2 ALA A 103      33.140  67.360  29.290  1.00  0.00           H
ATOM   1523  HB3 ALA A 103      33.160  69.250  29.500  1.00  0.00           H
ATOM   1524  C   ALA A 103      31.210  66.820  31.110  1.00  0.00           C
ATOM   1525  O   ALA A 103      31.820  65.870  31.710  1.00  0.00           O
ATOM   1526  N   TYR A 104      30.010  66.650  30.660  1.00  0.00           N
ATOM   1527  HN  TYR A 104      29.580  67.300  30.040  1.00  0.00           H
ATOM   1528  CA  TYR A 104      29.280  65.430  31.060  1.00  0.00           C
ATOM   1529  HA  TYR A 104      30.050  64.670  30.990  1.00  0.00           H
ATOM   1530  CB  TYR A 104      28.600  65.550  32.510  1.00  0.00           C
ATOM   1531  HB1 TYR A 104      29.330  65.950  33.250  1.00  0.00           H
ATOM   1532  HB2 TYR A 104      28.370  64.510  32.800  1.00  0.00           H
ATOM   1533  CG  TYR A 104      27.380  66.480  32.620  1.00  0.00           C
ATOM   1534  CD1 TYR A 104      27.450  67.790  33.110  1.00  0.00           C
ATOM   1535  HD1 TYR A 104      28.410  68.190  33.390  1.00  0.00           H
ATOM   1536  CE1 TYR A 104      26.370  68.630  33.030  1.00  0.00           C
ATOM   1537  HE1 TYR A 104      26.430  69.680  33.260  1.00  0.00           H
ATOM   1538  CZ  TYR A 104      25.080  68.150  32.640  1.00  0.00           C
ATOM   1539  OH  TYR A 104      23.920  68.990  32.720  1.00  0.00           O
ATOM   1540  HH  TYR A 104      24.070  69.620  33.430  1.00  0.00           H
ATOM   1541  CD2 TYR A 104      26.150  65.970  32.230  1.00  0.00           C
ATOM   1542  HD2 TYR A 104      26.210  64.960  31.840  1.00  0.00           H
ATOM   1543  CE2 TYR A 104      24.980  66.790  32.250  1.00  0.00           C
ATOM   1544  HE2 TYR A 104      24.090  66.330  31.850  1.00  0.00           H
ATOM   1545  C   TYR A 104      28.210  64.990  30.050  1.00  0.00           C
ATOM   1546  O   TYR A 104      27.650  65.760  29.300  1.00  0.00           O
ATOM   1547  N   THR A 105      27.940  63.690  30.090  1.00  0.00           N
ATOM   1548  HN  THR A 105      28.430  63.140  30.760  1.00  0.00           H
ATOM   1549  CA  THR A 105      26.830  63.140  29.290  1.00  0.00           C
ATOM   1550  HA  THR A 105      26.030  63.860  29.220  1.00  0.00           H
ATOM   1551  CB  THR A 105      27.120  62.760  27.840  1.00  0.00           C
ATOM   1552  HB  THR A 105      27.260  63.750  27.350  1.00  0.00           H
ATOM   1553  OG1 THR A 105      26.020  62.220  27.040  1.00  0.00           O
ATOM   1554  HG1 THR A 105      25.560  63.010  26.740  1.00  0.00           H
ATOM   1555  CG2 THR A 105      28.270  61.820  27.710  1.00  0.00           C
ATOM   1556 1HG2 THR A 105      28.180  60.850  28.240  1.00  0.00           H
ATOM   1557 2HG2 THR A 105      29.180  62.270  28.150  1.00  0.00           H
ATOM   1558 3HG2 THR A 105      28.540  61.550  26.670  1.00  0.00           H
ATOM   1559  C   THR A 105      26.240  61.930  30.030  1.00  0.00           C
ATOM   1560  O   THR A 105      26.870  61.260  30.820  1.00  0.00           O
ATOM   1561  N   PHE A 106      24.940  61.620  29.760  1.00  0.00           N
ATOM   1562  HN  PHE A 106      24.400  62.060  29.050  1.00  0.00           H
ATOM   1563  CA  PHE A 106      24.230  60.490  30.420  1.00  0.00           C
ATOM   1564  HA  PHE A 106      24.750  60.160  31.310  1.00  0.00           H
ATOM   1565  CB  PHE A 106      22.810  60.920  30.780  1.00  0.00           C
ATOM   1566  HB1 PHE A 106      22.320  60.080  31.320  1.00  0.00           H
ATOM   1567  HB2 PHE A 106      22.190  61.040  29.870  1.00  0.00           H
ATOM   1568  CG  PHE A 106      22.760  62.170  31.540  1.00  0.00           C
ATOM   1569  CD1 PHE A 106      22.900  62.150  32.960  1.00  0.00           C
ATOM   1570  HD1 PHE A 106      23.160  61.200  33.380  1.00  0.00           H
ATOM   1571  CE1 PHE A 106      22.810  63.320  33.650  1.00  0.00           C
ATOM   1572  HE1 PHE A 106      22.980  63.410  34.710  1.00  0.00           H
ATOM   1573  CZ  PHE A 106      22.610  64.580  33.020  1.00  0.00           C
ATOM   1574  HZ  PHE A 106      22.470  65.510  33.540  1.00  0.00           H
ATOM   1575  CD2 PHE A 106      22.260  63.320  30.910  1.00  0.00           C
ATOM   1576  HD2 PHE A 106      22.040  63.170  29.860  1.00  0.00           H
ATOM   1577  CE2 PHE A 106      22.310  64.510  31.670  1.00  0.00           C
ATOM   1578  HE2 PHE A 106      22.110  65.400  31.090  1.00  0.00           H
ATOM   1579  C   PHE A 106      24.150  59.250  29.530  1.00  0.00           C
ATOM   1580  O   PHE A 106      24.130  59.330  28.320  1.00  0.00           O
ATOM   1581  N   THR A 107      24.140  58.120  30.180  1.00  0.00           N
ATOM   1582  HN  THR A 107      24.130  58.000  31.170  1.00  0.00           H
ATOM   1583  CA  THR A 107      24.040  56.850  29.390  1.00  0.00           C
ATOM   1584  HA  THR A 107      23.290  56.990  28.620  1.00  0.00           H
ATOM   1585  CB  THR A 107      25.450  56.390  28.770  1.00  0.00           C
ATOM   1586  HB  THR A 107      25.860  57.280  28.240  1.00  0.00           H
ATOM   1587  OG1 THR A 107      25.240  55.360  27.780  1.00  0.00           O
ATOM   1588  HG1 THR A 107      24.310  55.510  27.630  1.00  0.00           H
ATOM   1589  CG2 THR A 107      26.550  55.880  29.830  1.00  0.00           C
ATOM   1590 1HG2 THR A 107      27.590  56.060  29.480  1.00  0.00           H
ATOM   1591 2HG2 THR A 107      26.500  54.770  29.900  1.00  0.00           H
ATOM   1592 3HG2 THR A 107      26.440  56.280  30.860  1.00  0.00           H
ATOM   1593  C   THR A 107      23.400  55.710  30.260  1.00  0.00           C
ATOM   1594  O   THR A 107      23.690  55.660  31.450  1.00  0.00           O
ATOM   1595  N   THR A 108      22.510  54.770  29.740  1.00  0.00           N
ATOM   1596  HN  THR A 108      22.220  54.780  28.780  1.00  0.00           H
ATOM   1597  CA  THR A 108      21.870  53.670  30.500  1.00  0.00           C
ATOM   1598  HA  THR A 108      21.850  53.890  31.560  1.00  0.00           H
ATOM   1599  CB  THR A 108      20.440  53.350  29.880  1.00  0.00           C
ATOM   1600  HB  THR A 108      20.560  53.180  28.790  1.00  0.00           H
ATOM   1601  OG1 THR A 108      19.520  54.410  30.200  1.00  0.00           O
ATOM   1602  HG1 THR A 108      18.920  54.320  29.460  1.00  0.00           H
ATOM   1603  CG2 THR A 108      19.830  52.090  30.360  1.00  0.00           C
ATOM   1604 1HG2 THR A 108      20.380  51.180  30.020  1.00  0.00           H
ATOM   1605 2HG2 THR A 108      18.850  52.000  29.850  1.00  0.00           H
ATOM   1606 3HG2 THR A 108      19.630  52.150  31.450  1.00  0.00           H
ATOM   1607  C   THR A 108      22.780  52.440  30.340  1.00  0.00           C
ATOM   1608  O   THR A 108      23.110  52.040  29.210  1.00  0.00           O
ATOM   1609  N   VAL A 109      23.230  51.870  31.450  1.00  0.00           N
ATOM   1610  HN  VAL A 109      22.940  52.220  32.330  1.00  0.00           H
ATOM   1611  CA  VAL A 109      24.170  50.730  31.460  1.00  0.00           C
ATOM   1612  HA  VAL A 109      25.010  51.020  30.850  1.00  0.00           H
ATOM   1613  CB  VAL A 109      24.650  50.610  32.920  1.00  0.00           C
ATOM   1614  HB  VAL A 109      23.820  50.910  33.590  1.00  0.00           H
ATOM   1615  CG1 VAL A 109      25.180  49.180  33.340  1.00  0.00           C
ATOM   1616 1HG1 VAL A 109      24.300  48.500  33.290  1.00  0.00           H
ATOM   1617 2HG1 VAL A 109      25.740  49.210  34.300  1.00  0.00           H
ATOM   1618 3HG1 VAL A 109      25.940  49.080  32.530  1.00  0.00           H
ATOM   1619  CG2 VAL A 109      25.820  51.590  32.860  1.00  0.00           C
ATOM   1620 1HG2 VAL A 109      26.520  51.080  32.160  1.00  0.00           H
ATOM   1621 2HG2 VAL A 109      26.220  51.650  33.900  1.00  0.00           H
ATOM   1622 3HG2 VAL A 109      25.510  52.590  32.490  1.00  0.00           H
ATOM   1623  C   VAL A 109      23.510  49.450  30.960  1.00  0.00           C
ATOM   1624  O   VAL A 109      22.300  49.240  30.970  1.00  0.00           O
ATOM   1625  N   LYS A 110      24.350  48.580  30.330  1.00  0.00           N
ATOM   1626  HN  LYS A 110      25.280  48.850  30.080  1.00  0.00           H
ATOM   1627  CA  LYS A 110      23.960  47.260  29.870  1.00  0.00           C
ATOM   1628  HA  LYS A 110      22.890  47.150  29.880  1.00  0.00           H
ATOM   1629  CB  LYS A 110      24.530  47.030  28.460  1.00  0.00           C
ATOM   1630  HB1 LYS A 110      24.300  45.980  28.170  1.00  0.00           H
ATOM   1631  HB2 LYS A 110      25.630  47.140  28.560  1.00  0.00           H
ATOM   1632  CG  LYS A 110      23.960  47.970  27.430  1.00  0.00           C
ATOM   1633  HG1 LYS A 110      24.030  48.980  27.890  1.00  0.00           H
ATOM   1634  HG2 LYS A 110      22.900  47.720  27.200  1.00  0.00           H
ATOM   1635  CD  LYS A 110      24.740  48.010  26.090  1.00  0.00           C
ATOM   1636  HD1 LYS A 110      24.660  46.970  25.720  1.00  0.00           H
ATOM   1637  HD2 LYS A 110      25.750  48.270  26.480  1.00  0.00           H
ATOM   1638  CE  LYS A 110      24.170  49.020  25.120  1.00  0.00           C
ATOM   1639  HE1 LYS A 110      24.890  49.000  24.270  1.00  0.00           H
ATOM   1640  HE2 LYS A 110      24.090  50.020  25.580  1.00  0.00           H
ATOM   1641  NZ  LYS A 110      22.890  48.530  24.460  1.00  0.00           N
ATOM   1642  HZ1 LYS A 110      22.150  48.370  25.170  1.00  0.00           H
ATOM   1643  HZ2 LYS A 110      23.100  47.650  23.950  1.00  0.00           H
ATOM   1644  HZ3 LYS A 110      22.500  49.020  23.640  1.00  0.00           H
ATOM   1645  C   LYS A 110      24.480  46.190  30.770  1.00  0.00           C
ATOM   1646  O   LYS A 110      25.490  46.460  31.390  1.00  0.00           O
ATOM   1647  N   PRO A 111      23.860  44.970  31.010  1.00  0.00           N
ATOM   1648  CD  PRO A 111      22.570  44.660  30.350  1.00  0.00           C
ATOM   1649  HD1 PRO A 111      22.810  44.320  29.320  1.00  0.00           H
ATOM   1650  HD2 PRO A 111      21.880  45.520  30.460  1.00  0.00           H
ATOM   1651  CA  PRO A 111      24.380  43.780  31.650  1.00  0.00           C
ATOM   1652  HA  PRO A 111      24.300  43.930  32.720  1.00  0.00           H
ATOM   1653  CB  PRO A 111      23.400  42.700  31.240  1.00  0.00           C
ATOM   1654  HB1 PRO A 111      23.200  41.830  31.900  1.00  0.00           H
ATOM   1655  HB2 PRO A 111      23.650  42.310  30.240  1.00  0.00           H
ATOM   1656  CG  PRO A 111      22.030  43.480  31.130  1.00  0.00           C
ATOM   1657  HG1 PRO A 111      21.370  42.860  30.470  1.00  0.00           H
ATOM   1658  HG2 PRO A 111      21.590  43.860  32.070  1.00  0.00           H
ATOM   1659  C   PRO A 111      25.870  43.450  31.450  1.00  0.00           C
ATOM   1660  O   PRO A 111      26.340  43.240  30.330  1.00  0.00           O
ATOM   1661  N   GLY A 112      26.600  43.280  32.540  1.00  0.00           N
ATOM   1662  HN  GLY A 112      26.310  43.480  33.470  1.00  0.00           H
ATOM   1663  CA  GLY A 112      27.970  42.910  32.490  1.00  0.00           C
ATOM   1664  HA1 GLY A 112      28.220  42.070  31.860  1.00  0.00           H
ATOM   1665  HA2 GLY A 112      28.190  42.550  33.480  1.00  0.00           H
ATOM   1666  C   GLY A 112      28.970  44.000  32.160  1.00  0.00           C
ATOM   1667  O   GLY A 112      30.080  43.660  31.860  1.00  0.00           O
ATOM   1668  N   ALA A 113      28.580  45.280  32.250  1.00  0.00           N
ATOM   1669  HN  ALA A 113      27.630  45.420  32.500  1.00  0.00           H
ATOM   1670  CA  ALA A 113      29.330  46.420  31.970  1.00  0.00           C
ATOM   1671  HA  ALA A 113      30.120  46.300  31.250  1.00  0.00           H
ATOM   1672  CB  ALA A 113      28.410  47.490  31.460  1.00  0.00           C
ATOM   1673  HB1 ALA A 113      27.950  47.330  30.460  1.00  0.00           H
ATOM   1674  HB2 ALA A 113      29.020  48.400  31.280  1.00  0.00           H
ATOM   1675  HB3 ALA A 113      27.580  47.710  32.160  1.00  0.00           H
ATOM   1676  C   ALA A 113      29.850  46.980  33.330  1.00  0.00           C
ATOM   1677  O   ALA A 113      29.140  46.810  34.330  1.00  0.00           O
ATOM   1678  N   ALA A 114      30.920  47.720  33.320  1.00  0.00           N
ATOM   1679  HN  ALA A 114      31.290  47.900  32.410  1.00  0.00           H
ATOM   1680  CA  ALA A 114      31.510  48.370  34.490  1.00  0.00           C
ATOM   1681  HA  ALA A 114      30.980  48.010  35.360  1.00  0.00           H
ATOM   1682  CB  ALA A 114      33.010  48.080  34.620  1.00  0.00           C
ATOM   1683  HB1 ALA A 114      33.480  48.800  35.320  1.00  0.00           H
ATOM   1684  HB2 ALA A 114      33.510  48.050  33.630  1.00  0.00           H
ATOM   1685  HB3 ALA A 114      33.150  47.110  35.140  1.00  0.00           H
ATOM   1686  C   ALA A 114      31.400  49.820  34.520  1.00  0.00           C
ATOM   1687  O   ALA A 114      31.450  50.490  33.480  1.00  0.00           O
ATOM   1688  N   PHE A 115      31.170  50.280  35.780  1.00  0.00           N
ATOM   1689  HN  PHE A 115      31.160  49.760  36.630  1.00  0.00           H
ATOM   1690  CA  PHE A 115      31.030  51.730  36.120  1.00  0.00           C
ATOM   1691  HA  PHE A 115      31.850  52.250  35.660  1.00  0.00           H
ATOM   1692  CB  PHE A 115      29.540  52.240  35.800  1.00  0.00           C
ATOM   1693  HB1 PHE A 115      29.200  51.920  34.800  1.00  0.00           H
ATOM   1694  HB2 PHE A 115      29.520  53.360  35.800  1.00  0.00           H
ATOM   1695  CG  PHE A 115      28.490  51.720  36.800  1.00  0.00           C
ATOM   1696  CD1 PHE A 115      27.760  50.550  36.530  1.00  0.00           C
ATOM   1697  HD1 PHE A 115      27.940  49.960  35.650  1.00  0.00           H
ATOM   1698  CE1 PHE A 115      26.720  50.150  37.340  1.00  0.00           C
ATOM   1699  HE1 PHE A 115      26.110  49.280  37.170  1.00  0.00           H
ATOM   1700  CZ  PHE A 115      26.490  50.960  38.510  1.00  0.00           C
ATOM   1701  HZ  PHE A 115      25.680  50.770  39.190  1.00  0.00           H
ATOM   1702  CD2 PHE A 115      28.290  52.500  37.970  1.00  0.00           C
ATOM   1703  HD2 PHE A 115      28.870  53.400  38.100  1.00  0.00           H
ATOM   1704  CE2 PHE A 115      27.270  52.140  38.800  1.00  0.00           C
ATOM   1705  HE2 PHE A 115      27.100  52.770  39.660  1.00  0.00           H
ATOM   1706  C   PHE A 115      31.380  51.840  37.640  1.00  0.00           C
ATOM   1707  O   PHE A 115      31.440  50.900  38.420  1.00  0.00           O
ATOM   1708  N   SER A 116      31.760  53.080  37.990  1.00  0.00           N
ATOM   1709  HN  SER A 116      31.400  53.840  37.460  1.00  0.00           H
ATOM   1710  CA  SER A 116      32.360  53.480  39.210  1.00  0.00           C
ATOM   1711  HA  SER A 116      32.690  52.580  39.710  1.00  0.00           H
ATOM   1712  CB  SER A 116      33.600  54.390  39.070  1.00  0.00           C
ATOM   1713  HB1 SER A 116      33.940  54.690  40.090  1.00  0.00           H
ATOM   1714  HB2 SER A 116      33.390  55.340  38.550  1.00  0.00           H
ATOM   1715  OG  SER A 116      34.630  53.710  38.410  1.00  0.00           O
ATOM   1716  HG1 SER A 116      34.210  53.160  37.750  1.00  0.00           H
ATOM   1717  C   SER A 116      31.310  54.160  40.080  1.00  0.00           C
ATOM   1718  O   SER A 116      30.610  55.000  39.630  1.00  0.00           O
ATOM   1719  N   VAL A 117      31.240  53.830  41.390  1.00  0.00           N
ATOM   1720  HN  VAL A 117      31.820  53.080  41.680  1.00  0.00           H
ATOM   1721  CA  VAL A 117      30.330  54.520  42.380  1.00  0.00           C
ATOM   1722  HA  VAL A 117      29.660  55.160  41.820  1.00  0.00           H
ATOM   1723  CB  VAL A 117      29.550  53.400  43.110  1.00  0.00           C
ATOM   1724  HB  VAL A 117      30.220  52.700  43.660  1.00  0.00           H
ATOM   1725  CG1 VAL A 117      28.530  54.040  44.130  1.00  0.00           C
ATOM   1726 1HG1 VAL A 117      29.060  54.320  45.070  1.00  0.00           H
ATOM   1727 2HG1 VAL A 117      27.850  53.240  44.490  1.00  0.00           H
ATOM   1728 3HG1 VAL A 117      28.070  54.960  43.710  1.00  0.00           H
ATOM   1729  CG2 VAL A 117      28.680  52.580  42.110  1.00  0.00           C
ATOM   1730 1HG2 VAL A 117      29.270  52.070  41.320  1.00  0.00           H
ATOM   1731 2HG2 VAL A 117      28.120  53.350  41.530  1.00  0.00           H
ATOM   1732 3HG2 VAL A 117      27.970  51.910  42.640  1.00  0.00           H
ATOM   1733  C   VAL A 117      31.160  55.340  43.350  1.00  0.00           C
ATOM   1734  O   VAL A 117      32.120  54.950  44.010  1.00  0.00           O
ATOM   1735  N   LEU A 118      30.690  56.570  43.550  1.00  0.00           N
ATOM   1736  HN  LEU A 118      29.920  56.780  42.960  1.00  0.00           H
ATOM   1737  CA  LEU A 118      31.000  57.450  44.640  1.00  0.00           C
ATOM   1738  HA  LEU A 118      31.850  57.170  45.240  1.00  0.00           H
ATOM   1739  CB  LEU A 118      31.140  58.910  44.180  1.00  0.00           C
ATOM   1740  HB1 LEU A 118      30.330  59.280  43.520  1.00  0.00           H
ATOM   1741  HB2 LEU A 118      32.000  58.810  43.490  1.00  0.00           H
ATOM   1742  CG  LEU A 118      31.470  59.960  45.180  1.00  0.00           C
ATOM   1743  HG  LEU A 118      30.480  60.090  45.680  1.00  0.00           H
ATOM   1744  CD1 LEU A 118      32.600  59.610  46.170  1.00  0.00           C
ATOM   1745 1HD1 LEU A 118      33.580  59.350  45.710  1.00  0.00           H
ATOM   1746 2HD1 LEU A 118      32.230  58.860  46.900  1.00  0.00           H
ATOM   1747 3HD1 LEU A 118      32.940  60.450  46.810  1.00  0.00           H
ATOM   1748  CD2 LEU A 118      31.790  61.320  44.550  1.00  0.00           C
ATOM   1749 1HD2 LEU A 118      30.960  61.680  43.910  1.00  0.00           H
ATOM   1750 2HD2 LEU A 118      32.670  61.210  43.880  1.00  0.00           H
ATOM   1751 3HD2 LEU A 118      32.120  62.060  45.300  1.00  0.00           H
ATOM   1752  C   LEU A 118      29.890  57.420  45.680  1.00  0.00           C
ATOM   1753  O   LEU A 118      28.740  57.760  45.380  1.00  0.00           O
ATOM   1754  N   ALA A 119      30.160  56.870  46.910  1.00  0.00           N
ATOM   1755  HN  ALA A 119      31.080  56.670  47.230  1.00  0.00           H
ATOM   1756  CA  ALA A 119      29.140  56.590  47.830  1.00  0.00           C
ATOM   1757  HA  ALA A 119      28.200  56.460  47.330  1.00  0.00           H
ATOM   1758  CB  ALA A 119      29.450  55.280  48.640  1.00  0.00           C
ATOM   1759  HB1 ALA A 119      30.370  55.300  49.260  1.00  0.00           H
ATOM   1760  HB2 ALA A 119      29.370  54.370  48.010  1.00  0.00           H
ATOM   1761  HB3 ALA A 119      28.700  55.050  49.440  1.00  0.00           H
ATOM   1762  C   ALA A 119      29.080  57.780  48.830  1.00  0.00           C
ATOM   1763  O   ALA A 119      30.110  58.310  49.310  1.00  0.00           O
ATOM   1764  N   CYS A 120      27.850  58.280  49.160  1.00  0.00           N
ATOM   1765  HN  CYS A 120      26.990  57.840  48.890  1.00  0.00           H
ATOM   1766  CA  CYS A 120      27.660  59.530  49.820  1.00  0.00           C
ATOM   1767  HA  CYS A 120      28.580  59.810  50.300  1.00  0.00           H
ATOM   1768  CB  CYS A 120      27.320  60.700  48.910  1.00  0.00           C
ATOM   1769  HB1 CYS A 120      27.410  61.650  49.490  1.00  0.00           H
ATOM   1770  HB2 CYS A 120      26.330  60.690  48.400  1.00  0.00           H
ATOM   1771  SG  CYS A 120      28.690  60.910  47.730  1.00  0.00           S
ATOM   1772  HG1 CYS A 120      28.590  59.760  47.090  1.00  0.00           H
ATOM   1773  C   CYS A 120      26.730  59.360  51.050  1.00  0.00           C
ATOM   1774  O   CYS A 120      25.970  58.350  51.150  1.00  0.00           O
ATOM   1775  N   TYR A 121      26.680  60.190  52.060  1.00  0.00           N
ATOM   1776  HN  TYR A 121      27.490  60.760  52.150  1.00  0.00           H
ATOM   1777  CA  TYR A 121      25.610  60.350  53.060  1.00  0.00           C
ATOM   1778  HA  TYR A 121      24.660  60.030  52.650  1.00  0.00           H
ATOM   1779  CB  TYR A 121      25.850  59.540  54.330  1.00  0.00           C
ATOM   1780  HB1 TYR A 121      26.820  59.670  54.850  1.00  0.00           H
ATOM   1781  HB2 TYR A 121      25.960  58.490  53.980  1.00  0.00           H
ATOM   1782  CG  TYR A 121      24.680  59.460  55.380  1.00  0.00           C
ATOM   1783  CD1 TYR A 121      23.370  59.270  54.930  1.00  0.00           C
ATOM   1784  HD1 TYR A 121      23.060  59.130  53.900  1.00  0.00           H
ATOM   1785  CE1 TYR A 121      22.360  59.230  55.850  1.00  0.00           C
ATOM   1786  HE1 TYR A 121      21.400  58.940  55.440  1.00  0.00           H
ATOM   1787  CZ  TYR A 121      22.570  59.510  57.150  1.00  0.00           C
ATOM   1788  OH  TYR A 121      21.320  59.520  57.960  1.00  0.00           O
ATOM   1789  HH  TYR A 121      21.630  59.200  58.810  1.00  0.00           H
ATOM   1790  CD2 TYR A 121      24.960  59.680  56.670  1.00  0.00           C
ATOM   1791  HD2 TYR A 121      25.980  59.780  57.010  1.00  0.00           H
ATOM   1792  CE2 TYR A 121      23.910  59.780  57.600  1.00  0.00           C
ATOM   1793  HE2 TYR A 121      24.020  60.320  58.520  1.00  0.00           H
ATOM   1794  C   TYR A 121      25.410  61.780  53.350  1.00  0.00           C
ATOM   1795  O   TYR A 121      26.280  62.490  53.870  1.00  0.00           O
ATOM   1796  N   ASN A 122      24.180  62.310  53.220  1.00  0.00           N
ATOM   1797  HN  ASN A 122      23.450  61.710  52.900  1.00  0.00           H
ATOM   1798  CA  ASN A 122      23.700  63.620  53.620  1.00  0.00           C
ATOM   1799  HA  ASN A 122      22.750  63.700  53.100  1.00  0.00           H
ATOM   1800  CB  ASN A 122      23.310  63.880  55.190  1.00  0.00           C
ATOM   1801  HB1 ASN A 122      23.010  64.880  55.560  1.00  0.00           H
ATOM   1802  HB2 ASN A 122      24.260  63.770  55.760  1.00  0.00           H
ATOM   1803  CG  ASN A 122      22.370  62.830  55.540  1.00  0.00           C
ATOM   1804  OD1 ASN A 122      21.860  62.040  54.750  1.00  0.00           O
ATOM   1805  ND2 ASN A 122      21.920  62.790  56.750  1.00  0.00           N
ATOM   1806 1HD2 ASN A 122      21.280  62.040  56.950  1.00  0.00           H
ATOM   1807 2HD2 ASN A 122      22.350  63.430  57.390  1.00  0.00           H
ATOM   1808  C   ASN A 122      24.380  64.820  53.030  1.00  0.00           C
ATOM   1809  O   ASN A 122      24.490  65.830  53.690  1.00  0.00           O
ATOM   1810  N   GLY A 123      24.950  64.650  51.820  1.00  0.00           N
ATOM   1811  HN  GLY A 123      24.790  63.790  51.350  1.00  0.00           H
ATOM   1812  CA  GLY A 123      25.700  65.580  51.010  1.00  0.00           C
ATOM   1813  HA1 GLY A 123      25.460  66.580  51.340  1.00  0.00           H
ATOM   1814  HA2 GLY A 123      25.410  65.420  49.980  1.00  0.00           H
ATOM   1815  C   GLY A 123      27.110  65.360  50.930  1.00  0.00           C
ATOM   1816  O   GLY A 123      27.790  66.060  50.230  1.00  0.00           O
ATOM   1817  N   ARG A 124      27.720  64.460  51.750  1.00  0.00           N
ATOM   1818  HN  ARG A 124      27.260  63.870  52.410  1.00  0.00           H
ATOM   1819  CA  ARG A 124      29.210  64.230  51.870  1.00  0.00           C
ATOM   1820  HA  ARG A 124      29.650  64.990  51.240  1.00  0.00           H
ATOM   1821  CB  ARG A 124      29.810  64.400  53.320  1.00  0.00           C
ATOM   1822  HB1 ARG A 124      30.890  64.150  53.340  1.00  0.00           H
ATOM   1823  HB2 ARG A 124      29.190  63.770  53.990  1.00  0.00           H
ATOM   1824  CG  ARG A 124      29.840  65.820  53.900  1.00  0.00           C
ATOM   1825  HG1 ARG A 124      30.380  65.800  54.860  1.00  0.00           H
ATOM   1826  HG2 ARG A 124      28.790  66.000  54.220  1.00  0.00           H
ATOM   1827  CD  ARG A 124      30.210  67.000  53.100  1.00  0.00           C
ATOM   1828  HD1 ARG A 124      29.970  67.900  53.710  1.00  0.00           H
ATOM   1829  HD2 ARG A 124      29.660  67.040  52.130  1.00  0.00           H
ATOM   1830  NE  ARG A 124      31.650  66.920  52.870  1.00  0.00           N
ATOM   1831  HE  ARG A 124      32.180  66.490  53.600  1.00  0.00           H
ATOM   1832  CZ  ARG A 124      32.260  67.280  51.750  1.00  0.00           C
ATOM   1833  NH1 ARG A 124      31.690  67.660  50.600  1.00  0.00           N
ATOM   1834 1HH1 ARG A 124      30.810  68.100  50.470  1.00  0.00           H
ATOM   1835 2HH1 ARG A 124      32.280  67.610  49.790  1.00  0.00           H
ATOM   1836  NH2 ARG A 124      33.540  67.120  51.730  1.00  0.00           N
ATOM   1837 1HH2 ARG A 124      33.950  66.960  52.630  1.00  0.00           H
ATOM   1838 2HH2 ARG A 124      34.140  67.430  50.990  1.00  0.00           H
ATOM   1839  C   ARG A 124      29.720  62.920  51.370  1.00  0.00           C
ATOM   1840  O   ARG A 124      29.080  61.880  51.550  1.00  0.00           O
ATOM   1841  N   PRO A 125      30.770  62.890  50.640  1.00  0.00           N
ATOM   1842  CD  PRO A 125      31.680  63.990  50.360  1.00  0.00           C
ATOM   1843  HD1 PRO A 125      32.020  64.510  51.290  1.00  0.00           H
ATOM   1844  HD2 PRO A 125      31.200  64.720  49.670  1.00  0.00           H
ATOM   1845  CA  PRO A 125      31.230  61.650  50.100  1.00  0.00           C
ATOM   1846  HA  PRO A 125      30.490  60.980  49.680  1.00  0.00           H
ATOM   1847  CB  PRO A 125      32.210  62.100  49.040  1.00  0.00           C
ATOM   1848  HB1 PRO A 125      31.700  62.340  48.080  1.00  0.00           H
ATOM   1849  HB2 PRO A 125      33.000  61.350  48.830  1.00  0.00           H
ATOM   1850  CG  PRO A 125      32.810  63.420  49.540  1.00  0.00           C
ATOM   1851  HG1 PRO A 125      33.680  63.200  50.200  1.00  0.00           H
ATOM   1852  HG2 PRO A 125      33.160  64.050  48.700  1.00  0.00           H
ATOM   1853  C   PRO A 125      31.950  60.790  51.140  1.00  0.00           C
ATOM   1854  O   PRO A 125      32.840  61.290  51.870  1.00  0.00           O
ATOM   1855  N   THR A 126      31.530  59.520  51.320  1.00  0.00           N
ATOM   1856  HN  THR A 126      30.790  59.120  50.780  1.00  0.00           H
ATOM   1857  CA  THR A 126      32.040  58.610  52.290  1.00  0.00           C
ATOM   1858  HA  THR A 126      32.550  59.200  53.050  1.00  0.00           H
ATOM   1859  CB  THR A 126      30.950  58.060  53.340  1.00  0.00           C
ATOM   1860  HB  THR A 126      30.290  58.870  53.710  1.00  0.00           H
ATOM   1861  OG1 THR A 126      31.610  57.580  54.500  1.00  0.00           O
ATOM   1862  HG1 THR A 126      31.730  56.630  54.440  1.00  0.00           H
ATOM   1863  CG2 THR A 126      30.020  57.020  52.660  1.00  0.00           C
ATOM   1864 1HG2 THR A 126      29.310  56.580  53.390  1.00  0.00           H
ATOM   1865 2HG2 THR A 126      30.570  56.290  52.030  1.00  0.00           H
ATOM   1866 3HG2 THR A 126      29.310  57.650  52.080  1.00  0.00           H
ATOM   1867  C   THR A 126      32.910  57.540  51.820  1.00  0.00           C
ATOM   1868  O   THR A 126      33.760  57.020  52.590  1.00  0.00           O
ATOM   1869  N   GLY A 127      32.890  57.080  50.550  1.00  0.00           N
ATOM   1870  HN  GLY A 127      32.230  57.440  49.910  1.00  0.00           H
ATOM   1871  CA  GLY A 127      33.860  56.230  49.950  1.00  0.00           C
ATOM   1872  HA1 GLY A 127      33.810  55.240  50.380  1.00  0.00           H
ATOM   1873  HA2 GLY A 127      34.820  56.700  50.110  1.00  0.00           H
ATOM   1874  C   GLY A 127      33.700  56.170  48.480  1.00  0.00           C
ATOM   1875  O   GLY A 127      32.730  56.670  47.930  1.00  0.00           O
ATOM   1876  N   THR A 128      34.630  55.440  47.830  1.00  0.00           N
ATOM   1877  HN  THR A 128      35.450  55.050  48.220  1.00  0.00           H
ATOM   1878  CA  THR A 128      34.360  54.940  46.480  1.00  0.00           C
ATOM   1879  HA  THR A 128      33.310  54.980  46.260  1.00  0.00           H
ATOM   1880  CB  THR A 128      35.090  55.760  45.340  1.00  0.00           C
ATOM   1881  HB  THR A 128      34.740  56.800  45.500  1.00  0.00           H
ATOM   1882  OG1 THR A 128      34.930  55.250  44.020  1.00  0.00           O
ATOM   1883  HG1 THR A 128      34.010  55.330  43.740  1.00  0.00           H
ATOM   1884  CG2 THR A 128      36.660  55.710  45.550  1.00  0.00           C
ATOM   1885 1HG2 THR A 128      36.960  54.660  45.340  1.00  0.00           H
ATOM   1886 2HG2 THR A 128      36.950  56.030  46.570  1.00  0.00           H
ATOM   1887 3HG2 THR A 128      37.160  56.390  44.830  1.00  0.00           H
ATOM   1888  C   THR A 128      34.640  53.440  46.270  1.00  0.00           C
ATOM   1889  O   THR A 128      35.300  52.760  47.080  1.00  0.00           O
ATOM   1890  N   PHE A 129      33.980  52.870  45.220  1.00  0.00           N
ATOM   1891  HN  PHE A 129      33.250  53.360  44.750  1.00  0.00           H
ATOM   1892  CA  PHE A 129      34.170  51.480  44.790  1.00  0.00           C
ATOM   1893  HA  PHE A 129      35.240  51.390  44.690  1.00  0.00           H
ATOM   1894  CB  PHE A 129      33.480  50.340  45.630  1.00  0.00           C
ATOM   1895  HB1 PHE A 129      33.970  50.540  46.610  1.00  0.00           H
ATOM   1896  HB2 PHE A 129      33.640  49.320  45.210  1.00  0.00           H
ATOM   1897  CG  PHE A 129      32.040  50.510  45.780  1.00  0.00           C
ATOM   1898  CD1 PHE A 129      31.460  51.300  46.760  1.00  0.00           C
ATOM   1899  HD1 PHE A 129      32.100  51.910  47.390  1.00  0.00           H
ATOM   1900  CE1 PHE A 129      30.060  51.410  46.870  1.00  0.00           C
ATOM   1901  HE1 PHE A 129      29.630  51.900  47.740  1.00  0.00           H
ATOM   1902  CZ  PHE A 129      29.330  50.720  45.950  1.00  0.00           C
ATOM   1903  HZ  PHE A 129      28.260  50.790  45.870  1.00  0.00           H
ATOM   1904  CD2 PHE A 129      31.280  49.870  44.830  1.00  0.00           C
ATOM   1905  HD2 PHE A 129      31.710  49.240  44.070  1.00  0.00           H
ATOM   1906  CE2 PHE A 129      29.920  49.930  44.910  1.00  0.00           C
ATOM   1907  HE2 PHE A 129      29.280  49.330  44.290  1.00  0.00           H
ATOM   1908  C   PHE A 129      33.690  51.400  43.330  1.00  0.00           C
ATOM   1909  O   PHE A 129      32.900  52.240  42.810  1.00  0.00           O
ATOM   1910  N   THR A 130      34.130  50.330  42.620  1.00  0.00           N
ATOM   1911  HN  THR A 130      34.760  49.680  43.010  1.00  0.00           H
ATOM   1912  CA  THR A 130      33.670  50.170  41.240  1.00  0.00           C
ATOM   1913  HA  THR A 130      33.050  51.010  40.960  1.00  0.00           H
ATOM   1914  CB  THR A 130      34.810  50.190  40.190  1.00  0.00           C
ATOM   1915  HB  THR A 130      35.380  51.140  40.190  1.00  0.00           H
ATOM   1916  OG1 THR A 130      34.320  50.210  38.880  1.00  0.00           O
ATOM   1917  HG1 THR A 130      34.980  50.700  38.400  1.00  0.00           H
ATOM   1918  CG2 THR A 130      35.750  49.010  40.410  1.00  0.00           C
ATOM   1919 1HG2 THR A 130      35.950  48.990  41.510  1.00  0.00           H
ATOM   1920 2HG2 THR A 130      36.660  49.120  39.780  1.00  0.00           H
ATOM   1921 3HG2 THR A 130      35.400  47.970  40.250  1.00  0.00           H
ATOM   1922  C   THR A 130      32.950  48.930  41.050  1.00  0.00           C
ATOM   1923  O   THR A 130      33.240  48.000  41.770  1.00  0.00           O
ATOM   1924  N   VAL A 131      31.860  48.930  40.260  1.00  0.00           N
ATOM   1925  HN  VAL A 131      31.620  49.720  39.710  1.00  0.00           H
ATOM   1926  CA  VAL A 131      30.840  47.880  40.460  1.00  0.00           C
ATOM   1927  HA  VAL A 131      31.340  47.050  40.940  1.00  0.00           H
ATOM   1928  CB  VAL A 131      29.610  48.480  41.240  1.00  0.00           C
ATOM   1929  HB  VAL A 131      30.060  49.070  42.070  1.00  0.00           H
ATOM   1930  CG1 VAL A 131      28.690  49.370  40.400  1.00  0.00           C
ATOM   1931 1HG1 VAL A 131      27.830  49.750  40.990  1.00  0.00           H
ATOM   1932 2HG1 VAL A 131      28.330  48.700  39.580  1.00  0.00           H
ATOM   1933 3HG1 VAL A 131      29.190  50.220  39.880  1.00  0.00           H
ATOM   1934  CG2 VAL A 131      28.750  47.430  41.920  1.00  0.00           C
ATOM   1935 1HG2 VAL A 131      29.330  46.700  42.530  1.00  0.00           H
ATOM   1936 2HG2 VAL A 131      28.240  46.900  41.070  1.00  0.00           H
ATOM   1937 3HG2 VAL A 131      27.920  47.840  42.530  1.00  0.00           H
ATOM   1938  C   VAL A 131      30.510  47.470  39.010  1.00  0.00           C
ATOM   1939  O   VAL A 131      30.810  48.220  38.060  1.00  0.00           O
ATOM   1940  N   VAL A 132      29.930  46.230  38.860  1.00  0.00           N
ATOM   1941  HN  VAL A 132      29.590  45.680  39.620  1.00  0.00           H
ATOM   1942  CA  VAL A 132      29.590  45.680  37.530  1.00  0.00           C
ATOM   1943  HA  VAL A 132      29.830  46.440  36.810  1.00  0.00           H
ATOM   1944  CB  VAL A 132      30.250  44.380  37.310  1.00  0.00           C
ATOM   1945  HB  VAL A 132      30.230  43.850  38.290  1.00  0.00           H
ATOM   1946  CG1 VAL A 132      29.570  43.530  36.240  1.00  0.00           C
ATOM   1947 1HG1 VAL A 132      30.090  42.570  36.040  1.00  0.00           H
ATOM   1948 2HG1 VAL A 132      29.330  44.090  35.310  1.00  0.00           H
ATOM   1949 3HG1 VAL A 132      28.550  43.200  36.550  1.00  0.00           H
ATOM   1950  CG2 VAL A 132      31.850  44.440  37.060  1.00  0.00           C
ATOM   1951 1HG2 VAL A 132      32.230  43.390  37.070  1.00  0.00           H
ATOM   1952 2HG2 VAL A 132      32.420  45.010  37.820  1.00  0.00           H
ATOM   1953 3HG2 VAL A 132      32.010  44.790  36.010  1.00  0.00           H
ATOM   1954  C   VAL A 132      28.090  45.550  37.590  1.00  0.00           C
ATOM   1955  O   VAL A 132      27.570  45.090  38.560  1.00  0.00           O
ATOM   1956  N   MET A 133      27.350  45.990  36.560  1.00  0.00           N
ATOM   1957  HN  MET A 133      27.850  46.330  35.770  1.00  0.00           H
ATOM   1958  CA  MET A 133      25.900  45.670  36.500  1.00  0.00           C
ATOM   1959  HA  MET A 133      25.460  45.940  37.450  1.00  0.00           H
ATOM   1960  CB  MET A 133      25.110  46.500  35.280  1.00  0.00           C
ATOM   1961  HB1 MET A 133      25.570  46.190  34.310  1.00  0.00           H
ATOM   1962  HB2 MET A 133      25.320  47.570  35.470  1.00  0.00           H
ATOM   1963  CG  MET A 133      23.580  46.320  35.120  1.00  0.00           C
ATOM   1964  HG1 MET A 133      23.500  45.220  35.230  1.00  0.00           H
ATOM   1965  HG2 MET A 133      23.080  46.620  34.180  1.00  0.00           H
ATOM   1966  SD  MET A 133      22.640  47.080  36.590  1.00  0.00           S
ATOM   1967  CE  MET A 133      22.540  48.800  35.960  1.00  0.00           C
ATOM   1968  HE1 MET A 133      21.980  49.400  36.700  1.00  0.00           H
ATOM   1969  HE2 MET A 133      21.950  48.830  35.020  1.00  0.00           H
ATOM   1970  HE3 MET A 133      23.560  49.240  35.890  1.00  0.00           H
ATOM   1971  C   MET A 133      25.730  44.170  36.290  1.00  0.00           C
ATOM   1972  O   MET A 133      26.160  43.660  35.280  1.00  0.00           O
ATOM   1973  N   ARG A 134      25.070  43.550  37.280  1.00  0.00           N
ATOM   1974  HN  ARG A 134      24.780  44.120  38.040  1.00  0.00           H
ATOM   1975  CA  ARG A 134      24.850  42.130  37.330  1.00  0.00           C
ATOM   1976  HA  ARG A 134      25.820  41.780  37.010  1.00  0.00           H
ATOM   1977  CB  ARG A 134      24.530  41.540  38.790  1.00  0.00           C
ATOM   1978  HB1 ARG A 134      24.370  40.440  38.820  1.00  0.00           H
ATOM   1979  HB2 ARG A 134      23.570  42.000  39.120  1.00  0.00           H
ATOM   1980  CG  ARG A 134      25.610  41.770  39.870  1.00  0.00           C
ATOM   1981  HG1 ARG A 134      25.340  41.110  40.720  1.00  0.00           H
ATOM   1982  HG2 ARG A 134      25.600  42.820  40.230  1.00  0.00           H
ATOM   1983  CD  ARG A 134      27.070  41.490  39.380  1.00  0.00           C
ATOM   1984  HD1 ARG A 134      27.780  41.580  40.240  1.00  0.00           H
ATOM   1985  HD2 ARG A 134      27.360  42.170  38.560  1.00  0.00           H
ATOM   1986  NE  ARG A 134      27.050  40.190  38.760  1.00  0.00           N
ATOM   1987  HE  ARG A 134      26.440  39.470  39.090  1.00  0.00           H
ATOM   1988  CZ  ARG A 134      28.070  39.590  38.170  1.00  0.00           C
ATOM   1989  NH1 ARG A 134      29.250  40.040  38.020  1.00  0.00           N
ATOM   1990 1HH1 ARG A 134      29.520  40.810  38.610  1.00  0.00           H
ATOM   1991 2HH1 ARG A 134      29.960  39.500  37.570  1.00  0.00           H
ATOM   1992  NH2 ARG A 134      27.910  38.390  37.660  1.00  0.00           N
ATOM   1993 1HH2 ARG A 134      26.990  38.000  37.720  1.00  0.00           H
ATOM   1994 2HH2 ARG A 134      28.680  38.000  37.160  1.00  0.00           H
ATOM   1995  C   ARG A 134      23.740  41.740  36.340  1.00  0.00           C
ATOM   1996  O   ARG A 134      22.990  42.640  35.880  1.00  0.00           O
ATOM   1997  N   PRO A 135      23.660  40.500  35.860  1.00  0.00           N
ATOM   1998  CD  PRO A 135      24.740  39.540  35.890  1.00  0.00           C
ATOM   1999  HD1 PRO A 135      25.140  39.430  36.920  1.00  0.00           H
ATOM   2000  HD2 PRO A 135      25.440  39.890  35.100  1.00  0.00           H
ATOM   2001  CA  PRO A 135      22.740  40.230  34.730  1.00  0.00           C
ATOM   2002  HA  PRO A 135      23.000  40.850  33.890  1.00  0.00           H
ATOM   2003  CB  PRO A 135      23.190  38.710  34.380  1.00  0.00           C
ATOM   2004  HB1 PRO A 135      23.790  38.680  33.450  1.00  0.00           H
ATOM   2005  HB2 PRO A 135      22.320  38.030  34.210  1.00  0.00           H
ATOM   2006  CG  PRO A 135      24.060  38.220  35.510  1.00  0.00           C
ATOM   2007  HG1 PRO A 135      23.430  37.870  36.350  1.00  0.00           H
ATOM   2008  HG2 PRO A 135      24.920  37.600  35.180  1.00  0.00           H
ATOM   2009  C   PRO A 135      21.300  40.190  35.150  1.00  0.00           C
ATOM   2010  O   PRO A 135      20.490  39.840  34.310  1.00  0.00           O
ATOM   2011  N   ASN A 136      21.080  40.290  36.480  1.00  0.00           N
ATOM   2012  HN  ASN A 136      21.850  40.430  37.100  1.00  0.00           H
ATOM   2013  CA  ASN A 136      19.710  40.360  36.970  1.00  0.00           C
ATOM   2014  HA  ASN A 136      19.040  39.780  36.370  1.00  0.00           H
ATOM   2015  CB  ASN A 136      19.790  39.430  38.210  1.00  0.00           C
ATOM   2016  HB1 ASN A 136      20.300  38.470  38.010  1.00  0.00           H
ATOM   2017  HB2 ASN A 136      18.750  39.180  38.480  1.00  0.00           H
ATOM   2018  CG  ASN A 136      20.380  39.930  39.520  1.00  0.00           C
ATOM   2019  OD1 ASN A 136      20.910  41.050  39.660  1.00  0.00           O
ATOM   2020  ND2 ASN A 136      20.430  38.990  40.530  1.00  0.00           N
ATOM   2021 1HD2 ASN A 136      20.780  39.340  41.400  1.00  0.00           H
ATOM   2022 2HD2 ASN A 136      20.060  38.060  40.500  1.00  0.00           H
ATOM   2023  C   ASN A 136      19.310  41.870  37.240  1.00  0.00           C
ATOM   2024  O   ASN A 136      18.300  42.160  37.930  1.00  0.00           O
ATOM   2025  N   TYR A 137      20.150  42.880  36.770  1.00  0.00           N
ATOM   2026  HN  TYR A 137      20.890  42.650  36.150  1.00  0.00           H
ATOM   2027  CA  TYR A 137      20.000  44.280  37.000  1.00  0.00           C
ATOM   2028  HA  TYR A 137      20.970  44.620  36.690  1.00  0.00           H
ATOM   2029  CB  TYR A 137      18.810  44.910  36.120  1.00  0.00           C
ATOM   2030  HB1 TYR A 137      18.710  45.930  36.550  1.00  0.00           H
ATOM   2031  HB2 TYR A 137      17.830  44.470  36.380  1.00  0.00           H
ATOM   2032  CG  TYR A 137      19.110  45.050  34.670  1.00  0.00           C
ATOM   2033  CD1 TYR A 137      19.790  46.140  34.060  1.00  0.00           C
ATOM   2034  HD1 TYR A 137      20.290  46.910  34.630  1.00  0.00           H
ATOM   2035  CE1 TYR A 137      19.780  46.360  32.690  1.00  0.00           C
ATOM   2036  HE1 TYR A 137      20.220  47.280  32.340  1.00  0.00           H
ATOM   2037  CZ  TYR A 137      19.230  45.390  31.830  1.00  0.00           C
ATOM   2038  OH  TYR A 137      19.200  45.520  30.410  1.00  0.00           O
ATOM   2039  HH  TYR A 137      18.620  44.790  30.200  1.00  0.00           H
ATOM   2040  CD2 TYR A 137      18.480  44.210  33.840  1.00  0.00           C
ATOM   2041  HD2 TYR A 137      17.940  43.340  34.180  1.00  0.00           H
ATOM   2042  CE2 TYR A 137      18.520  44.350  32.420  1.00  0.00           C
ATOM   2043  HE2 TYR A 137      18.060  43.540  31.880  1.00  0.00           H
ATOM   2044  C   TYR A 137      20.050  44.710  38.460  1.00  0.00           C
ATOM   2045  O   TYR A 137      19.320  45.630  38.810  1.00  0.00           O
ATOM   2046  N   THR A 138      20.700  43.970  39.370  1.00  0.00           N
ATOM   2047  HN  THR A 138      21.020  43.120  38.980  1.00  0.00           H
ATOM   2048  CA  THR A 138      20.910  44.460  40.810  1.00  0.00           C
ATOM   2049  HA  THR A 138      20.350  45.370  40.960  1.00  0.00           H
ATOM   2050  CB  THR A 138      20.570  43.450  41.940  1.00  0.00           C
ATOM   2051  HB  THR A 138      20.760  43.840  42.960  1.00  0.00           H
ATOM   2052  OG1 THR A 138      21.490  42.360  41.890  1.00  0.00           O
ATOM   2053  HG1 THR A 138      21.200  41.830  41.150  1.00  0.00           H
ATOM   2054  CG2 THR A 138      19.150  42.930  41.910  1.00  0.00           C
ATOM   2055 1HG2 THR A 138      18.900  42.270  42.770  1.00  0.00           H
ATOM   2056 2HG2 THR A 138      18.990  42.460  40.910  1.00  0.00           H
ATOM   2057 3HG2 THR A 138      18.400  43.750  41.940  1.00  0.00           H
ATOM   2058  C   THR A 138      22.480  44.780  40.830  1.00  0.00           C
ATOM   2059  O   THR A 138      23.210  44.350  39.980  1.00  0.00           O
ATOM   2060  N   ILE A 139      23.010  45.500  41.830  1.00  0.00           N
ATOM   2061  HN  ILE A 139      22.500  45.960  42.550  1.00  0.00           H
ATOM   2062  CA  ILE A 139      24.440  45.770  41.890  1.00  0.00           C
ATOM   2063  HA  ILE A 139      25.040  45.120  41.280  1.00  0.00           H
ATOM   2064  CB  ILE A 139      24.870  47.170  41.550  1.00  0.00           C
ATOM   2065  HB  ILE A 139      25.880  47.450  41.910  1.00  0.00           H
ATOM   2066  CG2 ILE A 139      24.830  47.170  39.980  1.00  0.00           C
ATOM   2067 1HG2 ILE A 139      25.540  46.450  39.530  1.00  0.00           H
ATOM   2068 2HG2 ILE A 139      25.220  48.130  39.560  1.00  0.00           H
ATOM   2069 3HG2 ILE A 139      23.840  46.860  39.580  1.00  0.00           H
ATOM   2070  CG1 ILE A 139      23.900  48.290  42.130  1.00  0.00           C
ATOM   2071 1HG1 ILE A 139      24.100  48.410  43.210  1.00  0.00           H
ATOM   2072 2HG1 ILE A 139      22.840  48.080  41.880  1.00  0.00           H
ATOM   2073  CD  ILE A 139      24.160  49.660  41.560  1.00  0.00           C
ATOM   2074  HD1 ILE A 139      25.200  49.640  41.170  1.00  0.00           H
ATOM   2075  HD2 ILE A 139      24.020  50.400  42.370  1.00  0.00           H
ATOM   2076  HD3 ILE A 139      23.480  49.940  40.720  1.00  0.00           H
ATOM   2077  C   ILE A 139      24.830  45.610  43.290  1.00  0.00           C
ATOM   2078  O   ILE A 139      23.980  45.930  44.130  1.00  0.00           O
ATOM   2079  N   LYS A 140      26.040  45.100  43.670  1.00  0.00           N
ATOM   2080  HN  LYS A 140      26.610  44.860  42.890  1.00  0.00           H
ATOM   2081  CA  LYS A 140      26.550  44.920  45.020  1.00  0.00           C
ATOM   2082  HA  LYS A 140      25.770  44.460  45.610  1.00  0.00           H
ATOM   2083  CB  LYS A 140      27.690  43.900  45.000  1.00  0.00           C
ATOM   2084  HB1 LYS A 140      28.290  43.730  45.920  1.00  0.00           H
ATOM   2085  HB2 LYS A 140      28.460  44.380  44.360  1.00  0.00           H
ATOM   2086  CG  LYS A 140      27.300  42.500  44.470  1.00  0.00           C
ATOM   2087  HG1 LYS A 140      28.240  41.940  44.290  1.00  0.00           H
ATOM   2088  HG2 LYS A 140      26.800  42.560  43.480  1.00  0.00           H
ATOM   2089  CD  LYS A 140      26.460  41.570  45.440  1.00  0.00           C
ATOM   2090  HD1 LYS A 140      25.410  41.930  45.540  1.00  0.00           H
ATOM   2091  HD2 LYS A 140      26.920  41.640  46.450  1.00  0.00           H
ATOM   2092  CE  LYS A 140      26.300  40.060  45.060  1.00  0.00           C
ATOM   2093  HE1 LYS A 140      25.630  39.680  45.860  1.00  0.00           H
ATOM   2094  HE2 LYS A 140      27.290  39.560  45.020  1.00  0.00           H
ATOM   2095  NZ  LYS A 140      25.700  39.900  43.800  1.00  0.00           N
ATOM   2096  HZ1 LYS A 140      26.370  40.170  43.050  1.00  0.00           H
ATOM   2097  HZ2 LYS A 140      24.810  40.420  43.720  1.00  0.00           H
ATOM   2098  HZ3 LYS A 140      25.540  38.870  43.860  1.00  0.00           H
ATOM   2099  C   LYS A 140      27.040  46.190  45.730  1.00  0.00           C
ATOM   2100  O   LYS A 140      26.260  47.080  46.050  1.00  0.00           O
ATOM   2101  N   GLY A 141      28.350  46.380  45.940  1.00  0.00           N
ATOM   2102  HN  GLY A 141      29.010  45.860  45.400  1.00  0.00           H
ATOM   2103  CA  GLY A 141      28.840  47.490  46.830  1.00  0.00           C
ATOM   2104  HA1 GLY A 141      28.500  48.400  46.360  1.00  0.00           H
ATOM   2105  HA2 GLY A 141      29.920  47.410  46.870  1.00  0.00           H
ATOM   2106  C   GLY A 141      28.470  47.380  48.310  1.00  0.00           C
ATOM   2107  O   GLY A 141      28.060  46.320  48.810  1.00  0.00           O
ATOM   2108  N   SER A 142      28.620  48.510  49.090  1.00  0.00           N
ATOM   2109  HN  SER A 142      28.980  49.370  48.710  1.00  0.00           H
ATOM   2110  CA  SER A 142      28.300  48.470  50.490  1.00  0.00           C
ATOM   2111  HA  SER A 142      27.540  47.740  50.720  1.00  0.00           H
ATOM   2112  CB  SER A 142      29.580  48.230  51.300  1.00  0.00           C
ATOM   2113  HB1 SER A 142      30.280  49.040  51.010  1.00  0.00           H
ATOM   2114  HB2 SER A 142      30.080  47.260  51.070  1.00  0.00           H
ATOM   2115  OG  SER A 142      29.330  48.170  52.760  1.00  0.00           O
ATOM   2116  HG1 SER A 142      29.110  47.270  53.000  1.00  0.00           H
ATOM   2117  C   SER A 142      27.710  49.840  50.800  1.00  0.00           C
ATOM   2118  O   SER A 142      28.310  50.810  50.340  1.00  0.00           O
ATOM   2119  N   PHE A 143      26.560  49.890  51.470  1.00  0.00           N
ATOM   2120  HN  PHE A 143      26.230  49.010  51.790  1.00  0.00           H
ATOM   2121  CA  PHE A 143      25.700  51.010  51.740  1.00  0.00           C
ATOM   2122  HA  PHE A 143      26.320  51.880  51.610  1.00  0.00           H
ATOM   2123  CB  PHE A 143      24.580  51.020  50.630  1.00  0.00           C
ATOM   2124  HB1 PHE A 143      23.800  51.730  50.950  1.00  0.00           H
ATOM   2125  HB2 PHE A 143      24.180  50.050  50.250  1.00  0.00           H
ATOM   2126  CG  PHE A 143      25.190  51.690  49.380  1.00  0.00           C
ATOM   2127  CD1 PHE A 143      25.120  51.060  48.100  1.00  0.00           C
ATOM   2128  HD1 PHE A 143      24.570  50.130  48.030  1.00  0.00           H
ATOM   2129  CE1 PHE A 143      25.520  51.670  46.870  1.00  0.00           C
ATOM   2130  HE1 PHE A 143      25.270  51.380  45.860  1.00  0.00           H
ATOM   2131  CZ  PHE A 143      26.030  52.990  47.090  1.00  0.00           C
ATOM   2132  HZ  PHE A 143      26.310  53.540  46.210  1.00  0.00           H
ATOM   2133  CD2 PHE A 143      25.810  53.000  49.420  1.00  0.00           C
ATOM   2134  HD2 PHE A 143      25.790  53.500  50.380  1.00  0.00           H
ATOM   2135  CE2 PHE A 143      26.270  53.610  48.270  1.00  0.00           C
ATOM   2136  HE2 PHE A 143      26.580  54.640  48.390  1.00  0.00           H
ATOM   2137  C   PHE A 143      25.040  51.090  53.060  1.00  0.00           C
ATOM   2138  O   PHE A 143      24.160  50.240  53.440  1.00  0.00           O
ATOM   2139  N   LEU A 144      25.250  52.210  53.800  1.00  0.00           N
ATOM   2140  HN  LEU A 144      25.800  52.970  53.470  1.00  0.00           H
ATOM   2141  CA  LEU A 144      24.550  52.490  55.030  1.00  0.00           C
ATOM   2142  HA  LEU A 144      24.480  51.580  55.610  1.00  0.00           H
ATOM   2143  CB  LEU A 144      25.220  53.610  55.800  1.00  0.00           C
ATOM   2144  HB1 LEU A 144      24.690  53.790  56.770  1.00  0.00           H
ATOM   2145  HB2 LEU A 144      25.100  54.560  55.230  1.00  0.00           H
ATOM   2146  CG  LEU A 144      26.640  53.370  56.190  1.00  0.00           C
ATOM   2147  HG  LEU A 144      27.180  52.940  55.320  1.00  0.00           H
ATOM   2148  CD1 LEU A 144      27.200  54.770  56.520  1.00  0.00           C
ATOM   2149 1HD1 LEU A 144      28.290  54.850  56.750  1.00  0.00           H
ATOM   2150 2HD1 LEU A 144      26.760  55.210  57.440  1.00  0.00           H
ATOM   2151 3HD1 LEU A 144      26.990  55.430  55.650  1.00  0.00           H
ATOM   2152  CD2 LEU A 144      26.880  52.370  57.390  1.00  0.00           C
ATOM   2153 1HD2 LEU A 144      26.300  51.430  57.470  1.00  0.00           H
ATOM   2154 2HD2 LEU A 144      26.690  52.950  58.320  1.00  0.00           H
ATOM   2155 3HD2 LEU A 144      27.920  52.010  57.410  1.00  0.00           H
ATOM   2156  C   LEU A 144      23.060  52.910  54.740  1.00  0.00           C
ATOM   2157  O   LEU A 144      22.690  53.160  53.580  1.00  0.00           O
ATOM   2158  N   CYS A 145      22.240  53.070  55.740  1.00  0.00           N
ATOM   2159  HN  CYS A 145      22.480  52.650  56.620  1.00  0.00           H
ATOM   2160  CA  CYS A 145      20.830  53.580  55.520  1.00  0.00           C
ATOM   2161  HA  CYS A 145      20.500  52.960  54.700  1.00  0.00           H
ATOM   2162  CB  CYS A 145      20.020  53.340  56.850  1.00  0.00           C
ATOM   2163  HB1 CYS A 145      20.570  53.850  57.670  1.00  0.00           H
ATOM   2164  HB2 CYS A 145      20.090  52.270  57.120  1.00  0.00           H
ATOM   2165  SG  CYS A 145      18.300  54.010  56.920  1.00  0.00           S
ATOM   2166  HG1 CYS A 145      18.710  55.230  57.260  1.00  0.00           H
ATOM   2167  C   CYS A 145      20.720  55.050  55.070  1.00  0.00           C
ATOM   2168  O   CYS A 145      21.290  56.020  55.670  1.00  0.00           O
ATOM   2169  N   GLY A 146      19.940  55.300  54.010  1.00  0.00           N
ATOM   2170  HN  GLY A 146      19.420  54.560  53.580  1.00  0.00           H
ATOM   2171  CA  GLY A 146      19.880  56.650  53.450  1.00  0.00           C
ATOM   2172  HA1 GLY A 146      19.780  57.420  54.200  1.00  0.00           H
ATOM   2173  HA2 GLY A 146      18.980  56.680  52.860  1.00  0.00           H
ATOM   2174  C   GLY A 146      21.060  56.980  52.590  1.00  0.00           C
ATOM   2175  O   GLY A 146      21.440  58.110  52.490  1.00  0.00           O
ATOM   2176  N   SER A 147      21.630  56.000  51.920  1.00  0.00           N
ATOM   2177  HN  SER A 147      21.430  55.050  52.180  1.00  0.00           H
ATOM   2178  CA  SER A 147      22.760  56.300  51.120  1.00  0.00           C
ATOM   2179  HA  SER A 147      23.480  56.960  51.590  1.00  0.00           H
ATOM   2180  CB  SER A 147      23.610  54.970  50.920  1.00  0.00           C
ATOM   2181  HB1 SER A 147      24.360  55.220  50.130  1.00  0.00           H
ATOM   2182  HB2 SER A 147      22.940  54.170  50.540  1.00  0.00           H
ATOM   2183  OG  SER A 147      24.400  54.750  52.100  1.00  0.00           O
ATOM   2184  HG1 SER A 147      23.710  54.400  52.680  1.00  0.00           H
ATOM   2185  C   SER A 147      22.370  56.840  49.770  1.00  0.00           C
ATOM   2186  O   SER A 147      23.250  57.280  49.060  1.00  0.00           O
ATOM   2187  N   CYM A 148      21.060  56.700  49.420  1.00  0.00           N
ATOM   2188  HN  CYM A 148      20.390  56.330  50.060  1.00  0.00           H
ATOM   2189  CA  CYM A 148      20.410  57.380  48.340  1.00  0.00           C
ATOM   2190  HA  CYM A 148      20.470  56.560  47.630  1.00  0.00           H
ATOM   2191  CB  CYM A 148      18.930  57.410  48.740  1.00  0.00           C
ATOM   2192  HB1 CYM A 148      18.310  57.870  47.940  1.00  0.00           H
ATOM   2193  HB2 CYM A 148      18.720  58.100  49.590  1.00  0.00           H
ATOM   2194  SG  CYM A 148      18.120  55.850  49.130  1.00  0.00           S
ATOM   2195  C   CYM A 148      20.950  58.700  47.720  1.00  0.00           C
ATOM   2196  O   CYM A 148      21.300  59.620  48.480  1.00  0.00           O
ATOM   2197  N   GLY A 149      20.980  58.900  46.360  1.00  0.00           N
ATOM   2198  HN  GLY A 149      20.530  58.240  45.760  1.00  0.00           H
ATOM   2199  CA  GLY A 149      21.560  60.040  45.670  1.00  0.00           C
ATOM   2200  HA1 GLY A 149      21.160  60.910  46.170  1.00  0.00           H
ATOM   2201  HA2 GLY A 149      21.220  60.010  44.650  1.00  0.00           H
ATOM   2202  C   GLY A 149      23.100  60.050  45.620  1.00  0.00           C
ATOM   2203  O   GLY A 149      23.670  61.010  45.130  1.00  0.00           O
ATOM   2204  N   SER A 150      23.730  59.000  46.170  1.00  0.00           N
ATOM   2205  HN  SER A 150      23.210  58.410  46.780  1.00  0.00           H
ATOM   2206  CA  SER A 150      25.010  58.510  45.700  1.00  0.00           C
ATOM   2207  HA  SER A 150      25.820  59.220  45.820  1.00  0.00           H
ATOM   2208  CB  SER A 150      25.410  57.240  46.460  1.00  0.00           C
ATOM   2209  HB1 SER A 150      26.290  56.650  46.110  1.00  0.00           H
ATOM   2210  HB2 SER A 150      24.500  56.620  46.320  1.00  0.00           H
ATOM   2211  OG  SER A 150      25.480  57.310  47.890  1.00  0.00           O
ATOM   2212  HG1 SER A 150      24.580  57.380  48.210  1.00  0.00           H
ATOM   2213  C   SER A 150      25.030  58.140  44.270  1.00  0.00           C
ATOM   2214  O   SER A 150      23.990  57.830  43.710  1.00  0.00           O
ATOM   2215  N   VAL A 151      26.170  58.270  43.590  1.00  0.00           N
ATOM   2216  HN  VAL A 151      27.000  58.480  44.100  1.00  0.00           H
ATOM   2217  CA  VAL A 151      26.350  58.470  42.170  1.00  0.00           C
ATOM   2218  HA  VAL A 151      25.400  58.480  41.660  1.00  0.00           H
ATOM   2219  CB  VAL A 151      26.910  59.840  41.820  1.00  0.00           C
ATOM   2220  HB  VAL A 151      27.780  60.200  42.400  1.00  0.00           H
ATOM   2221  CG1 VAL A 151      27.190  60.070  40.330  1.00  0.00           C
ATOM   2222 1HG1 VAL A 151      26.510  59.470  39.680  1.00  0.00           H
ATOM   2223 2HG1 VAL A 151      28.230  59.730  40.150  1.00  0.00           H
ATOM   2224 3HG1 VAL A 151      27.120  61.130  40.020  1.00  0.00           H
ATOM   2225  CG2 VAL A 151      25.780  60.910  42.190  1.00  0.00           C
ATOM   2226 1HG2 VAL A 151      25.400  60.890  43.240  1.00  0.00           H
ATOM   2227 2HG2 VAL A 151      24.840  60.780  41.620  1.00  0.00           H
ATOM   2228 3HG2 VAL A 151      26.120  61.930  41.920  1.00  0.00           H
ATOM   2229  C   VAL A 151      27.040  57.380  41.520  1.00  0.00           C
ATOM   2230  O   VAL A 151      28.050  56.930  42.000  1.00  0.00           O
ATOM   2231  N   GLY A 152      26.610  56.880  40.360  1.00  0.00           N
ATOM   2232  HN  GLY A 152      25.760  57.170  39.940  1.00  0.00           H
ATOM   2233  CA  GLY A 152      27.430  55.990  39.530  1.00  0.00           C
ATOM   2234  HA1 GLY A 152      26.820  55.120  39.310  1.00  0.00           H
ATOM   2235  HA2 GLY A 152      28.390  55.740  39.960  1.00  0.00           H
ATOM   2236  C   GLY A 152      27.710  56.770  38.320  1.00  0.00           C
ATOM   2237  O   GLY A 152      26.810  57.360  37.710  1.00  0.00           O
ATOM   2238  N   TYR A 153      28.960  56.710  37.940  1.00  0.00           N
ATOM   2239  HN  TYR A 153      29.640  56.400  38.600  1.00  0.00           H
ATOM   2240  CA  TYR A 153      29.520  57.500  36.890  1.00  0.00           C
ATOM   2241  HA  TYR A 153      28.770  57.590  36.110  1.00  0.00           H
ATOM   2242  CB  TYR A 153      29.970  58.890  37.410  1.00  0.00           C
ATOM   2243  HB1 TYR A 153      29.140  59.390  37.960  1.00  0.00           H
ATOM   2244  HB2 TYR A 153      30.440  59.580  36.680  1.00  0.00           H
ATOM   2245  CG  TYR A 153      31.120  58.750  38.410  1.00  0.00           C
ATOM   2246  CD1 TYR A 153      30.890  58.400  39.700  1.00  0.00           C
ATOM   2247  HD1 TYR A 153      29.890  58.080  39.960  1.00  0.00           H
ATOM   2248  CE1 TYR A 153      32.010  58.090  40.580  1.00  0.00           C
ATOM   2249  HE1 TYR A 153      31.860  57.710  41.580  1.00  0.00           H
ATOM   2250  CZ  TYR A 153      33.350  58.270  40.210  1.00  0.00           C
ATOM   2251  OH  TYR A 153      34.410  58.120  41.050  1.00  0.00           O
ATOM   2252  HH  TYR A 153      35.130  57.810  40.490  1.00  0.00           H
ATOM   2253  CD2 TYR A 153      32.440  58.930  37.980  1.00  0.00           C
ATOM   2254  HD2 TYR A 153      32.640  59.380  37.010  1.00  0.00           H
ATOM   2255  CE2 TYR A 153      33.540  58.720  38.860  1.00  0.00           C
ATOM   2256  HE2 TYR A 153      34.560  59.020  38.680  1.00  0.00           H
ATOM   2257  C   TYR A 153      30.650  56.650  36.270  1.00  0.00           C
ATOM   2258  O   TYR A 153      31.040  55.520  36.750  1.00  0.00           O
ATOM   2259  N   THR A 154      31.170  57.110  35.090  1.00  0.00           N
ATOM   2260  HN  THR A 154      30.800  57.900  34.620  1.00  0.00           H
ATOM   2261  CA  THR A 154      32.300  56.510  34.390  1.00  0.00           C
ATOM   2262  HA  THR A 154      32.900  56.040  35.150  1.00  0.00           H
ATOM   2263  CB  THR A 154      32.050  55.490  33.220  1.00  0.00           C
ATOM   2264  HB  THR A 154      32.620  54.600  33.550  1.00  0.00           H
ATOM   2265  OG1 THR A 154      32.570  55.940  31.970  1.00  0.00           O
ATOM   2266  HG1 THR A 154      32.760  55.180  31.420  1.00  0.00           H
ATOM   2267  CG2 THR A 154      30.560  55.040  33.090  1.00  0.00           C
ATOM   2268 1HG2 THR A 154      30.480  54.170  32.410  1.00  0.00           H
ATOM   2269 2HG2 THR A 154      29.840  55.770  32.670  1.00  0.00           H
ATOM   2270 3HG2 THR A 154      30.120  54.700  34.050  1.00  0.00           H
ATOM   2271  C   THR A 154      33.050  57.780  33.860  1.00  0.00           C
ATOM   2272  O   THR A 154      32.400  58.850  33.840  1.00  0.00           O
ATOM   2273  N   LYS A 155      34.330  57.680  33.560  1.00  0.00           N
ATOM   2274  HN  LYS A 155      34.680  56.750  33.580  1.00  0.00           H
ATOM   2275  CA  LYS A 155      35.170  58.800  33.270  1.00  0.00           C
ATOM   2276  HA  LYS A 155      34.530  59.650  33.050  1.00  0.00           H
ATOM   2277  CB  LYS A 155      36.260  59.000  34.410  1.00  0.00           C
ATOM   2278  HB1 LYS A 155      36.740  58.010  34.550  1.00  0.00           H
ATOM   2279  HB2 LYS A 155      35.670  59.240  35.320  1.00  0.00           H
ATOM   2280  CG  LYS A 155      37.200  60.210  34.170  1.00  0.00           C
ATOM   2281  HG1 LYS A 155      37.840  59.940  33.300  1.00  0.00           H
ATOM   2282  HG2 LYS A 155      37.800  60.210  35.100  1.00  0.00           H
ATOM   2283  CD  LYS A 155      36.480  61.560  33.960  1.00  0.00           C
ATOM   2284  HD1 LYS A 155      35.630  61.630  34.670  1.00  0.00           H
ATOM   2285  HD2 LYS A 155      36.110  61.510  32.920  1.00  0.00           H
ATOM   2286  CE  LYS A 155      37.310  62.840  34.140  1.00  0.00           C
ATOM   2287  HE1 LYS A 155      36.640  63.730  34.130  1.00  0.00           H
ATOM   2288  HE2 LYS A 155      38.100  62.980  33.380  1.00  0.00           H
ATOM   2289  NZ  LYS A 155      38.090  62.900  35.380  1.00  0.00           N
ATOM   2290  HZ1 LYS A 155      38.250  63.900  35.630  1.00  0.00           H
ATOM   2291  HZ2 LYS A 155      39.050  62.520  35.330  1.00  0.00           H
ATOM   2292  HZ3 LYS A 155      37.520  62.570  36.190  1.00  0.00           H
ATOM   2293  C   LYS A 155      35.770  58.380  31.950  1.00  0.00           C
ATOM   2294  O   LYS A 155      36.240  57.300  31.870  1.00  0.00           O
ATOM   2295  N   GLU A 156      35.760  59.200  30.900  1.00  0.00           N
ATOM   2296  HN  GLU A 156      35.270  60.070  30.880  1.00  0.00           H
ATOM   2297  CA  GLU A 156      36.340  58.880  29.670  1.00  0.00           C
ATOM   2298  HA  GLU A 156      37.210  58.260  29.830  1.00  0.00           H
ATOM   2299  CB  GLU A 156      35.250  58.170  28.780  1.00  0.00           C
ATOM   2300  HB1 GLU A 156      35.630  58.320  27.740  1.00  0.00           H
ATOM   2301  HB2 GLU A 156      34.270  58.690  28.910  1.00  0.00           H
ATOM   2302  CG  GLU A 156      35.000  56.670  29.150  1.00  0.00           C
ATOM   2303  HG1 GLU A 156      34.410  56.750  30.090  1.00  0.00           H
ATOM   2304  HG2 GLU A 156      35.990  56.180  29.300  1.00  0.00           H
ATOM   2305  CD  GLU A 156      34.280  55.800  28.160  1.00  0.00           C
ATOM   2306  OE1 GLU A 156      33.190  55.290  28.410  1.00  0.00           O
ATOM   2307  OE2 GLU A 156      34.740  55.800  26.950  1.00  0.00           O
ATOM   2308  C   GLU A 156      36.860  60.230  29.180  1.00  0.00           C
ATOM   2309  O   GLU A 156      36.150  61.230  29.100  1.00  0.00           O
ATOM   2310  N   GLY A 157      38.200  60.450  28.870  1.00  0.00           N
ATOM   2311  HN  GLY A 157      38.880  59.730  29.000  1.00  0.00           H
ATOM   2312  CA  GLY A 157      38.740  61.740  28.500  1.00  0.00           C
ATOM   2313  HA1 GLY A 157      37.980  62.080  27.810  1.00  0.00           H
ATOM   2314  HA2 GLY A 157      39.750  61.650  28.150  1.00  0.00           H
ATOM   2315  C   GLY A 157      38.660  62.720  29.690  1.00  0.00           C
ATOM   2316  O   GLY A 157      39.100  62.460  30.800  1.00  0.00           O
ATOM   2317  N   SER A 158      38.030  63.860  29.540  1.00  0.00           N
ATOM   2318  HN  SER A 158      37.630  63.950  28.630  1.00  0.00           H
ATOM   2319  CA  SER A 158      37.670  64.870  30.480  1.00  0.00           C
ATOM   2320  HA  SER A 158      37.910  64.630  31.500  1.00  0.00           H
ATOM   2321  CB  SER A 158      38.320  66.190  29.940  1.00  0.00           C
ATOM   2322  HB1 SER A 158      37.980  66.300  28.890  1.00  0.00           H
ATOM   2323  HB2 SER A 158      39.420  66.050  29.880  1.00  0.00           H
ATOM   2324  OG  SER A 158      38.040  67.310  30.790  1.00  0.00           O
ATOM   2325  HG1 SER A 158      37.190  67.670  30.510  1.00  0.00           H
ATOM   2326  C   SER A 158      36.140  65.000  30.460  1.00  0.00           C
ATOM   2327  O   SER A 158      35.540  66.020  30.910  1.00  0.00           O
ATOM   2328  N   VAL A 159      35.500  63.860  30.070  1.00  0.00           N
ATOM   2329  HN  VAL A 159      36.050  63.160  29.620  1.00  0.00           H
ATOM   2330  CA  VAL A 159      34.030  63.690  30.090  1.00  0.00           C
ATOM   2331  HA  VAL A 159      33.650  64.570  30.590  1.00  0.00           H
ATOM   2332  CB  VAL A 159      33.360  63.540  28.700  1.00  0.00           C
ATOM   2333  HB  VAL A 159      34.060  62.990  28.050  1.00  0.00           H
ATOM   2334  CG1 VAL A 159      31.950  62.980  28.900  1.00  0.00           C
ATOM   2335 1HG1 VAL A 159      31.270  63.140  28.030  1.00  0.00           H
ATOM   2336 2HG1 VAL A 159      31.520  63.540  29.770  1.00  0.00           H
ATOM   2337 3HG1 VAL A 159      31.940  61.910  29.180  1.00  0.00           H
ATOM   2338  CG2 VAL A 159      33.250  64.990  28.240  1.00  0.00           C
ATOM   2339 1HG2 VAL A 159      34.060  65.610  28.670  1.00  0.00           H
ATOM   2340 2HG2 VAL A 159      32.250  65.430  28.450  1.00  0.00           H
ATOM   2341 3HG2 VAL A 159      33.340  65.100  27.140  1.00  0.00           H
ATOM   2342  C   VAL A 159      33.670  62.600  31.110  1.00  0.00           C
ATOM   2343  O   VAL A 159      34.100  61.460  31.110  1.00  0.00           O
ATOM   2344  N   ILE A 160      32.760  63.010  32.040  1.00  0.00           N
ATOM   2345  HN  ILE A 160      32.390  63.920  31.870  1.00  0.00           H
ATOM   2346  CA  ILE A 160      32.100  62.210  33.040  1.00  0.00           C
ATOM   2347  HA  ILE A 160      32.780  61.420  33.310  1.00  0.00           H
ATOM   2348  CB  ILE A 160      31.520  63.030  34.230  1.00  0.00           C
ATOM   2349  HB  ILE A 160      30.920  63.840  33.770  1.00  0.00           H
ATOM   2350  CG2 ILE A 160      30.580  62.060  35.050  1.00  0.00           C
ATOM   2351 1HG2 ILE A 160      30.440  62.620  36.000  1.00  0.00           H
ATOM   2352 2HG2 ILE A 160      30.990  61.060  35.300  1.00  0.00           H
ATOM   2353 3HG2 ILE A 160      29.580  61.910  34.600  1.00  0.00           H
ATOM   2354  CG1 ILE A 160      32.640  63.710  35.060  1.00  0.00           C
ATOM   2355 1HG1 ILE A 160      32.110  64.340  35.800  1.00  0.00           H
ATOM   2356 2HG1 ILE A 160      33.360  64.320  34.480  1.00  0.00           H
ATOM   2357  CD  ILE A 160      33.430  62.750  35.950  1.00  0.00           C
ATOM   2358  HD1 ILE A 160      32.760  62.430  36.770  1.00  0.00           H
ATOM   2359  HD2 ILE A 160      34.340  63.260  36.340  1.00  0.00           H
ATOM   2360  HD3 ILE A 160      33.670  61.820  35.390  1.00  0.00           H
ATOM   2361  C   ILE A 160      30.830  61.680  32.290  1.00  0.00           C
ATOM   2362  O   ILE A 160      29.910  62.410  31.920  1.00  0.00           O
ATOM   2363  N   ASN A 161      30.770  60.340  32.150  1.00  0.00           N
ATOM   2364  HN  ASN A 161      31.620  59.850  32.300  1.00  0.00           H
ATOM   2365  CA  ASN A 161      29.510  59.650  31.720  1.00  0.00           C
ATOM   2366  HA  ASN A 161      28.880  60.360  31.200  1.00  0.00           H
ATOM   2367  CB  ASN A 161      29.750  58.390  30.970  1.00  0.00           C
ATOM   2368  HB1 ASN A 161      28.740  58.100  30.620  1.00  0.00           H
ATOM   2369  HB2 ASN A 161      30.140  57.520  31.540  1.00  0.00           H
ATOM   2370  CG  ASN A 161      30.490  58.690  29.710  1.00  0.00           C
ATOM   2371  OD1 ASN A 161      30.190  59.660  29.020  1.00  0.00           O
ATOM   2372  ND2 ASN A 161      31.450  57.840  29.300  1.00  0.00           N
ATOM   2373 1HD2 ASN A 161      31.590  57.020  29.850  1.00  0.00           H
ATOM   2374 2HD2 ASN A 161      31.800  57.850  28.360  1.00  0.00           H
ATOM   2375  C   ASN A 161      28.730  59.340  33.030  1.00  0.00           C
ATOM   2376  O   ASN A 161      29.060  58.410  33.780  1.00  0.00           O
ATOM   2377  N   PHE A 162      27.670  60.030  33.420  1.00  0.00           N
ATOM   2378  HN  PHE A 162      27.260  60.780  32.900  1.00  0.00           H
ATOM   2379  CA  PHE A 162      26.750  59.620  34.530  1.00  0.00           C
ATOM   2380  HA  PHE A 162      27.310  59.190  35.350  1.00  0.00           H
ATOM   2381  CB  PHE A 162      25.760  60.760  34.910  1.00  0.00           C
ATOM   2382  HB1 PHE A 162      25.040  60.510  35.710  1.00  0.00           H
ATOM   2383  HB2 PHE A 162      25.320  61.090  33.940  1.00  0.00           H
ATOM   2384  CG  PHE A 162      26.500  61.910  35.600  1.00  0.00           C
ATOM   2385  CD1 PHE A 162      27.010  61.670  36.900  1.00  0.00           C
ATOM   2386  HD1 PHE A 162      26.860  60.720  37.390  1.00  0.00           H
ATOM   2387  CE1 PHE A 162      27.730  62.670  37.530  1.00  0.00           C
ATOM   2388  HE1 PHE A 162      28.150  62.410  38.490  1.00  0.00           H
ATOM   2389  CZ  PHE A 162      27.750  63.980  37.040  1.00  0.00           C
ATOM   2390  HZ  PHE A 162      28.260  64.810  37.490  1.00  0.00           H
ATOM   2391  CD2 PHE A 162      26.600  63.140  34.970  1.00  0.00           C
ATOM   2392  HD2 PHE A 162      26.130  63.420  34.040  1.00  0.00           H
ATOM   2393  CE2 PHE A 162      27.210  64.140  35.750  1.00  0.00           C
ATOM   2394  HE2 PHE A 162      27.140  65.180  35.470  1.00  0.00           H
ATOM   2395  C   PHE A 162      25.850  58.420  34.130  1.00  0.00           C
ATOM   2396  O   PHE A 162      25.500  58.400  32.920  1.00  0.00           O
ATOM   2397  N   CYS A 163      25.550  57.470  35.030  1.00  0.00           N
ATOM   2398  HN  CYS A 163      25.940  57.540  35.950  1.00  0.00           H
ATOM   2399  CA  CYS A 163      24.620  56.380  34.650  1.00  0.00           C
ATOM   2400  HA  CYS A 163      23.840  56.760  34.000  1.00  0.00           H
ATOM   2401  CB  CYS A 163      25.520  55.330  34.010  1.00  0.00           C
ATOM   2402  HB1 CYS A 163      25.960  55.660  33.040  1.00  0.00           H
ATOM   2403  HB2 CYS A 163      25.020  54.380  33.730  1.00  0.00           H
ATOM   2404  SG  CYS A 163      27.090  55.040  34.990  1.00  0.00           S
ATOM   2405  HG1 CYS A 163      27.910  55.650  34.150  1.00  0.00           H
ATOM   2406  C   CYS A 163      23.890  55.700  35.790  1.00  0.00           C
ATOM   2407  O   CYS A 163      22.790  55.180  35.480  1.00  0.00           O
ATOM   2408  N   TYR A 164      24.330  55.920  37.060  1.00  0.00           N
ATOM   2409  HN  TYR A 164      25.210  56.350  37.230  1.00  0.00           H
ATOM   2410  CA  TYR A 164      23.460  55.400  38.110  1.00  0.00           C
ATOM   2411  HA  TYR A 164      22.460  55.180  37.750  1.00  0.00           H
ATOM   2412  CB  TYR A 164      24.100  54.030  38.640  1.00  0.00           C
ATOM   2413  HB1 TYR A 164      25.200  54.090  38.500  1.00  0.00           H
ATOM   2414  HB2 TYR A 164      23.660  53.290  37.940  1.00  0.00           H
ATOM   2415  CG  TYR A 164      23.840  53.690  40.080  1.00  0.00           C
ATOM   2416  CD1 TYR A 164      22.690  53.010  40.460  1.00  0.00           C
ATOM   2417  HD1 TYR A 164      22.060  52.680  39.660  1.00  0.00           H
ATOM   2418  CE1 TYR A 164      22.510  52.570  41.750  1.00  0.00           C
ATOM   2419  HE1 TYR A 164      21.780  51.800  41.910  1.00  0.00           H
ATOM   2420  CZ  TYR A 164      23.370  52.950  42.780  1.00  0.00           C
ATOM   2421  OH  TYR A 164      23.190  52.360  44.010  1.00  0.00           O
ATOM   2422  HH  TYR A 164      22.290  52.010  44.030  1.00  0.00           H
ATOM   2423  CD2 TYR A 164      24.820  53.990  41.110  1.00  0.00           C
ATOM   2424  HD2 TYR A 164      25.710  54.530  40.820  1.00  0.00           H
ATOM   2425  CE2 TYR A 164      24.510  53.650  42.470  1.00  0.00           C
ATOM   2426  HE2 TYR A 164      25.280  53.910  43.180  1.00  0.00           H
ATOM   2427  C   TYR A 164      23.340  56.520  39.200  1.00  0.00           C
ATOM   2428  O   TYR A 164      24.180  57.390  39.430  1.00  0.00           O
ATOM   2429  N   MET A 165      22.280  56.310  39.840  1.00  0.00           N
ATOM   2430  HN  MET A 165      21.680  55.570  39.540  1.00  0.00           H
ATOM   2431  CA  MET A 165      21.770  57.080  40.970  1.00  0.00           C
ATOM   2432  HA  MET A 165      22.630  57.570  41.390  1.00  0.00           H
ATOM   2433  CB  MET A 165      20.600  58.060  40.620  1.00  0.00           C
ATOM   2434  HB1 MET A 165      19.650  57.480  40.580  1.00  0.00           H
ATOM   2435  HB2 MET A 165      20.880  58.520  39.640  1.00  0.00           H
ATOM   2436  CG  MET A 165      20.360  59.280  41.550  1.00  0.00           C
ATOM   2437  HG1 MET A 165      19.850  58.940  42.480  1.00  0.00           H
ATOM   2438  HG2 MET A 165      19.610  60.000  41.160  1.00  0.00           H
ATOM   2439  SD  MET A 165      21.860  60.180  41.860  1.00  0.00           S
ATOM   2440  CE  MET A 165      21.280  61.760  42.380  1.00  0.00           C
ATOM   2441  HE1 MET A 165      20.380  61.660  43.030  1.00  0.00           H
ATOM   2442  HE2 MET A 165      20.920  62.380  41.520  1.00  0.00           H
ATOM   2443  HE3 MET A 165      22.120  62.290  42.860  1.00  0.00           H
ATOM   2444  C   MET A 165      21.240  56.100  41.930  1.00  0.00           C
ATOM   2445  O   MET A 165      20.510  55.220  41.490  1.00  0.00           O
ATOM   2446  N   HSD A 166      21.600  56.130  43.240  1.00  0.00           N
ATOM   2447  HN  HSD A 166      22.210  56.850  43.530  1.00  0.00           H
ATOM   2448  CA  HSD A 166      21.080  55.170  44.210  1.00  0.00           C
ATOM   2449  HA  HSD A 166      21.130  54.210  43.720  1.00  0.00           H
ATOM   2450  CB  HSD A 166      21.920  55.030  45.550  1.00  0.00           C
ATOM   2451  HB1 HSD A 166      21.960  56.000  46.100  1.00  0.00           H
ATOM   2452  HB2 HSD A 166      23.010  54.880  45.390  1.00  0.00           H
ATOM   2453  ND1 HSD A 166      20.420  54.040  47.300  1.00  0.00           N
ATOM   2454  HD1 HSD A 166      19.920  54.880  47.520  1.00  0.00           H
ATOM   2455  CG  HSD A 166      21.530  53.930  46.450  1.00  0.00           C
ATOM   2456  CE1 HSD A 166      20.370  52.870  48.000  1.00  0.00           C
ATOM   2457  HE1 HSD A 166      19.700  52.640  48.820  1.00  0.00           H
ATOM   2458  NE2 HSD A 166      21.360  52.090  47.680  1.00  0.00           N
ATOM   2459  CD2 HSD A 166      22.130  52.790  46.780  1.00  0.00           C
ATOM   2460  HD2 HSD A 166      23.070  52.400  46.400  1.00  0.00           H
ATOM   2461  C   HSD A 166      19.650  55.450  44.670  1.00  0.00           C
ATOM   2462  O   HSD A 166      19.340  56.650  44.970  1.00  0.00           O
ATOM   2463  N   GLN A 167      18.780  54.400  44.630  1.00  0.00           N
ATOM   2464  HN  GLN A 167      19.330  53.590  44.460  1.00  0.00           H
ATOM   2465  CA  GLN A 167      17.400  54.530  44.960  1.00  0.00           C
ATOM   2466  HA  GLN A 167      17.170  55.520  45.340  1.00  0.00           H
ATOM   2467  CB  GLN A 167      16.620  54.260  43.620  1.00  0.00           C
ATOM   2468  HB1 GLN A 167      15.570  53.980  43.890  1.00  0.00           H
ATOM   2469  HB2 GLN A 167      16.950  53.270  43.240  1.00  0.00           H
ATOM   2470  CG  GLN A 167      16.740  55.390  42.570  1.00  0.00           C
ATOM   2471  HG1 GLN A 167      16.770  55.000  41.530  1.00  0.00           H
ATOM   2472  HG2 GLN A 167      17.720  55.900  42.700  1.00  0.00           H
ATOM   2473  CD  GLN A 167      15.570  56.510  42.660  1.00  0.00           C
ATOM   2474  OE1 GLN A 167      14.860  56.530  43.670  1.00  0.00           O
ATOM   2475  NE2 GLN A 167      15.370  57.140  41.450  1.00  0.00           N
ATOM   2476 1HE2 GLN A 167      14.770  57.940  41.400  1.00  0.00           H
ATOM   2477 2HE2 GLN A 167      15.960  56.880  40.680  1.00  0.00           H
ATOM   2478  C   GLN A 167      16.810  53.610  45.970  1.00  0.00           C
ATOM   2479  O   GLN A 167      16.150  54.010  46.930  1.00  0.00           O
ATOM   2480  N   MET A 168      17.090  52.330  45.890  1.00  0.00           N
ATOM   2481  HN  MET A 168      17.730  51.910  45.240  1.00  0.00           H
ATOM   2482  CA  MET A 168      16.610  51.370  46.890  1.00  0.00           C
ATOM   2483  HA  MET A 168      16.840  51.900  47.810  1.00  0.00           H
ATOM   2484  CB  MET A 168      15.140  51.030  46.850  1.00  0.00           C
ATOM   2485  HB1 MET A 168      14.650  52.020  46.750  1.00  0.00           H
ATOM   2486  HB2 MET A 168      14.710  50.710  47.820  1.00  0.00           H
ATOM   2487  CG  MET A 168      14.690  50.150  45.720  1.00  0.00           C
ATOM   2488  HG1 MET A 168      15.280  50.460  44.830  1.00  0.00           H
ATOM   2489  HG2 MET A 168      13.630  50.380  45.440  1.00  0.00           H
ATOM   2490  SD  MET A 168      14.790  48.330  46.030  1.00  0.00           S
ATOM   2491  CE  MET A 168      14.340  47.670  44.460  1.00  0.00           C
ATOM   2492  HE1 MET A 168      14.830  46.720  44.130  1.00  0.00           H
ATOM   2493  HE2 MET A 168      14.500  48.440  43.670  1.00  0.00           H
ATOM   2494  HE3 MET A 168      13.250  47.500  44.590  1.00  0.00           H
ATOM   2495  C   MET A 168      17.470  50.170  47.020  1.00  0.00           C
ATOM   2496  O   MET A 168      18.140  49.730  46.080  1.00  0.00           O
ATOM   2497  N   GLU A 169      17.440  49.560  48.230  1.00  0.00           N
ATOM   2498  HN  GLU A 169      16.940  50.020  48.960  1.00  0.00           H
ATOM   2499  CA  GLU A 169      18.050  48.240  48.610  1.00  0.00           C
ATOM   2500  HA  GLU A 169      18.790  48.070  47.850  1.00  0.00           H
ATOM   2501  CB  GLU A 169      18.550  48.360  50.040  1.00  0.00           C
ATOM   2502  HB1 GLU A 169      17.690  48.790  50.610  1.00  0.00           H
ATOM   2503  HB2 GLU A 169      19.390  49.080  50.110  1.00  0.00           H
ATOM   2504  CG  GLU A 169      18.910  47.060  50.830  1.00  0.00           C
ATOM   2505  HG1 GLU A 169      19.880  46.590  50.560  1.00  0.00           H
ATOM   2506  HG2 GLU A 169      18.070  46.330  50.810  1.00  0.00           H
ATOM   2507  CD  GLU A 169      19.080  47.530  52.340  1.00  0.00           C
ATOM   2508  OE1 GLU A 169      18.080  47.380  53.030  1.00  0.00           O
ATOM   2509  OE2 GLU A 169      20.180  47.930  52.800  1.00  0.00           O
ATOM   2510  C   GLU A 169      17.090  47.110  48.440  1.00  0.00           C
ATOM   2511  O   GLU A 169      15.920  47.240  48.720  1.00  0.00           O
ATOM   2512  N   LEU A 170      17.510  46.030  47.830  1.00  0.00           N
ATOM   2513  HN  LEU A 170      18.500  46.020  47.790  1.00  0.00           H
ATOM   2514  CA  LEU A 170      16.640  44.990  47.290  1.00  0.00           C
ATOM   2515  HA  LEU A 170      15.670  45.480  47.240  1.00  0.00           H
ATOM   2516  CB  LEU A 170      16.940  44.350  45.880  1.00  0.00           C
ATOM   2517  HB1 LEU A 170      17.940  43.880  45.950  1.00  0.00           H
ATOM   2518  HB2 LEU A 170      17.120  45.140  45.120  1.00  0.00           H
ATOM   2519  CG  LEU A 170      15.900  43.270  45.430  1.00  0.00           C
ATOM   2520  HG  LEU A 170      15.720  42.460  46.170  1.00  0.00           H
ATOM   2521  CD1 LEU A 170      14.630  43.910  45.080  1.00  0.00           C
ATOM   2522 1HD1 LEU A 170      14.610  44.200  44.000  1.00  0.00           H
ATOM   2523 2HD1 LEU A 170      14.320  44.730  45.760  1.00  0.00           H
ATOM   2524 3HD1 LEU A 170      13.790  43.230  45.320  1.00  0.00           H
ATOM   2525  CD2 LEU A 170      16.410  42.470  44.240  1.00  0.00           C
ATOM   2526 1HD2 LEU A 170      17.240  41.770  44.470  1.00  0.00           H
ATOM   2527 2HD2 LEU A 170      16.890  43.060  43.440  1.00  0.00           H
ATOM   2528 3HD2 LEU A 170      15.560  41.990  43.710  1.00  0.00           H
ATOM   2529  C   LEU A 170      16.410  43.880  48.360  1.00  0.00           C
ATOM   2530  O   LEU A 170      15.320  43.340  48.560  1.00  0.00           O
ATOM   2531  N   ALA A 171      17.440  43.650  49.160  1.00  0.00           N
ATOM   2532  HN  ALA A 171      18.320  43.990  48.840  1.00  0.00           H
ATOM   2533  CA  ALA A 171      17.620  42.890  50.370  1.00  0.00           C
ATOM   2534  HA  ALA A 171      16.990  43.290  51.150  1.00  0.00           H
ATOM   2535  CB  ALA A 171      17.480  41.360  50.190  1.00  0.00           C
ATOM   2536  HB1 ALA A 171      16.860  41.050  49.310  1.00  0.00           H
ATOM   2537  HB2 ALA A 171      16.910  40.970  51.060  1.00  0.00           H
ATOM   2538  HB3 ALA A 171      18.440  40.820  50.010  1.00  0.00           H
ATOM   2539  C   ALA A 171      18.960  43.290  50.770  1.00  0.00           C
ATOM   2540  O   ALA A 171      19.740  43.770  49.940  1.00  0.00           O
ATOM   2541  N   ASN A 172      19.210  43.260  52.100  1.00  0.00           N
ATOM   2542  HN  ASN A 172      18.520  42.950  52.760  1.00  0.00           H
ATOM   2543  CA  ASN A 172      20.480  43.530  52.670  1.00  0.00           C
ATOM   2544  HA  ASN A 172      20.480  44.610  52.670  1.00  0.00           H
ATOM   2545  CB  ASN A 172      20.670  42.960  54.130  1.00  0.00           C
ATOM   2546  HB1 ASN A 172      21.730  43.110  54.420  1.00  0.00           H
ATOM   2547  HB2 ASN A 172      20.530  41.860  54.160  1.00  0.00           H
ATOM   2548  CG  ASN A 172      19.630  43.530  55.130  1.00  0.00           C
ATOM   2549  OD1 ASN A 172      18.590  44.080  54.740  1.00  0.00           O
ATOM   2550  ND2 ASN A 172      19.830  43.350  56.430  1.00  0.00           N
ATOM   2551 1HD2 ASN A 172      19.000  43.230  56.980  1.00  0.00           H
ATOM   2552 2HD2 ASN A 172      20.650  42.840  56.690  1.00  0.00           H
ATOM   2553  C   ASN A 172      21.830  43.220  51.890  1.00  0.00           C
ATOM   2554  O   ASN A 172      22.240  42.050  51.750  1.00  0.00           O
ATOM   2555  N   GLY A 173      22.460  44.250  51.390  1.00  0.00           N
ATOM   2556  HN  GLY A 173      22.060  45.150  51.550  1.00  0.00           H
ATOM   2557  CA  GLY A 173      23.750  44.300  50.800  1.00  0.00           C
ATOM   2558  HA1 GLY A 173      24.500  43.660  51.240  1.00  0.00           H
ATOM   2559  HA2 GLY A 173      24.160  45.280  51.020  1.00  0.00           H
ATOM   2560  C   GLY A 173      23.760  44.020  49.320  1.00  0.00           C
ATOM   2561  O   GLY A 173      24.780  43.640  48.780  1.00  0.00           O
ATOM   2562  N   THR A 174      22.570  44.170  48.730  1.00  0.00           N
ATOM   2563  HN  THR A 174      21.770  44.420  49.280  1.00  0.00           H
ATOM   2564  CA  THR A 174      22.340  44.160  47.350  1.00  0.00           C
ATOM   2565  HA  THR A 174      23.300  44.340  46.900  1.00  0.00           H
ATOM   2566  CB  THR A 174      21.830  42.810  46.800  1.00  0.00           C
ATOM   2567  HB  THR A 174      21.680  42.920  45.710  1.00  0.00           H
ATOM   2568  OG1 THR A 174      20.550  42.530  47.310  1.00  0.00           O
ATOM   2569  HG1 THR A 174      20.530  42.580  48.270  1.00  0.00           H
ATOM   2570  CG2 THR A 174      22.720  41.590  46.990  1.00  0.00           C
ATOM   2571 1HG2 THR A 174      22.840  41.290  48.050  1.00  0.00           H
ATOM   2572 2HG2 THR A 174      23.810  41.650  46.780  1.00  0.00           H
ATOM   2573 3HG2 THR A 174      22.330  40.810  46.320  1.00  0.00           H
ATOM   2574  C   THR A 174      21.380  45.380  47.020  1.00  0.00           C
ATOM   2575  O   THR A 174      20.460  45.630  47.740  1.00  0.00           O
ATOM   2576  N   HSD A 175      21.540  45.990  45.770  1.00  0.00           N
ATOM   2577  HN  HSD A 175      22.150  45.600  45.090  1.00  0.00           H
ATOM   2578  CA  HSD A 175      20.990  47.330  45.590  1.00  0.00           C
ATOM   2579  HA  HSD A 175      20.090  47.380  46.180  1.00  0.00           H
ATOM   2580  CB  HSD A 175      21.970  48.370  46.230  1.00  0.00           C
ATOM   2581  HB1 HSD A 175      21.460  49.330  46.460  1.00  0.00           H
ATOM   2582  HB2 HSD A 175      22.760  48.670  45.500  1.00  0.00           H
ATOM   2583  ND1 HSD A 175      24.100  47.640  47.510  1.00  0.00           N
ATOM   2584  HD1 HSD A 175      24.710  47.520  46.720  1.00  0.00           H
ATOM   2585  CG  HSD A 175      22.740  47.870  47.490  1.00  0.00           C
ATOM   2586  CE1 HSD A 175      24.480  47.480  48.800  1.00  0.00           C
ATOM   2587  HE1 HSD A 175      25.450  47.200  49.210  1.00  0.00           H
ATOM   2588  NE2 HSD A 175      23.470  47.590  49.620  1.00  0.00           N
ATOM   2589  CD2 HSD A 175      22.350  47.820  48.790  1.00  0.00           C
ATOM   2590  HD2 HSD A 175      21.370  48.060  49.180  1.00  0.00           H
ATOM   2591  C   HSD A 175      20.670  47.610  44.170  1.00  0.00           C
ATOM   2592  O   HSD A 175      21.040  46.770  43.380  1.00  0.00           O
ATOM   2593  N   THR A 176      19.820  48.620  43.730  1.00  0.00           N
ATOM   2594  HN  THR A 176      19.340  49.150  44.420  1.00  0.00           H
ATOM   2595  CA  THR A 176      19.520  48.750  42.260  1.00  0.00           C
ATOM   2596  HA  THR A 176      20.470  48.670  41.740  1.00  0.00           H
ATOM   2597  CB  THR A 176      18.600  47.770  41.740  1.00  0.00           C
ATOM   2598  HB  THR A 176      19.060  46.840  42.130  1.00  0.00           H
ATOM   2599  OG1 THR A 176      18.550  47.720  40.310  1.00  0.00           O
ATOM   2600  HG1 THR A 176      18.560  46.810  40.000  1.00  0.00           H
ATOM   2601  CG2 THR A 176      17.130  47.870  42.390  1.00  0.00           C
ATOM   2602 1HG2 THR A 176      16.600  48.690  41.860  1.00  0.00           H
ATOM   2603 2HG2 THR A 176      17.120  48.130  43.470  1.00  0.00           H
ATOM   2604 3HG2 THR A 176      16.600  46.900  42.270  1.00  0.00           H
ATOM   2605  C   THR A 176      19.030  50.150  42.230  1.00  0.00           C
ATOM   2606  O   THR A 176      18.380  50.620  43.170  1.00  0.00           O
ATOM   2607  N   GLY A 177      19.240  50.960  41.230  1.00  0.00           N
ATOM   2608  HN  GLY A 177      19.480  50.630  40.320  1.00  0.00           H
ATOM   2609  CA  GLY A 177      19.010  52.380  41.260  1.00  0.00           C
ATOM   2610  HA1 GLY A 177      19.950  52.910  41.360  1.00  0.00           H
ATOM   2611  HA2 GLY A 177      18.360  52.650  42.080  1.00  0.00           H
ATOM   2612  C   GLY A 177      18.220  52.770  40.010  1.00  0.00           C
ATOM   2613  O   GLY A 177      17.390  52.030  39.440  1.00  0.00           O
ATOM   2614  N   SER A 178      18.460  53.930  39.460  1.00  0.00           N
ATOM   2615  HN  SER A 178      19.070  54.670  39.750  1.00  0.00           H
ATOM   2616  CA  SER A 178      17.760  54.480  38.360  1.00  0.00           C
ATOM   2617  HA  SER A 178      17.460  53.580  37.840  1.00  0.00           H
ATOM   2618  CB  SER A 178      16.650  55.460  38.650  1.00  0.00           C
ATOM   2619  HB1 SER A 178      16.010  55.030  39.440  1.00  0.00           H
ATOM   2620  HB2 SER A 178      15.990  55.470  37.750  1.00  0.00           H
ATOM   2621  OG  SER A 178      17.050  56.750  39.200  1.00  0.00           O
ATOM   2622  HG1 SER A 178      17.680  57.200  38.620  1.00  0.00           H
ATOM   2623  C   SER A 178      18.730  55.130  37.390  1.00  0.00           C
ATOM   2624  O   SER A 178      19.760  55.680  37.800  1.00  0.00           O
ATOM   2625  N   ALA A 179      18.490  55.070  36.070  1.00  0.00           N
ATOM   2626  HN  ALA A 179      17.640  54.700  35.710  1.00  0.00           H
ATOM   2627  CA  ALA A 179      19.160  55.880  35.070  1.00  0.00           C
ATOM   2628  HA  ALA A 179      20.230  55.840  35.200  1.00  0.00           H
ATOM   2629  CB  ALA A 179      18.750  55.420  33.650  1.00  0.00           C
ATOM   2630  HB1 ALA A 179      19.050  56.090  32.820  1.00  0.00           H
ATOM   2631  HB2 ALA A 179      17.650  55.330  33.550  1.00  0.00           H
ATOM   2632  HB3 ALA A 179      19.240  54.440  33.470  1.00  0.00           H
ATOM   2633  C   ALA A 179      18.750  57.330  35.120  1.00  0.00           C
ATOM   2634  O   ALA A 179      17.600  57.650  35.550  1.00  0.00           O
ATOM   2635  N   PHE A 180      19.640  58.200  34.700  1.00  0.00           N
ATOM   2636  HN  PHE A 180      20.580  57.960  34.440  1.00  0.00           H
ATOM   2637  CA  PHE A 180      19.310  59.580  34.750  1.00  0.00           C
ATOM   2638  HA  PHE A 180      19.060  59.880  35.760  1.00  0.00           H
ATOM   2639  CB  PHE A 180      20.570  60.390  34.410  1.00  0.00           C
ATOM   2640  HB1 PHE A 180      20.290  61.420  34.110  1.00  0.00           H
ATOM   2641  HB2 PHE A 180      21.180  59.990  33.570  1.00  0.00           H
ATOM   2642  CG  PHE A 180      21.370  60.390  35.730  1.00  0.00           C
ATOM   2643  CD1 PHE A 180      21.070  61.430  36.620  1.00  0.00           C
ATOM   2644  HD1 PHE A 180      20.400  62.230  36.340  1.00  0.00           H
ATOM   2645  CE1 PHE A 180      21.650  61.360  37.950  1.00  0.00           C
ATOM   2646  HE1 PHE A 180      21.310  62.040  38.720  1.00  0.00           H
ATOM   2647  CZ  PHE A 180      22.570  60.380  38.220  1.00  0.00           C
ATOM   2648  HZ  PHE A 180      23.060  60.340  39.180  1.00  0.00           H
ATOM   2649  CD2 PHE A 180      22.350  59.390  36.000  1.00  0.00           C
ATOM   2650  HD2 PHE A 180      22.630  58.690  35.230  1.00  0.00           H
ATOM   2651  CE2 PHE A 180      22.960  59.390  37.260  1.00  0.00           C
ATOM   2652  HE2 PHE A 180      23.820  58.790  37.490  1.00  0.00           H
ATOM   2653  C   PHE A 180      18.210  60.180  33.810  1.00  0.00           C
ATOM   2654  O   PHE A 180      17.800  61.310  33.930  1.00  0.00           O
ATOM   2655  N   ASP A 181      17.530  59.400  32.950  1.00  0.00           N
ATOM   2656  HN  ASP A 181      17.680  58.410  32.930  1.00  0.00           H
ATOM   2657  CA  ASP A 181      16.460  59.680  32.080  1.00  0.00           C
ATOM   2658  HA  ASP A 181      16.640  60.660  31.660  1.00  0.00           H
ATOM   2659  CB  ASP A 181      16.550  58.780  30.760  1.00  0.00           C
ATOM   2660  HB1 ASP A 181      17.610  58.880  30.430  1.00  0.00           H
ATOM   2661  HB2 ASP A 181      15.780  58.940  29.980  1.00  0.00           H
ATOM   2662  CG  ASP A 181      16.520  57.320  31.030  1.00  0.00           C
ATOM   2663  OD1 ASP A 181      15.910  56.840  32.060  1.00  0.00           O
ATOM   2664  OD2 ASP A 181      17.170  56.650  30.210  1.00  0.00           O
ATOM   2665  C   ASP A 181      15.080  59.600  32.830  1.00  0.00           C
ATOM   2666  O   ASP A 181      14.040  59.990  32.350  1.00  0.00           O
ATOM   2667  N   GLY A 182      15.190  59.310  34.110  1.00  0.00           N
ATOM   2668  HN  GLY A 182      16.080  59.000  34.440  1.00  0.00           H
ATOM   2669  CA  GLY A 182      14.110  59.180  35.170  1.00  0.00           C
ATOM   2670  HA1 GLY A 182      13.180  59.580  34.780  1.00  0.00           H
ATOM   2671  HA2 GLY A 182      14.390  59.610  36.120  1.00  0.00           H
ATOM   2672  C   GLY A 182      13.820  57.770  35.480  1.00  0.00           C
ATOM   2673  O   GLY A 182      13.110  57.490  36.460  1.00  0.00           O
ATOM   2674  N   THR A 183      14.300  56.830  34.690  1.00  0.00           N
ATOM   2675  HN  THR A 183      14.910  57.120  33.960  1.00  0.00           H
ATOM   2676  CA  THR A 183      13.760  55.490  34.590  1.00  0.00           C
ATOM   2677  HA  THR A 183      12.800  55.460  35.090  1.00  0.00           H
ATOM   2678  CB  THR A 183      13.650  54.970  33.230  1.00  0.00           C
ATOM   2679  HB  THR A 183      14.640  54.620  32.870  1.00  0.00           H
ATOM   2680  OG1 THR A 183      13.230  55.870  32.270  1.00  0.00           O
ATOM   2681  HG1 THR A 183      14.030  56.350  32.040  1.00  0.00           H
ATOM   2682  CG2 THR A 183      12.540  53.900  33.200  1.00  0.00           C
ATOM   2683 1HG2 THR A 183      12.320  53.530  32.180  1.00  0.00           H
ATOM   2684 2HG2 THR A 183      11.520  54.240  33.490  1.00  0.00           H
ATOM   2685 3HG2 THR A 183      12.840  53.070  33.870  1.00  0.00           H
ATOM   2686  C   THR A 183      14.660  54.460  35.380  1.00  0.00           C
ATOM   2687  O   THR A 183      15.850  54.460  35.410  1.00  0.00           O
ATOM   2688  N   MET A 184      13.980  53.620  36.150  1.00  0.00           N
ATOM   2689  HN  MET A 184      13.000  53.760  36.230  1.00  0.00           H
ATOM   2690  CA  MET A 184      14.560  52.550  36.960  1.00  0.00           C
ATOM   2691  HA  MET A 184      15.260  52.920  37.690  1.00  0.00           H
ATOM   2692  CB  MET A 184      13.600  51.970  38.010  1.00  0.00           C
ATOM   2693  HB1 MET A 184      14.090  51.080  38.460  1.00  0.00           H
ATOM   2694  HB2 MET A 184      12.700  51.600  37.470  1.00  0.00           H
ATOM   2695  CG  MET A 184      13.170  52.910  39.170  1.00  0.00           C
ATOM   2696  HG1 MET A 184      12.280  52.430  39.630  1.00  0.00           H
ATOM   2697  HG2 MET A 184      12.940  53.910  38.730  1.00  0.00           H
ATOM   2698  SD  MET A 184      14.340  53.090  40.530  1.00  0.00           S
ATOM   2699  CE  MET A 184      14.680  51.460  41.150  1.00  0.00           C
ATOM   2700  HE1 MET A 184      15.480  51.420  41.920  1.00  0.00           H
ATOM   2701  HE2 MET A 184      14.990  50.800  40.310  1.00  0.00           H
ATOM   2702  HE3 MET A 184      13.830  51.030  41.740  1.00  0.00           H
ATOM   2703  C   MET A 184      15.300  51.370  36.220  1.00  0.00           C
ATOM   2704  O   MET A 184      14.950  51.020  35.070  1.00  0.00           O
ATOM   2705  N   TYR A 185      16.390  50.790  36.810  1.00  0.00           N
ATOM   2706  HN  TYR A 185      16.760  51.010  37.720  1.00  0.00           H
ATOM   2707  CA  TYR A 185      17.030  49.660  36.210  1.00  0.00           C
ATOM   2708  HA  TYR A 185      17.000  49.870  35.150  1.00  0.00           H
ATOM   2709  CB  TYR A 185      18.480  49.390  36.640  1.00  0.00           C
ATOM   2710  HB1 TYR A 185      18.830  48.370  36.360  1.00  0.00           H
ATOM   2711  HB2 TYR A 185      18.630  49.570  37.720  1.00  0.00           H
ATOM   2712  CG  TYR A 185      19.390  50.400  35.950  1.00  0.00           C
ATOM   2713  CD1 TYR A 185      19.880  51.550  36.590  1.00  0.00           C
ATOM   2714  HD1 TYR A 185      19.570  51.630  37.620  1.00  0.00           H
ATOM   2715  CE1 TYR A 185      20.820  52.380  36.020  1.00  0.00           C
ATOM   2716  HE1 TYR A 185      21.290  53.210  36.540  1.00  0.00           H
ATOM   2717  CZ  TYR A 185      21.210  52.140  34.690  1.00  0.00           C
ATOM   2718  OH  TYR A 185      22.190  52.960  33.980  1.00  0.00           O
ATOM   2719  HH  TYR A 185      22.300  53.800  34.430  1.00  0.00           H
ATOM   2720  CD2 TYR A 185      19.770  50.200  34.600  1.00  0.00           C
ATOM   2721  HD2 TYR A 185      19.300  49.400  34.050  1.00  0.00           H
ATOM   2722  CE2 TYR A 185      20.760  51.000  33.950  1.00  0.00           C
ATOM   2723  HE2 TYR A 185      21.150  50.940  32.950  1.00  0.00           H
ATOM   2724  C   TYR A 185      16.180  48.360  36.300  1.00  0.00           C
ATOM   2725  O   TYR A 185      15.540  47.990  37.290  1.00  0.00           O
ATOM   2726  N   GLY A 186      16.180  47.530  35.180  1.00  0.00           N
ATOM   2727  HN  GLY A 186      16.550  47.800  34.300  1.00  0.00           H
ATOM   2728  CA  GLY A 186      15.320  46.350  35.110  1.00  0.00           C
ATOM   2729  HA1 GLY A 186      15.490  45.690  35.950  1.00  0.00           H
ATOM   2730  HA2 GLY A 186      15.470  46.010  34.100  1.00  0.00           H
ATOM   2731  C   GLY A 186      13.900  46.820  35.070  1.00  0.00           C
ATOM   2732  O   GLY A 186      13.560  47.710  34.300  1.00  0.00           O
ATOM   2733  N   ALA A 187      13.050  46.240  35.850  1.00  0.00           N
ATOM   2734  HN  ALA A 187      13.340  45.530  36.490  1.00  0.00           H
ATOM   2735  CA  ALA A 187      11.710  46.690  36.040  1.00  0.00           C
ATOM   2736  HA  ALA A 187      11.580  47.620  35.520  1.00  0.00           H
ATOM   2737  CB  ALA A 187      10.700  45.650  35.490  1.00  0.00           C
ATOM   2738  HB1 ALA A 187      10.860  45.570  34.400  1.00  0.00           H
ATOM   2739  HB2 ALA A 187       9.720  46.130  35.660  1.00  0.00           H
ATOM   2740  HB3 ALA A 187      10.870  44.660  35.980  1.00  0.00           H
ATOM   2741  C   ALA A 187      11.450  46.920  37.510  1.00  0.00           C
ATOM   2742  O   ALA A 187      10.250  46.860  37.900  1.00  0.00           O
ATOM   2743  N   PHE A 188      12.570  47.120  38.320  1.00  0.00           N
ATOM   2744  HN  PHE A 188      13.490  47.200  37.940  1.00  0.00           H
ATOM   2745  CA  PHE A 188      12.420  47.260  39.750  1.00  0.00           C
ATOM   2746  HA  PHE A 188      11.730  46.510  40.120  1.00  0.00           H
ATOM   2747  CB  PHE A 188      13.680  47.210  40.660  1.00  0.00           C
ATOM   2748  HB1 PHE A 188      13.330  47.300  41.710  1.00  0.00           H
ATOM   2749  HB2 PHE A 188      14.400  48.050  40.530  1.00  0.00           H
ATOM   2750  CG  PHE A 188      14.200  45.840  40.600  1.00  0.00           C
ATOM   2751  CD1 PHE A 188      15.520  45.680  40.110  1.00  0.00           C
ATOM   2752  HD1 PHE A 188      16.100  46.550  39.870  1.00  0.00           H
ATOM   2753  CE1 PHE A 188      16.120  44.390  40.070  1.00  0.00           C
ATOM   2754  HE1 PHE A 188      17.120  44.170  39.740  1.00  0.00           H
ATOM   2755  CZ  PHE A 188      15.340  43.300  40.570  1.00  0.00           C
ATOM   2756  HZ  PHE A 188      15.870  42.370  40.560  1.00  0.00           H
ATOM   2757  CD2 PHE A 188      13.490  44.720  41.170  1.00  0.00           C
ATOM   2758  HD2 PHE A 188      12.460  44.900  41.450  1.00  0.00           H
ATOM   2759  CE2 PHE A 188      14.030  43.440  41.110  1.00  0.00           C
ATOM   2760  HE2 PHE A 188      13.420  42.580  41.370  1.00  0.00           H
ATOM   2761  C   PHE A 188      11.810  48.620  40.240  1.00  0.00           C
ATOM   2762  O   PHE A 188      12.050  49.670  39.530  1.00  0.00           O
ATOM   2763  N   MET A 189      10.970  48.640  41.330  1.00  0.00           N
ATOM   2764  HN  MET A 189      10.660  47.810  41.780  1.00  0.00           H
ATOM   2765  CA  MET A 189      10.350  49.910  41.720  1.00  0.00           C
ATOM   2766  HA  MET A 189      10.110  50.530  40.880  1.00  0.00           H
ATOM   2767  CB  MET A 189       9.030  49.700  42.570  1.00  0.00           C
ATOM   2768  HB1 MET A 189       8.620  50.700  42.830  1.00  0.00           H
ATOM   2769  HB2 MET A 189       9.300  49.090  43.450  1.00  0.00           H
ATOM   2770  CG  MET A 189       7.970  48.920  41.740  1.00  0.00           C
ATOM   2771  HG1 MET A 189       7.000  48.790  42.280  1.00  0.00           H
ATOM   2772  HG2 MET A 189       8.400  47.930  41.490  1.00  0.00           H
ATOM   2773  SD  MET A 189       7.600  49.720  40.070  1.00  0.00           S
ATOM   2774  CE  MET A 189       7.160  48.220  39.110  1.00  0.00           C
ATOM   2775  HE1 MET A 189       7.720  48.130  38.150  1.00  0.00           H
ATOM   2776  HE2 MET A 189       6.080  48.220  38.830  1.00  0.00           H
ATOM   2777  HE3 MET A 189       7.330  47.310  39.730  1.00  0.00           H
ATOM   2778  C   MET A 189      11.340  50.650  42.690  1.00  0.00           C
ATOM   2779  O   MET A 189      12.290  50.120  43.260  1.00  0.00           O
ATOM   2780  N   ASP A 190      11.060  51.970  42.840  1.00  0.00           N
ATOM   2781  HN  ASP A 190      10.320  52.410  42.330  1.00  0.00           H
ATOM   2782  CA  ASP A 190      11.900  52.910  43.550  1.00  0.00           C
ATOM   2783  HA  ASP A 190      12.960  52.760  43.430  1.00  0.00           H
ATOM   2784  CB  ASP A 190      11.670  54.280  42.860  1.00  0.00           C
ATOM   2785  HB1 ASP A 190      11.640  54.160  41.760  1.00  0.00           H
ATOM   2786  HB2 ASP A 190      12.610  54.870  42.970  1.00  0.00           H
ATOM   2787  CG  ASP A 190      10.460  55.070  43.160  1.00  0.00           C
ATOM   2788  OD1 ASP A 190       9.310  54.500  43.170  1.00  0.00           O
ATOM   2789  OD2 ASP A 190      10.460  56.280  43.380  1.00  0.00           O
ATOM   2790  C   ASP A 190      11.640  52.820  45.000  1.00  0.00           C
ATOM   2791  O   ASP A 190      11.840  53.850  45.700  1.00  0.00           O
ATOM   2792  N   LYS A 191      11.140  51.650  45.530  1.00  0.00           N
ATOM   2793  HN  LYS A 191      11.090  50.830  44.970  1.00  0.00           H
ATOM   2794  CA  LYS A 191      10.830  51.310  46.880  1.00  0.00           C
ATOM   2795  HA  LYS A 191      11.590  51.730  47.530  1.00  0.00           H
ATOM   2796  CB  LYS A 191       9.540  51.800  47.410  1.00  0.00           C
ATOM   2797  HB1 LYS A 191       9.520  52.920  47.420  1.00  0.00           H
ATOM   2798  HB2 LYS A 191       9.460  51.540  48.480  1.00  0.00           H
ATOM   2799  CG  LYS A 191       8.230  51.410  46.690  1.00  0.00           C
ATOM   2800  HG1 LYS A 191       8.080  50.310  46.610  1.00  0.00           H
ATOM   2801  HG2 LYS A 191       8.340  51.740  45.630  1.00  0.00           H
ATOM   2802  CD  LYS A 191       7.050  52.090  47.320  1.00  0.00           C
ATOM   2803  HD1 LYS A 191       7.130  53.160  47.020  1.00  0.00           H
ATOM   2804  HD2 LYS A 191       7.040  51.960  48.420  1.00  0.00           H
ATOM   2805  CE  LYS A 191       5.770  51.600  46.640  1.00  0.00           C
ATOM   2806  HE1 LYS A 191       5.650  50.530  46.920  1.00  0.00           H
ATOM   2807  HE2 LYS A 191       5.840  51.830  45.550  1.00  0.00           H
ATOM   2808  NZ  LYS A 191       4.580  52.380  47.140  1.00  0.00           N
ATOM   2809  HZ1 LYS A 191       3.690  51.940  46.820  1.00  0.00           H
ATOM   2810  HZ2 LYS A 191       4.650  53.320  46.720  1.00  0.00           H
ATOM   2811  HZ3 LYS A 191       4.450  52.490  48.170  1.00  0.00           H
ATOM   2812  C   LYS A 191      10.820  49.740  46.930  1.00  0.00           C
ATOM   2813  O   LYS A 191      10.590  49.050  45.940  1.00  0.00           O
ATOM   2814  N   GLN A 192      11.160  49.110  48.090  1.00  0.00           N
ATOM   2815  HN  GLN A 192      11.240  49.460  49.020  1.00  0.00           H
ATOM   2816  CA  GLN A 192      11.600  47.750  48.080  1.00  0.00           C
ATOM   2817  HA  GLN A 192      12.050  47.500  47.130  1.00  0.00           H
ATOM   2818  CB  GLN A 192      12.730  47.540  49.130  1.00  0.00           C
ATOM   2819  HB1 GLN A 192      13.500  48.320  48.950  1.00  0.00           H
ATOM   2820  HB2 GLN A 192      13.210  46.620  48.720  1.00  0.00           H
ATOM   2821  CG  GLN A 192      12.210  47.360  50.600  1.00  0.00           C
ATOM   2822  HG1 GLN A 192      13.140  47.140  51.160  1.00  0.00           H
ATOM   2823  HG2 GLN A 192      11.560  46.450  50.640  1.00  0.00           H
ATOM   2824  CD  GLN A 192      11.470  48.530  51.260  1.00  0.00           C
ATOM   2825  OE1 GLN A 192      10.700  49.280  50.670  1.00  0.00           O
ATOM   2826  NE2 GLN A 192      11.800  48.710  52.620  1.00  0.00           N
ATOM   2827 1HE2 GLN A 192      11.410  49.510  53.070  1.00  0.00           H
ATOM   2828 2HE2 GLN A 192      12.500  48.170  53.070  1.00  0.00           H
ATOM   2829  C   GLN A 192      10.540  46.630  48.340  1.00  0.00           C
ATOM   2830  O   GLN A 192      10.910  45.530  48.150  1.00  0.00           O
ATOM   2831  N   VAL A 193       9.310  46.960  48.820  1.00  0.00           N
ATOM   2832  HN  VAL A 193       9.190  47.930  49.010  1.00  0.00           H
ATOM   2833  CA  VAL A 193       8.200  46.110  49.080  1.00  0.00           C
ATOM   2834  HA  VAL A 193       8.510  45.390  49.830  1.00  0.00           H
ATOM   2835  CB  VAL A 193       6.960  46.860  49.680  1.00  0.00           C
ATOM   2836  HB  VAL A 193       6.220  46.040  49.740  1.00  0.00           H
ATOM   2837  CG1 VAL A 193       7.230  47.290  51.170  1.00  0.00           C
ATOM   2838 1HG1 VAL A 193       8.080  47.990  51.310  1.00  0.00           H
ATOM   2839 2HG1 VAL A 193       7.470  46.350  51.700  1.00  0.00           H
ATOM   2840 3HG1 VAL A 193       6.340  47.690  51.700  1.00  0.00           H
ATOM   2841  CG2 VAL A 193       6.490  48.120  48.830  1.00  0.00           C
ATOM   2842 1HG2 VAL A 193       5.470  48.370  49.190  1.00  0.00           H
ATOM   2843 2HG2 VAL A 193       6.410  48.040  47.720  1.00  0.00           H
ATOM   2844 3HG2 VAL A 193       7.280  48.900  48.980  1.00  0.00           H
ATOM   2845  C   VAL A 193       7.760  45.330  47.830  1.00  0.00           C
ATOM   2846  O   VAL A 193       7.600  45.940  46.800  1.00  0.00           O
ATOM   2847  N   HSD A 194       7.440  44.030  47.980  1.00  0.00           N
ATOM   2848  HN  HSD A 194       7.560  43.600  48.880  1.00  0.00           H
ATOM   2849  CA  HSD A 194       7.040  43.170  46.840  1.00  0.00           C
ATOM   2850  HA  HSD A 194       6.830  42.270  47.400  1.00  0.00           H
ATOM   2851  CB  HSD A 194       5.660  43.560  46.320  1.00  0.00           C
ATOM   2852  HB1 HSD A 194       5.130  44.030  47.170  1.00  0.00           H
ATOM   2853  HB2 HSD A 194       5.170  42.630  45.970  1.00  0.00           H
ATOM   2854  ND1 HSD A 194       5.350  44.450  43.900  1.00  0.00           N
ATOM   2855  HD1 HSD A 194       5.030  43.600  43.480  1.00  0.00           H
ATOM   2856  CG  HSD A 194       5.540  44.600  45.230  1.00  0.00           C
ATOM   2857  CE1 HSD A 194       5.060  45.590  43.360  1.00  0.00           C
ATOM   2858  HE1 HSD A 194       4.870  45.750  42.300  1.00  0.00           H
ATOM   2859  NE2 HSD A 194       5.040  46.580  44.190  1.00  0.00           N
ATOM   2860  CD2 HSD A 194       5.290  45.890  45.420  1.00  0.00           C
ATOM   2861  HD2 HSD A 194       5.160  46.430  46.340  1.00  0.00           H
ATOM   2862  C   HSD A 194       8.060  42.820  45.760  1.00  0.00           C
ATOM   2863  O   HSD A 194       7.750  42.090  44.850  1.00  0.00           O
ATOM   2864  N   GLN A 195       9.320  43.130  45.930  1.00  0.00           N
ATOM   2865  HN  GLN A 195       9.700  43.570  46.730  1.00  0.00           H
ATOM   2866  CA  GLN A 195      10.290  42.890  44.930  1.00  0.00           C
ATOM   2867  HA  GLN A 195       9.800  42.600  44.010  1.00  0.00           H
ATOM   2868  CB  GLN A 195      11.070  44.240  44.600  1.00  0.00           C
ATOM   2869  HB1 GLN A 195      11.870  43.990  43.870  1.00  0.00           H
ATOM   2870  HB2 GLN A 195      11.610  44.540  45.520  1.00  0.00           H
ATOM   2871  CG  GLN A 195      10.370  45.550  44.100  1.00  0.00           C
ATOM   2872  HG1 GLN A 195      11.210  46.240  43.910  1.00  0.00           H
ATOM   2873  HG2 GLN A 195       9.820  45.930  44.990  1.00  0.00           H
ATOM   2874  CD  GLN A 195       9.480  45.350  42.850  1.00  0.00           C
ATOM   2875  OE1 GLN A 195      10.020  45.060  41.810  1.00  0.00           O
ATOM   2876  NE2 GLN A 195       8.180  45.500  42.980  1.00  0.00           N
ATOM   2877 1HE2 GLN A 195       7.590  45.360  42.190  1.00  0.00           H
ATOM   2878 2HE2 GLN A 195       7.830  45.830  43.850  1.00  0.00           H
ATOM   2879  C   GLN A 195      11.180  41.730  45.460  1.00  0.00           C
ATOM   2880  O   GLN A 195      11.580  41.640  46.610  1.00  0.00           O
ATOM   2881  N   VAL A 196      11.430  40.820  44.550  1.00  0.00           N
ATOM   2882  HN  VAL A 196      11.350  40.950  43.570  1.00  0.00           H
ATOM   2883  CA  VAL A 196      11.980  39.510  44.930  1.00  0.00           C
ATOM   2884  HA  VAL A 196      12.000  39.470  46.010  1.00  0.00           H
ATOM   2885  CB  VAL A 196      11.030  38.360  44.430  1.00  0.00           C
ATOM   2886  HB  VAL A 196      10.910  38.560  43.340  1.00  0.00           H
ATOM   2887  CG1 VAL A 196      11.670  36.990  44.740  1.00  0.00           C
ATOM   2888 1HG1 VAL A 196      11.030  36.100  44.560  1.00  0.00           H
ATOM   2889 2HG1 VAL A 196      12.020  36.920  45.790  1.00  0.00           H
ATOM   2890 3HG1 VAL A 196      12.560  36.850  44.090  1.00  0.00           H
ATOM   2891  CG2 VAL A 196       9.790  38.420  45.250  1.00  0.00           C
ATOM   2892 1HG2 VAL A 196      10.110  38.120  46.270  1.00  0.00           H
ATOM   2893 2HG2 VAL A 196       8.930  37.830  44.850  1.00  0.00           H
ATOM   2894 3HG2 VAL A 196       9.380  39.450  45.330  1.00  0.00           H
ATOM   2895  C   VAL A 196      13.400  39.410  44.300  1.00  0.00           C
ATOM   2896  O   VAL A 196      13.650  39.820  43.160  1.00  0.00           O
ATOM   2897  N   GLN A 197      14.310  38.860  45.140  1.00  0.00           N
ATOM   2898  HN  GLN A 197      13.990  38.540  46.030  1.00  0.00           H
ATOM   2899  CA  GLN A 197      15.700  38.590  44.770  1.00  0.00           C
ATOM   2900  HA  GLN A 197      16.100  39.560  44.520  1.00  0.00           H
ATOM   2901  CB  GLN A 197      16.540  38.100  45.970  1.00  0.00           C
ATOM   2902  HB1 GLN A 197      16.190  37.140  46.400  1.00  0.00           H
ATOM   2903  HB2 GLN A 197      16.360  38.970  46.650  1.00  0.00           H
ATOM   2904  CG  GLN A 197      18.120  38.020  45.720  1.00  0.00           C
ATOM   2905  HG1 GLN A 197      18.320  37.260  44.940  1.00  0.00           H
ATOM   2906  HG2 GLN A 197      18.640  37.630  46.620  1.00  0.00           H
ATOM   2907  CD  GLN A 197      18.630  39.460  45.400  1.00  0.00           C
ATOM   2908  OE1 GLN A 197      18.720  39.800  44.250  1.00  0.00           O
ATOM   2909  NE2 GLN A 197      18.780  40.240  46.470  1.00  0.00           N
ATOM   2910 1HE2 GLN A 197      18.980  41.220  46.380  1.00  0.00           H
ATOM   2911 2HE2 GLN A 197      18.720  39.820  47.370  1.00  0.00           H
ATOM   2912  C   GLN A 197      15.910  37.640  43.550  1.00  0.00           C
ATOM   2913  O   GLN A 197      15.150  36.700  43.270  1.00  0.00           O
ATOM   2914  N   LEU A 198      16.940  37.840  42.740  1.00  0.00           N
ATOM   2915  HN  LEU A 198      17.530  38.640  42.880  1.00  0.00           H
ATOM   2916  CA  LEU A 198      17.090  37.170  41.440  1.00  0.00           C
ATOM   2917  HA  LEU A 198      16.420  36.320  41.370  1.00  0.00           H
ATOM   2918  CB  LEU A 198      17.080  38.080  40.170  1.00  0.00           C
ATOM   2919  HB1 LEU A 198      17.400  37.530  39.270  1.00  0.00           H
ATOM   2920  HB2 LEU A 198      17.740  38.960  40.340  1.00  0.00           H
ATOM   2921  CG  LEU A 198      15.710  38.730  39.930  1.00  0.00           C
ATOM   2922  HG  LEU A 198      15.320  39.140  40.890  1.00  0.00           H
ATOM   2923  CD1 LEU A 198      15.780  39.850  38.890  1.00  0.00           C
ATOM   2924 1HD1 LEU A 198      16.580  40.600  39.050  1.00  0.00           H
ATOM   2925 2HD1 LEU A 198      14.810  40.380  38.730  1.00  0.00           H
ATOM   2926 3HD1 LEU A 198      16.080  39.440  37.900  1.00  0.00           H
ATOM   2927  CD2 LEU A 198      14.740  37.680  39.390  1.00  0.00           C
ATOM   2928 1HD2 LEU A 198      15.060  37.370  38.370  1.00  0.00           H
ATOM   2929 2HD2 LEU A 198      13.680  37.990  39.330  1.00  0.00           H
ATOM   2930 3HD2 LEU A 198      14.860  36.780  40.030  1.00  0.00           H
ATOM   2931  C   LEU A 198      18.410  36.340  41.320  1.00  0.00           C
ATOM   2932  O   LEU A 198      19.450  36.470  42.000  1.00  0.00           O
ATOM   2933  N   THR A 199      18.430  35.450  40.290  1.00  0.00           N
ATOM   2934  HN  THR A 199      17.560  35.330  39.820  1.00  0.00           H
ATOM   2935  CA  THR A 199      19.570  34.600  39.840  1.00  0.00           C
ATOM   2936  HA  THR A 199      19.950  34.010  40.660  1.00  0.00           H
ATOM   2937  CB  THR A 199      19.090  33.500  38.890  1.00  0.00           C
ATOM   2938  HB  THR A 199      18.360  33.880  38.150  1.00  0.00           H
ATOM   2939  OG1 THR A 199      18.560  32.410  39.610  1.00  0.00           O
ATOM   2940  HG1 THR A 199      17.650  32.680  39.760  1.00  0.00           H
ATOM   2941  CG2 THR A 199      20.150  32.890  37.930  1.00  0.00           C
ATOM   2942 1HG2 THR A 199      20.440  33.680  37.210  1.00  0.00           H
ATOM   2943 2HG2 THR A 199      19.720  32.050  37.360  1.00  0.00           H
ATOM   2944 3HG2 THR A 199      20.990  32.320  38.400  1.00  0.00           H
ATOM   2945  C   THR A 199      20.680  35.410  39.200  1.00  0.00           C
ATOM   2946  O   THR A 199      20.610  35.830  38.040  1.00  0.00           O
ATOM   2947  N   ASP A 200      21.860  35.510  39.930  1.00  0.00           N
ATOM   2948  HN  ASP A 200      21.880  35.290  40.900  1.00  0.00           H
ATOM   2949  CA  ASP A 200      23.100  35.990  39.380  1.00  0.00           C
ATOM   2950  HA  ASP A 200      22.860  36.860  38.790  1.00  0.00           H
ATOM   2951  CB  ASP A 200      24.160  36.410  40.480  1.00  0.00           C
ATOM   2952  HB1 ASP A 200      24.580  35.470  40.900  1.00  0.00           H
ATOM   2953  HB2 ASP A 200      23.600  36.930  41.280  1.00  0.00           H
ATOM   2954  CG  ASP A 200      25.220  37.420  40.020  1.00  0.00           C
ATOM   2955  OD1 ASP A 200      25.160  37.980  38.900  1.00  0.00           O
ATOM   2956  OD2 ASP A 200      26.180  37.430  40.810  1.00  0.00           O
ATOM   2957  C   ASP A 200      23.700  34.910  38.480  1.00  0.00           C
ATOM   2958  O   ASP A 200      23.520  33.730  38.750  1.00  0.00           O
ATOM   2959  N   LYS A 201      24.420  35.320  37.410  1.00  0.00           N
ATOM   2960  HN  LYS A 201      24.750  36.260  37.440  1.00  0.00           H
ATOM   2961  CA  LYS A 201      25.000  34.390  36.470  1.00  0.00           C
ATOM   2962  HA  LYS A 201      25.000  33.420  36.940  1.00  0.00           H
ATOM   2963  CB  LYS A 201      24.200  34.400  35.100  1.00  0.00           C
ATOM   2964  HB1 LYS A 201      24.470  33.480  34.540  1.00  0.00           H
ATOM   2965  HB2 LYS A 201      24.400  35.330  34.520  1.00  0.00           H
ATOM   2966  CG  LYS A 201      22.660  34.320  35.280  1.00  0.00           C
ATOM   2967  HG1 LYS A 201      22.240  35.320  35.530  1.00  0.00           H
ATOM   2968  HG2 LYS A 201      22.530  33.720  36.210  1.00  0.00           H
ATOM   2969  CD  LYS A 201      22.050  33.540  34.130  1.00  0.00           C
ATOM   2970  HD1 LYS A 201      22.450  32.510  34.290  1.00  0.00           H
ATOM   2971  HD2 LYS A 201      22.520  33.890  33.190  1.00  0.00           H
ATOM   2972  CE  LYS A 201      20.510  33.410  34.190  1.00  0.00           C
ATOM   2973  HE1 LYS A 201      20.000  34.360  33.920  1.00  0.00           H
ATOM   2974  HE2 LYS A 201      20.180  33.090  35.200  1.00  0.00           H
ATOM   2975  NZ  LYS A 201      20.200  32.340  33.170  1.00  0.00           N
ATOM   2976  HZ1 LYS A 201      20.330  32.660  32.190  1.00  0.00           H
ATOM   2977  HZ2 LYS A 201      19.190  32.130  33.140  1.00  0.00           H
ATOM   2978  HZ3 LYS A 201      20.680  31.430  33.330  1.00  0.00           H
ATOM   2979  C   LYS A 201      26.390  34.960  36.250  1.00  0.00           C
ATOM   2980  O   LYS A 201      26.680  36.140  36.480  1.00  0.00           O
ATOM   2981  N   TYR A 202      27.270  34.030  35.750  1.00  0.00           N
ATOM   2982  HN  TYR A 202      26.880  33.120  35.630  1.00  0.00           H
ATOM   2983  CA  TYR A 202      28.630  34.260  35.390  1.00  0.00           C
ATOM   2984  HA  TYR A 202      28.960  34.870  36.210  1.00  0.00           H
ATOM   2985  CB  TYR A 202      29.460  32.890  35.440  1.00  0.00           C
ATOM   2986  HB1 TYR A 202      30.540  33.120  35.440  1.00  0.00           H
ATOM   2987  HB2 TYR A 202      29.250  32.230  34.570  1.00  0.00           H
ATOM   2988  CG  TYR A 202      29.120  32.080  36.610  1.00  0.00           C
ATOM   2989  CD1 TYR A 202      29.000  32.620  37.940  1.00  0.00           C
ATOM   2990  HD1 TYR A 202      29.310  33.640  38.140  1.00  0.00           H
ATOM   2991  CE1 TYR A 202      28.230  31.990  38.910  1.00  0.00           C
ATOM   2992  HE1 TYR A 202      28.050  32.470  39.860  1.00  0.00           H
ATOM   2993  CZ  TYR A 202      27.700  30.710  38.740  1.00  0.00           C
ATOM   2994  OH  TYR A 202      26.820  30.130  39.700  1.00  0.00           O
ATOM   2995  HH  TYR A 202      26.780  29.190  39.550  1.00  0.00           H
ATOM   2996  CD2 TYR A 202      28.710  30.690  36.530  1.00  0.00           C
ATOM   2997  HD2 TYR A 202      28.550  30.250  35.550  1.00  0.00           H
ATOM   2998  CE2 TYR A 202      28.030  30.040  37.560  1.00  0.00           C
ATOM   2999  HE2 TYR A 202      27.580  29.070  37.420  1.00  0.00           H
ATOM   3000  C   TYR A 202      28.820  34.920  34.100  1.00  0.00           C
ATOM   3001  O   TYR A 202      28.310  34.490  33.060  1.00  0.00           O
ATOM   3002  N   CYS A 203      29.600  35.980  34.050  1.00  0.00           N
ATOM   3003  HN  CYS A 203      30.100  36.290  34.850  1.00  0.00           H
ATOM   3004  CA  CYS A 203      29.640  36.800  32.860  1.00  0.00           C
ATOM   3005  HA  CYS A 203      28.670  36.760  32.380  1.00  0.00           H
ATOM   3006  CB  CYS A 203      30.010  38.290  33.080  1.00  0.00           C
ATOM   3007  HB1 CYS A 203      30.290  38.820  32.140  1.00  0.00           H
ATOM   3008  HB2 CYS A 203      30.920  38.320  33.720  1.00  0.00           H
ATOM   3009  SG  CYS A 203      28.780  39.310  33.920  1.00  0.00           S
ATOM   3010  HG1 CYS A 203      28.070  38.320  34.450  1.00  0.00           H
ATOM   3011  C   CYS A 203      30.590  36.210  31.800  1.00  0.00           C
ATOM   3012  O   CYS A 203      31.810  36.320  31.980  1.00  0.00           O
ATOM   3013  N   SER A 204      30.160  35.580  30.660  1.00  0.00           N
ATOM   3014  HN  SER A 204      29.190  35.330  30.630  1.00  0.00           H
ATOM   3015  CA  SER A 204      31.050  34.890  29.740  1.00  0.00           C
ATOM   3016  HA  SER A 204      31.640  34.230  30.360  1.00  0.00           H
ATOM   3017  CB  SER A 204      30.330  33.990  28.610  1.00  0.00           C
ATOM   3018  HB1 SER A 204      29.830  33.190  29.210  1.00  0.00           H
ATOM   3019  HB2 SER A 204      31.080  33.560  27.910  1.00  0.00           H
ATOM   3020  OG  SER A 204      29.280  34.740  28.010  1.00  0.00           O
ATOM   3021  HG1 SER A 204      28.430  34.310  28.110  1.00  0.00           H
ATOM   3022  C   SER A 204      32.100  35.740  29.020  1.00  0.00           C
ATOM   3023  O   SER A 204      33.250  35.370  28.820  1.00  0.00           O
ATOM   3024  N   VAL A 205      31.760  36.900  28.490  1.00  0.00           N
ATOM   3025  HN  VAL A 205      30.790  37.110  28.600  1.00  0.00           H
ATOM   3026  CA  VAL A 205      32.710  37.790  27.900  1.00  0.00           C
ATOM   3027  HA  VAL A 205      33.420  37.200  27.340  1.00  0.00           H
ATOM   3028  CB  VAL A 205      31.930  38.770  27.060  1.00  0.00           C
ATOM   3029  HB  VAL A 205      31.150  38.250  26.470  1.00  0.00           H
ATOM   3030  CG1 VAL A 205      31.080  39.700  27.950  1.00  0.00           C
ATOM   3031 1HG1 VAL A 205      30.310  39.190  28.580  1.00  0.00           H
ATOM   3032 2HG1 VAL A 205      30.390  40.240  27.270  1.00  0.00           H
ATOM   3033 3HG1 VAL A 205      31.750  40.290  28.600  1.00  0.00           H
ATOM   3034  CG2 VAL A 205      32.740  39.570  26.080  1.00  0.00           C
ATOM   3035 1HG2 VAL A 205      32.150  40.110  25.320  1.00  0.00           H
ATOM   3036 2HG2 VAL A 205      33.510  38.940  25.600  1.00  0.00           H
ATOM   3037 3HG2 VAL A 205      33.180  40.430  26.620  1.00  0.00           H
ATOM   3038  C   VAL A 205      33.750  38.410  28.860  1.00  0.00           C
ATOM   3039  O   VAL A 205      34.860  38.560  28.420  1.00  0.00           O
ATOM   3040  N   ASN A 206      33.420  38.610  30.200  1.00  0.00           N
ATOM   3041  HN  ASN A 206      32.470  38.550  30.490  1.00  0.00           H
ATOM   3042  CA  ASN A 206      34.310  39.090  31.170  1.00  0.00           C
ATOM   3043  HA  ASN A 206      34.920  39.860  30.710  1.00  0.00           H
ATOM   3044  CB  ASN A 206      33.490  39.610  32.360  1.00  0.00           C
ATOM   3045  HB1 ASN A 206      34.120  39.670  33.280  1.00  0.00           H
ATOM   3046  HB2 ASN A 206      32.720  38.890  32.720  1.00  0.00           H
ATOM   3047  CG  ASN A 206      32.800  40.980  32.190  1.00  0.00           C
ATOM   3048  OD1 ASN A 206      32.860  41.580  31.110  1.00  0.00           O
ATOM   3049  ND2 ASN A 206      32.030  41.290  33.250  1.00  0.00           N
ATOM   3050 1HD2 ASN A 206      31.550  42.170  33.240  1.00  0.00           H
ATOM   3051 2HD2 ASN A 206      31.930  40.590  33.960  1.00  0.00           H
ATOM   3052  C   ASN A 206      35.280  38.030  31.650  1.00  0.00           C
ATOM   3053  O   ASN A 206      36.460  38.300  31.950  1.00  0.00           O
ATOM   3054  N   VAL A 207      34.790  36.780  31.760  1.00  0.00           N
ATOM   3055  HN  VAL A 207      33.800  36.710  31.780  1.00  0.00           H
ATOM   3056  CA  VAL A 207      35.590  35.530  31.960  1.00  0.00           C
ATOM   3057  HA  VAL A 207      36.180  35.600  32.870  1.00  0.00           H
ATOM   3058  CB  VAL A 207      34.690  34.270  32.120  1.00  0.00           C
ATOM   3059  HB  VAL A 207      33.920  34.160  31.330  1.00  0.00           H
ATOM   3060  CG1 VAL A 207      35.520  32.970  32.160  1.00  0.00           C
ATOM   3061 1HG1 VAL A 207      36.180  32.980  33.050  1.00  0.00           H
ATOM   3062 2HG1 VAL A 207      36.210  32.780  31.300  1.00  0.00           H
ATOM   3063 3HG1 VAL A 207      34.860  32.080  32.130  1.00  0.00           H
ATOM   3064  CG2 VAL A 207      33.920  34.400  33.420  1.00  0.00           C
ATOM   3065 1HG2 VAL A 207      33.380  35.360  33.550  1.00  0.00           H
ATOM   3066 2HG2 VAL A 207      34.470  34.290  34.380  1.00  0.00           H
ATOM   3067 3HG2 VAL A 207      33.100  33.650  33.520  1.00  0.00           H
ATOM   3068  C   VAL A 207      36.570  35.340  30.830  1.00  0.00           C
ATOM   3069  O   VAL A 207      37.760  35.290  31.140  1.00  0.00           O
ATOM   3070  N   VAL A 208      36.140  35.360  29.570  1.00  0.00           N
ATOM   3071  HN  VAL A 208      35.170  35.520  29.440  1.00  0.00           H
ATOM   3072  CA  VAL A 208      36.960  35.300  28.330  1.00  0.00           C
ATOM   3073  HA  VAL A 208      37.530  34.390  28.250  1.00  0.00           H
ATOM   3074  CB  VAL A 208      36.140  35.270  27.020  1.00  0.00           C
ATOM   3075  HB  VAL A 208      35.320  36.000  27.170  1.00  0.00           H
ATOM   3076  CG1 VAL A 208      37.020  35.600  25.760  1.00  0.00           C
ATOM   3077 1HG1 VAL A 208      37.790  34.810  25.650  1.00  0.00           H
ATOM   3078 2HG1 VAL A 208      37.630  36.510  25.960  1.00  0.00           H
ATOM   3079 3HG1 VAL A 208      36.430  35.550  24.820  1.00  0.00           H
ATOM   3080  CG2 VAL A 208      35.580  33.940  26.780  1.00  0.00           C
ATOM   3081 1HG2 VAL A 208      34.730  33.810  27.490  1.00  0.00           H
ATOM   3082 2HG2 VAL A 208      36.350  33.140  26.870  1.00  0.00           H
ATOM   3083 3HG2 VAL A 208      35.130  33.860  25.770  1.00  0.00           H
ATOM   3084  C   VAL A 208      38.030  36.400  28.420  1.00  0.00           C
ATOM   3085  O   VAL A 208      39.230  36.090  28.380  1.00  0.00           O
ATOM   3086  N   ALA A 209      37.680  37.700  28.680  1.00  0.00           N
ATOM   3087  HN  ALA A 209      36.710  37.930  28.760  1.00  0.00           H
ATOM   3088  CA  ALA A 209      38.640  38.760  28.940  1.00  0.00           C
ATOM   3089  HA  ALA A 209      39.280  38.770  28.070  1.00  0.00           H
ATOM   3090  CB  ALA A 209      37.920  40.150  29.170  1.00  0.00           C
ATOM   3091  HB1 ALA A 209      37.200  40.410  28.370  1.00  0.00           H
ATOM   3092  HB2 ALA A 209      38.670  40.950  29.330  1.00  0.00           H
ATOM   3093  HB3 ALA A 209      37.290  39.990  30.070  1.00  0.00           H
ATOM   3094  C   ALA A 209      39.600  38.520  30.110  1.00  0.00           C
ATOM   3095  O   ALA A 209      40.790  38.850  29.950  1.00  0.00           O
ATOM   3096  N   TRP A 210      39.160  38.040  31.240  1.00  0.00           N
ATOM   3097  HN  TRP A 210      38.210  37.890  31.490  1.00  0.00           H
ATOM   3098  CA  TRP A 210      40.120  37.710  32.330  1.00  0.00           C
ATOM   3099  HA  TRP A 210      40.780  38.560  32.410  1.00  0.00           H
ATOM   3100  CB  TRP A 210      39.380  37.490  33.670  1.00  0.00           C
ATOM   3101  HB1 TRP A 210      38.640  36.690  33.470  1.00  0.00           H
ATOM   3102  HB2 TRP A 210      38.710  38.360  33.870  1.00  0.00           H
ATOM   3103  CG  TRP A 210      40.010  37.270  34.980  1.00  0.00           C
ATOM   3104  CD1 TRP A 210      40.470  38.090  35.990  1.00  0.00           C
ATOM   3105  HD1 TRP A 210      40.520  39.160  35.880  1.00  0.00           H
ATOM   3106  NE1 TRP A 210      40.870  37.360  37.060  1.00  0.00           N
ATOM   3107  HE1 TRP A 210      41.500  37.700  37.730  1.00  0.00           H
ATOM   3108  CE2 TRP A 210      40.620  36.000  36.850  1.00  0.00           C
ATOM   3109  CD2 TRP A 210      40.030  35.900  35.560  1.00  0.00           C
ATOM   3110  CE3 TRP A 210      39.580  34.670  35.130  1.00  0.00           C
ATOM   3111  HE3 TRP A 210      39.190  34.570  34.120  1.00  0.00           H
ATOM   3112  CZ3 TRP A 210      39.710  33.540  36.010  1.00  0.00           C
ATOM   3113  HZ3 TRP A 210      39.420  32.550  35.680  1.00  0.00           H
ATOM   3114  CZ2 TRP A 210      40.640  34.980  37.790  1.00  0.00           C
ATOM   3115  HZ2 TRP A 210      40.870  35.120  38.840  1.00  0.00           H
ATOM   3116  CH2 TRP A 210      40.210  33.760  37.310  1.00  0.00           C
ATOM   3117  HH2 TRP A 210      40.500  32.860  37.830  1.00  0.00           H
ATOM   3118  C   TRP A 210      41.050  36.570  32.030  1.00  0.00           C
ATOM   3119  O   TRP A 210      42.210  36.480  32.410  1.00  0.00           O
ATOM   3120  N   LEU A 211      40.590  35.590  31.190  1.00  0.00           N
ATOM   3121  HN  LEU A 211      39.610  35.520  31.010  1.00  0.00           H
ATOM   3122  CA  LEU A 211      41.550  34.630  30.740  1.00  0.00           C
ATOM   3123  HA  LEU A 211      42.110  34.220  31.570  1.00  0.00           H
ATOM   3124  CB  LEU A 211      40.830  33.320  30.230  1.00  0.00           C
ATOM   3125  HB1 LEU A 211      41.630  32.630  29.880  1.00  0.00           H
ATOM   3126  HB2 LEU A 211      40.180  33.650  29.390  1.00  0.00           H
ATOM   3127  CG  LEU A 211      39.940  32.500  31.200  1.00  0.00           C
ATOM   3128  HG  LEU A 211      39.110  33.100  31.620  1.00  0.00           H
ATOM   3129  CD1 LEU A 211      39.350  31.360  30.410  1.00  0.00           C
ATOM   3130 1HD1 LEU A 211      38.710  30.630  30.950  1.00  0.00           H
ATOM   3131 2HD1 LEU A 211      40.140  30.650  30.070  1.00  0.00           H
ATOM   3132 3HD1 LEU A 211      38.870  31.750  29.490  1.00  0.00           H
ATOM   3133  CD2 LEU A 211      40.730  31.930  32.320  1.00  0.00           C
ATOM   3134 1HD2 LEU A 211      40.840  32.530  33.240  1.00  0.00           H
ATOM   3135 2HD2 LEU A 211      41.800  31.820  32.050  1.00  0.00           H
ATOM   3136 3HD2 LEU A 211      40.240  30.970  32.600  1.00  0.00           H
ATOM   3137  C   LEU A 211      42.520  35.140  29.650  1.00  0.00           C
ATOM   3138  O   LEU A 211      43.700  34.780  29.740  1.00  0.00           O
ATOM   3139  N   TYR A 212      42.160  36.080  28.750  1.00  0.00           N
ATOM   3140  HN  TYR A 212      41.240  36.440  28.860  1.00  0.00           H
ATOM   3141  CA  TYR A 212      43.090  36.850  27.840  1.00  0.00           C
ATOM   3142  HA  TYR A 212      43.680  36.110  27.330  1.00  0.00           H
ATOM   3143  CB  TYR A 212      42.330  37.810  27.010  1.00  0.00           C
ATOM   3144  HB1 TYR A 212      43.020  38.620  26.690  1.00  0.00           H
ATOM   3145  HB2 TYR A 212      41.490  38.300  27.560  1.00  0.00           H
ATOM   3146  CG  TYR A 212      41.700  37.180  25.760  1.00  0.00           C
ATOM   3147  CD1 TYR A 212      42.490  36.360  24.930  1.00  0.00           C
ATOM   3148  HD1 TYR A 212      43.520  36.160  25.220  1.00  0.00           H
ATOM   3149  CE1 TYR A 212      41.980  35.740  23.750  1.00  0.00           C
ATOM   3150  HE1 TYR A 212      42.630  35.110  23.140  1.00  0.00           H
ATOM   3151  CZ  TYR A 212      40.660  36.050  23.370  1.00  0.00           C
ATOM   3152  OH  TYR A 212      40.090  35.530  22.250  1.00  0.00           O
ATOM   3153  HH  TYR A 212      40.830  35.130  21.790  1.00  0.00           H
ATOM   3154  CD2 TYR A 212      40.420  37.490  25.420  1.00  0.00           C
ATOM   3155  HD2 TYR A 212      39.710  38.160  25.880  1.00  0.00           H
ATOM   3156  CE2 TYR A 212      39.920  36.800  24.270  1.00  0.00           C
ATOM   3157  HE2 TYR A 212      38.920  37.020  23.950  1.00  0.00           H
ATOM   3158  C   TYR A 212      44.050  37.610  28.660  1.00  0.00           C
ATOM   3159  O   TYR A 212      45.260  37.570  28.410  1.00  0.00           O
ATOM   3160  N   ALA A 213      43.690  38.260  29.760  1.00  0.00           N
ATOM   3161  HN  ALA A 213      42.700  38.380  29.780  1.00  0.00           H
ATOM   3162  CA  ALA A 213      44.510  38.900  30.740  1.00  0.00           C
ATOM   3163  HA  ALA A 213      45.090  39.620  30.200  1.00  0.00           H
ATOM   3164  CB  ALA A 213      43.680  39.510  31.890  1.00  0.00           C
ATOM   3165  HB1 ALA A 213      42.900  40.080  31.350  1.00  0.00           H
ATOM   3166  HB2 ALA A 213      44.210  40.250  32.530  1.00  0.00           H
ATOM   3167  HB3 ALA A 213      43.260  38.750  32.580  1.00  0.00           H
ATOM   3168  C   ALA A 213      45.490  37.970  31.450  1.00  0.00           C
ATOM   3169  O   ALA A 213      46.640  38.290  31.580  1.00  0.00           O
ATOM   3170  N   ALA A 214      45.040  36.760  31.910  1.00  0.00           N
ATOM   3171  HN  ALA A 214      44.080  36.540  31.800  1.00  0.00           H
ATOM   3172  CA  ALA A 214      45.790  35.620  32.530  1.00  0.00           C
ATOM   3173  HA  ALA A 214      46.290  35.970  33.420  1.00  0.00           H
ATOM   3174  CB  ALA A 214      44.800  34.480  32.930  1.00  0.00           C
ATOM   3175  HB1 ALA A 214      43.930  34.850  33.510  1.00  0.00           H
ATOM   3176  HB2 ALA A 214      45.170  33.680  33.600  1.00  0.00           H
ATOM   3177  HB3 ALA A 214      44.290  34.160  32.000  1.00  0.00           H
ATOM   3178  C   ALA A 214      46.890  34.970  31.660  1.00  0.00           C
ATOM   3179  O   ALA A 214      48.010  34.600  32.070  1.00  0.00           O
ATOM   3180  N   ILE A 215      46.730  34.930  30.340  1.00  0.00           N
ATOM   3181  HN  ILE A 215      45.890  35.250  29.920  1.00  0.00           H
ATOM   3182  CA  ILE A 215      47.780  34.570  29.390  1.00  0.00           C
ATOM   3183  HA  ILE A 215      48.170  33.620  29.720  1.00  0.00           H
ATOM   3184  CB  ILE A 215      47.070  34.550  28.050  1.00  0.00           C
ATOM   3185  HB  ILE A 215      46.480  35.460  27.790  1.00  0.00           H
ATOM   3186  CG2 ILE A 215      48.120  34.370  26.920  1.00  0.00           C
ATOM   3187 1HG2 ILE A 215      48.800  35.250  26.860  1.00  0.00           H
ATOM   3188 2HG2 ILE A 215      47.580  34.310  25.950  1.00  0.00           H
ATOM   3189 3HG2 ILE A 215      48.670  33.410  26.980  1.00  0.00           H
ATOM   3190  CG1 ILE A 215      46.240  33.290  28.020  1.00  0.00           C
ATOM   3191 1HG1 ILE A 215      45.600  33.160  28.920  1.00  0.00           H
ATOM   3192 2HG1 ILE A 215      46.810  32.340  27.950  1.00  0.00           H
ATOM   3193  CD  ILE A 215      45.190  33.310  26.830  1.00  0.00           C
ATOM   3194  HD1 ILE A 215      45.620  33.040  25.840  1.00  0.00           H
ATOM   3195  HD2 ILE A 215      44.670  34.300  26.790  1.00  0.00           H
ATOM   3196  HD3 ILE A 215      44.350  32.640  27.100  1.00  0.00           H
ATOM   3197  C   ILE A 215      48.930  35.610  29.430  1.00  0.00           C
ATOM   3198  O   ILE A 215      50.090  35.140  29.460  1.00  0.00           O
ATOM   3199  N   LEU A 216      48.670  36.910  29.500  1.00  0.00           N
ATOM   3200  HN  LEU A 216      47.700  37.120  29.570  1.00  0.00           H
ATOM   3201  CA  LEU A 216      49.790  37.900  29.370  1.00  0.00           C
ATOM   3202  HA  LEU A 216      50.660  37.520  28.860  1.00  0.00           H
ATOM   3203  CB  LEU A 216      49.300  39.130  28.580  1.00  0.00           C
ATOM   3204  HB1 LEU A 216      50.180  39.790  28.460  1.00  0.00           H
ATOM   3205  HB2 LEU A 216      48.510  39.580  29.220  1.00  0.00           H
ATOM   3206  CG  LEU A 216      48.700  38.860  27.200  1.00  0.00           C
ATOM   3207  HG  LEU A 216      47.930  38.060  27.210  1.00  0.00           H
ATOM   3208  CD1 LEU A 216      47.920  39.980  26.540  1.00  0.00           C
ATOM   3209 1HD1 LEU A 216      47.110  40.340  27.210  1.00  0.00           H
ATOM   3210 2HD1 LEU A 216      47.630  39.670  25.510  1.00  0.00           H
ATOM   3211 3HD1 LEU A 216      48.700  40.770  26.420  1.00  0.00           H
ATOM   3212  CD2 LEU A 216      49.730  38.500  26.160  1.00  0.00           C
ATOM   3213 1HD2 LEU A 216      49.250  38.440  25.160  1.00  0.00           H
ATOM   3214 2HD2 LEU A 216      50.330  37.580  26.330  1.00  0.00           H
ATOM   3215 3HD2 LEU A 216      50.440  39.330  25.970  1.00  0.00           H
ATOM   3216  C   LEU A 216      50.290  38.390  30.680  1.00  0.00           C
ATOM   3217  O   LEU A 216      51.220  39.180  30.620  1.00  0.00           O
ATOM   3218  N   ASN A 217      49.820  37.820  31.740  1.00  0.00           N
ATOM   3219  HN  ASN A 217      49.020  37.240  31.630  1.00  0.00           H
ATOM   3220  CA  ASN A 217      50.360  38.030  33.090  1.00  0.00           C
ATOM   3221  HA  ASN A 217      51.090  38.820  33.160  1.00  0.00           H
ATOM   3222  CB  ASN A 217      49.220  38.370  34.030  1.00  0.00           C
ATOM   3223  HB1 ASN A 217      48.470  37.550  34.060  1.00  0.00           H
ATOM   3224  HB2 ASN A 217      48.750  39.280  33.590  1.00  0.00           H
ATOM   3225  CG  ASN A 217      49.640  38.840  35.460  1.00  0.00           C
ATOM   3226  OD1 ASN A 217      49.610  38.100  36.420  1.00  0.00           O
ATOM   3227  ND2 ASN A 217      50.000  40.160  35.560  1.00  0.00           N
ATOM   3228 1HD2 ASN A 217      50.100  40.650  34.690  1.00  0.00           H
ATOM   3229 2HD2 ASN A 217      50.080  40.440  36.510  1.00  0.00           H
ATOM   3230  C   ASN A 217      51.190  36.840  33.480  1.00  0.00           C
ATOM   3231  O   ASN A 217      51.940  36.880  34.460  1.00  0.00           O
ATOM   3232  N   GLY A 218      51.170  35.700  32.790  1.00  0.00           N
ATOM   3233  HN  GLY A 218      50.670  35.760  31.930  1.00  0.00           H
ATOM   3234  CA  GLY A 218      52.090  34.610  33.110  1.00  0.00           C
ATOM   3235  HA1 GLY A 218      52.810  34.930  33.850  1.00  0.00           H
ATOM   3236  HA2 GLY A 218      52.640  34.310  32.230  1.00  0.00           H
ATOM   3237  C   GLY A 218      51.530  33.330  33.580  1.00  0.00           C
ATOM   3238  O   GLY A 218      52.180  32.410  34.010  1.00  0.00           O
ATOM   3239  N   CYS A 219      50.180  33.180  33.440  1.00  0.00           N
ATOM   3240  HN  CYS A 219      49.630  33.930  33.080  1.00  0.00           H
ATOM   3241  CA  CYS A 219      49.510  32.130  34.070  1.00  0.00           C
ATOM   3242  HA  CYS A 219      50.150  31.360  34.470  1.00  0.00           H
ATOM   3243  CB  CYS A 219      48.550  32.730  35.180  1.00  0.00           C
ATOM   3244  HB1 CYS A 219      48.250  31.780  35.660  1.00  0.00           H
ATOM   3245  HB2 CYS A 219      47.710  33.220  34.630  1.00  0.00           H
ATOM   3246  SG  CYS A 219      49.290  34.000  36.330  1.00  0.00           S
ATOM   3247  HG1 CYS A 219      49.430  33.160  37.340  1.00  0.00           H
ATOM   3248  C   CYS A 219      48.660  31.570  32.950  1.00  0.00           C
ATOM   3249  O   CYS A 219      47.550  31.150  33.130  1.00  0.00           O
ATOM   3250  N   ALA A 220      49.280  31.460  31.750  1.00  0.00           N
ATOM   3251  HN  ALA A 220      50.250  31.690  31.740  1.00  0.00           H
ATOM   3252  CA  ALA A 220      48.600  30.940  30.560  1.00  0.00           C
ATOM   3253  HA  ALA A 220      47.660  31.460  30.440  1.00  0.00           H
ATOM   3254  CB  ALA A 220      49.520  31.290  29.370  1.00  0.00           C
ATOM   3255  HB1 ALA A 220      48.980  31.170  28.400  1.00  0.00           H
ATOM   3256  HB2 ALA A 220      50.540  30.930  29.140  1.00  0.00           H
ATOM   3257  HB3 ALA A 220      49.660  32.380  29.570  1.00  0.00           H
ATOM   3258  C   ALA A 220      48.530  29.460  30.490  1.00  0.00           C
ATOM   3259  O   ALA A 220      48.770  28.830  29.460  1.00  0.00           O
ATOM   3260  N   TRP A 221      48.240  28.710  31.600  1.00  0.00           N
ATOM   3261  HN  TRP A 221      48.010  29.220  32.430  1.00  0.00           H
ATOM   3262  CA  TRP A 221      48.480  27.320  31.710  1.00  0.00           C
ATOM   3263  HA  TRP A 221      49.400  27.050  31.220  1.00  0.00           H
ATOM   3264  CB  TRP A 221      48.600  26.860  33.210  1.00  0.00           C
ATOM   3265  HB1 TRP A 221      49.570  27.210  33.620  1.00  0.00           H
ATOM   3266  HB2 TRP A 221      48.660  25.750  33.140  1.00  0.00           H
ATOM   3267  CG  TRP A 221      47.590  27.170  34.230  1.00  0.00           C
ATOM   3268  CD1 TRP A 221      47.550  28.200  35.150  1.00  0.00           C
ATOM   3269  HD1 TRP A 221      48.260  28.980  35.370  1.00  0.00           H
ATOM   3270  NE1 TRP A 221      46.590  27.930  36.120  1.00  0.00           N
ATOM   3271  HE1 TRP A 221      46.560  28.320  37.010  1.00  0.00           H
ATOM   3272  CE2 TRP A 221      45.880  26.820  35.690  1.00  0.00           C
ATOM   3273  CD2 TRP A 221      46.430  26.350  34.480  1.00  0.00           C
ATOM   3274  CE3 TRP A 221      45.850  25.290  33.810  1.00  0.00           C
ATOM   3275  HE3 TRP A 221      46.430  24.870  33.000  1.00  0.00           H
ATOM   3276  CZ3 TRP A 221      44.840  24.620  34.440  1.00  0.00           C
ATOM   3277  HZ3 TRP A 221      44.520  23.630  34.160  1.00  0.00           H
ATOM   3278  CZ2 TRP A 221      44.860  26.170  36.310  1.00  0.00           C
ATOM   3279  HZ2 TRP A 221      44.410  26.440  37.250  1.00  0.00           H
ATOM   3280  CH2 TRP A 221      44.310  25.010  35.660  1.00  0.00           C
ATOM   3281  HH2 TRP A 221      43.660  24.350  36.210  1.00  0.00           H
ATOM   3282  C   TRP A 221      47.430  26.500  30.890  1.00  0.00           C
ATOM   3283  O   TRP A 221      47.810  25.490  30.240  1.00  0.00           O
ATOM   3284  N   PHE A 222      46.170  26.880  30.890  1.00  0.00           N
ATOM   3285  HN  PHE A 222      45.990  27.680  31.450  1.00  0.00           H
ATOM   3286  CA  PHE A 222      45.030  26.200  30.330  1.00  0.00           C
ATOM   3287  HA  PHE A 222      45.160  25.140  30.480  1.00  0.00           H
ATOM   3288  CB  PHE A 222      43.780  26.700  31.170  1.00  0.00           C
ATOM   3289  HB1 PHE A 222      44.060  26.300  32.170  1.00  0.00           H
ATOM   3290  HB2 PHE A 222      42.810  26.300  30.800  1.00  0.00           H
ATOM   3291  CG  PHE A 222      43.710  28.170  31.130  1.00  0.00           C
ATOM   3292  CD1 PHE A 222      43.310  28.860  29.980  1.00  0.00           C
ATOM   3293  HD1 PHE A 222      42.910  28.400  29.080  1.00  0.00           H
ATOM   3294  CE1 PHE A 222      43.370  30.250  29.960  1.00  0.00           C
ATOM   3295  HE1 PHE A 222      43.030  30.650  29.010  1.00  0.00           H
ATOM   3296  CZ  PHE A 222      43.740  31.020  31.040  1.00  0.00           C
ATOM   3297  HZ  PHE A 222      43.940  32.080  30.990  1.00  0.00           H
ATOM   3298  CD2 PHE A 222      44.170  28.870  32.270  1.00  0.00           C
ATOM   3299  HD2 PHE A 222      44.590  28.310  33.090  1.00  0.00           H
ATOM   3300  CE2 PHE A 222      44.140  30.340  32.210  1.00  0.00           C
ATOM   3301  HE2 PHE A 222      44.430  30.950  33.050  1.00  0.00           H
ATOM   3302  C   PHE A 222      44.750  26.350  28.870  1.00  0.00           C
ATOM   3303  O   PHE A 222      43.730  25.870  28.430  1.00  0.00           O
ATOM   3304  N   VAL A 223      45.540  27.090  28.080  1.00  0.00           N
ATOM   3305  HN  VAL A 223      46.340  27.480  28.520  1.00  0.00           H
ATOM   3306  CA  VAL A 223      45.420  27.360  26.690  1.00  0.00           C
ATOM   3307  HA  VAL A 223      44.410  27.620  26.410  1.00  0.00           H
ATOM   3308  CB  VAL A 223      46.400  28.560  26.300  1.00  0.00           C
ATOM   3309  HB  VAL A 223      47.440  28.300  26.570  1.00  0.00           H
ATOM   3310  CG1 VAL A 223      46.350  28.830  24.810  1.00  0.00           C
ATOM   3311 1HG1 VAL A 223      46.960  29.720  24.520  1.00  0.00           H
ATOM   3312 2HG1 VAL A 223      45.350  29.000  24.360  1.00  0.00           H
ATOM   3313 3HG1 VAL A 223      46.730  27.900  24.340  1.00  0.00           H
ATOM   3314  CG2 VAL A 223      45.940  29.850  26.880  1.00  0.00           C
ATOM   3315 1HG2 VAL A 223      46.510  30.620  26.300  1.00  0.00           H
ATOM   3316 2HG2 VAL A 223      46.300  29.910  27.930  1.00  0.00           H
ATOM   3317 3HG2 VAL A 223      44.850  30.020  26.740  1.00  0.00           H
ATOM   3318  C   VAL A 223      45.700  26.050  26.010  1.00  0.00           C
ATOM   3319  O   VAL A 223      46.800  25.480  26.140  1.00  0.00           O
ATOM   3320  N   LYS A 224      44.770  25.570  25.230  1.00  0.00           N
ATOM   3321  HN  LYS A 224      43.990  26.160  25.030  1.00  0.00           H
ATOM   3322  CA  LYS A 224      44.940  24.420  24.280  1.00  0.00           C
ATOM   3323  HA  LYS A 224      45.980  24.120  24.230  1.00  0.00           H
ATOM   3324  CB  LYS A 224      44.030  23.280  24.830  1.00  0.00           C
ATOM   3325  HB1 LYS A 224      43.850  22.610  23.960  1.00  0.00           H
ATOM   3326  HB2 LYS A 224      43.070  23.760  25.130  1.00  0.00           H
ATOM   3327  CG  LYS A 224      44.510  22.420  26.010  1.00  0.00           C
ATOM   3328  HG1 LYS A 224      44.370  22.880  27.020  1.00  0.00           H
ATOM   3329  HG2 LYS A 224      45.610  22.390  25.860  1.00  0.00           H
ATOM   3330  CD  LYS A 224      44.020  21.010  26.180  1.00  0.00           C
ATOM   3331  HD1 LYS A 224      44.330  20.420  25.290  1.00  0.00           H
ATOM   3332  HD2 LYS A 224      42.910  21.030  26.180  1.00  0.00           H
ATOM   3333  CE  LYS A 224      44.580  20.250  27.350  1.00  0.00           C
ATOM   3334  HE1 LYS A 224      44.270  20.590  28.360  1.00  0.00           H
ATOM   3335  HE2 LYS A 224      45.700  20.230  27.370  1.00  0.00           H
ATOM   3336  NZ  LYS A 224      44.140  18.870  27.310  1.00  0.00           N
ATOM   3337  HZ1 LYS A 224      44.720  18.280  27.940  1.00  0.00           H
ATOM   3338  HZ2 LYS A 224      44.230  18.480  26.350  1.00  0.00           H
ATOM   3339  HZ3 LYS A 224      43.130  18.920  27.540  1.00  0.00           H
ATOM   3340  C   LYS A 224      44.600  24.890  22.860  1.00  0.00           C
ATOM   3341  O   LYS A 224      44.070  26.040  22.590  1.00  0.00           O
ATOM   3342  N   PRO A 225      44.900  24.080  21.790  1.00  0.00           N
ATOM   3343  CD  PRO A 225      46.070  23.130  21.940  1.00  0.00           C
ATOM   3344  HD1 PRO A 225      45.960  22.310  22.690  1.00  0.00           H
ATOM   3345  HD2 PRO A 225      47.030  23.630  22.180  1.00  0.00           H
ATOM   3346  CA  PRO A 225      44.510  24.250  20.360  1.00  0.00           C
ATOM   3347  HA  PRO A 225      44.520  25.310  20.150  1.00  0.00           H
ATOM   3348  CB  PRO A 225      45.660  23.460  19.570  1.00  0.00           C
ATOM   3349  HB1 PRO A 225      46.510  24.140  19.340  1.00  0.00           H
ATOM   3350  HB2 PRO A 225      45.140  22.900  18.760  1.00  0.00           H
ATOM   3351  CG  PRO A 225      46.180  22.340  20.600  1.00  0.00           C
ATOM   3352  HG1 PRO A 225      45.590  21.410  20.570  1.00  0.00           H
ATOM   3353  HG2 PRO A 225      47.230  22.180  20.270  1.00  0.00           H
ATOM   3354  C   PRO A 225      43.080  23.780  20.180  1.00  0.00           C
ATOM   3355  O   PRO A 225      42.490  24.100  19.180  1.00  0.00           O
ATOM   3356  N   ASN A 226      42.530  23.020  21.160  1.00  0.00           N
ATOM   3357  HN  ASN A 226      43.170  22.740  21.860  1.00  0.00           H
ATOM   3358  CA  ASN A 226      41.140  22.580  21.100  1.00  0.00           C
ATOM   3359  HA  ASN A 226      40.980  22.090  20.150  1.00  0.00           H
ATOM   3360  CB  ASN A 226      40.820  21.470  22.210  1.00  0.00           C
ATOM   3361  HB1 ASN A 226      39.830  20.990  22.030  1.00  0.00           H
ATOM   3362  HB2 ASN A 226      40.660  22.060  23.130  1.00  0.00           H
ATOM   3363  CG  ASN A 226      41.940  20.420  22.340  1.00  0.00           C
ATOM   3364  OD1 ASN A 226      43.030  20.480  21.720  1.00  0.00           O
ATOM   3365  ND2 ASN A 226      41.620  19.360  23.190  1.00  0.00           N
ATOM   3366 1HD2 ASN A 226      40.660  19.190  23.410  1.00  0.00           H
ATOM   3367 2HD2 ASN A 226      42.370  18.800  23.530  1.00  0.00           H
ATOM   3368  C   ASN A 226      40.160  23.760  21.240  1.00  0.00           C
ATOM   3369  O   ASN A 226      40.520  24.660  22.010  1.00  0.00           O
ATOM   3370  N   ARG A 227      38.940  23.760  20.560  1.00  0.00           N
ATOM   3371  HN  ARG A 227      38.580  22.930  20.150  1.00  0.00           H
ATOM   3372  CA  ARG A 227      38.080  24.930  20.400  1.00  0.00           C
ATOM   3373  HA  ARG A 227      38.200  25.580  21.250  1.00  0.00           H
ATOM   3374  CB  ARG A 227      38.550  25.800  19.110  1.00  0.00           C
ATOM   3375  HB1 ARG A 227      39.660  25.860  19.120  1.00  0.00           H
ATOM   3376  HB2 ARG A 227      38.210  26.850  19.170  1.00  0.00           H
ATOM   3377  CG  ARG A 227      38.130  25.290  17.720  1.00  0.00           C
ATOM   3378  HG1 ARG A 227      37.090  25.570  17.460  1.00  0.00           H
ATOM   3379  HG2 ARG A 227      38.220  24.190  17.680  1.00  0.00           H
ATOM   3380  CD  ARG A 227      39.070  25.700  16.580  1.00  0.00           C
ATOM   3381  HD1 ARG A 227      38.720  25.240  15.630  1.00  0.00           H
ATOM   3382  HD2 ARG A 227      40.140  25.410  16.720  1.00  0.00           H
ATOM   3383  NE  ARG A 227      38.990  27.150  16.340  1.00  0.00           N
ATOM   3384  HE  ARG A 227      38.080  27.540  16.330  1.00  0.00           H
ATOM   3385  CZ  ARG A 227      39.930  27.990  15.890  1.00  0.00           C
ATOM   3386  NH1 ARG A 227      41.170  27.570  15.620  1.00  0.00           N
ATOM   3387 1HH1 ARG A 227      41.670  26.740  15.850  1.00  0.00           H
ATOM   3388 2HH1 ARG A 227      41.790  28.340  15.460  1.00  0.00           H
ATOM   3389  NH2 ARG A 227      39.620  29.240  15.710  1.00  0.00           N
ATOM   3390 1HH2 ARG A 227      38.660  29.490  15.570  1.00  0.00           H
ATOM   3391 2HH2 ARG A 227      40.290  29.840  15.290  1.00  0.00           H
ATOM   3392  C   ARG A 227      36.660  24.580  20.150  1.00  0.00           C
ATOM   3393  O   ARG A 227      36.350  23.510  19.570  1.00  0.00           O
ATOM   3394  N   THR A 228      35.750  25.440  20.630  1.00  0.00           N
ATOM   3395  HN  THR A 228      35.990  26.300  21.060  1.00  0.00           H
ATOM   3396  CA  THR A 228      34.260  25.400  20.470  1.00  0.00           C
ATOM   3397  HA  THR A 228      34.070  24.650  19.710  1.00  0.00           H
ATOM   3398  CB  THR A 228      33.620  24.920  21.820  1.00  0.00           C
ATOM   3399  HB  THR A 228      33.970  25.680  22.560  1.00  0.00           H
ATOM   3400  OG1 THR A 228      34.260  23.710  22.240  1.00  0.00           O
ATOM   3401  HG1 THR A 228      34.110  23.620  23.190  1.00  0.00           H
ATOM   3402  CG2 THR A 228      32.140  24.720  21.810  1.00  0.00           C
ATOM   3403 1HG2 THR A 228      31.550  25.660  21.690  1.00  0.00           H
ATOM   3404 2HG2 THR A 228      31.850  24.320  22.810  1.00  0.00           H
ATOM   3405 3HG2 THR A 228      31.870  24.050  20.970  1.00  0.00           H
ATOM   3406  C   THR A 228      33.540  26.680  20.070  1.00  0.00           C
ATOM   3407  O   THR A 228      33.740  27.760  20.700  1.00  0.00           O
ATOM   3408  N   SER A 229      32.630  26.550  19.140  1.00  0.00           N
ATOM   3409  HN  SER A 229      32.550  25.630  18.770  1.00  0.00           H
ATOM   3410  CA  SER A 229      31.710  27.570  18.640  1.00  0.00           C
ATOM   3411  HA  SER A 229      32.380  28.280  18.170  1.00  0.00           H
ATOM   3412  CB  SER A 229      30.810  27.120  17.490  1.00  0.00           C
ATOM   3413  HB1 SER A 229      31.480  26.750  16.680  1.00  0.00           H
ATOM   3414  HB2 SER A 229      30.170  27.890  17.010  1.00  0.00           H
ATOM   3415  OG  SER A 229      30.010  26.070  17.910  1.00  0.00           O
ATOM   3416  HG1 SER A 229      29.280  26.070  17.300  1.00  0.00           H
ATOM   3417  C   SER A 229      30.890  28.320  19.750  1.00  0.00           C
ATOM   3418  O   SER A 229      30.480  27.700  20.730  1.00  0.00           O
ATOM   3419  N   VAL A 230      30.600  29.600  19.560  1.00  0.00           N
ATOM   3420  HN  VAL A 230      31.170  30.100  18.910  1.00  0.00           H
ATOM   3421  CA  VAL A 230      29.840  30.440  20.390  1.00  0.00           C
ATOM   3422  HA  VAL A 230      30.250  30.570  21.380  1.00  0.00           H
ATOM   3423  CB  VAL A 230      29.830  31.840  19.720  1.00  0.00           C
ATOM   3424  HB  VAL A 230      29.210  31.760  18.800  1.00  0.00           H
ATOM   3425  CG1 VAL A 230      29.130  32.940  20.610  1.00  0.00           C
ATOM   3426 1HG1 VAL A 230      28.130  32.580  20.950  1.00  0.00           H
ATOM   3427 2HG1 VAL A 230      29.130  33.920  20.090  1.00  0.00           H
ATOM   3428 3HG1 VAL A 230      29.710  32.960  21.550  1.00  0.00           H
ATOM   3429  CG2 VAL A 230      31.220  32.280  19.410  1.00  0.00           C
ATOM   3430 1HG2 VAL A 230      31.210  33.280  18.920  1.00  0.00           H
ATOM   3431 2HG2 VAL A 230      31.870  31.660  18.750  1.00  0.00           H
ATOM   3432 3HG2 VAL A 230      31.860  32.470  20.300  1.00  0.00           H
ATOM   3433  C   VAL A 230      28.360  29.990  20.570  1.00  0.00           C
ATOM   3434  O   VAL A 230      27.820  29.930  21.630  1.00  0.00           O
ATOM   3435  N   VAL A 231      27.810  29.560  19.470  1.00  0.00           N
ATOM   3436  HN  VAL A 231      28.300  29.630  18.600  1.00  0.00           H
ATOM   3437  CA  VAL A 231      26.410  28.980  19.450  1.00  0.00           C
ATOM   3438  HA  VAL A 231      25.770  29.740  19.880  1.00  0.00           H
ATOM   3439  CB  VAL A 231      25.850  28.810  17.990  1.00  0.00           C
ATOM   3440  HB  VAL A 231      26.550  28.180  17.400  1.00  0.00           H
ATOM   3441  CG1 VAL A 231      24.370  28.260  17.960  1.00  0.00           C
ATOM   3442 1HG1 VAL A 231      23.910  28.450  16.970  1.00  0.00           H
ATOM   3443 2HG1 VAL A 231      23.820  28.850  18.730  1.00  0.00           H
ATOM   3444 3HG1 VAL A 231      24.270  27.180  18.180  1.00  0.00           H
ATOM   3445  CG2 VAL A 231      25.890  30.150  17.290  1.00  0.00           C
ATOM   3446 1HG2 VAL A 231      26.860  30.400  16.810  1.00  0.00           H
ATOM   3447 2HG2 VAL A 231      25.700  30.970  18.010  1.00  0.00           H
ATOM   3448 3HG2 VAL A 231      25.120  30.290  16.500  1.00  0.00           H
ATOM   3449  C   VAL A 231      26.290  27.680  20.220  1.00  0.00           C
ATOM   3450  O   VAL A 231      25.330  27.450  20.840  1.00  0.00           O
ATOM   3451  N   SER A 232      27.360  26.880  20.190  1.00  0.00           N
ATOM   3452  HN  SER A 232      28.070  27.070  19.520  1.00  0.00           H
ATOM   3453  CA  SER A 232      27.330  25.640  21.040  1.00  0.00           C
ATOM   3454  HA  SER A 232      26.390  25.140  20.850  1.00  0.00           H
ATOM   3455  CB  SER A 232      28.590  24.870  20.550  1.00  0.00           C
ATOM   3456  HB1 SER A 232      29.500  25.510  20.470  1.00  0.00           H
ATOM   3457  HB2 SER A 232      28.410  24.670  19.470  1.00  0.00           H
ATOM   3458  OG  SER A 232      28.730  23.680  21.280  1.00  0.00           O
ATOM   3459  HG1 SER A 232      27.850  23.340  21.450  1.00  0.00           H
ATOM   3460  C   SER A 232      27.580  25.880  22.560  1.00  0.00           C
ATOM   3461  O   SER A 232      26.970  25.290  23.460  1.00  0.00           O
ATOM   3462  N   PHE A 233      28.440  26.840  22.900  1.00  0.00           N
ATOM   3463  HN  PHE A 233      29.120  27.010  22.200  1.00  0.00           H
ATOM   3464  CA  PHE A 233      28.660  27.400  24.200  1.00  0.00           C
ATOM   3465  HA  PHE A 233      29.120  26.670  24.850  1.00  0.00           H
ATOM   3466  CB  PHE A 233      29.760  28.540  24.210  1.00  0.00           C
ATOM   3467  HB1 PHE A 233      29.630  29.290  23.400  1.00  0.00           H
ATOM   3468  HB2 PHE A 233      30.720  28.030  23.990  1.00  0.00           H
ATOM   3469  CG  PHE A 233      29.920  29.270  25.470  1.00  0.00           C
ATOM   3470  CD1 PHE A 233      30.600  28.620  26.520  1.00  0.00           C
ATOM   3471  HD1 PHE A 233      30.950  27.600  26.390  1.00  0.00           H
ATOM   3472  CE1 PHE A 233      30.680  29.230  27.800  1.00  0.00           C
ATOM   3473  HE1 PHE A 233      31.340  28.850  28.570  1.00  0.00           H
ATOM   3474  CZ  PHE A 233      30.220  30.570  28.000  1.00  0.00           C
ATOM   3475  HZ  PHE A 233      30.330  31.030  28.970  1.00  0.00           H
ATOM   3476  CD2 PHE A 233      29.490  30.590  25.680  1.00  0.00           C
ATOM   3477  HD2 PHE A 233      28.990  31.010  24.820  1.00  0.00           H
ATOM   3478  CE2 PHE A 233      29.490  31.210  26.950  1.00  0.00           C
ATOM   3479  HE2 PHE A 233      29.120  32.220  26.990  1.00  0.00           H
ATOM   3480  C   PHE A 233      27.450  27.940  24.940  1.00  0.00           C
ATOM   3481  O   PHE A 233      27.130  27.660  26.100  1.00  0.00           O
ATOM   3482  N   ASN A 234      26.710  28.760  24.140  1.00  0.00           N
ATOM   3483  HN  ASN A 234      27.010  28.920  23.200  1.00  0.00           H
ATOM   3484  CA  ASN A 234      25.440  29.360  24.600  1.00  0.00           C
ATOM   3485  HA  ASN A 234      25.660  29.810  25.550  1.00  0.00           H
ATOM   3486  CB  ASN A 234      24.980  30.410  23.640  1.00  0.00           C
ATOM   3487  HB1 ASN A 234      23.930  30.710  23.860  1.00  0.00           H
ATOM   3488  HB2 ASN A 234      24.960  29.960  22.620  1.00  0.00           H
ATOM   3489  CG  ASN A 234      25.870  31.660  23.560  1.00  0.00           C
ATOM   3490  OD1 ASN A 234      26.670  31.960  24.510  1.00  0.00           O
ATOM   3491  ND2 ASN A 234      25.870  32.440  22.480  1.00  0.00           N
ATOM   3492 1HD2 ASN A 234      25.210  32.290  21.740  1.00  0.00           H
ATOM   3493 2HD2 ASN A 234      26.590  33.120  22.320  1.00  0.00           H
ATOM   3494  C   ASN A 234      24.390  28.270  24.910  1.00  0.00           C
ATOM   3495  O   ASN A 234      23.480  28.460  25.700  1.00  0.00           O
ATOM   3496  N   GLU A 235      24.410  27.050  24.300  1.00  0.00           N
ATOM   3497  HN  GLU A 235      25.130  26.780  23.680  1.00  0.00           H
ATOM   3498  CA  GLU A 235      23.570  26.000  24.690  1.00  0.00           C
ATOM   3499  HA  GLU A 235      22.580  26.390  24.910  1.00  0.00           H
ATOM   3500  CB  GLU A 235      23.470  25.130  23.500  1.00  0.00           C
ATOM   3501  HB1 GLU A 235      24.450  25.230  22.980  1.00  0.00           H
ATOM   3502  HB2 GLU A 235      22.690  25.660  22.920  1.00  0.00           H
ATOM   3503  CG  GLU A 235      23.140  23.670  23.730  1.00  0.00           C
ATOM   3504  HG1 GLU A 235      22.250  23.570  24.400  1.00  0.00           H
ATOM   3505  HG2 GLU A 235      23.970  23.080  24.180  1.00  0.00           H
ATOM   3506  CD  GLU A 235      22.800  23.020  22.390  1.00  0.00           C
ATOM   3507  OE1 GLU A 235      23.610  22.890  21.500  1.00  0.00           O
ATOM   3508  OE2 GLU A 235      21.590  22.560  22.260  1.00  0.00           O
ATOM   3509  C   GLU A 235      23.920  25.300  26.010  1.00  0.00           C
ATOM   3510  O   GLU A 235      23.030  25.100  26.840  1.00  0.00           O
ATOM   3511  N   TRP A 236      25.230  25.130  26.280  1.00  0.00           N
ATOM   3512  HN  TRP A 236      25.900  25.430  25.600  1.00  0.00           H
ATOM   3513  CA  TRP A 236      25.790  24.650  27.510  1.00  0.00           C
ATOM   3514  HA  TRP A 236      25.480  23.630  27.690  1.00  0.00           H
ATOM   3515  CB  TRP A 236      27.300  24.610  27.160  1.00  0.00           C
ATOM   3516  HB1 TRP A 236      27.760  25.540  26.770  1.00  0.00           H
ATOM   3517  HB2 TRP A 236      27.450  23.760  26.470  1.00  0.00           H
ATOM   3518  CG  TRP A 236      28.110  24.220  28.360  1.00  0.00           C
ATOM   3519  CD1 TRP A 236      28.290  22.940  28.830  1.00  0.00           C
ATOM   3520  HD1 TRP A 236      27.620  22.130  28.620  1.00  0.00           H
ATOM   3521  NE1 TRP A 236      29.240  22.950  29.880  1.00  0.00           N
ATOM   3522  HE1 TRP A 236      29.470  22.190  30.440  1.00  0.00           H
ATOM   3523  CE2 TRP A 236      29.560  24.180  30.190  1.00  0.00           C
ATOM   3524  CD2 TRP A 236      28.910  25.060  29.280  1.00  0.00           C
ATOM   3525  CE3 TRP A 236      29.160  26.430  29.310  1.00  0.00           C
ATOM   3526  HE3 TRP A 236      28.770  27.080  28.540  1.00  0.00           H
ATOM   3527  CZ3 TRP A 236      29.940  26.880  30.350  1.00  0.00           C
ATOM   3528  HZ3 TRP A 236      30.280  27.890  30.270  1.00  0.00           H
ATOM   3529  CZ2 TRP A 236      30.390  24.660  31.210  1.00  0.00           C
ATOM   3530  HZ2 TRP A 236      31.020  24.110  31.890  1.00  0.00           H
ATOM   3531  CH2 TRP A 236      30.520  26.030  31.300  1.00  0.00           C
ATOM   3532  HH2 TRP A 236      31.140  26.410  32.090  1.00  0.00           H
ATOM   3533  C   TRP A 236      25.530  25.590  28.740  1.00  0.00           C
ATOM   3534  O   TRP A 236      25.200  25.170  29.860  1.00  0.00           O
ATOM   3535  N   ALA A 237      25.750  26.890  28.530  1.00  0.00           N
ATOM   3536  HN  ALA A 237      25.960  27.200  27.610  1.00  0.00           H
ATOM   3537  CA  ALA A 237      25.790  27.970  29.490  1.00  0.00           C
ATOM   3538  HA  ALA A 237      26.470  27.590  30.230  1.00  0.00           H
ATOM   3539  CB  ALA A 237      26.310  29.170  28.740  1.00  0.00           C
ATOM   3540  HB1 ALA A 237      27.400  29.050  28.580  1.00  0.00           H
ATOM   3541  HB2 ALA A 237      26.130  30.160  29.230  1.00  0.00           H
ATOM   3542  HB3 ALA A 237      25.770  29.130  27.770  1.00  0.00           H
ATOM   3543  C   ALA A 237      24.560  28.280  30.290  1.00  0.00           C
ATOM   3544  O   ALA A 237      24.670  28.850  31.320  1.00  0.00           O
ATOM   3545  N   LEU A 238      23.360  28.020  29.670  1.00  0.00           N
ATOM   3546  HN  LEU A 238      23.340  27.710  28.720  1.00  0.00           H
ATOM   3547  CA  LEU A 238      22.070  28.130  30.360  1.00  0.00           C
ATOM   3548  HA  LEU A 238      21.960  29.130  30.750  1.00  0.00           H
ATOM   3549  CB  LEU A 238      20.830  27.990  29.450  1.00  0.00           C
ATOM   3550  HB1 LEU A 238      19.990  28.430  30.030  1.00  0.00           H
ATOM   3551  HB2 LEU A 238      20.700  26.900  29.250  1.00  0.00           H
ATOM   3552  CG  LEU A 238      20.910  28.730  28.060  1.00  0.00           C
ATOM   3553  HG  LEU A 238      21.590  28.160  27.390  1.00  0.00           H
ATOM   3554  CD1 LEU A 238      19.500  28.590  27.460  1.00  0.00           C
ATOM   3555 1HD1 LEU A 238      19.260  27.520  27.320  1.00  0.00           H
ATOM   3556 2HD1 LEU A 238      19.480  29.050  26.440  1.00  0.00           H
ATOM   3557 3HD1 LEU A 238      18.730  29.130  28.060  1.00  0.00           H
ATOM   3558  CD2 LEU A 238      21.450  30.130  28.260  1.00  0.00           C
ATOM   3559 1HD2 LEU A 238      20.650  30.750  28.730  1.00  0.00           H
ATOM   3560 2HD2 LEU A 238      21.680  30.510  27.240  1.00  0.00           H
ATOM   3561 3HD2 LEU A 238      22.310  30.280  28.950  1.00  0.00           H
ATOM   3562  C   LEU A 238      22.020  27.110  31.520  1.00  0.00           C
ATOM   3563  O   LEU A 238      21.610  27.430  32.590  1.00  0.00           O
ATOM   3564  N   ALA A 239      22.410  25.860  31.350  1.00  0.00           N
ATOM   3565  HN  ALA A 239      22.600  25.580  30.420  1.00  0.00           H
ATOM   3566  CA  ALA A 239      22.470  24.770  32.350  1.00  0.00           C
ATOM   3567  HA  ALA A 239      21.540  24.660  32.880  1.00  0.00           H
ATOM   3568  CB  ALA A 239      22.720  23.470  31.580  1.00  0.00           C
ATOM   3569  HB1 ALA A 239      22.020  23.520  30.720  1.00  0.00           H
ATOM   3570  HB2 ALA A 239      22.600  22.560  32.200  1.00  0.00           H
ATOM   3571  HB3 ALA A 239      23.730  23.280  31.180  1.00  0.00           H
ATOM   3572  C   ALA A 239      23.710  24.810  33.350  1.00  0.00           C
ATOM   3573  O   ALA A 239      23.780  23.990  34.270  1.00  0.00           O
ATOM   3574  N   ASN A 240      24.610  25.730  33.110  1.00  0.00           N
ATOM   3575  HN  ASN A 240      24.520  26.270  32.280  1.00  0.00           H
ATOM   3576  CA  ASN A 240      25.740  25.980  33.920  1.00  0.00           C
ATOM   3577  HA  ASN A 240      25.760  25.320  34.780  1.00  0.00           H
ATOM   3578  CB  ASN A 240      27.000  25.620  33.140  1.00  0.00           C
ATOM   3579  HB1 ASN A 240      27.940  25.820  33.710  1.00  0.00           H
ATOM   3580  HB2 ASN A 240      27.190  26.200  32.210  1.00  0.00           H
ATOM   3581  CG  ASN A 240      27.050  24.080  32.870  1.00  0.00           C
ATOM   3582  OD1 ASN A 240      27.180  23.220  33.800  1.00  0.00           O
ATOM   3583  ND2 ASN A 240      26.800  23.640  31.640  1.00  0.00           N
ATOM   3584 1HD2 ASN A 240      26.760  22.660  31.460  1.00  0.00           H
ATOM   3585 2HD2 ASN A 240      26.600  24.330  30.950  1.00  0.00           H
ATOM   3586  C   ASN A 240      25.830  27.400  34.450  1.00  0.00           C
ATOM   3587  O   ASN A 240      26.830  27.790  35.150  1.00  0.00           O
ATOM   3588  N   GLN A 241      24.760  28.200  34.230  1.00  0.00           N
ATOM   3589  HN  GLN A 241      24.030  27.870  33.630  1.00  0.00           H
ATOM   3590  CA  GLN A 241      24.620  29.530  34.790  1.00  0.00           C
ATOM   3591  HA  GLN A 241      23.660  29.900  34.470  1.00  0.00           H
ATOM   3592  CB  GLN A 241      24.620  29.550  36.370  1.00  0.00           C
ATOM   3593  HB1 GLN A 241      24.490  30.540  36.860  1.00  0.00           H
ATOM   3594  HB2 GLN A 241      25.700  29.460  36.620  1.00  0.00           H
ATOM   3595  CG  GLN A 241      23.780  28.480  37.100  1.00  0.00           C
ATOM   3596  HG1 GLN A 241      24.020  28.360  38.180  1.00  0.00           H
ATOM   3597  HG2 GLN A 241      24.080  27.460  36.760  1.00  0.00           H
ATOM   3598  CD  GLN A 241      22.320  28.700  36.830  1.00  0.00           C
ATOM   3599  OE1 GLN A 241      21.780  28.100  35.850  1.00  0.00           O
ATOM   3600  NE2 GLN A 241      21.750  29.630  37.600  1.00  0.00           N
ATOM   3601 1HE2 GLN A 241      20.770  29.810  37.500  1.00  0.00           H
ATOM   3602 2HE2 GLN A 241      22.210  29.940  38.430  1.00  0.00           H
ATOM   3603  C   GLN A 241      25.590  30.560  34.310  1.00  0.00           C
ATOM   3604  O   GLN A 241      25.790  31.610  35.020  1.00  0.00           O
ATOM   3605  N   PHE A 242      26.100  30.430  33.080  1.00  0.00           N
ATOM   3606  HN  PHE A 242      25.890  29.620  32.530  1.00  0.00           H
ATOM   3607  CA  PHE A 242      26.800  31.450  32.360  1.00  0.00           C
ATOM   3608  HA  PHE A 242      27.230  32.160  33.050  1.00  0.00           H
ATOM   3609  CB  PHE A 242      27.980  30.850  31.470  1.00  0.00           C
ATOM   3610  HB1 PHE A 242      28.310  31.510  30.640  1.00  0.00           H
ATOM   3611  HB2 PHE A 242      27.520  29.960  30.990  1.00  0.00           H
ATOM   3612  CG  PHE A 242      29.170  30.540  32.310  1.00  0.00           C
ATOM   3613  CD1 PHE A 242      29.230  29.440  33.180  1.00  0.00           C
ATOM   3614  HD1 PHE A 242      28.500  28.640  33.140  1.00  0.00           H
ATOM   3615  CE1 PHE A 242      30.310  29.150  34.000  1.00  0.00           C
ATOM   3616  HE1 PHE A 242      30.300  28.360  34.740  1.00  0.00           H
ATOM   3617  CZ  PHE A 242      31.460  30.000  33.940  1.00  0.00           C
ATOM   3618  HZ  PHE A 242      32.240  29.790  34.660  1.00  0.00           H
ATOM   3619  CD2 PHE A 242      30.290  31.360  32.230  1.00  0.00           C
ATOM   3620  HD2 PHE A 242      30.230  32.240  31.610  1.00  0.00           H
ATOM   3621  CE2 PHE A 242      31.440  31.110  33.080  1.00  0.00           C
ATOM   3622  HE2 PHE A 242      32.340  31.700  33.090  1.00  0.00           H
ATOM   3623  C   PHE A 242      25.830  32.240  31.440  1.00  0.00           C
ATOM   3624  O   PHE A 242      25.010  31.590  30.820  1.00  0.00           O
ATOM   3625  N   THR A 243      26.030  33.540  31.330  1.00  0.00           N
ATOM   3626  HN  THR A 243      26.870  33.850  31.780  1.00  0.00           H
ATOM   3627  CA  THR A 243      25.310  34.500  30.460  1.00  0.00           C
ATOM   3628  HA  THR A 243      24.260  34.300  30.620  1.00  0.00           H
ATOM   3629  CB  THR A 243      25.660  35.970  30.740  1.00  0.00           C
ATOM   3630  HB  THR A 243      25.080  36.650  30.090  1.00  0.00           H
ATOM   3631  OG1 THR A 243      27.020  36.200  30.420  1.00  0.00           O
ATOM   3632  HG1 THR A 243      27.050  37.090  30.050  1.00  0.00           H
ATOM   3633  CG2 THR A 243      25.370  36.420  32.230  1.00  0.00           C
ATOM   3634 1HG2 THR A 243      25.660  37.500  32.280  1.00  0.00           H
ATOM   3635 2HG2 THR A 243      26.010  35.870  32.940  1.00  0.00           H
ATOM   3636 3HG2 THR A 243      24.290  36.330  32.490  1.00  0.00           H
ATOM   3637  C   THR A 243      25.680  34.110  29.030  1.00  0.00           C
ATOM   3638  O   THR A 243      26.790  33.680  28.700  1.00  0.00           O
ATOM   3639  N   GLU A 244      24.730  34.300  28.060  1.00  0.00           N
ATOM   3640  HN  GLU A 244      23.790  34.530  28.320  1.00  0.00           H
ATOM   3641  CA  GLU A 244      25.050  34.120  26.670  1.00  0.00           C
ATOM   3642  HA  GLU A 244      25.580  33.210  26.450  1.00  0.00           H
ATOM   3643  CB  GLU A 244      23.750  33.990  25.800  1.00  0.00           C
ATOM   3644  HB1 GLU A 244      24.040  34.110  24.730  1.00  0.00           H
ATOM   3645  HB2 GLU A 244      23.200  34.950  25.910  1.00  0.00           H
ATOM   3646  CG  GLU A 244      22.690  32.930  26.210  1.00  0.00           C
ATOM   3647  HG1 GLU A 244      22.230  33.100  27.210  1.00  0.00           H
ATOM   3648  HG2 GLU A 244      23.170  31.930  26.170  1.00  0.00           H
ATOM   3649  CD  GLU A 244      21.530  32.830  25.230  1.00  0.00           C
ATOM   3650  OE1 GLU A 244      21.750  32.150  24.160  1.00  0.00           O
ATOM   3651  OE2 GLU A 244      20.380  33.400  25.430  1.00  0.00           O
ATOM   3652  C   GLU A 244      26.030  35.180  26.200  1.00  0.00           C
ATOM   3653  O   GLU A 244      25.930  36.360  26.430  1.00  0.00           O
ATOM   3654  N   PHE A 245      27.040  34.710  25.330  1.00  0.00           N
ATOM   3655  HN  PHE A 245      27.100  33.730  25.160  1.00  0.00           H
ATOM   3656  CA  PHE A 245      28.160  35.460  24.840  1.00  0.00           C
ATOM   3657  HA  PHE A 245      28.600  35.880  25.740  1.00  0.00           H
ATOM   3658  CB  PHE A 245      29.120  34.600  24.010  1.00  0.00           C
ATOM   3659  HB1 PHE A 245      28.620  34.280  23.070  1.00  0.00           H
ATOM   3660  HB2 PHE A 245      29.350  33.610  24.460  1.00  0.00           H
ATOM   3661  CG  PHE A 245      30.480  35.250  23.730  1.00  0.00           C
ATOM   3662  CD1 PHE A 245      30.850  35.680  22.410  1.00  0.00           C
ATOM   3663  HD1 PHE A 245      30.110  35.600  21.640  1.00  0.00           H
ATOM   3664  CE1 PHE A 245      32.070  36.260  22.090  1.00  0.00           C
ATOM   3665  HE1 PHE A 245      32.350  36.530  21.080  1.00  0.00           H
ATOM   3666  CZ  PHE A 245      33.080  36.310  23.070  1.00  0.00           C
ATOM   3667  HZ  PHE A 245      34.070  36.470  22.690  1.00  0.00           H
ATOM   3668  CD2 PHE A 245      31.490  35.450  24.740  1.00  0.00           C
ATOM   3669  HD2 PHE A 245      31.330  35.080  25.740  1.00  0.00           H
ATOM   3670  CE2 PHE A 245      32.830  35.870  24.350  1.00  0.00           C
ATOM   3671  HE2 PHE A 245      33.560  36.000  25.140  1.00  0.00           H
ATOM   3672  C   PHE A 245      27.770  36.690  24.080  1.00  0.00           C
ATOM   3673  O   PHE A 245      27.420  36.550  22.900  1.00  0.00           O
ATOM   3674  N   VAL A 246      27.850  37.860  24.710  1.00  0.00           N
ATOM   3675  HN  VAL A 246      28.140  37.830  25.670  1.00  0.00           H
ATOM   3676  CA  VAL A 246      27.640  39.170  24.160  1.00  0.00           C
ATOM   3677  HA  VAL A 246      26.660  39.180  23.700  1.00  0.00           H
ATOM   3678  CB  VAL A 246      27.590  40.220  25.300  1.00  0.00           C
ATOM   3679  HB  VAL A 246      28.390  40.060  26.050  1.00  0.00           H
ATOM   3680  CG1 VAL A 246      27.710  41.650  24.770  1.00  0.00           C
ATOM   3681 1HG1 VAL A 246      28.730  41.730  24.360  1.00  0.00           H
ATOM   3682 2HG1 VAL A 246      27.460  42.370  25.590  1.00  0.00           H
ATOM   3683 3HG1 VAL A 246      26.980  41.720  23.930  1.00  0.00           H
ATOM   3684  CG2 VAL A 246      26.330  39.980  26.080  1.00  0.00           C
ATOM   3685 1HG2 VAL A 246      26.060  40.660  26.920  1.00  0.00           H
ATOM   3686 2HG2 VAL A 246      26.250  38.970  26.520  1.00  0.00           H
ATOM   3687 3HG2 VAL A 246      25.440  40.060  25.430  1.00  0.00           H
ATOM   3688  C   VAL A 246      28.680  39.500  23.170  1.00  0.00           C
ATOM   3689  O   VAL A 246      28.460  40.030  22.100  1.00  0.00           O
ATOM   3690  N   GLY A 247      29.980  39.200  23.510  1.00  0.00           N
ATOM   3691  HN  GLY A 247      30.110  38.540  24.250  1.00  0.00           H
ATOM   3692  CA  GLY A 247      31.130  39.410  22.720  1.00  0.00           C
ATOM   3693  HA1 GLY A 247      30.810  39.260  21.700  1.00  0.00           H
ATOM   3694  HA2 GLY A 247      31.940  38.780  23.060  1.00  0.00           H
ATOM   3695  C   GLY A 247      31.670  40.810  22.690  1.00  0.00           C
ATOM   3696  O   GLY A 247      31.200  41.700  23.420  1.00  0.00           O
ATOM   3697  N   THR A 248      32.810  41.110  21.990  1.00  0.00           N
ATOM   3698  HN  THR A 248      33.290  40.410  21.460  1.00  0.00           H
ATOM   3699  CA  THR A 248      33.420  42.450  22.030  1.00  0.00           C
ATOM   3700  HA  THR A 248      32.600  43.140  21.920  1.00  0.00           H
ATOM   3701  CB  THR A 248      34.260  42.750  23.320  1.00  0.00           C
ATOM   3702  HB  THR A 248      33.700  42.400  24.210  1.00  0.00           H
ATOM   3703  OG1 THR A 248      34.540  44.130  23.510  1.00  0.00           O
ATOM   3704  HG1 THR A 248      33.680  44.550  23.600  1.00  0.00           H
ATOM   3705  CG2 THR A 248      35.590  41.930  23.280  1.00  0.00           C
ATOM   3706 1HG2 THR A 248      36.240  42.350  22.490  1.00  0.00           H
ATOM   3707 2HG2 THR A 248      35.520  40.920  22.830  1.00  0.00           H
ATOM   3708 3HG2 THR A 248      36.140  41.890  24.240  1.00  0.00           H
ATOM   3709  C   THR A 248      34.340  42.700  20.830  1.00  0.00           C
ATOM   3710  O   THR A 248      35.040  41.810  20.280  1.00  0.00           O
ATOM   3711  N   GLN A 249      34.320  43.930  20.380  1.00  0.00           N
ATOM   3712  HN  GLN A 249      33.640  44.610  20.670  1.00  0.00           H
ATOM   3713  CA  GLN A 249      35.320  44.450  19.420  1.00  0.00           C
ATOM   3714  HA  GLN A 249      36.040  43.720  19.070  1.00  0.00           H
ATOM   3715  CB  GLN A 249      34.550  45.230  18.330  1.00  0.00           C
ATOM   3716  HB1 GLN A 249      35.230  45.770  17.630  1.00  0.00           H
ATOM   3717  HB2 GLN A 249      34.050  46.060  18.870  1.00  0.00           H
ATOM   3718  CG  GLN A 249      33.480  44.420  17.510  1.00  0.00           C
ATOM   3719  HG1 GLN A 249      32.810  45.000  16.840  1.00  0.00           H
ATOM   3720  HG2 GLN A 249      32.830  43.830  18.180  1.00  0.00           H
ATOM   3721  CD  GLN A 249      34.140  43.350  16.660  1.00  0.00           C
ATOM   3722  OE1 GLN A 249      33.760  42.180  16.670  1.00  0.00           O
ATOM   3723  NE2 GLN A 249      35.090  43.610  15.790  1.00  0.00           N
ATOM   3724 1HE2 GLN A 249      35.110  42.880  15.110  1.00  0.00           H
ATOM   3725 2HE2 GLN A 249      35.620  44.460  15.750  1.00  0.00           H
ATOM   3726  C   GLN A 249      36.170  45.480  20.120  1.00  0.00           C
ATOM   3727  O   GLN A 249      36.640  46.400  19.480  1.00  0.00           O
ATOM   3728  N   SER A 250      36.440  45.370  21.410  1.00  0.00           N
ATOM   3729  HN  SER A 250      35.990  44.720  22.020  1.00  0.00           H
ATOM   3730  CA  SER A 250      37.320  46.300  22.190  1.00  0.00           C
ATOM   3731  HA  SER A 250      37.070  47.310  21.910  1.00  0.00           H
ATOM   3732  CB  SER A 250      37.200  46.090  23.720  1.00  0.00           C
ATOM   3733  HB1 SER A 250      37.600  45.100  24.010  1.00  0.00           H
ATOM   3734  HB2 SER A 250      36.120  46.120  23.970  1.00  0.00           H
ATOM   3735  OG  SER A 250      37.920  47.040  24.510  1.00  0.00           O
ATOM   3736  HG1 SER A 250      38.870  46.930  24.390  1.00  0.00           H
ATOM   3737  C   SER A 250      38.810  46.340  21.820  1.00  0.00           C
ATOM   3738  O   SER A 250      39.650  45.570  22.220  1.00  0.00           O
ATOM   3739  N   VAL A 251      39.110  47.330  20.950  1.00  0.00           N
ATOM   3740  HN  VAL A 251      38.360  47.860  20.560  1.00  0.00           H
ATOM   3741  CA  VAL A 251      40.420  47.580  20.300  1.00  0.00           C
ATOM   3742  HA  VAL A 251      40.870  46.590  20.280  1.00  0.00           H
ATOM   3743  CB  VAL A 251      40.320  48.310  18.970  1.00  0.00           C
ATOM   3744  HB  VAL A 251      41.310  48.700  18.680  1.00  0.00           H
ATOM   3745  CG1 VAL A 251      39.990  47.360  17.790  1.00  0.00           C
ATOM   3746 1HG1 VAL A 251      39.150  46.670  18.020  1.00  0.00           H
ATOM   3747 2HG1 VAL A 251      40.910  46.810  17.510  1.00  0.00           H
ATOM   3748 3HG1 VAL A 251      39.750  47.910  16.860  1.00  0.00           H
ATOM   3749  CG2 VAL A 251      39.480  49.610  19.090  1.00  0.00           C
ATOM   3750 1HG2 VAL A 251      39.840  50.340  18.330  1.00  0.00           H
ATOM   3751 2HG2 VAL A 251      39.400  50.120  20.070  1.00  0.00           H
ATOM   3752 3HG2 VAL A 251      38.460  49.350  18.720  1.00  0.00           H
ATOM   3753  C   VAL A 251      41.450  48.270  21.130  1.00  0.00           C
ATOM   3754  O   VAL A 251      41.160  49.180  21.920  1.00  0.00           O
ATOM   3755  N   ASP A 252      42.810  47.930  21.020  1.00  0.00           N
ATOM   3756  HN  ASP A 252      43.540  48.490  21.390  1.00  0.00           H
ATOM   3757  CA  ASP A 252      43.390  46.820  20.400  1.00  0.00           C
ATOM   3758  HA  ASP A 252      42.940  46.880  19.420  1.00  0.00           H
ATOM   3759  CB  ASP A 252      44.930  46.890  20.310  1.00  0.00           C
ATOM   3760  HB1 ASP A 252      45.310  46.010  19.750  1.00  0.00           H
ATOM   3761  HB2 ASP A 252      45.420  46.820  21.310  1.00  0.00           H
ATOM   3762  CG  ASP A 252      45.290  48.190  19.650  1.00  0.00           C
ATOM   3763  OD1 ASP A 252      44.670  48.820  18.810  1.00  0.00           O
ATOM   3764  OD2 ASP A 252      46.560  48.450  19.730  1.00  0.00           O
ATOM   3765  C   ASP A 252      42.920  45.410  20.870  1.00  0.00           C
ATOM   3766  O   ASP A 252      42.550  45.240  22.040  1.00  0.00           O
ATOM   3767  N   MET A 253      42.780  44.450  19.920  1.00  0.00           N
ATOM   3768  HN  MET A 253      42.970  44.580  18.950  1.00  0.00           H
ATOM   3769  CA  MET A 253      42.250  43.130  20.270  1.00  0.00           C
ATOM   3770  HA  MET A 253      41.400  43.190  20.930  1.00  0.00           H
ATOM   3771  CB  MET A 253      41.720  42.220  19.100  1.00  0.00           C
ATOM   3772  HB1 MET A 253      41.400  41.250  19.530  1.00  0.00           H
ATOM   3773  HB2 MET A 253      42.580  42.030  18.420  1.00  0.00           H
ATOM   3774  CG  MET A 253      40.560  42.850  18.350  1.00  0.00           C
ATOM   3775  HG1 MET A 253      40.450  42.100  17.530  1.00  0.00           H
ATOM   3776  HG2 MET A 253      40.770  43.840  17.880  1.00  0.00           H
ATOM   3777  SD  MET A 253      39.000  42.820  19.300  1.00  0.00           S
ATOM   3778  CE  MET A 253      38.040  42.370  17.860  1.00  0.00           C
ATOM   3779  HE1 MET A 253      36.990  42.250  18.180  1.00  0.00           H
ATOM   3780  HE2 MET A 253      38.340  41.410  17.380  1.00  0.00           H
ATOM   3781  HE3 MET A 253      38.030  43.200  17.130  1.00  0.00           H
ATOM   3782  C   MET A 253      43.290  42.230  20.980  1.00  0.00           C
ATOM   3783  O   MET A 253      44.320  41.790  20.460  1.00  0.00           O
ATOM   3784  N   LEU A 254      42.970  41.730  22.250  1.00  0.00           N
ATOM   3785  HN  LEU A 254      42.210  42.180  22.720  1.00  0.00           H
ATOM   3786  CA  LEU A 254      43.840  40.900  23.010  1.00  0.00           C
ATOM   3787  HA  LEU A 254      44.820  41.330  23.060  1.00  0.00           H
ATOM   3788  CB  LEU A 254      43.110  40.480  24.370  1.00  0.00           C
ATOM   3789  HB1 LEU A 254      43.720  39.760  24.950  1.00  0.00           H
ATOM   3790  HB2 LEU A 254      42.190  39.920  24.100  1.00  0.00           H
ATOM   3791  CG  LEU A 254      42.790  41.570  25.400  1.00  0.00           C
ATOM   3792  HG  LEU A 254      42.300  42.360  24.790  1.00  0.00           H
ATOM   3793  CD1 LEU A 254      41.770  41.220  26.540  1.00  0.00           C
ATOM   3794 1HD1 LEU A 254      42.230  40.610  27.350  1.00  0.00           H
ATOM   3795 2HD1 LEU A 254      40.940  40.680  26.040  1.00  0.00           H
ATOM   3796 3HD1 LEU A 254      41.450  42.140  27.080  1.00  0.00           H
ATOM   3797  CD2 LEU A 254      44.170  42.130  25.880  1.00  0.00           C
ATOM   3798 1HD2 LEU A 254      44.080  43.090  26.440  1.00  0.00           H
ATOM   3799 2HD2 LEU A 254      44.930  42.320  25.100  1.00  0.00           H
ATOM   3800 3HD2 LEU A 254      44.550  41.430  26.660  1.00  0.00           H
ATOM   3801  C   LEU A 254      43.970  39.490  22.240  1.00  0.00           C
ATOM   3802  O   LEU A 254      45.060  38.850  22.300  1.00  0.00           O
ATOM   3803  N   ALA A 255      42.930  39.000  21.580  1.00  0.00           N
ATOM   3804  HN  ALA A 255      42.090  39.550  21.500  1.00  0.00           H
ATOM   3805  CA  ALA A 255      42.940  37.840  20.660  1.00  0.00           C
ATOM   3806  HA  ALA A 255      43.100  37.000  21.310  1.00  0.00           H
ATOM   3807  CB  ALA A 255      41.470  37.630  20.170  1.00  0.00           C
ATOM   3808  HB1 ALA A 255      41.250  36.600  19.830  1.00  0.00           H
ATOM   3809  HB2 ALA A 255      41.220  38.230  19.270  1.00  0.00           H
ATOM   3810  HB3 ALA A 255      40.760  37.860  20.990  1.00  0.00           H
ATOM   3811  C   ALA A 255      43.950  37.920  19.540  1.00  0.00           C
ATOM   3812  O   ALA A 255      44.570  36.890  19.170  1.00  0.00           O
ATOM   3813  N   VAL A 256      44.290  39.150  19.010  1.00  0.00           N
ATOM   3814  HN  VAL A 256      43.750  39.960  19.250  1.00  0.00           H
ATOM   3815  CA  VAL A 256      45.600  39.330  18.240  1.00  0.00           C
ATOM   3816  HA  VAL A 256      45.560  38.500  17.560  1.00  0.00           H
ATOM   3817  CB  VAL A 256      45.550  40.520  17.310  1.00  0.00           C
ATOM   3818  HB  VAL A 256      45.030  41.370  17.790  1.00  0.00           H
ATOM   3819  CG1 VAL A 256      46.980  41.000  17.010  1.00  0.00           C
ATOM   3820 1HG1 VAL A 256      47.330  41.470  17.950  1.00  0.00           H
ATOM   3821 2HG1 VAL A 256      46.940  41.840  16.290  1.00  0.00           H
ATOM   3822 3HG1 VAL A 256      47.660  40.180  16.680  1.00  0.00           H
ATOM   3823  CG2 VAL A 256      44.740  40.210  16.030  1.00  0.00           C
ATOM   3824 1HG2 VAL A 256      44.760  41.150  15.440  1.00  0.00           H
ATOM   3825 2HG2 VAL A 256      43.700  39.870  16.240  1.00  0.00           H
ATOM   3826 3HG2 VAL A 256      45.180  39.360  15.460  1.00  0.00           H
ATOM   3827  C   VAL A 256      46.870  39.180  19.140  1.00  0.00           C
ATOM   3828  O   VAL A 256      47.760  38.270  19.020  1.00  0.00           O
ATOM   3829  N   LYS A 257      46.940  40.010  20.170  1.00  0.00           N
ATOM   3830  HN  LYS A 257      46.270  40.740  20.270  1.00  0.00           H
ATOM   3831  CA  LYS A 257      48.140  40.020  21.020  1.00  0.00           C
ATOM   3832  HA  LYS A 257      48.950  40.370  20.400  1.00  0.00           H
ATOM   3833  CB  LYS A 257      47.880  41.190  22.130  1.00  0.00           C
ATOM   3834  HB1 LYS A 257      47.050  40.820  22.770  1.00  0.00           H
ATOM   3835  HB2 LYS A 257      47.470  42.060  21.570  1.00  0.00           H
ATOM   3836  CG  LYS A 257      49.050  41.420  23.140  1.00  0.00           C
ATOM   3837  HG1 LYS A 257      49.400  40.540  23.710  1.00  0.00           H
ATOM   3838  HG2 LYS A 257      48.760  42.180  23.890  1.00  0.00           H
ATOM   3839  CD  LYS A 257      50.250  41.980  22.310  1.00  0.00           C
ATOM   3840  HD1 LYS A 257      49.980  42.800  21.620  1.00  0.00           H
ATOM   3841  HD2 LYS A 257      50.670  41.210  21.620  1.00  0.00           H
ATOM   3842  CE  LYS A 257      51.390  42.650  23.140  1.00  0.00           C
ATOM   3843  HE1 LYS A 257      51.240  43.570  23.730  1.00  0.00           H
ATOM   3844  HE2 LYS A 257      52.280  42.850  22.500  1.00  0.00           H
ATOM   3845  NZ  LYS A 257      51.830  41.640  24.180  1.00  0.00           N
ATOM   3846  HZ1 LYS A 257      52.580  42.040  24.780  1.00  0.00           H
ATOM   3847  HZ2 LYS A 257      52.020  40.740  23.690  1.00  0.00           H
ATOM   3848  HZ3 LYS A 257      51.040  41.520  24.840  1.00  0.00           H
ATOM   3849  C   LYS A 257      48.580  38.710  21.790  1.00  0.00           C
ATOM   3850  O   LYS A 257      49.750  38.410  21.990  1.00  0.00           O
ATOM   3851  N   THR A 258      47.630  37.900  22.250  1.00  0.00           N
ATOM   3852  HN  THR A 258      46.710  38.290  22.270  1.00  0.00           H
ATOM   3853  CA  THR A 258      47.750  36.530  22.770  1.00  0.00           C
ATOM   3854  HA  THR A 258      48.540  36.420  23.500  1.00  0.00           H
ATOM   3855  CB  THR A 258      46.520  36.080  23.640  1.00  0.00           C
ATOM   3856  HB  THR A 258      46.570  35.000  23.870  1.00  0.00           H
ATOM   3857  OG1 THR A 258      45.320  36.260  22.920  1.00  0.00           O
ATOM   3858  HG1 THR A 258      45.370  37.130  22.520  1.00  0.00           H
ATOM   3859  CG2 THR A 258      46.470  36.890  24.900  1.00  0.00           C
ATOM   3860 1HG2 THR A 258      47.400  36.650  25.460  1.00  0.00           H
ATOM   3861 2HG2 THR A 258      45.620  36.510  25.520  1.00  0.00           H
ATOM   3862 3HG2 THR A 258      46.340  37.980  24.730  1.00  0.00           H
ATOM   3863  C   THR A 258      47.880  35.490  21.620  1.00  0.00           C
ATOM   3864  O   THR A 258      48.450  34.450  21.840  1.00  0.00           O
ATOM   3865  N   GLY A 259      47.390  35.800  20.390  1.00  0.00           N
ATOM   3866  HN  GLY A 259      47.100  36.730  20.190  1.00  0.00           H
ATOM   3867  CA  GLY A 259      47.200  34.810  19.350  1.00  0.00           C
ATOM   3868  HA1 GLY A 259      48.140  34.310  19.170  1.00  0.00           H
ATOM   3869  HA2 GLY A 259      46.670  35.270  18.530  1.00  0.00           H
ATOM   3870  C   GLY A 259      46.280  33.680  19.710  1.00  0.00           C
ATOM   3871  O   GLY A 259      46.600  32.520  19.410  1.00  0.00           O
ATOM   3872  N   VAL A 260      45.130  33.970  20.300  1.00  0.00           N
ATOM   3873  HN  VAL A 260      44.870  34.930  20.400  1.00  0.00           H
ATOM   3874  CA  VAL A 260      44.230  32.920  20.810  1.00  0.00           C
ATOM   3875  HA  VAL A 260      44.440  31.930  20.430  1.00  0.00           H
ATOM   3876  CB  VAL A 260      44.290  32.760  22.310  1.00  0.00           C
ATOM   3877  HB  VAL A 260      44.300  33.750  22.820  1.00  0.00           H
ATOM   3878  CG1 VAL A 260      43.050  32.130  23.030  1.00  0.00           C
ATOM   3879 1HG1 VAL A 260      43.130  32.200  24.140  1.00  0.00           H
ATOM   3880 2HG1 VAL A 260      42.980  31.090  22.650  1.00  0.00           H
ATOM   3881 3HG1 VAL A 260      42.100  32.620  22.750  1.00  0.00           H
ATOM   3882  CG2 VAL A 260      45.600  32.210  22.720  1.00  0.00           C
ATOM   3883 1HG2 VAL A 260      45.870  31.130  22.590  1.00  0.00           H
ATOM   3884 2HG2 VAL A 260      45.740  32.460  23.790  1.00  0.00           H
ATOM   3885 3HG2 VAL A 260      46.420  32.720  22.170  1.00  0.00           H
ATOM   3886  C   VAL A 260      42.840  33.260  20.340  1.00  0.00           C
ATOM   3887  O   VAL A 260      42.390  34.410  20.520  1.00  0.00           O
ATOM   3888  N   ALA A 261      42.040  32.270  19.780  1.00  0.00           N
ATOM   3889  HN  ALA A 261      42.490  31.410  19.580  1.00  0.00           H
ATOM   3890  CA  ALA A 261      40.670  32.430  19.370  1.00  0.00           C
ATOM   3891  HA  ALA A 261      40.590  33.290  18.730  1.00  0.00           H
ATOM   3892  CB  ALA A 261      40.120  31.250  18.520  1.00  0.00           C
ATOM   3893  HB1 ALA A 261      40.060  30.290  19.060  1.00  0.00           H
ATOM   3894  HB2 ALA A 261      40.770  30.980  17.660  1.00  0.00           H
ATOM   3895  HB3 ALA A 261      39.160  31.600  18.080  1.00  0.00           H
ATOM   3896  C   ALA A 261      39.730  32.650  20.510  1.00  0.00           C
ATOM   3897  O   ALA A 261      39.900  32.030  21.560  1.00  0.00           O
ATOM   3898  N   ILE A 262      38.500  33.310  20.290  1.00  0.00           N
ATOM   3899  HN  ILE A 262      38.190  33.790  19.470  1.00  0.00           H
ATOM   3900  CA  ILE A 262      37.470  33.230  21.290  1.00  0.00           C
ATOM   3901  HA  ILE A 262      37.850  33.430  22.280  1.00  0.00           H
ATOM   3902  CB  ILE A 262      36.390  34.190  20.930  1.00  0.00           C
ATOM   3903  HB  ILE A 262      35.690  34.130  21.800  1.00  0.00           H
ATOM   3904  CG2 ILE A 262      36.960  35.580  20.930  1.00  0.00           C
ATOM   3905 1HG2 ILE A 262      37.330  36.010  21.890  1.00  0.00           H
ATOM   3906 2HG2 ILE A 262      36.190  36.370  20.790  1.00  0.00           H
ATOM   3907 3HG2 ILE A 262      37.770  35.650  20.170  1.00  0.00           H
ATOM   3908  CG1 ILE A 262      35.740  34.040  19.520  1.00  0.00           C
ATOM   3909 1HG1 ILE A 262      36.280  33.430  18.770  1.00  0.00           H
ATOM   3910 2HG1 ILE A 262      35.660  35.080  19.120  1.00  0.00           H
ATOM   3911  CD  ILE A 262      34.320  33.520  19.720  1.00  0.00           C
ATOM   3912  HD1 ILE A 262      34.210  32.750  20.510  1.00  0.00           H
ATOM   3913  HD2 ILE A 262      33.960  32.950  18.840  1.00  0.00           H
ATOM   3914  HD3 ILE A 262      33.550  34.290  19.940  1.00  0.00           H
ATOM   3915  C   ILE A 262      36.860  31.800  21.450  1.00  0.00           C
ATOM   3916  O   ILE A 262      36.670  31.300  22.590  1.00  0.00           O
ATOM   3917  N   GLU A 263      36.850  31.000  20.310  1.00  0.00           N
ATOM   3918  HN  GLU A 263      37.100  31.340  19.410  1.00  0.00           H
ATOM   3919  CA  GLU A 263      36.380  29.590  20.400  1.00  0.00           C
ATOM   3920  HA  GLU A 263      35.330  29.580  20.640  1.00  0.00           H
ATOM   3921  CB  GLU A 263      36.560  28.930  18.920  1.00  0.00           C
ATOM   3922  HB1 GLU A 263      36.260  27.860  18.960  1.00  0.00           H
ATOM   3923  HB2 GLU A 263      37.610  28.890  18.550  1.00  0.00           H
ATOM   3924  CG  GLU A 263      35.640  29.480  17.760  1.00  0.00           C
ATOM   3925  HG1 GLU A 263      35.350  30.560  17.740  1.00  0.00           H
ATOM   3926  HG2 GLU A 263      34.700  28.900  17.820  1.00  0.00           H
ATOM   3927  CD  GLU A 263      36.280  29.210  16.390  1.00  0.00           C
ATOM   3928  OE1 GLU A 263      36.330  28.090  15.890  1.00  0.00           O
ATOM   3929  OE2 GLU A 263      36.800  30.180  15.760  1.00  0.00           O
ATOM   3930  C   GLU A 263      37.240  28.790  21.350  1.00  0.00           C
ATOM   3931  O   GLU A 263      36.720  27.880  22.030  1.00  0.00           O
ATOM   3932  N   GLN A 264      38.560  28.970  21.380  1.00  0.00           N
ATOM   3933  HN  GLN A 264      38.910  29.740  20.860  1.00  0.00           H
ATOM   3934  CA  GLN A 264      39.540  28.420  22.240  1.00  0.00           C
ATOM   3935  HA  GLN A 264      39.470  27.340  22.210  1.00  0.00           H
ATOM   3936  CB  GLN A 264      41.050  28.790  21.930  1.00  0.00           C
ATOM   3937  HB1 GLN A 264      41.760  28.490  22.740  1.00  0.00           H
ATOM   3938  HB2 GLN A 264      41.030  29.880  21.700  1.00  0.00           H
ATOM   3939  CG  GLN A 264      41.580  28.060  20.640  1.00  0.00           C
ATOM   3940  HG1 GLN A 264      40.900  28.260  19.790  1.00  0.00           H
ATOM   3941  HG2 GLN A 264      41.630  26.950  20.660  1.00  0.00           H
ATOM   3942  CD  GLN A 264      42.930  28.600  20.130  1.00  0.00           C
ATOM   3943  OE1 GLN A 264      43.030  29.480  19.230  1.00  0.00           O
ATOM   3944  NE2 GLN A 264      44.030  28.100  20.710  1.00  0.00           N
ATOM   3945 1HE2 GLN A 264      43.980  27.450  21.460  1.00  0.00           H
ATOM   3946 2HE2 GLN A 264      44.910  28.510  20.460  1.00  0.00           H
ATOM   3947  C   GLN A 264      39.290  28.660  23.690  1.00  0.00           C
ATOM   3948  O   GLN A 264      39.150  27.720  24.510  1.00  0.00           O
ATOM   3949  N   LEU A 265      39.000  29.950  24.020  1.00  0.00           N
ATOM   3950  HN  LEU A 265      39.000  30.790  23.490  1.00  0.00           H
ATOM   3951  CA  LEU A 265      38.720  30.280  25.420  1.00  0.00           C
ATOM   3952  HA  LEU A 265      39.290  29.550  25.970  1.00  0.00           H
ATOM   3953  CB  LEU A 265      39.150  31.620  25.960  1.00  0.00           C
ATOM   3954  HB1 LEU A 265      38.940  31.680  27.050  1.00  0.00           H
ATOM   3955  HB2 LEU A 265      38.660  32.510  25.510  1.00  0.00           H
ATOM   3956  CG  LEU A 265      40.660  31.930  25.740  1.00  0.00           C
ATOM   3957  HG  LEU A 265      40.860  31.810  24.660  1.00  0.00           H
ATOM   3958  CD1 LEU A 265      40.960  33.340  26.330  1.00  0.00           C
ATOM   3959 1HD1 LEU A 265      42.020  33.650  26.340  1.00  0.00           H
ATOM   3960 2HD1 LEU A 265      40.380  33.400  27.270  1.00  0.00           H
ATOM   3961 3HD1 LEU A 265      40.470  34.030  25.610  1.00  0.00           H
ATOM   3962  CD2 LEU A 265      41.510  30.860  26.530  1.00  0.00           C
ATOM   3963 1HD2 LEU A 265      42.530  31.300  26.510  1.00  0.00           H
ATOM   3964 2HD2 LEU A 265      41.330  29.860  26.090  1.00  0.00           H
ATOM   3965 3HD2 LEU A 265      41.100  30.820  27.570  1.00  0.00           H
ATOM   3966  C   LEU A 265      37.240  29.920  25.800  1.00  0.00           C
ATOM   3967  O   LEU A 265      37.040  29.640  26.990  1.00  0.00           O
ATOM   3968  N   LEU A 266      36.230  29.840  24.910  1.00  0.00           N
ATOM   3969  HN  LEU A 266      36.390  30.050  23.950  1.00  0.00           H
ATOM   3970  CA  LEU A 266      34.900  29.370  25.250  1.00  0.00           C
ATOM   3971  HA  LEU A 266      34.590  29.860  26.170  1.00  0.00           H
ATOM   3972  CB  LEU A 266      33.800  29.650  24.220  1.00  0.00           C
ATOM   3973  HB1 LEU A 266      32.810  29.390  24.650  1.00  0.00           H
ATOM   3974  HB2 LEU A 266      33.880  29.130  23.240  1.00  0.00           H
ATOM   3975  CG  LEU A 266      33.530  31.220  23.960  1.00  0.00           C
ATOM   3976  HG  LEU A 266      34.510  31.730  23.830  1.00  0.00           H
ATOM   3977  CD1 LEU A 266      32.580  31.420  22.710  1.00  0.00           C
ATOM   3978 1HD1 LEU A 266      32.230  32.470  22.630  1.00  0.00           H
ATOM   3979 2HD1 LEU A 266      31.710  30.730  22.840  1.00  0.00           H
ATOM   3980 3HD1 LEU A 266      33.200  31.010  21.890  1.00  0.00           H
ATOM   3981  CD2 LEU A 266      32.860  31.880  25.210  1.00  0.00           C
ATOM   3982 1HD2 LEU A 266      32.640  32.900  24.860  1.00  0.00           H
ATOM   3983 2HD2 LEU A 266      33.590  32.010  26.040  1.00  0.00           H
ATOM   3984 3HD2 LEU A 266      31.970  31.410  25.680  1.00  0.00           H
ATOM   3985  C   LEU A 266      34.870  27.890  25.670  1.00  0.00           C
ATOM   3986  O   LEU A 266      34.330  27.490  26.670  1.00  0.00           O
ATOM   3987  N   TYR A 267      35.700  27.110  24.950  1.00  0.00           N
ATOM   3988  HN  TYR A 267      36.140  27.520  24.160  1.00  0.00           H
ATOM   3989  CA  TYR A 267      36.120  25.740  25.350  1.00  0.00           C
ATOM   3990  HA  TYR A 267      35.210  25.180  25.480  1.00  0.00           H
ATOM   3991  CB  TYR A 267      36.910  25.110  24.210  1.00  0.00           C
ATOM   3992  HB1 TYR A 267      37.750  25.830  24.100  1.00  0.00           H
ATOM   3993  HB2 TYR A 267      36.350  25.140  23.250  1.00  0.00           H
ATOM   3994  CG  TYR A 267      37.540  23.780  24.520  1.00  0.00           C
ATOM   3995  CD1 TYR A 267      36.950  22.550  24.110  1.00  0.00           C
ATOM   3996  HD1 TYR A 267      35.990  22.580  23.610  1.00  0.00           H
ATOM   3997  CE1 TYR A 267      37.600  21.360  24.410  1.00  0.00           C
ATOM   3998  HE1 TYR A 267      37.130  20.410  24.200  1.00  0.00           H
ATOM   3999  CZ  TYR A 267      38.760  21.370  25.160  1.00  0.00           C
ATOM   4000  OH  TYR A 267      39.330  20.190  25.600  1.00  0.00           O
ATOM   4001  HH  TYR A 267      38.640  19.510  25.640  1.00  0.00           H
ATOM   4002  CD2 TYR A 267      38.780  23.770  25.190  1.00  0.00           C
ATOM   4003  HD2 TYR A 267      39.210  24.700  25.520  1.00  0.00           H
ATOM   4004  CE2 TYR A 267      39.420  22.560  25.540  1.00  0.00           C
ATOM   4005  HE2 TYR A 267      40.350  22.460  26.080  1.00  0.00           H
ATOM   4006  C   TYR A 267      36.910  25.790  26.740  1.00  0.00           C
ATOM   4007  O   TYR A 267      36.790  24.970  27.630  1.00  0.00           O
ATOM   4008  N   ALA A 268      37.790  26.780  27.020  1.00  0.00           N
ATOM   4009  HN  ALA A 268      37.980  27.570  26.450  1.00  0.00           H
ATOM   4010  CA  ALA A 268      38.460  26.920  28.280  1.00  0.00           C
ATOM   4011  HA  ALA A 268      39.100  26.070  28.440  1.00  0.00           H
ATOM   4012  CB  ALA A 268      39.410  28.060  28.290  1.00  0.00           C
ATOM   4013  HB1 ALA A 268      40.060  27.910  29.180  1.00  0.00           H
ATOM   4014  HB2 ALA A 268      38.910  29.040  28.410  1.00  0.00           H
ATOM   4015  HB3 ALA A 268      40.000  28.020  27.360  1.00  0.00           H
ATOM   4016  C   ALA A 268      37.590  27.120  29.500  1.00  0.00           C
ATOM   4017  O   ALA A 268      37.830  26.540  30.580  1.00  0.00           O
ATOM   4018  N   ILE A 269      36.490  27.870  29.230  1.00  0.00           N
ATOM   4019  HN  ILE A 269      36.340  28.200  28.310  1.00  0.00           H
ATOM   4020  CA  ILE A 269      35.440  28.150  30.150  1.00  0.00           C
ATOM   4021  HA  ILE A 269      35.890  28.640  31.000  1.00  0.00           H
ATOM   4022  CB  ILE A 269      34.290  29.080  29.710  1.00  0.00           C
ATOM   4023  HB  ILE A 269      33.830  28.640  28.800  1.00  0.00           H
ATOM   4024  CG2 ILE A 269      33.210  29.090  30.750  1.00  0.00           C
ATOM   4025 1HG2 ILE A 269      32.560  28.200  30.830  1.00  0.00           H
ATOM   4026 2HG2 ILE A 269      32.400  29.850  30.630  1.00  0.00           H
ATOM   4027 3HG2 ILE A 269      33.630  29.210  31.770  1.00  0.00           H
ATOM   4028  CG1 ILE A 269      34.860  30.430  29.430  1.00  0.00           C
ATOM   4029 1HG1 ILE A 269      35.470  30.470  28.500  1.00  0.00           H
ATOM   4030 2HG1 ILE A 269      35.620  30.750  30.180  1.00  0.00           H
ATOM   4031  CD  ILE A 269      33.880  31.630  29.390  1.00  0.00           C
ATOM   4032  HD1 ILE A 269      34.350  32.630  29.300  1.00  0.00           H
ATOM   4033  HD2 ILE A 269      33.420  31.590  30.400  1.00  0.00           H
ATOM   4034  HD3 ILE A 269      33.120  31.480  28.580  1.00  0.00           H
ATOM   4035  C   ILE A 269      34.800  26.870  30.560  1.00  0.00           C
ATOM   4036  O   ILE A 269      34.570  26.630  31.710  1.00  0.00           O
ATOM   4037  N   GLN A 270      34.480  25.980  29.530  1.00  0.00           N
ATOM   4038  HN  GLN A 270      34.600  26.390  28.640  1.00  0.00           H
ATOM   4039  CA  GLN A 270      33.810  24.670  29.700  1.00  0.00           C
ATOM   4040  HA  GLN A 270      32.850  24.830  30.170  1.00  0.00           H
ATOM   4041  CB  GLN A 270      33.320  24.070  28.420  1.00  0.00           C
ATOM   4042  HB1 GLN A 270      33.150  22.980  28.500  1.00  0.00           H
ATOM   4043  HB2 GLN A 270      34.130  24.180  27.680  1.00  0.00           H
ATOM   4044  CG  GLN A 270      32.130  24.800  27.680  1.00  0.00           C
ATOM   4045  HG1 GLN A 270      32.160  25.910  27.740  1.00  0.00           H
ATOM   4046  HG2 GLN A 270      31.230  24.490  28.250  1.00  0.00           H
ATOM   4047  CD  GLN A 270      31.900  24.470  26.230  1.00  0.00           C
ATOM   4048  OE1 GLN A 270      32.830  24.460  25.470  1.00  0.00           O
ATOM   4049  NE2 GLN A 270      30.690  24.020  25.790  1.00  0.00           N
ATOM   4050 1HE2 GLN A 270      30.570  23.540  24.920  1.00  0.00           H
ATOM   4051 2HE2 GLN A 270      29.930  24.030  26.450  1.00  0.00           H
ATOM   4052  C   GLN A 270      34.620  23.710  30.500  1.00  0.00           C
ATOM   4053  O   GLN A 270      34.280  23.070  31.510  1.00  0.00           O
ATOM   4054  N   GLN A 271      35.870  23.510  30.060  1.00  0.00           N
ATOM   4055  HN  GLN A 271      36.150  24.030  29.250  1.00  0.00           H
ATOM   4056  CA  GLN A 271      36.850  22.650  30.750  1.00  0.00           C
ATOM   4057  HA  GLN A 271      36.510  21.630  30.740  1.00  0.00           H
ATOM   4058  CB  GLN A 271      38.270  22.760  30.030  1.00  0.00           C
ATOM   4059  HB1 GLN A 271      38.910  22.220  30.760  1.00  0.00           H
ATOM   4060  HB2 GLN A 271      38.560  23.830  29.940  1.00  0.00           H
ATOM   4061  CG  GLN A 271      38.440  21.950  28.690  1.00  0.00           C
ATOM   4062  HG1 GLN A 271      39.500  21.760  28.430  1.00  0.00           H
ATOM   4063  HG2 GLN A 271      37.970  22.570  27.890  1.00  0.00           H
ATOM   4064  CD  GLN A 271      37.690  20.660  28.690  1.00  0.00           C
ATOM   4065  OE1 GLN A 271      36.450  20.540  28.480  1.00  0.00           O
ATOM   4066  NE2 GLN A 271      38.400  19.520  29.060  1.00  0.00           N
ATOM   4067 1HE2 GLN A 271      39.340  19.540  29.410  1.00  0.00           H
ATOM   4068 2HE2 GLN A 271      37.980  18.610  29.100  1.00  0.00           H
ATOM   4069  C   GLN A 271      37.160  23.090  32.180  1.00  0.00           C
ATOM   4070  O   GLN A 271      37.160  22.280  33.160  1.00  0.00           O
ATOM   4071  N   LEU A 272      37.340  24.400  32.370  1.00  0.00           N
ATOM   4072  HN  LEU A 272      37.330  25.070  31.630  1.00  0.00           H
ATOM   4073  CA  LEU A 272      37.660  25.000  33.730  1.00  0.00           C
ATOM   4074  HA  LEU A 272      38.290  24.300  34.260  1.00  0.00           H
ATOM   4075  CB  LEU A 272      38.500  26.300  33.740  1.00  0.00           C
ATOM   4076  HB1 LEU A 272      38.630  26.760  34.740  1.00  0.00           H
ATOM   4077  HB2 LEU A 272      37.890  27.050  33.190  1.00  0.00           H
ATOM   4078  CG  LEU A 272      39.820  26.140  33.030  1.00  0.00           C
ATOM   4079  HG  LEU A 272      39.630  25.680  32.040  1.00  0.00           H
ATOM   4080  CD1 LEU A 272      40.390  27.540  32.860  1.00  0.00           C
ATOM   4081 1HD1 LEU A 272      40.500  28.070  33.830  1.00  0.00           H
ATOM   4082 2HD1 LEU A 272      39.910  28.250  32.160  1.00  0.00           H
ATOM   4083 3HD1 LEU A 272      41.450  27.510  32.530  1.00  0.00           H
ATOM   4084  CD2 LEU A 272      40.700  25.300  33.870  1.00  0.00           C
ATOM   4085 1HD2 LEU A 272      40.690  25.720  34.900  1.00  0.00           H
ATOM   4086 2HD2 LEU A 272      41.740  25.340  33.480  1.00  0.00           H
ATOM   4087 3HD2 LEU A 272      40.410  24.230  33.820  1.00  0.00           H
ATOM   4088  C   LEU A 272      36.390  25.170  34.650  1.00  0.00           C
ATOM   4089  O   LEU A 272      36.520  25.320  35.860  1.00  0.00           O
ATOM   4090  N   TYR A 273      35.160  25.120  34.110  1.00  0.00           N
ATOM   4091  HN  TYR A 273      35.130  24.910  33.130  1.00  0.00           H
ATOM   4092  CA  TYR A 273      33.960  24.950  34.990  1.00  0.00           C
ATOM   4093  HA  TYR A 273      34.070  25.780  35.660  1.00  0.00           H
ATOM   4094  CB  TYR A 273      32.760  25.110  34.190  1.00  0.00           C
ATOM   4095  HB1 TYR A 273      32.650  24.240  33.510  1.00  0.00           H
ATOM   4096  HB2 TYR A 273      32.700  26.010  33.540  1.00  0.00           H
ATOM   4097  CG  TYR A 273      31.560  25.170  35.140  1.00  0.00           C
ATOM   4098  CD1 TYR A 273      31.470  26.340  35.940  1.00  0.00           C
ATOM   4099  HD1 TYR A 273      32.270  27.050  35.830  1.00  0.00           H
ATOM   4100  CE1 TYR A 273      30.330  26.540  36.680  1.00  0.00           C
ATOM   4101  HE1 TYR A 273      30.140  27.370  37.340  1.00  0.00           H
ATOM   4102  CZ  TYR A 273      29.320  25.570  36.610  1.00  0.00           C
ATOM   4103  OH  TYR A 273      28.140  25.850  37.310  1.00  0.00           O
ATOM   4104  HH  TYR A 273      27.640  25.030  37.260  1.00  0.00           H
ATOM   4105  CD2 TYR A 273      30.510  24.260  35.000  1.00  0.00           C
ATOM   4106  HD2 TYR A 273      30.520  23.470  34.280  1.00  0.00           H
ATOM   4107  CE2 TYR A 273      29.350  24.480  35.760  1.00  0.00           C
ATOM   4108  HE2 TYR A 273      28.510  23.800  35.720  1.00  0.00           H
ATOM   4109  C   TYR A 273      33.900  23.540  35.770  1.00  0.00           C
ATOM   4110  O   TYR A 273      33.590  23.470  36.910  1.00  0.00           O
ATOM   4111  N   THR A 274      34.170  22.440  35.090  1.00  0.00           N
ATOM   4112  HN  THR A 274      34.280  22.500  34.100  1.00  0.00           H
ATOM   4113  CA  THR A 274      34.140  21.120  35.740  1.00  0.00           C
ATOM   4114  HA  THR A 274      33.360  20.950  36.470  1.00  0.00           H
ATOM   4115  CB  THR A 274      34.010  20.040  34.720  1.00  0.00           C
ATOM   4116  HB  THR A 274      34.540  19.110  35.050  1.00  0.00           H
ATOM   4117  OG1 THR A 274      34.510  20.360  33.370  1.00  0.00           O
ATOM   4118  HG1 THR A 274      35.400  20.020  33.290  1.00  0.00           H
ATOM   4119  CG2 THR A 274      32.460  19.780  34.630  1.00  0.00           C
ATOM   4120 1HG2 THR A 274      32.060  19.690  35.660  1.00  0.00           H
ATOM   4121 2HG2 THR A 274      32.160  18.950  33.950  1.00  0.00           H
ATOM   4122 3HG2 THR A 274      32.040  20.710  34.170  1.00  0.00           H
ATOM   4123  C   THR A 274      35.490  20.890  36.390  1.00  0.00           C
ATOM   4124  O   THR A 274      35.580  20.090  37.340  1.00  0.00           O
ATOM   4125  N   GLY A 275      36.560  21.450  35.900  1.00  0.00           N
ATOM   4126  HN  GLY A 275      36.540  21.830  34.980  1.00  0.00           H
ATOM   4127  CA  GLY A 275      37.870  21.400  36.510  1.00  0.00           C
ATOM   4128  HA1 GLY A 275      38.620  21.740  35.820  1.00  0.00           H
ATOM   4129  HA2 GLY A 275      38.000  20.370  36.780  1.00  0.00           H
ATOM   4130  C   GLY A 275      37.980  22.190  37.810  1.00  0.00           C
ATOM   4131  O   GLY A 275      36.940  22.660  38.380  1.00  0.00           O
ATOM   4132  N   PHE A 276      39.150  22.330  38.450  1.00  0.00           N
ATOM   4133  HN  PHE A 276      39.080  22.700  39.370  1.00  0.00           H
ATOM   4134  CA  PHE A 276      40.470  22.130  37.870  1.00  0.00           C
ATOM   4135  HA  PHE A 276      40.540  21.170  37.370  1.00  0.00           H
ATOM   4136  CB  PHE A 276      40.780  23.200  36.770  1.00  0.00           C
ATOM   4137  HB1 PHE A 276      40.090  22.920  35.950  1.00  0.00           H
ATOM   4138  HB2 PHE A 276      41.820  23.220  36.370  1.00  0.00           H
ATOM   4139  CG  PHE A 276      40.470  24.590  37.300  1.00  0.00           C
ATOM   4140  CD1 PHE A 276      41.450  25.270  38.020  1.00  0.00           C
ATOM   4141  HD1 PHE A 276      42.360  24.800  38.350  1.00  0.00           H
ATOM   4142  CE1 PHE A 276      41.290  26.670  38.360  1.00  0.00           C
ATOM   4143  HE1 PHE A 276      42.120  27.250  38.720  1.00  0.00           H
ATOM   4144  CZ  PHE A 276      40.140  27.330  37.980  1.00  0.00           C
ATOM   4145  HZ  PHE A 276      39.980  28.340  38.310  1.00  0.00           H
ATOM   4146  CD2 PHE A 276      39.280  25.260  36.940  1.00  0.00           C
ATOM   4147  HD2 PHE A 276      38.600  24.660  36.350  1.00  0.00           H
ATOM   4148  CE2 PHE A 276      39.090  26.630  37.320  1.00  0.00           C
ATOM   4149  HE2 PHE A 276      38.170  27.140  37.100  1.00  0.00           H
ATOM   4150  C   PHE A 276      41.580  22.050  38.910  1.00  0.00           C
ATOM   4151  O   PHE A 276      42.770  22.210  38.500  1.00  0.00           O
ATOM   4152  N   GLN A 277      41.230  22.070  40.200  1.00  0.00           N
ATOM   4153  HN  GLN A 277      40.270  22.020  40.470  1.00  0.00           H
ATOM   4154  CA  GLN A 277      42.110  22.590  41.190  1.00  0.00           C
ATOM   4155  HA  GLN A 277      42.800  23.260  40.700  1.00  0.00           H
ATOM   4156  CB  GLN A 277      41.330  23.370  42.240  1.00  0.00           C
ATOM   4157  HB1 GLN A 277      42.090  23.710  42.980  1.00  0.00           H
ATOM   4158  HB2 GLN A 277      40.690  22.690  42.840  1.00  0.00           H
ATOM   4159  CG  GLN A 277      40.560  24.590  41.730  1.00  0.00           C
ATOM   4160  HG1 GLN A 277      41.200  25.180  41.040  1.00  0.00           H
ATOM   4161  HG2 GLN A 277      40.320  25.220  42.610  1.00  0.00           H
ATOM   4162  CD  GLN A 277      39.190  24.250  41.100  1.00  0.00           C
ATOM   4163  OE1 GLN A 277      38.670  23.120  41.010  1.00  0.00           O
ATOM   4164  NE2 GLN A 277      38.490  25.330  40.660  1.00  0.00           N
ATOM   4165 1HE2 GLN A 277      37.580  25.260  40.260  1.00  0.00           H
ATOM   4166 2HE2 GLN A 277      38.950  26.210  40.570  1.00  0.00           H
ATOM   4167  C   GLN A 277      42.990  21.530  41.840  1.00  0.00           C
ATOM   4168  O   GLN A 277      42.460  20.650  42.540  1.00  0.00           O
ATOM   4169  N   GLY A 278      44.280  21.500  41.660  1.00  0.00           N
ATOM   4170  HN  GLY A 278      44.750  20.830  42.220  1.00  0.00           H
ATOM   4171  CA  GLY A 278      45.180  22.270  40.810  1.00  0.00           C
ATOM   4172  HA1 GLY A 278      45.000  22.320  39.750  1.00  0.00           H
ATOM   4173  HA2 GLY A 278      46.140  21.820  41.010  1.00  0.00           H
ATOM   4174  C   GLY A 278      45.430  23.680  41.220  1.00  0.00           C
ATOM   4175  O   GLY A 278      44.860  24.180  42.220  1.00  0.00           O
ATOM   4176  N   LYS A 279      46.210  24.410  40.420  1.00  0.00           N
ATOM   4177  HN  LYS A 279      46.650  24.110  39.580  1.00  0.00           H
ATOM   4178  CA  LYS A 279      46.690  25.690  40.710  1.00  0.00           C
ATOM   4179  HA  LYS A 279      46.810  25.680  41.780  1.00  0.00           H
ATOM   4180  CB  LYS A 279      48.070  25.750  40.020  1.00  0.00           C
ATOM   4181  HB1 LYS A 279      48.580  24.780  40.200  1.00  0.00           H
ATOM   4182  HB2 LYS A 279      48.570  26.640  40.450  1.00  0.00           H
ATOM   4183  CG  LYS A 279      48.040  25.950  38.520  1.00  0.00           C
ATOM   4184  HG1 LYS A 279      47.910  27.030  38.300  1.00  0.00           H
ATOM   4185  HG2 LYS A 279      47.260  25.340  38.030  1.00  0.00           H
ATOM   4186  CD  LYS A 279      49.250  25.530  37.780  1.00  0.00           C
ATOM   4187  HD1 LYS A 279      49.050  25.610  36.690  1.00  0.00           H
ATOM   4188  HD2 LYS A 279      49.520  24.470  37.990  1.00  0.00           H
ATOM   4189  CE  LYS A 279      50.490  26.380  37.980  1.00  0.00           C
ATOM   4190  HE1 LYS A 279      50.530  26.610  39.070  1.00  0.00           H
ATOM   4191  HE2 LYS A 279      50.450  27.300  37.350  1.00  0.00           H
ATOM   4192  NZ  LYS A 279      51.600  25.540  37.680  1.00  0.00           N
ATOM   4193  HZ1 LYS A 279      51.460  24.730  37.050  1.00  0.00           H
ATOM   4194  HZ2 LYS A 279      52.080  25.390  38.580  1.00  0.00           H
ATOM   4195  HZ3 LYS A 279      52.330  26.040  37.140  1.00  0.00           H
ATOM   4196  C   LYS A 279      45.920  26.950  40.400  1.00  0.00           C
ATOM   4197  O   LYS A 279      44.890  26.880  39.750  1.00  0.00           O
ATOM   4198  N   GLN A 280      46.410  28.050  40.890  1.00  0.00           N
ATOM   4199  HN  GLN A 280      47.260  28.030  41.400  1.00  0.00           H
ATOM   4200  CA  GLN A 280      45.780  29.360  40.810  1.00  0.00           C
ATOM   4201  HA  GLN A 280      44.760  29.130  41.080  1.00  0.00           H
ATOM   4202  CB  GLN A 280      46.240  30.270  41.910  1.00  0.00           C
ATOM   4203  HB1 GLN A 280      46.120  31.350  41.690  1.00  0.00           H
ATOM   4204  HB2 GLN A 280      47.350  30.210  41.990  1.00  0.00           H
ATOM   4205  CG  GLN A 280      45.570  29.990  43.310  1.00  0.00           C
ATOM   4206  HG1 GLN A 280      45.890  29.000  43.680  1.00  0.00           H
ATOM   4207  HG2 GLN A 280      44.500  30.180  43.050  1.00  0.00           H
ATOM   4208  CD  GLN A 280      45.990  30.990  44.380  1.00  0.00           C
ATOM   4209  OE1 GLN A 280      46.790  31.880  44.260  1.00  0.00           O
ATOM   4210  NE2 GLN A 280      45.490  30.820  45.640  1.00  0.00           N
ATOM   4211 1HE2 GLN A 280      45.730  31.350  46.450  1.00  0.00           H
ATOM   4212 2HE2 GLN A 280      44.990  30.000  45.910  1.00  0.00           H
ATOM   4213  C   GLN A 280      45.740  30.070  39.410  1.00  0.00           C
ATOM   4214  O   GLN A 280      46.590  29.820  38.540  1.00  0.00           O
ATOM   4215  N   ILE A 281      44.680  30.880  39.100  1.00  0.00           N
ATOM   4216  HN  ILE A 281      44.080  31.010  39.890  1.00  0.00           H
ATOM   4217  CA  ILE A 281      44.570  31.860  37.950  1.00  0.00           C
ATOM   4218  HA  ILE A 281      45.470  31.830  37.360  1.00  0.00           H
ATOM   4219  CB  ILE A 281      43.390  31.290  36.990  1.00  0.00           C
ATOM   4220  HB  ILE A 281      42.430  31.450  37.530  1.00  0.00           H
ATOM   4221  CG2 ILE A 281      43.310  32.130  35.710  1.00  0.00           C
ATOM   4222 1HG2 ILE A 281      42.370  32.010  35.130  1.00  0.00           H
ATOM   4223 2HG2 ILE A 281      44.230  32.040  35.100  1.00  0.00           H
ATOM   4224 3HG2 ILE A 281      43.310  33.200  36.010  1.00  0.00           H
ATOM   4225  CG1 ILE A 281      43.610  29.800  36.760  1.00  0.00           C
ATOM   4226 1HG1 ILE A 281      43.740  29.130  37.640  1.00  0.00           H
ATOM   4227 2HG1 ILE A 281      44.620  29.650  36.310  1.00  0.00           H
ATOM   4228  CD  ILE A 281      42.640  29.130  35.850  1.00  0.00           C
ATOM   4229  HD1 ILE A 281      42.770  29.510  34.820  1.00  0.00           H
ATOM   4230  HD2 ILE A 281      41.600  29.350  36.180  1.00  0.00           H
ATOM   4231  HD3 ILE A 281      42.720  28.030  35.710  1.00  0.00           H
ATOM   4232  C   ILE A 281      44.410  33.210  38.460  1.00  0.00           C
ATOM   4233  O   ILE A 281      43.440  33.390  39.230  1.00  0.00           O
ATOM   4234  N   LEU A 282      45.320  34.140  38.140  1.00  0.00           N
ATOM   4235  HN  LEU A 282      46.110  33.970  37.560  1.00  0.00           H
ATOM   4236  CA  LEU A 282      45.290  35.520  38.580  1.00  0.00           C
ATOM   4237  HA  LEU A 282      46.300  35.900  38.550  1.00  0.00           H
ATOM   4238  CB  LEU A 282      44.430  36.420  37.660  1.00  0.00           C
ATOM   4239  HB1 LEU A 282      44.130  37.390  38.110  1.00  0.00           H
ATOM   4240  HB2 LEU A 282      43.500  35.830  37.560  1.00  0.00           H
ATOM   4241  CG  LEU A 282      45.090  36.730  36.360  1.00  0.00           C
ATOM   4242  HG  LEU A 282      45.390  35.780  35.890  1.00  0.00           H
ATOM   4243  CD1 LEU A 282      43.950  37.300  35.450  1.00  0.00           C
ATOM   4244 1HD1 LEU A 282      43.090  36.610  35.560  1.00  0.00           H
ATOM   4245 2HD1 LEU A 282      44.250  37.150  34.390  1.00  0.00           H
ATOM   4246 3HD1 LEU A 282      43.650  38.330  35.730  1.00  0.00           H
ATOM   4247  CD2 LEU A 282      46.250  37.710  36.430  1.00  0.00           C
ATOM   4248 1HD2 LEU A 282      46.340  38.040  35.370  1.00  0.00           H
ATOM   4249 2HD2 LEU A 282      47.230  37.250  36.670  1.00  0.00           H
ATOM   4250 3HD2 LEU A 282      46.050  38.590  37.080  1.00  0.00           H
ATOM   4251  C   LEU A 282      44.900  35.720  40.090  1.00  0.00           C
ATOM   4252  O   LEU A 282      44.200  36.680  40.450  1.00  0.00           O
ATOM   4253  N   GLY A 283      45.330  34.850  41.020  1.00  0.00           N
ATOM   4254  HN  GLY A 283      45.820  34.030  40.730  1.00  0.00           H
ATOM   4255  CA  GLY A 283      45.270  34.880  42.460  1.00  0.00           C
ATOM   4256  HA1 GLY A 283      45.270  35.900  42.840  1.00  0.00           H
ATOM   4257  HA2 GLY A 283      46.140  34.380  42.880  1.00  0.00           H
ATOM   4258  C   GLY A 283      44.080  34.180  42.970  1.00  0.00           C
ATOM   4259  O   GLY A 283      43.850  34.240  44.130  1.00  0.00           O
ATOM   4260  N   SER A 284      43.280  33.490  42.200  1.00  0.00           N
ATOM   4261  HN  SER A 284      43.450  33.340  41.230  1.00  0.00           H
ATOM   4262  CA  SER A 284      42.070  33.000  42.770  1.00  0.00           C
ATOM   4263  HA  SER A 284      41.960  33.120  43.840  1.00  0.00           H
ATOM   4264  CB  SER A 284      40.840  33.660  42.050  1.00  0.00           C
ATOM   4265  HB1 SER A 284      41.050  33.530  40.970  1.00  0.00           H
ATOM   4266  HB2 SER A 284      40.910  34.760  42.210  1.00  0.00           H
ATOM   4267  OG  SER A 284      39.580  33.240  42.590  1.00  0.00           O
ATOM   4268  HG1 SER A 284      38.980  33.420  41.860  1.00  0.00           H
ATOM   4269  C   SER A 284      42.100  31.550  42.370  1.00  0.00           C
ATOM   4270  O   SER A 284      42.900  31.090  41.540  1.00  0.00           O
ATOM   4271  N   THR A 285      41.260  30.750  42.980  1.00  0.00           N
ATOM   4272  HN  THR A 285      40.550  31.030  43.620  1.00  0.00           H
ATOM   4273  CA  THR A 285      41.170  29.310  42.490  1.00  0.00           C
ATOM   4274  HA  THR A 285      42.020  29.030  41.890  1.00  0.00           H
ATOM   4275  CB  THR A 285      41.150  28.320  43.680  1.00  0.00           C
ATOM   4276  HB  THR A 285      40.900  27.310  43.280  1.00  0.00           H
ATOM   4277  OG1 THR A 285      40.250  28.690  44.700  1.00  0.00           O
ATOM   4278  HG1 THR A 285      39.370  28.740  44.320  1.00  0.00           H
ATOM   4279  CG2 THR A 285      42.550  28.260  44.320  1.00  0.00           C
ATOM   4280 1HG2 THR A 285      42.590  27.490  45.110  1.00  0.00           H
ATOM   4281 2HG2 THR A 285      42.950  29.200  44.770  1.00  0.00           H
ATOM   4282 3HG2 THR A 285      43.250  27.940  43.520  1.00  0.00           H
ATOM   4283  C   THR A 285      40.010  29.080  41.570  1.00  0.00           C
ATOM   4284  O   THR A 285      39.850  27.950  41.080  1.00  0.00           O
ATOM   4285  N   MET A 286      39.200  30.130  41.230  1.00  0.00           N
ATOM   4286  HN  MET A 286      39.270  31.070  41.560  1.00  0.00           H
ATOM   4287  CA  MET A 286      38.070  30.010  40.380  1.00  0.00           C
ATOM   4288  HA  MET A 286      38.210  29.140  39.770  1.00  0.00           H
ATOM   4289  CB  MET A 286      36.780  29.790  41.220  1.00  0.00           C
ATOM   4290  HB1 MET A 286      35.910  30.140  40.620  1.00  0.00           H
ATOM   4291  HB2 MET A 286      36.850  30.500  42.070  1.00  0.00           H
ATOM   4292  CG  MET A 286      36.430  28.470  41.890  1.00  0.00           C
ATOM   4293  HG1 MET A 286      36.630  27.670  41.140  1.00  0.00           H
ATOM   4294  HG2 MET A 286      35.330  28.340  41.990  1.00  0.00           H
ATOM   4295  SD  MET A 286      37.300  28.120  43.420  1.00  0.00           S
ATOM   4296  CE  MET A 286      36.240  26.650  43.740  1.00  0.00           C
ATOM   4297  HE1 MET A 286      36.230  25.920  42.900  1.00  0.00           H
ATOM   4298  HE2 MET A 286      35.220  26.910  44.090  1.00  0.00           H
ATOM   4299  HE3 MET A 286      36.590  26.120  44.650  1.00  0.00           H
ATOM   4300  C   MET A 286      37.850  31.110  39.300  1.00  0.00           C
ATOM   4301  O   MET A 286      38.530  32.120  39.330  1.00  0.00           O
ATOM   4302  N   LEU A 287      36.980  30.860  38.250  1.00  0.00           N
ATOM   4303  HN  LEU A 287      36.540  29.960  38.240  1.00  0.00           H
ATOM   4304  CA  LEU A 287      36.700  31.840  37.230  1.00  0.00           C
ATOM   4305  HA  LEU A 287      37.650  32.070  36.780  1.00  0.00           H
ATOM   4306  CB  LEU A 287      35.750  31.310  36.050  1.00  0.00           C
ATOM   4307  HB1 LEU A 287      35.710  32.120  35.290  1.00  0.00           H
ATOM   4308  HB2 LEU A 287      34.760  31.080  36.490  1.00  0.00           H
ATOM   4309  CG  LEU A 287      36.170  29.970  35.340  1.00  0.00           C
ATOM   4310  HG  LEU A 287      36.310  29.200  36.120  1.00  0.00           H
ATOM   4311  CD1 LEU A 287      35.050  29.470  34.410  1.00  0.00           C
ATOM   4312 1HD1 LEU A 287      34.070  29.430  34.920  1.00  0.00           H
ATOM   4313 2HD1 LEU A 287      35.340  28.490  33.960  1.00  0.00           H
ATOM   4314 3HD1 LEU A 287      35.050  30.150  33.540  1.00  0.00           H
ATOM   4315  CD2 LEU A 287      37.480  30.110  34.600  1.00  0.00           C
ATOM   4316 1HD2 LEU A 287      37.760  29.060  34.380  1.00  0.00           H
ATOM   4317 2HD2 LEU A 287      38.310  30.510  35.220  1.00  0.00           H
ATOM   4318 3HD2 LEU A 287      37.440  30.670  33.640  1.00  0.00           H
ATOM   4319  C   LEU A 287      36.180  33.160  37.780  1.00  0.00           C
ATOM   4320  O   LEU A 287      35.080  33.220  38.250  1.00  0.00           O
ATOM   4321  N   GLU A 288      36.970  34.360  37.580  1.00  0.00           N
ATOM   4322  HN  GLU A 288      37.880  34.370  37.180  1.00  0.00           H
ATOM   4323  CA  GLU A 288      36.520  35.640  37.970  1.00  0.00           C
ATOM   4324  HA  GLU A 288      35.860  35.450  38.800  1.00  0.00           H
ATOM   4325  CB  GLU A 288      37.650  36.610  38.370  1.00  0.00           C
ATOM   4326  HB1 GLU A 288      38.160  36.760  37.390  1.00  0.00           H
ATOM   4327  HB2 GLU A 288      38.330  36.000  39.000  1.00  0.00           H
ATOM   4328  CG  GLU A 288      37.190  37.830  39.200  1.00  0.00           C
ATOM   4329  HG1 GLU A 288      36.990  38.650  38.480  1.00  0.00           H
ATOM   4330  HG2 GLU A 288      38.010  38.060  39.910  1.00  0.00           H
ATOM   4331  CD  GLU A 288      36.010  37.450  40.100  1.00  0.00           C
ATOM   4332  OE1 GLU A 288      34.850  37.700  39.720  1.00  0.00           O
ATOM   4333  OE2 GLU A 288      36.200  36.720  41.150  1.00  0.00           O
ATOM   4334  C   GLU A 288      35.660  36.090  36.810  1.00  0.00           C
ATOM   4335  O   GLU A 288      36.100  35.800  35.690  1.00  0.00           O
ATOM   4336  N   ASP A 289      34.570  36.850  37.120  1.00  0.00           N
ATOM   4337  HN  ASP A 289      34.250  37.100  38.030  1.00  0.00           H
ATOM   4338  CA  ASP A 289      33.660  37.390  36.160  1.00  0.00           C
ATOM   4339  HA  ASP A 289      34.120  37.160  35.200  1.00  0.00           H
ATOM   4340  CB  ASP A 289      32.380  36.510  36.200  1.00  0.00           C
ATOM   4341  HB1 ASP A 289      32.650  35.500  36.570  1.00  0.00           H
ATOM   4342  HB2 ASP A 289      32.010  36.280  35.170  1.00  0.00           H
ATOM   4343  CG  ASP A 289      31.230  37.150  37.000  1.00  0.00           C
ATOM   4344  OD1 ASP A 289      31.460  37.430  38.190  1.00  0.00           O
ATOM   4345  OD2 ASP A 289      30.130  37.250  36.460  1.00  0.00           O
ATOM   4346  C   ASP A 289      33.470  38.960  36.230  1.00  0.00           C
ATOM   4347  O   ASP A 289      32.810  39.590  35.390  1.00  0.00           O
ATOM   4348  N   GLU A 290      34.010  39.580  37.350  1.00  0.00           N
ATOM   4349  HN  GLU A 290      34.450  39.000  38.030  1.00  0.00           H
ATOM   4350  CA  GLU A 290      34.100  41.050  37.660  1.00  0.00           C
ATOM   4351  HA  GLU A 290      33.070  41.340  37.520  1.00  0.00           H
ATOM   4352  CB  GLU A 290      34.550  41.200  39.110  1.00  0.00           C
ATOM   4353  HB1 GLU A 290      35.420  40.520  39.240  1.00  0.00           H
ATOM   4354  HB2 GLU A 290      33.730  40.940  39.810  1.00  0.00           H
ATOM   4355  CG  GLU A 290      35.290  42.430  39.520  1.00  0.00           C
ATOM   4356  HG1 GLU A 290      34.830  43.380  39.160  1.00  0.00           H
ATOM   4357  HG2 GLU A 290      36.330  42.480  39.140  1.00  0.00           H
ATOM   4358  CD  GLU A 290      35.250  42.740  41.030  1.00  0.00           C
ATOM   4359  OE1 GLU A 290      35.390  43.930  41.430  1.00  0.00           O
ATOM   4360  OE2 GLU A 290      35.230  41.760  41.780  1.00  0.00           O
ATOM   4361  C   GLU A 290      34.940  41.930  36.640  1.00  0.00           C
ATOM   4362  O   GLU A 290      34.780  43.130  36.550  1.00  0.00           O
ATOM   4363  N   PHE A 291      35.930  41.300  35.900  1.00  0.00           N
ATOM   4364  HN  PHE A 291      36.210  40.360  36.050  1.00  0.00           H
ATOM   4365  CA  PHE A 291      36.760  42.090  34.970  1.00  0.00           C
ATOM   4366  HA  PHE A 291      36.820  43.060  35.440  1.00  0.00           H
ATOM   4367  CB  PHE A 291      38.230  41.550  34.890  1.00  0.00           C
ATOM   4368  HB1 PHE A 291      38.770  42.220  34.180  1.00  0.00           H
ATOM   4369  HB2 PHE A 291      38.340  40.520  34.480  1.00  0.00           H
ATOM   4370  CG  PHE A 291      38.980  41.530  36.280  1.00  0.00           C
ATOM   4371  CD1 PHE A 291      39.740  42.680  36.650  1.00  0.00           C
ATOM   4372  HD1 PHE A 291      39.900  43.490  35.960  1.00  0.00           H
ATOM   4373  CE1 PHE A 291      40.270  42.800  37.930  1.00  0.00           C
ATOM   4374  HE1 PHE A 291      40.670  43.750  38.250  1.00  0.00           H
ATOM   4375  CZ  PHE A 291      40.040  41.730  38.840  1.00  0.00           C
ATOM   4376  HZ  PHE A 291      40.400  41.880  39.840  1.00  0.00           H
ATOM   4377  CD2 PHE A 291      38.760  40.490  37.170  1.00  0.00           C
ATOM   4378  HD2 PHE A 291      38.180  39.670  36.780  1.00  0.00           H
ATOM   4379  CE2 PHE A 291      39.340  40.570  38.440  1.00  0.00           C
ATOM   4380  HE2 PHE A 291      39.250  39.800  39.190  1.00  0.00           H
ATOM   4381  C   PHE A 291      36.190  42.260  33.530  1.00  0.00           C
ATOM   4382  O   PHE A 291      36.150  41.350  32.730  1.00  0.00           O
ATOM   4383  N   THR A 292      35.850  43.530  33.140  1.00  0.00           N
ATOM   4384  HN  THR A 292      36.080  44.380  33.600  1.00  0.00           H
ATOM   4385  CA  THR A 292      35.240  43.750  31.820  1.00  0.00           C
ATOM   4386  HA  THR A 292      34.720  42.830  31.610  1.00  0.00           H
ATOM   4387  CB  THR A 292      34.250  44.840  31.690  1.00  0.00           C
ATOM   4388  HB  THR A 292      33.940  44.950  30.620  1.00  0.00           H
ATOM   4389  OG1 THR A 292      34.810  46.040  32.100  1.00  0.00           O
ATOM   4390  HG1 THR A 292      35.100  45.910  33.000  1.00  0.00           H
ATOM   4391  CG2 THR A 292      33.050  44.560  32.610  1.00  0.00           C
ATOM   4392 1HG2 THR A 292      32.370  45.440  32.630  1.00  0.00           H
ATOM   4393 2HG2 THR A 292      33.510  44.370  33.600  1.00  0.00           H
ATOM   4394 3HG2 THR A 292      32.440  43.710  32.250  1.00  0.00           H
ATOM   4395  C   THR A 292      36.310  43.940  30.750  1.00  0.00           C
ATOM   4396  O   THR A 292      37.450  44.210  31.130  1.00  0.00           O
ATOM   4397  N   PRO A 293      35.950  43.810  29.430  1.00  0.00           N
ATOM   4398  CD  PRO A 293      35.000  42.770  29.010  1.00  0.00           C
ATOM   4399  HD1 PRO A 293      34.000  43.180  29.290  1.00  0.00           H
ATOM   4400  HD2 PRO A 293      35.270  41.810  29.490  1.00  0.00           H
ATOM   4401  CA  PRO A 293      36.890  44.020  28.380  1.00  0.00           C
ATOM   4402  HA  PRO A 293      37.630  43.240  28.520  1.00  0.00           H
ATOM   4403  CB  PRO A 293      36.070  43.790  27.120  1.00  0.00           C
ATOM   4404  HB1 PRO A 293      36.680  43.660  26.200  1.00  0.00           H
ATOM   4405  HB2 PRO A 293      35.300  44.590  27.050  1.00  0.00           H
ATOM   4406  CG  PRO A 293      35.200  42.610  27.500  1.00  0.00           C
ATOM   4407  HG1 PRO A 293      34.240  42.560  26.960  1.00  0.00           H
ATOM   4408  HG2 PRO A 293      35.730  41.650  27.260  1.00  0.00           H
ATOM   4409  C   PRO A 293      37.620  45.340  28.500  1.00  0.00           C
ATOM   4410  O   PRO A 293      38.830  45.240  28.390  1.00  0.00           O
ATOM   4411  N   GLU A 294      36.860  46.420  28.740  1.00  0.00           N
ATOM   4412  HN  GLU A 294      35.860  46.390  28.810  1.00  0.00           H
ATOM   4413  CA  GLU A 294      37.440  47.700  28.960  1.00  0.00           C
ATOM   4414  HA  GLU A 294      38.060  47.870  28.090  1.00  0.00           H
ATOM   4415  CB  GLU A 294      36.420  48.890  28.920  1.00  0.00           C
ATOM   4416  HB1 GLU A 294      36.850  49.880  29.170  1.00  0.00           H
ATOM   4417  HB2 GLU A 294      35.640  48.610  29.660  1.00  0.00           H
ATOM   4418  CG  GLU A 294      35.670  49.050  27.610  1.00  0.00           C
ATOM   4419  HG1 GLU A 294      35.350  48.130  27.070  1.00  0.00           H
ATOM   4420  HG2 GLU A 294      36.360  49.620  26.950  1.00  0.00           H
ATOM   4421  CD  GLU A 294      34.370  49.850  27.850  1.00  0.00           C
ATOM   4422  OE1 GLU A 294      34.410  51.070  27.490  1.00  0.00           O
ATOM   4423  OE2 GLU A 294      33.380  49.320  28.300  1.00  0.00           O
ATOM   4424  C   GLU A 294      38.380  47.820  30.140  1.00  0.00           C
ATOM   4425  O   GLU A 294      39.350  48.620  30.060  1.00  0.00           O
ATOM   4426  N   ASP A 295      38.090  47.170  31.250  1.00  0.00           N
ATOM   4427  HN  ASP A 295      37.260  46.630  31.250  1.00  0.00           H
ATOM   4428  CA  ASP A 295      38.910  47.160  32.410  1.00  0.00           C
ATOM   4429  HA  ASP A 295      39.000  48.190  32.730  1.00  0.00           H
ATOM   4430  CB  ASP A 295      38.390  46.330  33.560  1.00  0.00           C
ATOM   4431  HB1 ASP A 295      39.130  46.370  34.390  1.00  0.00           H
ATOM   4432  HB2 ASP A 295      38.230  45.260  33.290  1.00  0.00           H
ATOM   4433  CG  ASP A 295      37.080  46.810  34.240  1.00  0.00           C
ATOM   4434  OD1 ASP A 295      36.150  46.020  34.370  1.00  0.00           O
ATOM   4435  OD2 ASP A 295      36.920  47.980  34.680  1.00  0.00           O
ATOM   4436  C   ASP A 295      40.310  46.550  32.120  1.00  0.00           C
ATOM   4437  O   ASP A 295      41.340  47.110  32.440  1.00  0.00           O
ATOM   4438  N   VAL A 296      40.360  45.370  31.360  1.00  0.00           N
ATOM   4439  HN  VAL A 296      39.490  45.090  30.940  1.00  0.00           H
ATOM   4440  CA  VAL A 296      41.490  44.670  30.870  1.00  0.00           C
ATOM   4441  HA  VAL A 296      42.270  44.670  31.620  1.00  0.00           H
ATOM   4442  CB  VAL A 296      41.020  43.300  30.410  1.00  0.00           C
ATOM   4443  HB  VAL A 296      40.210  43.380  29.660  1.00  0.00           H
ATOM   4444  CG1 VAL A 296      42.120  42.490  29.780  1.00  0.00           C
ATOM   4445 1HG1 VAL A 296      41.720  41.480  29.530  1.00  0.00           H
ATOM   4446 2HG1 VAL A 296      43.030  42.340  30.390  1.00  0.00           H
ATOM   4447 3HG1 VAL A 296      42.430  43.010  28.850  1.00  0.00           H
ATOM   4448  CG2 VAL A 296      40.450  42.550  31.680  1.00  0.00           C
ATOM   4449 1HG2 VAL A 296      41.110  42.740  32.560  1.00  0.00           H
ATOM   4450 2HG2 VAL A 296      40.410  41.440  31.570  1.00  0.00           H
ATOM   4451 3HG2 VAL A 296      39.410  42.910  31.770  1.00  0.00           H
ATOM   4452  C   VAL A 296      42.250  45.390  29.770  1.00  0.00           C
ATOM   4453  O   VAL A 296      43.430  45.490  29.630  1.00  0.00           O
ATOM   4454  N   ASN A 297      41.490  46.070  28.870  1.00  0.00           N
ATOM   4455  HN  ASN A 297      40.500  46.010  28.900  1.00  0.00           H
ATOM   4456  CA  ASN A 297      42.050  46.930  27.840  1.00  0.00           C
ATOM   4457  HA  ASN A 297      42.730  46.220  27.410  1.00  0.00           H
ATOM   4458  CB  ASN A 297      40.850  47.360  26.880  1.00  0.00           C
ATOM   4459  HB1 ASN A 297      40.170  47.910  27.560  1.00  0.00           H
ATOM   4460  HB2 ASN A 297      40.370  46.450  26.470  1.00  0.00           H
ATOM   4461  CG  ASN A 297      41.160  48.270  25.650  1.00  0.00           C
ATOM   4462  OD1 ASN A 297      40.300  49.170  25.490  1.00  0.00           O
ATOM   4463  ND2 ASN A 297      42.200  48.160  24.890  1.00  0.00           N
ATOM   4464 1HD2 ASN A 297      42.410  48.680  24.060  1.00  0.00           H
ATOM   4465 2HD2 ASN A 297      42.730  47.310  24.850  1.00  0.00           H
ATOM   4466  C   ASN A 297      42.840  48.170  28.420  1.00  0.00           C
ATOM   4467  O   ASN A 297      43.860  48.540  27.960  1.00  0.00           O
ATOM   4468  N   MET A 298      42.350  48.790  29.540  1.00  0.00           N
ATOM   4469  HN  MET A 298      41.480  48.530  29.950  1.00  0.00           H
ATOM   4470  CA  MET A 298      43.180  49.860  30.130  1.00  0.00           C
ATOM   4471  HA  MET A 298      43.460  50.550  29.350  1.00  0.00           H
ATOM   4472  CB  MET A 298      42.470  50.540  31.340  1.00  0.00           C
ATOM   4473  HB1 MET A 298      42.240  49.890  32.200  1.00  0.00           H
ATOM   4474  HB2 MET A 298      41.490  50.900  30.970  1.00  0.00           H
ATOM   4475  CG  MET A 298      43.120  51.830  31.920  1.00  0.00           C
ATOM   4476  HG1 MET A 298      44.170  51.580  32.190  1.00  0.00           H
ATOM   4477  HG2 MET A 298      42.630  51.980  32.900  1.00  0.00           H
ATOM   4478  SD  MET A 298      43.040  53.410  31.080  1.00  0.00           S
ATOM   4479  CE  MET A 298      41.640  54.050  31.890  1.00  0.00           C
ATOM   4480  HE1 MET A 298      40.770  53.410  31.640  1.00  0.00           H
ATOM   4481  HE2 MET A 298      41.310  55.060  31.570  1.00  0.00           H
ATOM   4482  HE3 MET A 298      41.680  54.030  33.000  1.00  0.00           H
ATOM   4483  C   MET A 298      44.550  49.430  30.740  1.00  0.00           C
ATOM   4484  O   MET A 298      45.600  50.070  30.750  1.00  0.00           O
ATOM   4485  N   GLN A 299      44.420  48.220  31.370  1.00  0.00           N
ATOM   4486  HN  GLN A 299      43.500  47.840  31.350  1.00  0.00           H
ATOM   4487  CA  GLN A 299      45.410  47.640  32.320  1.00  0.00           C
ATOM   4488  HA  GLN A 299      46.140  48.350  32.700  1.00  0.00           H
ATOM   4489  CB  GLN A 299      44.690  47.100  33.530  1.00  0.00           C
ATOM   4490  HB1 GLN A 299      45.440  46.640  34.210  1.00  0.00           H
ATOM   4491  HB2 GLN A 299      43.910  46.380  33.220  1.00  0.00           H
ATOM   4492  CG  GLN A 299      44.000  48.330  34.200  1.00  0.00           C
ATOM   4493  HG1 GLN A 299      43.200  48.810  33.600  1.00  0.00           H
ATOM   4494  HG2 GLN A 299      44.640  49.230  34.310  1.00  0.00           H
ATOM   4495  CD  GLN A 299      43.470  47.990  35.610  1.00  0.00           C
ATOM   4496  OE1 GLN A 299      44.280  47.410  36.400  1.00  0.00           O
ATOM   4497  NE2 GLN A 299      42.250  48.400  35.880  1.00  0.00           N
ATOM   4498 1HE2 GLN A 299      41.840  48.110  36.740  1.00  0.00           H
ATOM   4499 2HE2 GLN A 299      41.670  48.710  35.130  1.00  0.00           H
ATOM   4500  C   GLN A 299      46.370  46.650  31.720  1.00  0.00           C
ATOM   4501  O   GLN A 299      47.470  46.420  32.190  1.00  0.00           O
ATOM   4502  N   ILE A 300      46.020  46.110  30.550  1.00  0.00           N
ATOM   4503  HN  ILE A 300      45.130  46.280  30.120  1.00  0.00           H
ATOM   4504  CA  ILE A 300      46.720  45.060  29.850  1.00  0.00           C
ATOM   4505  HA  ILE A 300      47.710  45.030  30.270  1.00  0.00           H
ATOM   4506  CB  ILE A 300      46.070  43.680  29.750  1.00  0.00           C
ATOM   4507  HB  ILE A 300      45.160  43.710  29.120  1.00  0.00           H
ATOM   4508  CG2 ILE A 300      46.900  42.510  29.060  1.00  0.00           C
ATOM   4509 1HG2 ILE A 300      47.750  42.290  29.750  1.00  0.00           H
ATOM   4510 2HG2 ILE A 300      47.280  42.640  28.020  1.00  0.00           H
ATOM   4511 3HG2 ILE A 300      46.240  41.620  29.000  1.00  0.00           H
ATOM   4512  CG1 ILE A 300      45.620  43.080  31.180  1.00  0.00           C
ATOM   4513 1HG1 ILE A 300      44.970  42.180  31.050  1.00  0.00           H
ATOM   4514 2HG1 ILE A 300      44.960  43.870  31.610  1.00  0.00           H
ATOM   4515  CD  ILE A 300      46.710  42.730  32.220  1.00  0.00           C
ATOM   4516  HD1 ILE A 300      47.380  41.910  31.920  1.00  0.00           H
ATOM   4517  HD2 ILE A 300      46.260  42.590  33.230  1.00  0.00           H
ATOM   4518  HD3 ILE A 300      47.450  43.560  32.310  1.00  0.00           H
ATOM   4519  C   ILE A 300      46.950  45.470  28.420  1.00  0.00           C
ATOM   4520  O   ILE A 300      45.990  45.790  27.700  1.00  0.00           O
ATOM   4521  N   MET A 301      48.150  45.460  27.790  1.00  0.00           N
ATOM   4522  HN  MET A 301      48.950  45.300  28.360  1.00  0.00           H
ATOM   4523  CA  MET A 301      48.380  45.830  26.450  1.00  0.00           C
ATOM   4524  HA  MET A 301      47.990  46.830  26.370  1.00  0.00           H
ATOM   4525  CB  MET A 301      49.900  45.950  26.130  1.00  0.00           C
ATOM   4526  HB1 MET A 301      50.140  45.950  25.050  1.00  0.00           H
ATOM   4527  HB2 MET A 301      50.390  45.090  26.630  1.00  0.00           H
ATOM   4528  CG  MET A 301      50.320  47.380  26.600  1.00  0.00           C
ATOM   4529  HG1 MET A 301      51.420  47.520  26.630  1.00  0.00           H
ATOM   4530  HG2 MET A 301      49.990  47.510  27.650  1.00  0.00           H
ATOM   4531  SD  MET A 301      49.640  48.770  25.640  1.00  0.00           S
ATOM   4532  CE  MET A 301      50.470  50.100  26.620  1.00  0.00           C
ATOM   4533  HE1 MET A 301      50.670  51.050  26.080  1.00  0.00           H
ATOM   4534  HE2 MET A 301      51.360  49.690  27.150  1.00  0.00           H
ATOM   4535  HE3 MET A 301      49.740  50.340  27.420  1.00  0.00           H
ATOM   4536  C   MET A 301      47.710  44.810  25.480  1.00  0.00           C
ATOM   4537  O   MET A 301      47.680  43.580  25.750  1.00  0.00           O
ATOM   4538  NT  MET A 301      47.190  45.270  24.310  1.00  0.00           N
ATOM   4539  HNT MET A 301      47.400  46.210  24.040  1.00  0.00           H
ATOM   4540  CAT MET A 301      46.490  44.420  23.440  1.00  0.00           C
ATOM   4541  HT1 MET A 301      46.240  44.960  22.500  1.00  0.00           H
ATOM   4542  HT2 MET A 301      45.610  44.090  24.020  1.00  0.00           H
ATOM   4543  HT3 MET A 301      46.990  43.430  23.330  1.00  0.00           H
ATOM   4544  N   SER B   1      24.450  47.620  54.520  1.00  0.00           N
ATOM   4545  HT1 SER B   1      23.850  47.690  53.670  1.00  0.00           H
ATOM   4546  HT2 SER B   1      25.200  48.310  54.370  1.00  0.00           H
ATOM   4547  HT3 SER B   1      23.930  47.930  55.360  1.00  0.00           H
ATOM   4548  CA  SER B   1      25.230  46.420  54.660  1.00  0.00           C
ATOM   4549  HA  SER B   1      25.860  46.520  55.530  1.00  0.00           H
ATOM   4550  CB  SER B   1      24.350  45.150  55.100  1.00  0.00           C
ATOM   4551  HB1 SER B   1      23.730  44.720  54.290  1.00  0.00           H
ATOM   4552  HB2 SER B   1      23.650  45.540  55.880  1.00  0.00           H
ATOM   4553  OG  SER B   1      25.060  44.060  55.620  1.00  0.00           O
ATOM   4554  HG1 SER B   1      24.430  43.540  56.120  1.00  0.00           H
ATOM   4555  C   SER B   1      26.030  46.120  53.360  1.00  0.00           C
ATOM   4556  O   SER B   1      26.250  47.030  52.610  1.00  0.00           O
ATOM   4557  N   GLY B   2      26.580  44.930  53.180  1.00  0.00           N
ATOM   4558  HN  GLY B   2      26.420  44.250  53.900  1.00  0.00           H
ATOM   4559  CA  GLY B   2      27.470  44.490  52.060  1.00  0.00           C
ATOM   4560  HA1 GLY B   2      27.100  45.100  51.250  1.00  0.00           H
ATOM   4561  HA2 GLY B   2      27.360  43.420  51.940  1.00  0.00           H
ATOM   4562  C   GLY B   2      28.920  44.630  52.550  1.00  0.00           C
ATOM   4563  O   GLY B   2      29.250  45.620  53.290  1.00  0.00           O
ATOM   4564  N   LEU B   3      29.780  43.760  52.080  1.00  0.00           N
ATOM   4565  HN  LEU B   3      29.510  43.120  51.370  1.00  0.00           H
ATOM   4566  CA  LEU B   3      31.190  44.010  52.400  1.00  0.00           C
ATOM   4567  HA  LEU B   3      31.420  44.870  53.000  1.00  0.00           H
ATOM   4568  CB  LEU B   3      31.760  42.830  53.210  1.00  0.00           C
ATOM   4569  HB1 LEU B   3      31.500  41.800  52.880  1.00  0.00           H
ATOM   4570  HB2 LEU B   3      31.320  43.020  54.210  1.00  0.00           H
ATOM   4571  CG  LEU B   3      33.330  42.890  53.340  1.00  0.00           C
ATOM   4572  HG  LEU B   3      33.700  42.960  52.300  1.00  0.00           H
ATOM   4573  CD1 LEU B   3      33.920  44.140  54.020  1.00  0.00           C
ATOM   4574 1HD1 LEU B   3      33.630  44.090  55.090  1.00  0.00           H
ATOM   4575 2HD1 LEU B   3      33.510  45.080  53.620  1.00  0.00           H
ATOM   4576 3HD1 LEU B   3      35.030  44.200  54.040  1.00  0.00           H
ATOM   4577  CD2 LEU B   3      33.790  41.610  53.980  1.00  0.00           C
ATOM   4578 1HD2 LEU B   3      33.290  40.710  53.540  1.00  0.00           H
ATOM   4579 2HD2 LEU B   3      33.650  41.650  55.080  1.00  0.00           H
ATOM   4580 3HD2 LEU B   3      34.880  41.610  53.800  1.00  0.00           H
ATOM   4581  C   LEU B   3      31.890  44.240  51.020  1.00  0.00           C
ATOM   4582  O   LEU B   3      31.840  43.380  50.150  1.00  0.00           O
ATOM   4583  N   VAL B   4      32.620  45.370  50.850  1.00  0.00           N
ATOM   4584  HN  VAL B   4      32.700  45.930  51.670  1.00  0.00           H
ATOM   4585  CA  VAL B   4      33.420  45.670  49.600  1.00  0.00           C
ATOM   4586  HA  VAL B   4      33.700  44.760  49.080  1.00  0.00           H
ATOM   4587  CB  VAL B   4      32.540  46.500  48.690  1.00  0.00           C
ATOM   4588  HB  VAL B   4      31.480  46.180  48.820  1.00  0.00           H
ATOM   4589  CG1 VAL B   4      32.490  48.050  49.200  1.00  0.00           C
ATOM   4590 1HG1 VAL B   4      32.500  48.110  50.310  1.00  0.00           H
ATOM   4591 2HG1 VAL B   4      31.660  48.630  48.760  1.00  0.00           H
ATOM   4592 3HG1 VAL B   4      33.480  48.450  48.880  1.00  0.00           H
ATOM   4593  CG2 VAL B   4      32.940  46.440  47.250  1.00  0.00           C
ATOM   4594 1HG2 VAL B   4      32.720  45.450  46.810  1.00  0.00           H
ATOM   4595 2HG2 VAL B   4      34.030  46.500  47.040  1.00  0.00           H
ATOM   4596 3HG2 VAL B   4      32.410  47.210  46.640  1.00  0.00           H
ATOM   4597  C   VAL B   4      34.680  46.410  49.960  1.00  0.00           C
ATOM   4598  O   VAL B   4      34.840  47.110  50.960  1.00  0.00           O
ATOM   4599  N   LYS B   5      35.810  46.250  49.180  1.00  0.00           N
ATOM   4600  HN  LYS B   5      35.850  45.630  48.400  1.00  0.00           H
ATOM   4601  CA  LYS B   5      37.060  46.950  49.390  1.00  0.00           C
ATOM   4602  HA  LYS B   5      37.320  47.040  50.430  1.00  0.00           H
ATOM   4603  CB  LYS B   5      38.160  46.220  48.540  1.00  0.00           C
ATOM   4604  HB1 LYS B   5      39.130  46.760  48.610  1.00  0.00           H
ATOM   4605  HB2 LYS B   5      37.810  46.020  47.500  1.00  0.00           H
ATOM   4606  CG  LYS B   5      38.420  44.820  49.110  1.00  0.00           C
ATOM   4607  HG1 LYS B   5      37.550  44.140  48.950  1.00  0.00           H
ATOM   4608  HG2 LYS B   5      38.560  44.780  50.210  1.00  0.00           H
ATOM   4609  CD  LYS B   5      39.530  44.050  48.410  1.00  0.00           C
ATOM   4610  HD1 LYS B   5      40.520  44.380  48.790  1.00  0.00           H
ATOM   4611  HD2 LYS B   5      39.400  44.200  47.320  1.00  0.00           H
ATOM   4612  CE  LYS B   5      39.470  42.590  48.810  1.00  0.00           C
ATOM   4613  HE1 LYS B   5      38.450  42.170  48.810  1.00  0.00           H
ATOM   4614  HE2 LYS B   5      39.790  42.400  49.860  1.00  0.00           H
ATOM   4615  NZ  LYS B   5      40.460  41.770  48.130  1.00  0.00           N
ATOM   4616  HZ1 LYS B   5      40.190  41.740  47.120  1.00  0.00           H
ATOM   4617  HZ2 LYS B   5      40.450  40.790  48.500  1.00  0.00           H
ATOM   4618  HZ3 LYS B   5      41.460  42.050  48.190  1.00  0.00           H
ATOM   4619  C   LYS B   5      36.940  48.420  48.970  1.00  0.00           C
ATOM   4620  O   LYS B   5      37.610  48.930  48.040  1.00  0.00           O
ATOM   4621  N   MET B   6      36.060  49.210  49.670  1.00  0.00           N
ATOM   4622  HN  MET B   6      35.480  48.690  50.290  1.00  0.00           H
ATOM   4623  CA  MET B   6      35.780  50.650  49.540  1.00  0.00           C
ATOM   4624  HA  MET B   6      35.410  50.950  48.570  1.00  0.00           H
ATOM   4625  CB  MET B   6      34.660  51.110  50.520  1.00  0.00           C
ATOM   4626  HB1 MET B   6      35.050  50.960  51.550  1.00  0.00           H
ATOM   4627  HB2 MET B   6      33.880  50.330  50.370  1.00  0.00           H
ATOM   4628  CG  MET B   6      33.970  52.440  50.300  1.00  0.00           C
ATOM   4629  HG1 MET B   6      33.500  52.620  49.320  1.00  0.00           H
ATOM   4630  HG2 MET B   6      34.770  53.220  50.350  1.00  0.00           H
ATOM   4631  SD  MET B   6      32.740  52.700  51.590  1.00  0.00           S
ATOM   4632  CE  MET B   6      31.410  51.710  50.950  1.00  0.00           C
ATOM   4633  HE1 MET B   6      31.190  51.840  49.870  1.00  0.00           H
ATOM   4634  HE2 MET B   6      30.460  51.900  51.500  1.00  0.00           H
ATOM   4635  HE3 MET B   6      31.580  50.620  51.040  1.00  0.00           H
ATOM   4636  C   MET B   6      37.060  51.520  49.830  1.00  0.00           C
ATOM   4637  O   MET B   6      37.610  51.420  50.900  1.00  0.00           O
ATOM   4638  N   SER B   7      37.420  52.420  48.910  1.00  0.00           N
ATOM   4639  HN  SER B   7      36.930  52.590  48.060  1.00  0.00           H
ATOM   4640  CA  SER B   7      38.530  53.340  49.210  1.00  0.00           C
ATOM   4641  HA  SER B   7      39.020  53.010  50.110  1.00  0.00           H
ATOM   4642  CB  SER B   7      39.600  53.400  48.020  1.00  0.00           C
ATOM   4643  HB1 SER B   7      40.060  52.390  48.070  1.00  0.00           H
ATOM   4644  HB2 SER B   7      40.320  54.230  48.170  1.00  0.00           H
ATOM   4645  OG  SER B   7      38.940  53.570  46.720  1.00  0.00           O
ATOM   4646  HG1 SER B   7      38.390  52.790  46.630  1.00  0.00           H
ATOM   4647  C   SER B   7      38.030  54.750  49.540  1.00  0.00           C
ATOM   4648  O   SER B   7      36.850  55.040  49.580  1.00  0.00           O
ATOM   4649  N   HSD B   8      38.880  55.690  49.930  1.00  0.00           N
ATOM   4650  HN  HSD B   8      39.830  55.410  50.030  1.00  0.00           H
ATOM   4651  CA  HSD B   8      38.600  57.050  50.150  1.00  0.00           C
ATOM   4652  HA  HSD B   8      37.800  57.000  50.870  1.00  0.00           H
ATOM   4653  CB  HSD B   8      39.780  57.620  50.830  1.00  0.00           C
ATOM   4654  HB1 HSD B   8      39.680  58.690  51.120  1.00  0.00           H
ATOM   4655  HB2 HSD B   8      40.770  57.540  50.330  1.00  0.00           H
ATOM   4656  ND1 HSD B   8      39.470  57.260  53.450  1.00  0.00           N
ATOM   4657  HD1 HSD B   8      38.620  57.770  53.630  1.00  0.00           H
ATOM   4658  CG  HSD B   8      40.080  57.020  52.250  1.00  0.00           C
ATOM   4659  CE1 HSD B   8      40.320  56.810  54.460  1.00  0.00           C
ATOM   4660  HE1 HSD B   8      40.130  56.820  55.530  1.00  0.00           H
ATOM   4661  NE2 HSD B   8      41.480  56.380  53.970  1.00  0.00           N
ATOM   4662  CD2 HSD B   8      41.310  56.540  52.580  1.00  0.00           C
ATOM   4663  HD2 HSD B   8      42.160  56.300  51.950  1.00  0.00           H
ATOM   4664  C   HSD B   8      38.090  57.790  48.960  1.00  0.00           C
ATOM   4665  O   HSD B   8      38.380  57.460  47.820  1.00  0.00           O
ATOM   4666  N   PRO B   9      37.310  58.940  49.150  1.00  0.00           N
ATOM   4667  CD  PRO B   9      36.680  59.390  50.420  1.00  0.00           C
ATOM   4668  HD1 PRO B   9      37.460  59.740  51.120  1.00  0.00           H
ATOM   4669  HD2 PRO B   9      36.210  58.540  50.960  1.00  0.00           H
ATOM   4670  CA  PRO B   9      37.220  59.960  48.080  1.00  0.00           C
ATOM   4671  HA  PRO B   9      37.000  59.490  47.140  1.00  0.00           H
ATOM   4672  CB  PRO B   9      36.220  61.010  48.630  1.00  0.00           C
ATOM   4673  HB1 PRO B   9      35.390  61.120  47.900  1.00  0.00           H
ATOM   4674  HB2 PRO B   9      36.690  62.020  48.680  1.00  0.00           H
ATOM   4675  CG  PRO B   9      35.630  60.440  50.000  1.00  0.00           C
ATOM   4676  HG1 PRO B   9      35.420  61.310  50.660  1.00  0.00           H
ATOM   4677  HG2 PRO B   9      34.720  59.840  49.760  1.00  0.00           H
ATOM   4678  C   PRO B   9      38.610  60.560  47.860  1.00  0.00           C
ATOM   4679  O   PRO B   9      39.460  60.270  48.660  1.00  0.00           O
ATOM   4680  N   SER B  10      38.820  61.350  46.790  1.00  0.00           N
ATOM   4681  HN  SER B  10      38.040  61.740  46.310  1.00  0.00           H
ATOM   4682  CA  SER B  10      40.140  61.430  46.260  1.00  0.00           C
ATOM   4683  HA  SER B  10      40.850  61.250  47.050  1.00  0.00           H
ATOM   4684  CB  SER B  10      40.310  60.270  45.270  1.00  0.00           C
ATOM   4685  HB1 SER B  10      40.030  59.330  45.790  1.00  0.00           H
ATOM   4686  HB2 SER B  10      41.340  60.050  44.910  1.00  0.00           H
ATOM   4687  OG  SER B  10      39.340  60.200  44.190  1.00  0.00           O
ATOM   4688  HG1 SER B  10      38.550  59.850  44.600  1.00  0.00           H
ATOM   4689  C   SER B  10      40.430  62.730  45.510  1.00  0.00           C
ATOM   4690  O   SER B  10      41.540  62.820  44.900  1.00  0.00           O
ATOM   4691  N   GLY B  11      39.470  63.730  45.550  1.00  0.00           N
ATOM   4692  HN  GLY B  11      38.520  63.560  45.800  1.00  0.00           H
ATOM   4693  CA  GLY B  11      39.550  65.040  44.840  1.00  0.00           C
ATOM   4694  HA1 GLY B  11      38.590  65.510  45.020  1.00  0.00           H
ATOM   4695  HA2 GLY B  11      39.700  64.890  43.780  1.00  0.00           H
ATOM   4696  C   GLY B  11      40.650  65.960  45.340  1.00  0.00           C
ATOM   4697  O   GLY B  11      41.310  66.640  44.550  1.00  0.00           O
ATOM   4698  N   ASP B  12      40.960  65.860  46.630  1.00  0.00           N
ATOM   4699  HN  ASP B  12      40.320  65.390  47.230  1.00  0.00           H
ATOM   4700  CA  ASP B  12      42.040  66.510  47.320  1.00  0.00           C
ATOM   4701  HA  ASP B  12      41.970  67.540  47.000  1.00  0.00           H
ATOM   4702  CB  ASP B  12      41.900  66.210  48.860  1.00  0.00           C
ATOM   4703  HB1 ASP B  12      42.810  66.550  49.410  1.00  0.00           H
ATOM   4704  HB2 ASP B  12      41.670  65.140  49.060  1.00  0.00           H
ATOM   4705  CG  ASP B  12      40.780  67.010  49.450  1.00  0.00           C
ATOM   4706  OD1 ASP B  12      40.450  68.120  48.950  1.00  0.00           O
ATOM   4707  OD2 ASP B  12      40.220  66.560  50.490  1.00  0.00           O
ATOM   4708  C   ASP B  12      43.410  66.160  46.890  1.00  0.00           C
ATOM   4709  O   ASP B  12      44.300  66.970  46.610  1.00  0.00           O
ATOM   4710  N   VAL B  13      43.690  64.900  46.790  1.00  0.00           N
ATOM   4711  HN  VAL B  13      43.000  64.220  47.030  1.00  0.00           H
ATOM   4712  CA  VAL B  13      44.900  64.330  46.270  1.00  0.00           C
ATOM   4713  HA  VAL B  13      45.740  64.820  46.740  1.00  0.00           H
ATOM   4714  CB  VAL B  13      45.010  62.830  46.520  1.00  0.00           C
ATOM   4715  HB  VAL B  13      44.370  62.260  45.800  1.00  0.00           H
ATOM   4716  CG1 VAL B  13      46.440  62.390  46.230  1.00  0.00           C
ATOM   4717 1HG1 VAL B  13      47.150  62.940  46.890  1.00  0.00           H
ATOM   4718 2HG1 VAL B  13      46.630  62.510  45.140  1.00  0.00           H
ATOM   4719 3HG1 VAL B  13      46.370  61.300  46.450  1.00  0.00           H
ATOM   4720  CG2 VAL B  13      44.560  62.580  47.970  1.00  0.00           C
ATOM   4721 1HG2 VAL B  13      44.830  61.500  48.070  1.00  0.00           H
ATOM   4722 2HG2 VAL B  13      43.460  62.650  48.080  1.00  0.00           H
ATOM   4723 3HG2 VAL B  13      45.190  63.170  48.670  1.00  0.00           H
ATOM   4724  C   VAL B  13      45.060  64.590  44.820  1.00  0.00           C
ATOM   4725  O   VAL B  13      46.160  64.850  44.310  1.00  0.00           O
ATOM   4726  N   GLU B  14      43.910  64.530  44.100  1.00  0.00           N
ATOM   4727  HN  GLU B  14      43.000  64.380  44.470  1.00  0.00           H
ATOM   4728  CA  GLU B  14      43.900  64.730  42.660  1.00  0.00           C
ATOM   4729  HA  GLU B  14      44.480  63.940  42.210  1.00  0.00           H
ATOM   4730  CB  GLU B  14      42.510  64.620  42.010  1.00  0.00           C
ATOM   4731  HB1 GLU B  14      41.740  65.060  42.670  1.00  0.00           H
ATOM   4732  HB2 GLU B  14      42.260  63.530  42.070  1.00  0.00           H
ATOM   4733  CG  GLU B  14      42.380  65.240  40.580  1.00  0.00           C
ATOM   4734  HG1 GLU B  14      43.200  65.000  39.870  1.00  0.00           H
ATOM   4735  HG2 GLU B  14      42.310  66.350  40.520  1.00  0.00           H
ATOM   4736  CD  GLU B  14      41.100  64.730  39.950  1.00  0.00           C
ATOM   4737  OE1 GLU B  14      40.120  64.620  40.720  1.00  0.00           O
ATOM   4738  OE2 GLU B  14      41.040  64.500  38.680  1.00  0.00           O
ATOM   4739  C   GLU B  14      44.570  65.990  42.130  1.00  0.00           C
ATOM   4740  O   GLU B  14      45.360  66.070  41.120  1.00  0.00           O
ATOM   4741  N   ALA B  15      44.210  67.070  42.890  1.00  0.00           N
ATOM   4742  HN  ALA B  15      43.590  67.090  43.670  1.00  0.00           H
ATOM   4743  CA  ALA B  15      44.760  68.520  42.890  1.00  0.00           C
ATOM   4744  HA  ALA B  15      44.470  68.970  41.960  1.00  0.00           H
ATOM   4745  CB  ALA B  15      44.150  69.210  44.050  1.00  0.00           C
ATOM   4746  HB1 ALA B  15      44.560  70.240  44.220  1.00  0.00           H
ATOM   4747  HB2 ALA B  15      44.290  68.840  45.090  1.00  0.00           H
ATOM   4748  HB3 ALA B  15      43.050  69.220  43.940  1.00  0.00           H
ATOM   4749  C   ALA B  15      46.240  68.540  43.090  1.00  0.00           C
ATOM   4750  O   ALA B  15      46.940  69.430  42.500  1.00  0.00           O
ATOM   4751  N   CYS B  16      46.810  67.570  43.860  1.00  0.00           N
ATOM   4752  HN  CYS B  16      46.260  66.780  44.130  1.00  0.00           H
ATOM   4753  CA  CYS B  16      48.230  67.560  44.260  1.00  0.00           C
ATOM   4754  HA  CYS B  16      48.690  68.510  44.020  1.00  0.00           H
ATOM   4755  CB  CYS B  16      48.370  67.160  45.780  1.00  0.00           C
ATOM   4756  HB1 CYS B  16      49.430  67.290  46.080  1.00  0.00           H
ATOM   4757  HB2 CYS B  16      48.070  66.090  45.830  1.00  0.00           H
ATOM   4758  SG  CYS B  16      47.210  68.030  46.940  1.00  0.00           S
ATOM   4759  HG1 CYS B  16      47.290  69.250  46.420  1.00  0.00           H
ATOM   4760  C   CYS B  16      49.050  66.610  43.430  1.00  0.00           C
ATOM   4761  O   CYS B  16      50.190  66.310  43.740  1.00  0.00           O
ATOM   4762  N   MET B  17      48.470  66.080  42.260  1.00  0.00           N
ATOM   4763  HN  MET B  17      47.580  66.320  41.870  1.00  0.00           H
ATOM   4764  CA  MET B  17      49.150  65.110  41.450  1.00  0.00           C
ATOM   4765  HA  MET B  17      49.780  64.560  42.140  1.00  0.00           H
ATOM   4766  CB  MET B  17      48.170  64.080  40.910  1.00  0.00           C
ATOM   4767  HB1 MET B  17      47.620  64.350  39.990  1.00  0.00           H
ATOM   4768  HB2 MET B  17      47.450  63.940  41.750  1.00  0.00           H
ATOM   4769  CG  MET B  17      48.880  62.690  40.710  1.00  0.00           C
ATOM   4770  HG1 MET B  17      49.920  62.780  40.320  1.00  0.00           H
ATOM   4771  HG2 MET B  17      48.100  62.100  40.180  1.00  0.00           H
ATOM   4772  SD  MET B  17      49.030  61.820  42.380  1.00  0.00           S
ATOM   4773  CE  MET B  17      50.460  60.630  42.070  1.00  0.00           C
ATOM   4774  HE1 MET B  17      50.810  60.370  43.090  1.00  0.00           H
ATOM   4775  HE2 MET B  17      51.250  61.190  41.530  1.00  0.00           H
ATOM   4776  HE3 MET B  17      50.170  59.680  41.570  1.00  0.00           H
ATOM   4777  C   MET B  17      49.980  65.840  40.400  1.00  0.00           C
ATOM   4778  O   MET B  17      49.520  66.770  39.730  1.00  0.00           O
ATOM   4779  N   VAL B  18      51.250  65.450  40.170  1.00  0.00           N
ATOM   4780  HN  VAL B  18      51.710  64.820  40.790  1.00  0.00           H
ATOM   4781  CA  VAL B  18      52.120  65.970  39.100  1.00  0.00           C
ATOM   4782  HA  VAL B  18      51.480  66.480  38.380  1.00  0.00           H
ATOM   4783  CB  VAL B  18      53.140  67.060  39.590  1.00  0.00           C
ATOM   4784  HB  VAL B  18      53.720  67.500  38.750  1.00  0.00           H
ATOM   4785  CG1 VAL B  18      52.380  68.260  40.200  1.00  0.00           C
ATOM   4786 1HG1 VAL B  18      51.840  67.850  41.080  1.00  0.00           H
ATOM   4787 2HG1 VAL B  18      51.610  68.620  39.480  1.00  0.00           H
ATOM   4788 3HG1 VAL B  18      53.160  69.020  40.400  1.00  0.00           H
ATOM   4789  CG2 VAL B  18      54.190  66.550  40.560  1.00  0.00           C
ATOM   4790 1HG2 VAL B  18      54.520  65.550  40.200  1.00  0.00           H
ATOM   4791 2HG2 VAL B  18      53.740  66.430  41.570  1.00  0.00           H
ATOM   4792 3HG2 VAL B  18      55.100  67.180  40.620  1.00  0.00           H
ATOM   4793  C   VAL B  18      52.840  64.880  38.330  1.00  0.00           C
ATOM   4794  O   VAL B  18      52.890  63.710  38.720  1.00  0.00           O
ATOM   4795  N   GLN B  19      53.410  65.380  37.210  1.00  0.00           N
ATOM   4796  HN  GLN B  19      53.250  66.290  36.830  1.00  0.00           H
ATOM   4797  CA  GLN B  19      54.240  64.630  36.310  1.00  0.00           C
ATOM   4798  HA  GLN B  19      54.380  63.630  36.710  1.00  0.00           H
ATOM   4799  CB  GLN B  19      53.790  64.730  34.890  1.00  0.00           C
ATOM   4800  HB1 GLN B  19      53.830  65.810  34.610  1.00  0.00           H
ATOM   4801  HB2 GLN B  19      52.700  64.530  34.830  1.00  0.00           H
ATOM   4802  CG  GLN B  19      54.530  63.990  33.740  1.00  0.00           C
ATOM   4803  HG1 GLN B  19      54.390  62.890  33.820  1.00  0.00           H
ATOM   4804  HG2 GLN B  19      55.610  64.060  34.020  1.00  0.00           H
ATOM   4805  CD  GLN B  19      54.240  64.600  32.370  1.00  0.00           C
ATOM   4806  OE1 GLN B  19      53.410  65.480  32.230  1.00  0.00           O
ATOM   4807  NE2 GLN B  19      54.980  64.190  31.280  1.00  0.00           N
ATOM   4808 1HE2 GLN B  19      55.560  63.370  31.290  1.00  0.00           H
ATOM   4809 2HE2 GLN B  19      54.770  64.530  30.370  1.00  0.00           H
ATOM   4810  C   GLN B  19      55.640  65.250  36.440  1.00  0.00           C
ATOM   4811  O   GLN B  19      55.740  66.490  36.380  1.00  0.00           O
ATOM   4812  N   VAL B  20      56.780  64.430  36.580  1.00  0.00           N
ATOM   4813  HN  VAL B  20      56.730  63.440  36.650  1.00  0.00           H
ATOM   4814  CA  VAL B  20      58.130  64.910  36.770  1.00  0.00           C
ATOM   4815  HA  VAL B  20      58.070  65.960  36.500  1.00  0.00           H
ATOM   4816  CB  VAL B  20      58.740  64.690  38.160  1.00  0.00           C
ATOM   4817  HB  VAL B  20      58.920  63.650  38.490  1.00  0.00           H
ATOM   4818  CG1 VAL B  20      60.110  65.450  38.260  1.00  0.00           C
ATOM   4819 1HG1 VAL B  20      60.740  64.840  37.570  1.00  0.00           H
ATOM   4820 2HG1 VAL B  20      60.590  65.410  39.260  1.00  0.00           H
ATOM   4821 3HG1 VAL B  20      60.070  66.430  37.750  1.00  0.00           H
ATOM   4822  CG2 VAL B  20      57.780  65.370  39.150  1.00  0.00           C
ATOM   4823 1HG2 VAL B  20      56.860  64.760  39.210  1.00  0.00           H
ATOM   4824 2HG2 VAL B  20      57.520  66.360  38.700  1.00  0.00           H
ATOM   4825 3HG2 VAL B  20      58.150  65.350  40.190  1.00  0.00           H
ATOM   4826  C   VAL B  20      58.990  64.240  35.710  1.00  0.00           C
ATOM   4827  O   VAL B  20      59.130  63.040  35.560  1.00  0.00           O
ATOM   4828  N   THR B  21      59.690  65.080  34.880  1.00  0.00           N
ATOM   4829  HN  THR B  21      59.600  66.050  35.070  1.00  0.00           H
ATOM   4830  CA  THR B  21      60.570  64.570  33.760  1.00  0.00           C
ATOM   4831  HA  THR B  21      60.750  63.520  33.930  1.00  0.00           H
ATOM   4832  CB  THR B  21      59.900  64.960  32.350  1.00  0.00           C
ATOM   4833  HB  THR B  21      59.940  66.050  32.140  1.00  0.00           H
ATOM   4834  OG1 THR B  21      58.580  64.530  32.300  1.00  0.00           O
ATOM   4835  HG1 THR B  21      58.050  65.150  32.800  1.00  0.00           H
ATOM   4836  CG2 THR B  21      60.560  64.190  31.140  1.00  0.00           C
ATOM   4837 1HG2 THR B  21      60.040  64.490  30.210  1.00  0.00           H
ATOM   4838 2HG2 THR B  21      60.410  63.100  31.280  1.00  0.00           H
ATOM   4839 3HG2 THR B  21      61.660  64.290  31.020  1.00  0.00           H
ATOM   4840  C   THR B  21      61.930  65.200  33.690  1.00  0.00           C
ATOM   4841  O   THR B  21      62.140  66.360  34.030  1.00  0.00           O
ATOM   4842  N   CYS B  22      62.960  64.360  33.480  1.00  0.00           N
ATOM   4843  HN  CYS B  22      62.880  63.370  33.390  1.00  0.00           H
ATOM   4844  CA  CYS B  22      64.290  64.870  33.420  1.00  0.00           C
ATOM   4845  HA  CYS B  22      64.340  65.710  32.750  1.00  0.00           H
ATOM   4846  CB  CYS B  22      64.820  65.360  34.870  1.00  0.00           C
ATOM   4847  HB1 CYS B  22      64.890  64.460  35.520  1.00  0.00           H
ATOM   4848  HB2 CYS B  22      64.110  66.030  35.390  1.00  0.00           H
ATOM   4849  SG  CYS B  22      66.500  66.200  35.030  1.00  0.00           S
ATOM   4850  HG1 CYS B  22      66.070  67.370  34.580  1.00  0.00           H
ATOM   4851  C   CYS B  22      65.070  63.870  32.670  1.00  0.00           C
ATOM   4852  O   CYS B  22      64.730  62.680  32.670  1.00  0.00           O
ATOM   4853  N   GLY B  23      66.110  64.330  31.910  1.00  0.00           N
ATOM   4854  HN  GLY B  23      66.260  65.310  31.760  1.00  0.00           H
ATOM   4855  CA  GLY B  23      66.910  63.460  31.040  1.00  0.00           C
ATOM   4856  HA1 GLY B  23      67.260  62.680  31.700  1.00  0.00           H
ATOM   4857  HA2 GLY B  23      67.680  64.090  30.610  1.00  0.00           H
ATOM   4858  C   GLY B  23      65.980  62.980  29.900  1.00  0.00           C
ATOM   4859  O   GLY B  23      65.400  63.700  29.110  1.00  0.00           O
ATOM   4860  N   SER B  24      65.660  61.630  29.850  1.00  0.00           N
ATOM   4861  HN  SER B  24      66.060  61.000  30.520  1.00  0.00           H
ATOM   4862  CA  SER B  24      64.610  61.020  29.000  1.00  0.00           C
ATOM   4863  HA  SER B  24      64.120  61.870  28.540  1.00  0.00           H
ATOM   4864  CB  SER B  24      65.240  60.180  27.830  1.00  0.00           C
ATOM   4865  HB1 SER B  24      64.370  59.850  27.220  1.00  0.00           H
ATOM   4866  HB2 SER B  24      65.700  59.350  28.420  1.00  0.00           H
ATOM   4867  OG  SER B  24      66.260  60.860  27.150  1.00  0.00           O
ATOM   4868  HG1 SER B  24      65.850  61.530  26.600  1.00  0.00           H
ATOM   4869  C   SER B  24      63.520  60.200  29.750  1.00  0.00           C
ATOM   4870  O   SER B  24      62.800  59.400  29.070  1.00  0.00           O
ATOM   4871  N   MET B  25      63.390  60.380  31.130  1.00  0.00           N
ATOM   4872  HN  MET B  25      63.810  61.130  31.630  1.00  0.00           H
ATOM   4873  CA  MET B  25      62.500  59.630  32.030  1.00  0.00           C
ATOM   4874  HA  MET B  25      62.030  58.780  31.560  1.00  0.00           H
ATOM   4875  CB  MET B  25      63.310  58.920  33.220  1.00  0.00           C
ATOM   4876  HB1 MET B  25      62.670  58.730  34.100  1.00  0.00           H
ATOM   4877  HB2 MET B  25      64.110  59.640  33.500  1.00  0.00           H
ATOM   4878  CG  MET B  25      64.130  57.660  32.810  1.00  0.00           C
ATOM   4879  HG1 MET B  25      64.550  57.280  33.770  1.00  0.00           H
ATOM   4880  HG2 MET B  25      65.030  57.980  32.250  1.00  0.00           H
ATOM   4881  SD  MET B  25      63.190  56.240  32.170  1.00  0.00           S
ATOM   4882  CE  MET B  25      63.280  56.670  30.500  1.00  0.00           C
ATOM   4883  HE1 MET B  25      63.960  57.520  30.290  1.00  0.00           H
ATOM   4884  HE2 MET B  25      62.250  56.980  30.250  1.00  0.00           H
ATOM   4885  HE3 MET B  25      63.630  55.840  29.850  1.00  0.00           H
ATOM   4886  C   MET B  25      61.380  60.480  32.720  1.00  0.00           C
ATOM   4887  O   MET B  25      61.580  61.570  33.200  1.00  0.00           O
ATOM   4888  N   THR B  26      60.150  59.950  32.830  1.00  0.00           N
ATOM   4889  HN  THR B  26      59.840  59.080  32.450  1.00  0.00           H
ATOM   4890  CA  THR B  26      58.990  60.660  33.300  1.00  0.00           C
ATOM   4891  HA  THR B  26      59.320  61.570  33.780  1.00  0.00           H
ATOM   4892  CB  THR B  26      58.010  61.200  32.140  1.00  0.00           C
ATOM   4893  HB  THR B  26      58.740  61.780  31.550  1.00  0.00           H
ATOM   4894  OG1 THR B  26      56.990  62.120  32.620  1.00  0.00           O
ATOM   4895  HG1 THR B  26      57.420  62.970  32.610  1.00  0.00           H
ATOM   4896  CG2 THR B  26      57.480  60.020  31.270  1.00  0.00           C
ATOM   4897 1HG2 THR B  26      57.040  59.250  31.940  1.00  0.00           H
ATOM   4898 2HG2 THR B  26      58.360  59.540  30.800  1.00  0.00           H
ATOM   4899 3HG2 THR B  26      56.810  60.330  30.450  1.00  0.00           H
ATOM   4900  C   THR B  26      58.260  59.840  34.240  1.00  0.00           C
ATOM   4901  O   THR B  26      58.030  58.640  34.050  1.00  0.00           O
ATOM   4902  N   LEU B  27      57.910  60.370  35.380  1.00  0.00           N
ATOM   4903  HN  LEU B  27      58.120  61.330  35.560  1.00  0.00           H
ATOM   4904  CA  LEU B  27      57.310  59.640  36.410  1.00  0.00           C
ATOM   4905  HA  LEU B  27      56.730  58.900  35.870  1.00  0.00           H
ATOM   4906  CB  LEU B  27      58.360  58.910  37.290  1.00  0.00           C
ATOM   4907  HB1 LEU B  27      58.600  58.090  36.570  1.00  0.00           H
ATOM   4908  HB2 LEU B  27      57.990  58.620  38.300  1.00  0.00           H
ATOM   4909  CG  LEU B  27      59.730  59.590  37.680  1.00  0.00           C
ATOM   4910  HG  LEU B  27      60.150  59.950  36.720  1.00  0.00           H
ATOM   4911  CD1 LEU B  27      59.760  60.740  38.630  1.00  0.00           C
ATOM   4912 1HD1 LEU B  27      59.560  60.410  39.670  1.00  0.00           H
ATOM   4913 2HD1 LEU B  27      58.950  61.450  38.390  1.00  0.00           H
ATOM   4914 3HD1 LEU B  27      60.750  61.250  38.530  1.00  0.00           H
ATOM   4915  CD2 LEU B  27      60.650  58.450  38.110  1.00  0.00           C
ATOM   4916 1HD2 LEU B  27      60.620  57.600  37.400  1.00  0.00           H
ATOM   4917 2HD2 LEU B  27      60.290  57.860  38.980  1.00  0.00           H
ATOM   4918 3HD2 LEU B  27      61.720  58.700  38.230  1.00  0.00           H
ATOM   4919  C   LEU B  27      56.420  60.550  37.210  1.00  0.00           C
ATOM   4920  O   LEU B  27      56.480  61.740  36.980  1.00  0.00           O
ATOM   4921  N   ASN B  28      55.610  60.010  38.130  1.00  0.00           N
ATOM   4922  HN  ASN B  28      55.810  59.090  38.450  1.00  0.00           H
ATOM   4923  CA  ASN B  28      54.680  60.780  38.990  1.00  0.00           C
ATOM   4924  HA  ASN B  28      54.250  61.510  38.330  1.00  0.00           H
ATOM   4925  CB  ASN B  28      53.440  60.080  39.520  1.00  0.00           C
ATOM   4926  HB1 ASN B  28      52.720  60.830  39.910  1.00  0.00           H
ATOM   4927  HB2 ASN B  28      53.740  59.400  40.340  1.00  0.00           H
ATOM   4928  CG  ASN B  28      52.590  59.420  38.390  1.00  0.00           C
ATOM   4929  OD1 ASN B  28      52.710  59.760  37.220  1.00  0.00           O
ATOM   4930  ND2 ASN B  28      51.850  58.340  38.740  1.00  0.00           N
ATOM   4931 1HD2 ASN B  28      51.270  57.890  38.050  1.00  0.00           H
ATOM   4932 2HD2 ASN B  28      51.770  58.060  39.700  1.00  0.00           H
ATOM   4933  C   ASN B  28      55.410  61.390  40.210  1.00  0.00           C
ATOM   4934  O   ASN B  28      56.260  60.780  40.870  1.00  0.00           O
ATOM   4935  N   GLY B  29      54.850  62.530  40.720  1.00  0.00           N
ATOM   4936  HN  GLY B  29      54.080  62.930  40.230  1.00  0.00           H
ATOM   4937  CA  GLY B  29      55.180  63.030  42.060  1.00  0.00           C
ATOM   4938  HA1 GLY B  29      56.030  63.680  41.880  1.00  0.00           H
ATOM   4939  HA2 GLY B  29      55.490  62.220  42.690  1.00  0.00           H
ATOM   4940  C   GLY B  29      54.000  63.750  42.590  1.00  0.00           C
ATOM   4941  O   GLY B  29      53.070  64.010  41.850  1.00  0.00           O
ATOM   4942  N   LEU B  30      54.000  63.990  43.890  1.00  0.00           N
ATOM   4943  HN  LEU B  30      54.820  63.570  44.260  1.00  0.00           H
ATOM   4944  CA  LEU B  30      52.960  64.700  44.720  1.00  0.00           C
ATOM   4945  HA  LEU B  30      52.040  64.630  44.160  1.00  0.00           H
ATOM   4946  CB  LEU B  30      52.760  63.850  45.910  1.00  0.00           C
ATOM   4947  HB1 LEU B  30      53.630  63.750  46.590  1.00  0.00           H
ATOM   4948  HB2 LEU B  30      52.550  62.860  45.460  1.00  0.00           H
ATOM   4949  CG  LEU B  30      51.570  64.230  46.820  1.00  0.00           C
ATOM   4950  HG  LEU B  30      51.460  65.310  47.020  1.00  0.00           H
ATOM   4951  CD1 LEU B  30      50.280  63.640  46.160  1.00  0.00           C
ATOM   4952 1HD1 LEU B  30      50.420  62.550  46.000  1.00  0.00           H
ATOM   4953 2HD1 LEU B  30      50.170  64.100  45.160  1.00  0.00           H
ATOM   4954 3HD1 LEU B  30      49.380  63.990  46.720  1.00  0.00           H
ATOM   4955  CD2 LEU B  30      51.780  63.710  48.260  1.00  0.00           C
ATOM   4956 1HD2 LEU B  30      50.930  63.970  48.920  1.00  0.00           H
ATOM   4957 2HD2 LEU B  30      52.740  64.090  48.670  1.00  0.00           H
ATOM   4958 3HD2 LEU B  30      51.860  62.600  48.250  1.00  0.00           H
ATOM   4959  C   LEU B  30      53.390  66.100  45.100  1.00  0.00           C
ATOM   4960  O   LEU B  30      54.530  66.210  45.510  1.00  0.00           O
ATOM   4961  N   TRP B  31      52.580  67.100  44.950  1.00  0.00           N
ATOM   4962  HN  TRP B  31      51.720  66.980  44.460  1.00  0.00           H
ATOM   4963  CA  TRP B  31      52.920  68.460  45.220  1.00  0.00           C
ATOM   4964  HA  TRP B  31      53.950  68.660  45.500  1.00  0.00           H
ATOM   4965  CB  TRP B  31      52.600  69.170  43.940  1.00  0.00           C
ATOM   4966  HB1 TRP B  31      51.650  68.780  43.520  1.00  0.00           H
ATOM   4967  HB2 TRP B  31      53.260  68.890  43.090  1.00  0.00           H
ATOM   4968  CG  TRP B  31      52.720  70.730  43.900  1.00  0.00           C
ATOM   4969  CD1 TRP B  31      53.590  71.550  44.560  1.00  0.00           C
ATOM   4970  HD1 TRP B  31      54.260  71.130  45.300  1.00  0.00           H
ATOM   4971  NE1 TRP B  31      53.330  72.830  44.240  1.00  0.00           N
ATOM   4972  HE1 TRP B  31      53.650  73.630  44.690  1.00  0.00           H
ATOM   4973  CE2 TRP B  31      52.340  72.880  43.280  1.00  0.00           C
ATOM   4974  CD2 TRP B  31      51.950  71.530  43.040  1.00  0.00           C
ATOM   4975  CE3 TRP B  31      50.820  71.260  42.250  1.00  0.00           C
ATOM   4976  HE3 TRP B  31      50.670  70.230  41.980  1.00  0.00           H
ATOM   4977  CZ3 TRP B  31      50.360  72.350  41.580  1.00  0.00           C
ATOM   4978  HZ3 TRP B  31      49.540  72.200  40.890  1.00  0.00           H
ATOM   4979  CZ2 TRP B  31      51.800  73.960  42.670  1.00  0.00           C
ATOM   4980  HZ2 TRP B  31      52.130  74.980  42.780  1.00  0.00           H
ATOM   4981  CH2 TRP B  31      50.750  73.700  41.800  1.00  0.00           C
ATOM   4982  HH2 TRP B  31      50.300  74.470  41.200  1.00  0.00           H
ATOM   4983  C   TRP B  31      52.110  69.010  46.410  1.00  0.00           C
ATOM   4984  O   TRP B  31      50.960  69.400  46.350  1.00  0.00           O
ATOM   4985  N   LEU B  32      52.890  69.230  47.520  1.00  0.00           N
ATOM   4986  HN  LEU B  32      53.890  69.230  47.540  1.00  0.00           H
ATOM   4987  CA  LEU B  32      52.280  69.870  48.710  1.00  0.00           C
ATOM   4988  HA  LEU B  32      51.240  70.110  48.510  1.00  0.00           H
ATOM   4989  CB  LEU B  32      52.100  68.970  50.060  1.00  0.00           C
ATOM   4990  HB1 LEU B  32      51.450  69.390  50.860  1.00  0.00           H
ATOM   4991  HB2 LEU B  32      53.110  68.850  50.520  1.00  0.00           H
ATOM   4992  CG  LEU B  32      51.660  67.490  49.790  1.00  0.00           C
ATOM   4993  HG  LEU B  32      52.180  67.140  48.870  1.00  0.00           H
ATOM   4994  CD1 LEU B  32      52.010  66.580  50.980  1.00  0.00           C
ATOM   4995 1HD1 LEU B  32      53.090  66.690  51.250  1.00  0.00           H
ATOM   4996 2HD1 LEU B  32      51.830  65.500  50.800  1.00  0.00           H
ATOM   4997 3HD1 LEU B  32      51.330  66.950  51.780  1.00  0.00           H
ATOM   4998  CD2 LEU B  32      50.170  67.360  49.260  1.00  0.00           C
ATOM   4999 1HD2 LEU B  32      50.110  67.830  48.250  1.00  0.00           H
ATOM   5000 2HD2 LEU B  32      49.500  67.950  49.920  1.00  0.00           H
ATOM   5001 3HD2 LEU B  32      49.850  66.290  49.260  1.00  0.00           H
ATOM   5002  C   LEU B  32      52.930  71.210  49.100  1.00  0.00           C
ATOM   5003  O   LEU B  32      54.140  71.260  49.220  1.00  0.00           O
ATOM   5004  N   ASP B  33      52.260  72.400  49.160  1.00  0.00           N
ATOM   5005  HN  ASP B  33      51.260  72.390  49.220  1.00  0.00           H
ATOM   5006  CA  ASP B  33      52.930  73.660  49.300  1.00  0.00           C
ATOM   5007  HA  ASP B  33      52.260  74.480  49.080  1.00  0.00           H
ATOM   5008  CB  ASP B  33      53.480  73.890  50.720  1.00  0.00           C
ATOM   5009  HB1 ASP B  33      54.010  74.870  50.700  1.00  0.00           H
ATOM   5010  HB2 ASP B  33      54.200  73.120  51.080  1.00  0.00           H
ATOM   5011  CG  ASP B  33      52.340  74.010  51.710  1.00  0.00           C
ATOM   5012  OD1 ASP B  33      52.510  73.700  52.930  1.00  0.00           O
ATOM   5013  OD2 ASP B  33      51.210  74.390  51.340  1.00  0.00           O
ATOM   5014  C   ASP B  33      53.900  74.040  48.200  1.00  0.00           C
ATOM   5015  O   ASP B  33      53.460  73.900  47.050  1.00  0.00           O
ATOM   5016  N   ASN B  34      55.170  74.330  48.410  1.00  0.00           N
ATOM   5017  HN  ASN B  34      55.520  74.260  49.340  1.00  0.00           H
ATOM   5018  CA  ASN B  34      56.130  74.480  47.280  1.00  0.00           C
ATOM   5019  HA  ASN B  34      55.600  74.670  46.360  1.00  0.00           H
ATOM   5020  CB  ASN B  34      57.100  75.750  47.530  1.00  0.00           C
ATOM   5021  HB1 ASN B  34      57.810  75.790  46.680  1.00  0.00           H
ATOM   5022  HB2 ASN B  34      57.700  75.510  48.440  1.00  0.00           H
ATOM   5023  CG  ASN B  34      56.370  77.030  47.740  1.00  0.00           C
ATOM   5024  OD1 ASN B  34      55.930  77.470  48.770  1.00  0.00           O
ATOM   5025  ND2 ASN B  34      56.170  77.800  46.610  1.00  0.00           N
ATOM   5026 1HD2 ASN B  34      56.010  78.780  46.750  1.00  0.00           H
ATOM   5027 2HD2 ASN B  34      56.300  77.460  45.690  1.00  0.00           H
ATOM   5028  C   ASN B  34      57.020  73.280  47.070  1.00  0.00           C
ATOM   5029  O   ASN B  34      58.070  73.320  46.480  1.00  0.00           O
ATOM   5030  N   THR B  35      56.670  72.090  47.650  1.00  0.00           N
ATOM   5031  HN  THR B  35      55.830  72.150  48.180  1.00  0.00           H
ATOM   5032  CA  THR B  35      57.450  70.890  47.680  1.00  0.00           C
ATOM   5033  HA  THR B  35      58.390  71.050  47.170  1.00  0.00           H
ATOM   5034  CB  THR B  35      57.770  70.410  49.060  1.00  0.00           C
ATOM   5035  HB  THR B  35      56.880  70.080  49.630  1.00  0.00           H
ATOM   5036  OG1 THR B  35      58.570  71.380  49.790  1.00  0.00           O
ATOM   5037  HG1 THR B  35      59.360  71.610  49.290  1.00  0.00           H
ATOM   5038  CG2 THR B  35      58.700  69.140  49.050  1.00  0.00           C
ATOM   5039 1HG2 THR B  35      58.890  68.930  50.130  1.00  0.00           H
ATOM   5040 2HG2 THR B  35      59.630  69.120  48.440  1.00  0.00           H
ATOM   5041 3HG2 THR B  35      58.110  68.280  48.670  1.00  0.00           H
ATOM   5042  C   THR B  35      56.760  69.840  46.900  1.00  0.00           C
ATOM   5043  O   THR B  35      55.660  69.370  47.170  1.00  0.00           O
ATOM   5044  N   VAL B  36      57.400  69.460  45.780  1.00  0.00           N
ATOM   5045  HN  VAL B  36      58.210  69.980  45.520  1.00  0.00           H
ATOM   5046  CA  VAL B  36      57.140  68.280  44.940  1.00  0.00           C
ATOM   5047  HA  VAL B  36      56.110  67.960  44.990  1.00  0.00           H
ATOM   5048  CB  VAL B  36      57.360  68.520  43.430  1.00  0.00           C
ATOM   5049  HB  VAL B  36      58.410  68.860  43.320  1.00  0.00           H
ATOM   5050  CG1 VAL B  36      57.180  67.190  42.720  1.00  0.00           C
ATOM   5051 1HG1 VAL B  36      57.320  67.330  41.630  1.00  0.00           H
ATOM   5052 2HG1 VAL B  36      56.160  66.760  42.790  1.00  0.00           H
ATOM   5053 3HG1 VAL B  36      57.840  66.350  43.020  1.00  0.00           H
ATOM   5054  CG2 VAL B  36      56.320  69.530  42.950  1.00  0.00           C
ATOM   5055 1HG2 VAL B  36      55.310  69.170  43.250  1.00  0.00           H
ATOM   5056 2HG2 VAL B  36      56.460  69.610  41.850  1.00  0.00           H
ATOM   5057 3HG2 VAL B  36      56.320  70.480  43.520  1.00  0.00           H
ATOM   5058  C   VAL B  36      58.050  67.110  45.430  1.00  0.00           C
ATOM   5059  O   VAL B  36      59.290  67.240  45.710  1.00  0.00           O
ATOM   5060  N   TRP B  37      57.460  65.960  45.600  1.00  0.00           N
[truncated: 327,862 more chars]
