# Supplementary material for: Structural and functional characterization of NEMO cleavage by SARS-CoV-2 3CLpro
Source: Nat Commun. 2022 Sep 8;13:5285. doi: 10.1038/s41467-022-32922-9 (PMC9453703; doi:10.1038/s41467-022-32922-9)
Supplement: Supplementary file 4 — Supplementary Data 1 [file 41467_2022_32922_MOESM4_ESM.zip › supp_files/MDML_snapshots/MERS/mers_simE_10800.pdb]

REMARK    GENERATED BY TRJCONV
TITLE     Title t= 10800.00000 step= 2700000
REMARK    THIS IS A SIMULATION BOX
CRYST1  101.526  101.526  101.526  90.00  90.00  90.00 P 1           1
MODEL        1
ATOM      1  N   SER A   1      54.920  46.100  37.200  1.00  0.00           N
ATOM      2  HT1 SER A   1      55.460  46.870  36.770  1.00  0.00           H
ATOM      3  HT2 SER A   1      55.570  45.310  37.390  1.00  0.00           H
ATOM      4  HT3 SER A   1      54.650  46.380  38.160  1.00  0.00           H
ATOM      5  CA  SER A   1      53.810  45.670  36.320  1.00  0.00           C
ATOM      6  HA  SER A   1      53.470  46.490  35.710  1.00  0.00           H
ATOM      7  CB  SER A   1      54.200  44.520  35.410  1.00  0.00           C
ATOM      8  HB1 SER A   1      55.130  44.890  34.920  1.00  0.00           H
ATOM      9  HB2 SER A   1      53.460  44.210  34.630  1.00  0.00           H
ATOM     10  OG  SER A   1      54.640  43.390  36.130  1.00  0.00           O
ATOM     11  HG1 SER A   1      55.480  43.610  36.530  1.00  0.00           H
ATOM     12  C   SER A   1      52.520  45.320  37.020  1.00  0.00           C
ATOM     13  O   SER A   1      52.060  46.180  37.720  1.00  0.00           O
ATOM     14  N   GLY A   2      51.920  44.140  36.890  1.00  0.00           N
ATOM     15  HN  GLY A   2      52.360  43.480  36.290  1.00  0.00           H
ATOM     16  CA  GLY A   2      50.700  43.660  37.630  1.00  0.00           C
ATOM     17  HA1 GLY A   2      50.880  43.650  38.690  1.00  0.00           H
ATOM     18  HA2 GLY A   2      50.430  42.650  37.380  1.00  0.00           H
ATOM     19  C   GLY A   2      49.400  44.410  37.390  1.00  0.00           C
ATOM     20  O   GLY A   2      49.380  45.490  36.860  1.00  0.00           O
ATOM     21  N   LEU A   3      48.260  43.790  37.780  1.00  0.00           N
ATOM     22  HN  LEU A   3      48.400  42.990  38.340  1.00  0.00           H
ATOM     23  CA  LEU A   3      46.870  44.230  37.530  1.00  0.00           C
ATOM     24  HA  LEU A   3      46.970  45.280  37.280  1.00  0.00           H
ATOM     25  CB  LEU A   3      46.100  43.500  36.390  1.00  0.00           C
ATOM     26  HB1 LEU A   3      46.970  43.270  35.740  1.00  0.00           H
ATOM     27  HB2 LEU A   3      45.300  44.210  36.080  1.00  0.00           H
ATOM     28  CG  LEU A   3      45.420  42.170  36.810  1.00  0.00           C
ATOM     29  HG  LEU A   3      44.700  42.310  37.650  1.00  0.00           H
ATOM     30  CD1 LEU A   3      44.540  41.490  35.720  1.00  0.00           C
ATOM     31 1HD1 LEU A   3      45.150  41.070  34.890  1.00  0.00           H
ATOM     32 2HD1 LEU A   3      43.740  42.070  35.220  1.00  0.00           H
ATOM     33 3HD1 LEU A   3      44.110  40.550  36.130  1.00  0.00           H
ATOM     34  CD2 LEU A   3      46.550  41.250  37.140  1.00  0.00           C
ATOM     35 1HD2 LEU A   3      46.890  41.600  38.140  1.00  0.00           H
ATOM     36 2HD2 LEU A   3      47.420  41.340  36.460  1.00  0.00           H
ATOM     37 3HD2 LEU A   3      46.260  40.190  37.310  1.00  0.00           H
ATOM     38  C   LEU A   3      46.110  44.180  38.850  1.00  0.00           C
ATOM     39  O   LEU A   3      46.230  43.230  39.650  1.00  0.00           O
ATOM     40  N   VAL A   4      45.270  45.190  39.050  1.00  0.00           N
ATOM     41  HN  VAL A   4      45.310  45.960  38.420  1.00  0.00           H
ATOM     42  CA  VAL A   4      44.280  45.350  40.120  1.00  0.00           C
ATOM     43  HA  VAL A   4      44.110  44.360  40.520  1.00  0.00           H
ATOM     44  CB  VAL A   4      44.750  46.160  41.290  1.00  0.00           C
ATOM     45  HB  VAL A   4      43.900  46.320  41.990  1.00  0.00           H
ATOM     46  CG1 VAL A   4      45.910  45.560  42.010  1.00  0.00           C
ATOM     47 1HG1 VAL A   4      46.330  46.210  42.810  1.00  0.00           H
ATOM     48 2HG1 VAL A   4      46.730  45.370  41.280  1.00  0.00           H
ATOM     49 3HG1 VAL A   4      45.730  44.620  42.560  1.00  0.00           H
ATOM     50  CG2 VAL A   4      45.120  47.580  40.820  1.00  0.00           C
ATOM     51 1HG2 VAL A   4      45.690  47.550  39.860  1.00  0.00           H
ATOM     52 2HG2 VAL A   4      45.560  48.280  41.560  1.00  0.00           H
ATOM     53 3HG2 VAL A   4      44.130  47.980  40.550  1.00  0.00           H
ATOM     54  C   VAL A   4      42.990  45.920  39.610  1.00  0.00           C
ATOM     55  O   VAL A   4      42.900  46.610  38.580  1.00  0.00           O
ATOM     56  N   LYS A   5      41.890  45.670  40.340  1.00  0.00           N
ATOM     57  HN  LYS A   5      41.880  45.030  41.110  1.00  0.00           H
ATOM     58  CA  LYS A   5      40.600  46.160  39.950  1.00  0.00           C
ATOM     59  HA  LYS A   5      40.430  45.930  38.910  1.00  0.00           H
ATOM     60  CB  LYS A   5      39.470  45.420  40.670  1.00  0.00           C
ATOM     61  HB1 LYS A   5      38.510  45.960  40.520  1.00  0.00           H
ATOM     62  HB2 LYS A   5      39.680  45.510  41.760  1.00  0.00           H
ATOM     63  CG  LYS A   5      39.400  44.050  40.080  1.00  0.00           C
ATOM     64  HG1 LYS A   5      40.420  43.650  39.890  1.00  0.00           H
ATOM     65  HG2 LYS A   5      39.090  44.110  39.010  1.00  0.00           H
ATOM     66  CD  LYS A   5      38.580  43.050  40.930  1.00  0.00           C
ATOM     67  HD1 LYS A   5      37.560  43.470  41.100  1.00  0.00           H
ATOM     68  HD2 LYS A   5      39.160  43.030  41.870  1.00  0.00           H
ATOM     69  CE  LYS A   5      38.460  41.710  40.260  1.00  0.00           C
ATOM     70  HE1 LYS A   5      39.460  41.320  39.990  1.00  0.00           H
ATOM     71  HE2 LYS A   5      37.760  41.710  39.400  1.00  0.00           H
ATOM     72  NZ  LYS A   5      37.850  40.670  41.170  1.00  0.00           N
ATOM     73  HZ1 LYS A   5      38.330  40.700  42.090  1.00  0.00           H
ATOM     74  HZ2 LYS A   5      38.060  39.810  40.630  1.00  0.00           H
ATOM     75  HZ3 LYS A   5      36.830  40.710  41.360  1.00  0.00           H
ATOM     76  C   LYS A   5      40.400  47.600  40.230  1.00  0.00           C
ATOM     77  O   LYS A   5      39.730  47.930  41.200  1.00  0.00           O
ATOM     78  N   MET A   6      41.030  48.500  39.430  1.00  0.00           N
ATOM     79  HN  MET A   6      41.600  48.200  38.660  1.00  0.00           H
ATOM     80  CA  MET A   6      40.840  49.950  39.550  1.00  0.00           C
ATOM     81  HA  MET A   6      41.200  50.210  40.530  1.00  0.00           H
ATOM     82  CB  MET A   6      41.790  50.690  38.550  1.00  0.00           C
ATOM     83  HB1 MET A   6      41.560  51.760  38.710  1.00  0.00           H
ATOM     84  HB2 MET A   6      41.450  50.390  37.530  1.00  0.00           H
ATOM     85  CG  MET A   6      43.270  50.470  38.750  1.00  0.00           C
ATOM     86  HG1 MET A   6      43.600  49.480  38.370  1.00  0.00           H
ATOM     87  HG2 MET A   6      43.480  50.450  39.850  1.00  0.00           H
ATOM     88  SD  MET A   6      44.410  51.670  38.030  1.00  0.00           S
ATOM     89  CE  MET A   6      43.830  51.480  36.340  1.00  0.00           C
ATOM     90  HE1 MET A   6      43.680  50.400  36.100  1.00  0.00           H
ATOM     91  HE2 MET A   6      44.640  51.840  35.670  1.00  0.00           H
ATOM     92  HE3 MET A   6      42.920  52.090  36.160  1.00  0.00           H
ATOM     93  C   MET A   6      39.440  50.480  39.380  1.00  0.00           C
ATOM     94  O   MET A   6      38.610  50.170  38.490  1.00  0.00           O
ATOM     95  N   SER A   7      39.170  51.360  40.310  1.00  0.00           N
ATOM     96  HN  SER A   7      39.840  51.760  40.930  1.00  0.00           H
ATOM     97  CA  SER A   7      38.000  52.180  40.200  1.00  0.00           C
ATOM     98  HA  SER A   7      37.380  51.790  39.410  1.00  0.00           H
ATOM     99  CB  SER A   7      37.270  52.420  41.560  1.00  0.00           C
ATOM    100  HB1 SER A   7      36.780  51.490  41.910  1.00  0.00           H
ATOM    101  HB2 SER A   7      36.440  53.160  41.450  1.00  0.00           H
ATOM    102  OG  SER A   7      38.150  52.900  42.650  1.00  0.00           O
ATOM    103  HG1 SER A   7      38.610  53.700  42.390  1.00  0.00           H
ATOM    104  C   SER A   7      38.390  53.540  39.720  1.00  0.00           C
ATOM    105  O   SER A   7      39.460  54.000  40.010  1.00  0.00           O
ATOM    106  N   HSD A   8      37.490  54.320  39.090  1.00  0.00           N
ATOM    107  HN  HSD A   8      36.630  53.910  38.810  1.00  0.00           H
ATOM    108  CA  HSD A   8      37.850  55.660  38.750  1.00  0.00           C
ATOM    109  HA  HSD A   8      38.790  55.550  38.230  1.00  0.00           H
ATOM    110  CB  HSD A   8      36.810  56.340  37.740  1.00  0.00           C
ATOM    111  HB1 HSD A   8      37.190  57.370  37.560  1.00  0.00           H
ATOM    112  HB2 HSD A   8      35.820  56.390  38.230  1.00  0.00           H
ATOM    113  ND1 HSD A   8      37.460  55.880  35.300  1.00  0.00           N
ATOM    114  HD1 HSD A   8      38.300  56.430  35.320  1.00  0.00           H
ATOM    115  CG  HSD A   8      36.660  55.630  36.390  1.00  0.00           C
ATOM    116  CE1 HSD A   8      36.920  55.230  34.190  1.00  0.00           C
ATOM    117  HE1 HSD A   8      37.330  55.270  33.180  1.00  0.00           H
ATOM    118  NE2 HSD A   8      35.810  54.630  34.540  1.00  0.00           N
ATOM    119  CD2 HSD A   8      35.710  54.840  35.910  1.00  0.00           C
ATOM    120  HD2 HSD A   8      34.810  54.580  36.460  1.00  0.00           H
ATOM    121  C   HSD A   8      37.950  56.540  40.060  1.00  0.00           C
ATOM    122  O   HSD A   8      37.290  56.290  41.080  1.00  0.00           O
ATOM    123  N   PRO A   9      38.840  57.530  40.090  1.00  0.00           N
ATOM    124  CD  PRO A   9      39.710  57.900  38.940  1.00  0.00           C
ATOM    125  HD1 PRO A   9      39.040  58.450  38.240  1.00  0.00           H
ATOM    126  HD2 PRO A   9      40.140  57.060  38.370  1.00  0.00           H
ATOM    127  CA  PRO A   9      38.930  58.600  41.030  1.00  0.00           C
ATOM    128  HA  PRO A   9      39.260  58.090  41.930  1.00  0.00           H
ATOM    129  CB  PRO A   9      39.980  59.630  40.520  1.00  0.00           C
ATOM    130  HB1 PRO A   9      40.510  60.120  41.370  1.00  0.00           H
ATOM    131  HB2 PRO A   9      39.450  60.340  39.850  1.00  0.00           H
ATOM    132  CG  PRO A   9      40.750  58.900  39.500  1.00  0.00           C
ATOM    133  HG1 PRO A   9      41.270  59.520  38.730  1.00  0.00           H
ATOM    134  HG2 PRO A   9      41.670  58.520  40.010  1.00  0.00           H
ATOM    135  C   PRO A   9      37.640  59.190  41.390  1.00  0.00           C
ATOM    136  O   PRO A   9      36.740  59.280  40.570  1.00  0.00           O
ATOM    137  N   SER A  10      37.390  59.600  42.610  1.00  0.00           N
ATOM    138  HN  SER A  10      38.170  59.640  43.220  1.00  0.00           H
ATOM    139  CA  SER A  10      36.180  60.160  43.160  1.00  0.00           C
ATOM    140  HA  SER A  10      35.300  59.800  42.640  1.00  0.00           H
ATOM    141  CB  SER A  10      36.010  59.730  44.640  1.00  0.00           C
ATOM    142  HB1 SER A  10      35.900  58.630  44.690  1.00  0.00           H
ATOM    143  HB2 SER A  10      35.090  60.220  45.040  1.00  0.00           H
ATOM    144  OG  SER A  10      37.130  60.040  45.450  1.00  0.00           O
ATOM    145  HG1 SER A  10      37.050  60.930  45.790  1.00  0.00           H
ATOM    146  C   SER A  10      36.070  61.750  43.040  1.00  0.00           C
ATOM    147  O   SER A  10      34.950  62.230  42.900  1.00  0.00           O
ATOM    148  N   GLY A  11      37.200  62.480  42.960  1.00  0.00           N
ATOM    149  HN  GLY A  11      38.100  62.050  42.960  1.00  0.00           H
ATOM    150  CA  GLY A  11      37.340  63.980  42.970  1.00  0.00           C
ATOM    151  HA1 GLY A  11      38.290  64.190  42.500  1.00  0.00           H
ATOM    152  HA2 GLY A  11      37.300  64.220  44.020  1.00  0.00           H
ATOM    153  C   GLY A  11      36.400  64.810  42.270  1.00  0.00           C
ATOM    154  O   GLY A  11      35.940  65.930  42.600  1.00  0.00           O
ATOM    155  N   ASP A  12      36.170  64.370  40.980  1.00  0.00           N
ATOM    156  HN  ASP A  12      36.570  63.560  40.580  1.00  0.00           H
ATOM    157  CA  ASP A  12      35.400  65.180  40.080  1.00  0.00           C
ATOM    158  HA  ASP A  12      35.730  66.200  40.260  1.00  0.00           H
ATOM    159  CB  ASP A  12      35.670  64.850  38.580  1.00  0.00           C
ATOM    160  HB1 ASP A  12      35.000  65.400  37.880  1.00  0.00           H
ATOM    161  HB2 ASP A  12      35.550  63.750  38.440  1.00  0.00           H
ATOM    162  CG  ASP A  12      37.110  65.180  38.280  1.00  0.00           C
ATOM    163  OD1 ASP A  12      37.570  66.260  38.740  1.00  0.00           O
ATOM    164  OD2 ASP A  12      37.820  64.420  37.560  1.00  0.00           O
ATOM    165  C   ASP A  12      33.840  65.180  40.290  1.00  0.00           C
ATOM    166  O   ASP A  12      33.000  66.050  39.840  1.00  0.00           O
ATOM    167  N   VAL A  13      33.360  64.180  41.080  1.00  0.00           N
ATOM    168  HN  VAL A  13      33.980  63.520  41.500  1.00  0.00           H
ATOM    169  CA  VAL A  13      31.990  64.030  41.530  1.00  0.00           C
ATOM    170  HA  VAL A  13      31.410  64.770  40.990  1.00  0.00           H
ATOM    171  CB  VAL A  13      31.500  62.570  41.180  1.00  0.00           C
ATOM    172  HB  VAL A  13      32.070  61.830  41.780  1.00  0.00           H
ATOM    173  CG1 VAL A  13      29.990  62.470  41.480  1.00  0.00           C
ATOM    174 1HG1 VAL A  13      29.600  61.480  41.150  1.00  0.00           H
ATOM    175 2HG1 VAL A  13      29.390  63.230  40.950  1.00  0.00           H
ATOM    176 3HG1 VAL A  13      29.710  62.620  42.540  1.00  0.00           H
ATOM    177  CG2 VAL A  13      31.700  62.360  39.640  1.00  0.00           C
ATOM    178 1HG2 VAL A  13      31.410  63.370  39.270  1.00  0.00           H
ATOM    179 2HG2 VAL A  13      31.040  61.630  39.130  1.00  0.00           H
ATOM    180 3HG2 VAL A  13      32.780  62.240  39.390  1.00  0.00           H
ATOM    181  C   VAL A  13      31.930  64.350  43.080  1.00  0.00           C
ATOM    182  O   VAL A  13      30.940  64.670  43.670  1.00  0.00           O
ATOM    183  N   GLU A  14      33.080  64.440  43.860  1.00  0.00           N
ATOM    184  HN  GLU A  14      33.980  64.210  43.490  1.00  0.00           H
ATOM    185  CA  GLU A  14      33.020  64.700  45.290  1.00  0.00           C
ATOM    186  HA  GLU A  14      32.490  63.880  45.760  1.00  0.00           H
ATOM    187  CB  GLU A  14      34.510  64.800  45.960  1.00  0.00           C
ATOM    188  HB1 GLU A  14      34.540  65.400  46.890  1.00  0.00           H
ATOM    189  HB2 GLU A  14      35.180  65.280  45.200  1.00  0.00           H
ATOM    190  CG  GLU A  14      35.140  63.350  46.230  1.00  0.00           C
ATOM    191  HG1 GLU A  14      35.110  62.660  45.360  1.00  0.00           H
ATOM    192  HG2 GLU A  14      34.430  62.960  46.990  1.00  0.00           H
ATOM    193  CD  GLU A  14      36.540  63.330  46.780  1.00  0.00           C
ATOM    194  OE1 GLU A  14      37.290  62.330  46.700  1.00  0.00           O
ATOM    195  OE2 GLU A  14      36.900  64.320  47.470  1.00  0.00           O
ATOM    196  C   GLU A  14      32.190  66.000  45.720  1.00  0.00           C
ATOM    197  O   GLU A  14      31.480  66.050  46.700  1.00  0.00           O
ATOM    198  N   ALA A  15      32.340  67.060  44.930  1.00  0.00           N
ATOM    199  HN  ALA A  15      33.000  67.010  44.190  1.00  0.00           H
ATOM    200  CA  ALA A  15      31.780  68.360  44.970  1.00  0.00           C
ATOM    201  HA  ALA A  15      31.350  68.470  45.950  1.00  0.00           H
ATOM    202  CB  ALA A  15      32.850  69.480  44.650  1.00  0.00           C
ATOM    203  HB1 ALA A  15      33.050  69.620  43.560  1.00  0.00           H
ATOM    204  HB2 ALA A  15      33.870  69.400  45.090  1.00  0.00           H
ATOM    205  HB3 ALA A  15      32.440  70.430  45.060  1.00  0.00           H
ATOM    206  C   ALA A  15      30.510  68.540  44.250  1.00  0.00           C
ATOM    207  O   ALA A  15      30.000  69.620  44.150  1.00  0.00           O
ATOM    208  N   CYS A  16      30.000  67.380  43.710  1.00  0.00           N
ATOM    209  HN  CYS A  16      30.500  66.530  43.840  1.00  0.00           H
ATOM    210  CA  CYS A  16      28.680  67.320  43.080  1.00  0.00           C
ATOM    211  HA  CYS A  16      28.280  68.240  42.690  1.00  0.00           H
ATOM    212  CB  CYS A  16      28.780  66.270  41.870  1.00  0.00           C
ATOM    213  HB1 CYS A  16      27.760  66.080  41.480  1.00  0.00           H
ATOM    214  HB2 CYS A  16      29.150  65.290  42.250  1.00  0.00           H
ATOM    215  SG  CYS A  16      29.930  66.930  40.620  1.00  0.00           S
ATOM    216  HG1 CYS A  16      30.970  66.920  41.440  1.00  0.00           H
ATOM    217  C   CYS A  16      27.680  66.710  44.020  1.00  0.00           C
ATOM    218  O   CYS A  16      26.530  66.630  43.620  1.00  0.00           O
ATOM    219  N   MET A  17      28.100  66.290  45.210  1.00  0.00           N
ATOM    220  HN  MET A  17      28.980  66.610  45.570  1.00  0.00           H
ATOM    221  CA  MET A  17      27.260  65.620  46.160  1.00  0.00           C
ATOM    222  HA  MET A  17      26.470  65.200  45.560  1.00  0.00           H
ATOM    223  CB  MET A  17      28.020  64.440  46.780  1.00  0.00           C
ATOM    224  HB1 MET A  17      27.380  63.960  47.560  1.00  0.00           H
ATOM    225  HB2 MET A  17      28.910  64.830  47.310  1.00  0.00           H
ATOM    226  CG  MET A  17      28.330  63.300  45.800  1.00  0.00           C
ATOM    227  HG1 MET A  17      28.790  62.470  46.380  1.00  0.00           H
ATOM    228  HG2 MET A  17      29.110  63.580  45.070  1.00  0.00           H
ATOM    229  SD  MET A  17      26.860  62.570  44.890  1.00  0.00           S
ATOM    230  CE  MET A  17      26.000  62.100  46.440  1.00  0.00           C
ATOM    231  HE1 MET A  17      25.210  61.400  46.100  1.00  0.00           H
ATOM    232  HE2 MET A  17      25.450  63.010  46.790  1.00  0.00           H
ATOM    233  HE3 MET A  17      26.650  61.540  47.140  1.00  0.00           H
ATOM    234  C   MET A  17      26.680  66.590  47.250  1.00  0.00           C
ATOM    235  O   MET A  17      27.260  67.140  48.190  1.00  0.00           O
ATOM    236  N   VAL A  18      25.270  66.720  47.130  1.00  0.00           N
ATOM    237  HN  VAL A  18      24.750  66.270  46.400  1.00  0.00           H
ATOM    238  CA  VAL A  18      24.370  67.310  48.100  1.00  0.00           C
ATOM    239  HA  VAL A  18      24.830  68.040  48.750  1.00  0.00           H
ATOM    240  CB  VAL A  18      23.290  68.210  47.520  1.00  0.00           C
ATOM    241  HB  VAL A  18      22.600  68.460  48.350  1.00  0.00           H
ATOM    242  CG1 VAL A  18      23.870  69.490  46.880  1.00  0.00           C
ATOM    243 1HG1 VAL A  18      23.120  70.290  46.690  1.00  0.00           H
ATOM    244 2HG1 VAL A  18      24.350  69.150  45.940  1.00  0.00           H
ATOM    245 3HG1 VAL A  18      24.660  69.820  47.590  1.00  0.00           H
ATOM    246  CG2 VAL A  18      22.390  67.500  46.490  1.00  0.00           C
ATOM    247 1HG2 VAL A  18      21.940  66.570  46.890  1.00  0.00           H
ATOM    248 2HG2 VAL A  18      23.010  67.240  45.600  1.00  0.00           H
ATOM    249 3HG2 VAL A  18      21.600  68.250  46.300  1.00  0.00           H
ATOM    250  C   VAL A  18      23.710  66.210  48.910  1.00  0.00           C
ATOM    251  O   VAL A  18      23.580  65.050  48.650  1.00  0.00           O
ATOM    252  N   GLN A  19      23.130  66.680  50.040  1.00  0.00           N
ATOM    253  HN  GLN A  19      23.250  67.640  50.270  1.00  0.00           H
ATOM    254  CA  GLN A  19      22.190  66.020  50.860  1.00  0.00           C
ATOM    255  HA  GLN A  19      22.140  64.970  50.620  1.00  0.00           H
ATOM    256  CB  GLN A  19      22.550  66.120  52.390  1.00  0.00           C
ATOM    257  HB1 GLN A  19      22.880  67.160  52.620  1.00  0.00           H
ATOM    258  HB2 GLN A  19      23.380  65.410  52.610  1.00  0.00           H
ATOM    259  CG  GLN A  19      21.260  65.900  53.310  1.00  0.00           C
ATOM    260  HG1 GLN A  19      20.880  64.910  52.990  1.00  0.00           H
ATOM    261  HG2 GLN A  19      20.430  66.630  53.210  1.00  0.00           H
ATOM    262  CD  GLN A  19      21.740  66.040  54.700  1.00  0.00           C
ATOM    263  OE1 GLN A  19      21.240  66.800  55.510  1.00  0.00           O
ATOM    264  NE2 GLN A  19      22.750  65.190  54.980  1.00  0.00           N
ATOM    265 1HE2 GLN A  19      22.930  64.620  54.180  1.00  0.00           H
ATOM    266 2HE2 GLN A  19      23.070  65.060  55.910  1.00  0.00           H
ATOM    267  C   GLN A  19      20.820  66.680  50.620  1.00  0.00           C
ATOM    268  O   GLN A  19      20.670  67.890  50.670  1.00  0.00           O
ATOM    269  N   VAL A  20      19.810  65.810  50.370  1.00  0.00           N
ATOM    270  HN  VAL A  20      19.880  64.830  50.510  1.00  0.00           H
ATOM    271  CA  VAL A  20      18.470  66.220  49.950  1.00  0.00           C
ATOM    272  HA  VAL A  20      18.520  67.300  49.930  1.00  0.00           H
ATOM    273  CB  VAL A  20      18.000  65.540  48.640  1.00  0.00           C
ATOM    274  HB  VAL A  20      18.190  64.450  48.750  1.00  0.00           H
ATOM    275  CG1 VAL A  20      16.440  65.610  48.370  1.00  0.00           C
ATOM    276 1HG1 VAL A  20      15.900  65.410  49.320  1.00  0.00           H
ATOM    277 2HG1 VAL A  20      16.110  64.930  47.550  1.00  0.00           H
ATOM    278 3HG1 VAL A  20      16.300  66.650  48.010  1.00  0.00           H
ATOM    279  CG2 VAL A  20      18.780  66.190  47.510  1.00  0.00           C
ATOM    280 1HG2 VAL A  20      18.630  65.570  46.600  1.00  0.00           H
ATOM    281 2HG2 VAL A  20      19.890  66.180  47.640  1.00  0.00           H
ATOM    282 3HG2 VAL A  20      18.450  67.240  47.360  1.00  0.00           H
ATOM    283  C   VAL A  20      17.480  65.750  51.030  1.00  0.00           C
ATOM    284  O   VAL A  20      17.330  64.600  51.380  1.00  0.00           O
ATOM    285  N   THR A  21      16.670  66.660  51.600  1.00  0.00           N
ATOM    286  HN  THR A  21      16.840  67.620  51.400  1.00  0.00           H
ATOM    287  CA  THR A  21      15.770  66.320  52.650  1.00  0.00           C
ATOM    288  HA  THR A  21      15.730  65.250  52.770  1.00  0.00           H
ATOM    289  CB  THR A  21      16.230  66.930  54.020  1.00  0.00           C
ATOM    290  HB  THR A  21      16.330  68.040  53.970  1.00  0.00           H
ATOM    291  OG1 THR A  21      17.460  66.380  54.450  1.00  0.00           O
ATOM    292  HG1 THR A  21      17.820  66.980  55.110  1.00  0.00           H
ATOM    293  CG2 THR A  21      15.270  66.620  55.160  1.00  0.00           C
ATOM    294 1HG2 THR A  21      15.070  65.530  55.260  1.00  0.00           H
ATOM    295 2HG2 THR A  21      14.290  67.140  55.140  1.00  0.00           H
ATOM    296 3HG2 THR A  21      15.700  66.940  56.130  1.00  0.00           H
ATOM    297  C   THR A  21      14.380  66.790  52.350  1.00  0.00           C
ATOM    298  O   THR A  21      14.170  67.800  51.690  1.00  0.00           O
ATOM    299  N   CYS A  22      13.340  66.040  52.760  1.00  0.00           N
ATOM    300  HN  CYS A  22      13.430  65.160  53.230  1.00  0.00           H
ATOM    301  CA  CYS A  22      11.970  66.460  52.660  1.00  0.00           C
ATOM    302  HA  CYS A  22      11.860  67.510  52.900  1.00  0.00           H
ATOM    303  CB  CYS A  22      11.450  66.040  51.350  1.00  0.00           C
ATOM    304  HB1 CYS A  22      11.470  64.930  51.410  1.00  0.00           H
ATOM    305  HB2 CYS A  22      12.170  66.330  50.550  1.00  0.00           H
ATOM    306  SG  CYS A  22       9.670  66.430  51.020  1.00  0.00           S
ATOM    307  HG1 CYS A  22       9.700  67.750  51.070  1.00  0.00           H
ATOM    308  C   CYS A  22      11.130  65.780  53.710  1.00  0.00           C
ATOM    309  O   CYS A  22      11.220  64.560  53.940  1.00  0.00           O
ATOM    310  N   GLY A  23      10.410  66.520  54.550  1.00  0.00           N
ATOM    311  HN  GLY A  23      10.350  67.510  54.410  1.00  0.00           H
ATOM    312  CA  GLY A  23       9.570  65.930  55.620  1.00  0.00           C
ATOM    313  HA1 GLY A  23       8.740  65.360  55.240  1.00  0.00           H
ATOM    314  HA2 GLY A  23       9.030  66.660  56.220  1.00  0.00           H
ATOM    315  C   GLY A  23      10.280  65.150  56.740  1.00  0.00           C
ATOM    316  O   GLY A  23      11.190  65.680  57.370  1.00  0.00           O
ATOM    317  N   SER A  24       9.960  63.890  56.970  1.00  0.00           N
ATOM    318  HN  SER A  24       9.240  63.450  56.440  1.00  0.00           H
ATOM    319  CA  SER A  24      10.790  63.150  58.000  1.00  0.00           C
ATOM    320  HA  SER A  24      11.150  63.780  58.800  1.00  0.00           H
ATOM    321  CB  SER A  24       9.920  62.000  58.630  1.00  0.00           C
ATOM    322  HB1 SER A  24       9.720  61.200  57.890  1.00  0.00           H
ATOM    323  HB2 SER A  24       8.930  62.520  58.690  1.00  0.00           H
ATOM    324  OG  SER A  24      10.280  61.510  59.900  1.00  0.00           O
ATOM    325  HG1 SER A  24      10.380  62.270  60.480  1.00  0.00           H
ATOM    326  C   SER A  24      11.990  62.350  57.340  1.00  0.00           C
ATOM    327  O   SER A  24      12.640  61.550  58.020  1.00  0.00           O
ATOM    328  N   MET A  25      12.200  62.550  56.030  1.00  0.00           N
ATOM    329  HN  MET A  25      11.590  63.110  55.480  1.00  0.00           H
ATOM    330  CA  MET A  25      13.260  61.810  55.310  1.00  0.00           C
ATOM    331  HA  MET A  25      13.670  61.080  56.000  1.00  0.00           H
ATOM    332  CB  MET A  25      12.470  61.030  54.200  1.00  0.00           C
ATOM    333  HB1 MET A  25      11.690  61.700  53.780  1.00  0.00           H
ATOM    334  HB2 MET A  25      11.860  60.270  54.740  1.00  0.00           H
ATOM    335  CG  MET A  25      13.260  60.280  53.130  1.00  0.00           C
ATOM    336  HG1 MET A  25      13.690  61.030  52.440  1.00  0.00           H
ATOM    337  HG2 MET A  25      12.540  59.850  52.400  1.00  0.00           H
ATOM    338  SD  MET A  25      14.520  59.000  53.660  1.00  0.00           S
ATOM    339  CE  MET A  25      14.860  58.280  52.050  1.00  0.00           C
ATOM    340  HE1 MET A  25      15.900  58.570  51.770  1.00  0.00           H
ATOM    341  HE2 MET A  25      14.280  58.550  51.140  1.00  0.00           H
ATOM    342  HE3 MET A  25      14.780  57.170  52.060  1.00  0.00           H
ATOM    343  C   MET A  25      14.300  62.630  54.620  1.00  0.00           C
ATOM    344  O   MET A  25      14.080  63.710  54.030  1.00  0.00           O
ATOM    345  N   THR A  26      15.540  62.130  54.730  1.00  0.00           N
ATOM    346  HN  THR A  26      15.740  61.280  55.210  1.00  0.00           H
ATOM    347  CA  THR A  26      16.700  62.760  54.260  1.00  0.00           C
ATOM    348  HA  THR A  26      16.430  63.530  53.550  1.00  0.00           H
ATOM    349  CB  THR A  26      17.490  63.380  55.410  1.00  0.00           C
ATOM    350  HB  THR A  26      16.830  64.160  55.860  1.00  0.00           H
ATOM    351  OG1 THR A  26      18.700  64.030  55.010  1.00  0.00           O
ATOM    352  HG1 THR A  26      18.490  64.930  54.730  1.00  0.00           H
ATOM    353  CG2 THR A  26      17.930  62.470  56.470  1.00  0.00           C
ATOM    354 1HG2 THR A  26      18.520  61.610  56.070  1.00  0.00           H
ATOM    355 2HG2 THR A  26      17.100  62.000  57.040  1.00  0.00           H
ATOM    356 3HG2 THR A  26      18.550  62.930  57.260  1.00  0.00           H
ATOM    357  C   THR A  26      17.570  61.690  53.530  1.00  0.00           C
ATOM    358  O   THR A  26      17.740  60.520  53.920  1.00  0.00           O
ATOM    359  N   LEU A  27      18.070  62.050  52.350  1.00  0.00           N
ATOM    360  HN  LEU A  27      17.900  62.970  51.990  1.00  0.00           H
ATOM    361  CA  LEU A  27      18.970  61.210  51.600  1.00  0.00           C
ATOM    362  HA  LEU A  27      19.640  60.740  52.310  1.00  0.00           H
ATOM    363  CB  LEU A  27      18.220  60.110  50.780  1.00  0.00           C
ATOM    364  HB1 LEU A  27      17.940  59.280  51.460  1.00  0.00           H
ATOM    365  HB2 LEU A  27      18.860  59.530  50.080  1.00  0.00           H
ATOM    366  CG  LEU A  27      16.860  60.430  50.030  1.00  0.00           C
ATOM    367  HG  LEU A  27      16.080  60.540  50.820  1.00  0.00           H
ATOM    368  CD1 LEU A  27      17.000  61.730  49.210  1.00  0.00           C
ATOM    369 1HD1 LEU A  27      17.840  61.580  48.510  1.00  0.00           H
ATOM    370 2HD1 LEU A  27      17.340  62.560  49.870  1.00  0.00           H
ATOM    371 3HD1 LEU A  27      16.100  62.090  48.670  1.00  0.00           H
ATOM    372  CD2 LEU A  27      16.420  59.270  49.100  1.00  0.00           C
ATOM    373 1HD2 LEU A  27      15.450  59.460  48.610  1.00  0.00           H
ATOM    374 2HD2 LEU A  27      16.370  58.340  49.700  1.00  0.00           H
ATOM    375 3HD2 LEU A  27      17.140  59.130  48.260  1.00  0.00           H
ATOM    376  C   LEU A  27      20.050  61.920  50.800  1.00  0.00           C
ATOM    377  O   LEU A  27      20.310  63.040  51.140  1.00  0.00           O
ATOM    378  N   ASN A  28      20.770  61.240  49.870  1.00  0.00           N
ATOM    379  HN  ASN A  28      20.510  60.320  49.600  1.00  0.00           H
ATOM    380  CA  ASN A  28      21.790  61.840  48.960  1.00  0.00           C
ATOM    381  HA  ASN A  28      22.100  62.720  49.500  1.00  0.00           H
ATOM    382  CB  ASN A  28      22.950  60.890  48.510  1.00  0.00           C
ATOM    383  HB1 ASN A  28      23.790  61.540  48.160  1.00  0.00           H
ATOM    384  HB2 ASN A  28      22.600  60.120  47.790  1.00  0.00           H
ATOM    385  CG  ASN A  28      23.640  60.140  49.670  1.00  0.00           C
ATOM    386  OD1 ASN A  28      24.480  60.700  50.360  1.00  0.00           O
ATOM    387  ND2 ASN A  28      23.280  58.870  49.870  1.00  0.00           N
ATOM    388 1HD2 ASN A  28      22.410  58.550  49.490  1.00  0.00           H
ATOM    389 2HD2 ASN A  28      23.820  58.390  50.570  1.00  0.00           H
ATOM    390  C   ASN A  28      21.090  62.360  47.660  1.00  0.00           C
ATOM    391  O   ASN A  28      20.100  61.880  47.140  1.00  0.00           O
ATOM    392  N   GLY A  29      21.680  63.370  47.120  1.00  0.00           N
ATOM    393  HN  GLY A  29      22.440  63.820  47.570  1.00  0.00           H
ATOM    394  CA  GLY A  29      21.250  63.800  45.770  1.00  0.00           C
ATOM    395  HA1 GLY A  29      20.640  64.680  45.890  1.00  0.00           H
ATOM    396  HA2 GLY A  29      20.690  63.080  45.180  1.00  0.00           H
ATOM    397  C   GLY A  29      22.440  64.120  45.020  1.00  0.00           C
ATOM    398  O   GLY A  29      23.450  64.450  45.640  1.00  0.00           O
ATOM    399  N   LEU A  30      22.410  64.170  43.660  1.00  0.00           N
ATOM    400  HN  LEU A  30      21.490  63.980  43.320  1.00  0.00           H
ATOM    401  CA  LEU A  30      23.540  64.540  42.860  1.00  0.00           C
ATOM    402  HA  LEU A  30      24.440  64.560  43.460  1.00  0.00           H
ATOM    403  CB  LEU A  30      23.600  63.410  41.750  1.00  0.00           C
ATOM    404  HB1 LEU A  30      22.600  63.430  41.280  1.00  0.00           H
ATOM    405  HB2 LEU A  30      23.630  62.430  42.270  1.00  0.00           H
ATOM    406  CG  LEU A  30      24.800  63.590  40.690  1.00  0.00           C
ATOM    407  HG  LEU A  30      24.780  64.580  40.190  1.00  0.00           H
ATOM    408  CD1 LEU A  30      26.170  63.420  41.270  1.00  0.00           C
ATOM    409 1HD1 LEU A  30      26.480  62.360  41.210  1.00  0.00           H
ATOM    410 2HD1 LEU A  30      26.130  63.730  42.340  1.00  0.00           H
ATOM    411 3HD1 LEU A  30      26.950  63.910  40.650  1.00  0.00           H
ATOM    412  CD2 LEU A  30      24.510  62.670  39.490  1.00  0.00           C
ATOM    413 1HD2 LEU A  30      23.800  63.190  38.820  1.00  0.00           H
ATOM    414 2HD2 LEU A  30      24.170  61.690  39.900  1.00  0.00           H
ATOM    415 3HD2 LEU A  30      25.430  62.560  38.890  1.00  0.00           H
ATOM    416  C   LEU A  30      23.210  65.840  42.240  1.00  0.00           C
ATOM    417  O   LEU A  30      22.130  66.070  41.700  1.00  0.00           O
ATOM    418  N   TRP A  31      24.110  66.820  42.220  1.00  0.00           N
ATOM    419  HN  TRP A  31      24.970  66.700  42.700  1.00  0.00           H
ATOM    420  CA  TRP A  31      23.810  68.240  41.900  1.00  0.00           C
ATOM    421  HA  TRP A  31      22.790  68.250  41.560  1.00  0.00           H
ATOM    422  CB  TRP A  31      23.870  68.990  43.290  1.00  0.00           C
ATOM    423  HB1 TRP A  31      24.840  68.670  43.730  1.00  0.00           H
ATOM    424  HB2 TRP A  31      22.960  68.750  43.890  1.00  0.00           H
ATOM    425  CG  TRP A  31      23.930  70.500  43.370  1.00  0.00           C
ATOM    426  CD1 TRP A  31      23.140  71.410  42.650  1.00  0.00           C
ATOM    427  HD1 TRP A  31      22.190  71.160  42.190  1.00  0.00           H
ATOM    428  NE1 TRP A  31      23.580  72.680  42.920  1.00  0.00           N
ATOM    429  HE1 TRP A  31      23.220  73.570  42.750  1.00  0.00           H
ATOM    430  CE2 TRP A  31      24.660  72.660  43.750  1.00  0.00           C
ATOM    431  CD2 TRP A  31      24.910  71.350  44.120  1.00  0.00           C
ATOM    432  CE3 TRP A  31      25.910  71.010  45.020  1.00  0.00           C
ATOM    433  HE3 TRP A  31      26.120  70.000  45.310  1.00  0.00           H
ATOM    434  CZ3 TRP A  31      26.780  72.050  45.390  1.00  0.00           C
ATOM    435  HZ3 TRP A  31      27.670  71.800  45.940  1.00  0.00           H
ATOM    436  CZ2 TRP A  31      25.380  73.660  44.360  1.00  0.00           C
ATOM    437  HZ2 TRP A  31      25.190  74.710  44.180  1.00  0.00           H
ATOM    438  CH2 TRP A  31      26.520  73.370  45.090  1.00  0.00           C
ATOM    439  HH2 TRP A  31      27.090  74.070  45.670  1.00  0.00           H
ATOM    440  C   TRP A  31      24.790  68.830  40.900  1.00  0.00           C
ATOM    441  O   TRP A  31      25.950  69.030  41.240  1.00  0.00           O
ATOM    442  N   LEU A  32      24.430  68.960  39.600  1.00  0.00           N
ATOM    443  HN  LEU A  32      23.480  68.780  39.340  1.00  0.00           H
ATOM    444  CA  LEU A  32      25.380  69.250  38.540  1.00  0.00           C
ATOM    445  HA  LEU A  32      26.400  69.310  38.860  1.00  0.00           H
ATOM    446  CB  LEU A  32      25.210  68.150  37.480  1.00  0.00           C
ATOM    447  HB1 LEU A  32      25.900  68.230  36.610  1.00  0.00           H
ATOM    448  HB2 LEU A  32      24.130  68.110  37.210  1.00  0.00           H
ATOM    449  CG  LEU A  32      25.510  66.720  37.990  1.00  0.00           C
ATOM    450  HG  LEU A  32      25.050  66.460  38.970  1.00  0.00           H
ATOM    451  CD1 LEU A  32      25.060  65.550  37.140  1.00  0.00           C
ATOM    452 1HD1 LEU A  32      24.050  65.750  36.710  1.00  0.00           H
ATOM    453 2HD1 LEU A  32      24.950  64.540  37.600  1.00  0.00           H
ATOM    454 3HD1 LEU A  32      25.780  65.390  36.310  1.00  0.00           H
ATOM    455  CD2 LEU A  32      27.040  66.570  38.250  1.00  0.00           C
ATOM    456 1HD2 LEU A  32      27.650  66.650  37.320  1.00  0.00           H
ATOM    457 2HD2 LEU A  32      27.280  65.640  38.810  1.00  0.00           H
ATOM    458 3HD2 LEU A  32      27.400  67.390  38.900  1.00  0.00           H
ATOM    459  C   LEU A  32      24.850  70.540  38.050  1.00  0.00           C
ATOM    460  O   LEU A  32      23.780  70.630  37.450  1.00  0.00           O
ATOM    461  N   ASP A  33      25.680  71.580  38.420  1.00  0.00           N
ATOM    462  HN  ASP A  33      26.510  71.330  38.910  1.00  0.00           H
ATOM    463  CA  ASP A  33      25.310  73.030  38.180  1.00  0.00           C
ATOM    464  HA  ASP A  33      26.060  73.670  38.620  1.00  0.00           H
ATOM    465  CB  ASP A  33      25.180  73.360  36.640  1.00  0.00           C
ATOM    466  HB1 ASP A  33      24.810  74.400  36.510  1.00  0.00           H
ATOM    467  HB2 ASP A  33      24.390  72.760  36.140  1.00  0.00           H
ATOM    468  CG  ASP A  33      26.490  73.360  35.950  1.00  0.00           C
ATOM    469  OD1 ASP A  33      26.390  73.650  34.720  1.00  0.00           O
ATOM    470  OD2 ASP A  33      27.590  73.290  36.560  1.00  0.00           O
ATOM    471  C   ASP A  33      24.000  73.380  38.950  1.00  0.00           C
ATOM    472  O   ASP A  33      24.080  73.630  40.170  1.00  0.00           O
ATOM    473  N   ASN A  34      22.890  73.590  38.280  1.00  0.00           N
ATOM    474  HN  ASN A  34      23.010  73.290  37.340  1.00  0.00           H
ATOM    475  CA  ASN A  34      21.680  74.030  38.950  1.00  0.00           C
ATOM    476  HA  ASN A  34      21.850  74.390  39.960  1.00  0.00           H
ATOM    477  CB  ASN A  34      20.870  75.040  38.150  1.00  0.00           C
ATOM    478  HB1 ASN A  34      19.980  75.390  38.710  1.00  0.00           H
ATOM    479  HB2 ASN A  34      20.580  74.680  37.140  1.00  0.00           H
ATOM    480  CG  ASN A  34      21.610  76.320  37.760  1.00  0.00           C
ATOM    481  OD1 ASN A  34      21.910  76.640  36.620  1.00  0.00           O
ATOM    482  ND2 ASN A  34      21.900  77.150  38.820  1.00  0.00           N
ATOM    483 1HD2 ASN A  34      22.310  78.050  38.670  1.00  0.00           H
ATOM    484 2HD2 ASN A  34      21.760  76.950  39.800  1.00  0.00           H
ATOM    485  C   ASN A  34      20.720  72.850  39.100  1.00  0.00           C
ATOM    486  O   ASN A  34      19.610  73.010  39.650  1.00  0.00           O
ATOM    487  N   THR A  35      21.090  71.590  38.620  1.00  0.00           N
ATOM    488  HN  THR A  35      22.030  71.360  38.390  1.00  0.00           H
ATOM    489  CA  THR A  35      20.130  70.470  38.480  1.00  0.00           C
ATOM    490  HA  THR A  35      19.120  70.740  38.760  1.00  0.00           H
ATOM    491  CB  THR A  35      19.970  69.910  37.010  1.00  0.00           C
ATOM    492  HB  THR A  35      20.930  69.390  36.820  1.00  0.00           H
ATOM    493  OG1 THR A  35      19.760  70.950  36.060  1.00  0.00           O
ATOM    494  HG1 THR A  35      20.540  71.490  35.930  1.00  0.00           H
ATOM    495  CG2 THR A  35      18.800  68.940  36.910  1.00  0.00           C
ATOM    496 1HG2 THR A  35      18.750  68.760  35.820  1.00  0.00           H
ATOM    497 2HG2 THR A  35      17.840  69.430  37.170  1.00  0.00           H
ATOM    498 3HG2 THR A  35      18.970  67.960  37.420  1.00  0.00           H
ATOM    499  C   THR A  35      20.410  69.390  39.470  1.00  0.00           C
ATOM    500  O   THR A  35      21.500  68.900  39.420  1.00  0.00           O
ATOM    501  N   VAL A  36      19.480  69.060  40.410  1.00  0.00           N
ATOM    502  HN  VAL A  36      18.610  69.530  40.280  1.00  0.00           H
ATOM    503  CA  VAL A  36      19.710  68.000  41.390  1.00  0.00           C
ATOM    504  HA  VAL A  36      20.740  67.800  41.620  1.00  0.00           H
ATOM    505  CB  VAL A  36      19.250  68.430  42.760  1.00  0.00           C
ATOM    506  HB  VAL A  36      18.160  68.600  42.780  1.00  0.00           H
ATOM    507  CG1 VAL A  36      19.460  67.330  43.750  1.00  0.00           C
ATOM    508 1HG1 VAL A  36      18.790  66.470  43.520  1.00  0.00           H
ATOM    509 2HG1 VAL A  36      19.180  67.640  44.780  1.00  0.00           H
ATOM    510 3HG1 VAL A  36      20.510  66.970  43.810  1.00  0.00           H
ATOM    511  CG2 VAL A  36      19.890  69.740  43.280  1.00  0.00           C
ATOM    512 1HG2 VAL A  36      19.700  70.590  42.600  1.00  0.00           H
ATOM    513 2HG2 VAL A  36      20.980  69.590  43.410  1.00  0.00           H
ATOM    514 3HG2 VAL A  36      19.490  69.990  44.290  1.00  0.00           H
ATOM    515  C   VAL A  36      18.950  66.800  40.840  1.00  0.00           C
ATOM    516  O   VAL A  36      17.850  67.080  40.330  1.00  0.00           O
ATOM    517  N   TRP A  37      19.430  65.610  41.030  1.00  0.00           N
ATOM    518  HN  TRP A  37      20.290  65.640  41.530  1.00  0.00           H
ATOM    519  CA  TRP A  37      18.810  64.370  40.690  1.00  0.00           C
ATOM    520  HA  TRP A  37      17.830  64.490  40.250  1.00  0.00           H
ATOM    521  CB  TRP A  37      19.630  63.550  39.660  1.00  0.00           C
ATOM    522  HB1 TRP A  37      19.310  62.510  39.860  1.00  0.00           H
ATOM    523  HB2 TRP A  37      20.700  63.760  39.870  1.00  0.00           H
ATOM    524  CG  TRP A  37      19.360  63.930  38.220  1.00  0.00           C
ATOM    525  CD1 TRP A  37      18.460  63.290  37.380  1.00  0.00           C
ATOM    526  HD1 TRP A  37      17.750  62.550  37.720  1.00  0.00           H
ATOM    527  NE1 TRP A  37      18.640  63.800  36.070  1.00  0.00           N
ATOM    528  HE1 TRP A  37      18.220  63.560  35.220  1.00  0.00           H
ATOM    529  CE2 TRP A  37      19.570  64.810  36.100  1.00  0.00           C
ATOM    530  CD2 TRP A  37      20.090  64.920  37.430  1.00  0.00           C
ATOM    531  CE3 TRP A  37      20.910  65.960  37.770  1.00  0.00           C
ATOM    532  HE3 TRP A  37      21.280  65.940  38.780  1.00  0.00           H
ATOM    533  CZ3 TRP A  37      21.420  66.790  36.810  1.00  0.00           C
ATOM    534  HZ3 TRP A  37      22.150  67.540  37.070  1.00  0.00           H
ATOM    535  CZ2 TRP A  37      20.010  65.760  35.150  1.00  0.00           C
ATOM    536  HZ2 TRP A  37      19.650  65.650  34.140  1.00  0.00           H
ATOM    537  CH2 TRP A  37      20.960  66.710  35.470  1.00  0.00           C
ATOM    538  HH2 TRP A  37      21.280  67.420  34.720  1.00  0.00           H
ATOM    539  C   TRP A  37      18.750  63.650  42.000  1.00  0.00           C
ATOM    540  O   TRP A  37      19.760  63.560  42.640  1.00  0.00           O
ATOM    541  N   CYS A  38      17.640  63.120  42.390  1.00  0.00           N
ATOM    542  HN  CYS A  38      16.770  63.280  41.940  1.00  0.00           H
ATOM    543  CA  CYS A  38      17.470  62.420  43.660  1.00  0.00           C
ATOM    544  HA  CYS A  38      18.400  61.910  43.840  1.00  0.00           H
ATOM    545  CB  CYS A  38      17.240  63.420  44.760  1.00  0.00           C
ATOM    546  HB1 CYS A  38      18.230  63.860  45.000  1.00  0.00           H
ATOM    547  HB2 CYS A  38      16.980  62.900  45.710  1.00  0.00           H
ATOM    548  SG  CYS A  38      16.130  64.750  44.440  1.00  0.00           S
ATOM    549  HG1 CYS A  38      14.990  64.110  44.600  1.00  0.00           H
ATOM    550  C   CYS A  38      16.510  61.210  43.560  1.00  0.00           C
ATOM    551  O   CYS A  38      15.550  61.240  42.760  1.00  0.00           O
ATOM    552  N   PRO A  39      16.590  60.040  44.290  1.00  0.00           N
ATOM    553  CD  PRO A  39      17.660  59.690  45.120  1.00  0.00           C
ATOM    554  HD1 PRO A  39      17.590  60.250  46.080  1.00  0.00           H
ATOM    555  HD2 PRO A  39      18.680  59.950  44.750  1.00  0.00           H
ATOM    556  CA  PRO A  39      15.510  59.060  44.290  1.00  0.00           C
ATOM    557  HA  PRO A  39      15.280  58.710  43.300  1.00  0.00           H
ATOM    558  CB  PRO A  39      16.000  57.930  45.230  1.00  0.00           C
ATOM    559  HB1 PRO A  39      15.960  56.970  44.670  1.00  0.00           H
ATOM    560  HB2 PRO A  39      15.470  57.880  46.210  1.00  0.00           H
ATOM    561  CG  PRO A  39      17.510  58.200  45.480  1.00  0.00           C
ATOM    562  HG1 PRO A  39      17.830  57.870  46.490  1.00  0.00           H
ATOM    563  HG2 PRO A  39      18.110  57.580  44.780  1.00  0.00           H
ATOM    564  C   PRO A  39      14.210  59.620  44.870  1.00  0.00           C
ATOM    565  O   PRO A  39      14.210  60.330  45.820  1.00  0.00           O
ATOM    566  N   ARG A  40      13.030  59.110  44.310  1.00  0.00           N
ATOM    567  HN  ARG A  40      13.010  58.370  43.640  1.00  0.00           H
ATOM    568  CA  ARG A  40      11.710  59.760  44.490  1.00  0.00           C
ATOM    569  HA  ARG A  40      11.860  60.800  44.260  1.00  0.00           H
ATOM    570  CB  ARG A  40      10.560  59.220  43.580  1.00  0.00           C
ATOM    571  HB1 ARG A  40      10.910  59.390  42.530  1.00  0.00           H
ATOM    572  HB2 ARG A  40       9.590  59.750  43.660  1.00  0.00           H
ATOM    573  CG  ARG A  40      10.390  57.650  43.460  1.00  0.00           C
ATOM    574  HG1 ARG A  40       9.970  57.290  44.420  1.00  0.00           H
ATOM    575  HG2 ARG A  40      11.450  57.300  43.430  1.00  0.00           H
ATOM    576  CD  ARG A  40       9.580  57.240  42.210  1.00  0.00           C
ATOM    577  HD1 ARG A  40      10.190  57.660  41.390  1.00  0.00           H
ATOM    578  HD2 ARG A  40       8.530  57.610  42.210  1.00  0.00           H
ATOM    579  NE  ARG A  40       9.480  55.730  42.090  1.00  0.00           N
ATOM    580  HE  ARG A  40       9.940  55.150  42.750  1.00  0.00           H
ATOM    581  CZ  ARG A  40       8.680  55.020  41.320  1.00  0.00           C
ATOM    582  NH1 ARG A  40       8.140  55.610  40.290  1.00  0.00           N
ATOM    583 1HH1 ARG A  40       8.150  56.610  40.200  1.00  0.00           H
ATOM    584 2HH1 ARG A  40       7.750  55.070  39.540  1.00  0.00           H
ATOM    585  NH2 ARG A  40       8.650  53.710  41.500  1.00  0.00           N
ATOM    586 1HH2 ARG A  40       8.290  53.060  40.840  1.00  0.00           H
ATOM    587 2HH2 ARG A  40       9.130  53.270  42.260  1.00  0.00           H
ATOM    588  C   ARG A  40      11.110  59.670  45.870  1.00  0.00           C
ATOM    589  O   ARG A  40      10.310  60.470  46.410  1.00  0.00           O
ATOM    590  N   HSP A  41      11.490  58.640  46.660  1.00  0.00           N
ATOM    591  HN  HSP A  41      12.190  58.040  46.280  1.00  0.00           H
ATOM    592  CA  HSP A  41      10.850  58.290  47.930  1.00  0.00           C
ATOM    593  HA  HSP A  41       9.810  58.570  47.880  1.00  0.00           H
ATOM    594  CB  HSP A  41      11.100  56.720  48.260  1.00  0.00           C
ATOM    595  HB1 HSP A  41      10.510  56.170  47.490  1.00  0.00           H
ATOM    596  HB2 HSP A  41      10.650  56.590  49.270  1.00  0.00           H
ATOM    597  CD2 HSP A  41      13.280  56.050  49.450  1.00  0.00           C
ATOM    598  HD2 HSP A  41      12.970  56.080  50.490  1.00  0.00           H
ATOM    599  CG  HSP A  41      12.520  56.260  48.380  1.00  0.00           C
ATOM    600  NE2 HSP A  41      14.510  55.740  48.980  1.00  0.00           N
ATOM    601  HE2 HSP A  41      15.280  55.320  49.460  1.00  0.00           H
ATOM    602  ND1 HSP A  41      13.270  56.020  47.280  1.00  0.00           N
ATOM    603  HD1 HSP A  41      13.030  55.970  46.310  1.00  0.00           H
ATOM    604  CE1 HSP A  41      14.510  55.750  47.630  1.00  0.00           C
ATOM    605  HE1 HSP A  41      15.300  55.330  47.040  1.00  0.00           H
ATOM    606  C   HSP A  41      11.370  59.100  49.090  1.00  0.00           C
ATOM    607  O   HSP A  41      11.220  58.820  50.270  1.00  0.00           O
ATOM    608  N   VAL A  42      12.020  60.190  48.790  1.00  0.00           N
ATOM    609  HN  VAL A  42      12.170  60.380  47.820  1.00  0.00           H
ATOM    610  CA  VAL A  42      12.280  61.340  49.690  1.00  0.00           C
ATOM    611  HA  VAL A  42      12.720  60.940  50.590  1.00  0.00           H
ATOM    612  CB  VAL A  42      13.310  62.270  49.150  1.00  0.00           C
ATOM    613  HB  VAL A  42      14.180  61.600  48.980  1.00  0.00           H
ATOM    614  CG1 VAL A  42      13.030  62.900  47.810  1.00  0.00           C
ATOM    615 1HG1 VAL A  42      13.980  63.440  47.610  1.00  0.00           H
ATOM    616 2HG1 VAL A  42      12.270  63.700  47.900  1.00  0.00           H
ATOM    617 3HG1 VAL A  42      12.950  62.250  46.920  1.00  0.00           H
ATOM    618  CG2 VAL A  42      13.820  63.230  50.280  1.00  0.00           C
ATOM    619 1HG2 VAL A  42      14.260  62.790  51.200  1.00  0.00           H
ATOM    620 2HG2 VAL A  42      13.050  63.970  50.560  1.00  0.00           H
ATOM    621 3HG2 VAL A  42      14.680  63.740  49.790  1.00  0.00           H
ATOM    622  C   VAL A  42      11.030  62.060  50.100  1.00  0.00           C
ATOM    623  O   VAL A  42      10.870  62.640  51.190  1.00  0.00           O
ATOM    624  N   MET A  43      10.000  61.940  49.250  1.00  0.00           N
ATOM    625  HN  MET A  43      10.210  61.660  48.320  1.00  0.00           H
ATOM    626  CA  MET A  43       8.810  62.710  49.520  1.00  0.00           C
ATOM    627  HA  MET A  43       9.090  63.660  49.950  1.00  0.00           H
ATOM    628  CB  MET A  43       8.070  63.070  48.200  1.00  0.00           C
ATOM    629  HB1 MET A  43       7.120  63.600  48.440  1.00  0.00           H
ATOM    630  HB2 MET A  43       7.770  62.160  47.640  1.00  0.00           H
ATOM    631  CG  MET A  43       8.890  64.060  47.340  1.00  0.00           C
ATOM    632  HG1 MET A  43       9.690  63.510  46.810  1.00  0.00           H
ATOM    633  HG2 MET A  43       9.310  64.830  48.030  1.00  0.00           H
ATOM    634  SD  MET A  43       7.940  64.740  45.950  1.00  0.00           S
ATOM    635  CE  MET A  43       7.620  63.260  45.010  1.00  0.00           C
ATOM    636  HE1 MET A  43       7.210  63.520  44.010  1.00  0.00           H
ATOM    637  HE2 MET A  43       7.160  62.400  45.550  1.00  0.00           H
ATOM    638  HE3 MET A  43       8.640  62.850  44.870  1.00  0.00           H
ATOM    639  C   MET A  43       7.890  61.860  50.510  1.00  0.00           C
ATOM    640  O   MET A  43       6.660  62.120  50.770  1.00  0.00           O
ATOM    641  N   CYS A  44       8.410  60.690  50.940  1.00  0.00           N
ATOM    642  HN  CYS A  44       9.320  60.540  50.570  1.00  0.00           H
ATOM    643  CA  CYS A  44       7.840  59.660  51.820  1.00  0.00           C
ATOM    644  HA  CYS A  44       6.880  60.050  52.130  1.00  0.00           H
ATOM    645  CB  CYS A  44       7.780  58.330  51.090  1.00  0.00           C
ATOM    646  HB1 CYS A  44       7.190  57.580  51.660  1.00  0.00           H
ATOM    647  HB2 CYS A  44       8.840  58.040  50.930  1.00  0.00           H
ATOM    648  SG  CYS A  44       7.010  58.450  49.400  1.00  0.00           S
ATOM    649  HG1 CYS A  44       6.090  59.280  49.880  1.00  0.00           H
ATOM    650  C   CYS A  44       8.740  59.520  53.070  1.00  0.00           C
ATOM    651  O   CYS A  44       9.910  59.680  52.880  1.00  0.00           O
ATOM    652  N   PRO A  45       8.100  59.240  54.240  1.00  0.00           N
ATOM    653  CD  PRO A  45       6.650  59.370  54.570  1.00  0.00           C
ATOM    654  HD1 PRO A  45       6.080  58.550  54.080  1.00  0.00           H
ATOM    655  HD2 PRO A  45       6.260  60.330  54.170  1.00  0.00           H
ATOM    656  CA  PRO A  45       8.740  58.590  55.400  1.00  0.00           C
ATOM    657  HA  PRO A  45       9.400  59.330  55.840  1.00  0.00           H
ATOM    658  CB  PRO A  45       7.710  58.180  56.410  1.00  0.00           C
ATOM    659  HB1 PRO A  45       8.000  58.240  57.490  1.00  0.00           H
ATOM    660  HB2 PRO A  45       7.460  57.100  56.340  1.00  0.00           H
ATOM    661  CG  PRO A  45       6.520  59.100  56.120  1.00  0.00           C
ATOM    662  HG1 PRO A  45       5.530  58.670  56.410  1.00  0.00           H
ATOM    663  HG2 PRO A  45       6.590  60.140  56.500  1.00  0.00           H
ATOM    664  C   PRO A  45       9.720  57.460  54.950  1.00  0.00           C
ATOM    665  O   PRO A  45       9.470  56.740  53.980  1.00  0.00           O
ATOM    666  N   ALA A  46      10.890  57.230  55.640  1.00  0.00           N
ATOM    667  HN  ALA A  46      11.230  57.960  56.240  1.00  0.00           H
ATOM    668  CA  ALA A  46      11.770  56.070  55.330  1.00  0.00           C
ATOM    669  HA  ALA A  46      12.140  56.100  54.320  1.00  0.00           H
ATOM    670  CB  ALA A  46      13.070  55.970  56.230  1.00  0.00           C
ATOM    671  HB1 ALA A  46      13.710  56.870  56.100  1.00  0.00           H
ATOM    672  HB2 ALA A  46      13.710  55.120  55.930  1.00  0.00           H
ATOM    673  HB3 ALA A  46      12.820  56.020  57.310  1.00  0.00           H
ATOM    674  C   ALA A  46      11.100  54.700  55.430  1.00  0.00           C
ATOM    675  O   ALA A  46      11.300  53.840  54.570  1.00  0.00           O
ATOM    676  N   ASP A  47      10.300  54.450  56.470  1.00  0.00           N
ATOM    677  HN  ASP A  47      10.010  55.190  57.080  1.00  0.00           H
ATOM    678  CA  ASP A  47       9.720  53.210  56.730  1.00  0.00           C
ATOM    679  HA  ASP A  47      10.310  52.420  56.290  1.00  0.00           H
ATOM    680  CB  ASP A  47       9.550  52.900  58.250  1.00  0.00           C
ATOM    681  HB1 ASP A  47      10.510  53.100  58.780  1.00  0.00           H
ATOM    682  HB2 ASP A  47       9.260  51.850  58.460  1.00  0.00           H
ATOM    683  CG  ASP A  47       8.570  53.790  58.910  1.00  0.00           C
ATOM    684  OD1 ASP A  47       8.410  55.000  58.540  1.00  0.00           O
ATOM    685  OD2 ASP A  47       8.080  53.280  59.970  1.00  0.00           O
ATOM    686  C   ASP A  47       8.410  52.900  55.970  1.00  0.00           C
ATOM    687  O   ASP A  47       8.030  51.750  55.720  1.00  0.00           O
ATOM    688  N   GLN A  48       7.710  53.910  55.460  1.00  0.00           N
ATOM    689  HN  GLN A  48       8.030  54.850  55.510  1.00  0.00           H
ATOM    690  CA  GLN A  48       6.350  53.800  54.930  1.00  0.00           C
ATOM    691  HA  GLN A  48       6.180  52.760  54.700  1.00  0.00           H
ATOM    692  CB  GLN A  48       5.260  54.460  55.780  1.00  0.00           C
ATOM    693  HB1 GLN A  48       4.240  54.190  55.420  1.00  0.00           H
ATOM    694  HB2 GLN A  48       5.440  55.550  55.780  1.00  0.00           H
ATOM    695  CG  GLN A  48       5.260  54.000  57.270  1.00  0.00           C
ATOM    696  HG1 GLN A  48       4.450  54.430  57.890  1.00  0.00           H
ATOM    697  HG2 GLN A  48       6.250  54.260  57.700  1.00  0.00           H
ATOM    698  CD  GLN A  48       5.120  52.470  57.520  1.00  0.00           C
ATOM    699  OE1 GLN A  48       4.300  51.730  56.990  1.00  0.00           O
ATOM    700  NE2 GLN A  48       5.990  52.040  58.430  1.00  0.00           N
ATOM    701 1HE2 GLN A  48       5.910  51.120  58.800  1.00  0.00           H
ATOM    702 2HE2 GLN A  48       6.560  52.770  58.830  1.00  0.00           H
ATOM    703  C   GLN A  48       6.220  54.320  53.470  1.00  0.00           C
ATOM    704  O   GLN A  48       6.240  55.500  53.220  1.00  0.00           O
ATOM    705  N   LEU A  49       5.920  53.410  52.520  1.00  0.00           N
ATOM    706  HN  LEU A  49       5.770  52.440  52.700  1.00  0.00           H
ATOM    707  CA  LEU A  49       5.950  53.670  51.040  1.00  0.00           C
ATOM    708  HA  LEU A  49       5.160  54.410  50.940  1.00  0.00           H
ATOM    709  CB  LEU A  49       7.290  54.140  50.450  1.00  0.00           C
ATOM    710  HB1 LEU A  49       7.470  55.100  50.980  1.00  0.00           H
ATOM    711  HB2 LEU A  49       7.270  54.350  49.360  1.00  0.00           H
ATOM    712  CG  LEU A  49       8.420  53.100  50.680  1.00  0.00           C
ATOM    713  HG  LEU A  49       8.010  52.090  50.900  1.00  0.00           H
ATOM    714  CD1 LEU A  49       9.230  52.890  49.390  1.00  0.00           C
ATOM    715 1HD1 LEU A  49       9.520  53.890  49.020  1.00  0.00           H
ATOM    716 2HD1 LEU A  49       8.780  52.340  48.540  1.00  0.00           H
ATOM    717 3HD1 LEU A  49      10.220  52.410  49.590  1.00  0.00           H
ATOM    718  CD2 LEU A  49       9.360  53.660  51.790  1.00  0.00           C
ATOM    719 1HD2 LEU A  49       9.930  52.790  52.170  1.00  0.00           H
ATOM    720 2HD2 LEU A  49       8.730  54.030  52.620  1.00  0.00           H
ATOM    721 3HD2 LEU A  49      10.020  54.440  51.350  1.00  0.00           H
ATOM    722  C   LEU A  49       5.350  52.420  50.390  1.00  0.00           C
ATOM    723  O   LEU A  49       5.710  52.120  49.230  1.00  0.00           O
ATOM    724  N   SER A  50       4.350  51.830  51.160  1.00  0.00           N
ATOM    725  HN  SER A  50       4.070  52.130  52.070  1.00  0.00           H
ATOM    726  CA  SER A  50       3.560  50.830  50.560  1.00  0.00           C
ATOM    727  HA  SER A  50       4.200  50.160  50.010  1.00  0.00           H
ATOM    728  CB  SER A  50       2.620  50.040  51.530  1.00  0.00           C
ATOM    729  HB1 SER A  50       2.100  49.270  50.930  1.00  0.00           H
ATOM    730  HB2 SER A  50       1.930  50.720  52.090  1.00  0.00           H
ATOM    731  OG  SER A  50       3.330  49.330  52.500  1.00  0.00           O
ATOM    732  HG1 SER A  50       3.660  49.970  53.140  1.00  0.00           H
ATOM    733  C   SER A  50       2.540  51.510  49.610  1.00  0.00           C
ATOM    734  O   SER A  50       1.500  52.060  50.000  1.00  0.00           O
ATOM    735  N   ASP A  51       2.870  51.450  48.270  1.00  0.00           N
ATOM    736  HN  ASP A  51       3.600  50.780  48.140  1.00  0.00           H
ATOM    737  CA  ASP A  51       2.190  51.960  47.070  1.00  0.00           C
ATOM    738  HA  ASP A  51       2.990  52.120  46.350  1.00  0.00           H
ATOM    739  CB  ASP A  51       1.230  50.940  46.470  1.00  0.00           C
ATOM    740  HB1 ASP A  51       0.560  51.410  45.720  1.00  0.00           H
ATOM    741  HB2 ASP A  51       0.560  50.650  47.310  1.00  0.00           H
ATOM    742  CG  ASP A  51       1.890  49.800  45.800  1.00  0.00           C
ATOM    743  OD1 ASP A  51       1.180  48.780  45.520  1.00  0.00           O
ATOM    744  OD2 ASP A  51       3.100  49.840  45.320  1.00  0.00           O
ATOM    745  C   ASP A  51       1.530  53.340  47.250  1.00  0.00           C
ATOM    746  O   ASP A  51       0.290  53.400  47.180  1.00  0.00           O
ATOM    747  N   PRO A  52       2.300  54.460  47.520  1.00  0.00           N
ATOM    748  CD  PRO A  52       3.720  54.400  47.670  1.00  0.00           C
ATOM    749  HD1 PRO A  52       4.340  53.710  47.050  1.00  0.00           H
ATOM    750  HD2 PRO A  52       3.800  54.030  48.710  1.00  0.00           H
ATOM    751  CA  PRO A  52       1.820  55.850  47.330  1.00  0.00           C
ATOM    752  HA  PRO A  52       0.840  55.900  47.780  1.00  0.00           H
ATOM    753  CB  PRO A  52       2.920  56.700  48.030  1.00  0.00           C
ATOM    754  HB1 PRO A  52       2.640  56.650  49.110  1.00  0.00           H
ATOM    755  HB2 PRO A  52       3.000  57.780  47.790  1.00  0.00           H
ATOM    756  CG  PRO A  52       4.220  55.900  47.780  1.00  0.00           C
ATOM    757  HG1 PRO A  52       4.580  55.960  46.730  1.00  0.00           H
ATOM    758  HG2 PRO A  52       5.040  56.010  48.520  1.00  0.00           H
ATOM    759  C   PRO A  52       1.780  56.230  45.880  1.00  0.00           C
ATOM    760  O   PRO A  52       2.480  55.620  45.020  1.00  0.00           O
ATOM    761  N   ASN A  53       0.860  57.160  45.480  1.00  0.00           N
ATOM    762  HN  ASN A  53       0.180  57.450  46.150  1.00  0.00           H
ATOM    763  CA  ASN A  53       0.910  57.690  44.160  1.00  0.00           C
ATOM    764  HA  ASN A  53       1.320  56.990  43.450  1.00  0.00           H
ATOM    765  CB  ASN A  53      -0.480  58.110  43.650  1.00  0.00           C
ATOM    766  HB1 ASN A  53      -0.930  58.710  44.460  1.00  0.00           H
ATOM    767  HB2 ASN A  53      -0.940  57.100  43.540  1.00  0.00           H
ATOM    768  CG  ASN A  53      -0.590  58.990  42.400  1.00  0.00           C
ATOM    769  OD1 ASN A  53       0.400  59.390  41.790  1.00  0.00           O
ATOM    770  ND2 ASN A  53      -1.820  59.370  42.060  1.00  0.00           N
ATOM    771 1HD2 ASN A  53      -1.850  59.980  41.270  1.00  0.00           H
ATOM    772 2HD2 ASN A  53      -2.620  58.900  42.440  1.00  0.00           H
ATOM    773  C   ASN A  53       2.050  58.890  44.150  1.00  0.00           C
ATOM    774  O   ASN A  53       2.070  59.860  44.930  1.00  0.00           O
ATOM    775  N   TYR A  54       3.110  58.840  43.280  1.00  0.00           N
ATOM    776  HN  TYR A  54       3.100  58.120  42.590  1.00  0.00           H
ATOM    777  CA  TYR A  54       4.080  59.830  43.180  1.00  0.00           C
ATOM    778  HA  TYR A  54       4.380  60.210  44.150  1.00  0.00           H
ATOM    779  CB  TYR A  54       5.330  59.230  42.530  1.00  0.00           C
ATOM    780  HB1 TYR A  54       6.170  59.950  42.350  1.00  0.00           H
ATOM    781  HB2 TYR A  54       5.050  58.600  41.660  1.00  0.00           H
ATOM    782  CG  TYR A  54       5.860  58.270  43.540  1.00  0.00           C
ATOM    783  CD1 TYR A  54       6.440  58.850  44.720  1.00  0.00           C
ATOM    784  HD1 TYR A  54       6.510  59.920  44.850  1.00  0.00           H
ATOM    785  CE1 TYR A  54       6.960  58.060  45.710  1.00  0.00           C
ATOM    786  HE1 TYR A  54       7.240  58.580  46.620  1.00  0.00           H
ATOM    787  CZ  TYR A  54       7.170  56.700  45.470  1.00  0.00           C
ATOM    788  OH  TYR A  54       7.820  55.990  46.430  1.00  0.00           O
ATOM    789  HH  TYR A  54       8.150  55.180  46.030  1.00  0.00           H
ATOM    790  CD2 TYR A  54       6.180  56.900  43.280  1.00  0.00           C
ATOM    791  HD2 TYR A  54       5.700  56.420  42.440  1.00  0.00           H
ATOM    792  CE2 TYR A  54       6.900  56.140  44.230  1.00  0.00           C
ATOM    793  HE2 TYR A  54       7.050  55.120  43.910  1.00  0.00           H
ATOM    794  C   TYR A  54       3.680  61.080  42.340  1.00  0.00           C
ATOM    795  O   TYR A  54       4.130  62.140  42.610  1.00  0.00           O
ATOM    796  N   ASP A  55       2.720  60.910  41.410  1.00  0.00           N
ATOM    797  HN  ASP A  55       2.340  59.980  41.380  1.00  0.00           H
ATOM    798  CA  ASP A  55       1.960  61.960  40.690  1.00  0.00           C
ATOM    799  HA  ASP A  55       2.680  62.630  40.260  1.00  0.00           H
ATOM    800  CB  ASP A  55       1.030  61.360  39.590  1.00  0.00           C
ATOM    801  HB1 ASP A  55       0.380  62.140  39.160  1.00  0.00           H
ATOM    802  HB2 ASP A  55       0.270  60.690  40.050  1.00  0.00           H
ATOM    803  CG  ASP A  55       1.790  60.710  38.520  1.00  0.00           C
ATOM    804  OD1 ASP A  55       1.150  60.050  37.650  1.00  0.00           O
ATOM    805  OD2 ASP A  55       3.080  60.650  38.480  1.00  0.00           O
ATOM    806  C   ASP A  55       1.140  62.800  41.620  1.00  0.00           C
ATOM    807  O   ASP A  55       1.250  64.040  41.510  1.00  0.00           O
ATOM    808  N   ALA A  56       0.420  62.250  42.690  1.00  0.00           N
ATOM    809  HN  ALA A  56       0.190  61.280  42.690  1.00  0.00           H
ATOM    810  CA  ALA A  56      -0.170  62.910  43.880  1.00  0.00           C
ATOM    811  HA  ALA A  56      -0.800  63.740  43.580  1.00  0.00           H
ATOM    812  CB  ALA A  56      -0.920  61.760  44.690  1.00  0.00           C
ATOM    813  HB1 ALA A  56      -1.400  61.080  43.950  1.00  0.00           H
ATOM    814  HB2 ALA A  56      -1.640  62.280  45.360  1.00  0.00           H
ATOM    815  HB3 ALA A  56      -0.250  61.050  45.220  1.00  0.00           H
ATOM    816  C   ALA A  56       0.830  63.610  44.770  1.00  0.00           C
ATOM    817  O   ALA A  56       0.560  64.780  45.020  1.00  0.00           O
ATOM    818  N   LEU A  57       2.020  63.000  45.120  1.00  0.00           N
ATOM    819  HN  LEU A  57       2.060  62.030  44.920  1.00  0.00           H
ATOM    820  CA  LEU A  57       2.960  63.630  45.970  1.00  0.00           C
ATOM    821  HA  LEU A  57       2.410  64.000  46.820  1.00  0.00           H
ATOM    822  CB  LEU A  57       4.080  62.680  46.440  1.00  0.00           C
ATOM    823  HB1 LEU A  57       4.800  63.290  47.030  1.00  0.00           H
ATOM    824  HB2 LEU A  57       4.590  62.290  45.540  1.00  0.00           H
ATOM    825  CG  LEU A  57       3.550  61.690  47.480  1.00  0.00           C
ATOM    826  HG  LEU A  57       2.550  61.390  47.110  1.00  0.00           H
ATOM    827  CD1 LEU A  57       4.460  60.460  47.630  1.00  0.00           C
ATOM    828 1HD1 LEU A  57       4.850  60.090  46.660  1.00  0.00           H
ATOM    829 2HD1 LEU A  57       4.000  59.630  48.220  1.00  0.00           H
ATOM    830 3HD1 LEU A  57       5.260  60.820  48.310  1.00  0.00           H
ATOM    831  CD2 LEU A  57       3.370  62.300  48.850  1.00  0.00           C
ATOM    832 1HD2 LEU A  57       2.700  63.190  48.790  1.00  0.00           H
ATOM    833 2HD2 LEU A  57       4.360  62.560  49.270  1.00  0.00           H
ATOM    834 3HD2 LEU A  57       2.950  61.550  49.550  1.00  0.00           H
ATOM    835  C   LEU A  57       3.540  64.870  45.300  1.00  0.00           C
ATOM    836  O   LEU A  57       3.750  65.840  46.050  1.00  0.00           O
ATOM    837  N   LEU A  58       3.850  64.830  43.970  1.00  0.00           N
ATOM    838  HN  LEU A  58       3.570  63.950  43.580  1.00  0.00           H
ATOM    839  CA  LEU A  58       4.600  65.870  43.180  1.00  0.00           C
ATOM    840  HA  LEU A  58       5.550  66.020  43.670  1.00  0.00           H
ATOM    841  CB  LEU A  58       4.930  65.440  41.720  1.00  0.00           C
ATOM    842  HB1 LEU A  58       3.970  65.010  41.370  1.00  0.00           H
ATOM    843  HB2 LEU A  58       5.640  64.580  41.650  1.00  0.00           H
ATOM    844  CG  LEU A  58       5.330  66.610  40.800  1.00  0.00           C
ATOM    845  HG  LEU A  58       4.620  67.470  40.840  1.00  0.00           H
ATOM    846  CD1 LEU A  58       6.780  67.090  41.060  1.00  0.00           C
ATOM    847 1HD1 LEU A  58       7.020  67.840  40.270  1.00  0.00           H
ATOM    848 2HD1 LEU A  58       7.490  66.240  40.990  1.00  0.00           H
ATOM    849 3HD1 LEU A  58       6.860  67.570  42.060  1.00  0.00           H
ATOM    850  CD2 LEU A  58       5.340  65.970  39.420  1.00  0.00           C
ATOM    851 1HD2 LEU A  58       4.300  65.680  39.180  1.00  0.00           H
ATOM    852 2HD2 LEU A  58       5.980  65.060  39.340  1.00  0.00           H
ATOM    853 3HD2 LEU A  58       5.660  66.650  38.600  1.00  0.00           H
ATOM    854  C   LEU A  58       3.950  67.220  43.320  1.00  0.00           C
ATOM    855  O   LEU A  58       4.620  68.210  43.600  1.00  0.00           O
ATOM    856  N   ILE A  59       2.520  67.330  43.130  1.00  0.00           N
ATOM    857  HN  ILE A  59       1.990  66.530  42.870  1.00  0.00           H
ATOM    858  CA  ILE A  59       1.720  68.490  43.300  1.00  0.00           C
ATOM    859  HA  ILE A  59       2.210  69.250  42.710  1.00  0.00           H
ATOM    860  CB  ILE A  59       0.450  68.210  42.560  1.00  0.00           C
ATOM    861  HB  ILE A  59       0.610  68.070  41.470  1.00  0.00           H
ATOM    862  CG2 ILE A  59      -0.190  66.820  42.970  1.00  0.00           C
ATOM    863 1HG2 ILE A  59      -0.320  66.830  44.070  1.00  0.00           H
ATOM    864 2HG2 ILE A  59       0.400  65.960  42.580  1.00  0.00           H
ATOM    865 3HG2 ILE A  59      -1.130  66.800  42.390  1.00  0.00           H
ATOM    866  CG1 ILE A  59      -0.660  69.340  42.610  1.00  0.00           C
ATOM    867 1HG1 ILE A  59      -0.850  69.510  43.690  1.00  0.00           H
ATOM    868 2HG1 ILE A  59      -1.550  68.910  42.090  1.00  0.00           H
ATOM    869  CD  ILE A  59      -0.230  70.630  41.850  1.00  0.00           C
ATOM    870  HD1 ILE A  59      -1.120  71.290  41.780  1.00  0.00           H
ATOM    871  HD2 ILE A  59      -0.130  70.330  40.780  1.00  0.00           H
ATOM    872  HD3 ILE A  59       0.570  71.290  42.250  1.00  0.00           H
ATOM    873  C   ILE A  59       1.610  69.080  44.680  1.00  0.00           C
ATOM    874  O   ILE A  59       1.480  70.260  44.870  1.00  0.00           O
ATOM    875  N   SER A  60       1.500  68.160  45.670  1.00  0.00           N
ATOM    876  HN  SER A  60       1.660  67.190  45.470  1.00  0.00           H
ATOM    877  CA  SER A  60       1.320  68.620  47.060  1.00  0.00           C
ATOM    878  HA  SER A  60       0.690  69.490  47.120  1.00  0.00           H
ATOM    879  CB  SER A  60       0.710  67.480  47.830  1.00  0.00           C
ATOM    880  HB1 SER A  60      -0.340  67.240  47.560  1.00  0.00           H
ATOM    881  HB2 SER A  60       0.710  67.900  48.860  1.00  0.00           H
ATOM    882  OG  SER A  60       1.370  66.240  47.830  1.00  0.00           O
ATOM    883  HG1 SER A  60       1.330  65.870  46.940  1.00  0.00           H
ATOM    884  C   SER A  60       2.650  69.020  47.630  1.00  0.00           C
ATOM    885  O   SER A  60       2.610  69.960  48.410  1.00  0.00           O
ATOM    886  N   MET A  61       3.790  68.430  47.180  1.00  0.00           N
ATOM    887  HN  MET A  61       3.760  67.630  46.590  1.00  0.00           H
ATOM    888  CA  MET A  61       5.060  68.870  47.720  1.00  0.00           C
ATOM    889  HA  MET A  61       4.730  69.040  48.740  1.00  0.00           H
ATOM    890  CB  MET A  61       6.110  67.740  47.850  1.00  0.00           C
ATOM    891  HB1 MET A  61       7.180  68.030  47.950  1.00  0.00           H
ATOM    892  HB2 MET A  61       6.230  67.180  46.900  1.00  0.00           H
ATOM    893  CG  MET A  61       5.870  66.800  49.020  1.00  0.00           C
ATOM    894  HG1 MET A  61       6.440  65.880  48.790  1.00  0.00           H
ATOM    895  HG2 MET A  61       4.770  66.610  49.010  1.00  0.00           H
ATOM    896  SD  MET A  61       6.190  67.540  50.650  1.00  0.00           S
ATOM    897  CE  MET A  61       5.300  66.240  51.630  1.00  0.00           C
ATOM    898  HE1 MET A  61       5.830  65.270  51.570  1.00  0.00           H
ATOM    899  HE2 MET A  61       4.240  66.220  51.280  1.00  0.00           H
ATOM    900  HE3 MET A  61       5.260  66.480  52.720  1.00  0.00           H
ATOM    901  C   MET A  61       5.620  70.180  47.170  1.00  0.00           C
ATOM    902  O   MET A  61       6.190  70.170  46.070  1.00  0.00           O
ATOM    903  N   THR A  62       5.390  71.290  47.920  1.00  0.00           N
ATOM    904  HN  THR A  62       4.890  71.310  48.790  1.00  0.00           H
ATOM    905  CA  THR A  62       6.020  72.550  47.530  1.00  0.00           C
ATOM    906  HA  THR A  62       5.750  72.750  46.500  1.00  0.00           H
ATOM    907  CB  THR A  62       5.500  73.730  48.380  1.00  0.00           C
ATOM    908  HB  THR A  62       5.760  74.640  47.800  1.00  0.00           H
ATOM    909  OG1 THR A  62       5.990  73.770  49.710  1.00  0.00           O
ATOM    910  HG1 THR A  62       5.820  74.660  50.010  1.00  0.00           H
ATOM    911  CG2 THR A  62       3.950  73.740  48.400  1.00  0.00           C
ATOM    912 1HG2 THR A  62       3.610  73.350  47.420  1.00  0.00           H
ATOM    913 2HG2 THR A  62       3.520  74.720  48.710  1.00  0.00           H
ATOM    914 3HG2 THR A  62       3.550  72.970  49.100  1.00  0.00           H
ATOM    915  C   THR A  62       7.470  72.650  47.650  1.00  0.00           C
ATOM    916  O   THR A  62       8.070  71.910  48.410  1.00  0.00           O
ATOM    917  N   ASN A  63       8.070  73.600  46.870  1.00  0.00           N
ATOM    918  HN  ASN A  63       7.510  74.210  46.320  1.00  0.00           H
ATOM    919  CA  ASN A  63       9.510  73.900  46.950  1.00  0.00           C
ATOM    920  HA  ASN A  63      10.100  73.110  46.520  1.00  0.00           H
ATOM    921  CB  ASN A  63       9.840  75.080  46.020  1.00  0.00           C
ATOM    922  HB1 ASN A  63      10.850  75.450  46.300  1.00  0.00           H
ATOM    923  HB2 ASN A  63       9.100  75.900  46.180  1.00  0.00           H
ATOM    924  CG  ASN A  63       9.900  74.810  44.470  1.00  0.00           C
ATOM    925  OD1 ASN A  63      10.080  73.700  44.070  1.00  0.00           O
ATOM    926  ND2 ASN A  63       9.530  75.810  43.690  1.00  0.00           N
ATOM    927 1HD2 ASN A  63       9.350  75.620  42.720  1.00  0.00           H
ATOM    928 2HD2 ASN A  63       9.170  76.670  44.070  1.00  0.00           H
ATOM    929  C   ASN A  63      10.070  74.150  48.320  1.00  0.00           C
ATOM    930  O   ASN A  63      11.190  73.790  48.750  1.00  0.00           O
ATOM    931  N   HSP A  64       9.380  75.010  49.120  1.00  0.00           N
ATOM    932  HN  HSP A  64       8.530  75.360  48.740  1.00  0.00           H
ATOM    933  CA  HSP A  64       9.790  75.300  50.490  1.00  0.00           C
ATOM    934  HA  HSP A  64      10.860  75.430  50.370  1.00  0.00           H
ATOM    935  CB  HSP A  64       9.180  76.660  50.940  1.00  0.00           C
ATOM    936  HB1 HSP A  64       8.070  76.590  51.010  1.00  0.00           H
ATOM    937  HB2 HSP A  64       9.420  77.510  50.270  1.00  0.00           H
ATOM    938  CD2 HSP A  64       8.950  77.360  53.460  1.00  0.00           C
ATOM    939  HD2 HSP A  64       7.910  77.090  53.630  1.00  0.00           H
ATOM    940  CG  HSP A  64       9.590  77.130  52.300  1.00  0.00           C
ATOM    941  NE2 HSP A  64       9.820  77.800  54.370  1.00  0.00           N
ATOM    942  HE2 HSP A  64       9.720  77.860  55.360  1.00  0.00           H
ATOM    943  ND1 HSP A  64      10.920  77.430  52.540  1.00  0.00           N
ATOM    944  HD1 HSP A  64      11.660  77.390  51.860  1.00  0.00           H
ATOM    945  CE1 HSP A  64      11.020  77.870  53.810  1.00  0.00           C
ATOM    946  HE1 HSP A  64      11.870  78.250  54.340  1.00  0.00           H
ATOM    947  C   HSP A  64       9.520  74.170  51.430  1.00  0.00           C
ATOM    948  O   HSP A  64       9.770  74.280  52.650  1.00  0.00           O
ATOM    949  N   SER A  65       9.000  72.960  50.930  1.00  0.00           N
ATOM    950  HN  SER A  65       8.550  72.850  50.050  1.00  0.00           H
ATOM    951  CA  SER A  65       8.910  71.710  51.780  1.00  0.00           C
ATOM    952  HA  SER A  65       8.770  71.970  52.810  1.00  0.00           H
ATOM    953  CB  SER A  65       7.670  70.790  51.380  1.00  0.00           C
ATOM    954  HB1 SER A  65       7.570  69.930  52.070  1.00  0.00           H
ATOM    955  HB2 SER A  65       7.920  70.480  50.340  1.00  0.00           H
ATOM    956  OG  SER A  65       6.410  71.500  51.190  1.00  0.00           O
ATOM    957  HG1 SER A  65       6.620  72.100  50.470  1.00  0.00           H
ATOM    958  C   SER A  65      10.190  70.920  51.490  1.00  0.00           C
ATOM    959  O   SER A  65      10.220  69.740  51.850  1.00  0.00           O
ATOM    960  N   PHE A  66      11.240  71.470  50.850  1.00  0.00           N
ATOM    961  HN  PHE A  66      11.240  72.370  50.410  1.00  0.00           H
ATOM    962  CA  PHE A  66      12.520  70.780  50.550  1.00  0.00           C
ATOM    963  HA  PHE A  66      12.510  69.770  50.930  1.00  0.00           H
ATOM    964  CB  PHE A  66      12.790  70.570  48.990  1.00  0.00           C
ATOM    965  HB1 PHE A  66      13.860  70.250  48.900  1.00  0.00           H
ATOM    966  HB2 PHE A  66      12.860  71.490  48.380  1.00  0.00           H
ATOM    967  CG  PHE A  66      11.850  69.510  48.330  1.00  0.00           C
ATOM    968  CD1 PHE A  66      12.260  68.170  48.440  1.00  0.00           C
ATOM    969  HD1 PHE A  66      13.130  67.940  49.030  1.00  0.00           H
ATOM    970  CE1 PHE A  66      11.540  67.200  47.770  1.00  0.00           C
ATOM    971  HE1 PHE A  66      11.680  66.140  47.940  1.00  0.00           H
ATOM    972  CZ  PHE A  66      10.340  67.520  47.160  1.00  0.00           C
ATOM    973  HZ  PHE A  66       9.750  66.750  46.690  1.00  0.00           H
ATOM    974  CD2 PHE A  66      10.760  69.930  47.590  1.00  0.00           C
ATOM    975  HD2 PHE A  66      10.560  70.980  47.750  1.00  0.00           H
ATOM    976  CE2 PHE A  66       9.890  68.900  47.110  1.00  0.00           C
ATOM    977  HE2 PHE A  66       8.910  69.170  46.730  1.00  0.00           H
ATOM    978  C   PHE A  66      13.730  71.480  51.180  1.00  0.00           C
ATOM    979  O   PHE A  66      13.820  72.690  51.210  1.00  0.00           O
ATOM    980  N   SER A  67      14.720  70.730  51.740  1.00  0.00           N
ATOM    981  HN  SER A  67      14.600  69.750  51.880  1.00  0.00           H
ATOM    982  CA  SER A  67      15.920  71.380  52.430  1.00  0.00           C
ATOM    983  HA  SER A  67      15.840  72.400  52.100  1.00  0.00           H
ATOM    984  CB  SER A  67      15.950  71.140  54.040  1.00  0.00           C
ATOM    985  HB1 SER A  67      16.900  71.570  54.410  1.00  0.00           H
ATOM    986  HB2 SER A  67      15.930  70.040  54.200  1.00  0.00           H
ATOM    987  OG  SER A  67      14.900  71.910  54.650  1.00  0.00           O
ATOM    988  HG1 SER A  67      15.040  72.810  54.350  1.00  0.00           H
ATOM    989  C   SER A  67      17.230  70.740  51.820  1.00  0.00           C
ATOM    990  O   SER A  67      17.480  69.580  51.950  1.00  0.00           O
ATOM    991  N   VAL A  68      18.030  71.580  51.150  1.00  0.00           N
ATOM    992  HN  VAL A  68      17.950  72.570  51.040  1.00  0.00           H
ATOM    993  CA  VAL A  68      19.190  70.940  50.460  1.00  0.00           C
ATOM    994  HA  VAL A  68      19.250  69.860  50.540  1.00  0.00           H
ATOM    995  CB  VAL A  68      19.210  71.300  48.920  1.00  0.00           C
ATOM    996  HB  VAL A  68      19.140  72.410  48.830  1.00  0.00           H
ATOM    997  CG1 VAL A  68      20.470  70.840  48.110  1.00  0.00           C
ATOM    998 1HG1 VAL A  68      20.770  69.790  48.290  1.00  0.00           H
ATOM    999 2HG1 VAL A  68      21.290  71.510  48.450  1.00  0.00           H
ATOM   1000 3HG1 VAL A  68      20.330  70.980  47.020  1.00  0.00           H
ATOM   1001  CG2 VAL A  68      17.980  70.680  48.270  1.00  0.00           C
ATOM   1002 1HG2 VAL A  68      17.810  70.730  47.170  1.00  0.00           H
ATOM   1003 2HG2 VAL A  68      17.060  71.080  48.740  1.00  0.00           H
ATOM   1004 3HG2 VAL A  68      17.990  69.590  48.490  1.00  0.00           H
ATOM   1005  C   VAL A  68      20.430  71.510  51.000  1.00  0.00           C
ATOM   1006  O   VAL A  68      20.530  72.730  51.250  1.00  0.00           O
ATOM   1007  N   GLN A  69      21.330  70.560  51.270  1.00  0.00           N
ATOM   1008  HN  GLN A  69      21.090  69.630  51.000  1.00  0.00           H
ATOM   1009  CA  GLN A  69      22.620  70.790  52.040  1.00  0.00           C
ATOM   1010  HA  GLN A  69      22.840  71.850  52.110  1.00  0.00           H
ATOM   1011  CB  GLN A  69      22.530  70.220  53.370  1.00  0.00           C
ATOM   1012  HB1 GLN A  69      23.560  70.330  53.780  1.00  0.00           H
ATOM   1013  HB2 GLN A  69      22.310  69.140  53.230  1.00  0.00           H
ATOM   1014  CG  GLN A  69      21.520  70.660  54.440  1.00  0.00           C
ATOM   1015  HG1 GLN A  69      21.820  70.300  55.450  1.00  0.00           H
ATOM   1016  HG2 GLN A  69      20.440  70.430  54.330  1.00  0.00           H
ATOM   1017  CD  GLN A  69      21.370  72.120  54.570  1.00  0.00           C
ATOM   1018  OE1 GLN A  69      20.390  72.760  54.230  1.00  0.00           O
ATOM   1019  NE2 GLN A  69      22.410  72.840  55.100  1.00  0.00           N
ATOM   1020 1HE2 GLN A  69      22.290  73.820  55.250  1.00  0.00           H
ATOM   1021 2HE2 GLN A  69      23.340  72.550  55.320  1.00  0.00           H
ATOM   1022  C   GLN A  69      23.880  70.320  51.300  1.00  0.00           C
ATOM   1023  O   GLN A  69      23.840  69.310  50.640  1.00  0.00           O
ATOM   1024  N   LYS A  70      25.020  71.030  51.330  1.00  0.00           N
ATOM   1025  HN  LYS A  70      25.070  71.980  51.630  1.00  0.00           H
ATOM   1026  CA  LYS A  70      26.210  70.510  50.720  1.00  0.00           C
ATOM   1027  HA  LYS A  70      26.100  69.540  50.250  1.00  0.00           H
ATOM   1028  CB  LYS A  70      26.860  71.580  49.660  1.00  0.00           C
ATOM   1029  HB1 LYS A  70      26.040  71.660  48.900  1.00  0.00           H
ATOM   1030  HB2 LYS A  70      27.710  71.070  49.160  1.00  0.00           H
ATOM   1031  CG  LYS A  70      27.120  73.010  50.280  1.00  0.00           C
ATOM   1032  HG1 LYS A  70      27.970  73.160  50.990  1.00  0.00           H
ATOM   1033  HG2 LYS A  70      26.310  73.450  50.910  1.00  0.00           H
ATOM   1034  CD  LYS A  70      27.450  74.180  49.200  1.00  0.00           C
ATOM   1035  HD1 LYS A  70      27.570  75.110  49.790  1.00  0.00           H
ATOM   1036  HD2 LYS A  70      26.540  74.370  48.590  1.00  0.00           H
ATOM   1037  CE  LYS A  70      28.740  73.930  48.320  1.00  0.00           C
ATOM   1038  HE1 LYS A  70      28.550  74.630  47.470  1.00  0.00           H
ATOM   1039  HE2 LYS A  70      28.740  72.850  48.060  1.00  0.00           H
ATOM   1040  NZ  LYS A  70      30.000  74.330  48.950  1.00  0.00           N
ATOM   1041  HZ1 LYS A  70      30.780  74.040  48.320  1.00  0.00           H
ATOM   1042  HZ2 LYS A  70      30.060  74.020  49.940  1.00  0.00           H
ATOM   1043  HZ3 LYS A  70      30.070  75.360  48.830  1.00  0.00           H
ATOM   1044  C   LYS A  70      27.310  70.240  51.700  1.00  0.00           C
ATOM   1045  O   LYS A  70      28.380  69.730  51.390  1.00  0.00           O
ATOM   1046  N   HSD A  71      27.120  70.700  52.980  1.00  0.00           N
ATOM   1047  HN  HSD A  71      26.260  71.160  53.180  1.00  0.00           H
ATOM   1048  CA  HSD A  71      27.960  70.540  54.190  1.00  0.00           C
ATOM   1049  HA  HSD A  71      27.400  70.980  55.000  1.00  0.00           H
ATOM   1050  CB  HSD A  71      28.170  69.120  54.610  1.00  0.00           C
ATOM   1051  HB1 HSD A  71      28.710  68.910  55.560  1.00  0.00           H
ATOM   1052  HB2 HSD A  71      28.720  68.590  53.810  1.00  0.00           H
ATOM   1053  ND1 HSD A  71      26.340  67.700  53.630  1.00  0.00           N
ATOM   1054  HD1 HSD A  71      26.830  67.490  52.790  1.00  0.00           H
ATOM   1055  CG  HSD A  71      26.810  68.510  54.590  1.00  0.00           C
ATOM   1056  CE1 HSD A  71      25.250  67.120  54.050  1.00  0.00           C
ATOM   1057  HE1 HSD A  71      24.690  66.490  53.370  1.00  0.00           H
ATOM   1058  NE2 HSD A  71      24.920  67.470  55.270  1.00  0.00           N
ATOM   1059  CD2 HSD A  71      25.900  68.340  55.630  1.00  0.00           C
ATOM   1060  HD2 HSD A  71      25.990  68.690  56.650  1.00  0.00           H
ATOM   1061  C   HSD A  71      29.350  71.170  54.220  1.00  0.00           C
ATOM   1062  O   HSD A  71      29.830  71.640  55.220  1.00  0.00           O
ATOM   1063  N   ILE A  72      29.960  71.270  53.030  1.00  0.00           N
ATOM   1064  HN  ILE A  72      29.500  70.970  52.200  1.00  0.00           H
ATOM   1065  CA  ILE A  72      31.340  71.650  52.800  1.00  0.00           C
ATOM   1066  HA  ILE A  72      31.850  71.460  53.730  1.00  0.00           H
ATOM   1067  CB  ILE A  72      31.860  70.700  51.690  1.00  0.00           C
ATOM   1068  HB  ILE A  72      31.310  70.980  50.760  1.00  0.00           H
ATOM   1069  CG2 ILE A  72      33.340  70.950  51.460  1.00  0.00           C
ATOM   1070 1HG2 ILE A  72      33.930  70.440  52.250  1.00  0.00           H
ATOM   1071 2HG2 ILE A  72      33.700  71.980  51.250  1.00  0.00           H
ATOM   1072 3HG2 ILE A  72      33.630  70.430  50.520  1.00  0.00           H
ATOM   1073  CG1 ILE A  72      31.570  69.240  52.140  1.00  0.00           C
ATOM   1074 1HG1 ILE A  72      31.780  68.580  51.270  1.00  0.00           H
ATOM   1075 2HG1 ILE A  72      30.480  69.050  52.260  1.00  0.00           H
ATOM   1076  CD  ILE A  72      32.170  68.690  53.460  1.00  0.00           C
ATOM   1077  HD1 ILE A  72      32.270  67.590  53.400  1.00  0.00           H
ATOM   1078  HD2 ILE A  72      31.570  68.940  54.370  1.00  0.00           H
ATOM   1079  HD3 ILE A  72      33.210  69.070  53.540  1.00  0.00           H
ATOM   1080  C   ILE A  72      31.270  73.190  52.360  1.00  0.00           C
ATOM   1081  O   ILE A  72      30.450  73.580  51.530  1.00  0.00           O
ATOM   1082  N   GLY A  73      32.050  74.090  53.030  1.00  0.00           N
ATOM   1083  HN  GLY A  73      32.730  73.730  53.650  1.00  0.00           H
ATOM   1084  CA  GLY A  73      32.080  75.580  52.900  1.00  0.00           C
ATOM   1085  HA1 GLY A  73      32.820  76.060  53.510  1.00  0.00           H
ATOM   1086  HA2 GLY A  73      31.130  75.950  53.250  1.00  0.00           H
ATOM   1087  C   GLY A  73      32.280  76.040  51.530  1.00  0.00           C
ATOM   1088  O   GLY A  73      33.050  75.450  50.760  1.00  0.00           O
ATOM   1089  N   ALA A  74      31.700  77.150  51.200  1.00  0.00           N
ATOM   1090  HN  ALA A  74      31.680  77.240  50.200  1.00  0.00           H
ATOM   1091  CA  ALA A  74      31.010  78.150  51.920  1.00  0.00           C
ATOM   1092  HA  ALA A  74      31.650  78.470  52.730  1.00  0.00           H
ATOM   1093  CB  ALA A  74      30.980  79.350  50.970  1.00  0.00           C
ATOM   1094  HB1 ALA A  74      30.270  79.390  50.120  1.00  0.00           H
ATOM   1095  HB2 ALA A  74      32.030  79.370  50.600  1.00  0.00           H
ATOM   1096  HB3 ALA A  74      30.750  80.320  51.450  1.00  0.00           H
ATOM   1097  C   ALA A  74      29.610  77.850  52.460  1.00  0.00           C
ATOM   1098  O   ALA A  74      28.820  77.250  51.710  1.00  0.00           O
ATOM   1099  N   PRO A  75      29.200  78.240  53.670  1.00  0.00           N
ATOM   1100  CD  PRO A  75      30.140  78.740  54.660  1.00  0.00           C
ATOM   1101  HD1 PRO A  75      30.300  79.810  54.410  1.00  0.00           H
ATOM   1102  HD2 PRO A  75      31.070  78.150  54.820  1.00  0.00           H
ATOM   1103  CA  PRO A  75      27.870  78.160  54.210  1.00  0.00           C
ATOM   1104  HA  PRO A  75      27.720  77.090  54.180  1.00  0.00           H
ATOM   1105  CB  PRO A  75      27.920  78.730  55.610  1.00  0.00           C
ATOM   1106  HB1 PRO A  75      27.340  79.660  55.770  1.00  0.00           H
ATOM   1107  HB2 PRO A  75      27.380  78.090  56.350  1.00  0.00           H
ATOM   1108  CG  PRO A  75      29.430  78.870  55.990  1.00  0.00           C
ATOM   1109  HG1 PRO A  75      29.760  78.020  56.620  1.00  0.00           H
ATOM   1110  HG2 PRO A  75      29.640  79.830  56.500  1.00  0.00           H
ATOM   1111  C   PRO A  75      26.860  78.890  53.330  1.00  0.00           C
ATOM   1112  O   PRO A  75      27.220  79.860  52.680  1.00  0.00           O
ATOM   1113  N   ALA A  76      25.560  78.490  53.230  1.00  0.00           N
ATOM   1114  HN  ALA A  76      25.090  79.040  52.540  1.00  0.00           H
ATOM   1115  CA  ALA A  76      24.910  77.540  54.090  1.00  0.00           C
ATOM   1116  HA  ALA A  76      25.660  76.800  54.310  1.00  0.00           H
ATOM   1117  CB  ALA A  76      24.340  78.210  55.410  1.00  0.00           C
ATOM   1118  HB1 ALA A  76      25.130  78.330  56.170  1.00  0.00           H
ATOM   1119  HB2 ALA A  76      23.570  77.550  55.860  1.00  0.00           H
ATOM   1120  HB3 ALA A  76      23.830  79.190  55.300  1.00  0.00           H
ATOM   1121  C   ALA A  76      23.880  76.750  53.300  1.00  0.00           C
ATOM   1122  O   ALA A  76      24.260  75.760  52.740  1.00  0.00           O
ATOM   1123  N   ASN A  77      22.650  77.180  53.190  1.00  0.00           N
ATOM   1124  HN  ASN A  77      22.470  78.100  53.540  1.00  0.00           H
ATOM   1125  CA  ASN A  77      21.550  76.370  52.600  1.00  0.00           C
ATOM   1126  HA  ASN A  77      21.760  75.340  52.840  1.00  0.00           H
ATOM   1127  CB  ASN A  77      20.370  76.520  53.540  1.00  0.00           C
ATOM   1128  HB1 ASN A  77      20.210  77.610  53.680  1.00  0.00           H
ATOM   1129  HB2 ASN A  77      20.690  76.130  54.530  1.00  0.00           H
ATOM   1130  CG  ASN A  77      18.990  76.080  53.100  1.00  0.00           C
ATOM   1131  OD1 ASN A  77      18.110  76.930  53.010  1.00  0.00           O
ATOM   1132  ND2 ASN A  77      18.760  74.810  52.900  1.00  0.00           N
ATOM   1133 1HD2 ASN A  77      18.050  74.540  52.260  1.00  0.00           H
ATOM   1134 2HD2 ASN A  77      19.320  74.140  53.410  1.00  0.00           H
ATOM   1135  C   ASN A  77      21.270  76.620  51.140  1.00  0.00           C
ATOM   1136  O   ASN A  77      21.070  77.780  50.740  1.00  0.00           O
ATOM   1137  N   LEU A  78      21.220  75.590  50.350  1.00  0.00           N
ATOM   1138  HN  LEU A  78      21.360  74.670  50.720  1.00  0.00           H
ATOM   1139  CA  LEU A  78      20.950  75.700  48.940  1.00  0.00           C
ATOM   1140  HA  LEU A  78      21.430  76.560  48.520  1.00  0.00           H
ATOM   1141  CB  LEU A  78      21.510  74.420  48.140  1.00  0.00           C
ATOM   1142  HB1 LEU A  78      21.070  74.270  47.130  1.00  0.00           H
ATOM   1143  HB2 LEU A  78      21.220  73.520  48.720  1.00  0.00           H
ATOM   1144  CG  LEU A  78      23.070  74.410  48.100  1.00  0.00           C
ATOM   1145  HG  LEU A  78      23.420  74.750  49.090  1.00  0.00           H
ATOM   1146  CD1 LEU A  78      23.520  73.040  47.640  1.00  0.00           C
ATOM   1147 1HD1 LEU A  78      22.890  72.830  46.750  1.00  0.00           H
ATOM   1148 2HD1 LEU A  78      23.340  72.280  48.440  1.00  0.00           H
ATOM   1149 3HD1 LEU A  78      24.600  73.080  47.410  1.00  0.00           H
ATOM   1150  CD2 LEU A  78      23.600  75.540  47.110  1.00  0.00           C
ATOM   1151 1HD2 LEU A  78      23.140  75.360  46.110  1.00  0.00           H
ATOM   1152 2HD2 LEU A  78      24.670  75.290  47.000  1.00  0.00           H
ATOM   1153 3HD2 LEU A  78      23.380  76.570  47.470  1.00  0.00           H
ATOM   1154  C   LEU A  78      19.390  75.820  48.710  1.00  0.00           C
ATOM   1155  O   LEU A  78      18.610  74.810  48.850  1.00  0.00           O
ATOM   1156  N   ARG A  79      18.850  76.960  48.330  1.00  0.00           N
ATOM   1157  HN  ARG A  79      19.420  77.780  48.290  1.00  0.00           H
ATOM   1158  CA  ARG A  79      17.470  77.280  48.110  1.00  0.00           C
ATOM   1159  HA  ARG A  79      16.920  76.900  48.960  1.00  0.00           H
ATOM   1160  CB  ARG A  79      17.210  78.890  48.120  1.00  0.00           C
ATOM   1161  HB1 ARG A  79      17.810  79.300  47.280  1.00  0.00           H
ATOM   1162  HB2 ARG A  79      17.610  79.300  49.070  1.00  0.00           H
ATOM   1163  CG  ARG A  79      15.730  79.220  47.980  1.00  0.00           C
ATOM   1164  HG1 ARG A  79      15.050  78.700  48.690  1.00  0.00           H
ATOM   1165  HG2 ARG A  79      15.270  78.750  47.090  1.00  0.00           H
ATOM   1166  CD  ARG A  79      15.530  80.760  47.900  1.00  0.00           C
ATOM   1167  HD1 ARG A  79      16.240  81.230  47.180  1.00  0.00           H
ATOM   1168  HD2 ARG A  79      15.690  81.210  48.900  1.00  0.00           H
ATOM   1169  NE  ARG A  79      14.130  81.180  47.580  1.00  0.00           N
ATOM   1170  HE  ARG A  79      13.380  80.940  48.180  1.00  0.00           H
ATOM   1171  CZ  ARG A  79      13.760  81.510  46.340  1.00  0.00           C
ATOM   1172  NH1 ARG A  79      14.600  81.740  45.360  1.00  0.00           N
ATOM   1173 1HH1 ARG A  79      15.510  82.100  45.540  1.00  0.00           H
ATOM   1174 2HH1 ARG A  79      14.240  81.820  44.430  1.00  0.00           H
ATOM   1175  NH2 ARG A  79      12.450  81.480  46.030  1.00  0.00           N
ATOM   1176 1HH2 ARG A  79      11.810  81.460  46.800  1.00  0.00           H
ATOM   1177 2HH2 ARG A  79      12.200  81.440  45.060  1.00  0.00           H
ATOM   1178  C   ARG A  79      16.910  76.590  46.840  1.00  0.00           C
ATOM   1179  O   ARG A  79      17.430  76.860  45.770  1.00  0.00           O
ATOM   1180  N   VAL A  80      15.880  75.740  46.980  1.00  0.00           N
ATOM   1181  HN  VAL A  80      15.500  75.570  47.890  1.00  0.00           H
ATOM   1182  CA  VAL A  80      15.100  75.190  45.930  1.00  0.00           C
ATOM   1183  HA  VAL A  80      15.770  74.920  45.120  1.00  0.00           H
ATOM   1184  CB  VAL A  80      14.400  73.900  46.350  1.00  0.00           C
ATOM   1185  HB  VAL A  80      13.890  74.190  47.300  1.00  0.00           H
ATOM   1186  CG1 VAL A  80      13.410  73.360  45.390  1.00  0.00           C
ATOM   1187 1HG1 VAL A  80      13.910  72.880  44.520  1.00  0.00           H
ATOM   1188 2HG1 VAL A  80      12.620  74.090  45.120  1.00  0.00           H
ATOM   1189 3HG1 VAL A  80      12.970  72.430  45.820  1.00  0.00           H
ATOM   1190  CG2 VAL A  80      15.450  72.880  46.760  1.00  0.00           C
ATOM   1191 1HG2 VAL A  80      16.010  73.330  47.610  1.00  0.00           H
ATOM   1192 2HG2 VAL A  80      16.070  72.580  45.900  1.00  0.00           H
ATOM   1193 3HG2 VAL A  80      15.020  71.930  47.150  1.00  0.00           H
ATOM   1194  C   VAL A  80      14.280  76.170  45.090  1.00  0.00           C
ATOM   1195  O   VAL A  80      13.580  77.000  45.620  1.00  0.00           O
ATOM   1196  N   VAL A  81      14.250  76.090  43.680  1.00  0.00           N
ATOM   1197  HN  VAL A  81      14.930  75.610  43.140  1.00  0.00           H
ATOM   1198  CA  VAL A  81      13.380  76.960  42.820  1.00  0.00           C
ATOM   1199  HA  VAL A  81      12.730  77.590  43.410  1.00  0.00           H
ATOM   1200  CB  VAL A  81      14.150  78.040  42.030  1.00  0.00           C
ATOM   1201  HB  VAL A  81      13.390  78.640  41.490  1.00  0.00           H
ATOM   1202  CG1 VAL A  81      14.880  79.040  42.930  1.00  0.00           C
ATOM   1203 1HG1 VAL A  81      15.160  80.000  42.450  1.00  0.00           H
ATOM   1204 2HG1 VAL A  81      15.800  78.610  43.390  1.00  0.00           H
ATOM   1205 3HG1 VAL A  81      14.240  79.410  43.760  1.00  0.00           H
ATOM   1206  CG2 VAL A  81      15.070  77.480  40.900  1.00  0.00           C
ATOM   1207 1HG2 VAL A  81      15.960  76.960  41.310  1.00  0.00           H
ATOM   1208 2HG2 VAL A  81      15.450  78.300  40.250  1.00  0.00           H
ATOM   1209 3HG2 VAL A  81      14.570  76.730  40.250  1.00  0.00           H
ATOM   1210  C   VAL A  81      12.510  76.210  41.880  1.00  0.00           C
ATOM   1211  O   VAL A  81      11.670  76.900  41.250  1.00  0.00           O
ATOM   1212  N   GLY A  82      12.720  74.840  41.740  1.00  0.00           N
ATOM   1213  HN  GLY A  82      13.440  74.330  42.200  1.00  0.00           H
ATOM   1214  CA  GLY A  82      11.680  74.080  41.010  1.00  0.00           C
ATOM   1215  HA1 GLY A  82      11.780  74.200  39.950  1.00  0.00           H
ATOM   1216  HA2 GLY A  82      10.750  74.340  41.510  1.00  0.00           H
ATOM   1217  C   GLY A  82      11.610  72.560  41.370  1.00  0.00           C
ATOM   1218  O   GLY A  82      12.550  72.020  42.010  1.00  0.00           O
ATOM   1219  N   HSP A  83      10.580  71.880  41.050  1.00  0.00           N
ATOM   1220  HN  HSP A  83       9.810  72.370  40.650  1.00  0.00           H
ATOM   1221  CA  HSP A  83      10.330  70.560  41.500  1.00  0.00           C
ATOM   1222  HA  HSP A  83      11.290  70.100  41.690  1.00  0.00           H
ATOM   1223  CB  HSP A  83       9.530  70.430  42.800  1.00  0.00           C
ATOM   1224  HB1 HSP A  83      10.190  70.770  43.630  1.00  0.00           H
ATOM   1225  HB2 HSP A  83       9.460  69.330  42.930  1.00  0.00           H
ATOM   1226  CD2 HSP A  83       6.960  70.560  42.690  1.00  0.00           C
ATOM   1227  HD2 HSP A  83       6.750  69.670  42.120  1.00  0.00           H
ATOM   1228  CG  HSP A  83       8.150  71.090  42.860  1.00  0.00           C
ATOM   1229  NE2 HSP A  83       6.090  71.400  43.120  1.00  0.00           N
ATOM   1230  HE2 HSP A  83       5.090  71.390  43.170  1.00  0.00           H
ATOM   1231  ND1 HSP A  83       7.970  72.340  43.350  1.00  0.00           N
ATOM   1232  HD1 HSP A  83       8.780  72.830  43.670  1.00  0.00           H
ATOM   1233  CE1 HSP A  83       6.720  72.540  43.520  1.00  0.00           C
ATOM   1234  HE1 HSP A  83       6.280  73.450  43.860  1.00  0.00           H
ATOM   1235  C   HSP A  83       9.710  69.750  40.330  1.00  0.00           C
ATOM   1236  O   HSP A  83       8.590  70.140  39.890  1.00  0.00           O
ATOM   1237  N   ALA A  84      10.340  68.670  39.910  1.00  0.00           N
ATOM   1238  HN  ALA A  84      11.190  68.470  40.380  1.00  0.00           H
ATOM   1239  CA  ALA A  84       9.920  67.860  38.730  1.00  0.00           C
ATOM   1240  HA  ALA A  84       8.860  67.920  38.550  1.00  0.00           H
ATOM   1241  CB  ALA A  84      10.550  68.230  37.380  1.00  0.00           C
ATOM   1242  HB1 ALA A  84      11.630  67.960  37.490  1.00  0.00           H
ATOM   1243  HB2 ALA A  84      10.400  69.310  37.190  1.00  0.00           H
ATOM   1244  HB3 ALA A  84      10.030  67.620  36.610  1.00  0.00           H
ATOM   1245  C   ALA A  84      10.080  66.380  39.020  1.00  0.00           C
ATOM   1246  O   ALA A  84      11.050  66.020  39.710  1.00  0.00           O
ATOM   1247  N   MET A  85       9.230  65.500  38.540  1.00  0.00           N
ATOM   1248  HN  MET A  85       8.500  65.870  37.980  1.00  0.00           H
ATOM   1249  CA  MET A  85       9.480  64.090  38.470  1.00  0.00           C
ATOM   1250  HA  MET A  85      10.230  63.910  39.230  1.00  0.00           H
ATOM   1251  CB  MET A  85       8.270  63.180  38.840  1.00  0.00           C
ATOM   1252  HB1 MET A  85       8.620  62.120  38.770  1.00  0.00           H
ATOM   1253  HB2 MET A  85       7.370  63.310  38.200  1.00  0.00           H
ATOM   1254  CG  MET A  85       7.830  63.230  40.250  1.00  0.00           C
ATOM   1255  HG1 MET A  85       6.900  62.670  40.520  1.00  0.00           H
ATOM   1256  HG2 MET A  85       7.530  64.280  40.470  1.00  0.00           H
ATOM   1257  SD  MET A  85       9.090  62.830  41.450  1.00  0.00           S
ATOM   1258  CE  MET A  85       9.060  61.010  41.200  1.00  0.00           C
ATOM   1259  HE1 MET A  85       8.450  60.790  40.300  1.00  0.00           H
ATOM   1260  HE2 MET A  85       8.620  60.480  42.070  1.00  0.00           H
ATOM   1261  HE3 MET A  85      10.040  60.490  41.110  1.00  0.00           H
ATOM   1262  C   MET A  85      10.160  63.620  37.140  1.00  0.00           C
ATOM   1263  O   MET A  85      10.020  64.240  36.100  1.00  0.00           O
ATOM   1264  N   GLN A  86      10.950  62.550  37.170  1.00  0.00           N
ATOM   1265  HN  GLN A  86      11.220  62.070  37.990  1.00  0.00           H
ATOM   1266  CA  GLN A  86      11.650  62.010  36.080  1.00  0.00           C
ATOM   1267  HA  GLN A  86      11.010  62.070  35.210  1.00  0.00           H
ATOM   1268  CB  GLN A  86      13.050  62.720  35.750  1.00  0.00           C
ATOM   1269  HB1 GLN A  86      13.750  62.550  36.590  1.00  0.00           H
ATOM   1270  HB2 GLN A  86      12.820  63.810  35.730  1.00  0.00           H
ATOM   1271  CG  GLN A  86      13.700  62.250  34.440  1.00  0.00           C
ATOM   1272  HG1 GLN A  86      14.000  61.180  34.480  1.00  0.00           H
ATOM   1273  HG2 GLN A  86      14.620  62.870  34.300  1.00  0.00           H
ATOM   1274  CD  GLN A  86      12.690  62.590  33.300  1.00  0.00           C
ATOM   1275  OE1 GLN A  86      12.390  63.760  33.190  1.00  0.00           O
ATOM   1276  NE2 GLN A  86      12.240  61.570  32.540  1.00  0.00           N
ATOM   1277 1HE2 GLN A  86      12.570  60.620  32.580  1.00  0.00           H
ATOM   1278 2HE2 GLN A  86      11.570  61.830  31.850  1.00  0.00           H
ATOM   1279  C   GLN A  86      11.760  60.540  36.320  1.00  0.00           C
ATOM   1280  O   GLN A  86      12.820  59.980  36.770  1.00  0.00           O
ATOM   1281  N   GLY A  87      10.620  59.860  36.080  1.00  0.00           N
ATOM   1282  HN  GLY A  87       9.840  60.340  35.690  1.00  0.00           H
ATOM   1283  CA  GLY A  87      10.450  58.450  36.220  1.00  0.00           C
ATOM   1284  HA1 GLY A  87      11.320  58.100  35.680  1.00  0.00           H
ATOM   1285  HA2 GLY A  87       9.480  58.190  35.830  1.00  0.00           H
ATOM   1286  C   GLY A  87      10.620  58.000  37.610  1.00  0.00           C
ATOM   1287  O   GLY A  87       9.790  58.400  38.430  1.00  0.00           O
ATOM   1288  N   THR A  88      11.700  57.240  37.910  1.00  0.00           N
ATOM   1289  HN  THR A  88      12.190  56.860  37.130  1.00  0.00           H
ATOM   1290  CA  THR A  88      11.930  56.750  39.260  1.00  0.00           C
ATOM   1291  HA  THR A  88      10.970  56.810  39.740  1.00  0.00           H
ATOM   1292  CB  THR A  88      12.600  55.420  39.230  1.00  0.00           C
ATOM   1293  HB  THR A  88      13.010  55.110  40.220  1.00  0.00           H
ATOM   1294  OG1 THR A  88      13.760  55.320  38.330  1.00  0.00           O
ATOM   1295  HG1 THR A  88      13.430  55.470  37.440  1.00  0.00           H
ATOM   1296  CG2 THR A  88      11.610  54.340  38.740  1.00  0.00           C
ATOM   1297 1HG2 THR A  88      10.720  54.330  39.410  1.00  0.00           H
ATOM   1298 2HG2 THR A  88      12.010  53.310  38.620  1.00  0.00           H
ATOM   1299 3HG2 THR A  88      11.160  54.570  37.750  1.00  0.00           H
ATOM   1300  C   THR A  88      12.880  57.670  40.100  1.00  0.00           C
ATOM   1301  O   THR A  88      13.290  57.490  41.260  1.00  0.00           O
ATOM   1302  N   LEU A  89      13.180  58.890  39.560  1.00  0.00           N
ATOM   1303  HN  LEU A  89      12.950  59.010  38.600  1.00  0.00           H
ATOM   1304  CA  LEU A  89      13.990  59.930  40.070  1.00  0.00           C
ATOM   1305  HA  LEU A  89      14.220  59.780  41.120  1.00  0.00           H
ATOM   1306  CB  LEU A  89      15.240  60.220  39.260  1.00  0.00           C
ATOM   1307  HB1 LEU A  89      15.870  61.030  39.700  1.00  0.00           H
ATOM   1308  HB2 LEU A  89      14.870  60.590  38.280  1.00  0.00           H
ATOM   1309  CG  LEU A  89      16.270  59.040  39.090  1.00  0.00           C
ATOM   1310  HG  LEU A  89      15.670  58.150  38.810  1.00  0.00           H
ATOM   1311  CD1 LEU A  89      17.260  59.420  38.040  1.00  0.00           C
ATOM   1312 1HD1 LEU A  89      18.080  58.670  37.960  1.00  0.00           H
ATOM   1313 2HD1 LEU A  89      17.660  60.390  38.430  1.00  0.00           H
ATOM   1314 3HD1 LEU A  89      16.940  59.700  37.020  1.00  0.00           H
ATOM   1315  CD2 LEU A  89      16.990  58.740  40.420  1.00  0.00           C
ATOM   1316 1HD2 LEU A  89      17.600  59.620  40.720  1.00  0.00           H
ATOM   1317 2HD2 LEU A  89      17.600  57.820  40.290  1.00  0.00           H
ATOM   1318 3HD2 LEU A  89      16.310  58.440  41.250  1.00  0.00           H
ATOM   1319  C   LEU A  89      13.180  61.240  40.180  1.00  0.00           C
ATOM   1320  O   LEU A  89      12.090  61.410  39.610  1.00  0.00           O
ATOM   1321  N   LEU A  90      13.600  62.200  41.060  1.00  0.00           N
ATOM   1322  HN  LEU A  90      14.440  62.070  41.590  1.00  0.00           H
ATOM   1323  CA  LEU A  90      13.010  63.470  41.390  1.00  0.00           C
ATOM   1324  HA  LEU A  90      12.120  63.560  40.790  1.00  0.00           H
ATOM   1325  CB  LEU A  90      12.870  63.590  42.960  1.00  0.00           C
ATOM   1326  HB1 LEU A  90      13.790  63.110  43.360  1.00  0.00           H
ATOM   1327  HB2 LEU A  90      11.990  62.970  43.240  1.00  0.00           H
ATOM   1328  CG  LEU A  90      12.570  65.000  43.530  1.00  0.00           C
ATOM   1329  HG  LEU A  90      13.400  65.660  43.180  1.00  0.00           H
ATOM   1330  CD1 LEU A  90      11.220  65.450  43.020  1.00  0.00           C
ATOM   1331 1HD1 LEU A  90      11.400  65.650  41.940  1.00  0.00           H
ATOM   1332 2HD1 LEU A  90      10.880  66.440  43.400  1.00  0.00           H
ATOM   1333 3HD1 LEU A  90      10.370  64.740  43.050  1.00  0.00           H
ATOM   1334  CD2 LEU A  90      12.480  64.960  45.060  1.00  0.00           C
ATOM   1335 1HD2 LEU A  90      12.040  65.940  45.360  1.00  0.00           H
ATOM   1336 2HD2 LEU A  90      13.400  64.800  45.660  1.00  0.00           H
ATOM   1337 3HD2 LEU A  90      11.730  64.210  45.390  1.00  0.00           H
ATOM   1338  C   LEU A  90      14.050  64.380  40.860  1.00  0.00           C
ATOM   1339  O   LEU A  90      15.270  64.070  40.890  1.00  0.00           O
ATOM   1340  N   LYS A  91      13.640  65.450  40.220  1.00  0.00           N
ATOM   1341  HN  LYS A  91      12.700  65.770  40.210  1.00  0.00           H
ATOM   1342  CA  LYS A  91      14.470  66.540  39.830  1.00  0.00           C
ATOM   1343  HA  LYS A  91      15.490  66.370  40.120  1.00  0.00           H
ATOM   1344  CB  LYS A  91      14.580  66.660  38.220  1.00  0.00           C
ATOM   1345  HB1 LYS A  91      15.100  67.610  37.970  1.00  0.00           H
ATOM   1346  HB2 LYS A  91      13.560  66.680  37.790  1.00  0.00           H
ATOM   1347  CG  LYS A  91      15.340  65.520  37.550  1.00  0.00           C
ATOM   1348  HG1 LYS A  91      14.730  64.650  37.860  1.00  0.00           H
ATOM   1349  HG2 LYS A  91      16.340  65.380  38.020  1.00  0.00           H
ATOM   1350  CD  LYS A  91      15.430  65.560  36.060  1.00  0.00           C
ATOM   1351  HD1 LYS A  91      14.400  65.770  35.700  1.00  0.00           H
ATOM   1352  HD2 LYS A  91      15.690  64.580  35.600  1.00  0.00           H
ATOM   1353  CE  LYS A  91      16.350  66.660  35.510  1.00  0.00           C
ATOM   1354  HE1 LYS A  91      17.430  66.470  35.690  1.00  0.00           H
ATOM   1355  HE2 LYS A  91      16.190  67.650  35.980  1.00  0.00           H
ATOM   1356  NZ  LYS A  91      16.010  66.830  34.090  1.00  0.00           N
ATOM   1357  HZ1 LYS A  91      16.080  65.910  33.600  1.00  0.00           H
ATOM   1358  HZ2 LYS A  91      16.760  67.400  33.640  1.00  0.00           H
ATOM   1359  HZ3 LYS A  91      15.030  67.160  34.090  1.00  0.00           H
ATOM   1360  C   LYS A  91      14.200  67.880  40.520  1.00  0.00           C
ATOM   1361  O   LYS A  91      13.120  68.510  40.390  1.00  0.00           O
ATOM   1362  N   LEU A  92      15.180  68.430  41.220  1.00  0.00           N
ATOM   1363  HN  LEU A  92      16.100  68.070  41.190  1.00  0.00           H
ATOM   1364  CA  LEU A  92      15.040  69.720  41.880  1.00  0.00           C
ATOM   1365  HA  LEU A  92      14.050  70.110  41.720  1.00  0.00           H
ATOM   1366  CB  LEU A  92      15.230  69.760  43.460  1.00  0.00           C
ATOM   1367  HB1 LEU A  92      14.640  70.620  43.850  1.00  0.00           H
ATOM   1368  HB2 LEU A  92      16.310  69.820  43.740  1.00  0.00           H
ATOM   1369  CG  LEU A  92      14.680  68.520  44.260  1.00  0.00           C
ATOM   1370  HG  LEU A  92      14.960  67.530  43.820  1.00  0.00           H
ATOM   1371  CD1 LEU A  92      15.260  68.510  45.660  1.00  0.00           C
ATOM   1372 1HD1 LEU A  92      14.950  67.550  46.130  1.00  0.00           H
ATOM   1373 2HD1 LEU A  92      15.090  69.420  46.270  1.00  0.00           H
ATOM   1374 3HD1 LEU A  92      16.360  68.450  45.540  1.00  0.00           H
ATOM   1375  CD2 LEU A  92      13.170  68.650  44.320  1.00  0.00           C
ATOM   1376 1HD2 LEU A  92      12.670  68.400  43.360  1.00  0.00           H
ATOM   1377 2HD2 LEU A  92      12.840  69.710  44.460  1.00  0.00           H
ATOM   1378 3HD2 LEU A  92      12.820  67.950  45.110  1.00  0.00           H
ATOM   1379  C   LEU A  92      15.990  70.770  41.270  1.00  0.00           C
ATOM   1380  O   LEU A  92      17.130  70.460  40.920  1.00  0.00           O
ATOM   1381  N   THR A  93      15.460  71.940  41.070  1.00  0.00           N
ATOM   1382  HN  THR A  93      14.530  72.140  41.370  1.00  0.00           H
ATOM   1383  CA  THR A  93      16.260  73.030  40.420  1.00  0.00           C
ATOM   1384  HA  THR A  93      17.210  72.730  40.020  1.00  0.00           H
ATOM   1385  CB  THR A  93      15.510  73.710  39.310  1.00  0.00           C
ATOM   1386  HB  THR A  93      14.550  74.140  39.650  1.00  0.00           H
ATOM   1387  OG1 THR A  93      15.160  72.790  38.290  1.00  0.00           O
ATOM   1388  HG1 THR A  93      14.530  72.200  38.730  1.00  0.00           H
ATOM   1389  CG2 THR A  93      16.430  74.820  38.720  1.00  0.00           C
ATOM   1390 1HG2 THR A  93      16.560  75.540  39.560  1.00  0.00           H
ATOM   1391 2HG2 THR A  93      15.760  75.340  38.020  1.00  0.00           H
ATOM   1392 3HG2 THR A  93      17.340  74.400  38.250  1.00  0.00           H
ATOM   1393  C   THR A  93      16.560  73.990  41.580  1.00  0.00           C
ATOM   1394  O   THR A  93      15.670  74.360  42.270  1.00  0.00           O
ATOM   1395  N   VAL A  94      17.900  74.270  41.750  1.00  0.00           N
ATOM   1396  HN  VAL A  94      18.600  73.830  41.190  1.00  0.00           H
ATOM   1397  CA  VAL A  94      18.400  75.080  42.860  1.00  0.00           C
ATOM   1398  HA  VAL A  94      17.570  75.480  43.410  1.00  0.00           H
ATOM   1399  CB  VAL A  94      19.440  74.470  43.860  1.00  0.00           C
ATOM   1400  HB  VAL A  94      19.660  75.210  44.650  1.00  0.00           H
ATOM   1401  CG1 VAL A  94      18.640  73.340  44.540  1.00  0.00           C
ATOM   1402 1HG1 VAL A  94      19.220  73.010  45.430  1.00  0.00           H
ATOM   1403 2HG1 VAL A  94      18.410  72.490  43.860  1.00  0.00           H
ATOM   1404 3HG1 VAL A  94      17.670  73.770  44.870  1.00  0.00           H
ATOM   1405  CG2 VAL A  94      20.770  74.000  43.250  1.00  0.00           C
ATOM   1406 1HG2 VAL A  94      21.270  74.760  42.610  1.00  0.00           H
ATOM   1407 2HG2 VAL A  94      20.600  73.080  42.670  1.00  0.00           H
ATOM   1408 3HG2 VAL A  94      21.540  73.810  44.040  1.00  0.00           H
ATOM   1409  C   VAL A  94      19.010  76.340  42.200  1.00  0.00           C
ATOM   1410  O   VAL A  94      19.490  76.250  41.050  1.00  0.00           O
ATOM   1411  N   ASP A  95      18.890  77.470  42.880  1.00  0.00           N
ATOM   1412  HN  ASP A  95      18.370  77.540  43.730  1.00  0.00           H
ATOM   1413  CA  ASP A  95      19.060  78.770  42.410  1.00  0.00           C
ATOM   1414  HA  ASP A  95      18.480  78.850  41.500  1.00  0.00           H
ATOM   1415  CB  ASP A  95      18.760  79.900  43.450  1.00  0.00           C
ATOM   1416  HB1 ASP A  95      19.490  79.860  44.290  1.00  0.00           H
ATOM   1417  HB2 ASP A  95      17.740  79.810  43.880  1.00  0.00           H
ATOM   1418  CG  ASP A  95      18.890  81.360  42.910  1.00  0.00           C
ATOM   1419  OD1 ASP A  95      19.340  82.220  43.660  1.00  0.00           O
ATOM   1420  OD2 ASP A  95      18.450  81.590  41.720  1.00  0.00           O
ATOM   1421  C   ASP A  95      20.520  78.880  41.960  1.00  0.00           C
ATOM   1422  O   ASP A  95      20.870  79.170  40.850  1.00  0.00           O
ATOM   1423  N   VAL A  96      21.410  78.500  42.880  1.00  0.00           N
ATOM   1424  HN  VAL A  96      21.150  78.040  43.730  1.00  0.00           H
ATOM   1425  CA  VAL A  96      22.830  78.520  42.680  1.00  0.00           C
ATOM   1426  HA  VAL A  96      22.930  79.440  42.130  1.00  0.00           H
ATOM   1427  CB  VAL A  96      23.400  78.520  44.070  1.00  0.00           C
ATOM   1428  HB  VAL A  96      23.210  77.520  44.530  1.00  0.00           H
ATOM   1429  CG1 VAL A  96      24.880  78.870  43.960  1.00  0.00           C
ATOM   1430 1HG1 VAL A  96      25.150  79.760  43.350  1.00  0.00           H
ATOM   1431 2HG1 VAL A  96      25.310  78.050  43.350  1.00  0.00           H
ATOM   1432 3HG1 VAL A  96      25.370  78.820  44.960  1.00  0.00           H
ATOM   1433  CG2 VAL A  96      22.830  79.650  45.020  1.00  0.00           C
ATOM   1434 1HG2 VAL A  96      23.390  79.940  45.930  1.00  0.00           H
ATOM   1435 2HG2 VAL A  96      21.790  79.530  45.390  1.00  0.00           H
ATOM   1436 3HG2 VAL A  96      22.940  80.630  44.510  1.00  0.00           H
ATOM   1437  C   VAL A  96      23.350  77.490  41.730  1.00  0.00           C
ATOM   1438  O   VAL A  96      22.890  76.330  41.600  1.00  0.00           O
ATOM   1439  N   ALA A  97      24.430  77.840  41.080  1.00  0.00           N
ATOM   1440  HN  ALA A  97      24.870  78.730  41.180  1.00  0.00           H
ATOM   1441  CA  ALA A  97      25.170  76.980  40.300  1.00  0.00           C
ATOM   1442  HA  ALA A  97      24.550  76.150  40.010  1.00  0.00           H
ATOM   1443  CB  ALA A  97      25.560  77.710  39.050  1.00  0.00           C
ATOM   1444  HB1 ALA A  97      25.900  76.940  38.310  1.00  0.00           H
ATOM   1445  HB2 ALA A  97      26.370  78.450  39.240  1.00  0.00           H
ATOM   1446  HB3 ALA A  97      24.770  78.290  38.530  1.00  0.00           H
ATOM   1447  C   ALA A  97      26.340  76.420  41.070  1.00  0.00           C
ATOM   1448  O   ALA A  97      27.110  77.160  41.690  1.00  0.00           O
ATOM   1449  N   ASN A  98      26.450  75.150  41.190  1.00  0.00           N
ATOM   1450  HN  ASN A  98      25.720  74.540  40.880  1.00  0.00           H
ATOM   1451  CA  ASN A  98      27.560  74.490  41.740  1.00  0.00           C
ATOM   1452  HA  ASN A  98      27.480  74.650  42.810  1.00  0.00           H
ATOM   1453  CB  ASN A  98      27.340  72.960  41.410  1.00  0.00           C
ATOM   1454  HB1 ASN A  98      27.410  72.870  40.300  1.00  0.00           H
ATOM   1455  HB2 ASN A  98      26.290  72.690  41.690  1.00  0.00           H
ATOM   1456  CG  ASN A  98      28.350  72.000  41.990  1.00  0.00           C
ATOM   1457  OD1 ASN A  98      29.470  72.460  42.260  1.00  0.00           O
ATOM   1458  ND2 ASN A  98      28.070  70.710  42.280  1.00  0.00           N
ATOM   1459 1HD2 ASN A  98      27.170  70.410  41.960  1.00  0.00           H
ATOM   1460 2HD2 ASN A  98      28.670  70.200  42.890  1.00  0.00           H
ATOM   1461  C   ASN A  98      28.920  74.990  41.280  1.00  0.00           C
ATOM   1462  O   ASN A  98      29.120  75.050  40.060  1.00  0.00           O
ATOM   1463  N   PRO A  99      29.950  75.470  42.010  1.00  0.00           N
ATOM   1464  CD  PRO A  99      29.810  76.040  43.350  1.00  0.00           C
ATOM   1465  HD1 PRO A  99      29.560  75.190  44.020  1.00  0.00           H
ATOM   1466  HD2 PRO A  99      29.000  76.790  43.500  1.00  0.00           H
ATOM   1467  CA  PRO A  99      31.150  76.060  41.330  1.00  0.00           C
ATOM   1468  HA  PRO A  99      30.830  76.390  40.350  1.00  0.00           H
ATOM   1469  CB  PRO A  99      31.710  77.220  42.170  1.00  0.00           C
ATOM   1470  HB1 PRO A  99      31.040  78.070  41.920  1.00  0.00           H
ATOM   1471  HB2 PRO A  99      32.780  77.520  42.090  1.00  0.00           H
ATOM   1472  CG  PRO A  99      31.260  76.710  43.560  1.00  0.00           C
ATOM   1473  HG1 PRO A  99      31.970  75.940  43.920  1.00  0.00           H
ATOM   1474  HG2 PRO A  99      31.120  77.490  44.350  1.00  0.00           H
ATOM   1475  C   PRO A  99      32.230  75.050  41.150  1.00  0.00           C
ATOM   1476  O   PRO A  99      33.370  75.400  41.110  1.00  0.00           O
ATOM   1477  N   SER A 100      31.860  73.750  41.010  1.00  0.00           N
ATOM   1478  HN  SER A 100      30.910  73.500  41.160  1.00  0.00           H
ATOM   1479  CA  SER A 100      32.800  72.640  40.830  1.00  0.00           C
ATOM   1480  HA  SER A 100      33.760  72.990  40.470  1.00  0.00           H
ATOM   1481  CB  SER A 100      33.100  71.980  42.200  1.00  0.00           C
ATOM   1482  HB1 SER A 100      33.680  71.040  42.080  1.00  0.00           H
ATOM   1483  HB2 SER A 100      32.130  71.750  42.700  1.00  0.00           H
ATOM   1484  OG  SER A 100      33.830  72.750  43.070  1.00  0.00           O
ATOM   1485  HG1 SER A 100      33.180  73.200  43.620  1.00  0.00           H
ATOM   1486  C   SER A 100      32.390  71.610  39.770  1.00  0.00           C
ATOM   1487  O   SER A 100      33.160  70.690  39.650  1.00  0.00           O
ATOM   1488  N   THR A 101      31.300  71.660  39.090  1.00  0.00           N
ATOM   1489  HN  THR A 101      30.750  72.490  39.200  1.00  0.00           H
ATOM   1490  CA  THR A 101      30.810  70.560  38.170  1.00  0.00           C
ATOM   1491  HA  THR A 101      30.550  69.690  38.760  1.00  0.00           H
ATOM   1492  CB  THR A 101      29.590  70.950  37.330  1.00  0.00           C
ATOM   1493  HB  THR A 101      29.850  71.570  36.440  1.00  0.00           H
ATOM   1494  OG1 THR A 101      28.570  71.580  38.100  1.00  0.00           O
ATOM   1495  HG1 THR A 101      28.160  72.230  37.530  1.00  0.00           H
ATOM   1496  CG2 THR A 101      28.800  69.760  36.810  1.00  0.00           C
ATOM   1497 1HG2 THR A 101      28.660  69.030  37.630  1.00  0.00           H
ATOM   1498 2HG2 THR A 101      29.290  69.280  35.930  1.00  0.00           H
ATOM   1499 3HG2 THR A 101      27.770  70.080  36.550  1.00  0.00           H
ATOM   1500  C   THR A 101      31.870  70.250  37.060  1.00  0.00           C
ATOM   1501  O   THR A 101      32.380  71.220  36.460  1.00  0.00           O
ATOM   1502  N   PRO A 102      32.310  69.020  36.820  1.00  0.00           N
ATOM   1503  CD  PRO A 102      31.620  67.830  37.440  1.00  0.00           C
ATOM   1504  HD1 PRO A 102      30.520  67.920  37.460  1.00  0.00           H
ATOM   1505  HD2 PRO A 102      32.010  67.650  38.470  1.00  0.00           H
ATOM   1506  CA  PRO A 102      33.000  68.680  35.590  1.00  0.00           C
ATOM   1507  HA  PRO A 102      33.850  69.340  35.580  1.00  0.00           H
ATOM   1508  CB  PRO A 102      33.310  67.200  35.780  1.00  0.00           C
ATOM   1509  HB1 PRO A 102      34.180  67.120  36.470  1.00  0.00           H
ATOM   1510  HB2 PRO A 102      33.560  66.530  34.930  1.00  0.00           H
ATOM   1511  CG  PRO A 102      32.070  66.640  36.520  1.00  0.00           C
ATOM   1512  HG1 PRO A 102      31.290  66.420  35.760  1.00  0.00           H
ATOM   1513  HG2 PRO A 102      32.180  65.740  37.160  1.00  0.00           H
ATOM   1514  C   PRO A 102      32.200  68.920  34.320  1.00  0.00           C
ATOM   1515  O   PRO A 102      31.030  69.250  34.350  1.00  0.00           O
ATOM   1516  N   ALA A 103      32.890  68.860  33.110  1.00  0.00           N
ATOM   1517  HN  ALA A 103      33.850  68.620  33.060  1.00  0.00           H
ATOM   1518  CA  ALA A 103      32.130  68.470  31.920  1.00  0.00           C
ATOM   1519  HA  ALA A 103      31.350  69.190  31.730  1.00  0.00           H
ATOM   1520  CB  ALA A 103      33.030  68.470  30.680  1.00  0.00           C
ATOM   1521  HB1 ALA A 103      33.820  67.690  30.740  1.00  0.00           H
ATOM   1522  HB2 ALA A 103      33.570  69.410  30.460  1.00  0.00           H
ATOM   1523  HB3 ALA A 103      32.420  68.230  29.790  1.00  0.00           H
ATOM   1524  C   ALA A 103      31.540  67.060  32.140  1.00  0.00           C
ATOM   1525  O   ALA A 103      32.150  66.170  32.810  1.00  0.00           O
ATOM   1526  N   TYR A 104      30.290  66.740  31.680  1.00  0.00           N
ATOM   1527  HN  TYR A 104      29.790  67.400  31.120  1.00  0.00           H
ATOM   1528  CA  TYR A 104      29.580  65.520  31.870  1.00  0.00           C
ATOM   1529  HA  TYR A 104      30.230  64.660  31.790  1.00  0.00           H
ATOM   1530  CB  TYR A 104      28.960  65.420  33.340  1.00  0.00           C
ATOM   1531  HB1 TYR A 104      29.740  65.660  34.100  1.00  0.00           H
ATOM   1532  HB2 TYR A 104      28.450  64.450  33.560  1.00  0.00           H
ATOM   1533  CG  TYR A 104      27.860  66.370  33.490  1.00  0.00           C
ATOM   1534  CD1 TYR A 104      28.080  67.690  33.760  1.00  0.00           C
ATOM   1535  HD1 TYR A 104      29.100  68.030  33.750  1.00  0.00           H
ATOM   1536  CE1 TYR A 104      27.040  68.560  34.070  1.00  0.00           C
ATOM   1537  HE1 TYR A 104      27.230  69.570  34.410  1.00  0.00           H
ATOM   1538  CZ  TYR A 104      25.700  68.160  33.840  1.00  0.00           C
ATOM   1539  OH  TYR A 104      24.600  68.970  33.900  1.00  0.00           O
ATOM   1540  HH  TYR A 104      24.900  69.870  34.060  1.00  0.00           H
ATOM   1541  CD2 TYR A 104      26.490  65.960  33.430  1.00  0.00           C
ATOM   1542  HD2 TYR A 104      26.300  64.910  33.280  1.00  0.00           H
ATOM   1543  CE2 TYR A 104      25.460  66.870  33.400  1.00  0.00           C
ATOM   1544  HE2 TYR A 104      24.480  66.520  33.130  1.00  0.00           H
ATOM   1545  C   TYR A 104      28.450  65.160  30.860  1.00  0.00           C
ATOM   1546  O   TYR A 104      27.910  66.010  30.120  1.00  0.00           O
ATOM   1547  N   THR A 105      27.990  63.890  30.820  1.00  0.00           N
ATOM   1548  HN  THR A 105      28.480  63.200  31.340  1.00  0.00           H
ATOM   1549  CA  THR A 105      26.850  63.420  29.970  1.00  0.00           C
ATOM   1550  HA  THR A 105      25.990  64.060  29.940  1.00  0.00           H
ATOM   1551  CB  THR A 105      27.330  63.270  28.580  1.00  0.00           C
ATOM   1552  HB  THR A 105      27.890  64.220  28.450  1.00  0.00           H
ATOM   1553  OG1 THR A 105      26.260  63.190  27.750  1.00  0.00           O
ATOM   1554  HG1 THR A 105      25.890  64.080  27.690  1.00  0.00           H
ATOM   1555  CG2 THR A 105      28.190  62.060  28.320  1.00  0.00           C
ATOM   1556 1HG2 THR A 105      27.600  61.120  28.280  1.00  0.00           H
ATOM   1557 2HG2 THR A 105      29.000  61.940  29.080  1.00  0.00           H
ATOM   1558 3HG2 THR A 105      28.720  62.170  27.350  1.00  0.00           H
ATOM   1559  C   THR A 105      26.280  62.010  30.500  1.00  0.00           C
ATOM   1560  O   THR A 105      26.800  61.500  31.460  1.00  0.00           O
ATOM   1561  N   PHE A 106      25.270  61.500  29.910  1.00  0.00           N
ATOM   1562  HN  PHE A 106      24.850  62.050  29.190  1.00  0.00           H
ATOM   1563  CA  PHE A 106      24.420  60.450  30.430  1.00  0.00           C
ATOM   1564  HA  PHE A 106      24.890  60.140  31.350  1.00  0.00           H
ATOM   1565  CB  PHE A 106      22.960  60.770  30.610  1.00  0.00           C
ATOM   1566  HB1 PHE A 106      22.440  59.890  31.050  1.00  0.00           H
ATOM   1567  HB2 PHE A 106      22.560  61.140  29.640  1.00  0.00           H
ATOM   1568  CG  PHE A 106      22.940  61.890  31.620  1.00  0.00           C
ATOM   1569  CD1 PHE A 106      23.290  61.630  32.990  1.00  0.00           C
ATOM   1570  HD1 PHE A 106      23.460  60.650  33.430  1.00  0.00           H
ATOM   1571  CE1 PHE A 106      23.380  62.770  33.880  1.00  0.00           C
ATOM   1572  HE1 PHE A 106      23.610  62.570  34.920  1.00  0.00           H
ATOM   1573  CZ  PHE A 106      23.230  64.040  33.360  1.00  0.00           C
ATOM   1574  HZ  PHE A 106      23.120  64.850  34.070  1.00  0.00           H
ATOM   1575  CD2 PHE A 106      22.540  63.110  31.260  1.00  0.00           C
ATOM   1576  HD2 PHE A 106      22.150  63.220  30.260  1.00  0.00           H
ATOM   1577  CE2 PHE A 106      22.790  64.230  32.040  1.00  0.00           C
ATOM   1578  HE2 PHE A 106      22.610  65.210  31.610  1.00  0.00           H
ATOM   1579  C   PHE A 106      24.400  59.300  29.440  1.00  0.00           C
ATOM   1580  O   PHE A 106      24.010  59.450  28.280  1.00  0.00           O
ATOM   1581  N   THR A 107      24.930  58.100  29.910  1.00  0.00           N
ATOM   1582  HN  THR A 107      25.260  58.180  30.850  1.00  0.00           H
ATOM   1583  CA  THR A 107      24.980  56.840  29.180  1.00  0.00           C
ATOM   1584  HA  THR A 107      24.480  57.040  28.240  1.00  0.00           H
ATOM   1585  CB  THR A 107      26.430  56.460  28.670  1.00  0.00           C
ATOM   1586  HB  THR A 107      26.960  57.380  28.330  1.00  0.00           H
ATOM   1587  OG1 THR A 107      26.410  55.510  27.610  1.00  0.00           O
ATOM   1588  HG1 THR A 107      27.320  55.320  27.410  1.00  0.00           H
ATOM   1589  CG2 THR A 107      27.180  55.800  29.810  1.00  0.00           C
ATOM   1590 1HG2 THR A 107      27.410  56.430  30.700  1.00  0.00           H
ATOM   1591 2HG2 THR A 107      28.100  55.440  29.310  1.00  0.00           H
ATOM   1592 3HG2 THR A 107      26.650  54.900  30.170  1.00  0.00           H
ATOM   1593  C   THR A 107      24.230  55.830  29.940  1.00  0.00           C
ATOM   1594  O   THR A 107      23.890  56.100  31.070  1.00  0.00           O
ATOM   1595  N   THR A 108      23.860  54.620  29.330  1.00  0.00           N
ATOM   1596  HN  THR A 108      23.890  54.490  28.340  1.00  0.00           H
ATOM   1597  CA  THR A 108      23.160  53.500  30.060  1.00  0.00           C
ATOM   1598  HA  THR A 108      22.900  53.850  31.050  1.00  0.00           H
ATOM   1599  CB  THR A 108      21.910  52.990  29.450  1.00  0.00           C
ATOM   1600  HB  THR A 108      21.600  52.050  29.960  1.00  0.00           H
ATOM   1601  OG1 THR A 108      22.050  52.720  28.020  1.00  0.00           O
ATOM   1602  HG1 THR A 108      21.740  51.810  27.940  1.00  0.00           H
ATOM   1603  CG2 THR A 108      20.770  53.980  29.720  1.00  0.00           C
ATOM   1604 1HG2 THR A 108      21.000  54.970  29.260  1.00  0.00           H
ATOM   1605 2HG2 THR A 108      20.590  54.060  30.820  1.00  0.00           H
ATOM   1606 3HG2 THR A 108      19.800  53.660  29.280  1.00  0.00           H
ATOM   1607  C   THR A 108      24.150  52.400  30.230  1.00  0.00           C
ATOM   1608  O   THR A 108      24.960  52.140  29.340  1.00  0.00           O
ATOM   1609  N   VAL A 109      24.190  51.730  31.400  1.00  0.00           N
ATOM   1610  HN  VAL A 109      23.500  51.940  32.080  1.00  0.00           H
ATOM   1611  CA  VAL A 109      25.150  50.650  31.770  1.00  0.00           C
ATOM   1612  HA  VAL A 109      26.150  51.020  31.580  1.00  0.00           H
ATOM   1613  CB  VAL A 109      25.010  50.270  33.340  1.00  0.00           C
ATOM   1614  HB  VAL A 109      24.000  49.870  33.550  1.00  0.00           H
ATOM   1615  CG1 VAL A 109      26.050  49.190  33.560  1.00  0.00           C
ATOM   1616 1HG1 VAL A 109      26.980  49.560  33.090  1.00  0.00           H
ATOM   1617 2HG1 VAL A 109      25.780  48.260  33.010  1.00  0.00           H
ATOM   1618 3HG1 VAL A 109      26.180  48.930  34.630  1.00  0.00           H
ATOM   1619  CG2 VAL A 109      25.430  51.350  34.250  1.00  0.00           C
ATOM   1620 1HG2 VAL A 109      25.590  51.040  35.300  1.00  0.00           H
ATOM   1621 2HG2 VAL A 109      24.640  52.130  34.180  1.00  0.00           H
ATOM   1622 3HG2 VAL A 109      26.390  51.820  33.950  1.00  0.00           H
ATOM   1623  C   VAL A 109      24.870  49.440  30.910  1.00  0.00           C
ATOM   1624  O   VAL A 109      23.740  49.170  30.560  1.00  0.00           O
ATOM   1625  N   LYS A 110      25.940  48.690  30.520  1.00  0.00           N
ATOM   1626  HN  LYS A 110      26.830  49.120  30.650  1.00  0.00           H
ATOM   1627  CA  LYS A 110      25.880  47.570  29.630  1.00  0.00           C
ATOM   1628  HA  LYS A 110      24.880  47.500  29.220  1.00  0.00           H
ATOM   1629  CB  LYS A 110      26.820  47.910  28.510  1.00  0.00           C
ATOM   1630  HB1 LYS A 110      26.780  47.060  27.790  1.00  0.00           H
ATOM   1631  HB2 LYS A 110      27.860  48.150  28.800  1.00  0.00           H
ATOM   1632  CG  LYS A 110      26.320  49.190  27.670  1.00  0.00           C
ATOM   1633  HG1 LYS A 110      26.930  49.130  26.730  1.00  0.00           H
ATOM   1634  HG2 LYS A 110      26.430  50.110  28.270  1.00  0.00           H
ATOM   1635  CD  LYS A 110      24.850  48.970  27.250  1.00  0.00           C
ATOM   1636  HD1 LYS A 110      24.070  49.170  28.010  1.00  0.00           H
ATOM   1637  HD2 LYS A 110      24.690  47.870  27.230  1.00  0.00           H
ATOM   1638  CE  LYS A 110      24.410  49.570  25.920  1.00  0.00           C
ATOM   1639  HE1 LYS A 110      25.120  49.290  25.120  1.00  0.00           H
ATOM   1640  HE2 LYS A 110      24.390  50.680  26.030  1.00  0.00           H
ATOM   1641  NZ  LYS A 110      23.080  49.010  25.650  1.00  0.00           N
ATOM   1642  HZ1 LYS A 110      22.410  49.380  26.350  1.00  0.00           H
ATOM   1643  HZ2 LYS A 110      23.090  47.970  25.690  1.00  0.00           H
ATOM   1644  HZ3 LYS A 110      22.790  49.440  24.750  1.00  0.00           H
ATOM   1645  C   LYS A 110      26.370  46.290  30.330  1.00  0.00           C
ATOM   1646  O   LYS A 110      27.290  46.320  31.140  1.00  0.00           O
ATOM   1647  N   PRO A 111      25.720  45.150  30.160  1.00  0.00           N
ATOM   1648  CD  PRO A 111      24.700  44.970  29.140  1.00  0.00           C
ATOM   1649  HD1 PRO A 111      25.050  45.450  28.200  1.00  0.00           H
ATOM   1650  HD2 PRO A 111      23.700  45.310  29.480  1.00  0.00           H
ATOM   1651  CA  PRO A 111      26.030  43.890  30.890  1.00  0.00           C
ATOM   1652  HA  PRO A 111      26.050  44.150  31.940  1.00  0.00           H
ATOM   1653  CB  PRO A 111      24.840  43.090  30.500  1.00  0.00           C
ATOM   1654  HB1 PRO A 111      23.940  43.460  31.040  1.00  0.00           H
ATOM   1655  HB2 PRO A 111      24.900  42.040  30.840  1.00  0.00           H
ATOM   1656  CG  PRO A 111      24.620  43.490  29.090  1.00  0.00           C
ATOM   1657  HG1 PRO A 111      25.360  43.050  28.390  1.00  0.00           H
ATOM   1658  HG2 PRO A 111      23.580  43.170  28.860  1.00  0.00           H
ATOM   1659  C   PRO A 111      27.380  43.330  30.590  1.00  0.00           C
ATOM   1660  O   PRO A 111      27.790  43.350  29.410  1.00  0.00           O
ATOM   1661  N   GLY A 112      28.250  43.050  31.580  1.00  0.00           N
ATOM   1662  HN  GLY A 112      27.940  43.110  32.530  1.00  0.00           H
ATOM   1663  CA  GLY A 112      29.700  42.820  31.380  1.00  0.00           C
ATOM   1664  HA1 GLY A 112      29.910  42.280  30.460  1.00  0.00           H
ATOM   1665  HA2 GLY A 112      30.050  42.310  32.260  1.00  0.00           H
ATOM   1666  C   GLY A 112      30.520  43.980  31.220  1.00  0.00           C
ATOM   1667  O   GLY A 112      31.680  43.860  30.960  1.00  0.00           O
ATOM   1668  N   ALA A 113      30.000  45.190  31.390  1.00  0.00           N
ATOM   1669  HN  ALA A 113      29.030  45.370  31.500  1.00  0.00           H
ATOM   1670  CA  ALA A 113      30.860  46.380  31.500  1.00  0.00           C
ATOM   1671  HA  ALA A 113      31.870  46.070  31.280  1.00  0.00           H
ATOM   1672  CB  ALA A 113      30.440  47.410  30.410  1.00  0.00           C
ATOM   1673  HB1 ALA A 113      29.500  47.950  30.670  1.00  0.00           H
ATOM   1674  HB2 ALA A 113      30.320  47.030  29.380  1.00  0.00           H
ATOM   1675  HB3 ALA A 113      31.180  48.220  30.250  1.00  0.00           H
ATOM   1676  C   ALA A 113      30.920  46.890  32.950  1.00  0.00           C
ATOM   1677  O   ALA A 113      30.120  46.630  33.790  1.00  0.00           O
ATOM   1678  N   ALA A 114      32.020  47.550  33.250  1.00  0.00           N
ATOM   1679  HN  ALA A 114      32.700  47.850  32.590  1.00  0.00           H
ATOM   1680  CA  ALA A 114      32.450  47.850  34.580  1.00  0.00           C
ATOM   1681  HA  ALA A 114      31.850  47.260  35.260  1.00  0.00           H
ATOM   1682  CB  ALA A 114      33.980  47.620  34.770  1.00  0.00           C
ATOM   1683  HB1 ALA A 114      34.360  46.580  34.810  1.00  0.00           H
ATOM   1684  HB2 ALA A 114      34.370  47.980  35.750  1.00  0.00           H
ATOM   1685  HB3 ALA A 114      34.440  48.160  33.920  1.00  0.00           H
ATOM   1686  C   ALA A 114      32.180  49.350  34.780  1.00  0.00           C
ATOM   1687  O   ALA A 114      32.230  50.110  33.820  1.00  0.00           O
ATOM   1688  N   PHE A 115      31.830  49.740  36.030  1.00  0.00           N
ATOM   1689  HN  PHE A 115      31.830  49.160  36.840  1.00  0.00           H
ATOM   1690  CA  PHE A 115      31.800  51.180  36.300  1.00  0.00           C
ATOM   1691  HA  PHE A 115      32.660  51.720  35.940  1.00  0.00           H
ATOM   1692  CB  PHE A 115      30.340  51.800  35.790  1.00  0.00           C
ATOM   1693  HB1 PHE A 115      30.150  51.610  34.720  1.00  0.00           H
ATOM   1694  HB2 PHE A 115      30.380  52.910  35.890  1.00  0.00           H
ATOM   1695  CG  PHE A 115      29.170  51.230  36.500  1.00  0.00           C
ATOM   1696  CD1 PHE A 115      28.450  50.090  36.140  1.00  0.00           C
ATOM   1697  HD1 PHE A 115      28.740  49.540  35.260  1.00  0.00           H
ATOM   1698  CE1 PHE A 115      27.420  49.530  36.860  1.00  0.00           C
ATOM   1699  HE1 PHE A 115      27.000  48.580  36.570  1.00  0.00           H
ATOM   1700  CZ  PHE A 115      26.980  50.240  38.010  1.00  0.00           C
ATOM   1701  HZ  PHE A 115      26.060  50.060  38.550  1.00  0.00           H
ATOM   1702  CD2 PHE A 115      28.630  51.910  37.640  1.00  0.00           C
ATOM   1703  HD2 PHE A 115      29.200  52.780  37.920  1.00  0.00           H
ATOM   1704  CE2 PHE A 115      27.580  51.450  38.410  1.00  0.00           C
ATOM   1705  HE2 PHE A 115      27.260  52.060  39.250  1.00  0.00           H
ATOM   1706  C   PHE A 115      31.920  51.400  37.820  1.00  0.00           C
ATOM   1707  O   PHE A 115      31.880  50.480  38.620  1.00  0.00           O
ATOM   1708  N   SER A 116      32.130  52.700  38.130  1.00  0.00           N
ATOM   1709  HN  SER A 116      31.850  53.450  37.530  1.00  0.00           H
ATOM   1710  CA  SER A 116      32.530  53.100  39.520  1.00  0.00           C
ATOM   1711  HA  SER A 116      32.870  52.190  39.990  1.00  0.00           H
ATOM   1712  CB  SER A 116      33.690  54.190  39.570  1.00  0.00           C
ATOM   1713  HB1 SER A 116      33.870  54.340  40.660  1.00  0.00           H
ATOM   1714  HB2 SER A 116      33.290  55.090  39.070  1.00  0.00           H
ATOM   1715  OG  SER A 116      34.890  53.750  38.970  1.00  0.00           O
ATOM   1716  HG1 SER A 116      34.710  53.070  38.310  1.00  0.00           H
ATOM   1717  C   SER A 116      31.390  53.530  40.370  1.00  0.00           C
ATOM   1718  O   SER A 116      30.500  54.120  39.780  1.00  0.00           O
ATOM   1719  N   VAL A 117      31.330  53.220  41.690  1.00  0.00           N
ATOM   1720  HN  VAL A 117      32.110  52.690  42.030  1.00  0.00           H
ATOM   1721  CA  VAL A 117      30.290  53.570  42.590  1.00  0.00           C
ATOM   1722  HA  VAL A 117      29.640  54.280  42.100  1.00  0.00           H
ATOM   1723  CB  VAL A 117      29.620  52.260  43.190  1.00  0.00           C
ATOM   1724  HB  VAL A 117      30.350  51.540  43.630  1.00  0.00           H
ATOM   1725  CG1 VAL A 117      28.670  52.560  44.380  1.00  0.00           C
ATOM   1726 1HG1 VAL A 117      29.140  53.070  45.240  1.00  0.00           H
ATOM   1727 2HG1 VAL A 117      28.240  51.650  44.860  1.00  0.00           H
ATOM   1728 3HG1 VAL A 117      27.860  53.200  43.970  1.00  0.00           H
ATOM   1729  CG2 VAL A 117      28.850  51.520  42.090  1.00  0.00           C
ATOM   1730 1HG2 VAL A 117      28.810  50.430  42.330  1.00  0.00           H
ATOM   1731 2HG2 VAL A 117      29.180  51.730  41.050  1.00  0.00           H
ATOM   1732 3HG2 VAL A 117      27.770  51.730  42.250  1.00  0.00           H
ATOM   1733  C   VAL A 117      30.840  54.390  43.670  1.00  0.00           C
ATOM   1734  O   VAL A 117      31.610  54.050  44.550  1.00  0.00           O
ATOM   1735  N   LEU A 118      30.290  55.650  43.790  1.00  0.00           N
ATOM   1736  HN  LEU A 118      29.620  55.890  43.100  1.00  0.00           H
ATOM   1737  CA  LEU A 118      30.560  56.490  44.940  1.00  0.00           C
ATOM   1738  HA  LEU A 118      31.510  56.270  45.400  1.00  0.00           H
ATOM   1739  CB  LEU A 118      30.430  57.960  44.420  1.00  0.00           C
ATOM   1740  HB1 LEU A 118      29.360  58.230  44.350  1.00  0.00           H
ATOM   1741  HB2 LEU A 118      30.770  57.960  43.360  1.00  0.00           H
ATOM   1742  CG  LEU A 118      31.180  59.160  45.040  1.00  0.00           C
ATOM   1743  HG  LEU A 118      30.840  59.210  46.100  1.00  0.00           H
ATOM   1744  CD1 LEU A 118      32.720  59.000  44.980  1.00  0.00           C
ATOM   1745 1HD1 LEU A 118      33.080  59.800  45.660  1.00  0.00           H
ATOM   1746 2HD1 LEU A 118      33.130  59.110  43.950  1.00  0.00           H
ATOM   1747 3HD1 LEU A 118      33.130  58.060  45.400  1.00  0.00           H
ATOM   1748  CD2 LEU A 118      30.730  60.520  44.490  1.00  0.00           C
ATOM   1749 1HD2 LEU A 118      31.290  61.370  44.920  1.00  0.00           H
ATOM   1750 2HD2 LEU A 118      29.650  60.610  44.750  1.00  0.00           H
ATOM   1751 3HD2 LEU A 118      30.810  60.380  43.390  1.00  0.00           H
ATOM   1752  C   LEU A 118      29.490  56.220  46.020  1.00  0.00           C
ATOM   1753  O   LEU A 118      28.320  56.560  45.950  1.00  0.00           O
ATOM   1754  N   ALA A 119      30.020  55.670  47.070  1.00  0.00           N
ATOM   1755  HN  ALA A 119      31.020  55.640  47.150  1.00  0.00           H
ATOM   1756  CA  ALA A 119      29.250  55.130  48.160  1.00  0.00           C
ATOM   1757  HA  ALA A 119      28.290  54.810  47.800  1.00  0.00           H
ATOM   1758  CB  ALA A 119      29.970  53.850  48.630  1.00  0.00           C
ATOM   1759  HB1 ALA A 119      29.390  53.120  49.230  1.00  0.00           H
ATOM   1760  HB2 ALA A 119      31.010  53.990  48.970  1.00  0.00           H
ATOM   1761  HB3 ALA A 119      30.100  53.270  47.690  1.00  0.00           H
ATOM   1762  C   ALA A 119      29.100  56.160  49.230  1.00  0.00           C
ATOM   1763  O   ALA A 119      29.980  56.490  50.000  1.00  0.00           O
ATOM   1764  N   CYS A 120      27.870  56.750  49.350  1.00  0.00           N
ATOM   1765  HN  CYS A 120      27.090  56.440  48.830  1.00  0.00           H
ATOM   1766  CA  CYS A 120      27.650  57.990  49.960  1.00  0.00           C
ATOM   1767  HA  CYS A 120      28.510  58.380  50.470  1.00  0.00           H
ATOM   1768  CB  CYS A 120      27.260  59.160  48.980  1.00  0.00           C
ATOM   1769  HB1 CYS A 120      26.950  60.160  49.350  1.00  0.00           H
ATOM   1770  HB2 CYS A 120      26.370  58.810  48.420  1.00  0.00           H
ATOM   1771  SG  CYS A 120      28.600  59.440  47.760  1.00  0.00           S
ATOM   1772  HG1 CYS A 120      28.660  58.290  47.100  1.00  0.00           H
ATOM   1773  C   CYS A 120      26.520  57.790  50.990  1.00  0.00           C
ATOM   1774  O   CYS A 120      25.580  57.040  50.740  1.00  0.00           O
ATOM   1775  N   TYR A 121      26.670  58.450  52.160  1.00  0.00           N
ATOM   1776  HN  TYR A 121      27.470  59.040  52.190  1.00  0.00           H
ATOM   1777  CA  TYR A 121      25.780  58.430  53.250  1.00  0.00           C
ATOM   1778  HA  TYR A 121      24.790  58.190  52.880  1.00  0.00           H
ATOM   1779  CB  TYR A 121      26.080  57.510  54.500  1.00  0.00           C
ATOM   1780  HB1 TYR A 121      25.180  57.480  55.160  1.00  0.00           H
ATOM   1781  HB2 TYR A 121      26.950  57.910  55.060  1.00  0.00           H
ATOM   1782  CG  TYR A 121      26.330  56.060  54.060  1.00  0.00           C
ATOM   1783  CD1 TYR A 121      25.450  55.090  54.540  1.00  0.00           C
ATOM   1784  HD1 TYR A 121      24.670  55.280  55.260  1.00  0.00           H
ATOM   1785  CE1 TYR A 121      25.680  53.680  54.260  1.00  0.00           C
ATOM   1786  HE1 TYR A 121      25.140  52.970  54.860  1.00  0.00           H
ATOM   1787  CZ  TYR A 121      26.750  53.280  53.480  1.00  0.00           C
ATOM   1788  OH  TYR A 121      26.900  51.890  53.130  1.00  0.00           O
ATOM   1789  HH  TYR A 121      27.580  51.810  52.460  1.00  0.00           H
ATOM   1790  CD2 TYR A 121      27.420  55.590  53.320  1.00  0.00           C
ATOM   1791  HD2 TYR A 121      28.200  56.270  53.020  1.00  0.00           H
ATOM   1792  CE2 TYR A 121      27.630  54.250  52.930  1.00  0.00           C
ATOM   1793  HE2 TYR A 121      28.420  53.900  52.280  1.00  0.00           H
ATOM   1794  C   TYR A 121      25.680  59.880  53.670  1.00  0.00           C
ATOM   1795  O   TYR A 121      26.640  60.440  54.110  1.00  0.00           O
ATOM   1796  N   ASN A 122      24.440  60.490  53.650  1.00  0.00           N
ATOM   1797  HN  ASN A 122      23.650  59.990  53.320  1.00  0.00           H
ATOM   1798  CA  ASN A 122      24.260  61.890  54.100  1.00  0.00           C
ATOM   1799  HA  ASN A 122      23.190  61.980  53.930  1.00  0.00           H
ATOM   1800  CB  ASN A 122      24.540  62.140  55.620  1.00  0.00           C
ATOM   1801  HB1 ASN A 122      24.120  63.120  55.940  1.00  0.00           H
ATOM   1802  HB2 ASN A 122      25.640  62.110  55.750  1.00  0.00           H
ATOM   1803  CG  ASN A 122      23.870  61.060  56.390  1.00  0.00           C
ATOM   1804  OD1 ASN A 122      24.540  60.100  56.790  1.00  0.00           O
ATOM   1805  ND2 ASN A 122      22.520  61.200  56.550  1.00  0.00           N
ATOM   1806 1HD2 ASN A 122      21.920  60.500  56.940  1.00  0.00           H
ATOM   1807 2HD2 ASN A 122      22.060  61.980  56.100  1.00  0.00           H
ATOM   1808  C   ASN A 122      24.940  62.970  53.270  1.00  0.00           C
ATOM   1809  O   ASN A 122      25.220  64.040  53.740  1.00  0.00           O
ATOM   1810  N   GLY A 123      25.280  62.700  51.990  1.00  0.00           N
ATOM   1811  HN  GLY A 123      25.090  61.790  51.620  1.00  0.00           H
ATOM   1812  CA  GLY A 123      26.010  63.640  51.090  1.00  0.00           C
ATOM   1813  HA1 GLY A 123      25.800  64.660  51.390  1.00  0.00           H
ATOM   1814  HA2 GLY A 123      25.670  63.460  50.080  1.00  0.00           H
ATOM   1815  C   GLY A 123      27.480  63.460  51.190  1.00  0.00           C
ATOM   1816  O   GLY A 123      28.230  64.010  50.420  1.00  0.00           O
ATOM   1817  N   ARG A 124      27.980  62.610  52.090  1.00  0.00           N
ATOM   1818  HN  ARG A 124      27.460  62.150  52.800  1.00  0.00           H
ATOM   1819  CA  ARG A 124      29.380  62.430  52.230  1.00  0.00           C
ATOM   1820  HA  ARG A 124      29.950  63.270  51.850  1.00  0.00           H
ATOM   1821  CB  ARG A 124      29.550  62.430  53.820  1.00  0.00           C
ATOM   1822  HB1 ARG A 124      30.600  62.230  54.120  1.00  0.00           H
ATOM   1823  HB2 ARG A 124      28.960  61.550  54.180  1.00  0.00           H
ATOM   1824  CG  ARG A 124      28.980  63.670  54.570  1.00  0.00           C
ATOM   1825  HG1 ARG A 124      27.910  63.830  54.330  1.00  0.00           H
ATOM   1826  HG2 ARG A 124      29.380  64.570  54.060  1.00  0.00           H
ATOM   1827  CD  ARG A 124      29.140  63.700  56.100  1.00  0.00           C
ATOM   1828  HD1 ARG A 124      30.210  63.590  56.400  1.00  0.00           H
ATOM   1829  HD2 ARG A 124      28.530  62.910  56.580  1.00  0.00           H
ATOM   1830  NE  ARG A 124      28.470  64.980  56.550  1.00  0.00           N
ATOM   1831  HE  ARG A 124      27.480  65.010  56.560  1.00  0.00           H
ATOM   1832  CZ  ARG A 124      29.130  66.050  56.900  1.00  0.00           C
ATOM   1833  NH1 ARG A 124      30.480  66.200  56.870  1.00  0.00           N
ATOM   1834 1HH1 ARG A 124      31.070  65.410  56.710  1.00  0.00           H
ATOM   1835 2HH1 ARG A 124      30.900  67.050  57.190  1.00  0.00           H
ATOM   1836  NH2 ARG A 124      28.460  67.080  57.350  1.00  0.00           N
ATOM   1837 1HH2 ARG A 124      27.650  66.940  57.910  1.00  0.00           H
ATOM   1838 2HH2 ARG A 124      29.050  67.740  57.810  1.00  0.00           H
ATOM   1839  C   ARG A 124      29.930  61.120  51.760  1.00  0.00           C
ATOM   1840  O   ARG A 124      29.590  60.150  52.360  1.00  0.00           O
ATOM   1841  N   PRO A 125      30.750  61.090  50.670  1.00  0.00           N
ATOM   1842  CD  PRO A 125      31.090  62.260  49.880  1.00  0.00           C
ATOM   1843  HD1 PRO A 125      31.960  62.660  50.440  1.00  0.00           H
ATOM   1844  HD2 PRO A 125      30.350  63.030  49.580  1.00  0.00           H
ATOM   1845  CA  PRO A 125      31.360  59.800  50.220  1.00  0.00           C
ATOM   1846  HA  PRO A 125      30.500  59.180  50.020  1.00  0.00           H
ATOM   1847  CB  PRO A 125      32.110  60.280  48.930  1.00  0.00           C
ATOM   1848  HB1 PRO A 125      32.190  59.490  48.160  1.00  0.00           H
ATOM   1849  HB2 PRO A 125      33.130  60.570  49.260  1.00  0.00           H
ATOM   1850  CG  PRO A 125      31.620  61.680  48.560  1.00  0.00           C
ATOM   1851  HG1 PRO A 125      32.360  62.360  48.090  1.00  0.00           H
ATOM   1852  HG2 PRO A 125      30.720  61.560  47.920  1.00  0.00           H
ATOM   1853  C   PRO A 125      32.280  59.080  51.230  1.00  0.00           C
ATOM   1854  O   PRO A 125      33.130  59.720  51.850  1.00  0.00           O
ATOM   1855  N   THR A 126      32.150  57.760  51.350  1.00  0.00           N
ATOM   1856  HN  THR A 126      31.370  57.310  50.900  1.00  0.00           H
ATOM   1857  CA  THR A 126      32.920  56.890  52.240  1.00  0.00           C
ATOM   1858  HA  THR A 126      33.470  57.400  53.020  1.00  0.00           H
ATOM   1859  CB  THR A 126      32.070  55.850  52.900  1.00  0.00           C
ATOM   1860  HB  THR A 126      32.620  55.250  53.650  1.00  0.00           H
ATOM   1861  OG1 THR A 126      31.620  54.860  51.980  1.00  0.00           O
ATOM   1862  HG1 THR A 126      31.120  55.250  51.250  1.00  0.00           H
ATOM   1863  CG2 THR A 126      30.910  56.520  53.590  1.00  0.00           C
ATOM   1864 1HG2 THR A 126      30.270  57.100  52.900  1.00  0.00           H
ATOM   1865 2HG2 THR A 126      31.200  57.190  54.430  1.00  0.00           H
ATOM   1866 3HG2 THR A 126      30.180  55.800  54.020  1.00  0.00           H
ATOM   1867  C   THR A 126      34.070  56.230  51.440  1.00  0.00           C
ATOM   1868  O   THR A 126      34.960  55.620  52.040  1.00  0.00           O
ATOM   1869  N   GLY A 127      34.090  56.430  50.110  1.00  0.00           N
ATOM   1870  HN  GLY A 127      33.380  57.040  49.760  1.00  0.00           H
ATOM   1871  CA  GLY A 127      35.060  55.840  49.180  1.00  0.00           C
ATOM   1872  HA1 GLY A 127      35.500  54.950  49.610  1.00  0.00           H
ATOM   1873  HA2 GLY A 127      35.670  56.660  48.820  1.00  0.00           H
ATOM   1874  C   GLY A 127      34.300  55.430  47.920  1.00  0.00           C
ATOM   1875  O   GLY A 127      33.230  55.870  47.610  1.00  0.00           O
ATOM   1876  N   THR A 128      35.030  54.740  47.010  1.00  0.00           N
ATOM   1877  HN  THR A 128      35.920  54.480  47.360  1.00  0.00           H
ATOM   1878  CA  THR A 128      34.610  54.430  45.650  1.00  0.00           C
ATOM   1879  HA  THR A 128      33.540  54.340  45.770  1.00  0.00           H
ATOM   1880  CB  THR A 128      34.910  55.540  44.660  1.00  0.00           C
ATOM   1881  HB  THR A 128      34.600  56.510  45.100  1.00  0.00           H
ATOM   1882  OG1 THR A 128      34.180  55.350  43.470  1.00  0.00           O
ATOM   1883  HG1 THR A 128      34.090  56.140  42.930  1.00  0.00           H
ATOM   1884  CG2 THR A 128      36.390  55.570  44.220  1.00  0.00           C
ATOM   1885 1HG2 THR A 128      36.610  54.600  43.730  1.00  0.00           H
ATOM   1886 2HG2 THR A 128      37.070  55.650  45.100  1.00  0.00           H
ATOM   1887 3HG2 THR A 128      36.600  56.360  43.460  1.00  0.00           H
ATOM   1888  C   THR A 128      35.100  53.080  45.330  1.00  0.00           C
ATOM   1889  O   THR A 128      36.190  52.640  45.780  1.00  0.00           O
ATOM   1890  N   PHE A 129      34.290  52.280  44.620  1.00  0.00           N
ATOM   1891  HN  PHE A 129      33.360  52.570  44.380  1.00  0.00           H
ATOM   1892  CA  PHE A 129      34.710  50.930  44.250  1.00  0.00           C
ATOM   1893  HA  PHE A 129      35.790  50.840  44.280  1.00  0.00           H
ATOM   1894  CB  PHE A 129      34.090  49.840  45.250  1.00  0.00           C
ATOM   1895  HB1 PHE A 129      34.520  50.160  46.220  1.00  0.00           H
ATOM   1896  HB2 PHE A 129      34.390  48.800  45.000  1.00  0.00           H
ATOM   1897  CG  PHE A 129      32.550  49.780  45.390  1.00  0.00           C
ATOM   1898  CD1 PHE A 129      31.840  50.530  46.410  1.00  0.00           C
ATOM   1899  HD1 PHE A 129      32.430  51.150  47.070  1.00  0.00           H
ATOM   1900  CE1 PHE A 129      30.430  50.340  46.580  1.00  0.00           C
ATOM   1901  HE1 PHE A 129      29.810  50.890  47.280  1.00  0.00           H
ATOM   1902  CZ  PHE A 129      29.780  49.580  45.720  1.00  0.00           C
ATOM   1903  HZ  PHE A 129      28.700  49.650  45.720  1.00  0.00           H
ATOM   1904  CD2 PHE A 129      31.770  48.980  44.550  1.00  0.00           C
ATOM   1905  HD2 PHE A 129      32.230  48.280  43.880  1.00  0.00           H
ATOM   1906  CE2 PHE A 129      30.360  48.830  44.710  1.00  0.00           C
ATOM   1907  HE2 PHE A 129      29.810  48.150  44.070  1.00  0.00           H
ATOM   1908  C   PHE A 129      34.280  50.640  42.790  1.00  0.00           C
ATOM   1909  O   PHE A 129      33.590  51.470  42.150  1.00  0.00           O
ATOM   1910  N   THR A 130      34.680  49.400  42.250  1.00  0.00           N
ATOM   1911  HN  THR A 130      35.030  48.630  42.780  1.00  0.00           H
ATOM   1912  CA  THR A 130      34.450  49.140  40.850  1.00  0.00           C
ATOM   1913  HA  THR A 130      33.810  49.950  40.520  1.00  0.00           H
ATOM   1914  CB  THR A 130      35.720  49.210  39.990  1.00  0.00           C
ATOM   1915  HB  THR A 130      36.220  50.190  40.160  1.00  0.00           H
ATOM   1916  OG1 THR A 130      35.300  49.010  38.630  1.00  0.00           O
ATOM   1917  HG1 THR A 130      36.010  48.940  38.000  1.00  0.00           H
ATOM   1918  CG2 THR A 130      36.800  48.210  40.290  1.00  0.00           C
ATOM   1919 1HG2 THR A 130      37.460  48.530  41.130  1.00  0.00           H
ATOM   1920 2HG2 THR A 130      37.440  47.990  39.410  1.00  0.00           H
ATOM   1921 3HG2 THR A 130      36.340  47.220  40.510  1.00  0.00           H
ATOM   1922  C   THR A 130      33.630  47.860  40.760  1.00  0.00           C
ATOM   1923  O   THR A 130      33.880  46.880  41.430  1.00  0.00           O
ATOM   1924  N   VAL A 131      32.470  47.910  40.060  1.00  0.00           N
ATOM   1925  HN  VAL A 131      32.220  48.720  39.530  1.00  0.00           H
ATOM   1926  CA  VAL A 131      31.560  46.730  39.940  1.00  0.00           C
ATOM   1927  HA  VAL A 131      31.990  45.870  40.440  1.00  0.00           H
ATOM   1928  CB  VAL A 131      30.070  47.030  40.430  1.00  0.00           C
ATOM   1929  HB  VAL A 131      29.490  46.130  40.160  1.00  0.00           H
ATOM   1930  CG1 VAL A 131      30.020  46.920  41.990  1.00  0.00           C
ATOM   1931 1HG1 VAL A 131      30.350  45.870  42.190  1.00  0.00           H
ATOM   1932 2HG1 VAL A 131      28.970  47.040  42.340  1.00  0.00           H
ATOM   1933 3HG1 VAL A 131      30.660  47.760  42.340  1.00  0.00           H
ATOM   1934  CG2 VAL A 131      29.590  48.460  39.900  1.00  0.00           C
ATOM   1935 1HG2 VAL A 131      29.670  48.550  38.800  1.00  0.00           H
ATOM   1936 2HG2 VAL A 131      30.190  49.310  40.280  1.00  0.00           H
ATOM   1937 3HG2 VAL A 131      28.530  48.720  40.110  1.00  0.00           H
ATOM   1938  C   VAL A 131      31.420  46.300  38.490  1.00  0.00           C
ATOM   1939  O   VAL A 131      31.600  47.240  37.670  1.00  0.00           O
ATOM   1940  N   VAL A 132      31.220  45.000  38.170  1.00  0.00           N
ATOM   1941  HN  VAL A 132      31.330  44.210  38.770  1.00  0.00           H
ATOM   1942  CA  VAL A 132      30.960  44.700  36.790  1.00  0.00           C
ATOM   1943  HA  VAL A 132      31.190  45.520  36.120  1.00  0.00           H
ATOM   1944  CB  VAL A 132      31.740  43.470  36.250  1.00  0.00           C
ATOM   1945  HB  VAL A 132      31.620  42.570  36.880  1.00  0.00           H
ATOM   1946  CG1 VAL A 132      31.310  43.130  34.850  1.00  0.00           C
ATOM   1947 1HG1 VAL A 132      31.380  44.070  34.280  1.00  0.00           H
ATOM   1948 2HG1 VAL A 132      30.230  42.840  34.800  1.00  0.00           H
ATOM   1949 3HG1 VAL A 132      31.880  42.280  34.420  1.00  0.00           H
ATOM   1950  CG2 VAL A 132      33.170  43.830  36.250  1.00  0.00           C
ATOM   1951 1HG2 VAL A 132      33.820  43.090  35.740  1.00  0.00           H
ATOM   1952 2HG2 VAL A 132      33.480  43.820  37.320  1.00  0.00           H
ATOM   1953 3HG2 VAL A 132      33.420  44.820  35.810  1.00  0.00           H
ATOM   1954  C   VAL A 132      29.460  44.440  36.640  1.00  0.00           C
ATOM   1955  O   VAL A 132      28.860  43.760  37.490  1.00  0.00           O
ATOM   1956  N   MET A 133      28.730  45.030  35.670  1.00  0.00           N
ATOM   1957  HN  MET A 133      29.140  45.650  35.010  1.00  0.00           H
ATOM   1958  CA  MET A 133      27.290  44.840  35.550  1.00  0.00           C
ATOM   1959  HA  MET A 133      26.960  45.030  36.560  1.00  0.00           H
ATOM   1960  CB  MET A 133      26.570  46.040  34.760  1.00  0.00           C
ATOM   1961  HB1 MET A 133      27.210  46.240  33.870  1.00  0.00           H
ATOM   1962  HB2 MET A 133      26.730  46.930  35.410  1.00  0.00           H
ATOM   1963  CG  MET A 133      25.160  45.760  34.290  1.00  0.00           C
ATOM   1964  HG1 MET A 133      25.000  44.760  33.830  1.00  0.00           H
ATOM   1965  HG2 MET A 133      24.860  46.430  33.450  1.00  0.00           H
ATOM   1966  SD  MET A 133      24.000  45.820  35.720  1.00  0.00           S
ATOM   1967  CE  MET A 133      22.980  47.290  35.200  1.00  0.00           C
ATOM   1968  HE1 MET A 133      22.790  47.430  34.110  1.00  0.00           H
ATOM   1969  HE2 MET A 133      23.150  48.260  35.710  1.00  0.00           H
ATOM   1970  HE3 MET A 133      21.950  47.000  35.500  1.00  0.00           H
ATOM   1971  C   MET A 133      26.820  43.530  35.050  1.00  0.00           C
ATOM   1972  O   MET A 133      27.130  43.200  33.890  1.00  0.00           O
ATOM   1973  N   ARG A 134      26.150  42.740  35.860  1.00  0.00           N
ATOM   1974  HN  ARG A 134      25.800  43.250  36.640  1.00  0.00           H
ATOM   1975  CA  ARG A 134      25.820  41.370  35.630  1.00  0.00           C
ATOM   1976  HA  ARG A 134      26.720  40.940  35.220  1.00  0.00           H
ATOM   1977  CB  ARG A 134      25.520  40.470  36.880  1.00  0.00           C
ATOM   1978  HB1 ARG A 134      25.290  39.430  36.560  1.00  0.00           H
ATOM   1979  HB2 ARG A 134      24.580  40.790  37.380  1.00  0.00           H
ATOM   1980  CG  ARG A 134      26.560  40.480  37.970  1.00  0.00           C
ATOM   1981  HG1 ARG A 134      26.440  39.680  38.720  1.00  0.00           H
ATOM   1982  HG2 ARG A 134      26.500  41.500  38.420  1.00  0.00           H
ATOM   1983  CD  ARG A 134      28.060  40.380  37.610  1.00  0.00           C
ATOM   1984  HD1 ARG A 134      28.820  40.460  38.420  1.00  0.00           H
ATOM   1985  HD2 ARG A 134      28.370  41.240  36.980  1.00  0.00           H
ATOM   1986  NE  ARG A 134      28.180  39.140  36.760  1.00  0.00           N
ATOM   1987  HE  ARG A 134      27.570  38.350  36.700  1.00  0.00           H
ATOM   1988  CZ  ARG A 134      29.230  38.830  36.070  1.00  0.00           C
ATOM   1989  NH1 ARG A 134      30.390  39.440  36.230  1.00  0.00           N
ATOM   1990 1HH1 ARG A 134      30.490  39.830  37.140  1.00  0.00           H
ATOM   1991 2HH1 ARG A 134      31.100  38.890  35.800  1.00  0.00           H
ATOM   1992  NH2 ARG A 134      29.110  37.720  35.340  1.00  0.00           N
ATOM   1993 1HH2 ARG A 134      28.210  37.300  35.220  1.00  0.00           H
ATOM   1994 2HH2 ARG A 134      29.980  37.430  34.950  1.00  0.00           H
ATOM   1995  C   ARG A 134      24.750  41.200  34.580  1.00  0.00           C
ATOM   1996  O   ARG A 134      23.970  42.130  34.500  1.00  0.00           O
ATOM   1997  N   PRO A 135      24.670  40.040  33.770  1.00  0.00           N
ATOM   1998  CD  PRO A 135      25.910  39.310  33.450  1.00  0.00           C
ATOM   1999  HD1 PRO A 135      25.940  38.430  34.130  1.00  0.00           H
ATOM   2000  HD2 PRO A 135      26.880  39.860  33.460  1.00  0.00           H
ATOM   2001  CA  PRO A 135      23.720  40.030  32.620  1.00  0.00           C
ATOM   2002  HA  PRO A 135      23.700  41.010  32.170  1.00  0.00           H
ATOM   2003  CB  PRO A 135      24.260  38.980  31.660  1.00  0.00           C
ATOM   2004  HB1 PRO A 135      23.970  39.160  30.600  1.00  0.00           H
ATOM   2005  HB2 PRO A 135      23.870  37.980  31.940  1.00  0.00           H
ATOM   2006  CG  PRO A 135      25.740  38.850  31.970  1.00  0.00           C
ATOM   2007  HG1 PRO A 135      26.080  37.800  31.800  1.00  0.00           H
ATOM   2008  HG2 PRO A 135      26.190  39.560  31.240  1.00  0.00           H
ATOM   2009  C   PRO A 135      22.330  39.840  33.080  1.00  0.00           C
ATOM   2010  O   PRO A 135      21.480  39.810  32.200  1.00  0.00           O
ATOM   2011  N   ASN A 136      22.050  39.790  34.390  1.00  0.00           N
ATOM   2012  HN  ASN A 136      22.820  39.710  35.020  1.00  0.00           H
ATOM   2013  CA  ASN A 136      20.700  39.920  34.970  1.00  0.00           C
ATOM   2014  HA  ASN A 136      19.970  39.580  34.260  1.00  0.00           H
ATOM   2015  CB  ASN A 136      20.470  39.040  36.270  1.00  0.00           C
ATOM   2016  HB1 ASN A 136      20.430  37.970  35.970  1.00  0.00           H
ATOM   2017  HB2 ASN A 136      19.520  39.270  36.810  1.00  0.00           H
ATOM   2018  CG  ASN A 136      21.610  39.110  37.220  1.00  0.00           C
ATOM   2019  OD1 ASN A 136      22.250  40.120  37.410  1.00  0.00           O
ATOM   2020  ND2 ASN A 136      21.890  38.000  37.940  1.00  0.00           N
ATOM   2021 1HD2 ASN A 136      22.540  38.010  38.710  1.00  0.00           H
ATOM   2022 2HD2 ASN A 136      21.410  37.130  37.830  1.00  0.00           H
ATOM   2023  C   ASN A 136      20.340  41.440  35.260  1.00  0.00           C
ATOM   2024  O   ASN A 136      19.300  41.770  35.830  1.00  0.00           O
ATOM   2025  N   TYR A 137      21.260  42.310  34.920  1.00  0.00           N
ATOM   2026  HN  TYR A 137      22.070  42.010  34.430  1.00  0.00           H
ATOM   2027  CA  TYR A 137      20.950  43.710  34.920  1.00  0.00           C
ATOM   2028  HA  TYR A 137      21.880  44.030  34.470  1.00  0.00           H
ATOM   2029  CB  TYR A 137      19.770  44.230  34.090  1.00  0.00           C
ATOM   2030  HB1 TYR A 137      19.780  45.340  34.190  1.00  0.00           H
ATOM   2031  HB2 TYR A 137      18.790  43.820  34.430  1.00  0.00           H
ATOM   2032  CG  TYR A 137      19.860  44.010  32.660  1.00  0.00           C
ATOM   2033  CD1 TYR A 137      20.890  44.600  31.800  1.00  0.00           C
ATOM   2034  HD1 TYR A 137      21.530  45.310  32.280  1.00  0.00           H
ATOM   2035  CE1 TYR A 137      20.900  44.500  30.490  1.00  0.00           C
ATOM   2036  HE1 TYR A 137      21.640  45.040  29.920  1.00  0.00           H
ATOM   2037  CZ  TYR A 137      20.050  43.600  29.850  1.00  0.00           C
ATOM   2038  OH  TYR A 137      20.140  43.300  28.440  1.00  0.00           O
ATOM   2039  HH  TYR A 137      20.850  43.840  28.070  1.00  0.00           H
ATOM   2040  CD2 TYR A 137      18.990  43.160  31.960  1.00  0.00           C
ATOM   2041  HD2 TYR A 137      18.280  42.590  32.540  1.00  0.00           H
ATOM   2042  CE2 TYR A 137      19.110  42.970  30.580  1.00  0.00           C
ATOM   2043  HE2 TYR A 137      18.370  42.300  30.160  1.00  0.00           H
ATOM   2044  C   TYR A 137      20.980  44.360  36.340  1.00  0.00           C
ATOM   2045  O   TYR A 137      20.210  45.220  36.810  1.00  0.00           O
ATOM   2046  N   THR A 138      21.910  43.790  37.160  1.00  0.00           N
ATOM   2047  HN  THR A 138      22.510  43.080  36.800  1.00  0.00           H
ATOM   2048  CA  THR A 138      22.150  44.090  38.570  1.00  0.00           C
ATOM   2049  HA  THR A 138      21.770  45.080  38.790  1.00  0.00           H
ATOM   2050  CB  THR A 138      21.490  43.170  39.480  1.00  0.00           C
ATOM   2051  HB  THR A 138      21.570  43.630  40.490  1.00  0.00           H
ATOM   2052  OG1 THR A 138      22.120  41.910  39.580  1.00  0.00           O
ATOM   2053  HG1 THR A 138      21.930  41.520  38.730  1.00  0.00           H
ATOM   2054  CG2 THR A 138      20.020  42.940  39.140  1.00  0.00           C
ATOM   2055 1HG2 THR A 138      20.030  42.310  38.220  1.00  0.00           H
ATOM   2056 2HG2 THR A 138      19.580  43.920  38.900  1.00  0.00           H
ATOM   2057 3HG2 THR A 138      19.440  42.470  39.960  1.00  0.00           H
ATOM   2058  C   THR A 138      23.690  44.120  38.850  1.00  0.00           C
ATOM   2059  O   THR A 138      24.490  43.560  38.060  1.00  0.00           O
ATOM   2060  N   ILE A 139      24.110  44.820  39.970  1.00  0.00           N
ATOM   2061  HN  ILE A 139      23.410  45.110  40.630  1.00  0.00           H
ATOM   2062  CA  ILE A 139      25.500  45.050  40.430  1.00  0.00           C
ATOM   2063  HA  ILE A 139      26.100  44.370  39.850  1.00  0.00           H
ATOM   2064  CB  ILE A 139      25.980  46.520  40.390  1.00  0.00           C
ATOM   2065  HB  ILE A 139      27.020  46.650  40.770  1.00  0.00           H
ATOM   2066  CG2 ILE A 139      26.190  46.940  38.940  1.00  0.00           C
ATOM   2067 1HG2 ILE A 139      25.310  47.240  38.330  1.00  0.00           H
ATOM   2068 2HG2 ILE A 139      26.800  46.190  38.380  1.00  0.00           H
ATOM   2069 3HG2 ILE A 139      26.830  47.840  39.000  1.00  0.00           H
ATOM   2070  CG1 ILE A 139      24.990  47.560  41.050  1.00  0.00           C
ATOM   2071 1HG1 ILE A 139      24.180  47.000  41.570  1.00  0.00           H
ATOM   2072 2HG1 ILE A 139      24.420  48.100  40.260  1.00  0.00           H
ATOM   2073  CD  ILE A 139      25.650  48.660  41.920  1.00  0.00           C
ATOM   2074  HD1 ILE A 139      24.950  48.950  42.730  1.00  0.00           H
ATOM   2075  HD2 ILE A 139      25.800  49.520  41.230  1.00  0.00           H
ATOM   2076  HD3 ILE A 139      26.690  48.420  42.230  1.00  0.00           H
ATOM   2077  C   ILE A 139      25.720  44.540  41.880  1.00  0.00           C
ATOM   2078  O   ILE A 139      24.750  44.490  42.700  1.00  0.00           O
ATOM   2079  N   LYS A 140      26.940  44.070  42.260  1.00  0.00           N
ATOM   2080  HN  LYS A 140      27.760  44.130  41.700  1.00  0.00           H
ATOM   2081  CA  LYS A 140      27.340  43.630  43.610  1.00  0.00           C
ATOM   2082  HA  LYS A 140      26.430  43.150  43.940  1.00  0.00           H
ATOM   2083  CB  LYS A 140      28.440  42.440  43.610  1.00  0.00           C
ATOM   2084  HB1 LYS A 140      28.470  42.090  44.670  1.00  0.00           H
ATOM   2085  HB2 LYS A 140      29.360  42.890  43.180  1.00  0.00           H
ATOM   2086  CG  LYS A 140      27.980  41.260  42.790  1.00  0.00           C
ATOM   2087  HG1 LYS A 140      27.730  41.450  41.730  1.00  0.00           H
ATOM   2088  HG2 LYS A 140      27.130  40.800  43.330  1.00  0.00           H
ATOM   2089  CD  LYS A 140      29.010  40.080  42.720  1.00  0.00           C
ATOM   2090  HD1 LYS A 140      28.470  39.160  42.400  1.00  0.00           H
ATOM   2091  HD2 LYS A 140      29.280  39.970  43.800  1.00  0.00           H
ATOM   2092  CE  LYS A 140      30.150  40.500  41.780  1.00  0.00           C
ATOM   2093  HE1 LYS A 140      30.520  41.500  42.070  1.00  0.00           H
ATOM   2094  HE2 LYS A 140      29.900  40.410  40.700  1.00  0.00           H
ATOM   2095  NZ  LYS A 140      31.320  39.590  41.830  1.00  0.00           N
ATOM   2096  HZ1 LYS A 140      31.100  38.580  41.940  1.00  0.00           H
ATOM   2097  HZ2 LYS A 140      31.840  39.860  42.690  1.00  0.00           H
ATOM   2098  HZ3 LYS A 140      31.880  39.800  40.980  1.00  0.00           H
ATOM   2099  C   LYS A 140      27.680  44.830  44.510  1.00  0.00           C
ATOM   2100  O   LYS A 140      26.910  45.810  44.650  1.00  0.00           O
ATOM   2101  N   GLY A 141      28.870  44.930  45.070  1.00  0.00           N
ATOM   2102  HN  GLY A 141      29.660  44.370  44.850  1.00  0.00           H
ATOM   2103  CA  GLY A 141      29.260  45.930  46.050  1.00  0.00           C
ATOM   2104  HA1 GLY A 141      28.880  46.880  45.710  1.00  0.00           H
ATOM   2105  HA2 GLY A 141      30.340  45.840  46.000  1.00  0.00           H
ATOM   2106  C   GLY A 141      28.910  45.620  47.450  1.00  0.00           C
ATOM   2107  O   GLY A 141      28.620  44.520  47.930  1.00  0.00           O
ATOM   2108  N   SER A 142      28.860  46.700  48.280  1.00  0.00           N
ATOM   2109  HN  SER A 142      29.300  47.540  47.970  1.00  0.00           H
ATOM   2110  CA  SER A 142      28.250  46.860  49.580  1.00  0.00           C
ATOM   2111  HA  SER A 142      27.460  46.130  49.700  1.00  0.00           H
ATOM   2112  CB  SER A 142      29.220  46.640  50.810  1.00  0.00           C
ATOM   2113  HB1 SER A 142      29.870  47.540  50.920  1.00  0.00           H
ATOM   2114  HB2 SER A 142      29.810  45.730  50.590  1.00  0.00           H
ATOM   2115  OG  SER A 142      28.480  46.270  51.980  1.00  0.00           O
ATOM   2116  HG1 SER A 142      28.570  45.320  52.050  1.00  0.00           H
ATOM   2117  C   SER A 142      27.570  48.190  49.590  1.00  0.00           C
ATOM   2118  O   SER A 142      28.200  49.220  49.290  1.00  0.00           O
ATOM   2119  N   PHE A 143      26.280  48.100  49.890  1.00  0.00           N
ATOM   2120  HN  PHE A 143      25.880  47.230  50.150  1.00  0.00           H
ATOM   2121  CA  PHE A 143      25.430  49.220  50.170  1.00  0.00           C
ATOM   2122  HA  PHE A 143      25.930  50.170  50.310  1.00  0.00           H
ATOM   2123  CB  PHE A 143      24.310  49.390  49.160  1.00  0.00           C
ATOM   2124  HB1 PHE A 143      23.460  50.040  49.460  1.00  0.00           H
ATOM   2125  HB2 PHE A 143      23.910  48.390  48.850  1.00  0.00           H
ATOM   2126  CG  PHE A 143      24.940  50.000  47.940  1.00  0.00           C
ATOM   2127  CD1 PHE A 143      25.360  49.110  46.950  1.00  0.00           C
ATOM   2128  HD1 PHE A 143      25.490  48.060  47.200  1.00  0.00           H
ATOM   2129  CE1 PHE A 143      25.790  49.640  45.710  1.00  0.00           C
ATOM   2130  HE1 PHE A 143      25.990  49.030  44.850  1.00  0.00           H
ATOM   2131  CZ  PHE A 143      25.770  51.010  45.470  1.00  0.00           C
ATOM   2132  HZ  PHE A 143      26.240  51.340  44.560  1.00  0.00           H
ATOM   2133  CD2 PHE A 143      24.930  51.350  47.720  1.00  0.00           C
ATOM   2134  HD2 PHE A 143      24.750  51.990  48.570  1.00  0.00           H
ATOM   2135  CE2 PHE A 143      25.370  51.910  46.470  1.00  0.00           C
ATOM   2136  HE2 PHE A 143      25.460  52.970  46.280  1.00  0.00           H
ATOM   2137  C   PHE A 143      24.710  48.860  51.420  1.00  0.00           C
ATOM   2138  O   PHE A 143      24.140  47.800  51.410  1.00  0.00           O
ATOM   2139  N   LEU A 144      24.780  49.720  52.460  1.00  0.00           N
ATOM   2140  HN  LEU A 144      25.280  50.580  52.420  1.00  0.00           H
ATOM   2141  CA  LEU A 144      24.030  49.550  53.670  1.00  0.00           C
ATOM   2142  HA  LEU A 144      23.460  48.630  53.610  1.00  0.00           H
ATOM   2143  CB  LEU A 144      25.030  49.470  54.890  1.00  0.00           C
ATOM   2144  HB1 LEU A 144      24.560  49.310  55.880  1.00  0.00           H
ATOM   2145  HB2 LEU A 144      25.520  50.460  54.930  1.00  0.00           H
ATOM   2146  CG  LEU A 144      26.230  48.460  54.640  1.00  0.00           C
ATOM   2147  HG  LEU A 144      26.610  48.520  53.590  1.00  0.00           H
ATOM   2148  CD1 LEU A 144      27.410  48.620  55.640  1.00  0.00           C
ATOM   2149 1HD1 LEU A 144      27.770  49.670  55.580  1.00  0.00           H
ATOM   2150 2HD1 LEU A 144      28.200  47.910  55.340  1.00  0.00           H
ATOM   2151 3HD1 LEU A 144      27.060  48.380  56.670  1.00  0.00           H
ATOM   2152  CD2 LEU A 144      25.710  47.000  54.800  1.00  0.00           C
ATOM   2153 1HD2 LEU A 144      25.150  46.850  55.750  1.00  0.00           H
ATOM   2154 2HD2 LEU A 144      26.560  46.290  54.720  1.00  0.00           H
ATOM   2155 3HD2 LEU A 144      25.050  46.700  53.950  1.00  0.00           H
ATOM   2156  C   LEU A 144      23.070  50.660  53.840  1.00  0.00           C
ATOM   2157  O   LEU A 144      23.280  51.660  53.180  1.00  0.00           O
ATOM   2158  N   CYS A 145      22.090  50.530  54.830  1.00  0.00           N
ATOM   2159  HN  CYS A 145      22.010  49.700  55.370  1.00  0.00           H
ATOM   2160  CA  CYS A 145      21.030  51.550  55.160  1.00  0.00           C
ATOM   2161  HA  CYS A 145      20.400  51.610  54.280  1.00  0.00           H
ATOM   2162  CB  CYS A 145      20.190  51.200  56.420  1.00  0.00           C
ATOM   2163  HB1 CYS A 145      19.470  52.000  56.720  1.00  0.00           H
ATOM   2164  HB2 CYS A 145      20.770  51.210  57.360  1.00  0.00           H
ATOM   2165  SG  CYS A 145      19.300  49.730  56.260  1.00  0.00           S
ATOM   2166  HG1 CYS A 145      20.240  48.990  56.820  1.00  0.00           H
ATOM   2167  C   CYS A 145      21.580  52.990  55.360  1.00  0.00           C
ATOM   2168  O   CYS A 145      22.720  53.190  55.800  1.00  0.00           O
ATOM   2169  N   GLY A 146      20.790  53.950  54.840  1.00  0.00           N
ATOM   2170  HN  GLY A 146      19.850  53.730  54.570  1.00  0.00           H
ATOM   2171  CA  GLY A 146      21.130  55.340  54.760  1.00  0.00           C
ATOM   2172  HA1 GLY A 146      21.710  55.660  55.620  1.00  0.00           H
ATOM   2173  HA2 GLY A 146      20.250  55.970  54.720  1.00  0.00           H
ATOM   2174  C   GLY A 146      21.960  55.760  53.480  1.00  0.00           C
ATOM   2175  O   GLY A 146      22.550  56.840  53.540  1.00  0.00           O
ATOM   2176  N   SER A 147      22.130  54.920  52.490  1.00  0.00           N
ATOM   2177  HN  SER A 147      21.640  54.050  52.520  1.00  0.00           H
ATOM   2178  CA  SER A 147      22.990  55.130  51.290  1.00  0.00           C
ATOM   2179  HA  SER A 147      23.620  55.980  51.510  1.00  0.00           H
ATOM   2180  CB  SER A 147      24.040  54.080  51.020  1.00  0.00           C
ATOM   2181  HB1 SER A 147      24.710  54.170  51.890  1.00  0.00           H
ATOM   2182  HB2 SER A 147      24.620  54.260  50.090  1.00  0.00           H
ATOM   2183  OG  SER A 147      23.390  52.820  50.890  1.00  0.00           O
ATOM   2184  HG1 SER A 147      23.330  52.540  51.810  1.00  0.00           H
ATOM   2185  C   SER A 147      22.140  55.410  49.990  1.00  0.00           C
ATOM   2186  O   SER A 147      22.710  55.270  48.870  1.00  0.00           O
ATOM   2187  N   CYM A 148      20.850  55.750  49.970  1.00  0.00           N
ATOM   2188  HN  CYM A 148      20.320  55.720  50.820  1.00  0.00           H
ATOM   2189  CA  CYM A 148      20.030  56.100  48.880  1.00  0.00           C
ATOM   2190  HA  CYM A 148      19.970  55.300  48.160  1.00  0.00           H
ATOM   2191  CB  CYM A 148      18.560  56.410  49.320  1.00  0.00           C
ATOM   2192  HB1 CYM A 148      17.940  56.880  48.520  1.00  0.00           H
ATOM   2193  HB2 CYM A 148      18.670  57.170  50.120  1.00  0.00           H
ATOM   2194  SG  CYM A 148      17.710  55.000  49.920  1.00  0.00           S
ATOM   2195  C   CYM A 148      20.640  57.280  48.150  1.00  0.00           C
ATOM   2196  O   CYM A 148      20.860  58.360  48.740  1.00  0.00           O
ATOM   2197  N   GLY A 149      20.820  57.120  46.870  1.00  0.00           N
ATOM   2198  HN  GLY A 149      20.860  56.190  46.490  1.00  0.00           H
ATOM   2199  CA  GLY A 149      21.230  58.200  46.010  1.00  0.00           C
ATOM   2200  HA1 GLY A 149      21.050  59.160  46.480  1.00  0.00           H
ATOM   2201  HA2 GLY A 149      20.570  58.040  45.170  1.00  0.00           H
ATOM   2202  C   GLY A 149      22.710  58.180  45.730  1.00  0.00           C
ATOM   2203  O   GLY A 149      23.210  59.170  45.230  1.00  0.00           O
ATOM   2204  N   SER A 150      23.390  57.140  46.270  1.00  0.00           N
ATOM   2205  HN  SER A 150      22.900  56.480  46.820  1.00  0.00           H
ATOM   2206  CA  SER A 150      24.770  56.930  45.870  1.00  0.00           C
ATOM   2207  HA  SER A 150      25.380  57.720  46.270  1.00  0.00           H
ATOM   2208  CB  SER A 150      25.290  55.520  46.340  1.00  0.00           C
ATOM   2209  HB1 SER A 150      26.280  55.240  45.910  1.00  0.00           H
ATOM   2210  HB2 SER A 150      24.630  54.650  46.170  1.00  0.00           H
ATOM   2211  OG  SER A 150      25.370  55.450  47.770  1.00  0.00           O
ATOM   2212  HG1 SER A 150      24.480  55.570  48.120  1.00  0.00           H
ATOM   2213  C   SER A 150      24.980  56.820  44.360  1.00  0.00           C
ATOM   2214  O   SER A 150      24.190  56.260  43.600  1.00  0.00           O
ATOM   2215  N   VAL A 151      26.100  57.340  43.850  1.00  0.00           N
ATOM   2216  HN  VAL A 151      26.790  57.690  44.480  1.00  0.00           H
ATOM   2217  CA  VAL A 151      26.130  57.600  42.330  1.00  0.00           C
ATOM   2218  HA  VAL A 151      25.120  57.560  41.950  1.00  0.00           H
ATOM   2219  CB  VAL A 151      26.380  59.060  42.030  1.00  0.00           C
ATOM   2220  HB  VAL A 151      27.400  59.340  42.370  1.00  0.00           H
ATOM   2221  CG1 VAL A 151      26.170  59.310  40.500  1.00  0.00           C
ATOM   2222 1HG1 VAL A 151      25.430  58.600  40.090  1.00  0.00           H
ATOM   2223 2HG1 VAL A 151      27.140  59.090  40.000  1.00  0.00           H
ATOM   2224 3HG1 VAL A 151      25.860  60.350  40.300  1.00  0.00           H
ATOM   2225  CG2 VAL A 151      25.300  59.860  42.830  1.00  0.00           C
ATOM   2226 1HG2 VAL A 151      25.130  59.470  43.860  1.00  0.00           H
ATOM   2227 2HG2 VAL A 151      24.320  59.690  42.330  1.00  0.00           H
ATOM   2228 3HG2 VAL A 151      25.590  60.920  42.660  1.00  0.00           H
ATOM   2229  C   VAL A 151      27.080  56.640  41.630  1.00  0.00           C
ATOM   2230  O   VAL A 151      28.300  56.550  41.890  1.00  0.00           O
ATOM   2231  N   GLY A 152      26.570  55.940  40.570  1.00  0.00           N
ATOM   2232  HN  GLY A 152      25.610  56.060  40.320  1.00  0.00           H
ATOM   2233  CA  GLY A 152      27.400  55.220  39.580  1.00  0.00           C
ATOM   2234  HA1 GLY A 152      26.790  54.450  39.140  1.00  0.00           H
ATOM   2235  HA2 GLY A 152      28.200  54.760  40.130  1.00  0.00           H
ATOM   2236  C   GLY A 152      27.880  56.090  38.410  1.00  0.00           C
ATOM   2237  O   GLY A 152      27.170  56.970  37.970  1.00  0.00           O
ATOM   2238  N   TYR A 153      29.100  55.830  37.910  1.00  0.00           N
ATOM   2239  HN  TYR A 153      29.700  55.180  38.370  1.00  0.00           H
ATOM   2240  CA  TYR A 153      29.710  56.700  36.930  1.00  0.00           C
ATOM   2241  HA  TYR A 153      28.950  56.830  36.180  1.00  0.00           H
ATOM   2242  CB  TYR A 153      30.210  58.000  37.560  1.00  0.00           C
ATOM   2243  HB1 TYR A 153      29.300  58.470  37.990  1.00  0.00           H
ATOM   2244  HB2 TYR A 153      30.450  58.740  36.760  1.00  0.00           H
ATOM   2245  CG  TYR A 153      31.280  58.070  38.570  1.00  0.00           C
ATOM   2246  CD1 TYR A 153      31.000  57.600  39.850  1.00  0.00           C
ATOM   2247  HD1 TYR A 153      29.990  57.290  40.110  1.00  0.00           H
ATOM   2248  CE1 TYR A 153      32.050  57.490  40.820  1.00  0.00           C
ATOM   2249  HE1 TYR A 153      31.910  57.140  41.830  1.00  0.00           H
ATOM   2250  CZ  TYR A 153      33.320  57.880  40.590  1.00  0.00           C
ATOM   2251  OH  TYR A 153      34.370  57.680  41.610  1.00  0.00           O
ATOM   2252  HH  TYR A 153      35.230  57.750  41.190  1.00  0.00           H
ATOM   2253  CD2 TYR A 153      32.610  58.410  38.330  1.00  0.00           C
ATOM   2254  HD2 TYR A 153      32.920  58.730  37.350  1.00  0.00           H
ATOM   2255  CE2 TYR A 153      33.600  58.330  39.310  1.00  0.00           C
ATOM   2256  HE2 TYR A 153      34.630  58.350  38.990  1.00  0.00           H
ATOM   2257  C   TYR A 153      30.920  55.980  36.320  1.00  0.00           C
ATOM   2258  O   TYR A 153      31.570  55.110  36.900  1.00  0.00           O
ATOM   2259  N   THR A 154      31.340  56.500  35.190  1.00  0.00           N
ATOM   2260  HN  THR A 154      30.670  57.060  34.700  1.00  0.00           H
ATOM   2261  CA  THR A 154      32.610  56.170  34.640  1.00  0.00           C
ATOM   2262  HA  THR A 154      33.260  55.780  35.400  1.00  0.00           H
ATOM   2263  CB  THR A 154      32.660  55.170  33.500  1.00  0.00           C
ATOM   2264  HB  THR A 154      33.670  55.160  33.050  1.00  0.00           H
ATOM   2265  OG1 THR A 154      31.710  55.400  32.480  1.00  0.00           O
ATOM   2266  HG1 THR A 154      30.850  55.510  32.890  1.00  0.00           H
ATOM   2267  CG2 THR A 154      32.480  53.760  33.980  1.00  0.00           C
ATOM   2268 1HG2 THR A 154      33.390  53.480  34.550  1.00  0.00           H
ATOM   2269 2HG2 THR A 154      32.460  53.110  33.080  1.00  0.00           H
ATOM   2270 3HG2 THR A 154      31.630  53.590  34.670  1.00  0.00           H
ATOM   2271  C   THR A 154      33.300  57.430  33.970  1.00  0.00           C
ATOM   2272  O   THR A 154      32.710  58.160  33.200  1.00  0.00           O
ATOM   2273  N   LYS A 155      34.600  57.700  34.340  1.00  0.00           N
ATOM   2274  HN  LYS A 155      35.150  57.090  34.900  1.00  0.00           H
ATOM   2275  CA  LYS A 155      35.400  58.770  33.820  1.00  0.00           C
ATOM   2276  HA  LYS A 155      34.700  59.590  33.700  1.00  0.00           H
ATOM   2277  CB  LYS A 155      36.540  59.220  34.890  1.00  0.00           C
ATOM   2278  HB1 LYS A 155      37.130  58.390  35.320  1.00  0.00           H
ATOM   2279  HB2 LYS A 155      35.970  59.680  35.720  1.00  0.00           H
ATOM   2280  CG  LYS A 155      37.420  60.400  34.280  1.00  0.00           C
ATOM   2281  HG1 LYS A 155      36.770  61.150  33.770  1.00  0.00           H
ATOM   2282  HG2 LYS A 155      38.200  60.030  33.570  1.00  0.00           H
ATOM   2283  CD  LYS A 155      38.100  61.210  35.410  1.00  0.00           C
ATOM   2284  HD1 LYS A 155      38.690  60.610  36.130  1.00  0.00           H
ATOM   2285  HD2 LYS A 155      37.230  61.610  35.970  1.00  0.00           H
ATOM   2286  CE  LYS A 155      38.890  62.350  34.850  1.00  0.00           C
ATOM   2287  HE1 LYS A 155      38.090  62.910  34.320  1.00  0.00           H
ATOM   2288  HE2 LYS A 155      39.570  61.940  34.070  1.00  0.00           H
ATOM   2289  NZ  LYS A 155      39.500  63.210  35.900  1.00  0.00           N
ATOM   2290  HZ1 LYS A 155      40.200  63.880  35.530  1.00  0.00           H
ATOM   2291  HZ2 LYS A 155      39.940  62.550  36.580  1.00  0.00           H
ATOM   2292  HZ3 LYS A 155      38.690  63.740  36.270  1.00  0.00           H
ATOM   2293  C   LYS A 155      36.090  58.570  32.500  1.00  0.00           C
ATOM   2294  O   LYS A 155      36.940  57.720  32.420  1.00  0.00           O
ATOM   2295  N   GLU A 156      35.770  59.330  31.450  1.00  0.00           N
ATOM   2296  HN  GLU A 156      35.120  60.080  31.520  1.00  0.00           H
ATOM   2297  CA  GLU A 156      36.390  59.240  30.170  1.00  0.00           C
ATOM   2298  HA  GLU A 156      37.200  58.520  30.110  1.00  0.00           H
ATOM   2299  CB  GLU A 156      35.370  58.830  29.030  1.00  0.00           C
ATOM   2300  HB1 GLU A 156      35.930  58.810  28.070  1.00  0.00           H
ATOM   2301  HB2 GLU A 156      34.510  59.520  28.970  1.00  0.00           H
ATOM   2302  CG  GLU A 156      34.920  57.300  29.090  1.00  0.00           C
ATOM   2303  HG1 GLU A 156      34.350  57.040  30.010  1.00  0.00           H
ATOM   2304  HG2 GLU A 156      35.810  56.680  28.890  1.00  0.00           H
ATOM   2305  CD  GLU A 156      33.960  57.020  27.930  1.00  0.00           C
ATOM   2306  OE1 GLU A 156      33.220  57.960  27.500  1.00  0.00           O
ATOM   2307  OE2 GLU A 156      34.030  55.870  27.370  1.00  0.00           O
ATOM   2308  C   GLU A 156      36.870  60.620  29.810  1.00  0.00           C
ATOM   2309  O   GLU A 156      36.130  61.530  29.410  1.00  0.00           O
ATOM   2310  N   GLY A 157      38.220  60.770  29.800  1.00  0.00           N
ATOM   2311  HN  GLY A 157      38.860  60.010  29.900  1.00  0.00           H
ATOM   2312  CA  GLY A 157      38.950  62.030  29.700  1.00  0.00           C
ATOM   2313  HA1 GLY A 157      38.790  62.470  28.720  1.00  0.00           H
ATOM   2314  HA2 GLY A 157      39.980  61.730  29.710  1.00  0.00           H
ATOM   2315  C   GLY A 157      38.670  63.010  30.750  1.00  0.00           C
ATOM   2316  O   GLY A 157      38.690  62.770  31.940  1.00  0.00           O
ATOM   2317  N   SER A 158      38.370  64.260  30.330  1.00  0.00           N
ATOM   2318  HN  SER A 158      38.260  64.420  29.350  1.00  0.00           H
ATOM   2319  CA  SER A 158      37.860  65.300  31.200  1.00  0.00           C
ATOM   2320  HA  SER A 158      38.190  65.280  32.220  1.00  0.00           H
ATOM   2321  CB  SER A 158      38.200  66.670  30.580  1.00  0.00           C
ATOM   2322  HB1 SER A 158      37.730  67.480  31.190  1.00  0.00           H
ATOM   2323  HB2 SER A 158      37.770  66.650  29.560  1.00  0.00           H
ATOM   2324  OG  SER A 158      39.580  66.830  30.470  1.00  0.00           O
ATOM   2325  HG1 SER A 158      39.950  66.030  30.070  1.00  0.00           H
ATOM   2326  C   SER A 158      36.330  65.170  31.260  1.00  0.00           C
ATOM   2327  O   SER A 158      35.690  66.110  31.780  1.00  0.00           O
ATOM   2328  N   VAL A 159      35.710  64.080  30.820  1.00  0.00           N
ATOM   2329  HN  VAL A 159      36.290  63.430  30.340  1.00  0.00           H
ATOM   2330  CA  VAL A 159      34.270  63.810  30.770  1.00  0.00           C
ATOM   2331  HA  VAL A 159      33.880  64.740  31.150  1.00  0.00           H
ATOM   2332  CB  VAL A 159      33.600  63.810  29.390  1.00  0.00           C
ATOM   2333  HB  VAL A 159      33.940  63.000  28.720  1.00  0.00           H
ATOM   2334  CG1 VAL A 159      32.060  63.590  29.450  1.00  0.00           C
ATOM   2335 1HG1 VAL A 159      31.610  63.790  28.450  1.00  0.00           H
ATOM   2336 2HG1 VAL A 159      31.630  64.370  30.100  1.00  0.00           H
ATOM   2337 3HG1 VAL A 159      31.890  62.580  29.880  1.00  0.00           H
ATOM   2338  CG2 VAL A 159      33.940  65.240  28.780  1.00  0.00           C
ATOM   2339 1HG2 VAL A 159      34.810  65.120  28.110  1.00  0.00           H
ATOM   2340 2HG2 VAL A 159      33.930  66.060  29.530  1.00  0.00           H
ATOM   2341 3HG2 VAL A 159      33.100  65.400  28.070  1.00  0.00           H
ATOM   2342  C   VAL A 159      33.820  62.740  31.740  1.00  0.00           C
ATOM   2343  O   VAL A 159      34.420  61.650  31.830  1.00  0.00           O
ATOM   2344  N   ILE A 160      32.740  62.990  32.510  1.00  0.00           N
ATOM   2345  HN  ILE A 160      32.390  63.920  32.480  1.00  0.00           H
ATOM   2346  CA  ILE A 160      32.210  62.010  33.440  1.00  0.00           C
ATOM   2347  HA  ILE A 160      32.790  61.100  33.400  1.00  0.00           H
ATOM   2348  CB  ILE A 160      31.890  62.510  34.860  1.00  0.00           C
ATOM   2349  HB  ILE A 160      31.050  63.230  34.940  1.00  0.00           H
ATOM   2350  CG2 ILE A 160      31.590  61.280  35.730  1.00  0.00           C
ATOM   2351 1HG2 ILE A 160      32.220  60.360  35.650  1.00  0.00           H
ATOM   2352 2HG2 ILE A 160      30.570  60.880  35.530  1.00  0.00           H
ATOM   2353 3HG2 ILE A 160      31.420  61.590  36.780  1.00  0.00           H
ATOM   2354  CG1 ILE A 160      33.170  63.220  35.380  1.00  0.00           C
ATOM   2355 1HG1 ILE A 160      32.910  63.630  36.380  1.00  0.00           H
ATOM   2356 2HG1 ILE A 160      33.310  64.170  34.820  1.00  0.00           H
ATOM   2357  CD  ILE A 160      34.450  62.470  35.440  1.00  0.00           C
ATOM   2358  HD1 ILE A 160      35.310  63.140  35.620  1.00  0.00           H
ATOM   2359  HD2 ILE A 160      34.560  61.920  34.470  1.00  0.00           H
ATOM   2360  HD3 ILE A 160      34.360  61.730  36.270  1.00  0.00           H
ATOM   2361  C   ILE A 160      30.910  61.520  32.780  1.00  0.00           C
ATOM   2362  O   ILE A 160      29.950  62.210  32.580  1.00  0.00           O
ATOM   2363  N   ASN A 161      30.800  60.220  32.520  1.00  0.00           N
ATOM   2364  HN  ASN A 161      31.530  59.640  32.850  1.00  0.00           H
ATOM   2365  CA  ASN A 161      29.660  59.480  32.000  1.00  0.00           C
ATOM   2366  HA  ASN A 161      28.970  60.150  31.510  1.00  0.00           H
ATOM   2367  CB  ASN A 161      29.990  58.290  31.200  1.00  0.00           C
ATOM   2368  HB1 ASN A 161      29.150  57.790  30.680  1.00  0.00           H
ATOM   2369  HB2 ASN A 161      30.470  57.480  31.790  1.00  0.00           H
ATOM   2370  CG  ASN A 161      30.780  58.740  30.030  1.00  0.00           C
ATOM   2371  OD1 ASN A 161      30.240  59.450  29.130  1.00  0.00           O
ATOM   2372  ND2 ASN A 161      32.110  58.490  30.090  1.00  0.00           N
ATOM   2373 1HD2 ASN A 161      32.470  58.050  30.910  1.00  0.00           H
ATOM   2374 2HD2 ASN A 161      32.730  58.780  29.360  1.00  0.00           H
ATOM   2375  C   ASN A 161      28.990  59.000  33.250  1.00  0.00           C
ATOM   2376  O   ASN A 161      29.560  58.150  33.980  1.00  0.00           O
ATOM   2377  N   PHE A 162      27.820  59.570  33.660  1.00  0.00           N
ATOM   2378  HN  PHE A 162      27.500  60.400  33.210  1.00  0.00           H
ATOM   2379  CA  PHE A 162      27.020  59.140  34.770  1.00  0.00           C
ATOM   2380  HA  PHE A 162      27.550  58.690  35.590  1.00  0.00           H
ATOM   2381  CB  PHE A 162      26.310  60.260  35.490  1.00  0.00           C
ATOM   2382  HB1 PHE A 162      25.700  59.820  36.300  1.00  0.00           H
ATOM   2383  HB2 PHE A 162      25.660  60.850  34.820  1.00  0.00           H
ATOM   2384  CG  PHE A 162      27.250  61.190  36.200  1.00  0.00           C
ATOM   2385  CD1 PHE A 162      27.530  61.000  37.580  1.00  0.00           C
ATOM   2386  HD1 PHE A 162      27.290  60.110  38.130  1.00  0.00           H
ATOM   2387  CE1 PHE A 162      28.210  61.960  38.310  1.00  0.00           C
ATOM   2388  HE1 PHE A 162      28.230  61.950  39.390  1.00  0.00           H
ATOM   2389  CZ  PHE A 162      28.510  63.180  37.770  1.00  0.00           C
ATOM   2390  HZ  PHE A 162      29.070  63.910  38.340  1.00  0.00           H
ATOM   2391  CD2 PHE A 162      27.580  62.420  35.630  1.00  0.00           C
ATOM   2392  HD2 PHE A 162      27.290  62.540  34.590  1.00  0.00           H
ATOM   2393  CE2 PHE A 162      28.210  63.390  36.390  1.00  0.00           C
ATOM   2394  HE2 PHE A 162      28.560  64.340  36.030  1.00  0.00           H
ATOM   2395  C   PHE A 162      25.950  58.220  34.260  1.00  0.00           C
ATOM   2396  O   PHE A 162      25.380  58.390  33.180  1.00  0.00           O
ATOM   2397  N   CYS A 163      25.610  57.110  34.940  1.00  0.00           N
ATOM   2398  HN  CYS A 163      26.140  56.840  35.740  1.00  0.00           H
ATOM   2399  CA  CYS A 163      24.790  56.110  34.370  1.00  0.00           C
ATOM   2400  HA  CYS A 163      24.140  56.420  33.570  1.00  0.00           H
ATOM   2401  CB  CYS A 163      25.800  55.130  33.680  1.00  0.00           C
ATOM   2402  HB1 CYS A 163      26.180  55.660  32.780  1.00  0.00           H
ATOM   2403  HB2 CYS A 163      25.250  54.250  33.280  1.00  0.00           H
ATOM   2404  SG  CYS A 163      27.130  54.620  34.830  1.00  0.00           S
ATOM   2405  HG1 CYS A 163      28.180  55.200  34.270  1.00  0.00           H
ATOM   2406  C   CYS A 163      23.920  55.450  35.350  1.00  0.00           C
ATOM   2407  O   CYS A 163      22.880  54.830  34.940  1.00  0.00           O
ATOM   2408  N   TYR A 164      24.250  55.490  36.670  1.00  0.00           N
ATOM   2409  HN  TYR A 164      25.130  55.880  36.940  1.00  0.00           H
ATOM   2410  CA  TYR A 164      23.420  54.690  37.640  1.00  0.00           C
ATOM   2411  HA  TYR A 164      22.420  54.560  37.240  1.00  0.00           H
ATOM   2412  CB  TYR A 164      24.000  53.250  37.770  1.00  0.00           C
ATOM   2413  HB1 TYR A 164      25.100  53.410  37.770  1.00  0.00           H
ATOM   2414  HB2 TYR A 164      23.780  52.750  36.800  1.00  0.00           H
ATOM   2415  CG  TYR A 164      23.540  52.460  38.950  1.00  0.00           C
ATOM   2416  CD1 TYR A 164      22.680  51.390  38.860  1.00  0.00           C
ATOM   2417  HD1 TYR A 164      22.270  51.140  37.890  1.00  0.00           H
ATOM   2418  CE1 TYR A 164      22.440  50.600  39.970  1.00  0.00           C
ATOM   2419  HE1 TYR A 164      21.720  49.800  39.960  1.00  0.00           H
ATOM   2420  CZ  TYR A 164      22.960  50.920  41.240  1.00  0.00           C
ATOM   2421  OH  TYR A 164      22.680  50.080  42.330  1.00  0.00           O
ATOM   2422  HH  TYR A 164      22.200  49.340  41.960  1.00  0.00           H
ATOM   2423  CD2 TYR A 164      24.080  52.820  40.240  1.00  0.00           C
ATOM   2424  HD2 TYR A 164      24.760  53.650  40.380  1.00  0.00           H
ATOM   2425  CE2 TYR A 164      23.820  52.060  41.370  1.00  0.00           C
ATOM   2426  HE2 TYR A 164      24.310  52.320  42.290  1.00  0.00           H
ATOM   2427  C   TYR A 164      23.150  55.470  38.910  1.00  0.00           C
ATOM   2428  O   TYR A 164      24.010  56.270  39.250  1.00  0.00           O
ATOM   2429  N   MET A 165      22.050  55.300  39.610  1.00  0.00           N
ATOM   2430  HN  MET A 165      21.250  54.780  39.300  1.00  0.00           H
ATOM   2431  CA  MET A 165      21.900  55.790  40.960  1.00  0.00           C
ATOM   2432  HA  MET A 165      22.900  56.030  41.300  1.00  0.00           H
ATOM   2433  CB  MET A 165      21.010  57.050  40.870  1.00  0.00           C
ATOM   2434  HB1 MET A 165      20.170  56.890  40.160  1.00  0.00           H
ATOM   2435  HB2 MET A 165      21.600  57.840  40.360  1.00  0.00           H
ATOM   2436  CG  MET A 165      20.520  57.510  42.240  1.00  0.00           C
ATOM   2437  HG1 MET A 165      21.290  57.370  43.030  1.00  0.00           H
ATOM   2438  HG2 MET A 165      19.730  56.770  42.480  1.00  0.00           H
ATOM   2439  SD  MET A 165      19.870  59.280  42.160  1.00  0.00           S
ATOM   2440  CE  MET A 165      21.440  60.220  42.210  1.00  0.00           C
ATOM   2441  HE1 MET A 165      22.060  59.890  41.350  1.00  0.00           H
ATOM   2442  HE2 MET A 165      21.960  60.270  43.190  1.00  0.00           H
ATOM   2443  HE3 MET A 165      21.210  61.300  42.070  1.00  0.00           H
ATOM   2444  C   MET A 165      21.190  54.700  41.790  1.00  0.00           C
ATOM   2445  O   MET A 165      20.270  54.090  41.300  1.00  0.00           O
ATOM   2446  N   HSD A 166      21.740  54.330  42.950  1.00  0.00           N
ATOM   2447  HN  HSD A 166      22.600  54.730  43.260  1.00  0.00           H
ATOM   2448  CA  HSD A 166      21.230  53.260  43.830  1.00  0.00           C
ATOM   2449  HA  HSD A 166      21.330  52.370  43.220  1.00  0.00           H
ATOM   2450  CB  HSD A 166      22.210  53.100  45.090  1.00  0.00           C
ATOM   2451  HB1 HSD A 166      21.960  54.030  45.640  1.00  0.00           H
ATOM   2452  HB2 HSD A 166      23.280  53.240  44.830  1.00  0.00           H
ATOM   2453  ND1 HSD A 166      21.720  50.720  45.470  1.00  0.00           N
ATOM   2454  HD1 HSD A 166      21.740  50.410  44.520  1.00  0.00           H
ATOM   2455  CG  HSD A 166      22.000  51.960  45.970  1.00  0.00           C
ATOM   2456  CE1 HSD A 166      21.280  49.970  46.570  1.00  0.00           C
ATOM   2457  HE1 HSD A 166      20.890  48.960  46.480  1.00  0.00           H
ATOM   2458  NE2 HSD A 166      21.410  50.600  47.740  1.00  0.00           N
ATOM   2459  CD2 HSD A 166      21.810  51.880  47.360  1.00  0.00           C
ATOM   2460  HD2 HSD A 166      21.930  52.660  48.110  1.00  0.00           H
ATOM   2461  C   HSD A 166      19.780  53.430  44.290  1.00  0.00           C
ATOM   2462  O   HSD A 166      19.440  54.540  44.710  1.00  0.00           O
ATOM   2463  N   GLN A 167      19.000  52.400  44.130  1.00  0.00           N
ATOM   2464  HN  GLN A 167      19.160  51.520  43.680  1.00  0.00           H
ATOM   2465  CA  GLN A 167      17.610  52.310  44.650  1.00  0.00           C
ATOM   2466  HA  GLN A 167      17.210  53.230  45.050  1.00  0.00           H
ATOM   2467  CB  GLN A 167      16.530  51.770  43.600  1.00  0.00           C
ATOM   2468  HB1 GLN A 167      15.600  51.550  44.180  1.00  0.00           H
ATOM   2469  HB2 GLN A 167      16.810  50.840  43.070  1.00  0.00           H
ATOM   2470  CG  GLN A 167      16.060  52.740  42.510  1.00  0.00           C
ATOM   2471  HG1 GLN A 167      15.270  52.200  41.940  1.00  0.00           H
ATOM   2472  HG2 GLN A 167      16.870  52.970  41.780  1.00  0.00           H
ATOM   2473  CD  GLN A 167      15.450  54.100  43.010  1.00  0.00           C
ATOM   2474  OE1 GLN A 167      15.070  54.130  44.230  1.00  0.00           O
ATOM   2475  NE2 GLN A 167      15.110  55.120  42.150  1.00  0.00           N
ATOM   2476 1HE2 GLN A 167      14.520  55.870  42.440  1.00  0.00           H
ATOM   2477 2HE2 GLN A 167      15.570  55.010  41.270  1.00  0.00           H
ATOM   2478  C   GLN A 167      17.650  51.510  46.000  1.00  0.00           C
ATOM   2479  O   GLN A 167      17.580  52.020  47.110  1.00  0.00           O
ATOM   2480  N   MET A 168      17.700  50.160  45.870  1.00  0.00           N
ATOM   2481  HN  MET A 168      17.960  49.660  45.040  1.00  0.00           H
ATOM   2482  CA  MET A 168      17.580  49.250  47.040  1.00  0.00           C
ATOM   2483  HA  MET A 168      17.890  49.740  47.950  1.00  0.00           H
ATOM   2484  CB  MET A 168      16.000  48.960  47.210  1.00  0.00           C
ATOM   2485  HB1 MET A 168      15.680  49.870  47.760  1.00  0.00           H
ATOM   2486  HB2 MET A 168      16.050  48.080  47.880  1.00  0.00           H
ATOM   2487  CG  MET A 168      15.250  48.460  46.040  1.00  0.00           C
ATOM   2488  HG1 MET A 168      15.790  47.640  45.520  1.00  0.00           H
ATOM   2489  HG2 MET A 168      15.190  49.350  45.390  1.00  0.00           H
ATOM   2490  SD  MET A 168      13.520  47.970  46.470  1.00  0.00           S
ATOM   2491  CE  MET A 168      13.810  46.370  47.250  1.00  0.00           C
ATOM   2492  HE1 MET A 168      13.040  46.060  47.980  1.00  0.00           H
ATOM   2493  HE2 MET A 168      14.760  46.350  47.830  1.00  0.00           H
ATOM   2494  HE3 MET A 168      13.910  45.570  46.490  1.00  0.00           H
ATOM   2495  C   MET A 168      18.400  47.960  46.940  1.00  0.00           C
ATOM   2496  O   MET A 168      18.870  47.650  45.790  1.00  0.00           O
ATOM   2497  N   GLU A 169      18.710  47.280  48.060  1.00  0.00           N
ATOM   2498  HN  GLU A 169      18.440  47.560  48.980  1.00  0.00           H
ATOM   2499  CA  GLU A 169      19.450  46.110  48.160  1.00  0.00           C
ATOM   2500  HA  GLU A 169      20.200  46.090  47.380  1.00  0.00           H
ATOM   2501  CB  GLU A 169      20.130  45.890  49.500  1.00  0.00           C
ATOM   2502  HB1 GLU A 169      20.640  46.810  49.850  1.00  0.00           H
ATOM   2503  HB2 GLU A 169      20.880  45.110  49.250  1.00  0.00           H
ATOM   2504  CG  GLU A 169      19.290  45.320  50.650  1.00  0.00           C
ATOM   2505  HG1 GLU A 169      18.620  44.460  50.430  1.00  0.00           H
ATOM   2506  HG2 GLU A 169      18.510  46.060  50.920  1.00  0.00           H
ATOM   2507  CD  GLU A 169      20.120  45.220  51.900  1.00  0.00           C
ATOM   2508  OE1 GLU A 169      19.700  45.740  52.990  1.00  0.00           O
ATOM   2509  OE2 GLU A 169      21.160  44.510  51.880  1.00  0.00           O
ATOM   2510  C   GLU A 169      18.460  44.930  47.830  1.00  0.00           C
ATOM   2511  O   GLU A 169      17.200  45.130  47.970  1.00  0.00           O
ATOM   2512  N   LEU A 170      18.980  43.790  47.400  1.00  0.00           N
ATOM   2513  HN  LEU A 170      19.960  43.790  47.210  1.00  0.00           H
ATOM   2514  CA  LEU A 170      18.320  42.570  47.010  1.00  0.00           C
ATOM   2515  HA  LEU A 170      17.370  42.480  47.510  1.00  0.00           H
ATOM   2516  CB  LEU A 170      18.090  42.720  45.490  1.00  0.00           C
ATOM   2517  HB1 LEU A 170      19.080  42.640  44.980  1.00  0.00           H
ATOM   2518  HB2 LEU A 170      17.580  43.690  45.320  1.00  0.00           H
ATOM   2519  CG  LEU A 170      17.160  41.610  44.870  1.00  0.00           C
ATOM   2520  HG  LEU A 170      17.560  40.600  45.070  1.00  0.00           H
ATOM   2521  CD1 LEU A 170      15.780  41.610  45.410  1.00  0.00           C
ATOM   2522 1HD1 LEU A 170      15.820  41.500  46.520  1.00  0.00           H
ATOM   2523 2HD1 LEU A 170      15.230  40.750  44.970  1.00  0.00           H
ATOM   2524 3HD1 LEU A 170      15.270  42.560  45.130  1.00  0.00           H
ATOM   2525  CD2 LEU A 170      17.080  41.810  43.360  1.00  0.00           C
ATOM   2526 1HD2 LEU A 170      16.680  40.920  42.840  1.00  0.00           H
ATOM   2527 2HD2 LEU A 170      18.070  41.940  42.860  1.00  0.00           H
ATOM   2528 3HD2 LEU A 170      16.450  42.670  43.040  1.00  0.00           H
ATOM   2529  C   LEU A 170      19.210  41.400  47.420  1.00  0.00           C
ATOM   2530  O   LEU A 170      20.410  41.550  47.630  1.00  0.00           O
ATOM   2531  N   ALA A 171      18.570  40.260  47.680  1.00  0.00           N
ATOM   2532  HN  ALA A 171      17.580  40.340  47.630  1.00  0.00           H
ATOM   2533  CA  ALA A 171      19.250  39.040  48.110  1.00  0.00           C
ATOM   2534  HA  ALA A 171      19.710  39.290  49.060  1.00  0.00           H
ATOM   2535  CB  ALA A 171      18.300  37.890  48.530  1.00  0.00           C
ATOM   2536  HB1 ALA A 171      18.840  37.050  49.010  1.00  0.00           H
ATOM   2537  HB2 ALA A 171      17.690  37.560  47.660  1.00  0.00           H
ATOM   2538  HB3 ALA A 171      17.620  38.310  49.310  1.00  0.00           H
ATOM   2539  C   ALA A 171      20.300  38.480  47.140  1.00  0.00           C
ATOM   2540  O   ALA A 171      20.150  38.570  45.890  1.00  0.00           O
ATOM   2541  N   ASN A 172      21.380  37.850  47.710  1.00  0.00           N
ATOM   2542  HN  ASN A 172      21.400  37.680  48.700  1.00  0.00           H
ATOM   2543  CA  ASN A 172      22.570  37.380  47.000  1.00  0.00           C
ATOM   2544  HA  ASN A 172      23.070  36.610  47.570  1.00  0.00           H
ATOM   2545  CB  ASN A 172      22.340  36.800  45.550  1.00  0.00           C
ATOM   2546  HB1 ASN A 172      23.240  36.320  45.110  1.00  0.00           H
ATOM   2547  HB2 ASN A 172      22.120  37.530  44.750  1.00  0.00           H
ATOM   2548  CG  ASN A 172      21.310  35.700  45.710  1.00  0.00           C
ATOM   2549  OD1 ASN A 172      21.200  35.040  46.760  1.00  0.00           O
ATOM   2550  ND2 ASN A 172      20.640  35.460  44.580  1.00  0.00           N
ATOM   2551 1HD2 ASN A 172      20.100  34.620  44.630  1.00  0.00           H
ATOM   2552 2HD2 ASN A 172      20.780  35.850  43.670  1.00  0.00           H
ATOM   2553  C   ASN A 172      23.690  38.360  46.990  1.00  0.00           C
ATOM   2554  O   ASN A 172      24.750  38.100  46.420  1.00  0.00           O
ATOM   2555  N   GLY A 173      23.610  39.490  47.770  1.00  0.00           N
ATOM   2556  HN  GLY A 173      22.770  39.620  48.290  1.00  0.00           H
ATOM   2557  CA  GLY A 173      24.660  40.500  47.810  1.00  0.00           C
ATOM   2558  HA1 GLY A 173      25.600  39.960  47.750  1.00  0.00           H
ATOM   2559  HA2 GLY A 173      24.590  41.020  48.750  1.00  0.00           H
ATOM   2560  C   GLY A 173      24.600  41.430  46.650  1.00  0.00           C
ATOM   2561  O   GLY A 173      25.620  41.900  46.200  1.00  0.00           O
ATOM   2562  N   THR A 174      23.380  41.730  46.110  1.00  0.00           N
ATOM   2563  HN  THR A 174      22.570  41.360  46.560  1.00  0.00           H
ATOM   2564  CA  THR A 174      23.140  42.420  44.910  1.00  0.00           C
ATOM   2565  HA  THR A 174      24.010  42.890  44.470  1.00  0.00           H
ATOM   2566  CB  THR A 174      22.580  41.560  43.810  1.00  0.00           C
ATOM   2567  HB  THR A 174      22.340  42.090  42.870  1.00  0.00           H
ATOM   2568  OG1 THR A 174      21.240  40.920  44.100  1.00  0.00           O
ATOM   2569  HG1 THR A 174      21.290  40.900  45.060  1.00  0.00           H
ATOM   2570  CG2 THR A 174      23.610  40.510  43.510  1.00  0.00           C
ATOM   2571 1HG2 THR A 174      23.340  40.090  42.520  1.00  0.00           H
ATOM   2572 2HG2 THR A 174      23.600  39.670  44.230  1.00  0.00           H
ATOM   2573 3HG2 THR A 174      24.580  41.040  43.450  1.00  0.00           H
ATOM   2574  C   THR A 174      22.240  43.610  45.160  1.00  0.00           C
ATOM   2575  O   THR A 174      21.620  43.640  46.230  1.00  0.00           O
ATOM   2576  N   HSD A 175      22.250  44.690  44.330  1.00  0.00           N
ATOM   2577  HN  HSD A 175      22.940  44.680  43.610  1.00  0.00           H
ATOM   2578  CA  HSD A 175      21.620  45.940  44.620  1.00  0.00           C
ATOM   2579  HA  HSD A 175      20.820  45.840  45.340  1.00  0.00           H
ATOM   2580  CB  HSD A 175      22.640  47.000  45.120  1.00  0.00           C
ATOM   2581  HB1 HSD A 175      22.110  47.920  45.440  1.00  0.00           H
ATOM   2582  HB2 HSD A 175      23.420  47.120  44.340  1.00  0.00           H
ATOM   2583  ND1 HSD A 175      24.510  45.780  46.250  1.00  0.00           N
ATOM   2584  HD1 HSD A 175      25.050  45.590  45.430  1.00  0.00           H
ATOM   2585  CG  HSD A 175      23.330  46.440  46.240  1.00  0.00           C
ATOM   2586  CE1 HSD A 175      24.800  45.550  47.570  1.00  0.00           C
ATOM   2587  HE1 HSD A 175      25.760  45.080  47.790  1.00  0.00           H
ATOM   2588  NE2 HSD A 175      23.870  46.000  48.370  1.00  0.00           N
ATOM   2589  CD2 HSD A 175      22.920  46.560  47.550  1.00  0.00           C
ATOM   2590  HD2 HSD A 175      22.170  47.200  48.000  1.00  0.00           H
ATOM   2591  C   HSD A 175      21.030  46.390  43.290  1.00  0.00           C
ATOM   2592  O   HSD A 175      21.510  46.090  42.230  1.00  0.00           O
ATOM   2593  N   THR A 176      19.950  47.260  43.240  1.00  0.00           N
ATOM   2594  HN  THR A 176      19.540  47.560  44.090  1.00  0.00           H
ATOM   2595  CA  THR A 176      19.290  47.510  41.990  1.00  0.00           C
ATOM   2596  HA  THR A 176      19.840  47.240  41.100  1.00  0.00           H
ATOM   2597  CB  THR A 176      17.850  46.970  41.940  1.00  0.00           C
ATOM   2598  HB  THR A 176      17.520  47.180  40.900  1.00  0.00           H
ATOM   2599  OG1 THR A 176      16.960  47.660  42.810  1.00  0.00           O
ATOM   2600  HG1 THR A 176      16.190  47.120  42.610  1.00  0.00           H
ATOM   2601  CG2 THR A 176      17.760  45.450  42.320  1.00  0.00           C
ATOM   2602 1HG2 THR A 176      18.080  45.350  43.390  1.00  0.00           H
ATOM   2603 2HG2 THR A 176      18.570  44.990  41.710  1.00  0.00           H
ATOM   2604 3HG2 THR A 176      16.750  45.020  42.160  1.00  0.00           H
ATOM   2605  C   THR A 176      19.200  49.060  42.080  1.00  0.00           C
ATOM   2606  O   THR A 176      19.420  49.700  43.110  1.00  0.00           O
ATOM   2607  N   GLY A 177      19.020  49.720  40.880  1.00  0.00           N
ATOM   2608  HN  GLY A 177      18.680  49.210  40.100  1.00  0.00           H
ATOM   2609  CA  GLY A 177      19.130  51.200  40.840  1.00  0.00           C
ATOM   2610  HA1 GLY A 177      20.190  51.380  40.920  1.00  0.00           H
ATOM   2611  HA2 GLY A 177      18.540  51.660  41.620  1.00  0.00           H
ATOM   2612  C   GLY A 177      18.600  51.700  39.580  1.00  0.00           C
ATOM   2613  O   GLY A 177      18.130  50.900  38.730  1.00  0.00           O
ATOM   2614  N   SER A 178      18.630  53.020  39.290  1.00  0.00           N
ATOM   2615  HN  SER A 178      19.070  53.610  39.970  1.00  0.00           H
ATOM   2616  CA  SER A 178      18.020  53.780  38.170  1.00  0.00           C
ATOM   2617  HA  SER A 178      17.460  53.000  37.670  1.00  0.00           H
ATOM   2618  CB  SER A 178      17.100  54.960  38.540  1.00  0.00           C
ATOM   2619  HB1 SER A 178      16.610  55.500  37.700  1.00  0.00           H
ATOM   2620  HB2 SER A 178      17.630  55.680  39.200  1.00  0.00           H
ATOM   2621  OG  SER A 178      16.020  54.550  39.410  1.00  0.00           O
ATOM   2622  HG1 SER A 178      15.220  54.830  38.960  1.00  0.00           H
ATOM   2623  C   SER A 178      19.040  54.290  37.180  1.00  0.00           C
ATOM   2624  O   SER A 178      20.190  54.450  37.520  1.00  0.00           O
ATOM   2625  N   ALA A 179      18.620  54.490  35.950  1.00  0.00           N
ATOM   2626  HN  ALA A 179      17.770  54.130  35.570  1.00  0.00           H
ATOM   2627  CA  ALA A 179      19.380  55.310  35.040  1.00  0.00           C
ATOM   2628  HA  ALA A 179      20.440  55.330  35.240  1.00  0.00           H
ATOM   2629  CB  ALA A 179      19.170  54.670  33.690  1.00  0.00           C
ATOM   2630  HB1 ALA A 179      19.580  53.640  33.680  1.00  0.00           H
ATOM   2631  HB2 ALA A 179      19.690  55.200  32.860  1.00  0.00           H
ATOM   2632  HB3 ALA A 179      18.130  54.700  33.320  1.00  0.00           H
ATOM   2633  C   ALA A 179      18.830  56.740  34.950  1.00  0.00           C
ATOM   2634  O   ALA A 179      17.770  57.030  35.520  1.00  0.00           O
ATOM   2635  N   PHE A 180      19.460  57.650  34.260  1.00  0.00           N
ATOM   2636  HN  PHE A 180      20.250  57.410  33.690  1.00  0.00           H
ATOM   2637  CA  PHE A 180      19.350  59.100  34.600  1.00  0.00           C
ATOM   2638  HA  PHE A 180      18.990  59.080  35.610  1.00  0.00           H
ATOM   2639  CB  PHE A 180      20.740  59.810  34.500  1.00  0.00           C
ATOM   2640  HB1 PHE A 180      20.600  60.890  34.290  1.00  0.00           H
ATOM   2641  HB2 PHE A 180      21.400  59.340  33.740  1.00  0.00           H
ATOM   2642  CG  PHE A 180      21.430  59.670  35.850  1.00  0.00           C
ATOM   2643  CD1 PHE A 180      20.950  60.460  36.900  1.00  0.00           C
ATOM   2644  HD1 PHE A 180      20.170  61.190  36.700  1.00  0.00           H
ATOM   2645  CE1 PHE A 180      21.600  60.450  38.130  1.00  0.00           C
ATOM   2646  HE1 PHE A 180      21.110  61.070  38.870  1.00  0.00           H
ATOM   2647  CZ  PHE A 180      22.750  59.640  38.300  1.00  0.00           C
ATOM   2648  HZ  PHE A 180      23.300  59.700  39.230  1.00  0.00           H
ATOM   2649  CD2 PHE A 180      22.500  58.800  36.060  1.00  0.00           C
ATOM   2650  HD2 PHE A 180      22.800  58.180  35.230  1.00  0.00           H
ATOM   2651  CE2 PHE A 180      23.280  58.900  37.230  1.00  0.00           C
ATOM   2652  HE2 PHE A 180      24.140  58.260  37.270  1.00  0.00           H
ATOM   2653  C   PHE A 180      18.290  59.750  33.770  1.00  0.00           C
ATOM   2654  O   PHE A 180      18.080  60.940  33.970  1.00  0.00           O
ATOM   2655  N   ASP A 181      17.490  58.940  32.910  1.00  0.00           N
ATOM   2656  HN  ASP A 181      17.860  58.060  32.640  1.00  0.00           H
ATOM   2657  CA  ASP A 181      16.350  59.310  32.210  1.00  0.00           C
ATOM   2658  HA  ASP A 181      16.360  60.390  32.100  1.00  0.00           H
ATOM   2659  CB  ASP A 181      16.280  58.700  30.780  1.00  0.00           C
ATOM   2660  HB1 ASP A 181      17.120  58.940  30.100  1.00  0.00           H
ATOM   2661  HB2 ASP A 181      15.360  59.140  30.330  1.00  0.00           H
ATOM   2662  CG  ASP A 181      16.010  57.190  30.740  1.00  0.00           C
ATOM   2663  OD1 ASP A 181      15.970  56.660  29.550  1.00  0.00           O
ATOM   2664  OD2 ASP A 181      15.960  56.410  31.760  1.00  0.00           O
ATOM   2665  C   ASP A 181      15.110  58.940  33.070  1.00  0.00           C
ATOM   2666  O   ASP A 181      13.990  59.200  32.690  1.00  0.00           O
ATOM   2667  N   GLY A 182      15.370  58.320  34.220  1.00  0.00           N
ATOM   2668  HN  GLY A 182      16.280  57.940  34.340  1.00  0.00           H
ATOM   2669  CA  GLY A 182      14.310  57.940  35.140  1.00  0.00           C
ATOM   2670  HA1 GLY A 182      13.470  58.550  34.840  1.00  0.00           H
ATOM   2671  HA2 GLY A 182      14.650  58.260  36.110  1.00  0.00           H
ATOM   2672  C   GLY A 182      14.000  56.510  35.060  1.00  0.00           C
ATOM   2673  O   GLY A 182      13.110  56.010  35.830  1.00  0.00           O
ATOM   2674  N   THR A 183      14.550  55.640  34.160  1.00  0.00           N
ATOM   2675  HN  THR A 183      15.240  55.970  33.520  1.00  0.00           H
ATOM   2676  CA  THR A 183      14.100  54.200  34.060  1.00  0.00           C
ATOM   2677  HA  THR A 183      13.040  54.150  34.270  1.00  0.00           H
ATOM   2678  CB  THR A 183      14.100  53.600  32.630  1.00  0.00           C
ATOM   2679  HB  THR A 183      15.080  53.160  32.320  1.00  0.00           H
ATOM   2680  OG1 THR A 183      13.720  54.670  31.710  1.00  0.00           O
ATOM   2681  HG1 THR A 183      14.290  55.430  31.850  1.00  0.00           H
ATOM   2682  CG2 THR A 183      13.030  52.500  32.540  1.00  0.00           C
ATOM   2683 1HG2 THR A 183      11.990  52.910  32.620  1.00  0.00           H
ATOM   2684 2HG2 THR A 183      13.060  51.840  33.440  1.00  0.00           H
ATOM   2685 3HG2 THR A 183      13.130  51.830  31.660  1.00  0.00           H
ATOM   2686  C   THR A 183      14.940  53.370  35.020  1.00  0.00           C
ATOM   2687  O   THR A 183      16.170  53.610  34.990  1.00  0.00           O
ATOM   2688  N   MET A 184      14.400  52.410  35.740  1.00  0.00           N
ATOM   2689  HN  MET A 184      13.410  52.400  35.780  1.00  0.00           H
ATOM   2690  CA  MET A 184      15.150  51.370  36.450  1.00  0.00           C
ATOM   2691  HA  MET A 184      15.960  51.880  36.950  1.00  0.00           H
ATOM   2692  CB  MET A 184      14.370  50.640  37.510  1.00  0.00           C
ATOM   2693  HB1 MET A 184      14.710  49.590  37.670  1.00  0.00           H
ATOM   2694  HB2 MET A 184      13.320  50.540  37.180  1.00  0.00           H
ATOM   2695  CG  MET A 184      14.350  51.550  38.760  1.00  0.00           C
ATOM   2696  HG1 MET A 184      13.910  52.510  38.420  1.00  0.00           H
ATOM   2697  HG2 MET A 184      15.410  51.800  38.970  1.00  0.00           H
ATOM   2698  SD  MET A 184      13.560  51.010  40.300  1.00  0.00           S
ATOM   2699  CE  MET A 184      14.940  49.900  40.760  1.00  0.00           C
ATOM   2700  HE1 MET A 184      14.820  49.690  41.850  1.00  0.00           H
ATOM   2701  HE2 MET A 184      15.910  50.350  40.460  1.00  0.00           H
ATOM   2702  HE3 MET A 184      14.970  48.880  40.310  1.00  0.00           H
ATOM   2703  C   MET A 184      15.940  50.420  35.500  1.00  0.00           C
ATOM   2704  O   MET A 184      15.540  50.120  34.350  1.00  0.00           O
ATOM   2705  N   TYR A 185      17.130  49.940  35.900  1.00  0.00           N
ATOM   2706  HN  TYR A 185      17.450  50.210  36.800  1.00  0.00           H
ATOM   2707  CA  TYR A 185      17.690  48.730  35.330  1.00  0.00           C
ATOM   2708  HA  TYR A 185      17.730  48.760  34.250  1.00  0.00           H
ATOM   2709  CB  TYR A 185      19.200  48.500  35.770  1.00  0.00           C
ATOM   2710  HB1 TYR A 185      19.400  47.430  35.550  1.00  0.00           H
ATOM   2711  HB2 TYR A 185      19.150  48.760  36.850  1.00  0.00           H
ATOM   2712  CG  TYR A 185      20.030  49.480  35.120  1.00  0.00           C
ATOM   2713  CD1 TYR A 185      20.330  49.400  33.770  1.00  0.00           C
ATOM   2714  HD1 TYR A 185      20.020  48.530  33.220  1.00  0.00           H
ATOM   2715  CE1 TYR A 185      21.110  50.370  33.160  1.00  0.00           C
ATOM   2716  HE1 TYR A 185      21.520  50.270  32.170  1.00  0.00           H
ATOM   2717  CZ  TYR A 185      21.480  51.510  33.880  1.00  0.00           C
ATOM   2718  OH  TYR A 185      22.170  52.550  33.280  1.00  0.00           O
ATOM   2719  HH  TYR A 185      22.140  53.270  33.910  1.00  0.00           H
ATOM   2720  CD2 TYR A 185      20.460  50.620  35.860  1.00  0.00           C
ATOM   2721  HD2 TYR A 185      20.230  50.750  36.910  1.00  0.00           H
ATOM   2722  CE2 TYR A 185      21.130  51.640  35.140  1.00  0.00           C
ATOM   2723  HE2 TYR A 185      21.550  52.470  35.680  1.00  0.00           H
ATOM   2724  C   TYR A 185      16.860  47.410  35.610  1.00  0.00           C
ATOM   2725  O   TYR A 185      16.240  47.210  36.660  1.00  0.00           O
ATOM   2726  N   GLY A 186      16.930  46.470  34.660  1.00  0.00           N
ATOM   2727  HN  GLY A 186      17.340  46.650  33.770  1.00  0.00           H
ATOM   2728  CA  GLY A 186      16.130  45.220  34.750  1.00  0.00           C
ATOM   2729  HA1 GLY A 186      16.370  44.770  35.700  1.00  0.00           H
ATOM   2730  HA2 GLY A 186      16.350  44.460  34.010  1.00  0.00           H
ATOM   2731  C   GLY A 186      14.640  45.320  34.880  1.00  0.00           C
ATOM   2732  O   GLY A 186      14.030  46.200  34.380  1.00  0.00           O
ATOM   2733  N   ALA A 187      14.030  44.310  35.580  1.00  0.00           N
ATOM   2734  HN  ALA A 187      14.540  43.560  36.000  1.00  0.00           H
ATOM   2735  CA  ALA A 187      12.590  44.340  35.720  1.00  0.00           C
ATOM   2736  HA  ALA A 187      12.200  44.940  34.910  1.00  0.00           H
ATOM   2737  CB  ALA A 187      12.110  42.980  35.430  1.00  0.00           C
ATOM   2738  HB1 ALA A 187      11.010  42.990  35.240  1.00  0.00           H
ATOM   2739  HB2 ALA A 187      12.360  42.320  36.300  1.00  0.00           H
ATOM   2740  HB3 ALA A 187      12.560  42.550  34.510  1.00  0.00           H
ATOM   2741  C   ALA A 187      12.180  44.740  37.100  1.00  0.00           C
ATOM   2742  O   ALA A 187      11.000  44.560  37.600  1.00  0.00           O
ATOM   2743  N   PHE A 188      13.050  45.440  37.800  1.00  0.00           N
ATOM   2744  HN  PHE A 188      13.890  45.630  37.300  1.00  0.00           H
ATOM   2745  CA  PHE A 188      12.960  45.570  39.170  1.00  0.00           C
ATOM   2746  HA  PHE A 188      12.450  44.750  39.660  1.00  0.00           H
ATOM   2747  CB  PHE A 188      14.450  45.610  39.690  1.00  0.00           C
ATOM   2748  HB1 PHE A 188      14.550  45.980  40.730  1.00  0.00           H
ATOM   2749  HB2 PHE A 188      15.050  46.310  39.070  1.00  0.00           H
ATOM   2750  CG  PHE A 188      15.150  44.240  39.560  1.00  0.00           C
ATOM   2751  CD1 PHE A 188      16.160  44.120  38.640  1.00  0.00           C
ATOM   2752  HD1 PHE A 188      16.450  44.960  38.030  1.00  0.00           H
ATOM   2753  CE1 PHE A 188      16.740  42.850  38.410  1.00  0.00           C
ATOM   2754  HE1 PHE A 188      17.580  42.690  37.740  1.00  0.00           H
ATOM   2755  CZ  PHE A 188      16.360  41.770  39.250  1.00  0.00           C
ATOM   2756  HZ  PHE A 188      16.590  40.750  39.000  1.00  0.00           H
ATOM   2757  CD2 PHE A 188      14.730  43.190  40.330  1.00  0.00           C
ATOM   2758  HD2 PHE A 188      13.950  43.260  41.060  1.00  0.00           H
ATOM   2759  CE2 PHE A 188      15.310  41.910  40.200  1.00  0.00           C
ATOM   2760  HE2 PHE A 188      14.890  41.050  40.690  1.00  0.00           H
ATOM   2761  C   PHE A 188      12.360  46.920  39.570  1.00  0.00           C
ATOM   2762  O   PHE A 188      12.390  47.910  38.850  1.00  0.00           O
ATOM   2763  N   MET A 189      11.790  46.930  40.760  1.00  0.00           N
ATOM   2764  HN  MET A 189      11.890  46.110  41.310  1.00  0.00           H
ATOM   2765  CA  MET A 189      11.140  48.070  41.310  1.00  0.00           C
ATOM   2766  HA  MET A 189      11.200  48.760  40.490  1.00  0.00           H
ATOM   2767  CB  MET A 189       9.590  47.830  41.570  1.00  0.00           C
ATOM   2768  HB1 MET A 189       9.180  47.730  40.540  1.00  0.00           H
ATOM   2769  HB2 MET A 189       9.000  48.640  42.060  1.00  0.00           H
ATOM   2770  CG  MET A 189       9.200  46.500  42.220  1.00  0.00           C
ATOM   2771  HG1 MET A 189       9.590  46.360  43.250  1.00  0.00           H
ATOM   2772  HG2 MET A 189       9.800  45.720  41.700  1.00  0.00           H
ATOM   2773  SD  MET A 189       7.390  46.080  42.160  1.00  0.00           S
ATOM   2774  CE  MET A 189       7.440  45.720  40.420  1.00  0.00           C
ATOM   2775  HE1 MET A 189       7.450  46.590  39.730  1.00  0.00           H
ATOM   2776  HE2 MET A 189       6.490  45.240  40.110  1.00  0.00           H
ATOM   2777  HE3 MET A 189       8.250  44.990  40.200  1.00  0.00           H
ATOM   2778  C   MET A 189      11.730  48.580  42.510  1.00  0.00           C
ATOM   2779  O   MET A 189      12.630  48.020  43.110  1.00  0.00           O
ATOM   2780  N   ASP A 190      11.370  49.760  42.870  1.00  0.00           N
ATOM   2781  HN  ASP A 190      10.740  50.330  42.360  1.00  0.00           H
ATOM   2782  CA  ASP A 190      11.950  50.320  44.110  1.00  0.00           C
ATOM   2783  HA  ASP A 190      12.770  49.730  44.460  1.00  0.00           H
ATOM   2784  CB  ASP A 190      12.280  51.820  43.730  1.00  0.00           C
ATOM   2785  HB1 ASP A 190      12.840  51.980  42.790  1.00  0.00           H
ATOM   2786  HB2 ASP A 190      12.980  52.260  44.480  1.00  0.00           H
ATOM   2787  CG  ASP A 190      11.020  52.660  43.560  1.00  0.00           C
ATOM   2788  OD1 ASP A 190      11.260  53.890  43.560  1.00  0.00           O
ATOM   2789  OD2 ASP A 190       9.930  52.200  43.240  1.00  0.00           O
ATOM   2790  C   ASP A 190      10.990  50.230  45.320  1.00  0.00           C
ATOM   2791  O   ASP A 190      11.220  50.760  46.380  1.00  0.00           O
ATOM   2792  N   LYS A 191       9.820  49.550  45.170  1.00  0.00           N
ATOM   2793  HN  LYS A 191       9.670  49.140  44.280  1.00  0.00           H
ATOM   2794  CA  LYS A 191       8.950  49.010  46.150  1.00  0.00           C
ATOM   2795  HA  LYS A 191       8.630  49.830  46.780  1.00  0.00           H
ATOM   2796  CB  LYS A 191       7.700  48.470  45.320  1.00  0.00           C
ATOM   2797  HB1 LYS A 191       7.010  47.970  46.030  1.00  0.00           H
ATOM   2798  HB2 LYS A 191       8.080  47.710  44.610  1.00  0.00           H
ATOM   2799  CG  LYS A 191       6.960  49.550  44.520  1.00  0.00           C
ATOM   2800  HG1 LYS A 191       6.170  49.030  43.930  1.00  0.00           H
ATOM   2801  HG2 LYS A 191       7.590  50.020  43.730  1.00  0.00           H
ATOM   2802  CD  LYS A 191       6.340  50.590  45.460  1.00  0.00           C
ATOM   2803  HD1 LYS A 191       6.990  50.960  46.280  1.00  0.00           H
ATOM   2804  HD2 LYS A 191       5.610  50.030  46.080  1.00  0.00           H
ATOM   2805  CE  LYS A 191       5.790  51.730  44.710  1.00  0.00           C
ATOM   2806  HE1 LYS A 191       6.540  52.230  44.080  1.00  0.00           H
ATOM   2807  HE2 LYS A 191       5.450  52.420  45.510  1.00  0.00           H
ATOM   2808  NZ  LYS A 191       4.730  51.290  43.800  1.00  0.00           N
ATOM   2809  HZ1 LYS A 191       4.000  50.720  44.260  1.00  0.00           H
ATOM   2810  HZ2 LYS A 191       5.140  50.780  42.980  1.00  0.00           H
ATOM   2811  HZ3 LYS A 191       4.280  52.170  43.470  1.00  0.00           H
ATOM   2812  C   LYS A 191       9.510  47.940  47.040  1.00  0.00           C
ATOM   2813  O   LYS A 191      10.230  47.070  46.610  1.00  0.00           O
ATOM   2814  N   GLN A 192       9.190  47.830  48.300  1.00  0.00           N
ATOM   2815  HN  GLN A 192       8.680  48.560  48.750  1.00  0.00           H
ATOM   2816  CA  GLN A 192       9.740  47.060  49.400  1.00  0.00           C
ATOM   2817  HA  GLN A 192      10.800  46.970  49.200  1.00  0.00           H
ATOM   2818  CB  GLN A 192       9.750  47.840  50.820  1.00  0.00           C
ATOM   2819  HB1 GLN A 192      10.400  47.270  51.520  1.00  0.00           H
ATOM   2820  HB2 GLN A 192       8.720  47.820  51.250  1.00  0.00           H
ATOM   2821  CG  GLN A 192      10.290  49.290  50.790  1.00  0.00           C
ATOM   2822  HG1 GLN A 192      10.170  49.740  51.800  1.00  0.00           H
ATOM   2823  HG2 GLN A 192       9.690  50.040  50.220  1.00  0.00           H
ATOM   2824  CD  GLN A 192      11.730  49.460  50.420  1.00  0.00           C
ATOM   2825  OE1 GLN A 192      12.620  49.280  51.210  1.00  0.00           O
ATOM   2826  NE2 GLN A 192      11.960  49.660  49.080  1.00  0.00           N
ATOM   2827 1HE2 GLN A 192      12.930  49.550  48.860  1.00  0.00           H
ATOM   2828 2HE2 GLN A 192      11.180  49.660  48.460  1.00  0.00           H
ATOM   2829  C   GLN A 192       9.150  45.660  49.450  1.00  0.00           C
ATOM   2830  O   GLN A 192       9.080  44.940  50.480  1.00  0.00           O
ATOM   2831  N   VAL A 193       8.740  45.170  48.320  1.00  0.00           N
ATOM   2832  HN  VAL A 193       8.800  45.620  47.430  1.00  0.00           H
ATOM   2833  CA  VAL A 193       8.420  43.840  48.100  1.00  0.00           C
ATOM   2834  HA  VAL A 193       8.060  43.390  49.010  1.00  0.00           H
ATOM   2835  CB  VAL A 193       7.400  43.730  46.980  1.00  0.00           C
ATOM   2836  HB  VAL A 193       7.040  42.700  46.790  1.00  0.00           H
ATOM   2837  CG1 VAL A 193       6.170  44.500  47.380  1.00  0.00           C
ATOM   2838 1HG1 VAL A 193       6.440  45.580  47.410  1.00  0.00           H
ATOM   2839 2HG1 VAL A 193       6.010  44.410  48.480  1.00  0.00           H
ATOM   2840 3HG1 VAL A 193       5.230  44.360  46.810  1.00  0.00           H
ATOM   2841  CG2 VAL A 193       8.050  44.320  45.670  1.00  0.00           C
ATOM   2842 1HG2 VAL A 193       7.420  44.220  44.760  1.00  0.00           H
ATOM   2843 2HG2 VAL A 193       8.960  43.730  45.420  1.00  0.00           H
ATOM   2844 3HG2 VAL A 193       8.480  45.330  45.780  1.00  0.00           H
ATOM   2845  C   VAL A 193       9.610  42.900  47.740  1.00  0.00           C
ATOM   2846  O   VAL A 193      10.700  43.340  47.340  1.00  0.00           O
ATOM   2847  N   HSD A 194       9.440  41.550  47.910  1.00  0.00           N
ATOM   2848  HN  HSD A 194       8.570  41.130  48.140  1.00  0.00           H
ATOM   2849  CA  HSD A 194      10.370  40.610  47.410  1.00  0.00           C
ATOM   2850  HA  HSD A 194      11.390  40.880  47.640  1.00  0.00           H
ATOM   2851  CB  HSD A 194      10.070  39.220  47.910  1.00  0.00           C
ATOM   2852  HB1 HSD A 194       9.070  38.820  47.620  1.00  0.00           H
ATOM   2853  HB2 HSD A 194      10.280  39.000  48.970  1.00  0.00           H
ATOM   2854  ND1 HSD A 194      12.150  37.800  47.700  1.00  0.00           N
ATOM   2855  HD1 HSD A 194      12.560  38.070  48.570  1.00  0.00           H
ATOM   2856  CG  HSD A 194      10.890  38.200  47.300  1.00  0.00           C
ATOM   2857  CE1 HSD A 194      12.480  36.720  46.970  1.00  0.00           C
ATOM   2858  HE1 HSD A 194      13.440  36.220  46.970  1.00  0.00           H
ATOM   2859  NE2 HSD A 194      11.530  36.420  46.050  1.00  0.00           N
ATOM   2860  CD2 HSD A 194      10.580  37.410  46.260  1.00  0.00           C
ATOM   2861  HD2 HSD A 194       9.780  37.440  45.530  1.00  0.00           H
ATOM   2862  C   HSD A 194      10.340  40.540  45.850  1.00  0.00           C
ATOM   2863  O   HSD A 194       9.280  40.410  45.220  1.00  0.00           O
ATOM   2864  N   GLN A 195      11.520  40.490  45.200  1.00  0.00           N
ATOM   2865  HN  GLN A 195      12.370  40.420  45.710  1.00  0.00           H
ATOM   2866  CA  GLN A 195      11.630  40.210  43.760  1.00  0.00           C
ATOM   2867  HA  GLN A 195      10.750  39.850  43.240  1.00  0.00           H
ATOM   2868  CB  GLN A 195      12.150  41.420  43.050  1.00  0.00           C
ATOM   2869  HB1 GLN A 195      12.400  41.150  42.010  1.00  0.00           H
ATOM   2870  HB2 GLN A 195      13.120  41.650  43.540  1.00  0.00           H
ATOM   2871  CG  GLN A 195      11.240  42.690  43.090  1.00  0.00           C
ATOM   2872  HG1 GLN A 195      10.480  42.580  43.890  1.00  0.00           H
ATOM   2873  HG2 GLN A 195      10.580  42.520  42.210  1.00  0.00           H
ATOM   2874  CD  GLN A 195      11.980  43.990  43.170  1.00  0.00           C
ATOM   2875  OE1 GLN A 195      12.370  44.560  42.210  1.00  0.00           O
ATOM   2876  NE2 GLN A 195      12.250  44.540  44.370  1.00  0.00           N
ATOM   2877 1HE2 GLN A 195      12.700  45.430  44.470  1.00  0.00           H
ATOM   2878 2HE2 GLN A 195      11.760  44.110  45.130  1.00  0.00           H
ATOM   2879  C   GLN A 195      12.680  39.150  43.620  1.00  0.00           C
ATOM   2880  O   GLN A 195      13.610  39.030  44.410  1.00  0.00           O
ATOM   2881  N   VAL A 196      12.550  38.390  42.520  1.00  0.00           N
ATOM   2882  HN  VAL A 196      11.930  38.600  41.770  1.00  0.00           H
ATOM   2883  CA  VAL A 196      13.440  37.280  42.350  1.00  0.00           C
ATOM   2884  HA  VAL A 196      13.760  36.910  43.310  1.00  0.00           H
ATOM   2885  CB  VAL A 196      12.810  36.130  41.470  1.00  0.00           C
ATOM   2886  HB  VAL A 196      12.360  36.590  40.570  1.00  0.00           H
ATOM   2887  CG1 VAL A 196      13.700  35.000  41.160  1.00  0.00           C
ATOM   2888 1HG1 VAL A 196      13.150  34.200  40.630  1.00  0.00           H
ATOM   2889 2HG1 VAL A 196      14.020  34.460  42.080  1.00  0.00           H
ATOM   2890 3HG1 VAL A 196      14.530  35.070  40.430  1.00  0.00           H
ATOM   2891  CG2 VAL A 196      11.570  35.690  42.310  1.00  0.00           C
ATOM   2892 1HG2 VAL A 196      10.820  36.500  42.460  1.00  0.00           H
ATOM   2893 2HG2 VAL A 196      11.870  35.380  43.330  1.00  0.00           H
ATOM   2894 3HG2 VAL A 196      11.050  34.810  41.870  1.00  0.00           H
ATOM   2895  C   VAL A 196      14.680  37.740  41.670  1.00  0.00           C
ATOM   2896  O   VAL A 196      14.630  38.190  40.540  1.00  0.00           O
ATOM   2897  N   GLN A 197      15.890  37.570  42.340  1.00  0.00           N
ATOM   2898  HN  GLN A 197      15.880  37.410  43.320  1.00  0.00           H
ATOM   2899  CA  GLN A 197      17.170  37.670  41.600  1.00  0.00           C
ATOM   2900  HA  GLN A 197      17.160  38.590  41.030  1.00  0.00           H
ATOM   2901  CB  GLN A 197      18.310  37.890  42.570  1.00  0.00           C
ATOM   2902  HB1 GLN A 197      18.370  37.140  43.380  1.00  0.00           H
ATOM   2903  HB2 GLN A 197      18.050  38.840  43.080  1.00  0.00           H
ATOM   2904  CG  GLN A 197      19.660  38.150  41.900  1.00  0.00           C
ATOM   2905  HG1 GLN A 197      19.870  37.390  41.110  1.00  0.00           H
ATOM   2906  HG2 GLN A 197      20.420  38.210  42.700  1.00  0.00           H
ATOM   2907  CD  GLN A 197      19.650  39.430  40.990  1.00  0.00           C
ATOM   2908  OE1 GLN A 197      18.970  39.390  39.940  1.00  0.00           O
ATOM   2909  NE2 GLN A 197      20.270  40.520  41.440  1.00  0.00           N
ATOM   2910 1HE2 GLN A 197      20.220  41.390  40.950  1.00  0.00           H
ATOM   2911 2HE2 GLN A 197      20.870  40.450  42.240  1.00  0.00           H
ATOM   2912  C   GLN A 197      17.370  36.530  40.560  1.00  0.00           C
ATOM   2913  O   GLN A 197      17.160  35.340  40.850  1.00  0.00           O
ATOM   2914  N   LEU A 198      17.750  36.960  39.370  1.00  0.00           N
ATOM   2915  HN  LEU A 198      17.730  37.920  39.130  1.00  0.00           H
ATOM   2916  CA  LEU A 198      17.880  36.100  38.300  1.00  0.00           C
ATOM   2917  HA  LEU A 198      17.170  35.300  38.450  1.00  0.00           H
ATOM   2918  CB  LEU A 198      17.600  36.700  36.920  1.00  0.00           C
ATOM   2919  HB1 LEU A 198      17.630  36.040  36.030  1.00  0.00           H
ATOM   2920  HB2 LEU A 198      18.320  37.510  36.640  1.00  0.00           H
ATOM   2921  CG  LEU A 198      16.090  37.250  36.920  1.00  0.00           C
ATOM   2922  HG  LEU A 198      16.120  37.960  37.770  1.00  0.00           H
ATOM   2923  CD1 LEU A 198      15.880  38.220  35.780  1.00  0.00           C
ATOM   2924 1HD1 LEU A 198      14.790  38.380  35.660  1.00  0.00           H
ATOM   2925 2HD1 LEU A 198      16.250  37.800  34.820  1.00  0.00           H
ATOM   2926 3HD1 LEU A 198      16.420  39.170  36.020  1.00  0.00           H
ATOM   2927  CD2 LEU A 198      15.030  36.160  37.030  1.00  0.00           C
ATOM   2928 1HD2 LEU A 198      15.250  35.280  36.390  1.00  0.00           H
ATOM   2929 2HD2 LEU A 198      13.990  36.430  36.730  1.00  0.00           H
ATOM   2930 3HD2 LEU A 198      14.870  35.730  38.040  1.00  0.00           H
ATOM   2931  C   LEU A 198      19.290  35.430  38.330  1.00  0.00           C
ATOM   2932  O   LEU A 198      20.230  35.840  39.060  1.00  0.00           O
ATOM   2933  N   THR A 199      19.510  34.330  37.570  1.00  0.00           N
ATOM   2934  HN  THR A 199      18.820  33.840  37.040  1.00  0.00           H
ATOM   2935  CA  THR A 199      20.830  33.760  37.550  1.00  0.00           C
ATOM   2936  HA  THR A 199      21.140  33.780  38.590  1.00  0.00           H
ATOM   2937  CB  THR A 199      20.920  32.340  37.090  1.00  0.00           C
ATOM   2938  HB  THR A 199      21.880  31.920  37.460  1.00  0.00           H
ATOM   2939  OG1 THR A 199      20.780  32.110  35.710  1.00  0.00           O
ATOM   2940  HG1 THR A 199      19.890  31.730  35.710  1.00  0.00           H
ATOM   2941  CG2 THR A 199      19.960  31.430  37.840  1.00  0.00           C
ATOM   2942 1HG2 THR A 199      20.190  30.380  37.560  1.00  0.00           H
ATOM   2943 2HG2 THR A 199      18.890  31.530  37.550  1.00  0.00           H
ATOM   2944 3HG2 THR A 199      20.020  31.480  38.940  1.00  0.00           H
ATOM   2945  C   THR A 199      21.830  34.630  36.810  1.00  0.00           C
ATOM   2946  O   THR A 199      21.620  35.290  35.770  1.00  0.00           O
ATOM   2947  N   ASP A 200      23.040  34.580  37.340  1.00  0.00           N
ATOM   2948  HN  ASP A 200      23.080  34.080  38.210  1.00  0.00           H
ATOM   2949  CA  ASP A 200      24.170  35.240  36.770  1.00  0.00           C
ATOM   2950  HA  ASP A 200      23.770  36.130  36.300  1.00  0.00           H
ATOM   2951  CB  ASP A 200      25.040  35.670  37.950  1.00  0.00           C
ATOM   2952  HB1 ASP A 200      25.370  34.770  38.500  1.00  0.00           H
ATOM   2953  HB2 ASP A 200      24.370  36.360  38.500  1.00  0.00           H
ATOM   2954  CG  ASP A 200      26.220  36.490  37.470  1.00  0.00           C
ATOM   2955  OD1 ASP A 200      26.330  37.020  36.340  1.00  0.00           O
ATOM   2956  OD2 ASP A 200      27.050  36.630  38.370  1.00  0.00           O
ATOM   2957  C   ASP A 200      24.770  34.320  35.710  1.00  0.00           C
ATOM   2958  O   ASP A 200      24.570  33.110  35.830  1.00  0.00           O
ATOM   2959  N   LYS A 201      25.490  34.890  34.720  1.00  0.00           N
ATOM   2960  HN  LYS A 201      25.710  35.850  34.920  1.00  0.00           H
ATOM   2961  CA  LYS A 201      26.200  34.060  33.710  1.00  0.00           C
ATOM   2962  HA  LYS A 201      26.430  33.080  34.090  1.00  0.00           H
ATOM   2963  CB  LYS A 201      25.310  33.860  32.450  1.00  0.00           C
ATOM   2964  HB1 LYS A 201      25.910  33.510  31.580  1.00  0.00           H
ATOM   2965  HB2 LYS A 201      24.920  34.850  32.140  1.00  0.00           H
ATOM   2966  CG  LYS A 201      24.130  32.710  32.440  1.00  0.00           C
ATOM   2967  HG1 LYS A 201      24.210  31.930  33.240  1.00  0.00           H
ATOM   2968  HG2 LYS A 201      23.980  32.230  31.450  1.00  0.00           H
ATOM   2969  CD  LYS A 201      22.770  33.500  32.750  1.00  0.00           C
ATOM   2970  HD1 LYS A 201      22.830  34.470  32.220  1.00  0.00           H
ATOM   2971  HD2 LYS A 201      22.830  33.650  33.850  1.00  0.00           H
ATOM   2972  CE  LYS A 201      21.510  32.860  32.370  1.00  0.00           C
ATOM   2973  HE1 LYS A 201      21.510  32.610  31.290  1.00  0.00           H
ATOM   2974  HE2 LYS A 201      20.610  33.390  32.740  1.00  0.00           H
ATOM   2975  NZ  LYS A 201      21.460  31.560  33.140  1.00  0.00           N
ATOM   2976  HZ1 LYS A 201      20.560  31.070  33.000  1.00  0.00           H
ATOM   2977  HZ2 LYS A 201      21.520  31.720  34.170  1.00  0.00           H
ATOM   2978  HZ3 LYS A 201      22.280  30.970  32.910  1.00  0.00           H
ATOM   2979  C   LYS A 201      27.570  34.660  33.380  1.00  0.00           C
ATOM   2980  O   LYS A 201      27.860  35.850  33.450  1.00  0.00           O
ATOM   2981  N   TYR A 202      28.520  33.720  33.260  1.00  0.00           N
ATOM   2982  HN  TYR A 202      28.300  32.740  33.270  1.00  0.00           H
ATOM   2983  CA  TYR A 202      29.930  34.140  33.020  1.00  0.00           C
ATOM   2984  HA  TYR A 202      30.360  34.750  33.800  1.00  0.00           H
ATOM   2985  CB  TYR A 202      30.930  32.900  33.130  1.00  0.00           C
ATOM   2986  HB1 TYR A 202      31.960  33.090  32.770  1.00  0.00           H
ATOM   2987  HB2 TYR A 202      30.550  32.080  32.480  1.00  0.00           H
ATOM   2988  CG  TYR A 202      31.020  32.400  34.510  1.00  0.00           C
ATOM   2989  CD1 TYR A 202      31.890  32.960  35.440  1.00  0.00           C
ATOM   2990  HD1 TYR A 202      32.530  33.800  35.180  1.00  0.00           H
ATOM   2991  CE1 TYR A 202      31.880  32.500  36.770  1.00  0.00           C
ATOM   2992  HE1 TYR A 202      32.500  32.920  37.540  1.00  0.00           H
ATOM   2993  CZ  TYR A 202      30.900  31.530  37.120  1.00  0.00           C
ATOM   2994  OH  TYR A 202      31.060  31.020  38.480  1.00  0.00           O
ATOM   2995  HH  TYR A 202      31.610  31.640  38.970  1.00  0.00           H
ATOM   2996  CD2 TYR A 202      30.200  31.240  34.860  1.00  0.00           C
ATOM   2997  HD2 TYR A 202      29.690  30.750  34.040  1.00  0.00           H
ATOM   2998  CE2 TYR A 202      30.100  30.900  36.190  1.00  0.00           C
ATOM   2999  HE2 TYR A 202      29.480  30.040  36.430  1.00  0.00           H
ATOM   3000  C   TYR A 202      30.200  34.920  31.760  1.00  0.00           C
ATOM   3001  O   TYR A 202      29.840  34.370  30.680  1.00  0.00           O
ATOM   3002  N   CYS A 203      30.880  36.100  31.790  1.00  0.00           N
ATOM   3003  HN  CYS A 203      31.200  36.550  32.620  1.00  0.00           H
ATOM   3004  CA  CYS A 203      31.100  36.960  30.590  1.00  0.00           C
ATOM   3005  HA  CYS A 203      30.200  36.830  30.000  1.00  0.00           H
ATOM   3006  CB  CYS A 203      31.220  38.480  31.080  1.00  0.00           C
ATOM   3007  HB1 CYS A 203      31.400  39.150  30.210  1.00  0.00           H
ATOM   3008  HB2 CYS A 203      32.070  38.580  31.780  1.00  0.00           H
ATOM   3009  SG  CYS A 203      29.700  39.070  31.960  1.00  0.00           S
ATOM   3010  HG1 CYS A 203      28.890  38.920  30.930  1.00  0.00           H
ATOM   3011  C   CYS A 203      32.370  36.550  29.880  1.00  0.00           C
ATOM   3012  O   CYS A 203      33.450  36.940  30.300  1.00  0.00           O
ATOM   3013  N   SER A 204      32.130  35.690  28.840  1.00  0.00           N
ATOM   3014  HN  SER A 204      31.190  35.480  28.590  1.00  0.00           H
ATOM   3015  CA  SER A 204      33.150  35.110  28.070  1.00  0.00           C
ATOM   3016  HA  SER A 204      33.600  34.350  28.700  1.00  0.00           H
ATOM   3017  CB  SER A 204      32.570  34.200  26.960  1.00  0.00           C
ATOM   3018  HB1 SER A 204      31.780  33.530  27.360  1.00  0.00           H
ATOM   3019  HB2 SER A 204      33.380  33.600  26.500  1.00  0.00           H
ATOM   3020  OG  SER A 204      31.850  35.010  26.040  1.00  0.00           O
ATOM   3021  HG1 SER A 204      30.900  35.010  26.220  1.00  0.00           H
ATOM   3022  C   SER A 204      34.290  35.900  27.410  1.00  0.00           C
ATOM   3023  O   SER A 204      35.430  35.480  27.380  1.00  0.00           O
ATOM   3024  N   VAL A 205      33.910  37.100  26.900  1.00  0.00           N
ATOM   3025  HN  VAL A 205      32.920  37.190  26.860  1.00  0.00           H
ATOM   3026  CA  VAL A 205      34.820  38.140  26.380  1.00  0.00           C
ATOM   3027  HA  VAL A 205      35.450  37.770  25.590  1.00  0.00           H
ATOM   3028  CB  VAL A 205      34.010  39.330  25.730  1.00  0.00           C
ATOM   3029  HB  VAL A 205      33.460  39.880  26.530  1.00  0.00           H
ATOM   3030  CG1 VAL A 205      34.930  40.400  25.150  1.00  0.00           C
ATOM   3031 1HG1 VAL A 205      35.610  40.860  25.900  1.00  0.00           H
ATOM   3032 2HG1 VAL A 205      34.290  41.180  24.700  1.00  0.00           H
ATOM   3033 3HG1 VAL A 205      35.540  39.980  24.320  1.00  0.00           H
ATOM   3034  CG2 VAL A 205      32.870  38.830  24.780  1.00  0.00           C
ATOM   3035 1HG2 VAL A 205      32.240  39.730  24.630  1.00  0.00           H
ATOM   3036 2HG2 VAL A 205      32.270  37.980  25.180  1.00  0.00           H
ATOM   3037 3HG2 VAL A 205      33.200  38.530  23.760  1.00  0.00           H
ATOM   3038  C   VAL A 205      35.850  38.680  27.390  1.00  0.00           C
ATOM   3039  O   VAL A 205      37.000  38.910  27.060  1.00  0.00           O
ATOM   3040  N   ASN A 206      35.400  38.880  28.590  1.00  0.00           N
ATOM   3041  HN  ASN A 206      34.430  38.780  28.790  1.00  0.00           H
ATOM   3042  CA  ASN A 206      36.140  39.220  29.840  1.00  0.00           C
ATOM   3043  HA  ASN A 206      36.730  40.130  29.800  1.00  0.00           H
ATOM   3044  CB  ASN A 206      35.240  39.500  30.960  1.00  0.00           C
ATOM   3045  HB1 ASN A 206      35.850  39.710  31.860  1.00  0.00           H
ATOM   3046  HB2 ASN A 206      34.610  38.660  31.340  1.00  0.00           H
ATOM   3047  CG  ASN A 206      34.400  40.790  30.770  1.00  0.00           C
ATOM   3048  OD1 ASN A 206      34.450  41.450  29.690  1.00  0.00           O
ATOM   3049  ND2 ASN A 206      33.660  41.240  31.830  1.00  0.00           N
ATOM   3050 1HD2 ASN A 206      33.320  42.180  31.830  1.00  0.00           H
ATOM   3051 2HD2 ASN A 206      33.590  40.760  32.700  1.00  0.00           H
ATOM   3052  C   ASN A 206      37.160  38.090  30.290  1.00  0.00           C
ATOM   3053  O   ASN A 206      38.380  38.220  30.620  1.00  0.00           O
ATOM   3054  N   VAL A 207      36.670  36.830  30.350  1.00  0.00           N
ATOM   3055  HN  VAL A 207      35.700  36.730  30.110  1.00  0.00           H
ATOM   3056  CA  VAL A 207      37.540  35.670  30.390  1.00  0.00           C
ATOM   3057  HA  VAL A 207      38.180  35.850  31.240  1.00  0.00           H
ATOM   3058  CB  VAL A 207      36.760  34.460  30.600  1.00  0.00           C
ATOM   3059  HB  VAL A 207      36.160  34.090  29.740  1.00  0.00           H
ATOM   3060  CG1 VAL A 207      37.810  33.350  30.920  1.00  0.00           C
ATOM   3061 1HG1 VAL A 207      37.360  32.370  31.180  1.00  0.00           H
ATOM   3062 2HG1 VAL A 207      38.460  33.610  31.780  1.00  0.00           H
ATOM   3063 3HG1 VAL A 207      38.490  33.150  30.060  1.00  0.00           H
ATOM   3064  CG2 VAL A 207      35.780  34.500  31.770  1.00  0.00           C
ATOM   3065 1HG2 VAL A 207      35.510  33.440  31.960  1.00  0.00           H
ATOM   3066 2HG2 VAL A 207      34.830  35.050  31.590  1.00  0.00           H
ATOM   3067 3HG2 VAL A 207      36.130  34.920  32.740  1.00  0.00           H
ATOM   3068  C   VAL A 207      38.530  35.560  29.230  1.00  0.00           C
ATOM   3069  O   VAL A 207      39.720  35.390  29.470  1.00  0.00           O
ATOM   3070  N   VAL A 208      38.150  35.740  27.970  1.00  0.00           N
ATOM   3071  HN  VAL A 208      37.180  35.570  27.840  1.00  0.00           H
ATOM   3072  CA  VAL A 208      39.020  35.870  26.720  1.00  0.00           C
ATOM   3073  HA  VAL A 208      39.570  34.940  26.680  1.00  0.00           H
ATOM   3074  CB  VAL A 208      38.240  35.870  25.410  1.00  0.00           C
ATOM   3075  HB  VAL A 208      37.320  36.470  25.570  1.00  0.00           H
ATOM   3076  CG1 VAL A 208      38.970  36.580  24.310  1.00  0.00           C
ATOM   3077 1HG1 VAL A 208      38.540  36.460  23.290  1.00  0.00           H
ATOM   3078 2HG1 VAL A 208      40.050  36.320  24.270  1.00  0.00           H
ATOM   3079 3HG1 VAL A 208      39.070  37.660  24.510  1.00  0.00           H
ATOM   3080  CG2 VAL A 208      37.830  34.450  25.020  1.00  0.00           C
ATOM   3081 1HG2 VAL A 208      38.720  33.890  24.680  1.00  0.00           H
ATOM   3082 2HG2 VAL A 208      37.090  34.490  24.200  1.00  0.00           H
ATOM   3083 3HG2 VAL A 208      37.260  33.910  25.810  1.00  0.00           H
ATOM   3084  C   VAL A 208      40.040  36.930  26.870  1.00  0.00           C
ATOM   3085  O   VAL A 208      41.230  36.690  26.670  1.00  0.00           O
ATOM   3086  N   ALA A 209      39.690  38.150  27.170  1.00  0.00           N
ATOM   3087  HN  ALA A 209      38.770  38.530  27.140  1.00  0.00           H
ATOM   3088  CA  ALA A 209      40.730  39.200  27.470  1.00  0.00           C
ATOM   3089  HA  ALA A 209      41.300  39.320  26.560  1.00  0.00           H
ATOM   3090  CB  ALA A 209      39.980  40.380  27.970  1.00  0.00           C
ATOM   3091  HB1 ALA A 209      40.510  41.350  27.850  1.00  0.00           H
ATOM   3092  HB2 ALA A 209      39.520  40.260  28.970  1.00  0.00           H
ATOM   3093  HB3 ALA A 209      39.060  40.470  27.350  1.00  0.00           H
ATOM   3094  C   ALA A 209      41.680  38.880  28.570  1.00  0.00           C
ATOM   3095  O   ALA A 209      42.870  39.010  28.430  1.00  0.00           O
ATOM   3096  N   TRP A 210      41.190  38.330  29.710  1.00  0.00           N
ATOM   3097  HN  TRP A 210      40.210  38.390  29.870  1.00  0.00           H
ATOM   3098  CA  TRP A 210      42.000  37.910  30.830  1.00  0.00           C
ATOM   3099  HA  TRP A 210      42.630  38.760  31.050  1.00  0.00           H
ATOM   3100  CB  TRP A 210      41.110  37.720  32.130  1.00  0.00           C
ATOM   3101  HB1 TRP A 210      40.350  36.960  31.860  1.00  0.00           H
ATOM   3102  HB2 TRP A 210      40.620  38.720  32.210  1.00  0.00           H
ATOM   3103  CG  TRP A 210      41.940  37.210  33.300  1.00  0.00           C
ATOM   3104  CD1 TRP A 210      42.390  37.970  34.320  1.00  0.00           C
ATOM   3105  HD1 TRP A 210      42.320  39.050  34.360  1.00  0.00           H
ATOM   3106  NE1 TRP A 210      42.890  37.130  35.350  1.00  0.00           N
ATOM   3107  HE1 TRP A 210      43.250  37.390  36.220  1.00  0.00           H
ATOM   3108  CE2 TRP A 210      42.480  35.850  35.060  1.00  0.00           C
ATOM   3109  CD2 TRP A 210      41.910  35.850  33.790  1.00  0.00           C
ATOM   3110  CE3 TRP A 210      41.520  34.660  33.260  1.00  0.00           C
ATOM   3111  HE3 TRP A 210      41.180  34.440  32.250  1.00  0.00           H
ATOM   3112  CZ3 TRP A 210      41.600  33.470  34.080  1.00  0.00           C
ATOM   3113  HZ3 TRP A 210      41.140  32.620  33.600  1.00  0.00           H
ATOM   3114  CZ2 TRP A 210      42.670  34.730  35.850  1.00  0.00           C
ATOM   3115  HZ2 TRP A 210      43.190  34.710  36.800  1.00  0.00           H
ATOM   3116  CH2 TRP A 210      42.210  33.530  35.330  1.00  0.00           C
ATOM   3117  HH2 TRP A 210      42.270  32.670  35.980  1.00  0.00           H
ATOM   3118  C   TRP A 210      43.000  36.820  30.600  1.00  0.00           C
ATOM   3119  O   TRP A 210      44.130  36.890  31.090  1.00  0.00           O
ATOM   3120  N   LEU A 211      42.590  35.870  29.700  1.00  0.00           N
ATOM   3121  HN  LEU A 211      41.660  35.790  29.330  1.00  0.00           H
ATOM   3122  CA  LEU A 211      43.470  34.790  29.360  1.00  0.00           C
ATOM   3123  HA  LEU A 211      43.970  34.380  30.230  1.00  0.00           H
ATOM   3124  CB  LEU A 211      42.670  33.640  28.580  1.00  0.00           C
ATOM   3125  HB1 LEU A 211      43.440  32.960  28.150  1.00  0.00           H
ATOM   3126  HB2 LEU A 211      41.940  34.040  27.850  1.00  0.00           H
ATOM   3127  CG  LEU A 211      41.820  32.750  29.520  1.00  0.00           C
ATOM   3128  HG  LEU A 211      41.030  33.400  29.940  1.00  0.00           H
ATOM   3129  CD1 LEU A 211      41.100  31.760  28.590  1.00  0.00           C
ATOM   3130 1HD1 LEU A 211      40.610  30.960  29.170  1.00  0.00           H
ATOM   3131 2HD1 LEU A 211      41.800  31.200  27.930  1.00  0.00           H
ATOM   3132 3HD1 LEU A 211      40.470  32.390  27.930  1.00  0.00           H
ATOM   3133  CD2 LEU A 211      42.430  32.020  30.660  1.00  0.00           C
ATOM   3134 1HD2 LEU A 211      43.120  32.600  31.300  1.00  0.00           H
ATOM   3135 2HD2 LEU A 211      43.200  31.280  30.350  1.00  0.00           H
ATOM   3136 3HD2 LEU A 211      41.750  31.450  31.330  1.00  0.00           H
ATOM   3137  C   LEU A 211      44.640  35.290  28.440  1.00  0.00           C
ATOM   3138  O   LEU A 211      45.780  34.860  28.690  1.00  0.00           O
ATOM   3139  N   TYR A 212      44.430  36.220  27.520  1.00  0.00           N
ATOM   3140  HN  TYR A 212      43.570  36.680  27.350  1.00  0.00           H
ATOM   3141  CA  TYR A 212      45.590  36.950  26.860  1.00  0.00           C
ATOM   3142  HA  TYR A 212      46.190  36.150  26.440  1.00  0.00           H
ATOM   3143  CB  TYR A 212      45.170  37.910  25.700  1.00  0.00           C
ATOM   3144  HB1 TYR A 212      46.070  38.470  25.360  1.00  0.00           H
ATOM   3145  HB2 TYR A 212      44.420  38.680  26.010  1.00  0.00           H
ATOM   3146  CG  TYR A 212      44.640  37.160  24.520  1.00  0.00           C
ATOM   3147  CD1 TYR A 212      45.530  36.430  23.740  1.00  0.00           C
ATOM   3148  HD1 TYR A 212      46.590  36.510  23.950  1.00  0.00           H
ATOM   3149  CE1 TYR A 212      45.160  35.750  22.610  1.00  0.00           C
ATOM   3150  HE1 TYR A 212      45.820  35.100  22.060  1.00  0.00           H
ATOM   3151  CZ  TYR A 212      43.820  35.790  22.190  1.00  0.00           C
ATOM   3152  OH  TYR A 212      43.290  35.190  21.030  1.00  0.00           O
ATOM   3153  HH  TYR A 212      44.130  34.910  20.670  1.00  0.00           H
ATOM   3154  CD2 TYR A 212      43.270  37.200  24.100  1.00  0.00           C
ATOM   3155  HD2 TYR A 212      42.610  37.740  24.760  1.00  0.00           H
ATOM   3156  CE2 TYR A 212      42.870  36.560  22.870  1.00  0.00           C
ATOM   3157  HE2 TYR A 212      41.890  36.740  22.450  1.00  0.00           H
ATOM   3158  C   TYR A 212      46.550  37.700  27.790  1.00  0.00           C
ATOM   3159  O   TYR A 212      47.780  37.590  27.670  1.00  0.00           O
ATOM   3160  N   ALA A 213      46.010  38.400  28.810  1.00  0.00           N
ATOM   3161  HN  ALA A 213      45.030  38.450  28.980  1.00  0.00           H
ATOM   3162  CA  ALA A 213      46.790  39.110  29.720  1.00  0.00           C
ATOM   3163  HA  ALA A 213      47.400  39.870  29.250  1.00  0.00           H
ATOM   3164  CB  ALA A 213      45.930  39.720  30.810  1.00  0.00           C
ATOM   3165  HB1 ALA A 213      45.260  38.990  31.320  1.00  0.00           H
ATOM   3166  HB2 ALA A 213      45.420  40.660  30.510  1.00  0.00           H
ATOM   3167  HB3 ALA A 213      46.630  39.990  31.630  1.00  0.00           H
ATOM   3168  C   ALA A 213      47.770  38.170  30.380  1.00  0.00           C
ATOM   3169  O   ALA A 213      48.930  38.540  30.440  1.00  0.00           O
ATOM   3170  N   ALA A 214      47.360  36.970  30.850  1.00  0.00           N
ATOM   3171  HN  ALA A 214      46.400  36.710  30.940  1.00  0.00           H
ATOM   3172  CA  ALA A 214      48.210  36.010  31.550  1.00  0.00           C
ATOM   3173  HA  ALA A 214      48.610  36.460  32.450  1.00  0.00           H
ATOM   3174  CB  ALA A 214      47.270  34.910  31.990  1.00  0.00           C
ATOM   3175  HB1 ALA A 214      47.780  34.030  32.440  1.00  0.00           H
ATOM   3176  HB2 ALA A 214      46.680  34.460  31.170  1.00  0.00           H
ATOM   3177  HB3 ALA A 214      46.630  35.340  32.780  1.00  0.00           H
ATOM   3178  C   ALA A 214      49.290  35.440  30.710  1.00  0.00           C
ATOM   3179  O   ALA A 214      50.390  35.120  31.150  1.00  0.00           O
ATOM   3180  N   ILE A 215      49.090  35.160  29.460  1.00  0.00           N
ATOM   3181  HN  ILE A 215      48.180  35.390  29.120  1.00  0.00           H
ATOM   3182  CA  ILE A 215      49.940  34.650  28.380  1.00  0.00           C
ATOM   3183  HA  ILE A 215      50.480  33.800  28.770  1.00  0.00           H
ATOM   3184  CB  ILE A 215      49.220  34.360  27.100  1.00  0.00           C
ATOM   3185  HB  ILE A 215      48.580  35.250  26.870  1.00  0.00           H
ATOM   3186  CG2 ILE A 215      50.260  34.080  25.980  1.00  0.00           C
ATOM   3187 1HG2 ILE A 215      50.890  33.190  26.220  1.00  0.00           H
ATOM   3188 2HG2 ILE A 215      51.030  34.870  25.910  1.00  0.00           H
ATOM   3189 3HG2 ILE A 215      49.720  33.900  25.030  1.00  0.00           H
ATOM   3190  CG1 ILE A 215      48.200  33.230  27.270  1.00  0.00           C
ATOM   3191 1HG1 ILE A 215      47.690  33.290  28.250  1.00  0.00           H
ATOM   3192 2HG1 ILE A 215      48.760  32.270  27.250  1.00  0.00           H
ATOM   3193  CD  ILE A 215      47.140  33.260  26.210  1.00  0.00           C
ATOM   3194  HD1 ILE A 215      46.480  34.150  26.300  1.00  0.00           H
ATOM   3195  HD2 ILE A 215      46.540  32.330  26.280  1.00  0.00           H
ATOM   3196  HD3 ILE A 215      47.660  33.420  25.240  1.00  0.00           H
ATOM   3197  C   ILE A 215      51.100  35.660  28.140  1.00  0.00           C
ATOM   3198  O   ILE A 215      52.290  35.390  27.970  1.00  0.00           O
ATOM   3199  N   LEU A 216      50.770  36.960  28.140  1.00  0.00           N
ATOM   3200  HN  LEU A 216      49.850  37.320  28.240  1.00  0.00           H
ATOM   3201  CA  LEU A 216      51.780  37.980  28.000  1.00  0.00           C
ATOM   3202  HA  LEU A 216      52.550  37.700  27.300  1.00  0.00           H
ATOM   3203  CB  LEU A 216      51.110  39.340  27.600  1.00  0.00           C
ATOM   3204  HB1 LEU A 216      51.840  40.170  27.640  1.00  0.00           H
ATOM   3205  HB2 LEU A 216      50.360  39.530  28.390  1.00  0.00           H
ATOM   3206  CG  LEU A 216      50.400  39.450  26.210  1.00  0.00           C
ATOM   3207  HG  LEU A 216      49.760  38.550  26.090  1.00  0.00           H
ATOM   3208  CD1 LEU A 216      49.510  40.700  26.080  1.00  0.00           C
ATOM   3209 1HD1 LEU A 216      50.130  41.600  26.260  1.00  0.00           H
ATOM   3210 2HD1 LEU A 216      48.710  40.650  26.840  1.00  0.00           H
ATOM   3211 3HD1 LEU A 216      48.940  40.630  25.130  1.00  0.00           H
ATOM   3212  CD2 LEU A 216      51.460  39.480  25.140  1.00  0.00           C
ATOM   3213 1HD2 LEU A 216      51.080  39.770  24.140  1.00  0.00           H
ATOM   3214 2HD2 LEU A 216      51.730  38.430  24.880  1.00  0.00           H
ATOM   3215 3HD2 LEU A 216      52.340  40.100  25.400  1.00  0.00           H
ATOM   3216  C   LEU A 216      52.530  38.110  29.290  1.00  0.00           C
ATOM   3217  O   LEU A 216      53.710  38.520  29.250  1.00  0.00           O
ATOM   3218  N   ASN A 217      51.960  37.750  30.450  1.00  0.00           N
ATOM   3219  HN  ASN A 217      51.020  37.430  30.420  1.00  0.00           H
ATOM   3220  CA  ASN A 217      52.640  37.570  31.740  1.00  0.00           C
ATOM   3221  HA  ASN A 217      53.520  38.190  31.610  1.00  0.00           H
ATOM   3222  CB  ASN A 217      51.690  38.160  32.910  1.00  0.00           C
ATOM   3223  HB1 ASN A 217      51.000  37.340  33.200  1.00  0.00           H
ATOM   3224  HB2 ASN A 217      51.170  39.080  32.570  1.00  0.00           H
ATOM   3225  CG  ASN A 217      52.530  38.580  34.130  1.00  0.00           C
ATOM   3226  OD1 ASN A 217      53.700  38.360  34.080  1.00  0.00           O
ATOM   3227  ND2 ASN A 217      51.990  39.280  35.150  1.00  0.00           N
ATOM   3228 1HD2 ASN A 217      51.010  39.480  35.220  1.00  0.00           H
ATOM   3229 2HD2 ASN A 217      52.560  39.080  35.950  1.00  0.00           H
ATOM   3230  C   ASN A 217      53.130  36.090  32.020  1.00  0.00           C
ATOM   3231  O   ASN A 217      53.140  35.640  33.190  1.00  0.00           O
ATOM   3232  N   GLY A 218      53.630  35.290  31.080  1.00  0.00           N
ATOM   3233  HN  GLY A 218      53.720  35.450  30.110  1.00  0.00           H
ATOM   3234  CA  GLY A 218      54.330  34.030  31.420  1.00  0.00           C
ATOM   3235  HA1 GLY A 218      54.860  34.360  32.300  1.00  0.00           H
ATOM   3236  HA2 GLY A 218      54.940  33.770  30.560  1.00  0.00           H
ATOM   3237  C   GLY A 218      53.490  32.760  31.760  1.00  0.00           C
ATOM   3238  O   GLY A 218      54.030  31.730  32.110  1.00  0.00           O
ATOM   3239  N   CYS A 219      52.150  32.840  31.670  1.00  0.00           N
ATOM   3240  HN  CYS A 219      51.560  33.600  31.410  1.00  0.00           H
ATOM   3241  CA  CYS A 219      51.360  31.700  32.150  1.00  0.00           C
ATOM   3242  HA  CYS A 219      51.900  30.870  32.580  1.00  0.00           H
ATOM   3243  CB  CYS A 219      50.590  32.240  33.340  1.00  0.00           C
ATOM   3244  HB1 CYS A 219      49.970  33.150  33.200  1.00  0.00           H
ATOM   3245  HB2 CYS A 219      51.350  32.520  34.100  1.00  0.00           H
ATOM   3246  SG  CYS A 219      49.540  30.990  34.180  1.00  0.00           S
ATOM   3247  HG1 CYS A 219      50.350  30.670  35.180  1.00  0.00           H
ATOM   3248  C   CYS A 219      50.420  31.330  31.000  1.00  0.00           C
ATOM   3249  O   CYS A 219      49.420  31.930  30.670  1.00  0.00           O
ATOM   3250  N   ALA A 220      50.790  30.270  30.230  1.00  0.00           N
ATOM   3251  HN  ALA A 220      51.660  29.810  30.380  1.00  0.00           H
ATOM   3252  CA  ALA A 220      50.110  29.820  29.020  1.00  0.00           C
ATOM   3253  HA  ALA A 220      49.070  30.070  29.140  1.00  0.00           H
ATOM   3254  CB  ALA A 220      50.620  30.420  27.730  1.00  0.00           C
ATOM   3255  HB1 ALA A 220      50.010  30.190  26.830  1.00  0.00           H
ATOM   3256  HB2 ALA A 220      51.690  30.160  27.630  1.00  0.00           H
ATOM   3257  HB3 ALA A 220      50.520  31.510  27.920  1.00  0.00           H
ATOM   3258  C   ALA A 220      49.970  28.390  29.010  1.00  0.00           C
ATOM   3259  O   ALA A 220      49.820  27.770  27.960  1.00  0.00           O
ATOM   3260  N   TRP A 221      49.910  27.790  30.210  1.00  0.00           N
ATOM   3261  HN  TRP A 221      49.890  28.290  31.070  1.00  0.00           H
ATOM   3262  CA  TRP A 221      49.940  26.350  30.370  1.00  0.00           C
ATOM   3263  HA  TRP A 221      50.670  25.960  29.680  1.00  0.00           H
ATOM   3264  CB  TRP A 221      50.260  25.880  31.860  1.00  0.00           C
ATOM   3265  HB1 TRP A 221      51.280  26.280  32.040  1.00  0.00           H
ATOM   3266  HB2 TRP A 221      50.380  24.770  31.930  1.00  0.00           H
ATOM   3267  CG  TRP A 221      49.330  26.320  32.970  1.00  0.00           C
ATOM   3268  CD1 TRP A 221      49.500  27.520  33.590  1.00  0.00           C
ATOM   3269  HD1 TRP A 221      50.180  28.310  33.330  1.00  0.00           H
ATOM   3270  NE1 TRP A 221      48.430  27.660  34.440  1.00  0.00           N
ATOM   3271  HE1 TRP A 221      48.330  28.290  35.170  1.00  0.00           H
ATOM   3272  CE2 TRP A 221      47.490  26.650  34.360  1.00  0.00           C
ATOM   3273  CD2 TRP A 221      48.070  25.770  33.370  1.00  0.00           C
ATOM   3274  CE3 TRP A 221      47.220  24.730  32.950  1.00  0.00           C
ATOM   3275  HE3 TRP A 221      47.460  24.300  31.990  1.00  0.00           H
ATOM   3276  CZ3 TRP A 221      46.030  24.480  33.660  1.00  0.00           C
ATOM   3277  HZ3 TRP A 221      45.400  23.650  33.390  1.00  0.00           H
ATOM   3278  CZ2 TRP A 221      46.320  26.510  35.000  1.00  0.00           C
ATOM   3279  HZ2 TRP A 221      45.970  27.140  35.800  1.00  0.00           H
ATOM   3280  CH2 TRP A 221      45.590  25.350  34.680  1.00  0.00           C
ATOM   3281  HH2 TRP A 221      44.720  25.200  35.300  1.00  0.00           H
ATOM   3282  C   TRP A 221      48.630  25.640  29.990  1.00  0.00           C
ATOM   3283  O   TRP A 221      48.550  24.410  29.860  1.00  0.00           O
ATOM   3284  N   PHE A 222      47.590  26.420  29.770  1.00  0.00           N
ATOM   3285  HN  PHE A 222      47.800  27.370  30.020  1.00  0.00           H
ATOM   3286  CA  PHE A 222      46.300  26.100  29.220  1.00  0.00           C
ATOM   3287  HA  PHE A 222      46.060  25.070  29.450  1.00  0.00           H
ATOM   3288  CB  PHE A 222      45.270  27.120  29.900  1.00  0.00           C
ATOM   3289  HB1 PHE A 222      45.090  26.660  30.900  1.00  0.00           H
ATOM   3290  HB2 PHE A 222      44.280  27.120  29.400  1.00  0.00           H
ATOM   3291  CG  PHE A 222      45.710  28.550  30.040  1.00  0.00           C
ATOM   3292  CD1 PHE A 222      45.380  29.480  28.990  1.00  0.00           C
ATOM   3293  HD1 PHE A 222      44.730  29.120  28.200  1.00  0.00           H
ATOM   3294  CE1 PHE A 222      45.750  30.770  29.210  1.00  0.00           C
ATOM   3295  HE1 PHE A 222      45.440  31.610  28.590  1.00  0.00           H
ATOM   3296  CZ  PHE A 222      46.320  31.170  30.440  1.00  0.00           C
ATOM   3297  HZ  PHE A 222      46.550  32.220  30.540  1.00  0.00           H
ATOM   3298  CD2 PHE A 222      46.260  28.960  31.240  1.00  0.00           C
ATOM   3299  HD2 PHE A 222      46.540  28.210  31.960  1.00  0.00           H
ATOM   3300  CE2 PHE A 222      46.590  30.250  31.400  1.00  0.00           C
ATOM   3301  HE2 PHE A 222      47.030  30.740  32.250  1.00  0.00           H
ATOM   3302  C   PHE A 222      46.250  26.220  27.730  1.00  0.00           C
ATOM   3303  O   PHE A 222      45.490  25.450  27.180  1.00  0.00           O
ATOM   3304  N   VAL A 223      47.120  27.090  27.090  1.00  0.00           N
ATOM   3305  HN  VAL A 223      47.840  27.580  27.570  1.00  0.00           H
ATOM   3306  CA  VAL A 223      47.180  27.180  25.640  1.00  0.00           C
ATOM   3307  HA  VAL A 223      46.190  27.270  25.230  1.00  0.00           H
ATOM   3308  CB  VAL A 223      47.900  28.460  25.200  1.00  0.00           C
ATOM   3309  HB  VAL A 223      48.990  28.370  25.410  1.00  0.00           H
ATOM   3310  CG1 VAL A 223      47.660  28.640  23.660  1.00  0.00           C
ATOM   3311 1HG1 VAL A 223      48.130  27.830  23.070  1.00  0.00           H
ATOM   3312 2HG1 VAL A 223      48.090  29.630  23.390  1.00  0.00           H
ATOM   3313 3HG1 VAL A 223      46.580  28.640  23.430  1.00  0.00           H
ATOM   3314  CG2 VAL A 223      47.240  29.680  25.910  1.00  0.00           C
ATOM   3315 1HG2 VAL A 223      47.130  29.440  26.990  1.00  0.00           H
ATOM   3316 2HG2 VAL A 223      46.270  30.080  25.560  1.00  0.00           H
ATOM   3317 3HG2 VAL A 223      47.910  30.540  25.680  1.00  0.00           H
ATOM   3318  C   VAL A 223      47.840  25.970  24.990  1.00  0.00           C
ATOM   3319  O   VAL A 223      49.060  25.690  25.230  1.00  0.00           O
ATOM   3320  N   LYS A 224      47.060  25.300  24.120  1.00  0.00           N
ATOM   3321  HN  LYS A 224      46.090  25.490  23.970  1.00  0.00           H
ATOM   3322  CA  LYS A 224      47.550  24.070  23.490  1.00  0.00           C
ATOM   3323  HA  LYS A 224      48.630  24.070  23.500  1.00  0.00           H
ATOM   3324  CB  LYS A 224      46.850  22.770  24.060  1.00  0.00           C
ATOM   3325  HB1 LYS A 224      47.300  21.870  23.580  1.00  0.00           H
ATOM   3326  HB2 LYS A 224      45.770  22.770  23.810  1.00  0.00           H
ATOM   3327  CG  LYS A 224      46.750  22.520  25.650  1.00  0.00           C
ATOM   3328  HG1 LYS A 224      46.100  21.680  25.970  1.00  0.00           H
ATOM   3329  HG2 LYS A 224      46.090  23.360  25.960  1.00  0.00           H
ATOM   3330  CD  LYS A 224      48.160  22.370  26.240  1.00  0.00           C
ATOM   3331  HD1 LYS A 224      48.620  23.380  26.150  1.00  0.00           H
ATOM   3332  HD2 LYS A 224      48.720  21.500  25.840  1.00  0.00           H
ATOM   3333  CE  LYS A 224      48.130  22.230  27.740  1.00  0.00           C
ATOM   3334  HE1 LYS A 224      47.430  22.960  28.200  1.00  0.00           H
ATOM   3335  HE2 LYS A 224      49.090  22.250  28.300  1.00  0.00           H
ATOM   3336  NZ  LYS A 224      47.500  20.900  27.990  1.00  0.00           N
ATOM   3337  HZ1 LYS A 224      46.550  20.780  27.580  1.00  0.00           H
ATOM   3338  HZ2 LYS A 224      47.560  20.630  28.990  1.00  0.00           H
ATOM   3339  HZ3 LYS A 224      48.050  20.150  27.530  1.00  0.00           H
ATOM   3340  C   LYS A 224      47.170  24.310  22.070  1.00  0.00           C
ATOM   3341  O   LYS A 224      46.430  25.200  21.640  1.00  0.00           O
ATOM   3342  N   PRO A 225      47.730  23.620  21.090  1.00  0.00           N
ATOM   3343  CD  PRO A 225      48.870  22.720  21.260  1.00  0.00           C
ATOM   3344  HD1 PRO A 225      48.840  22.110  22.180  1.00  0.00           H
ATOM   3345  HD2 PRO A 225      49.800  23.330  21.290  1.00  0.00           H
ATOM   3346  CA  PRO A 225      47.320  23.540  19.700  1.00  0.00           C
ATOM   3347  HA  PRO A 225      47.240  24.540  19.280  1.00  0.00           H
ATOM   3348  CB  PRO A 225      48.420  22.860  18.930  1.00  0.00           C
ATOM   3349  HB1 PRO A 225      49.240  23.600  18.750  1.00  0.00           H
ATOM   3350  HB2 PRO A 225      48.140  22.300  18.010  1.00  0.00           H
ATOM   3351  CG  PRO A 225      48.960  21.830  20.000  1.00  0.00           C
ATOM   3352  HG1 PRO A 225      48.180  21.030  19.980  1.00  0.00           H
ATOM   3353  HG2 PRO A 225      49.970  21.420  19.810  1.00  0.00           H
ATOM   3354  C   PRO A 225      45.930  22.860  19.430  1.00  0.00           C
ATOM   3355  O   PRO A 225      45.790  22.110  18.510  1.00  0.00           O
ATOM   3356  N   ASN A 226      44.930  23.160  20.320  1.00  0.00           N
ATOM   3357  HN  ASN A 226      45.120  23.710  21.130  1.00  0.00           H
ATOM   3358  CA  ASN A 226      43.640  22.580  20.180  1.00  0.00           C
ATOM   3359  HA  ASN A 226      43.570  22.120  19.210  1.00  0.00           H
ATOM   3360  CB  ASN A 226      43.300  21.490  21.230  1.00  0.00           C
ATOM   3361  HB1 ASN A 226      42.270  21.140  21.000  1.00  0.00           H
ATOM   3362  HB2 ASN A 226      43.420  21.990  22.220  1.00  0.00           H
ATOM   3363  CG  ASN A 226      44.250  20.310  21.080  1.00  0.00           C
ATOM   3364  OD1 ASN A 226      45.180  20.290  21.850  1.00  0.00           O
ATOM   3365  ND2 ASN A 226      43.930  19.400  20.140  1.00  0.00           N
ATOM   3366 1HD2 ASN A 226      43.150  19.580  19.540  1.00  0.00           H
ATOM   3367 2HD2 ASN A 226      44.590  18.670  19.980  1.00  0.00           H
ATOM   3368  C   ASN A 226      42.780  23.840  20.360  1.00  0.00           C
ATOM   3369  O   ASN A 226      43.030  24.830  21.080  1.00  0.00           O
ATOM   3370  N   ARG A 227      41.560  23.860  19.670  1.00  0.00           N
ATOM   3371  HN  ARG A 227      41.100  23.130  19.180  1.00  0.00           H
ATOM   3372  CA  ARG A 227      40.820  25.140  19.610  1.00  0.00           C
ATOM   3373  HA  ARG A 227      40.860  25.700  20.530  1.00  0.00           H
ATOM   3374  CB  ARG A 227      41.410  25.880  18.360  1.00  0.00           C
ATOM   3375  HB1 ARG A 227      42.470  26.000  18.690  1.00  0.00           H
ATOM   3376  HB2 ARG A 227      40.990  26.910  18.270  1.00  0.00           H
ATOM   3377  CG  ARG A 227      41.210  25.270  16.970  1.00  0.00           C
ATOM   3378  HG1 ARG A 227      40.130  25.090  16.740  1.00  0.00           H
ATOM   3379  HG2 ARG A 227      41.700  24.280  17.000  1.00  0.00           H
ATOM   3380  CD  ARG A 227      41.910  26.030  15.760  1.00  0.00           C
ATOM   3381  HD1 ARG A 227      41.720  25.580  14.770  1.00  0.00           H
ATOM   3382  HD2 ARG A 227      43.000  26.070  16.000  1.00  0.00           H
ATOM   3383  NE  ARG A 227      41.120  27.350  15.670  1.00  0.00           N
ATOM   3384  HE  ARG A 227      40.120  27.340  15.670  1.00  0.00           H
ATOM   3385  CZ  ARG A 227      41.670  28.400  15.210  1.00  0.00           C
ATOM   3386  NH1 ARG A 227      43.010  28.550  15.170  1.00  0.00           N
ATOM   3387 1HH1 ARG A 227      43.580  27.870  15.640  1.00  0.00           H
ATOM   3388 2HH1 ARG A 227      43.310  29.210  14.480  1.00  0.00           H
ATOM   3389  NH2 ARG A 227      40.960  29.330  14.630  1.00  0.00           N
ATOM   3390 1HH2 ARG A 227      39.980  29.350  14.810  1.00  0.00           H
ATOM   3391 2HH2 ARG A 227      41.350  30.160  14.220  1.00  0.00           H
ATOM   3392  C   ARG A 227      39.270  24.810  19.320  1.00  0.00           C
ATOM   3393  O   ARG A 227      38.870  23.770  18.850  1.00  0.00           O
ATOM   3394  N   THR A 228      38.430  25.710  19.750  1.00  0.00           N
ATOM   3395  HN  THR A 228      38.730  26.540  20.220  1.00  0.00           H
ATOM   3396  CA  THR A 228      36.990  25.540  19.710  1.00  0.00           C
ATOM   3397  HA  THR A 228      36.810  24.580  19.240  1.00  0.00           H
ATOM   3398  CB  THR A 228      36.410  25.470  21.110  1.00  0.00           C
ATOM   3399  HB  THR A 228      36.650  26.400  21.670  1.00  0.00           H
ATOM   3400  OG1 THR A 228      37.020  24.400  21.840  1.00  0.00           O
ATOM   3401  HG1 THR A 228      36.440  24.270  22.600  1.00  0.00           H
ATOM   3402  CG2 THR A 228      34.930  25.130  21.160  1.00  0.00           C
ATOM   3403 1HG2 THR A 228      34.720  25.160  22.250  1.00  0.00           H
ATOM   3404 2HG2 THR A 228      34.570  24.190  20.680  1.00  0.00           H
ATOM   3405 3HG2 THR A 228      34.260  25.910  20.740  1.00  0.00           H
ATOM   3406  C   THR A 228      36.350  26.630  18.930  1.00  0.00           C
ATOM   3407  O   THR A 228      36.670  27.790  19.100  1.00  0.00           O
ATOM   3408  N   SER A 229      35.360  26.300  18.050  1.00  0.00           N
ATOM   3409  HN  SER A 229      34.910  25.410  18.010  1.00  0.00           H
ATOM   3410  CA  SER A 229      34.910  27.350  17.090  1.00  0.00           C
ATOM   3411  HA  SER A 229      35.790  27.910  16.810  1.00  0.00           H
ATOM   3412  CB  SER A 229      34.240  26.800  15.830  1.00  0.00           C
ATOM   3413  HB1 SER A 229      35.150  26.360  15.360  1.00  0.00           H
ATOM   3414  HB2 SER A 229      33.840  27.610  15.180  1.00  0.00           H
ATOM   3415  OG  SER A 229      33.330  25.670  16.080  1.00  0.00           O
ATOM   3416  HG1 SER A 229      33.850  24.990  16.520  1.00  0.00           H
ATOM   3417  C   SER A 229      33.910  28.350  17.750  1.00  0.00           C
ATOM   3418  O   SER A 229      33.240  27.980  18.660  1.00  0.00           O
ATOM   3419  N   VAL A 230      33.860  29.650  17.340  1.00  0.00           N
ATOM   3420  HN  VAL A 230      34.390  29.970  16.550  1.00  0.00           H
ATOM   3421  CA  VAL A 230      32.960  30.550  18.060  1.00  0.00           C
ATOM   3422  HA  VAL A 230      33.310  30.600  19.080  1.00  0.00           H
ATOM   3423  CB  VAL A 230      33.050  31.940  17.590  1.00  0.00           C
ATOM   3424  HB  VAL A 230      32.960  31.960  16.480  1.00  0.00           H
ATOM   3425  CG1 VAL A 230      31.980  32.900  18.170  1.00  0.00           C
ATOM   3426 1HG1 VAL A 230      31.900  32.610  19.230  1.00  0.00           H
ATOM   3427 2HG1 VAL A 230      31.000  32.810  17.650  1.00  0.00           H
ATOM   3428 3HG1 VAL A 230      32.320  33.950  18.060  1.00  0.00           H
ATOM   3429  CG2 VAL A 230      34.510  32.570  17.860  1.00  0.00           C
ATOM   3430 1HG2 VAL A 230      34.510  33.040  18.860  1.00  0.00           H
ATOM   3431 2HG2 VAL A 230      34.680  33.420  17.160  1.00  0.00           H
ATOM   3432 3HG2 VAL A 230      35.450  32.020  17.660  1.00  0.00           H
ATOM   3433  C   VAL A 230      31.520  30.140  18.180  1.00  0.00           C
ATOM   3434  O   VAL A 230      30.930  30.120  19.270  1.00  0.00           O
ATOM   3435  N   VAL A 231      30.980  29.510  17.090  1.00  0.00           N
ATOM   3436  HN  VAL A 231      31.580  29.290  16.320  1.00  0.00           H
ATOM   3437  CA  VAL A 231      29.660  28.920  17.070  1.00  0.00           C
ATOM   3438  HA  VAL A 231      28.990  29.690  17.430  1.00  0.00           H
ATOM   3439  CB  VAL A 231      29.210  28.710  15.690  1.00  0.00           C
ATOM   3440  HB  VAL A 231      29.500  29.610  15.120  1.00  0.00           H
ATOM   3441  CG1 VAL A 231      29.900  27.460  14.960  1.00  0.00           C
ATOM   3442 1HG1 VAL A 231      30.960  27.420  15.260  1.00  0.00           H
ATOM   3443 2HG1 VAL A 231      29.800  27.490  13.850  1.00  0.00           H
ATOM   3444 3HG1 VAL A 231      29.520  26.480  15.340  1.00  0.00           H
ATOM   3445  CG2 VAL A 231      27.680  28.570  15.560  1.00  0.00           C
ATOM   3446 1HG2 VAL A 231      27.060  29.470  15.740  1.00  0.00           H
ATOM   3447 2HG2 VAL A 231      27.310  27.800  16.270  1.00  0.00           H
ATOM   3448 3HG2 VAL A 231      27.440  28.320  14.510  1.00  0.00           H
ATOM   3449  C   VAL A 231      29.530  27.730  18.010  1.00  0.00           C
ATOM   3450  O   VAL A 231      28.460  27.490  18.630  1.00  0.00           O
ATOM   3451  N   SER A 232      30.550  26.850  18.110  1.00  0.00           N
ATOM   3452  HN  SER A 232      31.360  26.980  17.540  1.00  0.00           H
ATOM   3453  CA  SER A 232      30.450  25.580  18.800  1.00  0.00           C
ATOM   3454  HA  SER A 232      29.470  25.160  18.670  1.00  0.00           H
ATOM   3455  CB  SER A 232      31.550  24.480  18.510  1.00  0.00           C
ATOM   3456  HB1 SER A 232      31.300  23.650  19.210  1.00  0.00           H
ATOM   3457  HB2 SER A 232      32.580  24.880  18.590  1.00  0.00           H
ATOM   3458  OG  SER A 232      31.370  24.150  17.150  1.00  0.00           O
ATOM   3459  HG1 SER A 232      31.990  24.660  16.620  1.00  0.00           H
ATOM   3460  C   SER A 232      30.620  25.950  20.270  1.00  0.00           C
ATOM   3461  O   SER A 232      30.100  25.280  21.100  1.00  0.00           O
ATOM   3462  N   PHE A 233      31.350  26.980  20.530  1.00  0.00           N
ATOM   3463  HN  PHE A 233      31.910  27.360  19.790  1.00  0.00           H
ATOM   3464  CA  PHE A 233      31.460  27.580  21.880  1.00  0.00           C
ATOM   3465  HA  PHE A 233      31.760  26.800  22.560  1.00  0.00           H
ATOM   3466  CB  PHE A 233      32.650  28.680  21.900  1.00  0.00           C
ATOM   3467  HB1 PHE A 233      32.490  29.280  20.980  1.00  0.00           H
ATOM   3468  HB2 PHE A 233      33.620  28.180  21.680  1.00  0.00           H
ATOM   3469  CG  PHE A 233      32.570  29.450  23.240  1.00  0.00           C
ATOM   3470  CD1 PHE A 233      33.060  28.860  24.480  1.00  0.00           C
ATOM   3471  HD1 PHE A 233      33.460  27.860  24.420  1.00  0.00           H
ATOM   3472  CE1 PHE A 233      32.970  29.580  25.600  1.00  0.00           C
ATOM   3473  HE1 PHE A 233      33.310  29.070  26.490  1.00  0.00           H
ATOM   3474  CZ  PHE A 233      32.530  30.900  25.650  1.00  0.00           C
ATOM   3475  HZ  PHE A 233      32.660  31.440  26.580  1.00  0.00           H
ATOM   3476  CD2 PHE A 233      32.090  30.760  23.250  1.00  0.00           C
ATOM   3477  HD2 PHE A 233      31.840  31.210  22.300  1.00  0.00           H
ATOM   3478  CE2 PHE A 233      32.110  31.480  24.410  1.00  0.00           C
ATOM   3479  HE2 PHE A 233      31.740  32.490  24.400  1.00  0.00           H
ATOM   3480  C   PHE A 233      30.170  28.260  22.270  1.00  0.00           C
ATOM   3481  O   PHE A 233      29.780  28.050  23.440  1.00  0.00           O
ATOM   3482  N   ASN A 234      29.480  29.000  21.370  1.00  0.00           N
ATOM   3483  HN  ASN A 234      29.850  29.270  20.480  1.00  0.00           H
ATOM   3484  CA  ASN A 234      28.160  29.610  21.600  1.00  0.00           C
ATOM   3485  HA  ASN A 234      28.210  30.290  22.440  1.00  0.00           H
ATOM   3486  CB  ASN A 234      27.810  30.490  20.380  1.00  0.00           C
ATOM   3487  HB1 ASN A 234      26.760  30.820  20.540  1.00  0.00           H
ATOM   3488  HB2 ASN A 234      27.970  30.080  19.360  1.00  0.00           H
ATOM   3489  CG  ASN A 234      28.610  31.830  20.510  1.00  0.00           C
ATOM   3490  OD1 ASN A 234      29.370  32.080  21.410  1.00  0.00           O
ATOM   3491  ND2 ASN A 234      28.330  32.680  19.470  1.00  0.00           N
ATOM   3492 1HD2 ASN A 234      27.670  32.400  18.780  1.00  0.00           H
ATOM   3493 2HD2 ASN A 234      28.770  33.580  19.440  1.00  0.00           H
ATOM   3494  C   ASN A 234      27.050  28.600  21.950  1.00  0.00           C
ATOM   3495  O   ASN A 234      26.200  28.830  22.800  1.00  0.00           O
ATOM   3496  N   GLU A 235      27.200  27.370  21.370  1.00  0.00           N
ATOM   3497  HN  GLU A 235      27.850  27.390  20.600  1.00  0.00           H
ATOM   3498  CA  GLU A 235      26.420  26.200  21.740  1.00  0.00           C
ATOM   3499  HA  GLU A 235      25.370  26.380  21.570  1.00  0.00           H
ATOM   3500  CB  GLU A 235      26.890  25.030  20.770  1.00  0.00           C
ATOM   3501  HB1 GLU A 235      27.980  25.110  20.590  1.00  0.00           H
ATOM   3502  HB2 GLU A 235      26.410  25.380  19.820  1.00  0.00           H
ATOM   3503  CG  GLU A 235      26.550  23.590  21.110  1.00  0.00           C
ATOM   3504  HG1 GLU A 235      25.480  23.520  21.430  1.00  0.00           H
ATOM   3505  HG2 GLU A 235      27.300  23.340  21.880  1.00  0.00           H
ATOM   3506  CD  GLU A 235      26.780  22.560  20.030  1.00  0.00           C
ATOM   3507  OE1 GLU A 235      26.260  22.830  18.900  1.00  0.00           O
ATOM   3508  OE2 GLU A 235      27.480  21.590  20.280  1.00  0.00           O
ATOM   3509  C   GLU A 235      26.760  25.680  23.180  1.00  0.00           C
ATOM   3510  O   GLU A 235      25.930  25.320  23.980  1.00  0.00           O
ATOM   3511  N   TRP A 236      28.100  25.700  23.520  1.00  0.00           N
ATOM   3512  HN  TRP A 236      28.730  26.120  22.870  1.00  0.00           H
ATOM   3513  CA  TRP A 236      28.590  25.290  24.820  1.00  0.00           C
ATOM   3514  HA  TRP A 236      28.130  24.370  25.160  1.00  0.00           H
ATOM   3515  CB  TRP A 236      30.100  24.950  24.730  1.00  0.00           C
ATOM   3516  HB1 TRP A 236      30.680  25.780  24.280  1.00  0.00           H
ATOM   3517  HB2 TRP A 236      30.110  24.030  24.110  1.00  0.00           H
ATOM   3518  CG  TRP A 236      30.750  24.520  26.050  1.00  0.00           C
ATOM   3519  CD1 TRP A 236      30.960  23.230  26.450  1.00  0.00           C
ATOM   3520  HD1 TRP A 236      30.400  22.380  26.080  1.00  0.00           H
ATOM   3521  NE1 TRP A 236      31.650  23.230  27.660  1.00  0.00           N
ATOM   3522  HE1 TRP A 236      31.940  22.460  28.190  1.00  0.00           H
ATOM   3523  CE2 TRP A 236      31.850  24.500  28.100  1.00  0.00           C
ATOM   3524  CD2 TRP A 236      31.380  25.360  27.060  1.00  0.00           C
ATOM   3525  CE3 TRP A 236      31.360  26.690  27.250  1.00  0.00           C
ATOM   3526  HE3 TRP A 236      30.990  27.350  26.480  1.00  0.00           H
ATOM   3527  CZ3 TRP A 236      32.110  27.180  28.380  1.00  0.00           C
ATOM   3528  HZ3 TRP A 236      32.250  28.220  28.660  1.00  0.00           H
ATOM   3529  CZ2 TRP A 236      32.550  24.970  29.180  1.00  0.00           C
ATOM   3530  HZ2 TRP A 236      32.990  24.250  29.860  1.00  0.00           H
ATOM   3531  CH2 TRP A 236      32.690  26.330  29.340  1.00  0.00           C
ATOM   3532  HH2 TRP A 236      33.300  26.840  30.080  1.00  0.00           H
ATOM   3533  C   TRP A 236      28.330  26.290  26.000  1.00  0.00           C
ATOM   3534  O   TRP A 236      28.070  25.890  27.070  1.00  0.00           O
ATOM   3535  N   ALA A 237      28.290  27.620  25.580  1.00  0.00           N
ATOM   3536  HN  ALA A 237      28.690  27.840  24.700  1.00  0.00           H
ATOM   3537  CA  ALA A 237      28.120  28.690  26.440  1.00  0.00           C
ATOM   3538  HA  ALA A 237      28.960  28.620  27.120  1.00  0.00           H
ATOM   3539  CB  ALA A 237      28.460  29.940  25.700  1.00  0.00           C
ATOM   3540  HB1 ALA A 237      29.480  29.940  25.280  1.00  0.00           H
ATOM   3541  HB2 ALA A 237      28.470  30.820  26.380  1.00  0.00           H
ATOM   3542  HB3 ALA A 237      27.780  30.160  24.850  1.00  0.00           H
ATOM   3543  C   ALA A 237      26.880  28.730  27.240  1.00  0.00           C
ATOM   3544  O   ALA A 237      26.910  28.830  28.430  1.00  0.00           O
ATOM   3545  N   LEU A 238      25.760  28.590  26.550  1.00  0.00           N
ATOM   3546  HN  LEU A 238      25.830  28.470  25.560  1.00  0.00           H
ATOM   3547  CA  LEU A 238      24.480  28.610  27.310  1.00  0.00           C
ATOM   3548  HA  LEU A 238      24.510  29.440  28.000  1.00  0.00           H
ATOM   3549  CB  LEU A 238      23.310  28.660  26.280  1.00  0.00           C
ATOM   3550  HB1 LEU A 238      22.440  28.710  26.960  1.00  0.00           H
ATOM   3551  HB2 LEU A 238      23.300  27.700  25.710  1.00  0.00           H
ATOM   3552  CG  LEU A 238      23.260  29.760  25.230  1.00  0.00           C
ATOM   3553  HG  LEU A 238      24.080  29.650  24.480  1.00  0.00           H
ATOM   3554  CD1 LEU A 238      21.940  29.910  24.490  1.00  0.00           C
ATOM   3555 1HD1 LEU A 238      21.440  28.940  24.270  1.00  0.00           H
ATOM   3556 2HD1 LEU A 238      22.150  30.510  23.580  1.00  0.00           H
ATOM   3557 3HD1 LEU A 238      21.190  30.480  25.080  1.00  0.00           H
ATOM   3558  CD2 LEU A 238      23.460  31.110  25.890  1.00  0.00           C
ATOM   3559 1HD2 LEU A 238      22.650  31.330  26.620  1.00  0.00           H
ATOM   3560 2HD2 LEU A 238      23.350  32.000  25.230  1.00  0.00           H
ATOM   3561 3HD2 LEU A 238      24.410  31.230  26.460  1.00  0.00           H
ATOM   3562  C   LEU A 238      24.250  27.360  28.140  1.00  0.00           C
ATOM   3563  O   LEU A 238      23.640  27.450  29.220  1.00  0.00           O
ATOM   3564  N   ALA A 239      24.700  26.160  27.670  1.00  0.00           N
ATOM   3565  HN  ALA A 239      25.050  26.010  26.750  1.00  0.00           H
ATOM   3566  CA  ALA A 239      24.660  24.910  28.420  1.00  0.00           C
ATOM   3567  HA  ALA A 239      23.640  24.800  28.760  1.00  0.00           H
ATOM   3568  CB  ALA A 239      25.170  23.760  27.560  1.00  0.00           C
ATOM   3569  HB1 ALA A 239      25.470  22.880  28.180  1.00  0.00           H
ATOM   3570  HB2 ALA A 239      25.980  24.080  26.880  1.00  0.00           H
ATOM   3571  HB3 ALA A 239      24.310  23.440  26.930  1.00  0.00           H
ATOM   3572  C   ALA A 239      25.390  24.980  29.690  1.00  0.00           C
ATOM   3573  O   ALA A 239      24.900  24.590  30.770  1.00  0.00           O
ATOM   3574  N   ASN A 240      26.540  25.540  29.620  1.00  0.00           N
ATOM   3575  HN  ASN A 240      26.900  25.870  28.750  1.00  0.00           H
ATOM   3576  CA  ASN A 240      27.440  25.560  30.830  1.00  0.00           C
ATOM   3577  HA  ASN A 240      27.180  24.760  31.500  1.00  0.00           H
ATOM   3578  CB  ASN A 240      28.900  25.200  30.410  1.00  0.00           C
ATOM   3579  HB1 ASN A 240      29.540  25.320  31.310  1.00  0.00           H
ATOM   3580  HB2 ASN A 240      29.310  25.820  29.590  1.00  0.00           H
ATOM   3581  CG  ASN A 240      28.910  23.740  29.910  1.00  0.00           C
ATOM   3582  OD1 ASN A 240      29.050  22.770  30.670  1.00  0.00           O
ATOM   3583  ND2 ASN A 240      28.730  23.560  28.550  1.00  0.00           N
ATOM   3584 1HD2 ASN A 240      28.620  22.610  28.250  1.00  0.00           H
ATOM   3585 2HD2 ASN A 240      28.940  24.180  27.800  1.00  0.00           H
ATOM   3586  C   ASN A 240      27.410  26.850  31.610  1.00  0.00           C
ATOM   3587  O   ASN A 240      27.960  26.880  32.750  1.00  0.00           O
ATOM   3588  N   GLN A 241      26.690  27.900  31.170  1.00  0.00           N
ATOM   3589  HN  GLN A 241      26.390  27.790  30.230  1.00  0.00           H
ATOM   3590  CA  GLN A 241      26.370  29.170  31.860  1.00  0.00           C
ATOM   3591  HA  GLN A 241      25.410  29.470  31.460  1.00  0.00           H
ATOM   3592  CB  GLN A 241      26.150  29.140  33.360  1.00  0.00           C
ATOM   3593  HB1 GLN A 241      25.850  30.120  33.780  1.00  0.00           H
ATOM   3594  HB2 GLN A 241      27.170  28.840  33.680  1.00  0.00           H
ATOM   3595  CG  GLN A 241      25.100  28.110  33.850  1.00  0.00           C
ATOM   3596  HG1 GLN A 241      24.920  28.200  34.950  1.00  0.00           H
ATOM   3597  HG2 GLN A 241      25.610  27.140  33.680  1.00  0.00           H
ATOM   3598  CD  GLN A 241      23.680  28.230  33.190  1.00  0.00           C
ATOM   3599  OE1 GLN A 241      23.240  29.310  32.780  1.00  0.00           O
ATOM   3600  NE2 GLN A 241      22.920  27.140  33.160  1.00  0.00           N
ATOM   3601 1HE2 GLN A 241      21.990  27.150  32.790  1.00  0.00           H
ATOM   3602 2HE2 GLN A 241      23.250  26.280  33.530  1.00  0.00           H
ATOM   3603  C   GLN A 241      27.310  30.310  31.510  1.00  0.00           C
ATOM   3604  O   GLN A 241      27.600  31.150  32.380  1.00  0.00           O
ATOM   3605  N   PHE A 242      27.800  30.440  30.300  1.00  0.00           N
ATOM   3606  HN  PHE A 242      27.580  29.780  29.590  1.00  0.00           H
ATOM   3607  CA  PHE A 242      28.630  31.580  29.850  1.00  0.00           C
ATOM   3608  HA  PHE A 242      28.780  32.230  30.690  1.00  0.00           H
ATOM   3609  CB  PHE A 242      29.820  31.210  29.030  1.00  0.00           C
ATOM   3610  HB1 PHE A 242      30.150  32.110  28.470  1.00  0.00           H
ATOM   3611  HB2 PHE A 242      29.640  30.350  28.360  1.00  0.00           H
ATOM   3612  CG  PHE A 242      31.000  30.820  29.860  1.00  0.00           C
ATOM   3613  CD1 PHE A 242      30.840  29.620  30.520  1.00  0.00           C
ATOM   3614  HD1 PHE A 242      30.050  28.890  30.390  1.00  0.00           H
ATOM   3615  CE1 PHE A 242      31.840  29.220  31.370  1.00  0.00           C
ATOM   3616  HE1 PHE A 242      31.710  28.250  31.840  1.00  0.00           H
ATOM   3617  CZ  PHE A 242      33.110  29.880  31.490  1.00  0.00           C
ATOM   3618  HZ  PHE A 242      33.870  29.420  32.090  1.00  0.00           H
ATOM   3619  CD2 PHE A 242      32.170  31.540  29.970  1.00  0.00           C
ATOM   3620  HD2 PHE A 242      32.260  32.440  29.380  1.00  0.00           H
ATOM   3621  CE2 PHE A 242      33.280  31.100  30.780  1.00  0.00           C
ATOM   3622  HE2 PHE A 242      34.170  31.710  30.860  1.00  0.00           H
ATOM   3623  C   PHE A 242      27.630  32.470  28.940  1.00  0.00           C
ATOM   3624  O   PHE A 242      26.530  32.040  28.520  1.00  0.00           O
ATOM   3625  N   THR A 243      28.000  33.720  28.690  1.00  0.00           N
ATOM   3626  HN  THR A 243      28.810  34.110  29.120  1.00  0.00           H
ATOM   3627  CA  THR A 243      27.420  34.520  27.630  1.00  0.00           C
ATOM   3628  HA  THR A 243      26.350  34.420  27.730  1.00  0.00           H
ATOM   3629  CB  THR A 243      27.570  36.050  27.830  1.00  0.00           C
ATOM   3630  HB  THR A 243      26.900  36.460  27.040  1.00  0.00           H
ATOM   3631  OG1 THR A 243      29.020  36.330  27.690  1.00  0.00           O
ATOM   3632  HG1 THR A 243      29.220  37.110  27.180  1.00  0.00           H
ATOM   3633  CG2 THR A 243      27.160  36.210  29.260  1.00  0.00           C
ATOM   3634 1HG2 THR A 243      26.930  37.270  29.460  1.00  0.00           H
ATOM   3635 2HG2 THR A 243      27.960  35.920  29.960  1.00  0.00           H
ATOM   3636 3HG2 THR A 243      26.270  35.610  29.560  1.00  0.00           H
ATOM   3637  C   THR A 243      28.010  34.030  26.350  1.00  0.00           C
ATOM   3638  O   THR A 243      29.120  33.480  26.330  1.00  0.00           O
ATOM   3639  N   GLU A 244      27.360  34.240  25.170  1.00  0.00           N
ATOM   3640  HN  GLU A 244      26.430  34.590  25.130  1.00  0.00           H
ATOM   3641  CA  GLU A 244      27.990  33.970  23.920  1.00  0.00           C
ATOM   3642  HA  GLU A 244      28.420  32.990  24.060  1.00  0.00           H
ATOM   3643  CB  GLU A 244      26.940  33.970  22.800  1.00  0.00           C
ATOM   3644  HB1 GLU A 244      27.470  33.850  21.830  1.00  0.00           H
ATOM   3645  HB2 GLU A 244      26.270  34.860  22.780  1.00  0.00           H
ATOM   3646  CG  GLU A 244      26.020  32.730  22.940  1.00  0.00           C
ATOM   3647  HG1 GLU A 244      25.590  32.690  23.960  1.00  0.00           H
ATOM   3648  HG2 GLU A 244      26.630  31.800  22.830  1.00  0.00           H
ATOM   3649  CD  GLU A 244      24.820  32.810  21.980  1.00  0.00           C
ATOM   3650  OE1 GLU A 244      24.600  31.900  21.150  1.00  0.00           O
ATOM   3651  OE2 GLU A 244      24.030  33.800  21.980  1.00  0.00           O
ATOM   3652  C   GLU A 244      29.200  34.780  23.700  1.00  0.00           C
ATOM   3653  O   GLU A 244      29.280  35.880  24.230  1.00  0.00           O
ATOM   3654  N   PHE A 245      30.190  34.280  22.980  1.00  0.00           N
ATOM   3655  HN  PHE A 245      29.990  33.510  22.380  1.00  0.00           H
ATOM   3656  CA  PHE A 245      31.300  35.210  22.660  1.00  0.00           C
ATOM   3657  HA  PHE A 245      31.540  35.660  23.600  1.00  0.00           H
ATOM   3658  CB  PHE A 245      32.540  34.440  22.180  1.00  0.00           C
ATOM   3659  HB1 PHE A 245      32.360  33.890  21.240  1.00  0.00           H
ATOM   3660  HB2 PHE A 245      32.820  33.650  22.910  1.00  0.00           H
ATOM   3661  CG  PHE A 245      33.740  35.380  21.970  1.00  0.00           C
ATOM   3662  CD1 PHE A 245      34.390  35.910  23.100  1.00  0.00           C
ATOM   3663  HD1 PHE A 245      33.930  35.650  24.040  1.00  0.00           H
ATOM   3664  CE1 PHE A 245      35.500  36.820  22.920  1.00  0.00           C
ATOM   3665  HE1 PHE A 245      36.010  37.200  23.790  1.00  0.00           H
ATOM   3666  CZ  PHE A 245      35.950  37.060  21.630  1.00  0.00           C
ATOM   3667  HZ  PHE A 245      36.840  37.620  21.410  1.00  0.00           H
ATOM   3668  CD2 PHE A 245      34.280  35.610  20.670  1.00  0.00           C
ATOM   3669  HD2 PHE A 245      33.790  35.190  19.800  1.00  0.00           H
ATOM   3670  CE2 PHE A 245      35.360  36.470  20.510  1.00  0.00           C
ATOM   3671  HE2 PHE A 245      35.840  36.650  19.560  1.00  0.00           H
ATOM   3672  C   PHE A 245      30.890  36.220  21.520  1.00  0.00           C
ATOM   3673  O   PHE A 245      30.400  35.810  20.460  1.00  0.00           O
ATOM   3674  N   VAL A 246      31.110  37.530  21.800  1.00  0.00           N
ATOM   3675  HN  VAL A 246      31.780  37.720  22.520  1.00  0.00           H
ATOM   3676  CA  VAL A 246      30.720  38.670  21.040  1.00  0.00           C
ATOM   3677  HA  VAL A 246      30.200  38.380  20.140  1.00  0.00           H
ATOM   3678  CB  VAL A 246      29.950  39.690  21.900  1.00  0.00           C
ATOM   3679  HB  VAL A 246      30.480  39.940  22.850  1.00  0.00           H
ATOM   3680  CG1 VAL A 246      29.570  40.870  20.940  1.00  0.00           C
ATOM   3681 1HG1 VAL A 246      28.940  40.510  20.100  1.00  0.00           H
ATOM   3682 2HG1 VAL A 246      30.420  41.470  20.540  1.00  0.00           H
ATOM   3683 3HG1 VAL A 246      28.900  41.520  21.540  1.00  0.00           H
ATOM   3684  CG2 VAL A 246      28.580  39.310  22.410  1.00  0.00           C
ATOM   3685 1HG2 VAL A 246      27.900  39.270  21.540  1.00  0.00           H
ATOM   3686 2HG2 VAL A 246      28.240  40.080  23.140  1.00  0.00           H
ATOM   3687 3HG2 VAL A 246      28.560  38.280  22.830  1.00  0.00           H
ATOM   3688  C   VAL A 246      31.960  39.270  20.530  1.00  0.00           C
ATOM   3689  O   VAL A 246      32.850  39.540  21.350  1.00  0.00           O
ATOM   3690  N   GLY A 247      32.080  39.640  19.250  1.00  0.00           N
ATOM   3691  HN  GLY A 247      31.330  39.570  18.600  1.00  0.00           H
ATOM   3692  CA  GLY A 247      33.260  40.300  18.690  1.00  0.00           C
ATOM   3693  HA1 GLY A 247      33.260  39.990  17.650  1.00  0.00           H
ATOM   3694  HA2 GLY A 247      34.210  40.210  19.190  1.00  0.00           H
ATOM   3695  C   GLY A 247      33.030  41.820  18.500  1.00  0.00           C
ATOM   3696  O   GLY A 247      32.960  42.270  17.350  1.00  0.00           O
ATOM   3697  N   THR A 248      32.830  42.580  19.540  1.00  0.00           N
ATOM   3698  HN  THR A 248      32.750  42.140  20.430  1.00  0.00           H
ATOM   3699  CA  THR A 248      32.600  44.010  19.430  1.00  0.00           C
ATOM   3700  HA  THR A 248      32.310  44.310  18.440  1.00  0.00           H
ATOM   3701  CB  THR A 248      31.480  44.600  20.310  1.00  0.00           C
ATOM   3702  HB  THR A 248      31.580  45.690  20.470  1.00  0.00           H
ATOM   3703  OG1 THR A 248      31.440  43.960  21.610  1.00  0.00           O
ATOM   3704  HG1 THR A 248      30.570  44.060  22.000  1.00  0.00           H
ATOM   3705  CG2 THR A 248      30.100  44.320  19.570  1.00  0.00           C
ATOM   3706 1HG2 THR A 248      29.320  44.660  20.290  1.00  0.00           H
ATOM   3707 2HG2 THR A 248      29.970  43.250  19.330  1.00  0.00           H
ATOM   3708 3HG2 THR A 248      30.040  44.920  18.630  1.00  0.00           H
ATOM   3709  C   THR A 248      33.850  44.790  19.640  1.00  0.00           C
ATOM   3710  O   THR A 248      33.920  45.950  19.190  1.00  0.00           O
ATOM   3711  N   GLN A 249      34.850  44.150  20.290  1.00  0.00           N
ATOM   3712  HN  GLN A 249      34.740  43.250  20.700  1.00  0.00           H
ATOM   3713  CA  GLN A 249      36.150  44.750  20.520  1.00  0.00           C
ATOM   3714  HA  GLN A 249      36.050  45.790  20.250  1.00  0.00           H
ATOM   3715  CB  GLN A 249      36.470  44.780  22.080  1.00  0.00           C
ATOM   3716  HB1 GLN A 249      37.550  44.940  22.290  1.00  0.00           H
ATOM   3717  HB2 GLN A 249      36.260  43.780  22.520  1.00  0.00           H
ATOM   3718  CG  GLN A 249      35.600  45.880  22.830  1.00  0.00           C
ATOM   3719  HG1 GLN A 249      36.020  45.660  23.830  1.00  0.00           H
ATOM   3720  HG2 GLN A 249      34.540  45.580  22.660  1.00  0.00           H
ATOM   3721  CD  GLN A 249      35.880  47.280  22.380  1.00  0.00           C
ATOM   3722  OE1 GLN A 249      36.990  47.740  22.250  1.00  0.00           O
ATOM   3723  NE2 GLN A 249      34.800  47.990  22.090  1.00  0.00           N
ATOM   3724 1HE2 GLN A 249      34.890  48.970  21.910  1.00  0.00           H
ATOM   3725 2HE2 GLN A 249      33.860  47.640  22.090  1.00  0.00           H
ATOM   3726  C   GLN A 249      37.320  44.190  19.800  1.00  0.00           C
ATOM   3727  O   GLN A 249      37.540  42.950  19.740  1.00  0.00           O
ATOM   3728  N   SER A 250      38.070  45.150  19.220  1.00  0.00           N
ATOM   3729  HN  SER A 250      37.940  46.140  19.340  1.00  0.00           H
ATOM   3730  CA  SER A 250      39.090  44.720  18.270  1.00  0.00           C
ATOM   3731  HA  SER A 250      38.590  44.280  17.410  1.00  0.00           H
ATOM   3732  CB  SER A 250      39.710  45.910  17.500  1.00  0.00           C
ATOM   3733  HB1 SER A 250      38.870  46.230  16.850  1.00  0.00           H
ATOM   3734  HB2 SER A 250      40.590  45.680  16.860  1.00  0.00           H
ATOM   3735  OG  SER A 250      40.050  46.970  18.360  1.00  0.00           O
ATOM   3736  HG1 SER A 250      40.980  47.190  18.220  1.00  0.00           H
ATOM   3737  C   SER A 250      40.290  43.850  18.690  1.00  0.00           C
ATOM   3738  O   SER A 250      41.150  44.260  19.480  1.00  0.00           O
ATOM   3739  N   VAL A 251      40.440  42.670  18.090  1.00  0.00           N
ATOM   3740  HN  VAL A 251      39.720  42.430  17.450  1.00  0.00           H
ATOM   3741  CA  VAL A 251      41.510  41.700  18.370  1.00  0.00           C
ATOM   3742  HA  VAL A 251      42.450  42.180  18.590  1.00  0.00           H
ATOM   3743  CB  VAL A 251      41.080  40.550  19.390  1.00  0.00           C
ATOM   3744  HB  VAL A 251      40.280  39.880  19.000  1.00  0.00           H
ATOM   3745  CG1 VAL A 251      42.250  39.640  19.630  1.00  0.00           C
ATOM   3746 1HG1 VAL A 251      42.060  39.020  20.530  1.00  0.00           H
ATOM   3747 2HG1 VAL A 251      43.170  40.240  19.830  1.00  0.00           H
ATOM   3748 3HG1 VAL A 251      42.410  38.990  18.740  1.00  0.00           H
ATOM   3749  CG2 VAL A 251      40.780  41.200  20.710  1.00  0.00           C
ATOM   3750 1HG2 VAL A 251      41.580  41.800  21.190  1.00  0.00           H
ATOM   3751 2HG2 VAL A 251      40.700  40.450  21.530  1.00  0.00           H
ATOM   3752 3HG2 VAL A 251      39.880  41.840  20.770  1.00  0.00           H
ATOM   3753  C   VAL A 251      41.670  41.100  17.000  1.00  0.00           C
ATOM   3754  O   VAL A 251      40.990  40.190  16.560  1.00  0.00           O
ATOM   3755  N   ASP A 252      42.500  41.680  16.160  1.00  0.00           N
ATOM   3756  HN  ASP A 252      42.400  41.390  15.210  1.00  0.00           H
ATOM   3757  CA  ASP A 252      43.610  42.700  16.290  1.00  0.00           C
ATOM   3758  HA  ASP A 252      44.330  42.530  15.500  1.00  0.00           H
ATOM   3759  CB  ASP A 252      43.110  44.150  16.250  1.00  0.00           C
ATOM   3760  HB1 ASP A 252      42.710  44.480  17.230  1.00  0.00           H
ATOM   3761  HB2 ASP A 252      42.240  44.190  15.560  1.00  0.00           H
ATOM   3762  CG  ASP A 252      43.940  45.150  15.480  1.00  0.00           C
ATOM   3763  OD1 ASP A 252      45.060  44.880  15.050  1.00  0.00           O
ATOM   3764  OD2 ASP A 252      43.510  46.330  15.450  1.00  0.00           O
ATOM   3765  C   ASP A 252      44.500  42.380  17.450  1.00  0.00           C
ATOM   3766  O   ASP A 252      44.560  41.180  17.850  1.00  0.00           O
ATOM   3767  N   MET A 253      45.220  43.430  17.900  1.00  0.00           N
ATOM   3768  HN  MET A 253      45.120  44.240  17.340  1.00  0.00           H
ATOM   3769  CA  MET A 253      46.380  43.360  18.800  1.00  0.00           C
ATOM   3770  HA  MET A 253      47.220  43.480  18.130  1.00  0.00           H
ATOM   3771  CB  MET A 253      46.500  44.760  19.560  1.00  0.00           C
ATOM   3772  HB1 MET A 253      45.600  44.880  20.200  1.00  0.00           H
ATOM   3773  HB2 MET A 253      46.400  45.580  18.810  1.00  0.00           H
ATOM   3774  CG  MET A 253      47.760  44.930  20.550  1.00  0.00           C
ATOM   3775  HG1 MET A 253      48.600  44.550  19.940  1.00  0.00           H
ATOM   3776  HG2 MET A 253      47.690  44.240  21.410  1.00  0.00           H
ATOM   3777  SD  MET A 253      48.060  46.670  21.100  1.00  0.00           S
ATOM   3778  CE  MET A 253      49.310  46.450  22.430  1.00  0.00           C
ATOM   3779  HE1 MET A 253      48.740  46.500  23.390  1.00  0.00           H
ATOM   3780  HE2 MET A 253      50.070  47.240  22.290  1.00  0.00           H
ATOM   3781  HE3 MET A 253      49.730  45.420  22.370  1.00  0.00           H
ATOM   3782  C   MET A 253      46.650  42.110  19.710  1.00  0.00           C
ATOM   3783  O   MET A 253      47.720  41.460  19.530  1.00  0.00           O
ATOM   3784  N   LEU A 254      45.730  41.750  20.670  1.00  0.00           N
ATOM   3785  HN  LEU A 254      44.870  42.230  20.810  1.00  0.00           H
ATOM   3786  CA  LEU A 254      46.060  40.780  21.690  1.00  0.00           C
ATOM   3787  HA  LEU A 254      47.010  41.060  22.100  1.00  0.00           H
ATOM   3788  CB  LEU A 254      45.050  40.590  22.860  1.00  0.00           C
ATOM   3789  HB1 LEU A 254      45.320  39.740  23.530  1.00  0.00           H
ATOM   3790  HB2 LEU A 254      44.080  40.390  22.370  1.00  0.00           H
ATOM   3791  CG  LEU A 254      44.930  41.740  23.850  1.00  0.00           C
ATOM   3792  HG  LEU A 254      44.940  42.720  23.330  1.00  0.00           H
ATOM   3793  CD1 LEU A 254      43.610  41.650  24.620  1.00  0.00           C
ATOM   3794 1HD1 LEU A 254      43.600  40.840  25.380  1.00  0.00           H
ATOM   3795 2HD1 LEU A 254      42.870  41.310  23.860  1.00  0.00           H
ATOM   3796 3HD1 LEU A 254      43.300  42.610  25.090  1.00  0.00           H
ATOM   3797  CD2 LEU A 254      46.120  41.860  24.820  1.00  0.00           C
ATOM   3798 1HD2 LEU A 254      46.010  41.150  25.670  1.00  0.00           H
ATOM   3799 2HD2 LEU A 254      46.060  42.820  25.380  1.00  0.00           H
ATOM   3800 3HD2 LEU A 254      47.080  41.860  24.280  1.00  0.00           H
ATOM   3801  C   LEU A 254      46.330  39.350  21.230  1.00  0.00           C
ATOM   3802  O   LEU A 254      47.350  38.820  21.580  1.00  0.00           O
ATOM   3803  N   ALA A 255      45.480  38.810  20.290  1.00  0.00           N
ATOM   3804  HN  ALA A 255      44.690  39.360  20.040  1.00  0.00           H
ATOM   3805  CA  ALA A 255      45.730  37.610  19.490  1.00  0.00           C
ATOM   3806  HA  ALA A 255      45.790  36.780  20.180  1.00  0.00           H
ATOM   3807  CB  ALA A 255      44.540  37.310  18.570  1.00  0.00           C
ATOM   3808  HB1 ALA A 255      44.780  36.310  18.150  1.00  0.00           H
ATOM   3809  HB2 ALA A 255      44.420  38.040  17.740  1.00  0.00           H
ATOM   3810  HB3 ALA A 255      43.520  37.270  19.000  1.00  0.00           H
ATOM   3811  C   ALA A 255      47.060  37.570  18.740  1.00  0.00           C
ATOM   3812  O   ALA A 255      47.830  36.640  18.770  1.00  0.00           O
ATOM   3813  N   VAL A 256      47.290  38.700  18.040  1.00  0.00           N
ATOM   3814  HN  VAL A 256      46.600  39.420  17.990  1.00  0.00           H
ATOM   3815  CA  VAL A 256      48.420  38.870  17.150  1.00  0.00           C
ATOM   3816  HA  VAL A 256      48.510  37.940  16.590  1.00  0.00           H
ATOM   3817  CB  VAL A 256      48.370  40.030  16.190  1.00  0.00           C
ATOM   3818  HB  VAL A 256      48.310  40.960  16.800  1.00  0.00           H
ATOM   3819  CG1 VAL A 256      49.510  40.050  15.190  1.00  0.00           C
ATOM   3820 1HG1 VAL A 256      49.400  40.960  14.550  1.00  0.00           H
ATOM   3821 2HG1 VAL A 256      49.540  39.120  14.570  1.00  0.00           H
ATOM   3822 3HG1 VAL A 256      50.530  40.130  15.620  1.00  0.00           H
ATOM   3823  CG2 VAL A 256      47.020  40.060  15.370  1.00  0.00           C
ATOM   3824 1HG2 VAL A 256      46.950  40.940  14.690  1.00  0.00           H
ATOM   3825 2HG2 VAL A 256      46.090  39.950  15.980  1.00  0.00           H
ATOM   3826 3HG2 VAL A 256      47.070  39.100  14.820  1.00  0.00           H
ATOM   3827  C   VAL A 256      49.750  38.970  17.910  1.00  0.00           C
ATOM   3828  O   VAL A 256      50.790  38.420  17.500  1.00  0.00           O
ATOM   3829  N   LYS A 257      49.780  39.680  19.060  1.00  0.00           N
ATOM   3830  HN  LYS A 257      48.900  40.040  19.370  1.00  0.00           H
ATOM   3831  CA  LYS A 257      50.980  39.870  19.870  1.00  0.00           C
ATOM   3832  HA  LYS A 257      51.800  40.050  19.200  1.00  0.00           H
ATOM   3833  CB  LYS A 257      50.820  41.120  20.870  1.00  0.00           C
ATOM   3834  HB1 LYS A 257      51.770  41.100  21.460  1.00  0.00           H
ATOM   3835  HB2 LYS A 257      49.950  40.920  21.530  1.00  0.00           H
ATOM   3836  CG  LYS A 257      50.760  42.530  20.270  1.00  0.00           C
ATOM   3837  HG1 LYS A 257      50.440  43.260  21.040  1.00  0.00           H
ATOM   3838  HG2 LYS A 257      49.930  42.500  19.530  1.00  0.00           H
ATOM   3839  CD  LYS A 257      52.070  43.080  19.670  1.00  0.00           C
ATOM   3840  HD1 LYS A 257      52.200  42.450  18.760  1.00  0.00           H
ATOM   3841  HD2 LYS A 257      52.920  42.970  20.370  1.00  0.00           H
ATOM   3842  CE  LYS A 257      51.850  44.530  19.120  1.00  0.00           C
ATOM   3843  HE1 LYS A 257      51.920  45.260  19.960  1.00  0.00           H
ATOM   3844  HE2 LYS A 257      50.880  44.590  18.600  1.00  0.00           H
ATOM   3845  NZ  LYS A 257      52.900  44.960  18.230  1.00  0.00           N
ATOM   3846  HZ1 LYS A 257      52.710  45.940  17.920  1.00  0.00           H
ATOM   3847  HZ2 LYS A 257      52.900  44.350  17.380  1.00  0.00           H
ATOM   3848  HZ3 LYS A 257      53.750  44.870  18.820  1.00  0.00           H
ATOM   3849  C   LYS A 257      51.360  38.640  20.660  1.00  0.00           C
ATOM   3850  O   LYS A 257      52.490  38.390  20.880  1.00  0.00           O
ATOM   3851  N   THR A 258      50.400  37.890  21.180  1.00  0.00           N
ATOM   3852  HN  THR A 258      49.450  38.200  21.200  1.00  0.00           H
ATOM   3853  CA  THR A 258      50.500  36.560  21.680  1.00  0.00           C
ATOM   3854  HA  THR A 258      51.390  36.600  22.290  1.00  0.00           H
ATOM   3855  CB  THR A 258      49.350  36.010  22.580  1.00  0.00           C
ATOM   3856  HB  THR A 258      49.600  34.950  22.810  1.00  0.00           H
ATOM   3857  OG1 THR A 258      48.110  36.260  21.990  1.00  0.00           O
ATOM   3858  HG1 THR A 258      47.910  37.190  22.160  1.00  0.00           H
ATOM   3859  CG2 THR A 258      49.430  36.620  23.950  1.00  0.00           C
ATOM   3860 1HG2 THR A 258      50.420  36.460  24.430  1.00  0.00           H
ATOM   3861 2HG2 THR A 258      48.630  36.170  24.570  1.00  0.00           H
ATOM   3862 3HG2 THR A 258      49.240  37.710  23.950  1.00  0.00           H
ATOM   3863  C   THR A 258      50.910  35.540  20.640  1.00  0.00           C
ATOM   3864  O   THR A 258      51.800  34.760  20.900  1.00  0.00           O
ATOM   3865  N   GLY A 259      50.260  35.520  19.520  1.00  0.00           N
ATOM   3866  HN  GLY A 259      49.520  36.190  19.430  1.00  0.00           H
ATOM   3867  CA  GLY A 259      50.340  34.570  18.360  1.00  0.00           C
ATOM   3868  HA1 GLY A 259      51.300  34.090  18.250  1.00  0.00           H
ATOM   3869  HA2 GLY A 259      49.990  35.060  17.470  1.00  0.00           H
ATOM   3870  C   GLY A 259      49.360  33.370  18.560  1.00  0.00           C
ATOM   3871  O   GLY A 259      49.540  32.230  18.040  1.00  0.00           O
ATOM   3872  N   VAL A 260      48.350  33.620  19.320  1.00  0.00           N
ATOM   3873  HN  VAL A 260      48.260  34.580  19.600  1.00  0.00           H
ATOM   3874  CA  VAL A 260      47.320  32.680  19.800  1.00  0.00           C
ATOM   3875  HA  VAL A 260      47.450  31.690  19.390  1.00  0.00           H
ATOM   3876  CB  VAL A 260      47.470  32.320  21.290  1.00  0.00           C
ATOM   3877  HB  VAL A 260      47.460  33.230  21.910  1.00  0.00           H
ATOM   3878  CG1 VAL A 260      46.330  31.390  21.690  1.00  0.00           C
ATOM   3879 1HG1 VAL A 260      46.430  30.470  21.080  1.00  0.00           H
ATOM   3880 2HG1 VAL A 260      45.330  31.840  21.560  1.00  0.00           H
ATOM   3881 3HG1 VAL A 260      46.460  30.960  22.710  1.00  0.00           H
ATOM   3882  CG2 VAL A 260      48.900  31.740  21.570  1.00  0.00           C
ATOM   3883 1HG2 VAL A 260      49.620  32.530  21.270  1.00  0.00           H
ATOM   3884 2HG2 VAL A 260      48.980  30.820  20.950  1.00  0.00           H
ATOM   3885 3HG2 VAL A 260      49.080  31.610  22.660  1.00  0.00           H
ATOM   3886  C   VAL A 260      45.950  33.050  19.320  1.00  0.00           C
ATOM   3887  O   VAL A 260      45.520  34.160  19.400  1.00  0.00           O
ATOM   3888  N   ALA A 261      45.190  32.080  18.760  1.00  0.00           N
ATOM   3889  HN  ALA A 261      45.430  31.110  18.750  1.00  0.00           H
ATOM   3890  CA  ALA A 261      43.860  32.230  18.330  1.00  0.00           C
ATOM   3891  HA  ALA A 261      43.750  33.150  17.770  1.00  0.00           H
ATOM   3892  CB  ALA A 261      43.320  31.150  17.350  1.00  0.00           C
ATOM   3893  HB1 ALA A 261      42.710  31.680  16.590  1.00  0.00           H
ATOM   3894  HB2 ALA A 261      42.760  30.330  17.850  1.00  0.00           H
ATOM   3895  HB3 ALA A 261      44.180  30.670  16.830  1.00  0.00           H
ATOM   3896  C   ALA A 261      42.890  32.330  19.420  1.00  0.00           C
ATOM   3897  O   ALA A 261      42.890  31.680  20.460  1.00  0.00           O
ATOM   3898  N   ILE A 262      41.840  33.240  19.210  1.00  0.00           N
ATOM   3899  HN  ILE A 262      41.760  33.630  18.290  1.00  0.00           H
ATOM   3900  CA  ILE A 262      40.700  33.370  20.170  1.00  0.00           C
ATOM   3901  HA  ILE A 262      41.010  33.680  21.160  1.00  0.00           H
ATOM   3902  CB  ILE A 262      39.580  34.420  19.780  1.00  0.00           C
ATOM   3903  HB  ILE A 262      39.340  34.130  18.740  1.00  0.00           H
ATOM   3904  CG2 ILE A 262      38.360  34.330  20.710  1.00  0.00           C
ATOM   3905 1HG2 ILE A 262      37.730  33.440  20.500  1.00  0.00           H
ATOM   3906 2HG2 ILE A 262      37.680  35.210  20.680  1.00  0.00           H
ATOM   3907 3HG2 ILE A 262      38.740  34.180  21.740  1.00  0.00           H
ATOM   3908  CG1 ILE A 262      40.140  35.920  19.780  1.00  0.00           C
ATOM   3909 1HG1 ILE A 262      41.150  36.080  19.350  1.00  0.00           H
ATOM   3910 2HG1 ILE A 262      40.100  36.200  20.860  1.00  0.00           H
ATOM   3911  CD  ILE A 262      39.340  36.850  18.900  1.00  0.00           C
ATOM   3912  HD1 ILE A 262      39.320  36.320  17.920  1.00  0.00           H
ATOM   3913  HD2 ILE A 262      39.810  37.850  18.790  1.00  0.00           H
ATOM   3914  HD3 ILE A 262      38.330  37.050  19.300  1.00  0.00           H
ATOM   3915  C   ILE A 262      39.980  32.060  20.390  1.00  0.00           C
ATOM   3916  O   ILE A 262      39.760  31.660  21.540  1.00  0.00           O
ATOM   3917  N   GLU A 263      39.770  31.280  19.370  1.00  0.00           N
ATOM   3918  HN  GLU A 263      40.040  31.580  18.450  1.00  0.00           H
ATOM   3919  CA  GLU A 263      39.230  29.810  19.450  1.00  0.00           C
ATOM   3920  HA  GLU A 263      38.280  29.850  19.970  1.00  0.00           H
ATOM   3921  CB  GLU A 263      39.080  29.280  18.040  1.00  0.00           C
ATOM   3922  HB1 GLU A 263      38.890  28.190  18.020  1.00  0.00           H
ATOM   3923  HB2 GLU A 263      40.000  29.510  17.450  1.00  0.00           H
ATOM   3924  CG  GLU A 263      37.910  29.940  17.300  1.00  0.00           C
ATOM   3925  HG1 GLU A 263      38.020  31.040  17.320  1.00  0.00           H
ATOM   3926  HG2 GLU A 263      36.890  29.630  17.620  1.00  0.00           H
ATOM   3927  CD  GLU A 263      37.950  29.560  15.870  1.00  0.00           C
ATOM   3928  OE1 GLU A 263      38.350  28.480  15.520  1.00  0.00           O
ATOM   3929  OE2 GLU A 263      37.650  30.350  14.940  1.00  0.00           O
ATOM   3930  C   GLU A 263      40.080  28.860  20.360  1.00  0.00           C
ATOM   3931  O   GLU A 263      39.550  28.010  21.120  1.00  0.00           O
ATOM   3932  N   GLN A 264      41.360  29.140  20.380  1.00  0.00           N
ATOM   3933  HN  GLN A 264      41.800  29.910  19.930  1.00  0.00           H
ATOM   3934  CA  GLN A 264      42.290  28.450  21.310  1.00  0.00           C
ATOM   3935  HA  GLN A 264      42.040  27.410  21.230  1.00  0.00           H
ATOM   3936  CB  GLN A 264      43.810  28.670  21.010  1.00  0.00           C
ATOM   3937  HB1 GLN A 264      44.390  28.380  21.910  1.00  0.00           H
ATOM   3938  HB2 GLN A 264      44.010  29.760  20.910  1.00  0.00           H
ATOM   3939  CG  GLN A 264      44.230  27.960  19.710  1.00  0.00           C
ATOM   3940  HG1 GLN A 264      43.600  28.260  18.840  1.00  0.00           H
ATOM   3941  HG2 GLN A 264      44.180  26.860  19.840  1.00  0.00           H
ATOM   3942  CD  GLN A 264      45.670  28.400  19.520  1.00  0.00           C
ATOM   3943  OE1 GLN A 264      45.920  29.210  18.650  1.00  0.00           O
ATOM   3944  NE2 GLN A 264      46.630  27.900  20.320  1.00  0.00           N
ATOM   3945 1HE2 GLN A 264      46.400  27.350  21.120  1.00  0.00           H
ATOM   3946 2HE2 GLN A 264      47.580  28.110  20.110  1.00  0.00           H
ATOM   3947  C   GLN A 264      42.010  28.680  22.810  1.00  0.00           C
ATOM   3948  O   GLN A 264      41.950  27.740  23.620  1.00  0.00           O
ATOM   3949  N   LEU A 265      41.750  29.980  23.160  1.00  0.00           N
ATOM   3950  HN  LEU A 265      41.920  30.700  22.490  1.00  0.00           H
ATOM   3951  CA  LEU A 265      41.250  30.440  24.410  1.00  0.00           C
ATOM   3952  HA  LEU A 265      41.920  30.090  25.180  1.00  0.00           H
ATOM   3953  CB  LEU A 265      41.300  31.950  24.510  1.00  0.00           C
ATOM   3954  HB1 LEU A 265      40.640  32.220  25.360  1.00  0.00           H
ATOM   3955  HB2 LEU A 265      40.940  32.470  23.590  1.00  0.00           H
ATOM   3956  CG  LEU A 265      42.670  32.450  25.000  1.00  0.00           C
ATOM   3957  HG  LEU A 265      42.960  31.910  25.920  1.00  0.00           H
ATOM   3958  CD1 LEU A 265      43.810  32.180  23.950  1.00  0.00           C
ATOM   3959 1HD1 LEU A 265      43.860  31.090  23.760  1.00  0.00           H
ATOM   3960 2HD1 LEU A 265      44.750  32.680  24.270  1.00  0.00           H
ATOM   3961 3HD1 LEU A 265      43.520  32.590  22.960  1.00  0.00           H
ATOM   3962  CD2 LEU A 265      42.540  33.980  25.240  1.00  0.00           C
ATOM   3963 1HD2 LEU A 265      41.590  34.160  25.790  1.00  0.00           H
ATOM   3964 2HD2 LEU A 265      42.490  34.620  24.330  1.00  0.00           H
ATOM   3965 3HD2 LEU A 265      43.370  34.380  25.850  1.00  0.00           H
ATOM   3966  C   LEU A 265      39.840  29.950  24.760  1.00  0.00           C
ATOM   3967  O   LEU A 265      39.520  29.580  25.850  1.00  0.00           O
ATOM   3968  N   LEU A 266      38.880  29.890  23.790  1.00  0.00           N
ATOM   3969  HN  LEU A 266      39.040  30.400  22.950  1.00  0.00           H
ATOM   3970  CA  LEU A 266      37.520  29.200  23.970  1.00  0.00           C
ATOM   3971  HA  LEU A 266      36.890  29.700  24.680  1.00  0.00           H
ATOM   3972  CB  LEU A 266      36.850  29.280  22.570  1.00  0.00           C
ATOM   3973  HB1 LEU A 266      35.950  28.650  22.660  1.00  0.00           H
ATOM   3974  HB2 LEU A 266      37.410  28.810  21.740  1.00  0.00           H
ATOM   3975  CG  LEU A 266      36.460  30.790  22.190  1.00  0.00           C
ATOM   3976  HG  LEU A 266      37.400  31.380  22.140  1.00  0.00           H
ATOM   3977  CD1 LEU A 266      35.720  30.820  20.850  1.00  0.00           C
ATOM   3978 1HD1 LEU A 266      36.120  30.190  20.020  1.00  0.00           H
ATOM   3979 2HD1 LEU A 266      35.700  31.840  20.400  1.00  0.00           H
ATOM   3980 3HD1 LEU A 266      34.670  30.470  20.910  1.00  0.00           H
ATOM   3981  CD2 LEU A 266      35.610  31.550  23.290  1.00  0.00           C
ATOM   3982 1HD2 LEU A 266      34.790  30.830  23.460  1.00  0.00           H
ATOM   3983 2HD2 LEU A 266      35.250  32.550  22.950  1.00  0.00           H
ATOM   3984 3HD2 LEU A 266      36.220  31.850  24.170  1.00  0.00           H
ATOM   3985  C   LEU A 266      37.780  27.730  24.380  1.00  0.00           C
ATOM   3986  O   LEU A 266      37.240  27.210  25.380  1.00  0.00           O
ATOM   3987  N   TYR A 267      38.710  26.950  23.670  1.00  0.00           N
ATOM   3988  HN  TYR A 267      39.200  27.270  22.870  1.00  0.00           H
ATOM   3989  CA  TYR A 267      39.090  25.570  24.110  1.00  0.00           C
ATOM   3990  HA  TYR A 267      38.220  24.920  24.130  1.00  0.00           H
ATOM   3991  CB  TYR A 267      40.050  24.970  23.100  1.00  0.00           C
ATOM   3992  HB1 TYR A 267      40.880  25.710  23.090  1.00  0.00           H
ATOM   3993  HB2 TYR A 267      39.530  24.910  22.120  1.00  0.00           H
ATOM   3994  CG  TYR A 267      40.570  23.620  23.520  1.00  0.00           C
ATOM   3995  CD1 TYR A 267      39.660  22.640  23.190  1.00  0.00           C
ATOM   3996  HD1 TYR A 267      38.770  22.970  22.680  1.00  0.00           H
ATOM   3997  CE1 TYR A 267      39.890  21.360  23.730  1.00  0.00           C
ATOM   3998  HE1 TYR A 267      39.210  20.530  23.670  1.00  0.00           H
ATOM   3999  CZ  TYR A 267      41.110  21.040  24.450  1.00  0.00           C
ATOM   4000  OH  TYR A 267      41.370  19.700  25.050  1.00  0.00           O
ATOM   4001  HH  TYR A 267      40.740  19.080  24.670  1.00  0.00           H
ATOM   4002  CD2 TYR A 267      41.770  23.380  24.150  1.00  0.00           C
ATOM   4003  HD2 TYR A 267      42.560  24.120  24.220  1.00  0.00           H
ATOM   4004  CE2 TYR A 267      42.000  22.080  24.640  1.00  0.00           C
ATOM   4005  HE2 TYR A 267      42.940  21.860  25.120  1.00  0.00           H
ATOM   4006  C   TYR A 267      39.590  25.640  25.590  1.00  0.00           C
ATOM   4007  O   TYR A 267      39.190  24.790  26.380  1.00  0.00           O
ATOM   4008  N   ALA A 268      40.420  26.620  25.920  1.00  0.00           N
ATOM   4009  HN  ALA A 268      40.790  27.260  25.250  1.00  0.00           H
ATOM   4010  CA  ALA A 268      40.860  26.750  27.300  1.00  0.00           C
ATOM   4011  HA  ALA A 268      41.500  25.960  27.650  1.00  0.00           H
ATOM   4012  CB  ALA A 268      41.830  27.920  27.410  1.00  0.00           C
ATOM   4013  HB1 ALA A 268      42.540  27.900  26.550  1.00  0.00           H
ATOM   4014  HB2 ALA A 268      42.470  27.680  28.290  1.00  0.00           H
ATOM   4015  HB3 ALA A 268      41.420  28.950  27.390  1.00  0.00           H
ATOM   4016  C   ALA A 268      39.780  26.940  28.400  1.00  0.00           C
ATOM   4017  O   ALA A 268      39.830  26.290  29.440  1.00  0.00           O
ATOM   4018  N   ILE A 269      38.800  27.770  28.090  1.00  0.00           N
ATOM   4019  HN  ILE A 269      38.710  28.240  27.210  1.00  0.00           H
ATOM   4020  CA  ILE A 269      37.670  27.940  28.970  1.00  0.00           C
ATOM   4021  HA  ILE A 269      38.060  28.380  29.880  1.00  0.00           H
ATOM   4022  CB  ILE A 269      36.720  29.060  28.450  1.00  0.00           C
ATOM   4023  HB  ILE A 269      36.480  28.810  27.390  1.00  0.00           H
ATOM   4024  CG2 ILE A 269      35.410  29.150  29.210  1.00  0.00           C
ATOM   4025 1HG2 ILE A 269      35.560  29.450  30.270  1.00  0.00           H
ATOM   4026 2HG2 ILE A 269      34.920  28.150  29.180  1.00  0.00           H
ATOM   4027 3HG2 ILE A 269      34.760  29.940  28.770  1.00  0.00           H
ATOM   4028  CG1 ILE A 269      37.390  30.490  28.440  1.00  0.00           C
ATOM   4029 1HG1 ILE A 269      38.370  30.310  27.940  1.00  0.00           H
ATOM   4030 2HG1 ILE A 269      37.630  30.850  29.470  1.00  0.00           H
ATOM   4031  CD  ILE A 269      36.650  31.540  27.540  1.00  0.00           C
ATOM   4032  HD1 ILE A 269      35.970  30.890  26.950  1.00  0.00           H
ATOM   4033  HD2 ILE A 269      37.400  32.080  26.930  1.00  0.00           H
ATOM   4034  HD3 ILE A 269      36.020  32.300  28.040  1.00  0.00           H
ATOM   4035  C   ILE A 269      36.980  26.640  29.330  1.00  0.00           C
ATOM   4036  O   ILE A 269      36.650  26.360  30.470  1.00  0.00           O
ATOM   4037  N   GLN A 270      36.860  25.760  28.300  1.00  0.00           N
ATOM   4038  HN  GLN A 270      37.150  26.140  27.430  1.00  0.00           H
ATOM   4039  CA  GLN A 270      36.250  24.420  28.460  1.00  0.00           C
ATOM   4040  HA  GLN A 270      35.360  24.550  29.070  1.00  0.00           H
ATOM   4041  CB  GLN A 270      35.880  23.770  27.080  1.00  0.00           C
ATOM   4042  HB1 GLN A 270      35.400  22.770  27.140  1.00  0.00           H
ATOM   4043  HB2 GLN A 270      36.880  23.610  26.620  1.00  0.00           H
ATOM   4044  CG  GLN A 270      35.030  24.550  26.000  1.00  0.00           C
ATOM   4045  HG1 GLN A 270      35.580  25.510  25.880  1.00  0.00           H
ATOM   4046  HG2 GLN A 270      34.080  24.920  26.460  1.00  0.00           H
ATOM   4047  CD  GLN A 270      34.720  23.980  24.620  1.00  0.00           C
ATOM   4048  OE1 GLN A 270      35.620  23.530  23.860  1.00  0.00           O
ATOM   4049  NE2 GLN A 270      33.370  23.960  24.250  1.00  0.00           N
ATOM   4050 1HE2 GLN A 270      33.150  23.410  23.440  1.00  0.00           H
ATOM   4051 2HE2 GLN A 270      32.720  24.110  24.990  1.00  0.00           H
ATOM   4052  C   GLN A 270      37.110  23.420  29.180  1.00  0.00           C
ATOM   4053  O   GLN A 270      36.610  22.460  29.750  1.00  0.00           O
ATOM   4054  N   GLN A 271      38.460  23.600  29.170  1.00  0.00           N
ATOM   4055  HN  GLN A 271      38.720  24.360  28.580  1.00  0.00           H
ATOM   4056  CA  GLN A 271      39.320  22.890  30.030  1.00  0.00           C
ATOM   4057  HA  GLN A 271      38.790  22.000  30.330  1.00  0.00           H
ATOM   4058  CB  GLN A 271      40.580  22.540  29.130  1.00  0.00           C
ATOM   4059  HB1 GLN A 271      41.210  21.970  29.850  1.00  0.00           H
ATOM   4060  HB2 GLN A 271      41.060  23.490  28.810  1.00  0.00           H
ATOM   4061  CG  GLN A 271      40.420  21.700  27.800  1.00  0.00           C
ATOM   4062  HG1 GLN A 271      41.450  21.400  27.550  1.00  0.00           H
ATOM   4063  HG2 GLN A 271      39.880  22.210  26.970  1.00  0.00           H
ATOM   4064  CD  GLN A 271      39.770  20.340  28.110  1.00  0.00           C
ATOM   4065  OE1 GLN A 271      40.310  19.370  28.580  1.00  0.00           O
ATOM   4066  NE2 GLN A 271      38.460  20.250  27.720  1.00  0.00           N
ATOM   4067 1HE2 GLN A 271      37.960  19.450  28.080  1.00  0.00           H
ATOM   4068 2HE2 GLN A 271      37.940  20.850  27.120  1.00  0.00           H
ATOM   4069  C   GLN A 271      39.770  23.600  31.350  1.00  0.00           C
ATOM   4070  O   GLN A 271      40.610  23.040  32.080  1.00  0.00           O
ATOM   4071  N   LEU A 272      39.170  24.680  31.790  1.00  0.00           N
ATOM   4072  HN  LEU A 272      38.540  25.220  31.230  1.00  0.00           H
ATOM   4073  CA  LEU A 272      39.430  25.310  33.070  1.00  0.00           C
ATOM   4074  HA  LEU A 272      39.920  24.740  33.840  1.00  0.00           H
ATOM   4075  CB  LEU A 272      40.060  26.680  32.800  1.00  0.00           C
ATOM   4076  HB1 LEU A 272      40.070  27.360  33.680  1.00  0.00           H
ATOM   4077  HB2 LEU A 272      39.560  27.230  31.980  1.00  0.00           H
ATOM   4078  CG  LEU A 272      41.550  26.550  32.230  1.00  0.00           C
ATOM   4079  HG  LEU A 272      41.520  25.870  31.350  1.00  0.00           H
ATOM   4080  CD1 LEU A 272      42.100  27.890  31.870  1.00  0.00           C
ATOM   4081 1HD1 LEU A 272      41.530  28.450  31.110  1.00  0.00           H
ATOM   4082 2HD1 LEU A 272      43.140  27.700  31.510  1.00  0.00           H
ATOM   4083 3HD1 LEU A 272      42.140  28.640  32.690  1.00  0.00           H
ATOM   4084  CD2 LEU A 272      42.520  25.780  33.280  1.00  0.00           C
ATOM   4085 1HD2 LEU A 272      43.420  25.640  32.650  1.00  0.00           H
ATOM   4086 2HD2 LEU A 272      42.040  24.800  33.470  1.00  0.00           H
ATOM   4087 3HD2 LEU A 272      42.550  26.440  34.170  1.00  0.00           H
ATOM   4088  C   LEU A 272      38.200  25.670  33.910  1.00  0.00           C
ATOM   4089  O   LEU A 272      38.200  26.070  35.070  1.00  0.00           O
ATOM   4090  N   TYR A 273      37.020  25.420  33.280  1.00  0.00           N
ATOM   4091  HN  TYR A 273      37.050  25.120  32.330  1.00  0.00           H
ATOM   4092  CA  TYR A 273      35.770  25.750  33.860  1.00  0.00           C
ATOM   4093  HA  TYR A 273      35.740  26.740  34.290  1.00  0.00           H
ATOM   4094  CB  TYR A 273      34.600  25.550  32.850  1.00  0.00           C
ATOM   4095  HB1 TYR A 273      34.790  24.580  32.340  1.00  0.00           H
ATOM   4096  HB2 TYR A 273      34.700  26.400  32.140  1.00  0.00           H
ATOM   4097  CG  TYR A 273      33.220  25.540  33.300  1.00  0.00           C
ATOM   4098  CD1 TYR A 273      32.680  26.690  34.030  1.00  0.00           C
ATOM   4099  HD1 TYR A 273      33.350  27.520  34.190  1.00  0.00           H
ATOM   4100  CE1 TYR A 273      31.430  26.650  34.590  1.00  0.00           C
ATOM   4101  HE1 TYR A 273      31.080  27.430  35.250  1.00  0.00           H
ATOM   4102  CZ  TYR A 273      30.570  25.530  34.280  1.00  0.00           C
ATOM   4103  OH  TYR A 273      29.230  25.470  34.780  1.00  0.00           O
ATOM   4104  HH  TYR A 273      28.830  26.340  34.670  1.00  0.00           H
ATOM   4105  CD2 TYR A 273      32.280  24.570  32.970  1.00  0.00           C
ATOM   4106  HD2 TYR A 273      32.580  23.750  32.340  1.00  0.00           H
ATOM   4107  CE2 TYR A 273      31.030  24.520  33.490  1.00  0.00           C
ATOM   4108  HE2 TYR A 273      30.400  23.730  33.110  1.00  0.00           H
ATOM   4109  C   TYR A 273      35.590  24.980  35.080  1.00  0.00           C
ATOM   4110  O   TYR A 273      35.200  25.490  36.130  1.00  0.00           O
ATOM   4111  N   THR A 274      35.860  23.640  35.080  1.00  0.00           N
ATOM   4112  HN  THR A 274      36.110  23.160  34.240  1.00  0.00           H
ATOM   4113  CA  THR A 274      35.500  22.680  36.110  1.00  0.00           C
ATOM   4114  HA  THR A 274      34.620  22.980  36.650  1.00  0.00           H
ATOM   4115  CB  THR A 274      35.010  21.320  35.670  1.00  0.00           C
ATOM   4116  HB  THR A 274      34.700  20.810  36.600  1.00  0.00           H
ATOM   4117  OG1 THR A 274      35.880  20.560  34.820  1.00  0.00           O
ATOM   4118  HG1 THR A 274      35.450  19.700  34.720  1.00  0.00           H
ATOM   4119  CG2 THR A 274      33.690  21.550  34.960  1.00  0.00           C
ATOM   4120 1HG2 THR A 274      33.920  21.960  33.960  1.00  0.00           H
ATOM   4121 2HG2 THR A 274      32.980  22.250  35.450  1.00  0.00           H
ATOM   4122 3HG2 THR A 274      33.200  20.570  34.740  1.00  0.00           H
ATOM   4123  C   THR A 274      36.580  22.560  37.120  1.00  0.00           C
ATOM   4124  O   THR A 274      36.810  21.440  37.610  1.00  0.00           O
ATOM   4125  N   GLY A 275      37.230  23.680  37.480  1.00  0.00           N
ATOM   4126  HN  GLY A 275      36.880  24.550  37.140  1.00  0.00           H
ATOM   4127  CA  GLY A 275      38.540  23.560  38.140  1.00  0.00           C
ATOM   4128  HA1 GLY A 275      39.260  23.320  37.360  1.00  0.00           H
ATOM   4129  HA2 GLY A 275      38.400  22.960  39.020  1.00  0.00           H
ATOM   4130  C   GLY A 275      38.990  24.810  38.740  1.00  0.00           C
ATOM   4131  O   GLY A 275      38.160  25.660  39.080  1.00  0.00           O
ATOM   4132  N   PHE A 276      40.350  25.110  38.940  1.00  0.00           N
ATOM   4133  HN  PHE A 276      40.480  25.950  39.450  1.00  0.00           H
ATOM   4134  CA  PHE A 276      41.460  24.310  38.550  1.00  0.00           C
ATOM   4135  HA  PHE A 276      41.190  23.270  38.430  1.00  0.00           H
ATOM   4136  CB  PHE A 276      42.100  24.940  37.310  1.00  0.00           C
ATOM   4137  HB1 PHE A 276      41.380  24.670  36.510  1.00  0.00           H
ATOM   4138  HB2 PHE A 276      42.990  24.380  36.950  1.00  0.00           H
ATOM   4139  CG  PHE A 276      42.400  26.420  37.380  1.00  0.00           C
ATOM   4140  CD1 PHE A 276      43.630  26.960  37.770  1.00  0.00           C
ATOM   4141  HD1 PHE A 276      44.360  26.360  38.290  1.00  0.00           H
ATOM   4142  CE1 PHE A 276      43.940  28.280  37.700  1.00  0.00           C
ATOM   4143  HE1 PHE A 276      44.740  28.790  38.210  1.00  0.00           H
ATOM   4144  CZ  PHE A 276      42.990  29.110  37.080  1.00  0.00           C
ATOM   4145  HZ  PHE A 276      43.200  30.170  36.990  1.00  0.00           H
ATOM   4146  CD2 PHE A 276      41.500  27.220  36.710  1.00  0.00           C
ATOM   4147  HD2 PHE A 276      40.650  26.820  36.180  1.00  0.00           H
ATOM   4148  CE2 PHE A 276      41.780  28.600  36.550  1.00  0.00           C
ATOM   4149  HE2 PHE A 276      41.040  29.150  36.000  1.00  0.00           H
ATOM   4150  C   PHE A 276      42.620  24.260  39.610  1.00  0.00           C
ATOM   4151  O   PHE A 276      42.840  25.020  40.520  1.00  0.00           O
ATOM   4152  N   GLN A 277      43.430  23.180  39.410  1.00  0.00           N
ATOM   4153  HN  GLN A 277      43.250  22.430  38.760  1.00  0.00           H
ATOM   4154  CA  GLN A 277      44.720  22.920  40.000  1.00  0.00           C
ATOM   4155  HA  GLN A 277      45.300  23.830  40.040  1.00  0.00           H
ATOM   4156  CB  GLN A 277      44.470  22.480  41.440  1.00  0.00           C
ATOM   4157  HB1 GLN A 277      43.700  21.680  41.370  1.00  0.00           H
ATOM   4158  HB2 GLN A 277      43.990  23.280  42.050  1.00  0.00           H
ATOM   4159  CG  GLN A 277      45.650  21.940  42.290  1.00  0.00           C
ATOM   4160  HG1 GLN A 277      45.900  20.890  42.060  1.00  0.00           H
ATOM   4161  HG2 GLN A 277      45.400  21.980  43.370  1.00  0.00           H
ATOM   4162  CD  GLN A 277      46.970  22.640  42.010  1.00  0.00           C
ATOM   4163  OE1 GLN A 277      48.030  22.110  41.770  1.00  0.00           O
ATOM   4164  NE2 GLN A 277      46.860  23.970  42.030  1.00  0.00           N
ATOM   4165 1HE2 GLN A 277      47.590  24.530  41.650  1.00  0.00           H
ATOM   4166 2HE2 GLN A 277      46.040  24.400  42.410  1.00  0.00           H
ATOM   4167  C   GLN A 277      45.420  21.860  39.140  1.00  0.00           C
ATOM   4168  O   GLN A 277      45.480  20.650  39.470  1.00  0.00           O
ATOM   4169  N   GLY A 278      46.020  22.160  38.000  1.00  0.00           N
ATOM   4170  HN  GLY A 278      46.520  21.450  37.510  1.00  0.00           H
ATOM   4171  CA  GLY A 278      46.200  23.590  37.540  1.00  0.00           C
ATOM   4172  HA1 GLY A 278      45.220  24.030  37.550  1.00  0.00           H
ATOM   4173  HA2 GLY A 278      46.520  23.680  36.510  1.00  0.00           H
ATOM   4174  C   GLY A 278      47.200  24.350  38.360  1.00  0.00           C
ATOM   4175  O   GLY A 278      47.560  23.990  39.440  1.00  0.00           O
ATOM   4176  N   LYS A 279      47.670  25.430  37.760  1.00  0.00           N
ATOM   4177  HN  LYS A 279      47.550  25.620  36.790  1.00  0.00           H
ATOM   4178  CA  LYS A 279      48.590  26.370  38.420  1.00  0.00           C
ATOM   4179  HA  LYS A 279      48.680  26.120  39.470  1.00  0.00           H
ATOM   4180  CB  LYS A 279      50.010  26.150  37.860  1.00  0.00           C
ATOM   4181  HB1 LYS A 279      50.670  26.960  38.220  1.00  0.00           H
ATOM   4182  HB2 LYS A 279      49.870  26.300  36.770  1.00  0.00           H
ATOM   4183  CG  LYS A 279      50.650  24.810  38.100  1.00  0.00           C
ATOM   4184  HG1 LYS A 279      51.590  24.820  37.500  1.00  0.00           H
ATOM   4185  HG2 LYS A 279      50.120  24.010  37.550  1.00  0.00           H
ATOM   4186  CD  LYS A 279      50.950  24.500  39.600  1.00  0.00           C
ATOM   4187  HD1 LYS A 279      50.000  24.860  40.050  1.00  0.00           H
ATOM   4188  HD2 LYS A 279      51.800  24.990  40.120  1.00  0.00           H
ATOM   4189  CE  LYS A 279      51.010  23.020  39.960  1.00  0.00           C
ATOM   4190  HE1 LYS A 279      51.090  23.040  41.060  1.00  0.00           H
ATOM   4191  HE2 LYS A 279      51.880  22.510  39.490  1.00  0.00           H
ATOM   4192  NZ  LYS A 279      49.830  22.250  39.550  1.00  0.00           N
ATOM   4193  HZ1 LYS A 279      49.830  21.360  40.080  1.00  0.00           H
ATOM   4194  HZ2 LYS A 279      49.820  22.070  38.520  1.00  0.00           H
ATOM   4195  HZ3 LYS A 279      48.930  22.720  39.780  1.00  0.00           H
ATOM   4196  C   LYS A 279      48.120  27.820  38.280  1.00  0.00           C
ATOM   4197  O   LYS A 279      47.830  28.340  37.190  1.00  0.00           O
ATOM   4198  N   GLN A 280      47.990  28.520  39.440  1.00  0.00           N
ATOM   4199  HN  GLN A 280      48.180  28.030  40.290  1.00  0.00           H
ATOM   4200  CA  GLN A 280      47.630  29.880  39.590  1.00  0.00           C
ATOM   4201  HA  GLN A 280      46.560  29.900  39.740  1.00  0.00           H
ATOM   4202  CB  GLN A 280      48.240  30.540  40.820  1.00  0.00           C
ATOM   4203  HB1 GLN A 280      48.020  30.130  41.830  1.00  0.00           H
ATOM   4204  HB2 GLN A 280      47.930  31.610  40.880  1.00  0.00           H
ATOM   4205  CG  GLN A 280      49.830  30.490  40.890  1.00  0.00           C
ATOM   4206  HG1 GLN A 280      50.190  31.300  41.560  1.00  0.00           H
ATOM   4207  HG2 GLN A 280      50.300  30.730  39.920  1.00  0.00           H
ATOM   4208  CD  GLN A 280      50.500  29.180  41.330  1.00  0.00           C
ATOM   4209  OE1 GLN A 280      50.910  28.280  40.530  1.00  0.00           O
ATOM   4210  NE2 GLN A 280      50.470  29.070  42.710  1.00  0.00           N
ATOM   4211 1HE2 GLN A 280      50.060  29.850  43.190  1.00  0.00           H
ATOM   4212 2HE2 GLN A 280      50.590  28.160  43.100  1.00  0.00           H
ATOM   4213  C   GLN A 280      47.710  30.840  38.390  1.00  0.00           C
ATOM   4214  O   GLN A 280      48.730  31.090  37.790  1.00  0.00           O
ATOM   4215  N   ILE A 281      46.640  31.500  37.990  1.00  0.00           N
ATOM   4216  HN  ILE A 281      45.800  31.150  38.380  1.00  0.00           H
ATOM   4217  CA  ILE A 281      46.690  32.430  36.810  1.00  0.00           C
ATOM   4218  HA  ILE A 281      47.650  32.450  36.320  1.00  0.00           H
ATOM   4219  CB  ILE A 281      45.740  32.120  35.660  1.00  0.00           C
ATOM   4220  HB  ILE A 281      44.690  32.200  36.010  1.00  0.00           H
ATOM   4221  CG2 ILE A 281      45.830  33.170  34.520  1.00  0.00           C
ATOM   4222 1HG2 ILE A 281      46.860  33.170  34.110  1.00  0.00           H
ATOM   4223 2HG2 ILE A 281      45.670  34.180  34.950  1.00  0.00           H
ATOM   4224 3HG2 ILE A 281      45.110  33.110  33.680  1.00  0.00           H
ATOM   4225  CG1 ILE A 281      45.790  30.630  35.110  1.00  0.00           C
ATOM   4226 1HG1 ILE A 281      45.680  29.880  35.930  1.00  0.00           H
ATOM   4227 2HG1 ILE A 281      46.720  30.370  34.560  1.00  0.00           H
ATOM   4228  CD  ILE A 281      44.640  30.400  34.130  1.00  0.00           C
ATOM   4229  HD1 ILE A 281      44.900  30.780  33.120  1.00  0.00           H
ATOM   4230  HD2 ILE A 281      43.680  30.860  34.430  1.00  0.00           H
ATOM   4231  HD3 ILE A 281      44.440  29.320  33.950  1.00  0.00           H
ATOM   4232  C   ILE A 281      46.360  33.830  37.290  1.00  0.00           C
ATOM   4233  O   ILE A 281      45.210  34.100  37.710  1.00  0.00           O
ATOM   4234  N   LEU A 282      47.320  34.840  37.270  1.00  0.00           N
ATOM   4235  HN  LEU A 282      48.200  34.540  36.930  1.00  0.00           H
ATOM   4236  CA  LEU A 282      47.130  36.170  37.840  1.00  0.00           C
ATOM   4237  HA  LEU A 282      48.100  36.580  38.100  1.00  0.00           H
ATOM   4238  CB  LEU A 282      46.470  37.180  36.890  1.00  0.00           C
ATOM   4239  HB1 LEU A 282      46.350  38.220  37.260  1.00  0.00           H
ATOM   4240  HB2 LEU A 282      45.410  36.910  36.700  1.00  0.00           H
ATOM   4241  CG  LEU A 282      47.270  37.290  35.580  1.00  0.00           C
ATOM   4242  HG  LEU A 282      47.340  36.270  35.160  1.00  0.00           H
ATOM   4243  CD1 LEU A 282      46.540  38.180  34.600  1.00  0.00           C
ATOM   4244 1HD1 LEU A 282      45.520  37.780  34.430  1.00  0.00           H
ATOM   4245 2HD1 LEU A 282      47.030  38.100  33.600  1.00  0.00           H
ATOM   4246 3HD1 LEU A 282      46.380  39.220  34.950  1.00  0.00           H
ATOM   4247  CD2 LEU A 282      48.620  37.930  35.730  1.00  0.00           C
ATOM   4248 1HD2 LEU A 282      49.290  37.230  36.270  1.00  0.00           H
ATOM   4249 2HD2 LEU A 282      48.610  38.790  36.440  1.00  0.00           H
ATOM   4250 3HD2 LEU A 282      49.070  38.160  34.740  1.00  0.00           H
ATOM   4251  C   LEU A 282      46.500  36.150  39.240  1.00  0.00           C
ATOM   4252  O   LEU A 282      45.630  36.990  39.520  1.00  0.00           O
ATOM   4253  N   GLY A 283      46.980  35.200  40.100  1.00  0.00           N
ATOM   4254  HN  GLY A 283      47.670  34.530  39.830  1.00  0.00           H
ATOM   4255  CA  GLY A 283      46.450  35.050  41.490  1.00  0.00           C
ATOM   4256  HA1 GLY A 283      46.320  36.030  41.940  1.00  0.00           H
ATOM   4257  HA2 GLY A 283      47.210  34.450  41.970  1.00  0.00           H
ATOM   4258  C   GLY A 283      45.120  34.330  41.620  1.00  0.00           C
ATOM   4259  O   GLY A 283      44.600  34.470  42.680  1.00  0.00           O
ATOM   4260  N   SER A 284      44.750  33.640  40.550  1.00  0.00           N
ATOM   4261  HN  SER A 284      45.300  33.630  39.720  1.00  0.00           H
ATOM   4262  CA  SER A 284      43.430  33.030  40.610  1.00  0.00           C
ATOM   4263  HA  SER A 284      42.900  33.330  41.510  1.00  0.00           H
ATOM   4264  CB  SER A 284      42.400  33.550  39.630  1.00  0.00           C
ATOM   4265  HB1 SER A 284      42.700  33.160  38.630  1.00  0.00           H
ATOM   4266  HB2 SER A 284      42.450  34.660  39.610  1.00  0.00           H
ATOM   4267  OG  SER A 284      41.050  33.170  39.880  1.00  0.00           O
ATOM   4268  HG1 SER A 284      40.760  32.650  39.130  1.00  0.00           H
ATOM   4269  C   SER A 284      43.530  31.530  40.510  1.00  0.00           C
ATOM   4270  O   SER A 284      44.300  31.090  39.750  1.00  0.00           O
ATOM   4271  N   THR A 285      42.670  30.830  41.270  1.00  0.00           N
ATOM   4272  HN  THR A 285      42.080  31.310  41.920  1.00  0.00           H
ATOM   4273  CA  THR A 285      42.560  29.400  41.390  1.00  0.00           C
ATOM   4274  HA  THR A 285      43.540  29.010  41.140  1.00  0.00           H
ATOM   4275  CB  THR A 285      42.530  28.860  42.820  1.00  0.00           C
ATOM   4276  HB  THR A 285      42.590  27.750  42.850  1.00  0.00           H
ATOM   4277  OG1 THR A 285      41.340  29.110  43.510  1.00  0.00           O
ATOM   4278  HG1 THR A 285      41.160  30.050  43.520  1.00  0.00           H
ATOM   4279  CG2 THR A 285      43.730  29.290  43.720  1.00  0.00           C
ATOM   4280 1HG2 THR A 285      43.890  30.390  43.610  1.00  0.00           H
ATOM   4281 2HG2 THR A 285      44.640  28.790  43.310  1.00  0.00           H
ATOM   4282 3HG2 THR A 285      43.610  29.100  44.800  1.00  0.00           H
ATOM   4283  C   THR A 285      41.490  28.790  40.540  1.00  0.00           C
ATOM   4284  O   THR A 285      41.080  27.640  40.710  1.00  0.00           O
ATOM   4285  N   MET A 286      40.850  29.700  39.750  1.00  0.00           N
ATOM   4286  HN  MET A 286      41.370  30.550  39.830  1.00  0.00           H
ATOM   4287  CA  MET A 286      39.680  29.480  38.870  1.00  0.00           C
ATOM   4288  HA  MET A 286      39.890  28.590  38.300  1.00  0.00           H
ATOM   4289  CB  MET A 286      38.370  29.470  39.640  1.00  0.00           C
ATOM   4290  HB1 MET A 286      38.280  28.600  40.320  1.00  0.00           H
ATOM   4291  HB2 MET A 286      37.550  29.470  38.890  1.00  0.00           H
ATOM   4292  CG  MET A 286      38.070  30.770  40.510  1.00  0.00           C
ATOM   4293  HG1 MET A 286      37.880  31.600  39.790  1.00  0.00           H
ATOM   4294  HG2 MET A 286      38.940  30.880  41.180  1.00  0.00           H
ATOM   4295  SD  MET A 286      36.620  30.680  41.580  1.00  0.00           S
ATOM   4296  CE  MET A 286      37.060  29.430  42.830  1.00  0.00           C
ATOM   4297  HE1 MET A 286      37.530  28.500  42.440  1.00  0.00           H
ATOM   4298  HE2 MET A 286      36.070  29.000  43.100  1.00  0.00           H
ATOM   4299  HE3 MET A 286      37.550  29.770  43.780  1.00  0.00           H
ATOM   4300  C   MET A 286      39.620  30.560  37.860  1.00  0.00           C
ATOM   4301  O   MET A 286      40.310  31.550  37.870  1.00  0.00           O
ATOM   4302  N   LEU A 287      38.700  30.430  36.870  1.00  0.00           N
ATOM   4303  HN  LEU A 287      38.260  29.550  36.710  1.00  0.00           H
ATOM   4304  CA  LEU A 287      38.460  31.530  35.940  1.00  0.00           C
ATOM   4305  HA  LEU A 287      39.460  31.740  35.580  1.00  0.00           H
ATOM   4306  CB  LEU A 287      37.580  31.210  34.660  1.00  0.00           C
ATOM   4307  HB1 LEU A 287      37.650  31.990  33.860  1.00  0.00           H
ATOM   4308  HB2 LEU A 287      36.500  31.120  34.890  1.00  0.00           H
ATOM   4309  CG  LEU A 287      38.050  30.000  33.870  1.00  0.00           C
ATOM   4310  HG  LEU A 287      38.340  29.150  34.520  1.00  0.00           H
ATOM   4311  CD1 LEU A 287      37.040  29.500  32.820  1.00  0.00           C
ATOM   4312 1HD1 LEU A 287      37.600  29.090  31.960  1.00  0.00           H
ATOM   4313 2HD1 LEU A 287      36.420  30.360  32.480  1.00  0.00           H
ATOM   4314 3HD1 LEU A 287      36.380  28.740  33.290  1.00  0.00           H
ATOM   4315  CD2 LEU A 287      39.340  30.350  33.130  1.00  0.00           C
ATOM   4316 1HD2 LEU A 287      39.280  31.150  32.350  1.00  0.00           H
ATOM   4317 2HD2 LEU A 287      39.740  29.470  32.590  1.00  0.00           H
ATOM   4318 3HD2 LEU A 287      40.180  30.570  33.830  1.00  0.00           H
ATOM   4319  C   LEU A 287      37.960  32.820  36.600  1.00  0.00           C
ATOM   4320  O   LEU A 287      37.290  32.900  37.630  1.00  0.00           O
ATOM   4321  N   GLU A 288      38.350  33.980  35.990  1.00  0.00           N
ATOM   4322  HN  GLU A 288      39.110  33.870  35.350  1.00  0.00           H
ATOM   4323  CA  GLU A 288      37.910  35.300  36.390  1.00  0.00           C
ATOM   4324  HA  GLU A 288      37.140  35.220  37.150  1.00  0.00           H
ATOM   4325  CB  GLU A 288      39.140  36.100  36.980  1.00  0.00           C
ATOM   4326  HB1 GLU A 288      40.040  35.940  36.350  1.00  0.00           H
ATOM   4327  HB2 GLU A 288      39.360  35.610  37.950  1.00  0.00           H
ATOM   4328  CG  GLU A 288      38.990  37.630  37.200  1.00  0.00           C
ATOM   4329  HG1 GLU A 288      38.660  38.260  36.350  1.00  0.00           H
ATOM   4330  HG2 GLU A 288      39.940  38.020  37.620  1.00  0.00           H
ATOM   4331  CD  GLU A 288      38.060  37.990  38.370  1.00  0.00           C
ATOM   4332  OE1 GLU A 288      36.870  38.030  38.240  1.00  0.00           O
ATOM   4333  OE2 GLU A 288      38.590  38.240  39.460  1.00  0.00           O
ATOM   4334  C   GLU A 288      37.240  36.020  35.280  1.00  0.00           C
ATOM   4335  O   GLU A 288      37.760  36.080  34.150  1.00  0.00           O
ATOM   4336  N   ASP A 289      36.060  36.600  35.480  1.00  0.00           N
ATOM   4337  HN  ASP A 289      35.560  36.490  36.330  1.00  0.00           H
ATOM   4338  CA  ASP A 289      35.260  37.200  34.430  1.00  0.00           C
ATOM   4339  HA  ASP A 289      35.770  37.050  33.490  1.00  0.00           H
ATOM   4340  CB  ASP A 289      33.990  36.270  34.280  1.00  0.00           C
ATOM   4341  HB1 ASP A 289      34.250  35.230  34.590  1.00  0.00           H
ATOM   4342  HB2 ASP A 289      33.580  36.270  33.250  1.00  0.00           H
ATOM   4343  CG  ASP A 289      32.820  36.690  35.200  1.00  0.00           C
ATOM   4344  OD1 ASP A 289      32.920  36.760  36.450  1.00  0.00           O
ATOM   4345  OD2 ASP A 289      31.750  37.110  34.650  1.00  0.00           O
ATOM   4346  C   ASP A 289      35.010  38.640  34.610  1.00  0.00           C
ATOM   4347  O   ASP A 289      34.170  39.200  33.840  1.00  0.00           O
ATOM   4348  N   GLU A 290      35.540  39.250  35.660  1.00  0.00           N
ATOM   4349  HN  GLU A 290      36.200  38.780  36.230  1.00  0.00           H
ATOM   4350  CA  GLU A 290      35.210  40.610  35.930  1.00  0.00           C
ATOM   4351  HA  GLU A 290      34.300  40.870  35.400  1.00  0.00           H
ATOM   4352  CB  GLU A 290      34.870  40.730  37.430  1.00  0.00           C
ATOM   4353  HB1 GLU A 290      34.840  41.780  37.800  1.00  0.00           H
ATOM   4354  HB2 GLU A 290      35.560  40.120  38.050  1.00  0.00           H
ATOM   4355  CG  GLU A 290      33.440  40.080  37.670  1.00  0.00           C
ATOM   4356  HG1 GLU A 290      33.500  38.980  37.790  1.00  0.00           H
ATOM   4357  HG2 GLU A 290      32.800  40.310  36.780  1.00  0.00           H
ATOM   4358  CD  GLU A 290      32.700  40.530  38.920  1.00  0.00           C
ATOM   4359  OE1 GLU A 290      31.510  40.780  38.840  1.00  0.00           O
ATOM   4360  OE2 GLU A 290      33.260  40.610  40.030  1.00  0.00           O
ATOM   4361  C   GLU A 290      36.360  41.580  35.470  1.00  0.00           C
ATOM   4362  O   GLU A 290      36.340  42.720  35.880  1.00  0.00           O
ATOM   4363  N   PHE A 291      37.430  41.070  34.720  1.00  0.00           N
ATOM   4364  HN  PHE A 291      37.480  40.120  34.430  1.00  0.00           H
ATOM   4365  CA  PHE A 291      38.310  41.940  33.960  1.00  0.00           C
ATOM   4366  HA  PHE A 291      38.210  42.920  34.410  1.00  0.00           H
ATOM   4367  CB  PHE A 291      39.810  41.450  34.000  1.00  0.00           C
ATOM   4368  HB1 PHE A 291      40.500  42.050  33.370  1.00  0.00           H
ATOM   4369  HB2 PHE A 291      39.870  40.360  33.750  1.00  0.00           H
ATOM   4370  CG  PHE A 291      40.430  41.770  35.290  1.00  0.00           C
ATOM   4371  CD1 PHE A 291      40.740  40.820  36.200  1.00  0.00           C
ATOM   4372  HD1 PHE A 291      40.500  39.790  36.020  1.00  0.00           H
ATOM   4373  CE1 PHE A 291      41.460  41.040  37.440  1.00  0.00           C
ATOM   4374  HE1 PHE A 291      41.800  40.190  38.020  1.00  0.00           H
ATOM   4375  CZ  PHE A 291      41.830  42.300  37.790  1.00  0.00           C
ATOM   4376  HZ  PHE A 291      42.250  42.530  38.760  1.00  0.00           H
ATOM   4377  CD2 PHE A 291      40.920  43.110  35.620  1.00  0.00           C
ATOM   4378  HD2 PHE A 291      40.600  43.980  35.070  1.00  0.00           H
ATOM   4379  CE2 PHE A 291      41.510  43.410  36.850  1.00  0.00           C
ATOM   4380  HE2 PHE A 291      41.840  44.420  37.020  1.00  0.00           H
ATOM   4381  C   PHE A 291      37.860  42.180  32.500  1.00  0.00           C
ATOM   4382  O   PHE A 291      37.990  41.280  31.660  1.00  0.00           O
ATOM   4383  N   THR A 292      37.210  43.320  32.200  1.00  0.00           N
ATOM   4384  HN  THR A 292      37.070  43.940  32.970  1.00  0.00           H
ATOM   4385  CA  THR A 292      36.790  43.670  30.890  1.00  0.00           C
ATOM   4386  HA  THR A 292      36.110  42.890  30.590  1.00  0.00           H
ATOM   4387  CB  THR A 292      36.020  44.940  30.960  1.00  0.00           C
ATOM   4388  HB  THR A 292      35.480  45.030  30.000  1.00  0.00           H
ATOM   4389  OG1 THR A 292      36.760  46.080  31.310  1.00  0.00           O
ATOM   4390  HG1 THR A 292      37.090  45.950  32.200  1.00  0.00           H
ATOM   4391  CG2 THR A 292      34.900  44.840  32.000  1.00  0.00           C
ATOM   4392 1HG2 THR A 292      35.150  44.930  33.080  1.00  0.00           H
ATOM   4393 2HG2 THR A 292      34.340  43.890  31.890  1.00  0.00           H
ATOM   4394 3HG2 THR A 292      34.180  45.650  31.790  1.00  0.00           H
ATOM   4395  C   THR A 292      37.940  43.950  29.860  1.00  0.00           C
ATOM   4396  O   THR A 292      39.090  44.190  30.290  1.00  0.00           O
ATOM   4397  N   PRO A 293      37.660  44.020  28.560  1.00  0.00           N
ATOM   4398  CD  PRO A 293      36.410  43.680  27.960  1.00  0.00           C
ATOM   4399  HD1 PRO A 293      35.690  44.530  28.010  1.00  0.00           H
ATOM   4400  HD2 PRO A 293      35.880  42.830  28.430  1.00  0.00           H
ATOM   4401  CA  PRO A 293      38.570  44.550  27.550  1.00  0.00           C
ATOM   4402  HA  PRO A 293      39.370  43.830  27.560  1.00  0.00           H
ATOM   4403  CB  PRO A 293      37.810  44.570  26.300  1.00  0.00           C
ATOM   4404  HB1 PRO A 293      38.540  44.380  25.480  1.00  0.00           H
ATOM   4405  HB2 PRO A 293      37.280  45.540  26.300  1.00  0.00           H
ATOM   4406  CG  PRO A 293      36.730  43.510  26.470  1.00  0.00           C
ATOM   4407  HG1 PRO A 293      35.870  43.840  25.840  1.00  0.00           H
ATOM   4408  HG2 PRO A 293      36.950  42.450  26.210  1.00  0.00           H
ATOM   4409  C   PRO A 293      39.290  45.850  28.010  1.00  0.00           C
ATOM   4410  O   PRO A 293      40.520  45.950  27.850  1.00  0.00           O
ATOM   4411  N   GLU A 294      38.480  46.820  28.560  1.00  0.00           N
ATOM   4412  HN  GLU A 294      37.530  46.540  28.670  1.00  0.00           H
ATOM   4413  CA  GLU A 294      38.890  48.130  29.020  1.00  0.00           C
ATOM   4414  HA  GLU A 294      39.330  48.650  28.180  1.00  0.00           H
ATOM   4415  CB  GLU A 294      37.620  48.950  29.400  1.00  0.00           C
ATOM   4416  HB1 GLU A 294      37.900  49.970  29.740  1.00  0.00           H
ATOM   4417  HB2 GLU A 294      37.060  48.540  30.260  1.00  0.00           H
ATOM   4418  CG  GLU A 294      36.660  49.030  28.130  1.00  0.00           C
ATOM   4419  HG1 GLU A 294      36.440  47.980  27.840  1.00  0.00           H
ATOM   4420  HG2 GLU A 294      37.060  49.610  27.270  1.00  0.00           H
ATOM   4421  CD  GLU A 294      35.400  49.690  28.500  1.00  0.00           C
ATOM   4422  OE1 GLU A 294      34.330  49.000  28.410  1.00  0.00           O
ATOM   4423  OE2 GLU A 294      35.390  50.860  28.730  1.00  0.00           O
ATOM   4424  C   GLU A 294      39.900  48.150  30.150  1.00  0.00           C
ATOM   4425  O   GLU A 294      40.890  48.870  30.120  1.00  0.00           O
ATOM   4426  N   ASP A 295      39.640  47.280  31.120  1.00  0.00           N
ATOM   4427  HN  ASP A 295      38.790  46.780  31.180  1.00  0.00           H
ATOM   4428  CA  ASP A 295      40.600  46.930  32.200  1.00  0.00           C
ATOM   4429  HA  ASP A 295      41.030  47.760  32.740  1.00  0.00           H
ATOM   4430  CB  ASP A 295      39.980  45.930  33.120  1.00  0.00           C
ATOM   4431  HB1 ASP A 295      40.640  45.880  34.010  1.00  0.00           H
ATOM   4432  HB2 ASP A 295      39.830  44.930  32.660  1.00  0.00           H
ATOM   4433  CG  ASP A 295      38.650  46.380  33.660  1.00  0.00           C
ATOM   4434  OD1 ASP A 295      38.450  47.580  34.040  1.00  0.00           O
ATOM   4435  OD2 ASP A 295      37.780  45.570  33.710  1.00  0.00           O
ATOM   4436  C   ASP A 295      41.810  46.340  31.570  1.00  0.00           C
ATOM   4437  O   ASP A 295      42.900  46.750  31.840  1.00  0.00           O
ATOM   4438  N   VAL A 296      41.650  45.370  30.680  1.00  0.00           N
ATOM   4439  HN  VAL A 296      40.720  45.080  30.470  1.00  0.00           H
ATOM   4440  CA  VAL A 296      42.720  44.590  30.070  1.00  0.00           C
ATOM   4441  HA  VAL A 296      43.370  44.310  30.890  1.00  0.00           H
ATOM   4442  CB  VAL A 296      42.210  43.290  29.410  1.00  0.00           C
ATOM   4443  HB  VAL A 296      41.300  43.600  28.850  1.00  0.00           H
ATOM   4444  CG1 VAL A 296      43.270  42.530  28.530  1.00  0.00           C
ATOM   4445 1HG1 VAL A 296      42.730  41.700  28.010  1.00  0.00           H
ATOM   4446 2HG1 VAL A 296      44.060  42.070  29.160  1.00  0.00           H
ATOM   4447 3HG1 VAL A 296      43.740  43.170  27.770  1.00  0.00           H
ATOM   4448  CG2 VAL A 296      41.890  42.350  30.580  1.00  0.00           C
ATOM   4449 1HG2 VAL A 296      41.040  42.800  31.150  1.00  0.00           H
ATOM   4450 2HG2 VAL A 296      42.690  42.290  31.360  1.00  0.00           H
ATOM   4451 3HG2 VAL A 296      41.650  41.360  30.150  1.00  0.00           H
ATOM   4452  C   VAL A 296      43.770  45.440  29.330  1.00  0.00           C
ATOM   4453  O   VAL A 296      44.980  45.230  29.390  1.00  0.00           O
ATOM   4454  N   ASN A 297      43.320  46.430  28.520  1.00  0.00           N
ATOM   4455  HN  ASN A 297      42.350  46.560  28.330  1.00  0.00           H
ATOM   4456  CA  ASN A 297      44.100  47.390  27.850  1.00  0.00           C
ATOM   4457  HA  ASN A 297      44.990  46.890  27.500  1.00  0.00           H
ATOM   4458  CB  ASN A 297      43.310  48.170  26.800  1.00  0.00           C
ATOM   4459  HB1 ASN A 297      43.860  49.100  26.520  1.00  0.00           H
ATOM   4460  HB2 ASN A 297      42.310  48.420  27.210  1.00  0.00           H
ATOM   4461  CG  ASN A 297      43.000  47.390  25.480  1.00  0.00           C
ATOM   4462  OD1 ASN A 297      43.420  47.620  24.350  1.00  0.00           O
ATOM   4463  ND2 ASN A 297      42.110  46.430  25.630  1.00  0.00           N
ATOM   4464 1HD2 ASN A 297      41.810  45.980  24.790  1.00  0.00           H
ATOM   4465 2HD2 ASN A 297      41.600  46.390  26.490  1.00  0.00           H
ATOM   4466  C   ASN A 297      44.730  48.400  28.820  1.00  0.00           C
ATOM   4467  O   ASN A 297      45.910  48.750  28.640  1.00  0.00           O
ATOM   4468  N   MET A 298      44.090  48.900  29.820  1.00  0.00           N
ATOM   4469  HN  MET A 298      43.170  48.620  30.050  1.00  0.00           H
ATOM   4470  CA  MET A 298      44.750  49.760  30.800  1.00  0.00           C
ATOM   4471  HA  MET A 298      45.320  50.470  30.230  1.00  0.00           H
ATOM   4472  CB  MET A 298      43.560  50.300  31.620  1.00  0.00           C
ATOM   4473  HB1 MET A 298      43.000  49.420  32.000  1.00  0.00           H
ATOM   4474  HB2 MET A 298      42.850  50.810  30.930  1.00  0.00           H
ATOM   4475  CG  MET A 298      43.910  51.210  32.830  1.00  0.00           C
ATOM   4476  HG1 MET A 298      44.610  50.760  33.570  1.00  0.00           H
ATOM   4477  HG2 MET A 298      42.950  51.450  33.340  1.00  0.00           H
ATOM   4478  SD  MET A 298      44.710  52.670  32.360  1.00  0.00           S
ATOM   4479  CE  MET A 298      43.360  53.500  31.510  1.00  0.00           C
ATOM   4480  HE1 MET A 298      42.450  53.690  32.120  1.00  0.00           H
ATOM   4481  HE2 MET A 298      43.050  52.890  30.640  1.00  0.00           H
ATOM   4482  HE3 MET A 298      43.830  54.390  31.040  1.00  0.00           H
ATOM   4483  C   MET A 298      45.750  49.010  31.670  1.00  0.00           C
ATOM   4484  O   MET A 298      46.840  49.480  31.970  1.00  0.00           O
ATOM   4485  N   GLN A 299      45.510  47.720  32.100  1.00  0.00           N
ATOM   4486  HN  GLN A 299      44.640  47.260  31.960  1.00  0.00           H
ATOM   4487  CA  GLN A 299      46.560  46.930  32.760  1.00  0.00           C
ATOM   4488  HA  GLN A 299      47.290  47.630  33.150  1.00  0.00           H
ATOM   4489  CB  GLN A 299      45.770  45.990  33.790  1.00  0.00           C
ATOM   4490  HB1 GLN A 299      46.450  45.500  34.520  1.00  0.00           H
ATOM   4491  HB2 GLN A 299      45.210  45.170  33.280  1.00  0.00           H
ATOM   4492  CG  GLN A 299      44.750  46.780  34.650  1.00  0.00           C
ATOM   4493  HG1 GLN A 299      44.130  46.130  35.300  1.00  0.00           H
ATOM   4494  HG2 GLN A 299      44.040  47.380  34.050  1.00  0.00           H
ATOM   4495  CD  GLN A 299      45.340  47.760  35.630  1.00  0.00           C
ATOM   4496  OE1 GLN A 299      45.440  47.490  36.820  1.00  0.00           O
ATOM   4497  NE2 GLN A 299      45.930  48.820  35.120  1.00  0.00           N
ATOM   4498 1HE2 GLN A 299      46.610  49.360  35.630  1.00  0.00           H
ATOM   4499 2HE2 GLN A 299      45.950  48.930  34.130  1.00  0.00           H
ATOM   4500  C   GLN A 299      47.400  46.100  31.900  1.00  0.00           C
ATOM   4501  O   GLN A 299      47.710  44.980  32.310  1.00  0.00           O
ATOM   4502  N   ILE A 300      47.740  46.560  30.750  1.00  0.00           N
ATOM   4503  HN  ILE A 300      47.360  47.460  30.540  1.00  0.00           H
ATOM   4504  CA  ILE A 300      48.400  45.940  29.670  1.00  0.00           C
ATOM   4505  HA  ILE A 300      47.770  45.140  29.300  1.00  0.00           H
ATOM   4506  CB  ILE A 300      48.530  46.830  28.480  1.00  0.00           C
ATOM   4507  HB  ILE A 300      47.490  46.940  28.100  1.00  0.00           H
ATOM   4508  CG2 ILE A 300      49.170  48.140  28.870  1.00  0.00           C
ATOM   4509 1HG2 ILE A 300      48.800  48.620  29.800  1.00  0.00           H
ATOM   4510 2HG2 ILE A 300      48.880  48.870  28.080  1.00  0.00           H
ATOM   4511 3HG2 ILE A 300      50.260  47.960  28.960  1.00  0.00           H
ATOM   4512  CG1 ILE A 300      49.250  46.270  27.220  1.00  0.00           C
ATOM   4513 1HG1 ILE A 300      50.210  45.800  27.530  1.00  0.00           H
ATOM   4514 2HG1 ILE A 300      49.480  47.070  26.480  1.00  0.00           H
ATOM   4515  CD  ILE A 300      48.350  45.180  26.560  1.00  0.00           C
ATOM   4516  HD1 ILE A 300      48.410  44.250  27.160  1.00  0.00           H
ATOM   4517  HD2 ILE A 300      48.770  44.910  25.560  1.00  0.00           H
ATOM   4518  HD3 ILE A 300      47.290  45.470  26.410  1.00  0.00           H
ATOM   4519  C   ILE A 300      49.700  45.310  30.070  1.00  0.00           C
ATOM   4520  O   ILE A 300      50.690  45.900  30.570  1.00  0.00           O
ATOM   4521  N   MET A 301      49.720  43.910  29.920  1.00  0.00           N
ATOM   4522  HN  MET A 301      48.970  43.300  29.690  1.00  0.00           H
ATOM   4523  CA  MET A 301      50.870  43.000  30.180  1.00  0.00           C
ATOM   4524  HA  MET A 301      51.420  43.560  30.920  1.00  0.00           H
ATOM   4525  CB  MET A 301      50.400  41.570  30.680  1.00  0.00           C
ATOM   4526  HB1 MET A 301      51.390  41.070  30.810  1.00  0.00           H
ATOM   4527  HB2 MET A 301      49.910  41.030  29.850  1.00  0.00           H
ATOM   4528  CG  MET A 301      49.560  41.480  31.920  1.00  0.00           C
ATOM   4529  HG1 MET A 301      49.100  40.480  32.090  1.00  0.00           H
ATOM   4530  HG2 MET A 301      48.660  42.110  31.760  1.00  0.00           H
ATOM   4531  SD  MET A 301      50.470  41.870  33.460  1.00  0.00           S
ATOM   4532  CE  MET A 301      48.890  42.270  34.190  1.00  0.00           C
ATOM   4533  HE1 MET A 301      48.070  41.580  33.900  1.00  0.00           H
ATOM   4534  HE2 MET A 301      48.630  43.260  33.770  1.00  0.00           H
ATOM   4535  HE3 MET A 301      48.970  42.270  35.300  1.00  0.00           H
ATOM   4536  C   MET A 301      51.780  42.920  28.900  1.00  0.00           C
ATOM   4537  O   MET A 301      51.340  43.160  27.810  1.00  0.00           O
ATOM   4538  NT  MET A 301      53.050  42.490  29.100  1.00  0.00           N
ATOM   4539  HNT MET A 301      53.350  42.430  30.050  1.00  0.00           H
ATOM   4540  CAT MET A 301      54.090  42.360  28.120  1.00  0.00           C
ATOM   4541  HT1 MET A 301      53.680  42.210  27.100  1.00  0.00           H
ATOM   4542  HT2 MET A 301      54.780  41.550  28.440  1.00  0.00           H
ATOM   4543  HT3 MET A 301      54.760  43.240  28.110  1.00  0.00           H
ATOM   4544  N   SER B   1      23.620  44.810  50.990  1.00  0.00           N
ATOM   4545  HT1 SER B   1      22.610  44.780  51.230  1.00  0.00           H
ATOM   4546  HT2 SER B   1      23.660  44.390  50.040  1.00  0.00           H
ATOM   4547  HT3 SER B   1      23.940  45.800  50.950  1.00  0.00           H
ATOM   4548  CA  SER B   1      24.480  44.050  51.980  1.00  0.00           C
ATOM   4549  HA  SER B   1      24.780  44.590  52.860  1.00  0.00           H
ATOM   4550  CB  SER B   1      23.730  42.690  52.330  1.00  0.00           C
ATOM   4551  HB1 SER B   1      23.560  42.020  51.460  1.00  0.00           H
ATOM   4552  HB2 SER B   1      22.710  42.850  52.720  1.00  0.00           H
ATOM   4553  OG  SER B   1      24.430  41.920  53.240  1.00  0.00           O
ATOM   4554  HG1 SER B   1      24.040  42.070  54.110  1.00  0.00           H
ATOM   4555  C   SER B   1      25.720  43.710  51.130  1.00  0.00           C
ATOM   4556  O   SER B   1      26.140  44.400  50.160  1.00  0.00           O
ATOM   4557  N   GLY B   2      26.470  42.710  51.520  1.00  0.00           N
ATOM   4558  HN  GLY B   2      26.200  42.360  52.420  1.00  0.00           H
ATOM   4559  CA  GLY B   2      27.590  42.190  50.760  1.00  0.00           C
ATOM   4560  HA1 GLY B   2      27.400  42.430  49.730  1.00  0.00           H
ATOM   4561  HA2 GLY B   2      27.720  41.140  50.950  1.00  0.00           H
ATOM   4562  C   GLY B   2      28.880  42.840  51.230  1.00  0.00           C
ATOM   4563  O   GLY B   2      28.930  43.550  52.200  1.00  0.00           O
ATOM   4564  N   LEU B   3      30.030  42.390  50.650  1.00  0.00           N
ATOM   4565  HN  LEU B   3      29.960  41.780  49.870  1.00  0.00           H
ATOM   4566  CA  LEU B   3      31.300  42.710  51.040  1.00  0.00           C
ATOM   4567  HA  LEU B   3      31.260  43.620  51.620  1.00  0.00           H
ATOM   4568  CB  LEU B   3      32.200  41.520  51.670  1.00  0.00           C
ATOM   4569  HB1 LEU B   3      33.230  41.800  51.960  1.00  0.00           H
ATOM   4570  HB2 LEU B   3      32.420  40.760  50.900  1.00  0.00           H
ATOM   4571  CG  LEU B   3      31.460  40.750  52.820  1.00  0.00           C
ATOM   4572  HG  LEU B   3      30.380  40.940  52.650  1.00  0.00           H
ATOM   4573  CD1 LEU B   3      31.700  39.240  52.820  1.00  0.00           C
ATOM   4574 1HD1 LEU B   3      31.070  38.760  52.040  1.00  0.00           H
ATOM   4575 2HD1 LEU B   3      31.350  38.790  53.770  1.00  0.00           H
ATOM   4576 3HD1 LEU B   3      32.800  39.080  52.710  1.00  0.00           H
ATOM   4577  CD2 LEU B   3      31.960  41.320  54.190  1.00  0.00           C
ATOM   4578 1HD2 LEU B   3      31.390  40.850  55.020  1.00  0.00           H
ATOM   4579 2HD2 LEU B   3      31.740  42.410  54.250  1.00  0.00           H
ATOM   4580 3HD2 LEU B   3      33.030  41.070  54.320  1.00  0.00           H
ATOM   4581  C   LEU B   3      32.140  43.070  49.810  1.00  0.00           C
ATOM   4582  O   LEU B   3      31.890  42.490  48.730  1.00  0.00           O
ATOM   4583  N   VAL B   4      32.850  44.210  49.920  1.00  0.00           N
ATOM   4584  HN  VAL B   4      32.930  44.760  50.750  1.00  0.00           H
ATOM   4585  CA  VAL B   4      33.560  44.870  48.810  1.00  0.00           C
ATOM   4586  HA  VAL B   4      33.710  44.170  48.000  1.00  0.00           H
ATOM   4587  CB  VAL B   4      32.550  45.990  48.210  1.00  0.00           C
ATOM   4588  HB  VAL B   4      31.570  45.490  48.100  1.00  0.00           H
ATOM   4589  CG1 VAL B   4      32.320  47.280  49.120  1.00  0.00           C
ATOM   4590 1HG1 VAL B   4      31.570  47.940  48.650  1.00  0.00           H
ATOM   4591 2HG1 VAL B   4      33.340  47.720  49.230  1.00  0.00           H
ATOM   4592 3HG1 VAL B   4      31.920  46.920  50.090  1.00  0.00           H
ATOM   4593  CG2 VAL B   4      32.880  46.400  46.780  1.00  0.00           C
ATOM   4594 1HG2 VAL B   4      32.700  45.540  46.110  1.00  0.00           H
ATOM   4595 2HG2 VAL B   4      33.920  46.790  46.830  1.00  0.00           H
ATOM   4596 3HG2 VAL B   4      32.180  47.220  46.500  1.00  0.00           H
ATOM   4597  C   VAL B   4      34.880  45.500  49.160  1.00  0.00           C
ATOM   4598  O   VAL B   4      35.040  46.110  50.240  1.00  0.00           O
ATOM   4599  N   LYS B   5      35.930  45.350  48.280  1.00  0.00           N
ATOM   4600  HN  LYS B   5      35.830  44.870  47.410  1.00  0.00           H
ATOM   4601  CA  LYS B   5      37.040  46.230  48.510  1.00  0.00           C
ATOM   4602  HA  LYS B   5      37.130  46.500  49.550  1.00  0.00           H
ATOM   4603  CB  LYS B   5      38.370  45.520  48.080  1.00  0.00           C
ATOM   4604  HB1 LYS B   5      38.380  44.530  48.580  1.00  0.00           H
ATOM   4605  HB2 LYS B   5      39.250  46.030  48.540  1.00  0.00           H
ATOM   4606  CG  LYS B   5      38.500  45.380  46.550  1.00  0.00           C
ATOM   4607  HG1 LYS B   5      38.860  46.320  46.090  1.00  0.00           H
ATOM   4608  HG2 LYS B   5      37.570  45.210  45.960  1.00  0.00           H
ATOM   4609  CD  LYS B   5      39.430  44.200  46.150  1.00  0.00           C
ATOM   4610  HD1 LYS B   5      40.430  44.270  46.620  1.00  0.00           H
ATOM   4611  HD2 LYS B   5      39.650  44.190  45.060  1.00  0.00           H
ATOM   4612  CE  LYS B   5      38.760  42.780  46.550  1.00  0.00           C
ATOM   4613  HE1 LYS B   5      37.770  42.640  46.070  1.00  0.00           H
ATOM   4614  HE2 LYS B   5      38.630  42.690  47.650  1.00  0.00           H
ATOM   4615  NZ  LYS B   5      39.750  41.700  46.100  1.00  0.00           N
ATOM   4616  HZ1 LYS B   5      39.410  40.790  46.460  1.00  0.00           H
ATOM   4617  HZ2 LYS B   5      40.730  41.840  46.430  1.00  0.00           H
ATOM   4618  HZ3 LYS B   5      39.860  41.700  45.070  1.00  0.00           H
ATOM   4619  C   LYS B   5      36.860  47.580  47.890  1.00  0.00           C
ATOM   4620  O   LYS B   5      36.570  47.760  46.730  1.00  0.00           O
ATOM   4621  N   MET B   6      37.000  48.630  48.720  1.00  0.00           N
ATOM   4622  HN  MET B   6      37.300  48.470  49.660  1.00  0.00           H
ATOM   4623  CA  MET B   6      36.670  49.990  48.460  1.00  0.00           C
ATOM   4624  HA  MET B   6      36.440  50.110  47.420  1.00  0.00           H
ATOM   4625  CB  MET B   6      35.400  50.380  49.330  1.00  0.00           C
ATOM   4626  HB1 MET B   6      35.580  50.240  50.420  1.00  0.00           H
ATOM   4627  HB2 MET B   6      34.620  49.620  49.130  1.00  0.00           H
ATOM   4628  CG  MET B   6      34.980  51.910  49.110  1.00  0.00           C
ATOM   4629  HG1 MET B   6      34.890  52.040  48.010  1.00  0.00           H
ATOM   4630  HG2 MET B   6      35.860  52.510  49.430  1.00  0.00           H
ATOM   4631  SD  MET B   6      33.510  52.410  50.050  1.00  0.00           S
ATOM   4632  CE  MET B   6      34.280  52.230  51.680  1.00  0.00           C
ATOM   4633  HE1 MET B   6      34.210  51.160  51.970  1.00  0.00           H
ATOM   4634  HE2 MET B   6      33.810  52.850  52.480  1.00  0.00           H
ATOM   4635  HE3 MET B   6      35.380  52.370  51.630  1.00  0.00           H
ATOM   4636  C   MET B   6      37.820  50.880  48.640  1.00  0.00           C
ATOM   4637  O   MET B   6      38.640  50.630  49.520  1.00  0.00           O
ATOM   4638  N   SER B   7      38.010  51.990  47.820  1.00  0.00           N
ATOM   4639  HN  SER B   7      37.310  52.230  47.160  1.00  0.00           H
ATOM   4640  CA  SER B   7      39.180  52.830  47.850  1.00  0.00           C
ATOM   4641  HA  SER B   7      39.940  52.320  48.430  1.00  0.00           H
ATOM   4642  CB  SER B   7      39.710  53.090  46.340  1.00  0.00           C
ATOM   4643  HB1 SER B   7      38.980  53.700  45.770  1.00  0.00           H
ATOM   4644  HB2 SER B   7      39.740  52.060  45.920  1.00  0.00           H
ATOM   4645  OG  SER B   7      41.030  53.550  46.440  1.00  0.00           O
ATOM   4646  HG1 SER B   7      41.100  54.270  45.810  1.00  0.00           H
ATOM   4647  C   SER B   7      38.810  54.090  48.570  1.00  0.00           C
ATOM   4648  O   SER B   7      37.650  54.530  48.430  1.00  0.00           O
ATOM   4649  N   HSD B   8      39.720  54.600  49.350  1.00  0.00           N
ATOM   4650  HN  HSD B   8      40.590  54.150  49.540  1.00  0.00           H
ATOM   4651  CA  HSD B   8      39.480  55.920  49.990  1.00  0.00           C
ATOM   4652  HA  HSD B   8      38.710  55.830  50.740  1.00  0.00           H
ATOM   4653  CB  HSD B   8      40.680  56.340  50.930  1.00  0.00           C
ATOM   4654  HB1 HSD B   8      40.280  57.220  51.470  1.00  0.00           H
ATOM   4655  HB2 HSD B   8      41.610  56.540  50.350  1.00  0.00           H
ATOM   4656  ND1 HSD B   8      40.260  54.390  52.660  1.00  0.00           N
ATOM   4657  HD1 HSD B   8      39.270  54.480  52.770  1.00  0.00           H
ATOM   4658  CG  HSD B   8      41.030  55.220  51.850  1.00  0.00           C
ATOM   4659  CE1 HSD B   8      41.020  53.480  53.240  1.00  0.00           C
ATOM   4660  HE1 HSD B   8      40.740  52.830  54.070  1.00  0.00           H
ATOM   4661  NE2 HSD B   8      42.300  53.680  52.890  1.00  0.00           N
ATOM   4662  CD2 HSD B   8      42.310  54.760  52.000  1.00  0.00           C
ATOM   4663  HD2 HSD B   8      43.260  55.110  51.620  1.00  0.00           H
ATOM   4664  C   HSD B   8      39.220  57.120  49.040  1.00  0.00           C
ATOM   4665  O   HSD B   8      39.640  57.000  47.900  1.00  0.00           O
ATOM   4666  N   PRO B   9      38.430  58.140  49.370  1.00  0.00           N
ATOM   4667  CD  PRO B   9      37.630  58.250  50.610  1.00  0.00           C
ATOM   4668  HD1 PRO B   9      38.330  58.480  51.430  1.00  0.00           H
ATOM   4669  HD2 PRO B   9      37.140  57.270  50.770  1.00  0.00           H
ATOM   4670  CA  PRO B   9      38.240  59.230  48.510  1.00  0.00           C
ATOM   4671  HA  PRO B   9      37.820  58.750  47.640  1.00  0.00           H
ATOM   4672  CB  PRO B   9      37.270  60.220  49.360  1.00  0.00           C
ATOM   4673  HB1 PRO B   9      36.640  60.940  48.800  1.00  0.00           H
ATOM   4674  HB2 PRO B   9      38.080  60.790  49.860  1.00  0.00           H
ATOM   4675  CG  PRO B   9      36.530  59.270  50.300  1.00  0.00           C
ATOM   4676  HG1 PRO B   9      36.020  59.780  51.130  1.00  0.00           H
ATOM   4677  HG2 PRO B   9      35.800  58.720  49.670  1.00  0.00           H
ATOM   4678  C   PRO B   9      39.590  59.930  48.100  1.00  0.00           C
ATOM   4679  O   PRO B   9      40.460  59.960  48.940  1.00  0.00           O
ATOM   4680  N   SER B  10      39.740  60.290  46.830  1.00  0.00           N
ATOM   4681  HN  SER B  10      38.920  60.230  46.260  1.00  0.00           H
ATOM   4682  CA  SER B  10      40.970  60.700  46.220  1.00  0.00           C
ATOM   4683  HA  SER B  10      41.790  60.510  46.900  1.00  0.00           H
ATOM   4684  CB  SER B  10      41.170  59.970  44.900  1.00  0.00           C
ATOM   4685  HB1 SER B  10      41.360  58.880  44.970  1.00  0.00           H
ATOM   4686  HB2 SER B  10      42.080  60.380  44.410  1.00  0.00           H
ATOM   4687  OG  SER B  10      40.060  60.050  44.030  1.00  0.00           O
ATOM   4688  HG1 SER B  10      40.140  60.820  43.450  1.00  0.00           H
ATOM   4689  C   SER B  10      41.090  62.240  45.880  1.00  0.00           C
ATOM   4690  O   SER B  10      42.130  62.770  45.560  1.00  0.00           O
ATOM   4691  N   GLY B  11      39.960  62.980  45.940  1.00  0.00           N
ATOM   4692  HN  GLY B  11      39.070  62.570  46.110  1.00  0.00           H
ATOM   4693  CA  GLY B  11      39.860  64.410  45.620  1.00  0.00           C
ATOM   4694  HA1 GLY B  11      38.830  64.700  45.740  1.00  0.00           H
ATOM   4695  HA2 GLY B  11      40.210  64.510  44.600  1.00  0.00           H
ATOM   4696  C   GLY B  11      40.770  65.460  46.310  1.00  0.00           C
ATOM   4697  O   GLY B  11      41.250  66.470  45.770  1.00  0.00           O
ATOM   4698  N   ASP B  12      41.140  65.200  47.550  1.00  0.00           N
ATOM   4699  HN  ASP B  12      40.680  64.450  48.010  1.00  0.00           H
ATOM   4700  CA  ASP B  12      42.280  65.830  48.270  1.00  0.00           C
ATOM   4701  HA  ASP B  12      42.040  66.880  48.130  1.00  0.00           H
ATOM   4702  CB  ASP B  12      42.270  65.440  49.760  1.00  0.00           C
ATOM   4703  HB1 ASP B  12      43.150  65.830  50.310  1.00  0.00           H
ATOM   4704  HB2 ASP B  12      42.240  64.330  49.870  1.00  0.00           H
ATOM   4705  CG  ASP B  12      40.990  66.010  50.420  1.00  0.00           C
ATOM   4706  OD1 ASP B  12      40.600  65.510  51.460  1.00  0.00           O
ATOM   4707  OD2 ASP B  12      40.520  67.100  49.960  1.00  0.00           O
ATOM   4708  C   ASP B  12      43.610  65.620  47.610  1.00  0.00           C
ATOM   4709  O   ASP B  12      44.470  66.520  47.570  1.00  0.00           O
ATOM   4710  N   VAL B  13      43.910  64.470  47.000  1.00  0.00           N
ATOM   4711  HN  VAL B  13      43.280  63.710  46.870  1.00  0.00           H
ATOM   4712  CA  VAL B  13      45.190  64.230  46.390  1.00  0.00           C
ATOM   4713  HA  VAL B  13      45.940  64.760  46.970  1.00  0.00           H
ATOM   4714  CB  VAL B  13      45.560  62.720  46.400  1.00  0.00           C
ATOM   4715  HB  VAL B  13      44.870  62.130  45.760  1.00  0.00           H
ATOM   4716  CG1 VAL B  13      47.050  62.540  45.920  1.00  0.00           C
ATOM   4717 1HG1 VAL B  13      47.680  63.210  46.540  1.00  0.00           H
ATOM   4718 2HG1 VAL B  13      47.280  62.910  44.900  1.00  0.00           H
ATOM   4719 3HG1 VAL B  13      47.390  61.480  45.910  1.00  0.00           H
ATOM   4720  CG2 VAL B  13      45.310  62.090  47.790  1.00  0.00           C
ATOM   4721 1HG2 VAL B  13      45.530  61.010  47.900  1.00  0.00           H
ATOM   4722 2HG2 VAL B  13      44.250  62.190  48.130  1.00  0.00           H
ATOM   4723 3HG2 VAL B  13      46.080  62.600  48.400  1.00  0.00           H
ATOM   4724  C   VAL B  13      45.130  64.660  44.910  1.00  0.00           C
ATOM   4725  O   VAL B  13      46.180  65.110  44.500  1.00  0.00           O
ATOM   4726  N   GLU B  14      43.950  64.680  44.140  1.00  0.00           N
ATOM   4727  HN  GLU B  14      43.050  64.430  44.490  1.00  0.00           H
ATOM   4728  CA  GLU B  14      43.990  64.710  42.700  1.00  0.00           C
ATOM   4729  HA  GLU B  14      44.620  63.890  42.410  1.00  0.00           H
ATOM   4730  CB  GLU B  14      42.600  64.470  42.070  1.00  0.00           C
ATOM   4731  HB1 GLU B  14      42.620  64.760  40.990  1.00  0.00           H
ATOM   4732  HB2 GLU B  14      41.920  65.120  42.660  1.00  0.00           H
ATOM   4733  CG  GLU B  14      42.110  62.990  42.150  1.00  0.00           C
ATOM   4734  HG1 GLU B  14      42.200  62.630  43.200  1.00  0.00           H
ATOM   4735  HG2 GLU B  14      42.820  62.390  41.540  1.00  0.00           H
ATOM   4736  CD  GLU B  14      40.700  62.900  41.620  1.00  0.00           C
ATOM   4737  OE1 GLU B  14      39.960  62.210  42.360  1.00  0.00           O
ATOM   4738  OE2 GLU B  14      40.210  63.490  40.630  1.00  0.00           O
ATOM   4739  C   GLU B  14      44.670  65.920  42.160  1.00  0.00           C
ATOM   4740  O   GLU B  14      45.500  65.850  41.290  1.00  0.00           O
ATOM   4741  N   ALA B  15      44.260  67.090  42.790  1.00  0.00           N
ATOM   4742  HN  ALA B  15      43.660  67.040  43.580  1.00  0.00           H
ATOM   4743  CA  ALA B  15      44.790  68.410  42.610  1.00  0.00           C
ATOM   4744  HA  ALA B  15      44.650  68.660  41.570  1.00  0.00           H
ATOM   4745  CB  ALA B  15      43.820  69.380  43.390  1.00  0.00           C
ATOM   4746  HB1 ALA B  15      43.960  69.280  44.490  1.00  0.00           H
ATOM   4747  HB2 ALA B  15      42.780  69.230  43.030  1.00  0.00           H
ATOM   4748  HB3 ALA B  15      44.070  70.420  43.090  1.00  0.00           H
ATOM   4749  C   ALA B  15      46.210  68.600  43.030  1.00  0.00           C
ATOM   4750  O   ALA B  15      46.770  69.640  42.610  1.00  0.00           O
ATOM   4751  N   CYS B  16      46.880  67.720  43.800  1.00  0.00           N
ATOM   4752  HN  CYS B  16      46.490  66.860  44.130  1.00  0.00           H
ATOM   4753  CA  CYS B  16      48.180  68.190  44.190  1.00  0.00           C
ATOM   4754  HA  CYS B  16      48.250  69.270  44.180  1.00  0.00           H
ATOM   4755  CB  CYS B  16      48.380  67.660  45.680  1.00  0.00           C
ATOM   4756  HB1 CYS B  16      49.340  68.050  46.060  1.00  0.00           H
ATOM   4757  HB2 CYS B  16      48.370  66.550  45.730  1.00  0.00           H
ATOM   4758  SG  CYS B  16      47.290  68.250  46.950  1.00  0.00           S
ATOM   4759  HG1 CYS B  16      46.150  68.030  46.310  1.00  0.00           H
ATOM   4760  C   CYS B  16      49.330  67.540  43.370  1.00  0.00           C
ATOM   4761  O   CYS B  16      50.490  67.870  43.470  1.00  0.00           O
ATOM   4762  N   MET B  17      48.980  66.570  42.480  1.00  0.00           N
ATOM   4763  HN  MET B  17      48.030  66.520  42.180  1.00  0.00           H
ATOM   4764  CA  MET B  17      49.940  65.890  41.530  1.00  0.00           C
ATOM   4765  HA  MET B  17      50.730  65.430  42.110  1.00  0.00           H
ATOM   4766  CB  MET B  17      49.240  64.720  40.780  1.00  0.00           C
ATOM   4767  HB1 MET B  17      49.980  64.140  40.190  1.00  0.00           H
ATOM   4768  HB2 MET B  17      48.320  65.110  40.280  1.00  0.00           H
ATOM   4769  CG  MET B  17      48.570  63.630  41.720  1.00  0.00           C
ATOM   4770  HG1 MET B  17      48.110  62.870  41.050  1.00  0.00           H
ATOM   4771  HG2 MET B  17      47.710  64.080  42.270  1.00  0.00           H
ATOM   4772  SD  MET B  17      49.510  62.840  43.030  1.00  0.00           S
ATOM   4773  CE  MET B  17      51.040  62.370  42.210  1.00  0.00           C
ATOM   4774  HE1 MET B  17      51.630  61.660  42.820  1.00  0.00           H
ATOM   4775  HE2 MET B  17      51.660  63.260  41.950  1.00  0.00           H
ATOM   4776  HE3 MET B  17      50.710  61.840  41.290  1.00  0.00           H
ATOM   4777  C   MET B  17      50.470  66.860  40.470  1.00  0.00           C
ATOM   4778  O   MET B  17      49.750  67.720  39.970  1.00  0.00           O
ATOM   4779  N   VAL B  18      51.810  66.780  40.290  1.00  0.00           N
ATOM   4780  HN  VAL B  18      52.360  66.200  40.890  1.00  0.00           H
ATOM   4781  CA  VAL B  18      52.510  67.710  39.440  1.00  0.00           C
ATOM   4782  HA  VAL B  18      51.830  68.130  38.710  1.00  0.00           H
ATOM   4783  CB  VAL B  18      53.390  68.690  40.240  1.00  0.00           C
ATOM   4784  HB  VAL B  18      54.030  69.320  39.590  1.00  0.00           H
ATOM   4785  CG1 VAL B  18      52.430  69.740  40.850  1.00  0.00           C
ATOM   4786 1HG1 VAL B  18      51.840  70.130  40.000  1.00  0.00           H
ATOM   4787 2HG1 VAL B  18      53.070  70.500  41.330  1.00  0.00           H
ATOM   4788 3HG1 VAL B  18      51.860  69.190  41.630  1.00  0.00           H
ATOM   4789  CG2 VAL B  18      54.170  68.150  41.420  1.00  0.00           C
ATOM   4790 1HG2 VAL B  18      54.770  68.980  41.860  1.00  0.00           H
ATOM   4791 2HG2 VAL B  18      54.760  67.290  41.050  1.00  0.00           H
ATOM   4792 3HG2 VAL B  18      53.600  67.670  42.250  1.00  0.00           H
ATOM   4793  C   VAL B  18      53.530  66.890  38.660  1.00  0.00           C
ATOM   4794  O   VAL B  18      54.040  65.860  39.070  1.00  0.00           O
ATOM   4795  N   GLN B  19      53.710  67.130  37.310  1.00  0.00           N
ATOM   4796  HN  GLN B  19      53.120  67.860  36.990  1.00  0.00           H
ATOM   4797  CA  GLN B  19      54.670  66.580  36.410  1.00  0.00           C
ATOM   4798  HA  GLN B  19      54.750  65.530  36.620  1.00  0.00           H
ATOM   4799  CB  GLN B  19      54.300  66.720  34.880  1.00  0.00           C
ATOM   4800  HB1 GLN B  19      54.270  67.780  34.560  1.00  0.00           H
ATOM   4801  HB2 GLN B  19      53.350  66.300  34.490  1.00  0.00           H
ATOM   4802  CG  GLN B  19      55.390  66.070  33.930  1.00  0.00           C
ATOM   4803  HG1 GLN B  19      55.460  65.000  34.200  1.00  0.00           H
ATOM   4804  HG2 GLN B  19      56.400  66.510  34.110  1.00  0.00           H
ATOM   4805  CD  GLN B  19      55.060  66.120  32.490  1.00  0.00           C
ATOM   4806  OE1 GLN B  19      54.030  66.660  32.030  1.00  0.00           O
ATOM   4807  NE2 GLN B  19      55.940  65.470  31.710  1.00  0.00           N
ATOM   4808 1HE2 GLN B  19      56.800  65.120  32.100  1.00  0.00           H
ATOM   4809 2HE2 GLN B  19      55.910  65.480  30.710  1.00  0.00           H
ATOM   4810  C   GLN B  19      55.960  67.230  36.600  1.00  0.00           C
ATOM   4811  O   GLN B  19      56.210  68.400  36.190  1.00  0.00           O
ATOM   4812  N   VAL B  20      56.960  66.510  37.020  1.00  0.00           N
ATOM   4813  HN  VAL B  20      56.780  65.550  37.200  1.00  0.00           H
ATOM   4814  CA  VAL B  20      58.310  66.940  37.250  1.00  0.00           C
ATOM   4815  HA  VAL B  20      58.320  68.020  37.270  1.00  0.00           H
ATOM   4816  CB  VAL B  20      58.800  66.440  38.650  1.00  0.00           C
ATOM   4817  HB  VAL B  20      58.730  65.330  38.650  1.00  0.00           H
ATOM   4818  CG1 VAL B  20      60.270  66.880  38.880  1.00  0.00           C
ATOM   4819 1HG1 VAL B  20      60.920  66.410  38.110  1.00  0.00           H
ATOM   4820 2HG1 VAL B  20      60.540  66.410  39.850  1.00  0.00           H
ATOM   4821 3HG1 VAL B  20      60.330  67.990  38.940  1.00  0.00           H
ATOM   4822  CG2 VAL B  20      57.990  66.940  39.810  1.00  0.00           C
ATOM   4823 1HG2 VAL B  20      58.460  66.460  40.700  1.00  0.00           H
ATOM   4824 2HG2 VAL B  20      56.930  66.640  39.730  1.00  0.00           H
ATOM   4825 3HG2 VAL B  20      57.890  68.050  39.840  1.00  0.00           H
ATOM   4826  C   VAL B  20      59.200  66.440  36.020  1.00  0.00           C
ATOM   4827  O   VAL B  20      59.240  65.270  35.720  1.00  0.00           O
ATOM   4828  N   THR B  21      59.910  67.350  35.270  1.00  0.00           N
ATOM   4829  HN  THR B  21      59.510  68.250  35.450  1.00  0.00           H
ATOM   4830  CA  THR B  21      60.800  66.990  34.170  1.00  0.00           C
ATOM   4831  HA  THR B  21      60.860  65.910  34.240  1.00  0.00           H
ATOM   4832  CB  THR B  21      60.370  67.410  32.730  1.00  0.00           C
ATOM   4833  HB  THR B  21      60.370  68.500  32.550  1.00  0.00           H
ATOM   4834  OG1 THR B  21      59.070  66.890  32.390  1.00  0.00           O
ATOM   4835  HG1 THR B  21      58.500  67.260  33.070  1.00  0.00           H
ATOM   4836  CG2 THR B  21      61.320  66.820  31.620  1.00  0.00           C
ATOM   4837 1HG2 THR B  21      60.980  67.090  30.600  1.00  0.00           H
ATOM   4838 2HG2 THR B  21      61.290  65.730  31.870  1.00  0.00           H
ATOM   4839 3HG2 THR B  21      62.380  67.140  31.710  1.00  0.00           H
ATOM   4840  C   THR B  21      62.160  67.560  34.580  1.00  0.00           C
ATOM   4841  O   THR B  21      62.270  68.790  34.690  1.00  0.00           O
ATOM   4842  N   CYS B  22      63.220  66.680  34.730  1.00  0.00           N
ATOM   4843  HN  CYS B  22      63.160  65.720  34.460  1.00  0.00           H
ATOM   4844  CA  CYS B  22      64.590  66.980  35.160  1.00  0.00           C
ATOM   4845  HA  CYS B  22      64.750  68.040  35.120  1.00  0.00           H
ATOM   4846  CB  CYS B  22      64.900  66.370  36.600  1.00  0.00           C
ATOM   4847  HB1 CYS B  22      64.560  65.310  36.700  1.00  0.00           H
ATOM   4848  HB2 CYS B  22      64.240  66.910  37.310  1.00  0.00           H
ATOM   4849  SG  CYS B  22      66.610  66.740  37.150  1.00  0.00           S
ATOM   4850  HG1 CYS B  22      67.040  65.730  36.420  1.00  0.00           H
ATOM   4851  C   CYS B  22      65.430  66.370  34.100  1.00  0.00           C
ATOM   4852  O   CYS B  22      65.260  65.150  33.730  1.00  0.00           O
ATOM   4853  N   GLY B  23      66.130  67.200  33.490  1.00  0.00           N
ATOM   4854  HN  GLY B  23      66.090  68.130  33.830  1.00  0.00           H
ATOM   4855  CA  GLY B  23      66.820  66.910  32.220  1.00  0.00           C
ATOM   4856  HA1 GLY B  23      67.630  66.240  32.490  1.00  0.00           H
ATOM   4857  HA2 GLY B  23      67.070  67.890  31.850  1.00  0.00           H
ATOM   4858  C   GLY B  23      65.890  66.310  31.180  1.00  0.00           C
ATOM   4859  O   GLY B  23      64.920  66.830  30.700  1.00  0.00           O
ATOM   4860  N   SER B  24      66.320  65.090  30.730  1.00  0.00           N
ATOM   4861  HN  SER B  24      67.210  64.750  31.000  1.00  0.00           H
ATOM   4862  CA  SER B  24      65.420  64.350  29.790  1.00  0.00           C
ATOM   4863  HA  SER B  24      65.000  65.060  29.090  1.00  0.00           H
ATOM   4864  CB  SER B  24      66.270  63.390  28.870  1.00  0.00           C
ATOM   4865  HB1 SER B  24      66.730  64.010  28.070  1.00  0.00           H
ATOM   4866  HB2 SER B  24      65.780  62.550  28.320  1.00  0.00           H
ATOM   4867  OG  SER B  24      67.390  62.790  29.550  1.00  0.00           O
ATOM   4868  HG1 SER B  24      68.070  63.440  29.340  1.00  0.00           H
ATOM   4869  C   SER B  24      64.370  63.490  30.420  1.00  0.00           C
ATOM   4870  O   SER B  24      63.360  63.090  29.770  1.00  0.00           O
ATOM   4871  N   MET B  25      64.530  63.100  31.710  1.00  0.00           N
ATOM   4872  HN  MET B  25      65.270  63.430  32.300  1.00  0.00           H
ATOM   4873  CA  MET B  25      63.650  62.230  32.450  1.00  0.00           C
ATOM   4874  HA  MET B  25      63.380  61.440  31.770  1.00  0.00           H
ATOM   4875  CB  MET B  25      64.340  61.530  33.620  1.00  0.00           C
ATOM   4876  HB1 MET B  25      63.640  60.970  34.270  1.00  0.00           H
ATOM   4877  HB2 MET B  25      64.760  62.310  34.290  1.00  0.00           H
ATOM   4878  CG  MET B  25      65.540  60.710  33.130  1.00  0.00           C
ATOM   4879  HG1 MET B  25      66.300  61.440  32.800  1.00  0.00           H
ATOM   4880  HG2 MET B  25      65.280  60.140  32.210  1.00  0.00           H
ATOM   4881  SD  MET B  25      66.340  59.670  34.350  1.00  0.00           S
ATOM   4882  CE  MET B  25      65.410  58.170  34.330  1.00  0.00           C
ATOM   4883  HE1 MET B  25      65.760  57.470  33.540  1.00  0.00           H
ATOM   4884  HE2 MET B  25      64.350  58.400  34.090  1.00  0.00           H
ATOM   4885  HE3 MET B  25      65.550  57.580  35.260  1.00  0.00           H
ATOM   4886  C   MET B  25      62.350  62.870  33.060  1.00  0.00           C
ATOM   4887  O   MET B  25      62.440  63.990  33.540  1.00  0.00           O
ATOM   4888  N   THR B  26      61.200  62.190  33.160  1.00  0.00           N
ATOM   4889  HN  THR B  26      61.130  61.210  32.970  1.00  0.00           H
ATOM   4890  CA  THR B  26      59.970  62.840  33.740  1.00  0.00           C
ATOM   4891  HA  THR B  26      60.270  63.650  34.380  1.00  0.00           H
ATOM   4892  CB  THR B  26      59.040  63.510  32.670  1.00  0.00           C
ATOM   4893  HB  THR B  26      59.670  64.240  32.100  1.00  0.00           H
ATOM   4894  OG1 THR B  26      57.910  64.080  33.330  1.00  0.00           O
ATOM   4895  HG1 THR B  26      58.290  64.560  34.070  1.00  0.00           H
ATOM   4896  CG2 THR B  26      58.420  62.560  31.700  1.00  0.00           C
ATOM   4897 1HG2 THR B  26      59.290  61.960  31.360  1.00  0.00           H
ATOM   4898 2HG2 THR B  26      57.910  62.970  30.800  1.00  0.00           H
ATOM   4899 3HG2 THR B  26      57.660  61.920  32.190  1.00  0.00           H
ATOM   4900  C   THR B  26      59.270  61.840  34.540  1.00  0.00           C
ATOM   4901  O   THR B  26      59.100  60.690  34.200  1.00  0.00           O
ATOM   4902  N   LEU B  27      58.720  62.280  35.680  1.00  0.00           N
ATOM   4903  HN  LEU B  27      58.850  63.190  36.070  1.00  0.00           H
ATOM   4904  CA  LEU B  27      57.930  61.420  36.560  1.00  0.00           C
ATOM   4905  HA  LEU B  27      57.270  60.800  35.970  1.00  0.00           H
ATOM   4906  CB  LEU B  27      58.790  60.470  37.440  1.00  0.00           C
ATOM   4907  HB1 LEU B  27      59.040  59.680  36.700  1.00  0.00           H
ATOM   4908  HB2 LEU B  27      58.180  59.980  38.230  1.00  0.00           H
ATOM   4909  CG  LEU B  27      60.150  61.130  37.910  1.00  0.00           C
ATOM   4910  HG  LEU B  27      60.790  61.560  37.110  1.00  0.00           H
ATOM   4911  CD1 LEU B  27      59.890  62.390  38.770  1.00  0.00           C
ATOM   4912 1HD1 LEU B  27      60.900  62.730  39.090  1.00  0.00           H
ATOM   4913 2HD1 LEU B  27      59.210  62.160  39.620  1.00  0.00           H
ATOM   4914 3HD1 LEU B  27      59.410  63.140  38.110  1.00  0.00           H
ATOM   4915  CD2 LEU B  27      60.910  59.960  38.610  1.00  0.00           C
ATOM   4916 1HD2 LEU B  27      60.780  59.010  38.060  1.00  0.00           H
ATOM   4917 2HD2 LEU B  27      60.570  59.840  39.660  1.00  0.00           H
ATOM   4918 3HD2 LEU B  27      62.000  60.130  38.620  1.00  0.00           H
ATOM   4919  C   LEU B  27      57.020  62.350  37.440  1.00  0.00           C
ATOM   4920  O   LEU B  27      57.140  63.540  37.390  1.00  0.00           O
ATOM   4921  N   ASN B  28      56.120  61.720  38.240  1.00  0.00           N
ATOM   4922  HN  ASN B  28      56.170  60.740  38.390  1.00  0.00           H
ATOM   4923  CA  ASN B  28      55.160  62.450  39.120  1.00  0.00           C
ATOM   4924  HA  ASN B  28      54.810  63.280  38.520  1.00  0.00           H
ATOM   4925  CB  ASN B  28      54.060  61.420  39.470  1.00  0.00           C
ATOM   4926  HB1 ASN B  28      53.210  61.990  39.890  1.00  0.00           H
ATOM   4927  HB2 ASN B  28      54.400  60.720  40.270  1.00  0.00           H
ATOM   4928  CG  ASN B  28      53.430  60.630  38.330  1.00  0.00           C
ATOM   4929  OD1 ASN B  28      52.440  61.150  37.880  1.00  0.00           O
ATOM   4930  ND2 ASN B  28      53.860  59.360  38.120  1.00  0.00           N
ATOM   4931 1HD2 ASN B  28      53.280  58.810  37.510  1.00  0.00           H
ATOM   4932 2HD2 ASN B  28      54.750  59.200  38.540  1.00  0.00           H
ATOM   4933  C   ASN B  28      55.810  62.980  40.430  1.00  0.00           C
ATOM   4934  O   ASN B  28      56.610  62.350  41.090  1.00  0.00           O
ATOM   4935  N   GLY B  29      55.430  64.220  40.900  1.00  0.00           N
ATOM   4936  HN  GLY B  29      54.990  64.800  40.220  1.00  0.00           H
ATOM   4937  CA  GLY B  29      55.680  64.670  42.200  1.00  0.00           C
ATOM   4938  HA1 GLY B  29      56.330  65.540  42.150  1.00  0.00           H
ATOM   4939  HA2 GLY B  29      56.020  63.910  42.890  1.00  0.00           H
ATOM   4940  C   GLY B  29      54.370  65.060  42.830  1.00  0.00           C
ATOM   4941  O   GLY B  29      53.320  64.990  42.210  1.00  0.00           O
ATOM   4942  N   LEU B  30      54.410  65.460  44.090  1.00  0.00           N
ATOM   4943  HN  LEU B  30      55.290  65.510  44.550  1.00  0.00           H
ATOM   4944  CA  LEU B  30      53.280  65.710  44.950  1.00  0.00           C
ATOM   4945  HA  LEU B  30      52.320  65.730  44.460  1.00  0.00           H
ATOM   4946  CB  LEU B  30      53.210  64.540  45.910  1.00  0.00           C
ATOM   4947  HB1 LEU B  30      54.250  64.510  46.290  1.00  0.00           H
ATOM   4948  HB2 LEU B  30      53.040  63.620  45.320  1.00  0.00           H
ATOM   4949  CG  LEU B  30      52.170  64.700  47.050  1.00  0.00           C
ATOM   4950  HG  LEU B  30      52.330  65.720  47.460  1.00  0.00           H
ATOM   4951  CD1 LEU B  30      50.640  64.720  46.690  1.00  0.00           C
ATOM   4952 1HD1 LEU B  30      50.030  65.050  47.560  1.00  0.00           H
ATOM   4953 2HD1 LEU B  30      50.400  63.710  46.290  1.00  0.00           H
ATOM   4954 3HD1 LEU B  30      50.420  65.480  45.910  1.00  0.00           H
ATOM   4955  CD2 LEU B  30      52.420  63.770  48.230  1.00  0.00           C
ATOM   4956 1HD2 LEU B  30      51.820  63.900  49.160  1.00  0.00           H
ATOM   4957 2HD2 LEU B  30      53.440  63.990  48.600  1.00  0.00           H
ATOM   4958 3HD2 LEU B  30      52.310  62.720  47.890  1.00  0.00           H
ATOM   4959  C   LEU B  30      53.520  67.070  45.580  1.00  0.00           C
ATOM   4960  O   LEU B  30      54.580  67.270  46.170  1.00  0.00           O
ATOM   4961  N   TRP B  31      52.570  67.990  45.430  1.00  0.00           N
ATOM   4962  HN  TRP B  31      51.790  67.830  44.830  1.00  0.00           H
ATOM   4963  CA  TRP B  31      52.850  69.400  45.720  1.00  0.00           C
ATOM   4964  HA  TRP B  31      53.870  69.530  46.040  1.00  0.00           H
ATOM   4965  CB  TRP B  31      52.650  70.320  44.490  1.00  0.00           C
ATOM   4966  HB1 TRP B  31      51.550  70.250  44.320  1.00  0.00           H
ATOM   4967  HB2 TRP B  31      53.140  69.880  43.590  1.00  0.00           H
ATOM   4968  CG  TRP B  31      53.040  71.770  44.570  1.00  0.00           C
ATOM   4969  CD1 TRP B  31      53.830  72.400  45.580  1.00  0.00           C
ATOM   4970  HD1 TRP B  31      54.520  71.790  46.150  1.00  0.00           H
ATOM   4971  NE1 TRP B  31      53.750  73.750  45.470  1.00  0.00           N
ATOM   4972  HE1 TRP B  31      54.140  74.380  46.110  1.00  0.00           H
ATOM   4973  CE2 TRP B  31      52.780  74.030  44.460  1.00  0.00           C
ATOM   4974  CD2 TRP B  31      52.390  72.800  43.880  1.00  0.00           C
ATOM   4975  CE3 TRP B  31      51.450  72.820  42.880  1.00  0.00           C
ATOM   4976  HE3 TRP B  31      51.150  71.890  42.430  1.00  0.00           H
ATOM   4977  CZ3 TRP B  31      50.980  74.030  42.320  1.00  0.00           C
ATOM   4978  HZ3 TRP B  31      50.290  74.020  41.490  1.00  0.00           H
ATOM   4979  CZ2 TRP B  31      52.250  75.240  44.000  1.00  0.00           C
ATOM   4980  HZ2 TRP B  31      52.700  76.110  44.440  1.00  0.00           H
ATOM   4981  CH2 TRP B  31      51.390  75.230  42.880  1.00  0.00           C
ATOM   4982  HH2 TRP B  31      50.980  76.170  42.560  1.00  0.00           H
ATOM   4983  C   TRP B  31      51.960  69.940  46.870  1.00  0.00           C
ATOM   4984  O   TRP B  31      50.720  70.130  46.730  1.00  0.00           O
ATOM   4985  N   LEU B  32      52.590  70.090  48.050  1.00  0.00           N
ATOM   4986  HN  LEU B  32      53.560  69.890  48.170  1.00  0.00           H
ATOM   4987  CA  LEU B  32      51.880  70.420  49.270  1.00  0.00           C
ATOM   4988  HA  LEU B  32      50.850  70.570  48.980  1.00  0.00           H
ATOM   4989  CB  LEU B  32      52.100  69.370  50.340  1.00  0.00           C
ATOM   4990  HB1 LEU B  32      51.440  69.680  51.180  1.00  0.00           H
ATOM   4991  HB2 LEU B  32      53.170  69.280  50.650  1.00  0.00           H
ATOM   4992  CG  LEU B  32      51.670  67.940  49.920  1.00  0.00           C
ATOM   4993  HG  LEU B  32      52.290  67.480  49.130  1.00  0.00           H
ATOM   4994  CD1 LEU B  32      51.820  67.060  51.090  1.00  0.00           C
ATOM   4995 1HD1 LEU B  32      52.890  66.910  51.340  1.00  0.00           H
ATOM   4996 2HD1 LEU B  32      51.640  65.980  50.870  1.00  0.00           H
ATOM   4997 3HD1 LEU B  32      51.330  67.490  51.980  1.00  0.00           H
ATOM   4998  CD2 LEU B  32      50.220  67.930  49.430  1.00  0.00           C
ATOM   4999 1HD2 LEU B  32      49.510  68.350  50.180  1.00  0.00           H
ATOM   5000 2HD2 LEU B  32      49.820  66.890  49.350  1.00  0.00           H
ATOM   5001 3HD2 LEU B  32      50.150  68.540  48.510  1.00  0.00           H
ATOM   5002  C   LEU B  32      52.410  71.730  49.830  1.00  0.00           C
ATOM   5003  O   LEU B  32      53.620  71.790  50.110  1.00  0.00           O
ATOM   5004  N   ASP B  33      51.510  72.780  50.000  1.00  0.00           N
ATOM   5005  HN  ASP B  33      50.540  72.790  49.810  1.00  0.00           H
ATOM   5006  CA  ASP B  33      52.030  74.130  50.270  1.00  0.00           C
ATOM   5007  HA  ASP B  33      51.170  74.750  50.110  1.00  0.00           H
ATOM   5008  CB  ASP B  33      52.500  74.390  51.720  1.00  0.00           C
ATOM   5009  HB1 ASP B  33      52.880  75.430  51.770  1.00  0.00           H
ATOM   5010  HB2 ASP B  33      53.290  73.630  51.920  1.00  0.00           H
ATOM   5011  CG  ASP B  33      51.340  74.270  52.780  1.00  0.00           C
ATOM   5012  OD1 ASP B  33      50.210  74.460  52.510  1.00  0.00           O
ATOM   5013  OD2 ASP B  33      51.710  73.950  53.920  1.00  0.00           O
ATOM   5014  C   ASP B  33      53.020  74.650  49.200  1.00  0.00           C
ATOM   5015  O   ASP B  33      52.530  74.990  48.120  1.00  0.00           O
ATOM   5016  N   ASN B  34      54.360  74.910  49.560  1.00  0.00           N
ATOM   5017  HN  ASN B  34      54.670  74.650  50.460  1.00  0.00           H
ATOM   5018  CA  ASN B  34      55.370  75.420  48.630  1.00  0.00           C
ATOM   5019  HA  ASN B  34      55.090  75.810  47.660  1.00  0.00           H
ATOM   5020  CB  ASN B  34      56.130  76.700  49.260  1.00  0.00           C
ATOM   5021  HB1 ASN B  34      56.980  76.970  48.600  1.00  0.00           H
ATOM   5022  HB2 ASN B  34      56.540  76.430  50.260  1.00  0.00           H
ATOM   5023  CG  ASN B  34      55.240  77.900  49.460  1.00  0.00           C
ATOM   5024  OD1 ASN B  34      54.980  78.340  50.570  1.00  0.00           O
ATOM   5025  ND2 ASN B  34      54.880  78.610  48.360  1.00  0.00           N
ATOM   5026 1HD2 ASN B  34      54.630  79.560  48.510  1.00  0.00           H
ATOM   5027 2HD2 ASN B  34      54.920  78.200  47.440  1.00  0.00           H
ATOM   5028  C   ASN B  34      56.420  74.300  48.270  1.00  0.00           C
ATOM   5029  O   ASN B  34      57.410  74.490  47.610  1.00  0.00           O
ATOM   5030  N   THR B  35      56.180  73.050  48.700  1.00  0.00           N
ATOM   5031  HN  THR B  35      55.350  72.820  49.200  1.00  0.00           H
ATOM   5032  CA  THR B  35      57.140  71.900  48.570  1.00  0.00           C
ATOM   5033  HA  THR B  35      58.010  72.360  48.130  1.00  0.00           H
ATOM   5034  CB  THR B  35      57.640  71.340  49.900  1.00  0.00           C
ATOM   5035  HB  THR B  35      56.760  70.960  50.470  1.00  0.00           H
ATOM   5036  OG1 THR B  35      58.430  72.320  50.600  1.00  0.00           O
ATOM   5037  HG1 THR B  35      58.060  73.210  50.630  1.00  0.00           H
ATOM   5038  CG2 THR B  35      58.560  70.090  49.810  1.00  0.00           C
ATOM   5039 1HG2 THR B  35      59.620  70.240  49.490  1.00  0.00           H
ATOM   5040 2HG2 THR B  35      58.000  69.270  49.330  1.00  0.00           H
ATOM   5041 3HG2 THR B  35      58.710  69.690  50.830  1.00  0.00           H
ATOM   5042  C   THR B  35      56.760  70.770  47.630  1.00  0.00           C
ATOM   5043  O   THR B  35      55.600  70.370  47.670  1.00  0.00           O
ATOM   5044  N   VAL B  36      57.750  70.210  46.850  1.00  0.00           N
ATOM   5045  HN  VAL B  36      58.620  70.690  46.750  1.00  0.00           H
ATOM   5046  CA  VAL B  36      57.540  69.100  45.930  1.00  0.00           C
ATOM   5047  HA  VAL B  36      56.610  68.580  46.030  1.00  0.00           H
ATOM   5048  CB  VAL B  36      57.750  69.470  44.490  1.00  0.00           C
ATOM   5049  HB  VAL B  36      58.620  70.170  44.450  1.00  0.00           H
ATOM   5050  CG1 VAL B  36      57.950  68.260  43.470  1.00  0.00           C
ATOM   5051 1HG1 VAL B  36      57.010  67.670  43.470  1.00  0.00           H
ATOM   5052 2HG1 VAL B  36      58.730  67.550  43.790  1.00  0.00           H
ATOM   5053 3HG1 VAL B  36      58.210  68.650  42.460  1.00  0.00           H
ATOM   5054  CG2 VAL B  36      56.520  70.320  44.270  1.00  0.00           C
ATOM   5055 1HG2 VAL B  36      55.640  69.660  44.180  1.00  0.00           H
ATOM   5056 2HG2 VAL B  36      56.570  70.830  43.280  1.00  0.00           H
ATOM   5057 3HG2 VAL B  36      56.300  71.130  45.000  1.00  0.00           H
ATOM   5058  C   VAL B  36      58.550  67.930  46.360  1.00  0.00           C
ATOM   5059  O   VAL B  36      59.670  68.090  46.780  1.00  0.00           O
ATOM   5060  N   TRP B  37      58.000  66.700  46.350  1.00  0.00           N
[truncated: 327,862 more chars]
