# Supplementary material for: Structural and functional characterization of NEMO cleavage by SARS-CoV-2 3CLpro
Source: Nat Commun. 2022 Sep 8;13:5285. doi: 10.1038/s41467-022-32922-9 (PMC9453703; doi:10.1038/s41467-022-32922-9)
Supplement: Supplementary file 4 — Supplementary Data 1 [file 41467_2022_32922_MOESM4_ESM.zip › supp_files/MDML_snapshots/MERS/mers_simA_26400.pdb]

REMARK    GENERATED BY TRJCONV
TITLE     Title t= 26400.00000 step= 6600000
REMARK    THIS IS A SIMULATION BOX
CRYST1  101.526  101.526  101.526  90.00  90.00  90.00 P 1           1
MODEL        1
ATOM      1  N   SER A   1      54.140  47.150  36.750  1.00  0.00           N
ATOM      2  HT1 SER A   1      54.590  46.650  37.540  1.00  0.00           H
ATOM      3  HT2 SER A   1      53.670  48.040  37.050  1.00  0.00           H
ATOM      4  HT3 SER A   1      54.860  47.330  36.020  1.00  0.00           H
ATOM      5  CA  SER A   1      53.090  46.290  36.170  1.00  0.00           C
ATOM      6  HA  SER A   1      52.610  46.870  35.400  1.00  0.00           H
ATOM      7  CB  SER A   1      53.730  44.980  35.660  1.00  0.00           C
ATOM      8  HB1 SER A   1      54.700  45.240  35.180  1.00  0.00           H
ATOM      9  HB2 SER A   1      53.080  44.410  34.960  1.00  0.00           H
ATOM     10  OG  SER A   1      54.020  44.040  36.730  1.00  0.00           O
ATOM     11  HG1 SER A   1      54.610  44.480  37.350  1.00  0.00           H
ATOM     12  C   SER A   1      52.080  46.140  37.330  1.00  0.00           C
ATOM     13  O   SER A   1      51.760  47.050  38.160  1.00  0.00           O
ATOM     14  N   GLY A   2      51.490  44.930  37.440  1.00  0.00           N
ATOM     15  HN  GLY A   2      51.800  44.070  37.030  1.00  0.00           H
ATOM     16  CA  GLY A   2      50.290  44.760  38.220  1.00  0.00           C
ATOM     17  HA1 GLY A   2      50.450  45.120  39.230  1.00  0.00           H
ATOM     18  HA2 GLY A   2      50.250  43.680  38.200  1.00  0.00           H
ATOM     19  C   GLY A   2      48.990  45.220  37.690  1.00  0.00           C
ATOM     20  O   GLY A   2      48.900  46.010  36.770  1.00  0.00           O
ATOM     21  N   LEU A   3      47.910  44.730  38.300  1.00  0.00           N
ATOM     22  HN  LEU A   3      48.030  44.220  39.140  1.00  0.00           H
ATOM     23  CA  LEU A   3      46.510  45.030  37.830  1.00  0.00           C
ATOM     24  HA  LEU A   3      46.360  46.030  37.470  1.00  0.00           H
ATOM     25  CB  LEU A   3      46.190  44.070  36.740  1.00  0.00           C
ATOM     26  HB1 LEU A   3      46.660  43.080  36.930  1.00  0.00           H
ATOM     27  HB2 LEU A   3      46.750  44.450  35.860  1.00  0.00           H
ATOM     28  CG  LEU A   3      44.720  43.910  36.300  1.00  0.00           C
ATOM     29  HG  LEU A   3      44.120  44.840  36.400  1.00  0.00           H
ATOM     30  CD1 LEU A   3      44.590  43.550  34.780  1.00  0.00           C
ATOM     31 1HD1 LEU A   3      43.530  43.300  34.580  1.00  0.00           H
ATOM     32 2HD1 LEU A   3      45.200  42.690  34.420  1.00  0.00           H
ATOM     33 3HD1 LEU A   3      44.970  44.440  34.240  1.00  0.00           H
ATOM     34  CD2 LEU A   3      43.910  42.800  37.050  1.00  0.00           C
ATOM     35 1HD2 LEU A   3      44.340  41.790  36.880  1.00  0.00           H
ATOM     36 2HD2 LEU A   3      42.910  42.730  36.590  1.00  0.00           H
ATOM     37 3HD2 LEU A   3      43.780  42.900  38.150  1.00  0.00           H
ATOM     38  C   LEU A   3      45.490  45.020  39.010  1.00  0.00           C
ATOM     39  O   LEU A   3      45.570  44.020  39.760  1.00  0.00           O
ATOM     40  N   VAL A   4      44.600  45.990  39.190  1.00  0.00           N
ATOM     41  HN  VAL A   4      44.460  46.700  38.510  1.00  0.00           H
ATOM     42  CA  VAL A   4      43.750  46.080  40.360  1.00  0.00           C
ATOM     43  HA  VAL A   4      43.510  45.090  40.710  1.00  0.00           H
ATOM     44  CB  VAL A   4      44.500  46.880  41.460  1.00  0.00           C
ATOM     45  HB  VAL A   4      43.810  46.850  42.340  1.00  0.00           H
ATOM     46  CG1 VAL A   4      45.650  46.170  42.090  1.00  0.00           C
ATOM     47 1HG1 VAL A   4      46.030  46.770  42.940  1.00  0.00           H
ATOM     48 2HG1 VAL A   4      46.430  45.970  41.320  1.00  0.00           H
ATOM     49 3HG1 VAL A   4      45.350  45.180  42.490  1.00  0.00           H
ATOM     50  CG2 VAL A   4      44.860  48.360  41.120  1.00  0.00           C
ATOM     51 1HG2 VAL A   4      43.950  48.940  41.340  1.00  0.00           H
ATOM     52 2HG2 VAL A   4      45.130  48.550  40.060  1.00  0.00           H
ATOM     53 3HG2 VAL A   4      45.610  48.860  41.770  1.00  0.00           H
ATOM     54  C   VAL A   4      42.570  47.010  40.040  1.00  0.00           C
ATOM     55  O   VAL A   4      42.510  47.630  38.950  1.00  0.00           O
ATOM     56  N   LYS A   5      41.470  47.010  40.870  1.00  0.00           N
ATOM     57  HN  LYS A   5      41.340  46.390  41.630  1.00  0.00           H
ATOM     58  CA  LYS A   5      40.320  47.910  40.810  1.00  0.00           C
ATOM     59  HA  LYS A   5      39.820  47.850  39.850  1.00  0.00           H
ATOM     60  CB  LYS A   5      39.300  47.550  41.880  1.00  0.00           C
ATOM     61  HB1 LYS A   5      38.430  48.240  41.920  1.00  0.00           H
ATOM     62  HB2 LYS A   5      39.700  47.660  42.910  1.00  0.00           H
ATOM     63  CG  LYS A   5      38.760  46.080  41.790  1.00  0.00           C
ATOM     64  HG1 LYS A   5      39.460  45.360  42.270  1.00  0.00           H
ATOM     65  HG2 LYS A   5      38.640  45.840  40.710  1.00  0.00           H
ATOM     66  CD  LYS A   5      37.440  45.880  42.590  1.00  0.00           C
ATOM     67  HD1 LYS A   5      37.670  46.400  43.550  1.00  0.00           H
ATOM     68  HD2 LYS A   5      37.100  44.830  42.710  1.00  0.00           H
ATOM     69  CE  LYS A   5      36.200  46.590  42.100  1.00  0.00           C
ATOM     70  HE1 LYS A   5      35.790  46.190  41.150  1.00  0.00           H
ATOM     71  HE2 LYS A   5      36.290  47.690  42.000  1.00  0.00           H
ATOM     72  NZ  LYS A   5      35.180  46.470  43.110  1.00  0.00           N
ATOM     73  HZ1 LYS A   5      34.690  45.590  42.850  1.00  0.00           H
ATOM     74  HZ2 LYS A   5      34.500  47.240  42.970  1.00  0.00           H
ATOM     75  HZ3 LYS A   5      35.540  46.520  44.090  1.00  0.00           H
ATOM     76  C   LYS A   5      40.770  49.330  41.100  1.00  0.00           C
ATOM     77  O   LYS A   5      41.460  49.540  42.100  1.00  0.00           O
ATOM     78  N   MET A   6      40.370  50.300  40.270  1.00  0.00           N
ATOM     79  HN  MET A   6      39.820  50.280  39.440  1.00  0.00           H
ATOM     80  CA  MET A   6      40.680  51.650  40.710  1.00  0.00           C
ATOM     81  HA  MET A   6      40.690  51.770  41.780  1.00  0.00           H
ATOM     82  CB  MET A   6      41.980  52.190  40.110  1.00  0.00           C
ATOM     83  HB1 MET A   6      42.680  51.410  40.480  1.00  0.00           H
ATOM     84  HB2 MET A   6      42.180  53.170  40.570  1.00  0.00           H
ATOM     85  CG  MET A   6      42.130  52.240  38.550  1.00  0.00           C
ATOM     86  HG1 MET A   6      41.220  52.670  38.080  1.00  0.00           H
ATOM     87  HG2 MET A   6      42.240  51.240  38.080  1.00  0.00           H
ATOM     88  SD  MET A   6      43.570  53.350  38.110  1.00  0.00           S
ATOM     89  CE  MET A   6      44.730  52.140  38.730  1.00  0.00           C
ATOM     90  HE1 MET A   6      45.800  52.330  38.490  1.00  0.00           H
ATOM     91  HE2 MET A   6      44.560  51.190  38.190  1.00  0.00           H
ATOM     92  HE3 MET A   6      44.610  51.870  39.800  1.00  0.00           H
ATOM     93  C   MET A   6      39.640  52.600  40.230  1.00  0.00           C
ATOM     94  O   MET A   6      39.060  52.430  39.150  1.00  0.00           O
ATOM     95  N   SER A   7      39.380  53.660  41.010  1.00  0.00           N
ATOM     96  HN  SER A   7      39.900  53.860  41.830  1.00  0.00           H
ATOM     97  CA  SER A   7      38.320  54.630  40.750  1.00  0.00           C
ATOM     98  HA  SER A   7      37.550  54.170  40.160  1.00  0.00           H
ATOM     99  CB  SER A   7      37.830  55.150  42.100  1.00  0.00           C
ATOM    100  HB1 SER A   7      37.060  55.950  42.060  1.00  0.00           H
ATOM    101  HB2 SER A   7      38.710  55.640  42.580  1.00  0.00           H
ATOM    102  OG  SER A   7      37.180  54.190  42.980  1.00  0.00           O
ATOM    103  HG1 SER A   7      36.870  54.660  43.750  1.00  0.00           H
ATOM    104  C   SER A   7      38.970  55.780  39.900  1.00  0.00           C
ATOM    105  O   SER A   7      40.170  56.060  39.920  1.00  0.00           O
ATOM    106  N   HSD A   8      38.090  56.510  39.180  1.00  0.00           N
ATOM    107  HN  HSD A   8      37.120  56.280  39.210  1.00  0.00           H
ATOM    108  CA  HSD A   8      38.330  57.820  38.640  1.00  0.00           C
ATOM    109  HA  HSD A   8      39.220  57.790  38.040  1.00  0.00           H
ATOM    110  CB  HSD A   8      37.110  58.310  37.800  1.00  0.00           C
ATOM    111  HB1 HSD A   8      37.360  59.360  37.550  1.00  0.00           H
ATOM    112  HB2 HSD A   8      36.180  58.120  38.370  1.00  0.00           H
ATOM    113  ND1 HSD A   8      37.930  57.240  35.500  1.00  0.00           N
ATOM    114  HD1 HSD A   8      38.820  57.690  35.540  1.00  0.00           H
ATOM    115  CG  HSD A   8      36.980  57.510  36.510  1.00  0.00           C
ATOM    116  CE1 HSD A   8      37.270  56.600  34.480  1.00  0.00           C
ATOM    117  HE1 HSD A   8      37.790  56.180  33.620  1.00  0.00           H
ATOM    118  NE2 HSD A   8      36.050  56.340  34.800  1.00  0.00           N
ATOM    119  CD2 HSD A   8      35.840  56.970  35.990  1.00  0.00           C
ATOM    120  HD2 HSD A   8      34.890  56.930  36.510  1.00  0.00           H
ATOM    121  C   HSD A   8      38.510  58.830  39.710  1.00  0.00           C
ATOM    122  O   HSD A   8      37.880  58.730  40.790  1.00  0.00           O
ATOM    123  N   PRO A   9      39.340  59.880  39.590  1.00  0.00           N
ATOM    124  CD  PRO A   9      40.270  60.020  38.470  1.00  0.00           C
ATOM    125  HD1 PRO A   9      39.680  60.390  37.600  1.00  0.00           H
ATOM    126  HD2 PRO A   9      40.870  59.130  38.170  1.00  0.00           H
ATOM    127  CA  PRO A   9      39.470  60.960  40.560  1.00  0.00           C
ATOM    128  HA  PRO A   9      39.920  60.550  41.460  1.00  0.00           H
ATOM    129  CB  PRO A   9      40.540  61.890  40.040  1.00  0.00           C
ATOM    130  HB1 PRO A   9      41.120  62.330  40.870  1.00  0.00           H
ATOM    131  HB2 PRO A   9      40.100  62.690  39.400  1.00  0.00           H
ATOM    132  CG  PRO A   9      41.360  61.000  39.040  1.00  0.00           C
ATOM    133  HG1 PRO A   9      41.880  61.680  38.330  1.00  0.00           H
ATOM    134  HG2 PRO A   9      42.140  60.390  39.550  1.00  0.00           H
ATOM    135  C   PRO A   9      38.200  61.650  41.000  1.00  0.00           C
ATOM    136  O   PRO A   9      37.350  62.050  40.190  1.00  0.00           O
ATOM    137  N   SER A  10      37.970  61.780  42.290  1.00  0.00           N
ATOM    138  HN  SER A  10      38.730  61.690  42.930  1.00  0.00           H
ATOM    139  CA  SER A  10      36.680  62.200  42.860  1.00  0.00           C
ATOM    140  HA  SER A  10      35.820  62.010  42.240  1.00  0.00           H
ATOM    141  CB  SER A  10      36.510  61.520  44.300  1.00  0.00           C
ATOM    142  HB1 SER A  10      36.580  60.440  44.030  1.00  0.00           H
ATOM    143  HB2 SER A  10      35.530  61.740  44.780  1.00  0.00           H
ATOM    144  OG  SER A  10      37.550  61.810  45.170  1.00  0.00           O
ATOM    145  HG1 SER A  10      37.450  62.640  45.640  1.00  0.00           H
ATOM    146  C   SER A  10      36.560  63.620  43.200  1.00  0.00           C
ATOM    147  O   SER A  10      35.450  64.010  43.570  1.00  0.00           O
ATOM    148  N   GLY A  11      37.620  64.440  43.070  1.00  0.00           N
ATOM    149  HN  GLY A  11      38.450  64.110  42.630  1.00  0.00           H
ATOM    150  CA  GLY A  11      37.660  65.790  43.630  1.00  0.00           C
ATOM    151  HA1 GLY A  11      38.640  66.190  43.420  1.00  0.00           H
ATOM    152  HA2 GLY A  11      37.350  65.780  44.660  1.00  0.00           H
ATOM    153  C   GLY A  11      36.670  66.810  43.100  1.00  0.00           C
ATOM    154  O   GLY A  11      36.230  67.580  43.920  1.00  0.00           O
ATOM    155  N   ASP A  12      36.340  66.820  41.790  1.00  0.00           N
ATOM    156  HN  ASP A  12      36.650  66.020  41.280  1.00  0.00           H
ATOM    157  CA  ASP A  12      35.470  67.830  41.230  1.00  0.00           C
ATOM    158  HA  ASP A  12      35.590  68.870  41.470  1.00  0.00           H
ATOM    159  CB  ASP A  12      35.540  67.790  39.600  1.00  0.00           C
ATOM    160  HB1 ASP A  12      34.580  68.220  39.230  1.00  0.00           H
ATOM    161  HB2 ASP A  12      35.600  66.740  39.250  1.00  0.00           H
ATOM    162  CG  ASP A  12      36.680  68.580  38.990  1.00  0.00           C
ATOM    163  OD1 ASP A  12      37.510  69.200  39.740  1.00  0.00           O
ATOM    164  OD2 ASP A  12      36.870  68.470  37.770  1.00  0.00           O
ATOM    165  C   ASP A  12      34.020  67.440  41.610  1.00  0.00           C
ATOM    166  O   ASP A  12      33.040  68.180  41.580  1.00  0.00           O
ATOM    167  N   VAL A  13      33.870  66.140  41.970  1.00  0.00           N
ATOM    168  HN  VAL A  13      34.710  65.600  41.930  1.00  0.00           H
ATOM    169  CA  VAL A  13      32.540  65.560  42.260  1.00  0.00           C
ATOM    170  HA  VAL A  13      31.790  66.150  41.760  1.00  0.00           H
ATOM    171  CB  VAL A  13      32.470  64.030  42.040  1.00  0.00           C
ATOM    172  HB  VAL A  13      33.190  63.470  42.680  1.00  0.00           H
ATOM    173  CG1 VAL A  13      31.050  63.620  42.120  1.00  0.00           C
ATOM    174 1HG1 VAL A  13      30.490  64.260  41.400  1.00  0.00           H
ATOM    175 2HG1 VAL A  13      30.590  63.700  43.120  1.00  0.00           H
ATOM    176 3HG1 VAL A  13      30.980  62.580  41.730  1.00  0.00           H
ATOM    177  CG2 VAL A  13      33.020  63.700  40.630  1.00  0.00           C
ATOM    178 1HG2 VAL A  13      32.510  64.220  39.800  1.00  0.00           H
ATOM    179 2HG2 VAL A  13      33.040  62.600  40.470  1.00  0.00           H
ATOM    180 3HG2 VAL A  13      34.100  63.940  40.610  1.00  0.00           H
ATOM    181  C   VAL A  13      32.300  65.810  43.780  1.00  0.00           C
ATOM    182  O   VAL A  13      31.150  66.050  44.200  1.00  0.00           O
ATOM    183  N   GLU A  14      33.390  65.880  44.570  1.00  0.00           N
ATOM    184  HN  GLU A  14      34.200  65.570  44.090  1.00  0.00           H
ATOM    185  CA  GLU A  14      33.360  66.230  45.930  1.00  0.00           C
ATOM    186  HA  GLU A  14      32.660  65.610  46.470  1.00  0.00           H
ATOM    187  CB  GLU A  14      34.740  66.110  46.690  1.00  0.00           C
ATOM    188  HB1 GLU A  14      34.690  66.640  47.670  1.00  0.00           H
ATOM    189  HB2 GLU A  14      35.530  66.660  46.140  1.00  0.00           H
ATOM    190  CG  GLU A  14      35.140  64.640  46.850  1.00  0.00           C
ATOM    191  HG1 GLU A  14      35.270  63.940  45.990  1.00  0.00           H
ATOM    192  HG2 GLU A  14      34.500  64.050  47.540  1.00  0.00           H
ATOM    193  CD  GLU A  14      36.540  64.470  47.530  1.00  0.00           C
ATOM    194  OE1 GLU A  14      37.390  63.750  47.040  1.00  0.00           O
ATOM    195  OE2 GLU A  14      36.720  65.030  48.620  1.00  0.00           O
ATOM    196  C   GLU A  14      32.800  67.620  46.110  1.00  0.00           C
ATOM    197  O   GLU A  14      31.960  67.820  46.990  1.00  0.00           O
ATOM    198  N   ALA A  15      33.260  68.580  45.230  1.00  0.00           N
ATOM    199  HN  ALA A  15      33.830  68.230  44.500  1.00  0.00           H
ATOM    200  CA  ALA A  15      32.850  70.000  45.340  1.00  0.00           C
ATOM    201  HA  ALA A  15      32.550  70.250  46.350  1.00  0.00           H
ATOM    202  CB  ALA A  15      34.070  70.880  44.930  1.00  0.00           C
ATOM    203  HB1 ALA A  15      34.880  70.620  45.640  1.00  0.00           H
ATOM    204  HB2 ALA A  15      33.890  71.960  45.060  1.00  0.00           H
ATOM    205  HB3 ALA A  15      34.340  70.620  43.880  1.00  0.00           H
ATOM    206  C   ALA A  15      31.650  70.320  44.470  1.00  0.00           C
ATOM    207  O   ALA A  15      31.240  71.410  44.280  1.00  0.00           O
ATOM    208  N   CYS A  16      30.990  69.230  44.090  1.00  0.00           N
ATOM    209  HN  CYS A  16      31.330  68.340  44.410  1.00  0.00           H
ATOM    210  CA  CYS A  16      29.610  69.270  43.640  1.00  0.00           C
ATOM    211  HA  CYS A  16      29.200  70.270  43.650  1.00  0.00           H
ATOM    212  CB  CYS A  16      29.550  68.620  42.190  1.00  0.00           C
ATOM    213  HB1 CYS A  16      28.480  68.670  41.880  1.00  0.00           H
ATOM    214  HB2 CYS A  16      29.850  67.550  42.190  1.00  0.00           H
ATOM    215  SG  CYS A  16      30.420  69.750  41.030  1.00  0.00           S
ATOM    216  HG1 CYS A  16      31.660  69.310  41.220  1.00  0.00           H
ATOM    217  C   CYS A  16      28.680  68.380  44.510  1.00  0.00           C
ATOM    218  O   CYS A  16      27.520  68.460  44.310  1.00  0.00           O
ATOM    219  N   MET A  17      29.100  67.670  45.560  1.00  0.00           N
ATOM    220  HN  MET A  17      30.020  67.740  45.940  1.00  0.00           H
ATOM    221  CA  MET A  17      28.300  67.030  46.520  1.00  0.00           C
ATOM    222  HA  MET A  17      27.440  66.670  45.970  1.00  0.00           H
ATOM    223  CB  MET A  17      28.780  65.700  47.090  1.00  0.00           C
ATOM    224  HB1 MET A  17      28.240  65.320  47.980  1.00  0.00           H
ATOM    225  HB2 MET A  17      29.830  65.910  47.400  1.00  0.00           H
ATOM    226  CG  MET A  17      28.720  64.620  46.010  1.00  0.00           C
ATOM    227  HG1 MET A  17      29.210  63.740  46.460  1.00  0.00           H
ATOM    228  HG2 MET A  17      29.270  64.920  45.090  1.00  0.00           H
ATOM    229  SD  MET A  17      27.030  64.220  45.470  1.00  0.00           S
ATOM    230  CE  MET A  17      26.060  64.110  46.970  1.00  0.00           C
ATOM    231  HE1 MET A  17      24.980  63.990  46.740  1.00  0.00           H
ATOM    232  HE2 MET A  17      26.090  65.050  47.560  1.00  0.00           H
ATOM    233  HE3 MET A  17      26.410  63.340  47.680  1.00  0.00           H
ATOM    234  C   MET A  17      27.590  67.990  47.500  1.00  0.00           C
ATOM    235  O   MET A  17      28.310  68.560  48.340  1.00  0.00           O
ATOM    236  N   VAL A  18      26.220  68.100  47.510  1.00  0.00           N
ATOM    237  HN  VAL A  18      25.600  67.740  46.810  1.00  0.00           H
ATOM    238  CA  VAL A  18      25.530  68.850  48.580  1.00  0.00           C
ATOM    239  HA  VAL A  18      26.180  69.110  49.400  1.00  0.00           H
ATOM    240  CB  VAL A  18      24.850  70.140  48.060  1.00  0.00           C
ATOM    241  HB  VAL A  18      24.350  70.570  48.960  1.00  0.00           H
ATOM    242  CG1 VAL A  18      26.000  71.140  47.680  1.00  0.00           C
ATOM    243 1HG1 VAL A  18      25.590  72.170  47.670  1.00  0.00           H
ATOM    244 2HG1 VAL A  18      26.440  70.910  46.690  1.00  0.00           H
ATOM    245 3HG1 VAL A  18      26.700  71.050  48.540  1.00  0.00           H
ATOM    246  CG2 VAL A  18      23.890  69.850  46.870  1.00  0.00           C
ATOM    247 1HG2 VAL A  18      23.100  69.110  47.120  1.00  0.00           H
ATOM    248 2HG2 VAL A  18      24.310  69.500  45.910  1.00  0.00           H
ATOM    249 3HG2 VAL A  18      23.470  70.850  46.640  1.00  0.00           H
ATOM    250  C   VAL A  18      24.490  67.910  49.180  1.00  0.00           C
ATOM    251  O   VAL A  18      24.190  66.850  48.720  1.00  0.00           O
ATOM    252  N   GLN A  19      23.970  68.360  50.380  1.00  0.00           N
ATOM    253  HN  GLN A  19      24.320  69.220  50.760  1.00  0.00           H
ATOM    254  CA  GLN A  19      22.760  67.790  50.980  1.00  0.00           C
ATOM    255  HA  GLN A  19      22.500  66.950  50.350  1.00  0.00           H
ATOM    256  CB  GLN A  19      22.910  67.500  52.480  1.00  0.00           C
ATOM    257  HB1 GLN A  19      23.750  66.780  52.480  1.00  0.00           H
ATOM    258  HB2 GLN A  19      21.940  67.000  52.700  1.00  0.00           H
ATOM    259  CG  GLN A  19      23.290  68.700  53.390  1.00  0.00           C
ATOM    260  HG1 GLN A  19      22.940  69.630  52.880  1.00  0.00           H
ATOM    261  HG2 GLN A  19      24.400  68.660  53.330  1.00  0.00           H
ATOM    262  CD  GLN A  19      22.870  68.710  54.870  1.00  0.00           C
ATOM    263  OE1 GLN A  19      21.660  68.980  55.180  1.00  0.00           O
ATOM    264  NE2 GLN A  19      23.820  68.280  55.730  1.00  0.00           N
ATOM    265 1HE2 GLN A  19      23.510  68.100  56.670  1.00  0.00           H
ATOM    266 2HE2 GLN A  19      24.600  67.750  55.410  1.00  0.00           H
ATOM    267  C   GLN A  19      21.620  68.820  50.810  1.00  0.00           C
ATOM    268  O   GLN A  19      21.860  70.010  50.800  1.00  0.00           O
ATOM    269  N   VAL A  20      20.420  68.290  50.580  1.00  0.00           N
ATOM    270  HN  VAL A  20      20.300  67.310  50.620  1.00  0.00           H
ATOM    271  CA  VAL A  20      19.210  69.010  50.440  1.00  0.00           C
ATOM    272  HA  VAL A  20      19.350  70.060  50.630  1.00  0.00           H
ATOM    273  CB  VAL A  20      18.630  68.790  48.960  1.00  0.00           C
ATOM    274  HB  VAL A  20      18.600  67.680  48.880  1.00  0.00           H
ATOM    275  CG1 VAL A  20      17.280  69.380  48.740  1.00  0.00           C
ATOM    276 1HG1 VAL A  20      17.310  70.460  49.000  1.00  0.00           H
ATOM    277 2HG1 VAL A  20      16.430  68.940  49.300  1.00  0.00           H
ATOM    278 3HG1 VAL A  20      17.000  69.280  47.670  1.00  0.00           H
ATOM    279  CG2 VAL A  20      19.740  69.260  47.990  1.00  0.00           C
ATOM    280 1HG2 VAL A  20      20.760  68.870  48.190  1.00  0.00           H
ATOM    281 2HG2 VAL A  20      19.720  70.370  48.120  1.00  0.00           H
ATOM    282 3HG2 VAL A  20      19.450  68.890  46.980  1.00  0.00           H
ATOM    283  C   VAL A  20      18.280  68.460  51.520  1.00  0.00           C
ATOM    284  O   VAL A  20      18.320  67.290  51.870  1.00  0.00           O
ATOM    285  N   THR A  21      17.450  69.310  52.140  1.00  0.00           N
ATOM    286  HN  THR A  21      17.350  70.270  51.880  1.00  0.00           H
ATOM    287  CA  THR A  21      16.450  68.880  53.160  1.00  0.00           C
ATOM    288  HA  THR A  21      16.170  67.880  52.870  1.00  0.00           H
ATOM    289  CB  THR A  21      16.990  68.900  54.620  1.00  0.00           C
ATOM    290  HB  THR A  21      17.990  68.430  54.530  1.00  0.00           H
ATOM    291  OG1 THR A  21      16.240  68.080  55.530  1.00  0.00           O
ATOM    292  HG1 THR A  21      16.140  67.190  55.180  1.00  0.00           H
ATOM    293  CG2 THR A  21      17.290  70.220  55.280  1.00  0.00           C
ATOM    294 1HG2 THR A  21      17.590  70.000  56.320  1.00  0.00           H
ATOM    295 2HG2 THR A  21      16.480  70.970  55.190  1.00  0.00           H
ATOM    296 3HG2 THR A  21      18.160  70.550  54.670  1.00  0.00           H
ATOM    297  C   THR A  21      15.240  69.720  53.210  1.00  0.00           C
ATOM    298  O   THR A  21      15.190  70.920  52.930  1.00  0.00           O
ATOM    299  N   CYS A  22      14.120  69.130  53.620  1.00  0.00           N
ATOM    300  HN  CYS A  22      14.060  68.160  53.840  1.00  0.00           H
ATOM    301  CA  CYS A  22      12.930  69.830  54.150  1.00  0.00           C
ATOM    302  HA  CYS A  22      13.090  70.870  53.900  1.00  0.00           H
ATOM    303  CB  CYS A  22      11.580  69.530  53.450  1.00  0.00           C
ATOM    304  HB1 CYS A  22      10.790  70.280  53.690  1.00  0.00           H
ATOM    305  HB2 CYS A  22      11.190  68.560  53.830  1.00  0.00           H
ATOM    306  SG  CYS A  22      11.680  69.350  51.660  1.00  0.00           S
ATOM    307  HG1 CYS A  22      12.780  68.610  51.700  1.00  0.00           H
ATOM    308  C   CYS A  22      12.760  69.560  55.670  1.00  0.00           C
ATOM    309  O   CYS A  22      11.700  69.550  56.260  1.00  0.00           O
ATOM    310  N   GLY A  23      13.860  69.340  56.340  1.00  0.00           N
ATOM    311  HN  GLY A  23      14.680  69.280  55.790  1.00  0.00           H
ATOM    312  CA  GLY A  23      13.910  69.080  57.770  1.00  0.00           C
ATOM    313  HA1 GLY A  23      13.240  69.750  58.280  1.00  0.00           H
ATOM    314  HA2 GLY A  23      14.930  69.260  58.080  1.00  0.00           H
ATOM    315  C   GLY A  23      13.580  67.680  58.160  1.00  0.00           C
ATOM    316  O   GLY A  23      14.130  67.040  59.070  1.00  0.00           O
ATOM    317  N   SER A  24      12.510  67.080  57.540  1.00  0.00           N
ATOM    318  HN  SER A  24      12.030  67.560  56.810  1.00  0.00           H
ATOM    319  CA  SER A  24      11.930  65.740  57.680  1.00  0.00           C
ATOM    320  HA  SER A  24      11.810  65.590  58.740  1.00  0.00           H
ATOM    321  CB  SER A  24      10.530  65.600  56.910  1.00  0.00           C
ATOM    322  HB1 SER A  24       9.690  65.860  57.600  1.00  0.00           H
ATOM    323  HB2 SER A  24      10.250  64.550  56.640  1.00  0.00           H
ATOM    324  OG  SER A  24      10.510  66.390  55.680  1.00  0.00           O
ATOM    325  HG1 SER A  24       9.610  66.300  55.360  1.00  0.00           H
ATOM    326  C   SER A  24      12.820  64.570  57.230  1.00  0.00           C
ATOM    327  O   SER A  24      12.770  63.550  57.850  1.00  0.00           O
ATOM    328  N   MET A  25      13.600  64.700  56.200  1.00  0.00           N
ATOM    329  HN  MET A  25      13.420  65.440  55.560  1.00  0.00           H
ATOM    330  CA  MET A  25      14.690  63.810  55.810  1.00  0.00           C
ATOM    331  HA  MET A  25      15.150  63.360  56.680  1.00  0.00           H
ATOM    332  CB  MET A  25      14.170  62.730  54.810  1.00  0.00           C
ATOM    333  HB1 MET A  25      13.560  63.240  54.030  1.00  0.00           H
ATOM    334  HB2 MET A  25      13.470  62.130  55.430  1.00  0.00           H
ATOM    335  CG  MET A  25      15.290  61.830  54.320  1.00  0.00           C
ATOM    336  HG1 MET A  25      16.060  62.320  53.680  1.00  0.00           H
ATOM    337  HG2 MET A  25      14.750  61.060  53.740  1.00  0.00           H
ATOM    338  SD  MET A  25      16.100  60.860  55.560  1.00  0.00           S
ATOM    339  CE  MET A  25      16.350  59.490  54.620  1.00  0.00           C
ATOM    340  HE1 MET A  25      16.690  59.740  53.590  1.00  0.00           H
ATOM    341  HE2 MET A  25      15.500  58.800  54.470  1.00  0.00           H
ATOM    342  HE3 MET A  25      17.120  58.850  55.110  1.00  0.00           H
ATOM    343  C   MET A  25      15.720  64.700  55.210  1.00  0.00           C
ATOM    344  O   MET A  25      15.470  65.370  54.240  1.00  0.00           O
ATOM    345  N   THR A  26      16.960  64.720  55.800  1.00  0.00           N
ATOM    346  HN  THR A  26      17.050  64.470  56.760  1.00  0.00           H
ATOM    347  CA  THR A  26      18.240  65.070  55.090  1.00  0.00           C
ATOM    348  HA  THR A  26      18.120  65.950  54.470  1.00  0.00           H
ATOM    349  CB  THR A  26      19.280  65.470  56.080  1.00  0.00           C
ATOM    350  HB  THR A  26      19.480  64.750  56.900  1.00  0.00           H
ATOM    351  OG1 THR A  26      18.890  66.640  56.820  1.00  0.00           O
ATOM    352  HG1 THR A  26      18.060  66.490  57.270  1.00  0.00           H
ATOM    353  CG2 THR A  26      20.610  65.770  55.420  1.00  0.00           C
ATOM    354 1HG2 THR A  26      21.300  64.900  55.270  1.00  0.00           H
ATOM    355 2HG2 THR A  26      21.090  66.490  56.100  1.00  0.00           H
ATOM    356 3HG2 THR A  26      20.560  66.390  54.500  1.00  0.00           H
ATOM    357  C   THR A  26      18.820  64.010  54.150  1.00  0.00           C
ATOM    358  O   THR A  26      19.000  62.840  54.490  1.00  0.00           O
ATOM    359  N   LEU A  27      19.120  64.490  52.880  1.00  0.00           N
ATOM    360  HN  LEU A  27      19.030  65.460  52.670  1.00  0.00           H
ATOM    361  CA  LEU A  27      19.330  63.630  51.730  1.00  0.00           C
ATOM    362  HA  LEU A  27      19.520  62.620  52.050  1.00  0.00           H
ATOM    363  CB  LEU A  27      17.910  63.500  50.960  1.00  0.00           C
ATOM    364  HB1 LEU A  27      17.700  64.430  50.390  1.00  0.00           H
ATOM    365  HB2 LEU A  27      17.160  63.480  51.770  1.00  0.00           H
ATOM    366  CG  LEU A  27      17.800  62.280  50.120  1.00  0.00           C
ATOM    367  HG  LEU A  27      18.550  61.550  50.480  1.00  0.00           H
ATOM    368  CD1 LEU A  27      16.370  61.740  50.060  1.00  0.00           C
ATOM    369 1HD1 LEU A  27      16.450  60.760  49.550  1.00  0.00           H
ATOM    370 2HD1 LEU A  27      15.640  62.400  49.550  1.00  0.00           H
ATOM    371 3HD1 LEU A  27      15.950  61.530  51.070  1.00  0.00           H
ATOM    372  CD2 LEU A  27      18.210  62.610  48.670  1.00  0.00           C
ATOM    373 1HD2 LEU A  27      18.840  61.790  48.270  1.00  0.00           H
ATOM    374 2HD2 LEU A  27      18.780  63.560  48.670  1.00  0.00           H
ATOM    375 3HD2 LEU A  27      17.410  62.880  47.950  1.00  0.00           H
ATOM    376  C   LEU A  27      20.320  64.300  50.770  1.00  0.00           C
ATOM    377  O   LEU A  27      20.390  65.540  50.700  1.00  0.00           O
ATOM    378  N   ASN A  28      21.070  63.500  49.960  1.00  0.00           N
ATOM    379  HN  ASN A  28      20.900  62.510  49.910  1.00  0.00           H
ATOM    380  CA  ASN A  28      22.180  63.880  49.150  1.00  0.00           C
ATOM    381  HA  ASN A  28      22.600  64.750  49.640  1.00  0.00           H
ATOM    382  CB  ASN A  28      23.290  62.790  49.160  1.00  0.00           C
ATOM    383  HB1 ASN A  28      24.230  63.160  48.700  1.00  0.00           H
ATOM    384  HB2 ASN A  28      23.020  61.870  48.590  1.00  0.00           H
ATOM    385  CG  ASN A  28      23.740  62.440  50.610  1.00  0.00           C
ATOM    386  OD1 ASN A  28      24.620  63.120  51.200  1.00  0.00           O
ATOM    387  ND2 ASN A  28      23.030  61.470  51.250  1.00  0.00           N
ATOM    388 1HD2 ASN A  28      22.300  60.910  50.860  1.00  0.00           H
ATOM    389 2HD2 ASN A  28      23.050  61.390  52.250  1.00  0.00           H
ATOM    390  C   ASN A  28      21.790  64.260  47.680  1.00  0.00           C
ATOM    391  O   ASN A  28      20.900  63.630  47.040  1.00  0.00           O
ATOM    392  N   GLY A  29      22.430  65.340  47.150  1.00  0.00           N
ATOM    393  HN  GLY A  29      23.140  65.790  47.690  1.00  0.00           H
ATOM    394  CA  GLY A  29      22.160  65.780  45.800  1.00  0.00           C
ATOM    395  HA1 GLY A  29      21.370  66.520  45.710  1.00  0.00           H
ATOM    396  HA2 GLY A  29      21.830  64.980  45.150  1.00  0.00           H
ATOM    397  C   GLY A  29      23.420  66.400  45.120  1.00  0.00           C
ATOM    398  O   GLY A  29      24.350  66.920  45.720  1.00  0.00           O
ATOM    399  N   LEU A  30      23.420  66.340  43.750  1.00  0.00           N
ATOM    400  HN  LEU A  30      22.600  66.080  43.240  1.00  0.00           H
ATOM    401  CA  LEU A  30      24.520  66.730  42.960  1.00  0.00           C
ATOM    402  HA  LEU A  30      25.420  66.610  43.540  1.00  0.00           H
ATOM    403  CB  LEU A  30      24.640  65.870  41.710  1.00  0.00           C
ATOM    404  HB1 LEU A  30      23.750  66.080  41.070  1.00  0.00           H
ATOM    405  HB2 LEU A  30      24.510  64.850  42.130  1.00  0.00           H
ATOM    406  CG  LEU A  30      25.970  66.000  40.860  1.00  0.00           C
ATOM    407  HG  LEU A  30      26.030  67.040  40.470  1.00  0.00           H
ATOM    408  CD1 LEU A  30      27.220  65.680  41.640  1.00  0.00           C
ATOM    409 1HD1 LEU A  30      27.520  66.520  42.300  1.00  0.00           H
ATOM    410 2HD1 LEU A  30      28.110  65.510  41.000  1.00  0.00           H
ATOM    411 3HD1 LEU A  30      27.080  64.800  42.310  1.00  0.00           H
ATOM    412  CD2 LEU A  30      25.780  65.090  39.610  1.00  0.00           C
ATOM    413 1HD2 LEU A  30      25.880  64.040  39.970  1.00  0.00           H
ATOM    414 2HD2 LEU A  30      26.470  65.360  38.790  1.00  0.00           H
ATOM    415 3HD2 LEU A  30      24.780  65.330  39.190  1.00  0.00           H
ATOM    416  C   LEU A  30      24.320  68.190  42.590  1.00  0.00           C
ATOM    417  O   LEU A  30      23.340  68.470  42.000  1.00  0.00           O
ATOM    418  N   TRP A  31      25.290  69.100  42.870  1.00  0.00           N
ATOM    419  HN  TRP A  31      25.960  68.760  43.530  1.00  0.00           H
ATOM    420  CA  TRP A  31      25.250  70.530  42.530  1.00  0.00           C
ATOM    421  HA  TRP A  31      24.230  70.870  42.360  1.00  0.00           H
ATOM    422  CB  TRP A  31      25.750  71.330  43.720  1.00  0.00           C
ATOM    423  HB1 TRP A  31      26.840  71.170  43.880  1.00  0.00           H
ATOM    424  HB2 TRP A  31      25.180  70.980  44.610  1.00  0.00           H
ATOM    425  CG  TRP A  31      25.690  72.850  43.630  1.00  0.00           C
ATOM    426  CD1 TRP A  31      24.860  73.600  42.810  1.00  0.00           C
ATOM    427  HD1 TRP A  31      24.140  73.170  42.120  1.00  0.00           H
ATOM    428  NE1 TRP A  31      25.070  74.910  42.840  1.00  0.00           N
ATOM    429  HE1 TRP A  31      24.910  75.540  42.100  1.00  0.00           H
ATOM    430  CE2 TRP A  31      25.950  75.140  43.830  1.00  0.00           C
ATOM    431  CD2 TRP A  31      26.340  73.890  44.380  1.00  0.00           C
ATOM    432  CE3 TRP A  31      27.240  73.880  45.400  1.00  0.00           C
ATOM    433  HE3 TRP A  31      27.670  72.960  45.760  1.00  0.00           H
ATOM    434  CZ3 TRP A  31      27.750  75.120  45.860  1.00  0.00           C
ATOM    435  HZ3 TRP A  31      28.570  75.050  46.570  1.00  0.00           H
ATOM    436  CZ2 TRP A  31      26.580  76.330  44.200  1.00  0.00           C
ATOM    437  HZ2 TRP A  31      26.340  77.330  43.850  1.00  0.00           H
ATOM    438  CH2 TRP A  31      27.460  76.350  45.340  1.00  0.00           C
ATOM    439  HH2 TRP A  31      27.870  77.300  45.660  1.00  0.00           H
ATOM    440  C   TRP A  31      26.100  70.890  41.300  1.00  0.00           C
ATOM    441  O   TRP A  31      27.350  70.830  41.420  1.00  0.00           O
ATOM    442  N   LEU A  32      25.430  71.290  40.220  1.00  0.00           N
ATOM    443  HN  LEU A  32      24.450  71.340  40.410  1.00  0.00           H
ATOM    444  CA  LEU A  32      26.070  71.610  38.880  1.00  0.00           C
ATOM    445  HA  LEU A  32      27.140  71.670  38.890  1.00  0.00           H
ATOM    446  CB  LEU A  32      25.700  70.560  37.810  1.00  0.00           C
ATOM    447  HB1 LEU A  32      26.280  70.710  36.870  1.00  0.00           H
ATOM    448  HB2 LEU A  32      24.620  70.750  37.640  1.00  0.00           H
ATOM    449  CG  LEU A  32      25.950  69.060  38.230  1.00  0.00           C
ATOM    450  HG  LEU A  32      25.320  68.930  39.140  1.00  0.00           H
ATOM    451  CD1 LEU A  32      25.430  68.020  37.180  1.00  0.00           C
ATOM    452 1HD1 LEU A  32      26.030  68.130  36.250  1.00  0.00           H
ATOM    453 2HD1 LEU A  32      24.450  68.370  36.780  1.00  0.00           H
ATOM    454 3HD1 LEU A  32      25.500  66.950  37.440  1.00  0.00           H
ATOM    455  CD2 LEU A  32      27.390  68.770  38.620  1.00  0.00           C
ATOM    456 1HD2 LEU A  32      27.720  69.400  39.470  1.00  0.00           H
ATOM    457 2HD2 LEU A  32      28.020  68.870  37.710  1.00  0.00           H
ATOM    458 3HD2 LEU A  32      27.440  67.730  38.990  1.00  0.00           H
ATOM    459  C   LEU A  32      25.560  72.960  38.450  1.00  0.00           C
ATOM    460  O   LEU A  32      24.330  73.190  38.180  1.00  0.00           O
ATOM    461  N   ASP A  33      26.480  73.930  38.310  1.00  0.00           N
ATOM    462  HN  ASP A  33      27.410  73.570  38.360  1.00  0.00           H
ATOM    463  CA  ASP A  33      26.260  75.360  38.240  1.00  0.00           C
ATOM    464  HA  ASP A  33      27.190  75.850  38.520  1.00  0.00           H
ATOM    465  CB  ASP A  33      26.030  75.850  36.750  1.00  0.00           C
ATOM    466  HB1 ASP A  33      26.030  76.960  36.670  1.00  0.00           H
ATOM    467  HB2 ASP A  33      25.070  75.520  36.290  1.00  0.00           H
ATOM    468  CG  ASP A  33      27.140  75.420  35.860  1.00  0.00           C
ATOM    469  OD1 ASP A  33      28.270  75.640  36.320  1.00  0.00           O
ATOM    470  OD2 ASP A  33      26.910  74.910  34.740  1.00  0.00           O
ATOM    471  C   ASP A  33      25.220  75.830  39.250  1.00  0.00           C
ATOM    472  O   ASP A  33      25.610  76.170  40.360  1.00  0.00           O
ATOM    473  N   ASN A  34      23.960  75.980  38.910  1.00  0.00           N
ATOM    474  HN  ASN A  34      23.680  75.640  38.010  1.00  0.00           H
ATOM    475  CA  ASN A  34      22.960  76.660  39.680  1.00  0.00           C
ATOM    476  HA  ASN A  34      23.340  76.970  40.640  1.00  0.00           H
ATOM    477  CB  ASN A  34      22.380  77.810  38.770  1.00  0.00           C
ATOM    478  HB1 ASN A  34      21.430  78.170  39.230  1.00  0.00           H
ATOM    479  HB2 ASN A  34      22.070  77.320  37.820  1.00  0.00           H
ATOM    480  CG  ASN A  34      23.380  78.910  38.580  1.00  0.00           C
ATOM    481  OD1 ASN A  34      24.150  78.980  37.610  1.00  0.00           O
ATOM    482  ND2 ASN A  34      23.400  79.810  39.600  1.00  0.00           N
ATOM    483 1HD2 ASN A  34      23.940  80.640  39.480  1.00  0.00           H
ATOM    484 2HD2 ASN A  34      23.010  79.450  40.450  1.00  0.00           H
ATOM    485  C   ASN A  34      21.860  75.610  39.960  1.00  0.00           C
ATOM    486  O   ASN A  34      20.870  75.910  40.580  1.00  0.00           O
ATOM    487  N   THR A  35      22.040  74.300  39.600  1.00  0.00           N
ATOM    488  HN  THR A  35      22.910  73.880  39.370  1.00  0.00           H
ATOM    489  CA  THR A  35      20.930  73.320  39.530  1.00  0.00           C
ATOM    490  HA  THR A  35      20.110  73.800  40.050  1.00  0.00           H
ATOM    491  CB  THR A  35      20.740  72.860  38.120  1.00  0.00           C
ATOM    492  HB  THR A  35      21.440  72.100  37.720  1.00  0.00           H
ATOM    493  OG1 THR A  35      20.720  73.840  37.060  1.00  0.00           O
ATOM    494  HG1 THR A  35      21.660  74.000  36.890  1.00  0.00           H
ATOM    495  CG2 THR A  35      19.340  72.180  38.100  1.00  0.00           C
ATOM    496 1HG2 THR A  35      19.160  71.770  37.090  1.00  0.00           H
ATOM    497 2HG2 THR A  35      18.560  72.860  38.480  1.00  0.00           H
ATOM    498 3HG2 THR A  35      19.270  71.290  38.770  1.00  0.00           H
ATOM    499  C   THR A  35      21.440  72.180  40.550  1.00  0.00           C
ATOM    500  O   THR A  35      22.590  71.780  40.440  1.00  0.00           O
ATOM    501  N   VAL A  36      20.560  71.720  41.470  1.00  0.00           N
ATOM    502  HN  VAL A  36      19.590  71.950  41.500  1.00  0.00           H
ATOM    503  CA  VAL A  36      20.870  70.650  42.390  1.00  0.00           C
ATOM    504  HA  VAL A  36      21.880  70.330  42.210  1.00  0.00           H
ATOM    505  CB  VAL A  36      20.680  71.050  43.880  1.00  0.00           C
ATOM    506  HB  VAL A  36      19.630  71.360  44.060  1.00  0.00           H
ATOM    507  CG1 VAL A  36      21.020  69.950  44.870  1.00  0.00           C
ATOM    508 1HG1 VAL A  36      20.230  69.160  44.890  1.00  0.00           H
ATOM    509 2HG1 VAL A  36      21.000  70.420  45.870  1.00  0.00           H
ATOM    510 3HG1 VAL A  36      22.070  69.600  44.810  1.00  0.00           H
ATOM    511  CG2 VAL A  36      21.400  72.360  44.180  1.00  0.00           C
ATOM    512 1HG2 VAL A  36      21.250  73.070  43.330  1.00  0.00           H
ATOM    513 2HG2 VAL A  36      22.490  72.190  44.300  1.00  0.00           H
ATOM    514 3HG2 VAL A  36      21.010  72.780  45.130  1.00  0.00           H
ATOM    515  C   VAL A  36      19.860  69.530  42.110  1.00  0.00           C
ATOM    516  O   VAL A  36      18.680  69.680  42.140  1.00  0.00           O
ATOM    517  N   TRP A  37      20.440  68.340  41.750  1.00  0.00           N
ATOM    518  HN  TRP A  37      21.430  68.290  41.820  1.00  0.00           H
ATOM    519  CA  TRP A  37      19.590  67.160  41.530  1.00  0.00           C
ATOM    520  HA  TRP A  37      18.550  67.420  41.410  1.00  0.00           H
ATOM    521  CB  TRP A  37      20.060  66.270  40.340  1.00  0.00           C
ATOM    522  HB1 TRP A  37      19.600  65.260  40.430  1.00  0.00           H
ATOM    523  HB2 TRP A  37      21.160  66.210  40.440  1.00  0.00           H
ATOM    524  CG  TRP A  37      19.620  66.720  38.950  1.00  0.00           C
ATOM    525  CD1 TRP A  37      18.530  66.220  38.240  1.00  0.00           C
ATOM    526  HD1 TRP A  37      17.790  65.540  38.630  1.00  0.00           H
ATOM    527  NE1 TRP A  37      18.570  66.680  36.940  1.00  0.00           N
ATOM    528  HE1 TRP A  37      18.220  66.100  36.230  1.00  0.00           H
ATOM    529  CE2 TRP A  37      19.620  67.560  36.750  1.00  0.00           C
ATOM    530  CD2 TRP A  37      20.300  67.720  38.030  1.00  0.00           C
ATOM    531  CE3 TRP A  37      21.420  68.530  38.090  1.00  0.00           C
ATOM    532  HE3 TRP A  37      22.120  68.550  38.920  1.00  0.00           H
ATOM    533  CZ3 TRP A  37      21.760  69.140  36.860  1.00  0.00           C
ATOM    534  HZ3 TRP A  37      22.560  69.850  36.760  1.00  0.00           H
ATOM    535  CZ2 TRP A  37      19.970  68.190  35.570  1.00  0.00           C
ATOM    536  HZ2 TRP A  37      19.250  68.240  34.760  1.00  0.00           H
ATOM    537  CH2 TRP A  37      20.960  69.150  35.720  1.00  0.00           C
ATOM    538  HH2 TRP A  37      21.290  69.740  34.870  1.00  0.00           H
ATOM    539  C   TRP A  37      19.660  66.180  42.730  1.00  0.00           C
ATOM    540  O   TRP A  37      20.740  65.700  43.040  1.00  0.00           O
ATOM    541  N   CYS A  38      18.570  65.750  43.330  1.00  0.00           N
ATOM    542  HN  CYS A  38      17.720  66.190  43.050  1.00  0.00           H
ATOM    543  CA  CYS A  38      18.470  64.810  44.420  1.00  0.00           C
ATOM    544  HA  CYS A  38      19.350  64.180  44.370  1.00  0.00           H
ATOM    545  CB  CYS A  38      18.390  65.500  45.820  1.00  0.00           C
ATOM    546  HB1 CYS A  38      19.420  65.900  45.920  1.00  0.00           H
ATOM    547  HB2 CYS A  38      18.230  64.860  46.720  1.00  0.00           H
ATOM    548  SG  CYS A  38      17.280  66.930  45.870  1.00  0.00           S
ATOM    549  HG1 CYS A  38      17.640  67.510  44.740  1.00  0.00           H
ATOM    550  C   CYS A  38      17.350  63.900  44.270  1.00  0.00           C
ATOM    551  O   CYS A  38      16.480  64.210  43.520  1.00  0.00           O
ATOM    552  N   PRO A  39      17.240  62.710  44.900  1.00  0.00           N
ATOM    553  CD  PRO A  39      18.420  61.900  45.210  1.00  0.00           C
ATOM    554  HD1 PRO A  39      18.980  62.390  46.040  1.00  0.00           H
ATOM    555  HD2 PRO A  39      19.110  61.820  44.340  1.00  0.00           H
ATOM    556  CA  PRO A  39      16.020  61.840  45.080  1.00  0.00           C
ATOM    557  HA  PRO A  39      15.880  61.450  44.080  1.00  0.00           H
ATOM    558  CB  PRO A  39      16.420  60.680  46.040  1.00  0.00           C
ATOM    559  HB1 PRO A  39      15.830  59.760  45.860  1.00  0.00           H
ATOM    560  HB2 PRO A  39      16.360  60.840  47.130  1.00  0.00           H
ATOM    561  CG  PRO A  39      17.870  60.460  45.510  1.00  0.00           C
ATOM    562  HG1 PRO A  39      18.420  59.850  46.260  1.00  0.00           H
ATOM    563  HG2 PRO A  39      17.760  59.900  44.560  1.00  0.00           H
ATOM    564  C   PRO A  39      14.690  62.540  45.530  1.00  0.00           C
ATOM    565  O   PRO A  39      14.630  63.410  46.350  1.00  0.00           O
ATOM    566  N   ARG A  40      13.570  62.170  44.980  1.00  0.00           N
ATOM    567  HN  ARG A  40      13.560  61.510  44.220  1.00  0.00           H
ATOM    568  CA  ARG A  40      12.290  62.850  45.230  1.00  0.00           C
ATOM    569  HA  ARG A  40      12.450  63.910  45.260  1.00  0.00           H
ATOM    570  CB  ARG A  40      11.250  62.430  44.140  1.00  0.00           C
ATOM    571  HB1 ARG A  40      11.460  62.620  43.070  1.00  0.00           H
ATOM    572  HB2 ARG A  40      10.360  63.050  44.340  1.00  0.00           H
ATOM    573  CG  ARG A  40      10.730  60.970  44.200  1.00  0.00           C
ATOM    574  HG1 ARG A  40      10.200  60.920  45.180  1.00  0.00           H
ATOM    575  HG2 ARG A  40      11.600  60.290  44.210  1.00  0.00           H
ATOM    576  CD  ARG A  40       9.670  60.710  43.160  1.00  0.00           C
ATOM    577  HD1 ARG A  40      10.040  61.080  42.180  1.00  0.00           H
ATOM    578  HD2 ARG A  40       8.750  61.290  43.380  1.00  0.00           H
ATOM    579  NE  ARG A  40       9.380  59.230  43.070  1.00  0.00           N
ATOM    580  HE  ARG A  40      10.020  58.640  43.540  1.00  0.00           H
ATOM    581  CZ  ARG A  40       8.300  58.690  42.470  1.00  0.00           C
ATOM    582  NH1 ARG A  40       7.380  59.490  41.960  1.00  0.00           N
ATOM    583 1HH1 ARG A  40       7.370  60.490  41.930  1.00  0.00           H
ATOM    584 2HH1 ARG A  40       6.570  59.070  41.560  1.00  0.00           H
ATOM    585  NH2 ARG A  40       8.080  57.390  42.320  1.00  0.00           N
ATOM    586 1HH2 ARG A  40       7.620  57.120  41.480  1.00  0.00           H
ATOM    587 2HH2 ARG A  40       8.950  56.920  42.430  1.00  0.00           H
ATOM    588  C   ARG A  40      11.740  62.640  46.580  1.00  0.00           C
ATOM    589  O   ARG A  40      11.110  63.540  47.150  1.00  0.00           O
ATOM    590  N   HSP A  41      12.060  61.540  47.360  1.00  0.00           N
ATOM    591  HN  HSP A  41      12.590  60.840  46.890  1.00  0.00           H
ATOM    592  CA  HSP A  41      11.730  61.370  48.810  1.00  0.00           C
ATOM    593  HA  HSP A  41      10.720  61.720  48.860  1.00  0.00           H
ATOM    594  CB  HSP A  41      11.880  59.840  49.240  1.00  0.00           C
ATOM    595  HB1 HSP A  41      11.160  59.220  48.670  1.00  0.00           H
ATOM    596  HB2 HSP A  41      11.400  59.790  50.240  1.00  0.00           H
ATOM    597  CD2 HSP A  41      14.070  58.940  50.180  1.00  0.00           C
ATOM    598  HD2 HSP A  41      13.850  59.140  51.220  1.00  0.00           H
ATOM    599  CG  HSP A  41      13.200  59.210  49.180  1.00  0.00           C
ATOM    600  NE2 HSP A  41      15.200  58.460  49.600  1.00  0.00           N
ATOM    601  HE2 HSP A  41      16.080  58.310  50.060  1.00  0.00           H
ATOM    602  ND1 HSP A  41      13.830  58.810  48.040  1.00  0.00           N
ATOM    603  HD1 HSP A  41      13.290  58.650  47.210  1.00  0.00           H
ATOM    604  CE1 HSP A  41      15.010  58.320  48.350  1.00  0.00           C
ATOM    605  HE1 HSP A  41      15.610  57.770  47.650  1.00  0.00           H
ATOM    606  C   HSP A  41      12.520  62.260  49.770  1.00  0.00           C
ATOM    607  O   HSP A  41      12.760  61.940  50.910  1.00  0.00           O
ATOM    608  N   VAL A  42      12.990  63.410  49.320  1.00  0.00           N
ATOM    609  HN  VAL A  42      12.980  63.620  48.350  1.00  0.00           H
ATOM    610  CA  VAL A  42      13.510  64.460  50.160  1.00  0.00           C
ATOM    611  HA  VAL A  42      14.030  63.940  50.960  1.00  0.00           H
ATOM    612  CB  VAL A  42      14.650  65.350  49.440  1.00  0.00           C
ATOM    613  HB  VAL A  42      15.330  64.620  48.950  1.00  0.00           H
ATOM    614  CG1 VAL A  42      14.130  66.280  48.290  1.00  0.00           C
ATOM    615 1HG1 VAL A  42      14.730  67.020  47.710  1.00  0.00           H
ATOM    616 2HG1 VAL A  42      13.410  66.920  48.840  1.00  0.00           H
ATOM    617 3HG1 VAL A  42      13.420  65.790  47.590  1.00  0.00           H
ATOM    618  CG2 VAL A  42      15.420  66.070  50.570  1.00  0.00           C
ATOM    619 1HG2 VAL A  42      16.120  66.780  50.090  1.00  0.00           H
ATOM    620 2HG2 VAL A  42      15.870  65.470  51.390  1.00  0.00           H
ATOM    621 3HG2 VAL A  42      14.680  66.720  51.100  1.00  0.00           H
ATOM    622  C   VAL A  42      12.370  65.250  50.730  1.00  0.00           C
ATOM    623  O   VAL A  42      12.320  65.780  51.820  1.00  0.00           O
ATOM    624  N   MET A  43      11.170  65.220  50.070  1.00  0.00           N
ATOM    625  HN  MET A  43      11.040  64.780  49.190  1.00  0.00           H
ATOM    626  CA  MET A  43       9.940  65.810  50.550  1.00  0.00           C
ATOM    627  HA  MET A  43      10.190  66.720  51.080  1.00  0.00           H
ATOM    628  CB  MET A  43       9.030  66.200  49.280  1.00  0.00           C
ATOM    629  HB1 MET A  43       8.030  66.500  49.680  1.00  0.00           H
ATOM    630  HB2 MET A  43       8.900  65.370  48.550  1.00  0.00           H
ATOM    631  CG  MET A  43       9.590  67.400  48.420  1.00  0.00           C
ATOM    632  HG1 MET A  43      10.490  67.030  47.890  1.00  0.00           H
ATOM    633  HG2 MET A  43      10.030  68.140  49.120  1.00  0.00           H
ATOM    634  SD  MET A  43       8.300  68.110  47.320  1.00  0.00           S
ATOM    635  CE  MET A  43       8.000  66.690  46.200  1.00  0.00           C
ATOM    636  HE1 MET A  43       7.810  67.100  45.180  1.00  0.00           H
ATOM    637  HE2 MET A  43       7.100  66.100  46.480  1.00  0.00           H
ATOM    638  HE3 MET A  43       8.940  66.100  46.230  1.00  0.00           H
ATOM    639  C   MET A  43       9.110  64.940  51.530  1.00  0.00           C
ATOM    640  O   MET A  43       7.990  65.260  51.990  1.00  0.00           O
ATOM    641  N   CYS A  44       9.630  63.740  51.880  1.00  0.00           N
ATOM    642  HN  CYS A  44      10.520  63.460  51.540  1.00  0.00           H
ATOM    643  CA  CYS A  44       8.790  62.730  52.600  1.00  0.00           C
ATOM    644  HA  CYS A  44       7.850  63.140  52.940  1.00  0.00           H
ATOM    645  CB  CYS A  44       8.500  61.500  51.650  1.00  0.00           C
ATOM    646  HB1 CYS A  44       9.430  60.960  51.360  1.00  0.00           H
ATOM    647  HB2 CYS A  44       8.070  61.910  50.710  1.00  0.00           H
ATOM    648  SG  CYS A  44       7.310  60.210  52.250  1.00  0.00           S
ATOM    649  HG1 CYS A  44       8.010  59.470  53.100  1.00  0.00           H
ATOM    650  C   CYS A  44       9.650  62.300  53.750  1.00  0.00           C
ATOM    651  O   CYS A  44      10.890  62.140  53.700  1.00  0.00           O
ATOM    652  N   PRO A  45       9.130  62.110  54.930  1.00  0.00           N
ATOM    653  CD  PRO A  45       7.810  62.620  55.390  1.00  0.00           C
ATOM    654  HD1 PRO A  45       6.920  62.000  55.100  1.00  0.00           H
ATOM    655  HD2 PRO A  45       7.530  63.640  55.070  1.00  0.00           H
ATOM    656  CA  PRO A  45       9.700  61.250  55.920  1.00  0.00           C
ATOM    657  HA  PRO A  45      10.650  61.710  56.180  1.00  0.00           H
ATOM    658  CB  PRO A  45       8.750  61.200  57.040  1.00  0.00           C
ATOM    659  HB1 PRO A  45       9.290  60.990  57.980  1.00  0.00           H
ATOM    660  HB2 PRO A  45       7.960  60.430  56.900  1.00  0.00           H
ATOM    661  CG  PRO A  45       7.910  62.520  56.950  1.00  0.00           C
ATOM    662  HG1 PRO A  45       6.930  62.280  57.400  1.00  0.00           H
ATOM    663  HG2 PRO A  45       8.420  63.420  57.360  1.00  0.00           H
ATOM    664  C   PRO A  45      10.120  59.800  55.460  1.00  0.00           C
ATOM    665  O   PRO A  45       9.310  59.200  54.690  1.00  0.00           O
ATOM    666  N   ALA A  46      11.280  59.330  55.970  1.00  0.00           N
ATOM    667  HN  ALA A  46      11.780  59.950  56.560  1.00  0.00           H
ATOM    668  CA  ALA A  46      11.720  57.990  55.680  1.00  0.00           C
ATOM    669  HA  ALA A  46      12.040  57.920  54.650  1.00  0.00           H
ATOM    670  CB  ALA A  46      13.050  57.690  56.380  1.00  0.00           C
ATOM    671  HB1 ALA A  46      13.840  58.430  56.140  1.00  0.00           H
ATOM    672  HB2 ALA A  46      13.470  56.740  55.980  1.00  0.00           H
ATOM    673  HB3 ALA A  46      12.880  57.500  57.460  1.00  0.00           H
ATOM    674  C   ALA A  46      10.750  56.850  56.050  1.00  0.00           C
ATOM    675  O   ALA A  46      10.530  55.980  55.250  1.00  0.00           O
ATOM    676  N   ASP A  47      10.060  56.790  57.260  1.00  0.00           N
ATOM    677  HN  ASP A  47      10.380  57.430  57.950  1.00  0.00           H
ATOM    678  CA  ASP A  47       9.190  55.730  57.720  1.00  0.00           C
ATOM    679  HA  ASP A  47       9.710  54.810  57.490  1.00  0.00           H
ATOM    680  CB  ASP A  47       9.020  55.830  59.240  1.00  0.00           C
ATOM    681  HB1 ASP A  47       8.430  54.940  59.530  1.00  0.00           H
ATOM    682  HB2 ASP A  47       8.550  56.760  59.640  1.00  0.00           H
ATOM    683  CG  ASP A  47      10.340  55.610  59.940  1.00  0.00           C
ATOM    684  OD1 ASP A  47      11.180  54.770  59.570  1.00  0.00           O
ATOM    685  OD2 ASP A  47      10.510  56.380  60.980  1.00  0.00           O
ATOM    686  C   ASP A  47       7.830  55.780  57.090  1.00  0.00           C
ATOM    687  O   ASP A  47       7.130  54.760  57.130  1.00  0.00           O
ATOM    688  N   GLN A  48       7.380  56.920  56.450  1.00  0.00           N
ATOM    689  HN  GLN A  48       7.970  57.710  56.570  1.00  0.00           H
ATOM    690  CA  GLN A  48       6.020  57.150  55.890  1.00  0.00           C
ATOM    691  HA  GLN A  48       5.320  56.420  56.270  1.00  0.00           H
ATOM    692  CB  GLN A  48       5.460  58.550  56.280  1.00  0.00           C
ATOM    693  HB1 GLN A  48       4.380  58.580  56.010  1.00  0.00           H
ATOM    694  HB2 GLN A  48       6.100  59.270  55.730  1.00  0.00           H
ATOM    695  CG  GLN A  48       5.560  58.940  57.880  1.00  0.00           C
ATOM    696  HG1 GLN A  48       5.090  59.950  57.830  1.00  0.00           H
ATOM    697  HG2 GLN A  48       6.590  59.060  58.260  1.00  0.00           H
ATOM    698  CD  GLN A  48       4.870  57.900  58.730  1.00  0.00           C
ATOM    699  OE1 GLN A  48       5.480  57.130  59.500  1.00  0.00           O
ATOM    700  NE2 GLN A  48       3.560  57.770  58.440  1.00  0.00           N
ATOM    701 1HE2 GLN A  48       3.000  57.130  58.970  1.00  0.00           H
ATOM    702 2HE2 GLN A  48       3.250  58.380  57.710  1.00  0.00           H
ATOM    703  C   GLN A  48       6.100  57.100  54.330  1.00  0.00           C
ATOM    704  O   GLN A  48       5.240  57.630  53.680  1.00  0.00           O
ATOM    705  N   LEU A  49       7.090  56.390  53.820  1.00  0.00           N
ATOM    706  HN  LEU A  49       7.760  56.090  54.490  1.00  0.00           H
ATOM    707  CA  LEU A  49       7.540  56.200  52.490  1.00  0.00           C
ATOM    708  HA  LEU A  49       7.280  57.090  51.940  1.00  0.00           H
ATOM    709  CB  LEU A  49       9.090  56.000  52.560  1.00  0.00           C
ATOM    710  HB1 LEU A  49       9.330  55.080  53.140  1.00  0.00           H
ATOM    711  HB2 LEU A  49       9.370  56.930  53.110  1.00  0.00           H
ATOM    712  CG  LEU A  49       9.850  55.890  51.230  1.00  0.00           C
ATOM    713  HG  LEU A  49       9.520  54.980  50.680  1.00  0.00           H
ATOM    714  CD1 LEU A  49       9.760  57.150  50.330  1.00  0.00           C
ATOM    715 1HD1 LEU A  49      10.300  57.210  49.360  1.00  0.00           H
ATOM    716 2HD1 LEU A  49      10.110  57.970  50.990  1.00  0.00           H
ATOM    717 3HD1 LEU A  49       8.710  57.260  50.000  1.00  0.00           H
ATOM    718  CD2 LEU A  49      11.300  55.710  51.550  1.00  0.00           C
ATOM    719 1HD2 LEU A  49      11.480  54.760  52.110  1.00  0.00           H
ATOM    720 2HD2 LEU A  49      11.670  56.590  52.100  1.00  0.00           H
ATOM    721 3HD2 LEU A  49      11.970  55.650  50.660  1.00  0.00           H
ATOM    722  C   LEU A  49       6.860  55.050  51.700  1.00  0.00           C
ATOM    723  O   LEU A  49       7.300  54.610  50.650  1.00  0.00           O
ATOM    724  N   SER A  50       5.760  54.450  52.160  1.00  0.00           N
ATOM    725  HN  SER A  50       5.270  54.840  52.940  1.00  0.00           H
ATOM    726  CA  SER A  50       5.140  53.260  51.610  1.00  0.00           C
ATOM    727  HA  SER A  50       5.900  52.540  51.330  1.00  0.00           H
ATOM    728  CB  SER A  50       4.210  52.490  52.590  1.00  0.00           C
ATOM    729  HB1 SER A  50       3.640  51.750  51.980  1.00  0.00           H
ATOM    730  HB2 SER A  50       3.380  53.090  53.020  1.00  0.00           H
ATOM    731  OG  SER A  50       4.960  51.910  53.690  1.00  0.00           O
ATOM    732  HG1 SER A  50       5.340  51.080  53.410  1.00  0.00           H
ATOM    733  C   SER A  50       4.430  53.500  50.330  1.00  0.00           C
ATOM    734  O   SER A  50       4.470  52.710  49.420  1.00  0.00           O
ATOM    735  N   ASP A  51       3.650  54.580  50.160  1.00  0.00           N
ATOM    736  HN  ASP A  51       3.510  55.190  50.940  1.00  0.00           H
ATOM    737  CA  ASP A  51       2.990  55.030  48.980  1.00  0.00           C
ATOM    738  HA  ASP A  51       3.770  55.030  48.230  1.00  0.00           H
ATOM    739  CB  ASP A  51       1.820  54.030  48.590  1.00  0.00           C
ATOM    740  HB1 ASP A  51       1.120  54.160  49.450  1.00  0.00           H
ATOM    741  HB2 ASP A  51       2.230  53.010  48.670  1.00  0.00           H
ATOM    742  CG  ASP A  51       1.280  54.250  47.220  1.00  0.00           C
ATOM    743  OD1 ASP A  51       0.150  53.770  46.970  1.00  0.00           O
ATOM    744  OD2 ASP A  51       2.000  54.930  46.410  1.00  0.00           O
ATOM    745  C   ASP A  51       2.560  56.500  49.040  1.00  0.00           C
ATOM    746  O   ASP A  51       1.360  56.690  49.260  1.00  0.00           O
ATOM    747  N   PRO A  52       3.400  57.560  49.040  1.00  0.00           N
ATOM    748  CD  PRO A  52       4.840  57.380  49.180  1.00  0.00           C
ATOM    749  HD1 PRO A  52       5.170  56.810  48.290  1.00  0.00           H
ATOM    750  HD2 PRO A  52       5.100  56.840  50.110  1.00  0.00           H
ATOM    751  CA  PRO A  52       3.070  58.960  49.190  1.00  0.00           C
ATOM    752  HA  PRO A  52       2.240  58.960  49.890  1.00  0.00           H
ATOM    753  CB  PRO A  52       4.300  59.590  49.740  1.00  0.00           C
ATOM    754  HB1 PRO A  52       4.370  59.510  50.840  1.00  0.00           H
ATOM    755  HB2 PRO A  52       4.350  60.670  49.520  1.00  0.00           H
ATOM    756  CG  PRO A  52       5.430  58.850  49.130  1.00  0.00           C
ATOM    757  HG1 PRO A  52       5.620  59.250  48.120  1.00  0.00           H
ATOM    758  HG2 PRO A  52       6.320  59.010  49.780  1.00  0.00           H
ATOM    759  C   PRO A  52       2.640  59.540  47.900  1.00  0.00           C
ATOM    760  O   PRO A  52       3.120  59.100  46.850  1.00  0.00           O
ATOM    761  N   ASN A  53       1.700  60.540  47.950  1.00  0.00           N
ATOM    762  HN  ASN A  53       1.340  60.910  48.790  1.00  0.00           H
ATOM    763  CA  ASN A  53       1.440  61.260  46.740  1.00  0.00           C
ATOM    764  HA  ASN A  53       1.660  60.670  45.860  1.00  0.00           H
ATOM    765  CB  ASN A  53      -0.110  61.500  46.350  1.00  0.00           C
ATOM    766  HB1 ASN A  53      -0.570  62.140  47.130  1.00  0.00           H
ATOM    767  HB2 ASN A  53      -0.650  60.530  46.360  1.00  0.00           H
ATOM    768  CG  ASN A  53      -0.390  62.290  45.070  1.00  0.00           C
ATOM    769  OD1 ASN A  53      -0.670  63.450  45.170  1.00  0.00           O
ATOM    770  ND2 ASN A  53      -0.160  61.630  43.890  1.00  0.00           N
ATOM    771 1HD2 ASN A  53      -0.650  61.870  43.050  1.00  0.00           H
ATOM    772 2HD2 ASN A  53       0.440  60.830  43.950  1.00  0.00           H
ATOM    773  C   ASN A  53       2.420  62.400  46.610  1.00  0.00           C
ATOM    774  O   ASN A  53       2.370  63.360  47.370  1.00  0.00           O
ATOM    775  N   TYR A  54       3.360  62.410  45.590  1.00  0.00           N
ATOM    776  HN  TYR A  54       3.330  61.590  45.030  1.00  0.00           H
ATOM    777  CA  TYR A  54       4.160  63.550  45.220  1.00  0.00           C
ATOM    778  HA  TYR A  54       4.650  63.950  46.090  1.00  0.00           H
ATOM    779  CB  TYR A  54       5.380  63.170  44.300  1.00  0.00           C
ATOM    780  HB1 TYR A  54       5.920  64.050  43.890  1.00  0.00           H
ATOM    781  HB2 TYR A  54       5.020  62.500  43.490  1.00  0.00           H
ATOM    782  CG  TYR A  54       6.370  62.350  45.110  1.00  0.00           C
ATOM    783  CD1 TYR A  54       7.400  63.020  45.780  1.00  0.00           C
ATOM    784  HD1 TYR A  54       7.420  64.100  45.750  1.00  0.00           H
ATOM    785  CE1 TYR A  54       8.270  62.300  46.600  1.00  0.00           C
ATOM    786  HE1 TYR A  54       8.910  62.950  47.170  1.00  0.00           H
ATOM    787  CZ  TYR A  54       8.180  60.870  46.640  1.00  0.00           C
ATOM    788  OH  TYR A  54       9.020  60.240  47.570  1.00  0.00           O
ATOM    789  HH  TYR A  54       9.080  59.340  47.240  1.00  0.00           H
ATOM    790  CD2 TYR A  54       6.360  60.920  45.170  1.00  0.00           C
ATOM    791  HD2 TYR A  54       5.530  60.470  44.650  1.00  0.00           H
ATOM    792  CE2 TYR A  54       7.200  60.230  45.950  1.00  0.00           C
ATOM    793  HE2 TYR A  54       7.120  59.150  45.960  1.00  0.00           H
ATOM    794  C   TYR A  54       3.450  64.710  44.620  1.00  0.00           C
ATOM    795  O   TYR A  54       3.950  65.860  44.830  1.00  0.00           O
ATOM    796  N   ASP A  55       2.380  64.480  43.840  1.00  0.00           N
ATOM    797  HN  ASP A  55       1.850  63.640  43.850  1.00  0.00           H
ATOM    798  CA  ASP A  55       1.610  65.550  43.200  1.00  0.00           C
ATOM    799  HA  ASP A  55       2.350  66.060  42.600  1.00  0.00           H
ATOM    800  CB  ASP A  55       0.480  65.020  42.180  1.00  0.00           C
ATOM    801  HB1 ASP A  55      -0.160  65.880  41.910  1.00  0.00           H
ATOM    802  HB2 ASP A  55      -0.210  64.350  42.760  1.00  0.00           H
ATOM    803  CG  ASP A  55       1.020  64.440  40.970  1.00  0.00           C
ATOM    804  OD1 ASP A  55       0.130  63.930  40.210  1.00  0.00           O
ATOM    805  OD2 ASP A  55       2.210  64.460  40.630  1.00  0.00           O
ATOM    806  C   ASP A  55       1.090  66.580  44.240  1.00  0.00           C
ATOM    807  O   ASP A  55       1.150  67.790  44.000  1.00  0.00           O
ATOM    808  N   ALA A  56       0.640  66.150  45.380  1.00  0.00           N
ATOM    809  HN  ALA A  56       0.550  65.160  45.430  1.00  0.00           H
ATOM    810  CA  ALA A  56       0.280  67.050  46.430  1.00  0.00           C
ATOM    811  HA  ALA A  56      -0.470  67.750  46.110  1.00  0.00           H
ATOM    812  CB  ALA A  56      -0.340  66.160  47.490  1.00  0.00           C
ATOM    813  HB1 ALA A  56       0.320  65.330  47.810  1.00  0.00           H
ATOM    814  HB2 ALA A  56      -1.270  65.760  47.020  1.00  0.00           H
ATOM    815  HB3 ALA A  56      -0.780  66.730  48.350  1.00  0.00           H
ATOM    816  C   ALA A  56       1.450  67.790  47.070  1.00  0.00           C
ATOM    817  O   ALA A  56       1.390  69.010  47.310  1.00  0.00           O
ATOM    818  N   LEU A  57       2.570  67.090  47.310  1.00  0.00           N
ATOM    819  HN  LEU A  57       2.580  66.150  46.970  1.00  0.00           H
ATOM    820  CA  LEU A  57       3.720  67.650  47.900  1.00  0.00           C
ATOM    821  HA  LEU A  57       3.410  67.960  48.890  1.00  0.00           H
ATOM    822  CB  LEU A  57       4.800  66.560  48.080  1.00  0.00           C
ATOM    823  HB1 LEU A  57       5.830  66.930  48.250  1.00  0.00           H
ATOM    824  HB2 LEU A  57       4.910  66.110  47.070  1.00  0.00           H
ATOM    825  CG  LEU A  57       4.550  65.510  49.160  1.00  0.00           C
ATOM    826  HG  LEU A  57       3.490  65.190  49.030  1.00  0.00           H
ATOM    827  CD1 LEU A  57       5.460  64.230  49.030  1.00  0.00           C
ATOM    828 1HD1 LEU A  57       4.750  63.400  49.210  1.00  0.00           H
ATOM    829 2HD1 LEU A  57       6.280  64.370  49.770  1.00  0.00           H
ATOM    830 3HD1 LEU A  57       5.760  64.270  47.960  1.00  0.00           H
ATOM    831  CD2 LEU A  57       4.540  66.060  50.640  1.00  0.00           C
ATOM    832 1HD2 LEU A  57       3.880  66.940  50.820  1.00  0.00           H
ATOM    833 2HD2 LEU A  57       5.560  66.450  50.860  1.00  0.00           H
ATOM    834 3HD2 LEU A  57       4.240  65.180  51.250  1.00  0.00           H
ATOM    835  C   LEU A  57       4.300  68.780  47.030  1.00  0.00           C
ATOM    836  O   LEU A  57       4.740  69.820  47.560  1.00  0.00           O
ATOM    837  N   LEU A  58       4.300  68.570  45.710  1.00  0.00           N
ATOM    838  HN  LEU A  58       3.860  67.760  45.320  1.00  0.00           H
ATOM    839  CA  LEU A  58       4.960  69.530  44.770  1.00  0.00           C
ATOM    840  HA  LEU A  58       6.010  69.550  45.020  1.00  0.00           H
ATOM    841  CB  LEU A  58       4.940  68.990  43.310  1.00  0.00           C
ATOM    842  HB1 LEU A  58       3.880  68.940  43.010  1.00  0.00           H
ATOM    843  HB2 LEU A  58       5.510  68.030  43.310  1.00  0.00           H
ATOM    844  CG  LEU A  58       5.760  69.820  42.230  1.00  0.00           C
ATOM    845  HG  LEU A  58       5.310  70.840  42.190  1.00  0.00           H
ATOM    846  CD1 LEU A  58       7.220  70.060  42.620  1.00  0.00           C
ATOM    847 1HD1 LEU A  58       7.650  69.070  42.890  1.00  0.00           H
ATOM    848 2HD1 LEU A  58       7.310  70.650  43.560  1.00  0.00           H
ATOM    849 3HD1 LEU A  58       7.810  70.600  41.840  1.00  0.00           H
ATOM    850  CD2 LEU A  58       5.610  69.130  40.820  1.00  0.00           C
ATOM    851 1HD2 LEU A  58       6.200  69.770  40.130  1.00  0.00           H
ATOM    852 2HD2 LEU A  58       4.580  68.980  40.450  1.00  0.00           H
ATOM    853 3HD2 LEU A  58       6.100  68.130  40.840  1.00  0.00           H
ATOM    854  C   LEU A  58       4.370  70.890  44.780  1.00  0.00           C
ATOM    855  O   LEU A  58       5.060  71.920  44.680  1.00  0.00           O
ATOM    856  N   ILE A  59       3.080  71.010  45.030  1.00  0.00           N
ATOM    857  HN  ILE A  59       2.530  70.200  45.240  1.00  0.00           H
ATOM    858  CA  ILE A  59       2.350  72.290  45.150  1.00  0.00           C
ATOM    859  HA  ILE A  59       3.010  73.010  44.680  1.00  0.00           H
ATOM    860  CB  ILE A  59       0.910  72.400  44.590  1.00  0.00           C
ATOM    861  HB  ILE A  59       0.310  71.540  44.960  1.00  0.00           H
ATOM    862  CG2 ILE A  59       0.300  73.770  44.830  1.00  0.00           C
ATOM    863 1HG2 ILE A  59      -0.030  73.990  45.870  1.00  0.00           H
ATOM    864 2HG2 ILE A  59      -0.630  73.960  44.250  1.00  0.00           H
ATOM    865 3HG2 ILE A  59       0.970  74.610  44.570  1.00  0.00           H
ATOM    866  CG1 ILE A  59       0.920  72.050  43.040  1.00  0.00           C
ATOM    867 1HG1 ILE A  59      -0.090  72.270  42.640  1.00  0.00           H
ATOM    868 2HG1 ILE A  59       0.950  70.940  43.010  1.00  0.00           H
ATOM    869  CD  ILE A  59       2.010  72.730  42.220  1.00  0.00           C
ATOM    870  HD1 ILE A  59       2.030  73.820  42.440  1.00  0.00           H
ATOM    871  HD2 ILE A  59       1.740  72.610  41.140  1.00  0.00           H
ATOM    872  HD3 ILE A  59       3.040  72.330  42.360  1.00  0.00           H
ATOM    873  C   ILE A  59       2.420  72.800  46.570  1.00  0.00           C
ATOM    874  O   ILE A  59       2.520  73.970  46.820  1.00  0.00           O
ATOM    875  N   SER A  60       2.420  71.890  47.620  1.00  0.00           N
ATOM    876  HN  SER A  60       2.450  70.910  47.420  1.00  0.00           H
ATOM    877  CA  SER A  60       2.560  72.280  48.970  1.00  0.00           C
ATOM    878  HA  SER A  60       1.960  73.150  49.190  1.00  0.00           H
ATOM    879  CB  SER A  60       2.180  70.980  49.860  1.00  0.00           C
ATOM    880  HB1 SER A  60       2.410  71.160  50.930  1.00  0.00           H
ATOM    881  HB2 SER A  60       2.660  70.070  49.450  1.00  0.00           H
ATOM    882  OG  SER A  60       0.830  70.670  49.630  1.00  0.00           O
ATOM    883  HG1 SER A  60       0.840  70.190  48.800  1.00  0.00           H
ATOM    884  C   SER A  60       3.910  72.860  49.410  1.00  0.00           C
ATOM    885  O   SER A  60       3.960  73.760  50.250  1.00  0.00           O
ATOM    886  N   MET A  61       5.020  72.300  48.890  1.00  0.00           N
ATOM    887  HN  MET A  61       4.990  71.600  48.180  1.00  0.00           H
ATOM    888  CA  MET A  61       6.330  72.780  49.320  1.00  0.00           C
ATOM    889  HA  MET A  61       6.380  73.130  50.340  1.00  0.00           H
ATOM    890  CB  MET A  61       7.310  71.620  49.190  1.00  0.00           C
ATOM    891  HB1 MET A  61       8.340  72.040  49.180  1.00  0.00           H
ATOM    892  HB2 MET A  61       7.190  70.990  48.290  1.00  0.00           H
ATOM    893  CG  MET A  61       7.370  70.560  50.390  1.00  0.00           C
ATOM    894  HG1 MET A  61       7.460  71.150  51.320  1.00  0.00           H
ATOM    895  HG2 MET A  61       8.180  69.810  50.300  1.00  0.00           H
ATOM    896  SD  MET A  61       5.820  69.550  50.610  1.00  0.00           S
ATOM    897  CE  MET A  61       6.560  68.900  52.190  1.00  0.00           C
ATOM    898  HE1 MET A  61       6.780  69.740  52.880  1.00  0.00           H
ATOM    899  HE2 MET A  61       7.560  68.460  52.010  1.00  0.00           H
ATOM    900  HE3 MET A  61       5.910  68.120  52.650  1.00  0.00           H
ATOM    901  C   MET A  61       6.780  74.010  48.550  1.00  0.00           C
ATOM    902  O   MET A  61       7.110  73.880  47.320  1.00  0.00           O
ATOM    903  N   THR A  62       7.010  75.080  49.250  1.00  0.00           N
ATOM    904  HN  THR A  62       6.770  75.100  50.220  1.00  0.00           H
ATOM    905  CA  THR A  62       7.550  76.370  48.730  1.00  0.00           C
ATOM    906  HA  THR A  62       7.140  76.720  47.800  1.00  0.00           H
ATOM    907  CB  THR A  62       7.360  77.540  49.640  1.00  0.00           C
ATOM    908  HB  THR A  62       8.030  78.410  49.460  1.00  0.00           H
ATOM    909  OG1 THR A  62       7.710  77.160  50.940  1.00  0.00           O
ATOM    910  HG1 THR A  62       6.980  76.660  51.310  1.00  0.00           H
ATOM    911  CG2 THR A  62       5.930  78.130  49.590  1.00  0.00           C
ATOM    912 1HG2 THR A  62       5.710  78.460  48.550  1.00  0.00           H
ATOM    913 2HG2 THR A  62       5.780  79.030  50.220  1.00  0.00           H
ATOM    914 3HG2 THR A  62       5.160  77.400  49.910  1.00  0.00           H
ATOM    915  C   THR A  62       9.080  76.260  48.410  1.00  0.00           C
ATOM    916  O   THR A  62       9.800  75.410  49.020  1.00  0.00           O
ATOM    917  N   ASN A  63       9.620  77.060  47.490  1.00  0.00           N
ATOM    918  HN  ASN A  63       9.080  77.780  47.050  1.00  0.00           H
ATOM    919  CA  ASN A  63      11.060  77.000  47.360  1.00  0.00           C
ATOM    920  HA  ASN A  63      11.380  75.990  47.130  1.00  0.00           H
ATOM    921  CB  ASN A  63      11.640  77.870  46.140  1.00  0.00           C
ATOM    922  HB1 ASN A  63      12.740  77.750  46.140  1.00  0.00           H
ATOM    923  HB2 ASN A  63      11.440  78.960  46.250  1.00  0.00           H
ATOM    924  CG  ASN A  63      11.140  77.310  44.780  1.00  0.00           C
ATOM    925  OD1 ASN A  63      11.280  76.170  44.430  1.00  0.00           O
ATOM    926  ND2 ASN A  63      10.540  78.120  43.930  1.00  0.00           N
ATOM    927 1HD2 ASN A  63      10.250  77.810  43.020  1.00  0.00           H
ATOM    928 2HD2 ASN A  63      10.410  79.100  44.120  1.00  0.00           H
ATOM    929  C   ASN A  63      11.860  77.400  48.590  1.00  0.00           C
ATOM    930  O   ASN A  63      12.880  76.820  48.960  1.00  0.00           O
ATOM    931  N   HSP A  64      11.380  78.400  49.320  1.00  0.00           N
ATOM    932  HN  HSP A  64      10.560  78.890  49.020  1.00  0.00           H
ATOM    933  CA  HSP A  64      11.990  78.760  50.540  1.00  0.00           C
ATOM    934  HA  HSP A  64      12.990  79.150  50.370  1.00  0.00           H
ATOM    935  CB  HSP A  64      11.190  79.950  51.050  1.00  0.00           C
ATOM    936  HB1 HSP A  64      10.120  79.670  51.200  1.00  0.00           H
ATOM    937  HB2 HSP A  64      11.070  80.700  50.250  1.00  0.00           H
ATOM    938  CD2 HSP A  64      11.060  81.200  53.310  1.00  0.00           C
ATOM    939  HD2 HSP A  64       9.990  81.360  53.300  1.00  0.00           H
ATOM    940  CG  HSP A  64      11.780  80.610  52.320  1.00  0.00           C
ATOM    941  NE2 HSP A  64      11.970  81.850  54.170  1.00  0.00           N
ATOM    942  HE2 HSP A  64      11.810  82.550  54.860  1.00  0.00           H
ATOM    943  ND1 HSP A  64      13.110  80.960  52.570  1.00  0.00           N
ATOM    944  HD1 HSP A  64      13.820  80.930  51.870  1.00  0.00           H
ATOM    945  CE1 HSP A  64      13.140  81.720  53.620  1.00  0.00           C
ATOM    946  HE1 HSP A  64      14.050  82.020  54.100  1.00  0.00           H
ATOM    947  C   HSP A  64      12.030  77.680  51.650  1.00  0.00           C
ATOM    948  O   HSP A  64      12.840  77.730  52.570  1.00  0.00           O
ATOM    949  N   SER A  65      11.220  76.670  51.570  1.00  0.00           N
ATOM    950  HN  SER A  65      10.580  76.670  50.800  1.00  0.00           H
ATOM    951  CA  SER A  65      11.230  75.500  52.520  1.00  0.00           C
ATOM    952  HA  SER A  65      11.200  75.910  53.510  1.00  0.00           H
ATOM    953  CB  SER A  65       9.920  74.770  52.350  1.00  0.00           C
ATOM    954  HB1 SER A  65      10.010  74.190  51.410  1.00  0.00           H
ATOM    955  HB2 SER A  65       9.060  75.470  52.270  1.00  0.00           H
ATOM    956  OG  SER A  65       9.660  73.830  53.400  1.00  0.00           O
ATOM    957  HG1 SER A  65       9.020  73.180  53.110  1.00  0.00           H
ATOM    958  C   SER A  65      12.430  74.570  52.300  1.00  0.00           C
ATOM    959  O   SER A  65      12.860  73.910  53.240  1.00  0.00           O
ATOM    960  N   PHE A  66      13.010  74.450  51.090  1.00  0.00           N
ATOM    961  HN  PHE A  66      12.660  75.020  50.350  1.00  0.00           H
ATOM    962  CA  PHE A  66      14.220  73.670  50.820  1.00  0.00           C
ATOM    963  HA  PHE A  66      14.200  72.710  51.320  1.00  0.00           H
ATOM    964  CB  PHE A  66      14.470  73.530  49.270  1.00  0.00           C
ATOM    965  HB1 PHE A  66      15.530  73.250  49.080  1.00  0.00           H
ATOM    966  HB2 PHE A  66      14.280  74.510  48.780  1.00  0.00           H
ATOM    967  CG  PHE A  66      13.550  72.580  48.640  1.00  0.00           C
ATOM    968  CD1 PHE A  66      13.650  71.210  48.890  1.00  0.00           C
ATOM    969  HD1 PHE A  66      14.490  70.840  49.460  1.00  0.00           H
ATOM    970  CE1 PHE A  66      12.700  70.300  48.470  1.00  0.00           C
ATOM    971  HE1 PHE A  66      12.790  69.270  48.780  1.00  0.00           H
ATOM    972  CZ  PHE A  66      11.580  70.780  47.780  1.00  0.00           C
ATOM    973  HZ  PHE A  66      10.810  70.080  47.470  1.00  0.00           H
ATOM    974  CD2 PHE A  66      12.470  72.990  47.880  1.00  0.00           C
ATOM    975  HD2 PHE A  66      12.430  74.030  47.600  1.00  0.00           H
ATOM    976  CE2 PHE A  66      11.440  72.110  47.510  1.00  0.00           C
ATOM    977  HE2 PHE A  66      10.510  72.550  47.150  1.00  0.00           H
ATOM    978  C   PHE A  66      15.400  74.380  51.320  1.00  0.00           C
ATOM    979  O   PHE A  66      15.580  75.530  50.940  1.00  0.00           O
ATOM    980  N   SER A  67      16.340  73.740  52.120  1.00  0.00           N
ATOM    981  HN  SER A  67      16.070  72.800  52.320  1.00  0.00           H
ATOM    982  CA  SER A  67      17.660  74.240  52.460  1.00  0.00           C
ATOM    983  HA  SER A  67      17.840  75.240  52.080  1.00  0.00           H
ATOM    984  CB  SER A  67      17.720  74.310  53.930  1.00  0.00           C
ATOM    985  HB1 SER A  67      17.610  73.320  54.420  1.00  0.00           H
ATOM    986  HB2 SER A  67      16.860  74.860  54.370  1.00  0.00           H
ATOM    987  OG  SER A  67      18.900  75.010  54.340  1.00  0.00           O
ATOM    988  HG1 SER A  67      18.820  75.910  54.030  1.00  0.00           H
ATOM    989  C   SER A  67      18.670  73.330  51.840  1.00  0.00           C
ATOM    990  O   SER A  67      18.550  72.120  51.910  1.00  0.00           O
ATOM    991  N   VAL A  68      19.790  73.850  51.220  1.00  0.00           N
ATOM    992  HN  VAL A  68      19.860  74.840  51.270  1.00  0.00           H
ATOM    993  CA  VAL A  68      20.840  73.160  50.620  1.00  0.00           C
ATOM    994  HA  VAL A  68      20.730  72.110  50.840  1.00  0.00           H
ATOM    995  CB  VAL A  68      20.820  73.360  49.140  1.00  0.00           C
ATOM    996  HB  VAL A  68      20.970  74.440  48.940  1.00  0.00           H
ATOM    997  CG1 VAL A  68      21.990  72.650  48.360  1.00  0.00           C
ATOM    998 1HG1 VAL A  68      22.080  71.610  48.730  1.00  0.00           H
ATOM    999 2HG1 VAL A  68      22.930  73.170  48.650  1.00  0.00           H
ATOM   1000 3HG1 VAL A  68      21.740  72.560  47.280  1.00  0.00           H
ATOM   1001  CG2 VAL A  68      19.320  73.080  48.640  1.00  0.00           C
ATOM   1002 1HG2 VAL A  68      19.010  72.110  49.070  1.00  0.00           H
ATOM   1003 2HG2 VAL A  68      19.370  72.890  47.540  1.00  0.00           H
ATOM   1004 3HG2 VAL A  68      18.630  73.880  48.980  1.00  0.00           H
ATOM   1005  C   VAL A  68      22.090  73.600  51.260  1.00  0.00           C
ATOM   1006  O   VAL A  68      22.220  74.750  51.630  1.00  0.00           O
ATOM   1007  N   GLN A  69      22.960  72.670  51.540  1.00  0.00           N
ATOM   1008  HN  GLN A  69      22.770  71.740  51.240  1.00  0.00           H
ATOM   1009  CA  GLN A  69      24.250  72.940  52.290  1.00  0.00           C
ATOM   1010  HA  GLN A  69      24.580  73.870  51.860  1.00  0.00           H
ATOM   1011  CB  GLN A  69      24.260  73.180  53.800  1.00  0.00           C
ATOM   1012  HB1 GLN A  69      23.600  74.070  53.910  1.00  0.00           H
ATOM   1013  HB2 GLN A  69      25.270  73.540  54.110  1.00  0.00           H
ATOM   1014  CG  GLN A  69      23.820  72.040  54.730  1.00  0.00           C
ATOM   1015  HG1 GLN A  69      24.490  71.200  54.480  1.00  0.00           H
ATOM   1016  HG2 GLN A  69      22.790  71.700  54.490  1.00  0.00           H
ATOM   1017  CD  GLN A  69      23.850  72.350  56.250  1.00  0.00           C
ATOM   1018  OE1 GLN A  69      24.940  72.250  56.880  1.00  0.00           O
ATOM   1019  NE2 GLN A  69      22.730  72.690  56.930  1.00  0.00           N
ATOM   1020 1HE2 GLN A  69      22.680  72.920  57.900  1.00  0.00           H
ATOM   1021 2HE2 GLN A  69      21.870  72.900  56.470  1.00  0.00           H
ATOM   1022  C   GLN A  69      25.300  71.980  51.930  1.00  0.00           C
ATOM   1023  O   GLN A  69      25.000  70.830  51.770  1.00  0.00           O
ATOM   1024  N   LYS A  70      26.610  72.290  51.860  1.00  0.00           N
ATOM   1025  HN  LYS A  70      26.960  73.200  52.090  1.00  0.00           H
ATOM   1026  CA  LYS A  70      27.680  71.410  51.480  1.00  0.00           C
ATOM   1027  HA  LYS A  70      27.230  70.600  50.920  1.00  0.00           H
ATOM   1028  CB  LYS A  70      28.920  71.930  50.660  1.00  0.00           C
ATOM   1029  HB1 LYS A  70      28.480  72.350  49.730  1.00  0.00           H
ATOM   1030  HB2 LYS A  70      29.660  71.130  50.460  1.00  0.00           H
ATOM   1031  CG  LYS A  70      29.740  73.080  51.280  1.00  0.00           C
ATOM   1032  HG1 LYS A  70      30.360  72.620  52.090  1.00  0.00           H
ATOM   1033  HG2 LYS A  70      29.110  73.860  51.760  1.00  0.00           H
ATOM   1034  CD  LYS A  70      30.740  73.640  50.330  1.00  0.00           C
ATOM   1035  HD1 LYS A  70      30.220  74.240  49.550  1.00  0.00           H
ATOM   1036  HD2 LYS A  70      31.290  72.810  49.820  1.00  0.00           H
ATOM   1037  CE  LYS A  70      31.750  74.500  51.060  1.00  0.00           C
ATOM   1038  HE1 LYS A  70      32.170  73.960  51.930  1.00  0.00           H
ATOM   1039  HE2 LYS A  70      31.470  75.520  51.410  1.00  0.00           H
ATOM   1040  NZ  LYS A  70      32.910  74.790  50.120  1.00  0.00           N
ATOM   1041  HZ1 LYS A  70      32.650  75.180  49.190  1.00  0.00           H
ATOM   1042  HZ2 LYS A  70      33.320  73.940  49.700  1.00  0.00           H
ATOM   1043  HZ3 LYS A  70      33.580  75.450  50.560  1.00  0.00           H
ATOM   1044  C   LYS A  70      28.240  70.790  52.820  1.00  0.00           C
ATOM   1045  O   LYS A  70      28.920  69.790  52.800  1.00  0.00           O
ATOM   1046  N   HSD A  71      27.730  71.240  53.950  1.00  0.00           N
ATOM   1047  HN  HSD A  71      27.170  72.060  53.900  1.00  0.00           H
ATOM   1048  CA  HSD A  71      27.790  70.590  55.290  1.00  0.00           C
ATOM   1049  HA  HSD A  71      27.100  71.170  55.870  1.00  0.00           H
ATOM   1050  CB  HSD A  71      27.200  69.190  55.330  1.00  0.00           C
ATOM   1051  HB1 HSD A  71      27.830  68.410  54.850  1.00  0.00           H
ATOM   1052  HB2 HSD A  71      26.280  69.290  54.730  1.00  0.00           H
ATOM   1053  ND1 HSD A  71      26.250  69.560  57.630  1.00  0.00           N
ATOM   1054  HD1 HSD A  71      25.780  70.430  57.510  1.00  0.00           H
ATOM   1055  CG  HSD A  71      26.910  68.770  56.710  1.00  0.00           C
ATOM   1056  CE1 HSD A  71      26.150  68.860  58.790  1.00  0.00           C
ATOM   1057  HE1 HSD A  71      25.790  69.240  59.740  1.00  0.00           H
ATOM   1058  NE2 HSD A  71      26.670  67.630  58.690  1.00  0.00           N
ATOM   1059  CD2 HSD A  71      27.190  67.610  57.310  1.00  0.00           C
ATOM   1060  HD2 HSD A  71      27.570  66.660  56.950  1.00  0.00           H
ATOM   1061  C   HSD A  71      29.160  70.780  55.940  1.00  0.00           C
ATOM   1062  O   HSD A  71      29.550  70.090  56.870  1.00  0.00           O
ATOM   1063  N   ILE A  72      29.820  71.900  55.620  1.00  0.00           N
ATOM   1064  HN  ILE A  72      29.380  72.640  55.120  1.00  0.00           H
ATOM   1065  CA  ILE A  72      31.100  72.350  56.010  1.00  0.00           C
ATOM   1066  HA  ILE A  72      31.070  72.360  57.090  1.00  0.00           H
ATOM   1067  CB  ILE A  72      32.260  71.450  55.430  1.00  0.00           C
ATOM   1068  HB  ILE A  72      31.950  70.390  55.590  1.00  0.00           H
ATOM   1069  CG2 ILE A  72      32.450  71.690  53.970  1.00  0.00           C
ATOM   1070 1HG2 ILE A  72      31.490  71.570  53.420  1.00  0.00           H
ATOM   1071 2HG2 ILE A  72      33.120  70.860  53.650  1.00  0.00           H
ATOM   1072 3HG2 ILE A  72      32.860  72.680  53.680  1.00  0.00           H
ATOM   1073  CG1 ILE A  72      33.470  71.600  56.330  1.00  0.00           C
ATOM   1074 1HG1 ILE A  72      33.780  72.620  56.650  1.00  0.00           H
ATOM   1075 2HG1 ILE A  72      34.270  71.440  55.580  1.00  0.00           H
ATOM   1076  CD  ILE A  72      33.590  70.630  57.540  1.00  0.00           C
ATOM   1077  HD1 ILE A  72      34.500  70.840  58.150  1.00  0.00           H
ATOM   1078  HD2 ILE A  72      33.600  69.540  57.340  1.00  0.00           H
ATOM   1079  HD3 ILE A  72      32.780  70.930  58.240  1.00  0.00           H
ATOM   1080  C   ILE A  72      31.200  73.770  55.370  1.00  0.00           C
ATOM   1081  O   ILE A  72      30.450  74.200  54.500  1.00  0.00           O
ATOM   1082  N   GLY A  73      32.100  74.580  55.980  1.00  0.00           N
ATOM   1083  HN  GLY A  73      32.500  74.200  56.810  1.00  0.00           H
ATOM   1084  CA  GLY A  73      32.360  75.950  55.520  1.00  0.00           C
ATOM   1085  HA1 GLY A  73      33.130  76.420  56.120  1.00  0.00           H
ATOM   1086  HA2 GLY A  73      31.460  76.540  55.580  1.00  0.00           H
ATOM   1087  C   GLY A  73      32.980  76.110  54.130  1.00  0.00           C
ATOM   1088  O   GLY A  73      33.460  75.200  53.530  1.00  0.00           O
ATOM   1089  N   ALA A  74      33.100  77.350  53.640  1.00  0.00           N
ATOM   1090  HN  ALA A  74      33.570  77.390  52.760  1.00  0.00           H
ATOM   1091  CA  ALA A  74      32.820  78.620  54.140  1.00  0.00           C
ATOM   1092  HA  ALA A  74      33.290  78.620  55.110  1.00  0.00           H
ATOM   1093  CB  ALA A  74      33.610  79.630  53.270  1.00  0.00           C
ATOM   1094  HB1 ALA A  74      33.190  79.490  52.250  1.00  0.00           H
ATOM   1095  HB2 ALA A  74      34.660  79.270  53.280  1.00  0.00           H
ATOM   1096  HB3 ALA A  74      33.600  80.700  53.560  1.00  0.00           H
ATOM   1097  C   ALA A  74      31.380  78.880  54.270  1.00  0.00           C
ATOM   1098  O   ALA A  74      30.550  78.230  53.610  1.00  0.00           O
ATOM   1099  N   PRO A  75      30.880  79.720  55.140  1.00  0.00           N
ATOM   1100  CD  PRO A  75      31.740  80.480  56.050  1.00  0.00           C
ATOM   1101  HD1 PRO A  75      32.630  80.960  55.600  1.00  0.00           H
ATOM   1102  HD2 PRO A  75      32.150  79.800  56.820  1.00  0.00           H
ATOM   1103  CA  PRO A  75      29.500  80.030  55.190  1.00  0.00           C
ATOM   1104  HA  PRO A  75      28.970  79.140  55.510  1.00  0.00           H
ATOM   1105  CB  PRO A  75      29.390  81.160  56.210  1.00  0.00           C
ATOM   1106  HB1 PRO A  75      28.990  82.060  55.700  1.00  0.00           H
ATOM   1107  HB2 PRO A  75      28.800  80.820  57.090  1.00  0.00           H
ATOM   1108  CG  PRO A  75      30.820  81.500  56.720  1.00  0.00           C
ATOM   1109  HG1 PRO A  75      30.930  81.620  57.820  1.00  0.00           H
ATOM   1110  HG2 PRO A  75      31.110  82.520  56.390  1.00  0.00           H
ATOM   1111  C   PRO A  75      28.850  80.400  53.800  1.00  0.00           C
ATOM   1112  O   PRO A  75      29.450  81.150  53.050  1.00  0.00           O
ATOM   1113  N   ALA A  76      27.660  79.880  53.490  1.00  0.00           N
ATOM   1114  HN  ALA A  76      27.380  79.970  52.540  1.00  0.00           H
ATOM   1115  CA  ALA A  76      26.600  79.440  54.300  1.00  0.00           C
ATOM   1116  HA  ALA A  76      26.930  78.940  55.200  1.00  0.00           H
ATOM   1117  CB  ALA A  76      25.700  80.580  54.710  1.00  0.00           C
ATOM   1118  HB1 ALA A  76      24.870  80.360  55.420  1.00  0.00           H
ATOM   1119  HB2 ALA A  76      25.250  81.180  53.890  1.00  0.00           H
ATOM   1120  HB3 ALA A  76      26.350  81.280  55.280  1.00  0.00           H
ATOM   1121  C   ALA A  76      25.660  78.530  53.510  1.00  0.00           C
ATOM   1122  O   ALA A  76      25.850  78.290  52.300  1.00  0.00           O
ATOM   1123  N   ASN A  77      24.500  78.110  54.100  1.00  0.00           N
ATOM   1124  HN  ASN A  77      24.480  78.250  55.090  1.00  0.00           H
ATOM   1125  CA  ASN A  77      23.400  77.400  53.400  1.00  0.00           C
ATOM   1126  HA  ASN A  77      23.730  76.480  52.950  1.00  0.00           H
ATOM   1127  CB  ASN A  77      22.310  77.020  54.460  1.00  0.00           C
ATOM   1128  HB1 ASN A  77      21.450  76.550  53.950  1.00  0.00           H
ATOM   1129  HB2 ASN A  77      22.080  78.010  54.900  1.00  0.00           H
ATOM   1130  CG  ASN A  77      22.800  76.120  55.540  1.00  0.00           C
ATOM   1131  OD1 ASN A  77      23.940  75.760  55.760  1.00  0.00           O
ATOM   1132  ND2 ASN A  77      21.850  75.830  56.430  1.00  0.00           N
ATOM   1133 1HD2 ASN A  77      22.130  75.130  57.090  1.00  0.00           H
ATOM   1134 2HD2 ASN A  77      20.890  76.040  56.230  1.00  0.00           H
ATOM   1135  C   ASN A  77      22.780  78.160  52.310  1.00  0.00           C
ATOM   1136  O   ASN A  77      22.640  79.410  52.260  1.00  0.00           O
ATOM   1137  N   LEU A  78      22.510  77.460  51.200  1.00  0.00           N
ATOM   1138  HN  LEU A  78      22.500  76.470  51.220  1.00  0.00           H
ATOM   1139  CA  LEU A  78      22.350  78.070  49.920  1.00  0.00           C
ATOM   1140  HA  LEU A  78      22.890  79.000  49.840  1.00  0.00           H
ATOM   1141  CB  LEU A  78      22.800  77.180  48.680  1.00  0.00           C
ATOM   1142  HB1 LEU A  78      22.270  77.650  47.820  1.00  0.00           H
ATOM   1143  HB2 LEU A  78      22.340  76.180  48.820  1.00  0.00           H
ATOM   1144  CG  LEU A  78      24.260  76.900  48.510  1.00  0.00           C
ATOM   1145  HG  LEU A  78      24.740  77.880  48.300  1.00  0.00           H
ATOM   1146  CD1 LEU A  78      24.900  76.220  49.730  1.00  0.00           C
ATOM   1147 1HD1 LEU A  78      25.120  76.980  50.510  1.00  0.00           H
ATOM   1148 2HD1 LEU A  78      25.840  75.760  49.360  1.00  0.00           H
ATOM   1149 3HD1 LEU A  78      24.510  75.300  50.220  1.00  0.00           H
ATOM   1150  CD2 LEU A  78      24.470  76.120  47.150  1.00  0.00           C
ATOM   1151 1HD2 LEU A  78      25.550  75.860  47.100  1.00  0.00           H
ATOM   1152 2HD2 LEU A  78      24.440  76.850  46.320  1.00  0.00           H
ATOM   1153 3HD2 LEU A  78      23.780  75.250  47.060  1.00  0.00           H
ATOM   1154  C   LEU A  78      20.800  78.290  49.760  1.00  0.00           C
ATOM   1155  O   LEU A  78      19.930  77.530  50.280  1.00  0.00           O
ATOM   1156  N   ARG A  79      20.380  79.290  48.990  1.00  0.00           N
ATOM   1157  HN  ARG A  79      21.100  79.920  48.710  1.00  0.00           H
ATOM   1158  CA  ARG A  79      19.010  79.550  48.640  1.00  0.00           C
ATOM   1159  HA  ARG A  79      18.400  79.110  49.410  1.00  0.00           H
ATOM   1160  CB  ARG A  79      18.670  81.070  48.790  1.00  0.00           C
ATOM   1161  HB1 ARG A  79      19.170  81.660  48.000  1.00  0.00           H
ATOM   1162  HB2 ARG A  79      18.970  81.370  49.820  1.00  0.00           H
ATOM   1163  CG  ARG A  79      17.190  81.430  48.630  1.00  0.00           C
ATOM   1164  HG1 ARG A  79      16.510  80.940  49.350  1.00  0.00           H
ATOM   1165  HG2 ARG A  79      16.840  81.060  47.640  1.00  0.00           H
ATOM   1166  CD  ARG A  79      17.040  82.970  48.590  1.00  0.00           C
ATOM   1167  HD1 ARG A  79      17.470  83.450  47.690  1.00  0.00           H
ATOM   1168  HD2 ARG A  79      17.400  83.310  49.590  1.00  0.00           H
ATOM   1169  NE  ARG A  79      15.580  83.220  48.540  1.00  0.00           N
ATOM   1170  HE  ARG A  79      14.980  82.490  48.860  1.00  0.00           H
ATOM   1171  CZ  ARG A  79      14.980  84.430  48.390  1.00  0.00           C
ATOM   1172  NH1 ARG A  79      15.690  85.490  48.060  1.00  0.00           N
ATOM   1173 1HH1 ARG A  79      16.570  85.320  47.610  1.00  0.00           H
ATOM   1174 2HH1 ARG A  79      15.190  86.340  47.920  1.00  0.00           H
ATOM   1175  NH2 ARG A  79      13.720  84.490  48.490  1.00  0.00           N
ATOM   1176 1HH2 ARG A  79      13.280  83.680  48.880  1.00  0.00           H
ATOM   1177 2HH2 ARG A  79      13.230  85.300  48.190  1.00  0.00           H
ATOM   1178  C   ARG A  79      18.480  79.050  47.300  1.00  0.00           C
ATOM   1179  O   ARG A  79      19.080  79.330  46.260  1.00  0.00           O
ATOM   1180  N   VAL A  80      17.360  78.270  47.400  1.00  0.00           N
ATOM   1181  HN  VAL A  80      16.970  78.250  48.320  1.00  0.00           H
ATOM   1182  CA  VAL A  80      16.470  77.840  46.360  1.00  0.00           C
ATOM   1183  HA  VAL A  80      17.130  77.540  45.550  1.00  0.00           H
ATOM   1184  CB  VAL A  80      15.640  76.700  46.750  1.00  0.00           C
ATOM   1185  HB  VAL A  80      14.860  76.990  47.480  1.00  0.00           H
ATOM   1186  CG1 VAL A  80      14.810  76.060  45.580  1.00  0.00           C
ATOM   1187 1HG1 VAL A  80      15.620  75.640  44.940  1.00  0.00           H
ATOM   1188 2HG1 VAL A  80      14.100  76.660  44.970  1.00  0.00           H
ATOM   1189 3HG1 VAL A  80      14.190  75.230  45.970  1.00  0.00           H
ATOM   1190  CG2 VAL A  80      16.540  75.650  47.430  1.00  0.00           C
ATOM   1191 1HG2 VAL A  80      16.610  75.790  48.530  1.00  0.00           H
ATOM   1192 2HG2 VAL A  80      17.490  75.720  46.850  1.00  0.00           H
ATOM   1193 3HG2 VAL A  80      16.150  74.660  47.110  1.00  0.00           H
ATOM   1194  C   VAL A  80      15.650  78.910  45.730  1.00  0.00           C
ATOM   1195  O   VAL A  80      15.010  79.660  46.430  1.00  0.00           O
ATOM   1196  N   VAL A  81      15.690  79.080  44.410  1.00  0.00           N
ATOM   1197  HN  VAL A  81      16.260  78.420  43.930  1.00  0.00           H
ATOM   1198  CA  VAL A  81      14.790  79.990  43.670  1.00  0.00           C
ATOM   1199  HA  VAL A  81      14.230  80.560  44.390  1.00  0.00           H
ATOM   1200  CB  VAL A  81      15.660  81.050  42.860  1.00  0.00           C
ATOM   1201  HB  VAL A  81      14.970  81.720  42.310  1.00  0.00           H
ATOM   1202  CG1 VAL A  81      16.550  81.910  43.860  1.00  0.00           C
ATOM   1203 1HG1 VAL A  81      17.390  81.330  44.300  1.00  0.00           H
ATOM   1204 2HG1 VAL A  81      15.860  82.250  44.660  1.00  0.00           H
ATOM   1205 3HG1 VAL A  81      16.900  82.860  43.390  1.00  0.00           H
ATOM   1206  CG2 VAL A  81      16.560  80.370  41.780  1.00  0.00           C
ATOM   1207 1HG2 VAL A  81      16.000  79.630  41.170  1.00  0.00           H
ATOM   1208 2HG2 VAL A  81      17.550  79.920  42.020  1.00  0.00           H
ATOM   1209 3HG2 VAL A  81      16.670  81.120  40.970  1.00  0.00           H
ATOM   1210  C   VAL A  81      13.800  79.450  42.770  1.00  0.00           C
ATOM   1211  O   VAL A  81      12.790  80.040  42.480  1.00  0.00           O
ATOM   1212  N   GLY A  82      13.950  78.240  42.200  1.00  0.00           N
ATOM   1213  HN  GLY A  82      14.780  77.730  42.440  1.00  0.00           H
ATOM   1214  CA  GLY A  82      12.910  77.490  41.430  1.00  0.00           C
ATOM   1215  HA1 GLY A  82      13.110  77.570  40.370  1.00  0.00           H
ATOM   1216  HA2 GLY A  82      11.890  77.710  41.710  1.00  0.00           H
ATOM   1217  C   GLY A  82      13.020  75.980  41.760  1.00  0.00           C
ATOM   1218  O   GLY A  82      14.040  75.490  42.190  1.00  0.00           O
ATOM   1219  N   HSP A  83      11.960  75.290  41.430  1.00  0.00           N
ATOM   1220  HN  HSP A  83      11.080  75.750  41.420  1.00  0.00           H
ATOM   1221  CA  HSP A  83      11.850  73.820  41.560  1.00  0.00           C
ATOM   1222  HA  HSP A  83      12.800  73.340  41.740  1.00  0.00           H
ATOM   1223  CB  HSP A  83      11.070  73.380  42.740  1.00  0.00           C
ATOM   1224  HB1 HSP A  83      11.650  73.530  43.680  1.00  0.00           H
ATOM   1225  HB2 HSP A  83      10.960  72.270  42.790  1.00  0.00           H
ATOM   1226  CD2 HSP A  83       9.170  74.390  44.110  1.00  0.00           C
ATOM   1227  HD2 HSP A  83       9.480  74.060  45.090  1.00  0.00           H
ATOM   1228  CG  HSP A  83       9.650  73.940  42.930  1.00  0.00           C
ATOM   1229  NE2 HSP A  83       8.060  75.140  43.880  1.00  0.00           N
ATOM   1230  HE2 HSP A  83       7.420  75.230  44.640  1.00  0.00           H
ATOM   1231  ND1 HSP A  83       8.770  74.360  41.950  1.00  0.00           N
ATOM   1232  HD1 HSP A  83       8.980  74.340  40.980  1.00  0.00           H
ATOM   1233  CE1 HSP A  83       7.850  75.090  42.570  1.00  0.00           C
ATOM   1234  HE1 HSP A  83       7.030  75.540  42.050  1.00  0.00           H
ATOM   1235  C   HSP A  83      11.350  73.080  40.330  1.00  0.00           C
ATOM   1236  O   HSP A  83      10.660  73.650  39.540  1.00  0.00           O
ATOM   1237  N   ALA A  84      11.550  71.760  40.210  1.00  0.00           N
ATOM   1238  HN  ALA A  84      12.290  71.320  40.710  1.00  0.00           H
ATOM   1239  CA  ALA A  84      10.970  70.940  39.160  1.00  0.00           C
ATOM   1240  HA  ALA A  84       9.900  71.070  39.130  1.00  0.00           H
ATOM   1241  CB  ALA A  84      11.700  71.150  37.800  1.00  0.00           C
ATOM   1242  HB1 ALA A  84      11.630  72.260  37.750  1.00  0.00           H
ATOM   1243  HB2 ALA A  84      11.170  70.810  36.880  1.00  0.00           H
ATOM   1244  HB3 ALA A  84      12.770  70.880  37.890  1.00  0.00           H
ATOM   1245  C   ALA A  84      11.140  69.480  39.590  1.00  0.00           C
ATOM   1246  O   ALA A  84      12.000  69.200  40.430  1.00  0.00           O
ATOM   1247  N   MET A  85      10.430  68.490  38.950  1.00  0.00           N
ATOM   1248  HN  MET A  85       9.720  68.810  38.330  1.00  0.00           H
ATOM   1249  CA  MET A  85      10.400  67.070  39.190  1.00  0.00           C
ATOM   1250  HA  MET A  85      10.870  66.900  40.140  1.00  0.00           H
ATOM   1251  CB  MET A  85       8.950  66.520  39.300  1.00  0.00           C
ATOM   1252  HB1 MET A  85       8.320  66.890  38.460  1.00  0.00           H
ATOM   1253  HB2 MET A  85       8.640  66.980  40.270  1.00  0.00           H
ATOM   1254  CG  MET A  85       8.820  64.980  39.570  1.00  0.00           C
ATOM   1255  HG1 MET A  85       9.210  64.350  38.750  1.00  0.00           H
ATOM   1256  HG2 MET A  85       7.730  64.790  39.490  1.00  0.00           H
ATOM   1257  SD  MET A  85       9.560  64.430  41.180  1.00  0.00           S
ATOM   1258  CE  MET A  85       8.420  65.140  42.370  1.00  0.00           C
ATOM   1259  HE1 MET A  85       7.440  64.620  42.510  1.00  0.00           H
ATOM   1260  HE2 MET A  85       8.100  66.190  42.180  1.00  0.00           H
ATOM   1261  HE3 MET A  85       8.940  65.190  43.350  1.00  0.00           H
ATOM   1262  C   MET A  85      11.080  66.380  37.930  1.00  0.00           C
ATOM   1263  O   MET A  85      10.910  66.840  36.750  1.00  0.00           O
ATOM   1264  N   GLN A  86      11.890  65.360  38.060  1.00  0.00           N
ATOM   1265  HN  GLN A  86      12.070  65.000  38.970  1.00  0.00           H
ATOM   1266  CA  GLN A  86      12.420  64.520  36.960  1.00  0.00           C
ATOM   1267  HA  GLN A  86      11.820  64.710  36.090  1.00  0.00           H
ATOM   1268  CB  GLN A  86      13.930  64.700  36.820  1.00  0.00           C
ATOM   1269  HB1 GLN A  86      14.450  64.000  36.130  1.00  0.00           H
ATOM   1270  HB2 GLN A  86      14.400  64.550  37.810  1.00  0.00           H
ATOM   1271  CG  GLN A  86      14.340  66.130  36.280  1.00  0.00           C
ATOM   1272  HG1 GLN A  86      15.420  66.230  36.060  1.00  0.00           H
ATOM   1273  HG2 GLN A  86      14.110  66.890  37.060  1.00  0.00           H
ATOM   1274  CD  GLN A  86      13.550  66.770  35.050  1.00  0.00           C
ATOM   1275  OE1 GLN A  86      13.160  67.950  35.100  1.00  0.00           O
ATOM   1276  NE2 GLN A  86      13.470  65.980  33.980  1.00  0.00           N
ATOM   1277 1HE2 GLN A  86      14.100  65.210  33.860  1.00  0.00           H
ATOM   1278 2HE2 GLN A  86      13.270  66.460  33.120  1.00  0.00           H
ATOM   1279  C   GLN A  86      12.190  63.110  37.480  1.00  0.00           C
ATOM   1280  O   GLN A  86      13.090  62.560  38.080  1.00  0.00           O
ATOM   1281  N   GLY A  87      10.990  62.540  37.190  1.00  0.00           N
ATOM   1282  HN  GLY A  87      10.250  63.000  36.710  1.00  0.00           H
ATOM   1283  CA  GLY A  87      10.660  61.140  37.380  1.00  0.00           C
ATOM   1284  HA1 GLY A  87      11.370  60.530  36.840  1.00  0.00           H
ATOM   1285  HA2 GLY A  87       9.660  61.080  36.990  1.00  0.00           H
ATOM   1286  C   GLY A  87      10.650  60.770  38.820  1.00  0.00           C
ATOM   1287  O   GLY A  87       9.670  60.860  39.580  1.00  0.00           O
ATOM   1288  N   THR A  88      11.800  60.180  39.190  1.00  0.00           N
ATOM   1289  HN  THR A  88      12.570  60.090  38.550  1.00  0.00           H
ATOM   1290  CA  THR A  88      12.150  59.670  40.530  1.00  0.00           C
ATOM   1291  HA  THR A  88      11.300  59.540  41.190  1.00  0.00           H
ATOM   1292  CB  THR A  88      12.830  58.360  40.460  1.00  0.00           C
ATOM   1293  HB  THR A  88      13.250  57.970  41.410  1.00  0.00           H
ATOM   1294  OG1 THR A  88      13.930  58.340  39.620  1.00  0.00           O
ATOM   1295  HG1 THR A  88      13.530  58.200  38.760  1.00  0.00           H
ATOM   1296  CG2 THR A  88      11.790  57.310  39.960  1.00  0.00           C
ATOM   1297 1HG2 THR A  88      10.900  57.240  40.610  1.00  0.00           H
ATOM   1298 2HG2 THR A  88      12.230  56.290  39.960  1.00  0.00           H
ATOM   1299 3HG2 THR A  88      11.420  57.570  38.940  1.00  0.00           H
ATOM   1300  C   THR A  88      13.120  60.560  41.250  1.00  0.00           C
ATOM   1301  O   THR A  88      13.500  60.430  42.400  1.00  0.00           O
ATOM   1302  N   LEU A  89      13.520  61.710  40.610  1.00  0.00           N
ATOM   1303  HN  LEU A  89      13.210  61.970  39.700  1.00  0.00           H
ATOM   1304  CA  LEU A  89      14.490  62.770  41.210  1.00  0.00           C
ATOM   1305  HA  LEU A  89      14.810  62.370  42.160  1.00  0.00           H
ATOM   1306  CB  LEU A  89      15.800  62.990  40.380  1.00  0.00           C
ATOM   1307  HB1 LEU A  89      16.490  63.640  40.960  1.00  0.00           H
ATOM   1308  HB2 LEU A  89      15.670  63.590  39.460  1.00  0.00           H
ATOM   1309  CG  LEU A  89      16.660  61.730  40.190  1.00  0.00           C
ATOM   1310  HG  LEU A  89      15.990  60.970  39.740  1.00  0.00           H
ATOM   1311  CD1 LEU A  89      17.900  62.030  39.350  1.00  0.00           C
ATOM   1312 1HD1 LEU A  89      18.660  62.780  39.660  1.00  0.00           H
ATOM   1313 2HD1 LEU A  89      17.540  62.430  38.380  1.00  0.00           H
ATOM   1314 3HD1 LEU A  89      18.500  61.110  39.170  1.00  0.00           H
ATOM   1315  CD2 LEU A  89      17.190  61.150  41.520  1.00  0.00           C
ATOM   1316 1HD2 LEU A  89      17.810  61.940  41.990  1.00  0.00           H
ATOM   1317 2HD2 LEU A  89      17.790  60.280  41.160  1.00  0.00           H
ATOM   1318 3HD2 LEU A  89      16.310  60.820  42.100  1.00  0.00           H
ATOM   1319  C   LEU A  89      13.750  64.120  41.390  1.00  0.00           C
ATOM   1320  O   LEU A  89      12.780  64.360  40.720  1.00  0.00           O
ATOM   1321  N   LEU A  90      14.350  65.020  42.210  1.00  0.00           N
ATOM   1322  HN  LEU A  90      15.180  64.860  42.740  1.00  0.00           H
ATOM   1323  CA  LEU A  90      13.870  66.340  42.390  1.00  0.00           C
ATOM   1324  HA  LEU A  90      12.880  66.480  41.960  1.00  0.00           H
ATOM   1325  CB  LEU A  90      13.600  66.540  43.880  1.00  0.00           C
ATOM   1326  HB1 LEU A  90      14.430  67.130  44.300  1.00  0.00           H
ATOM   1327  HB2 LEU A  90      13.550  65.610  44.480  1.00  0.00           H
ATOM   1328  CG  LEU A  90      12.370  67.480  44.120  1.00  0.00           C
ATOM   1329  HG  LEU A  90      12.490  68.330  43.410  1.00  0.00           H
ATOM   1330  CD1 LEU A  90      11.030  66.810  43.790  1.00  0.00           C
ATOM   1331 1HD1 LEU A  90      10.320  67.600  44.110  1.00  0.00           H
ATOM   1332 2HD1 LEU A  90      10.870  65.960  44.490  1.00  0.00           H
ATOM   1333 3HD1 LEU A  90      10.870  66.590  42.720  1.00  0.00           H
ATOM   1334  CD2 LEU A  90      12.430  67.980  45.560  1.00  0.00           C
ATOM   1335 1HD2 LEU A  90      13.400  68.450  45.830  1.00  0.00           H
ATOM   1336 2HD2 LEU A  90      12.270  67.190  46.330  1.00  0.00           H
ATOM   1337 3HD2 LEU A  90      11.620  68.740  45.640  1.00  0.00           H
ATOM   1338  C   LEU A  90      14.930  67.340  41.770  1.00  0.00           C
ATOM   1339  O   LEU A  90      16.040  67.220  42.140  1.00  0.00           O
ATOM   1340  N   LYS A  91      14.670  68.350  40.900  1.00  0.00           N
ATOM   1341  HN  LYS A  91      13.700  68.590  40.800  1.00  0.00           H
ATOM   1342  CA  LYS A  91      15.630  69.230  40.310  1.00  0.00           C
ATOM   1343  HA  LYS A  91      16.670  69.120  40.590  1.00  0.00           H
ATOM   1344  CB  LYS A  91      15.480  69.130  38.750  1.00  0.00           C
ATOM   1345  HB1 LYS A  91      14.390  69.320  38.620  1.00  0.00           H
ATOM   1346  HB2 LYS A  91      15.680  68.100  38.400  1.00  0.00           H
ATOM   1347  CG  LYS A  91      16.270  70.050  37.890  1.00  0.00           C
ATOM   1348  HG1 LYS A  91      17.350  69.760  37.890  1.00  0.00           H
ATOM   1349  HG2 LYS A  91      16.210  71.130  38.140  1.00  0.00           H
ATOM   1350  CD  LYS A  91      15.870  69.940  36.400  1.00  0.00           C
ATOM   1351  HD1 LYS A  91      14.910  70.500  36.390  1.00  0.00           H
ATOM   1352  HD2 LYS A  91      15.730  68.850  36.250  1.00  0.00           H
ATOM   1353  CE  LYS A  91      16.920  70.400  35.430  1.00  0.00           C
ATOM   1354  HE1 LYS A  91      17.860  69.810  35.410  1.00  0.00           H
ATOM   1355  HE2 LYS A  91      17.250  71.450  35.570  1.00  0.00           H
ATOM   1356  NZ  LYS A  91      16.250  70.380  34.080  1.00  0.00           N
ATOM   1357  HZ1 LYS A  91      16.800  70.860  33.330  1.00  0.00           H
ATOM   1358  HZ2 LYS A  91      15.250  70.680  34.120  1.00  0.00           H
ATOM   1359  HZ3 LYS A  91      16.150  69.380  33.840  1.00  0.00           H
ATOM   1360  C   LYS A  91      15.310  70.620  40.730  1.00  0.00           C
ATOM   1361  O   LYS A  91      14.250  71.170  40.360  1.00  0.00           O
ATOM   1362  N   LEU A  92      16.200  71.150  41.550  1.00  0.00           N
ATOM   1363  HN  LEU A  92      17.100  70.760  41.730  1.00  0.00           H
ATOM   1364  CA  LEU A  92      16.150  72.430  42.180  1.00  0.00           C
ATOM   1365  HA  LEU A  92      15.190  72.850  41.900  1.00  0.00           H
ATOM   1366  CB  LEU A  92      16.300  72.430  43.710  1.00  0.00           C
ATOM   1367  HB1 LEU A  92      16.100  73.410  44.190  1.00  0.00           H
ATOM   1368  HB2 LEU A  92      17.290  72.140  44.110  1.00  0.00           H
ATOM   1369  CG  LEU A  92      15.380  71.450  44.600  1.00  0.00           C
ATOM   1370  HG  LEU A  92      15.380  70.450  44.120  1.00  0.00           H
ATOM   1371  CD1 LEU A  92      15.760  71.290  46.100  1.00  0.00           C
ATOM   1372 1HD1 LEU A  92      15.030  70.510  46.380  1.00  0.00           H
ATOM   1373 2HD1 LEU A  92      15.720  72.230  46.700  1.00  0.00           H
ATOM   1374 3HD1 LEU A  92      16.730  70.780  46.240  1.00  0.00           H
ATOM   1375  CD2 LEU A  92      13.980  72.050  44.540  1.00  0.00           C
ATOM   1376 1HD2 LEU A  92      13.650  71.900  43.490  1.00  0.00           H
ATOM   1377 2HD2 LEU A  92      13.820  73.130  44.750  1.00  0.00           H
ATOM   1378 3HD2 LEU A  92      13.250  71.530  45.210  1.00  0.00           H
ATOM   1379  C   LEU A  92      17.090  73.330  41.580  1.00  0.00           C
ATOM   1380  O   LEU A  92      18.150  72.930  41.130  1.00  0.00           O
ATOM   1381  N   THR A  93      16.680  74.630  41.510  1.00  0.00           N
ATOM   1382  HN  THR A  93      15.780  74.960  41.780  1.00  0.00           H
ATOM   1383  CA  THR A  93      17.570  75.670  41.040  1.00  0.00           C
ATOM   1384  HA  THR A  93      18.540  75.220  40.920  1.00  0.00           H
ATOM   1385  CB  THR A  93      17.060  76.510  39.840  1.00  0.00           C
ATOM   1386  HB  THR A  93      16.310  77.240  40.220  1.00  0.00           H
ATOM   1387  OG1 THR A  93      16.490  75.790  38.760  1.00  0.00           O
ATOM   1388  HG1 THR A  93      15.850  75.150  39.100  1.00  0.00           H
ATOM   1389  CG2 THR A  93      18.220  77.420  39.300  1.00  0.00           C
ATOM   1390 1HG2 THR A  93      17.710  78.060  38.550  1.00  0.00           H
ATOM   1391 2HG2 THR A  93      18.990  76.780  38.820  1.00  0.00           H
ATOM   1392 3HG2 THR A  93      18.610  78.100  40.080  1.00  0.00           H
ATOM   1393  C   THR A  93      17.740  76.500  42.290  1.00  0.00           C
ATOM   1394  O   THR A  93      16.840  76.960  43.000  1.00  0.00           O
ATOM   1395  N   VAL A  94      19.020  76.620  42.660  1.00  0.00           N
ATOM   1396  HN  VAL A  94      19.720  76.290  42.040  1.00  0.00           H
ATOM   1397  CA  VAL A  94      19.560  77.570  43.660  1.00  0.00           C
ATOM   1398  HA  VAL A  94      18.720  77.810  44.290  1.00  0.00           H
ATOM   1399  CB  VAL A  94      20.660  76.940  44.530  1.00  0.00           C
ATOM   1400  HB  VAL A  94      21.110  77.780  45.120  1.00  0.00           H
ATOM   1401  CG1 VAL A  94      20.040  75.930  45.530  1.00  0.00           C
ATOM   1402 1HG1 VAL A  94      20.780  75.520  46.240  1.00  0.00           H
ATOM   1403 2HG1 VAL A  94      19.540  75.120  44.960  1.00  0.00           H
ATOM   1404 3HG1 VAL A  94      19.320  76.420  46.230  1.00  0.00           H
ATOM   1405  CG2 VAL A  94      21.810  76.220  43.760  1.00  0.00           C
ATOM   1406 1HG2 VAL A  94      22.560  75.950  44.530  1.00  0.00           H
ATOM   1407 2HG2 VAL A  94      22.240  76.970  43.060  1.00  0.00           H
ATOM   1408 3HG2 VAL A  94      21.480  75.340  43.170  1.00  0.00           H
ATOM   1409  C   VAL A  94      20.030  78.870  43.000  1.00  0.00           C
ATOM   1410  O   VAL A  94      20.320  79.010  41.810  1.00  0.00           O
ATOM   1411  N   ASP A  95      19.960  79.950  43.760  1.00  0.00           N
ATOM   1412  HN  ASP A  95      19.710  79.940  44.730  1.00  0.00           H
ATOM   1413  CA  ASP A  95      20.640  81.190  43.420  1.00  0.00           C
ATOM   1414  HA  ASP A  95      20.230  81.620  42.520  1.00  0.00           H
ATOM   1415  CB  ASP A  95      20.120  82.170  44.590  1.00  0.00           C
ATOM   1416  HB1 ASP A  95      20.420  81.670  45.540  1.00  0.00           H
ATOM   1417  HB2 ASP A  95      19.020  82.330  44.520  1.00  0.00           H
ATOM   1418  CG  ASP A  95      20.650  83.620  44.510  1.00  0.00           C
ATOM   1419  OD1 ASP A  95      20.210  84.270  45.520  1.00  0.00           O
ATOM   1420  OD2 ASP A  95      21.350  84.070  43.590  1.00  0.00           O
ATOM   1421  C   ASP A  95      22.190  81.080  43.340  1.00  0.00           C
ATOM   1422  O   ASP A  95      22.810  81.460  42.340  1.00  0.00           O
ATOM   1423  N   VAL A  96      22.800  80.420  44.320  1.00  0.00           N
ATOM   1424  HN  VAL A  96      22.310  79.970  45.060  1.00  0.00           H
ATOM   1425  CA  VAL A  96      24.250  80.400  44.280  1.00  0.00           C
ATOM   1426  HA  VAL A  96      24.650  81.380  44.050  1.00  0.00           H
ATOM   1427  CB  VAL A  96      24.770  79.930  45.610  1.00  0.00           C
ATOM   1428  HB  VAL A  96      24.680  78.820  45.680  1.00  0.00           H
ATOM   1429  CG1 VAL A  96      26.200  80.310  45.850  1.00  0.00           C
ATOM   1430 1HG1 VAL A  96      26.210  81.410  45.920  1.00  0.00           H
ATOM   1431 2HG1 VAL A  96      26.830  80.010  44.990  1.00  0.00           H
ATOM   1432 3HG1 VAL A  96      26.690  79.920  46.770  1.00  0.00           H
ATOM   1433  CG2 VAL A  96      23.900  80.610  46.730  1.00  0.00           C
ATOM   1434 1HG2 VAL A  96      22.890  80.200  46.960  1.00  0.00           H
ATOM   1435 2HG2 VAL A  96      23.740  81.650  46.390  1.00  0.00           H
ATOM   1436 3HG2 VAL A  96      24.480  80.720  47.670  1.00  0.00           H
ATOM   1437  C   VAL A  96      24.750  79.570  43.130  1.00  0.00           C
ATOM   1438  O   VAL A  96      24.200  78.510  42.850  1.00  0.00           O
ATOM   1439  N   ALA A  97      25.790  80.010  42.430  1.00  0.00           N
ATOM   1440  HN  ALA A  97      26.080  80.950  42.520  1.00  0.00           H
ATOM   1441  CA  ALA A  97      26.450  79.360  41.280  1.00  0.00           C
ATOM   1442  HA  ALA A  97      25.800  78.620  40.830  1.00  0.00           H
ATOM   1443  CB  ALA A  97      26.870  80.480  40.190  1.00  0.00           C
ATOM   1444  HB1 ALA A  97      27.430  80.010  39.360  1.00  0.00           H
ATOM   1445  HB2 ALA A  97      27.540  81.250  40.620  1.00  0.00           H
ATOM   1446  HB3 ALA A  97      25.960  80.950  39.760  1.00  0.00           H
ATOM   1447  C   ALA A  97      27.690  78.610  41.740  1.00  0.00           C
ATOM   1448  O   ALA A  97      28.540  79.210  42.450  1.00  0.00           O
ATOM   1449  N   ASN A  98      27.900  77.300  41.330  1.00  0.00           N
ATOM   1450  HN  ASN A  98      27.140  76.920  40.810  1.00  0.00           H
ATOM   1451  CA  ASN A  98      29.020  76.450  41.630  1.00  0.00           C
ATOM   1452  HA  ASN A  98      29.370  76.600  42.650  1.00  0.00           H
ATOM   1453  CB  ASN A  98      28.640  74.970  41.430  1.00  0.00           C
ATOM   1454  HB1 ASN A  98      28.330  74.770  40.380  1.00  0.00           H
ATOM   1455  HB2 ASN A  98      27.800  74.790  42.140  1.00  0.00           H
ATOM   1456  CG  ASN A  98      29.800  73.970  41.900  1.00  0.00           C
ATOM   1457  OD1 ASN A  98      30.940  74.400  42.180  1.00  0.00           O
ATOM   1458  ND2 ASN A  98      29.470  72.640  41.970  1.00  0.00           N
ATOM   1459 1HD2 ASN A  98      28.670  72.200  41.560  1.00  0.00           H
ATOM   1460 2HD2 ASN A  98      30.270  72.040  41.980  1.00  0.00           H
ATOM   1461  C   ASN A  98      30.100  76.770  40.580  1.00  0.00           C
ATOM   1462  O   ASN A  98      30.010  76.410  39.410  1.00  0.00           O
ATOM   1463  N   PRO A  99      31.190  77.370  40.950  1.00  0.00           N
ATOM   1464  CD  PRO A  99      31.470  78.050  42.200  1.00  0.00           C
ATOM   1465  HD1 PRO A  99      31.240  77.500  43.130  1.00  0.00           H
ATOM   1466  HD2 PRO A  99      30.980  79.040  42.150  1.00  0.00           H
ATOM   1467  CA  PRO A  99      32.310  77.460  39.950  1.00  0.00           C
ATOM   1468  HA  PRO A  99      31.970  77.880  39.020  1.00  0.00           H
ATOM   1469  CB  PRO A  99      33.240  78.430  40.650  1.00  0.00           C
ATOM   1470  HB1 PRO A  99      32.770  79.410  40.430  1.00  0.00           H
ATOM   1471  HB2 PRO A  99      34.250  78.510  40.200  1.00  0.00           H
ATOM   1472  CG  PRO A  99      33.030  78.190  42.150  1.00  0.00           C
ATOM   1473  HG1 PRO A  99      33.450  77.230  42.530  1.00  0.00           H
ATOM   1474  HG2 PRO A  99      33.370  79.030  42.800  1.00  0.00           H
ATOM   1475  C   PRO A  99      33.160  76.200  39.720  1.00  0.00           C
ATOM   1476  O   PRO A  99      33.980  76.200  38.850  1.00  0.00           O
ATOM   1477  N   SER A 100      32.870  75.020  40.270  1.00  0.00           N
ATOM   1478  HN  SER A 100      32.130  74.810  40.910  1.00  0.00           H
ATOM   1479  CA  SER A 100      33.780  73.860  40.300  1.00  0.00           C
ATOM   1480  HA  SER A 100      34.700  74.190  39.840  1.00  0.00           H
ATOM   1481  CB  SER A 100      33.990  73.110  41.700  1.00  0.00           C
ATOM   1482  HB1 SER A 100      32.990  72.920  42.150  1.00  0.00           H
ATOM   1483  HB2 SER A 100      34.410  73.860  42.410  1.00  0.00           H
ATOM   1484  OG  SER A 100      34.800  71.930  41.690  1.00  0.00           O
ATOM   1485  HG1 SER A 100      34.540  71.430  40.910  1.00  0.00           H
ATOM   1486  C   SER A 100      33.240  72.770  39.270  1.00  0.00           C
ATOM   1487  O   SER A 100      33.850  71.750  39.030  1.00  0.00           O
ATOM   1488  N   THR A 101      32.060  73.100  38.570  1.00  0.00           N
ATOM   1489  HN  THR A 101      31.490  73.880  38.800  1.00  0.00           H
ATOM   1490  CA  THR A 101      31.400  72.160  37.700  1.00  0.00           C
ATOM   1491  HA  THR A 101      30.960  71.330  38.240  1.00  0.00           H
ATOM   1492  CB  THR A 101      30.120  72.730  37.080  1.00  0.00           C
ATOM   1493  HB  THR A 101      30.420  73.430  36.270  1.00  0.00           H
ATOM   1494  OG1 THR A 101      29.370  73.570  37.940  1.00  0.00           O
ATOM   1495  HG1 THR A 101      28.880  74.030  37.260  1.00  0.00           H
ATOM   1496  CG2 THR A 101      29.150  71.690  36.540  1.00  0.00           C
ATOM   1497 1HG2 THR A 101      29.680  71.000  35.850  1.00  0.00           H
ATOM   1498 2HG2 THR A 101      28.370  72.230  35.960  1.00  0.00           H
ATOM   1499 3HG2 THR A 101      28.760  71.050  37.370  1.00  0.00           H
ATOM   1500  C   THR A 101      32.330  71.650  36.610  1.00  0.00           C
ATOM   1501  O   THR A 101      33.000  72.480  35.950  1.00  0.00           O
ATOM   1502  N   PRO A 102      32.400  70.350  36.380  1.00  0.00           N
ATOM   1503  CD  PRO A 102      31.880  69.350  37.260  1.00  0.00           C
ATOM   1504  HD1 PRO A 102      30.770  69.350  37.180  1.00  0.00           H
ATOM   1505  HD2 PRO A 102      32.280  69.560  38.280  1.00  0.00           H
ATOM   1506  CA  PRO A 102      33.390  69.810  35.400  1.00  0.00           C
ATOM   1507  HA  PRO A 102      34.200  70.520  35.350  1.00  0.00           H
ATOM   1508  CB  PRO A 102      33.710  68.470  35.990  1.00  0.00           C
ATOM   1509  HB1 PRO A 102      34.530  68.660  36.720  1.00  0.00           H
ATOM   1510  HB2 PRO A 102      34.040  67.840  35.140  1.00  0.00           H
ATOM   1511  CG  PRO A 102      32.420  68.070  36.650  1.00  0.00           C
ATOM   1512  HG1 PRO A 102      31.710  67.690  35.880  1.00  0.00           H
ATOM   1513  HG2 PRO A 102      32.640  67.250  37.350  1.00  0.00           H
ATOM   1514  C   PRO A 102      32.670  69.880  34.120  1.00  0.00           C
ATOM   1515  O   PRO A 102      31.510  70.320  34.180  1.00  0.00           O
ATOM   1516  N   ALA A 103      33.190  69.510  32.980  1.00  0.00           N
ATOM   1517  HN  ALA A 103      34.080  69.070  32.900  1.00  0.00           H
ATOM   1518  CA  ALA A 103      32.330  69.200  31.790  1.00  0.00           C
ATOM   1519  HA  ALA A 103      31.680  70.040  31.600  1.00  0.00           H
ATOM   1520  CB  ALA A 103      33.050  69.120  30.450  1.00  0.00           C
ATOM   1521  HB1 ALA A 103      32.360  69.320  29.600  1.00  0.00           H
ATOM   1522  HB2 ALA A 103      33.560  68.150  30.260  1.00  0.00           H
ATOM   1523  HB3 ALA A 103      33.840  69.900  30.500  1.00  0.00           H
ATOM   1524  C   ALA A 103      31.450  67.980  32.050  1.00  0.00           C
ATOM   1525  O   ALA A 103      31.940  66.990  32.630  1.00  0.00           O
ATOM   1526  N   TYR A 104      30.180  67.910  31.590  1.00  0.00           N
ATOM   1527  HN  TYR A 104      29.810  68.680  31.080  1.00  0.00           H
ATOM   1528  CA  TYR A 104      29.310  66.850  32.000  1.00  0.00           C
ATOM   1529  HA  TYR A 104      30.020  66.040  31.920  1.00  0.00           H
ATOM   1530  CB  TYR A 104      28.640  66.960  33.390  1.00  0.00           C
ATOM   1531  HB1 TYR A 104      29.510  67.220  34.030  1.00  0.00           H
ATOM   1532  HB2 TYR A 104      28.370  65.930  33.710  1.00  0.00           H
ATOM   1533  CG  TYR A 104      27.550  67.950  33.450  1.00  0.00           C
ATOM   1534  CD1 TYR A 104      27.840  69.300  33.820  1.00  0.00           C
ATOM   1535  HD1 TYR A 104      28.870  69.520  34.040  1.00  0.00           H
ATOM   1536  CE1 TYR A 104      26.820  70.260  33.980  1.00  0.00           C
ATOM   1537  HE1 TYR A 104      27.080  71.280  34.230  1.00  0.00           H
ATOM   1538  CZ  TYR A 104      25.440  69.790  33.900  1.00  0.00           C
ATOM   1539  OH  TYR A 104      24.380  70.530  34.370  1.00  0.00           O
ATOM   1540  HH  TYR A 104      24.740  71.240  34.910  1.00  0.00           H
ATOM   1541  CD2 TYR A 104      26.230  67.570  33.280  1.00  0.00           C
ATOM   1542  HD2 TYR A 104      26.000  66.550  33.010  1.00  0.00           H
ATOM   1543  CE2 TYR A 104      25.220  68.500  33.500  1.00  0.00           C
ATOM   1544  HE2 TYR A 104      24.210  68.110  33.550  1.00  0.00           H
ATOM   1545  C   TYR A 104      28.280  66.520  30.970  1.00  0.00           C
ATOM   1546  O   TYR A 104      27.840  67.480  30.280  1.00  0.00           O
ATOM   1547  N   THR A 105      27.740  65.300  30.990  1.00  0.00           N
ATOM   1548  HN  THR A 105      27.990  64.530  31.570  1.00  0.00           H
ATOM   1549  CA  THR A 105      26.550  64.880  30.220  1.00  0.00           C
ATOM   1550  HA  THR A 105      25.790  65.620  30.420  1.00  0.00           H
ATOM   1551  CB  THR A 105      26.790  64.550  28.740  1.00  0.00           C
ATOM   1552  HB  THR A 105      27.340  65.410  28.300  1.00  0.00           H
ATOM   1553  OG1 THR A 105      25.640  64.320  27.970  1.00  0.00           O
ATOM   1554  HG1 THR A 105      25.890  64.160  27.060  1.00  0.00           H
ATOM   1555  CG2 THR A 105      27.760  63.310  28.580  1.00  0.00           C
ATOM   1556 1HG2 THR A 105      27.180  62.360  28.600  1.00  0.00           H
ATOM   1557 2HG2 THR A 105      28.370  63.220  29.500  1.00  0.00           H
ATOM   1558 3HG2 THR A 105      28.370  63.270  27.650  1.00  0.00           H
ATOM   1559  C   THR A 105      26.120  63.640  31.050  1.00  0.00           C
ATOM   1560  O   THR A 105      26.790  63.280  32.000  1.00  0.00           O
ATOM   1561  N   PHE A 106      25.000  63.020  30.830  1.00  0.00           N
ATOM   1562  HN  PHE A 106      24.520  63.180  29.970  1.00  0.00           H
ATOM   1563  CA  PHE A 106      24.620  61.950  31.680  1.00  0.00           C
ATOM   1564  HA  PHE A 106      25.260  61.710  32.520  1.00  0.00           H
ATOM   1565  CB  PHE A 106      23.160  62.140  32.230  1.00  0.00           C
ATOM   1566  HB1 PHE A 106      23.070  61.440  33.090  1.00  0.00           H
ATOM   1567  HB2 PHE A 106      22.450  61.910  31.400  1.00  0.00           H
ATOM   1568  CG  PHE A 106      22.890  63.530  32.730  1.00  0.00           C
ATOM   1569  CD1 PHE A 106      23.710  64.200  33.650  1.00  0.00           C
ATOM   1570  HD1 PHE A 106      24.720  63.950  33.950  1.00  0.00           H
ATOM   1571  CE1 PHE A 106      23.320  65.390  34.270  1.00  0.00           C
ATOM   1572  HE1 PHE A 106      24.060  65.750  34.980  1.00  0.00           H
ATOM   1573  CZ  PHE A 106      22.040  65.930  33.910  1.00  0.00           C
ATOM   1574  HZ  PHE A 106      21.790  66.780  34.530  1.00  0.00           H
ATOM   1575  CD2 PHE A 106      21.620  64.130  32.410  1.00  0.00           C
ATOM   1576  HD2 PHE A 106      20.940  63.500  31.850  1.00  0.00           H
ATOM   1577  CE2 PHE A 106      21.170  65.300  32.970  1.00  0.00           C
ATOM   1578  HE2 PHE A 106      20.150  65.620  32.830  1.00  0.00           H
ATOM   1579  C   PHE A 106      24.730  60.640  30.950  1.00  0.00           C
ATOM   1580  O   PHE A 106      24.590  60.570  29.750  1.00  0.00           O
ATOM   1581  N   THR A 107      24.870  59.480  31.600  1.00  0.00           N
ATOM   1582  HN  THR A 107      24.830  59.480  32.590  1.00  0.00           H
ATOM   1583  CA  THR A 107      24.900  58.260  30.820  1.00  0.00           C
ATOM   1584  HA  THR A 107      24.220  58.400  29.990  1.00  0.00           H
ATOM   1585  CB  THR A 107      26.230  57.850  30.210  1.00  0.00           C
ATOM   1586  HB  THR A 107      26.710  58.750  29.770  1.00  0.00           H
ATOM   1587  OG1 THR A 107      26.100  56.850  29.190  1.00  0.00           O
ATOM   1588  HG1 THR A 107      27.010  56.640  28.970  1.00  0.00           H
ATOM   1589  CG2 THR A 107      27.120  57.300  31.350  1.00  0.00           C
ATOM   1590 1HG2 THR A 107      27.070  58.050  32.160  1.00  0.00           H
ATOM   1591 2HG2 THR A 107      28.210  57.200  31.110  1.00  0.00           H
ATOM   1592 3HG2 THR A 107      26.700  56.330  31.700  1.00  0.00           H
ATOM   1593  C   THR A 107      24.330  57.110  31.580  1.00  0.00           C
ATOM   1594  O   THR A 107      24.290  57.070  32.830  1.00  0.00           O
ATOM   1595  N   THR A 108      23.720  56.190  30.820  1.00  0.00           N
ATOM   1596  HN  THR A 108      23.650  56.220  29.830  1.00  0.00           H
ATOM   1597  CA  THR A 108      23.070  54.990  31.370  1.00  0.00           C
ATOM   1598  HA  THR A 108      22.790  55.060  32.410  1.00  0.00           H
ATOM   1599  CB  THR A 108      21.800  54.500  30.560  1.00  0.00           C
ATOM   1600  HB  THR A 108      21.350  53.570  30.990  1.00  0.00           H
ATOM   1601  OG1 THR A 108      22.080  54.470  29.150  1.00  0.00           O
ATOM   1602  HG1 THR A 108      22.090  53.550  28.880  1.00  0.00           H
ATOM   1603  CG2 THR A 108      20.740  55.560  30.870  1.00  0.00           C
ATOM   1604 1HG2 THR A 108      20.380  55.380  31.900  1.00  0.00           H
ATOM   1605 2HG2 THR A 108      19.870  55.470  30.170  1.00  0.00           H
ATOM   1606 3HG2 THR A 108      21.120  56.600  30.800  1.00  0.00           H
ATOM   1607  C   THR A 108      24.120  53.920  31.330  1.00  0.00           C
ATOM   1608  O   THR A 108      24.640  53.610  30.270  1.00  0.00           O
ATOM   1609  N   VAL A 109      24.380  53.300  32.480  1.00  0.00           N
ATOM   1610  HN  VAL A 109      23.990  53.530  33.360  1.00  0.00           H
ATOM   1611  CA  VAL A 109      25.400  52.300  32.560  1.00  0.00           C
ATOM   1612  HA  VAL A 109      26.250  52.690  32.030  1.00  0.00           H
ATOM   1613  CB  VAL A 109      25.870  51.960  34.030  1.00  0.00           C
ATOM   1614  HB  VAL A 109      25.020  51.640  34.670  1.00  0.00           H
ATOM   1615  CG1 VAL A 109      27.020  50.940  33.960  1.00  0.00           C
ATOM   1616 1HG1 VAL A 109      26.610  50.000  33.530  1.00  0.00           H
ATOM   1617 2HG1 VAL A 109      27.450  50.820  34.980  1.00  0.00           H
ATOM   1618 3HG1 VAL A 109      27.820  51.310  33.280  1.00  0.00           H
ATOM   1619  CG2 VAL A 109      26.320  53.250  34.690  1.00  0.00           C
ATOM   1620 1HG2 VAL A 109      25.600  54.090  34.800  1.00  0.00           H
ATOM   1621 2HG2 VAL A 109      27.290  53.480  34.200  1.00  0.00           H
ATOM   1622 3HG2 VAL A 109      26.620  53.010  35.740  1.00  0.00           H
ATOM   1623  C   VAL A 109      24.930  51.020  31.890  1.00  0.00           C
ATOM   1624  O   VAL A 109      23.850  50.540  32.230  1.00  0.00           O
ATOM   1625  N   LYS A 110      25.630  50.530  30.810  1.00  0.00           N
ATOM   1626  HN  LYS A 110      26.370  51.080  30.430  1.00  0.00           H
ATOM   1627  CA  LYS A 110      25.400  49.190  30.230  1.00  0.00           C
ATOM   1628  HA  LYS A 110      24.360  49.120  29.960  1.00  0.00           H
ATOM   1629  CB  LYS A 110      26.070  49.080  28.870  1.00  0.00           C
ATOM   1630  HB1 LYS A 110      25.850  48.070  28.470  1.00  0.00           H
ATOM   1631  HB2 LYS A 110      27.160  49.150  29.090  1.00  0.00           H
ATOM   1632  CG  LYS A 110      25.660  50.120  27.860  1.00  0.00           C
ATOM   1633  HG1 LYS A 110      25.910  51.170  28.120  1.00  0.00           H
ATOM   1634  HG2 LYS A 110      24.560  50.240  27.730  1.00  0.00           H
ATOM   1635  CD  LYS A 110      26.230  49.780  26.460  1.00  0.00           C
ATOM   1636  HD1 LYS A 110      25.720  50.350  25.660  1.00  0.00           H
ATOM   1637  HD2 LYS A 110      26.040  48.720  26.200  1.00  0.00           H
ATOM   1638  CE  LYS A 110      27.800  50.000  26.490  1.00  0.00           C
ATOM   1639  HE1 LYS A 110      28.290  49.230  27.120  1.00  0.00           H
ATOM   1640  HE2 LYS A 110      28.020  51.020  26.870  1.00  0.00           H
ATOM   1641  NZ  LYS A 110      28.270  49.950  25.070  1.00  0.00           N
ATOM   1642  HZ1 LYS A 110      29.300  50.050  24.990  1.00  0.00           H
ATOM   1643  HZ2 LYS A 110      27.840  50.730  24.540  1.00  0.00           H
ATOM   1644  HZ3 LYS A 110      27.990  49.040  24.640  1.00  0.00           H
ATOM   1645  C   LYS A 110      25.680  48.080  31.220  1.00  0.00           C
ATOM   1646  O   LYS A 110      26.580  48.220  31.990  1.00  0.00           O
ATOM   1647  N   PRO A 111      24.980  47.000  31.250  1.00  0.00           N
ATOM   1648  CD  PRO A 111      23.630  46.830  30.760  1.00  0.00           C
ATOM   1649  HD1 PRO A 111      23.650  46.850  29.650  1.00  0.00           H
ATOM   1650  HD2 PRO A 111      23.020  47.680  31.110  1.00  0.00           H
ATOM   1651  CA  PRO A 111      25.400  45.860  32.080  1.00  0.00           C
ATOM   1652  HA  PRO A 111      25.180  46.160  33.100  1.00  0.00           H
ATOM   1653  CB  PRO A 111      24.330  44.780  31.840  1.00  0.00           C
ATOM   1654  HB1 PRO A 111      24.190  44.220  32.790  1.00  0.00           H
ATOM   1655  HB2 PRO A 111      24.640  44.100  31.010  1.00  0.00           H
ATOM   1656  CG  PRO A 111      23.070  45.520  31.400  1.00  0.00           C
ATOM   1657  HG1 PRO A 111      22.520  44.950  30.620  1.00  0.00           H
ATOM   1658  HG2 PRO A 111      22.420  45.760  32.260  1.00  0.00           H
ATOM   1659  C   PRO A 111      26.850  45.390  31.790  1.00  0.00           C
ATOM   1660  O   PRO A 111      27.260  45.140  30.630  1.00  0.00           O
ATOM   1661  N   GLY A 112      27.660  45.180  32.830  1.00  0.00           N
ATOM   1662  HN  GLY A 112      27.220  45.160  33.730  1.00  0.00           H
ATOM   1663  CA  GLY A 112      29.060  44.840  32.730  1.00  0.00           C
ATOM   1664  HA1 GLY A 112      29.250  44.140  31.940  1.00  0.00           H
ATOM   1665  HA2 GLY A 112      29.390  44.390  33.660  1.00  0.00           H
ATOM   1666  C   GLY A 112      30.060  45.970  32.470  1.00  0.00           C
ATOM   1667  O   GLY A 112      31.260  45.770  32.260  1.00  0.00           O
ATOM   1668  N   ALA A 113      29.620  47.260  32.490  1.00  0.00           N
ATOM   1669  HN  ALA A 113      28.650  47.480  32.530  1.00  0.00           H
ATOM   1670  CA  ALA A 113      30.440  48.420  32.420  1.00  0.00           C
ATOM   1671  HA  ALA A 113      31.410  48.200  32.010  1.00  0.00           H
ATOM   1672  CB  ALA A 113      29.810  49.580  31.590  1.00  0.00           C
ATOM   1673  HB1 ALA A 113      28.720  49.770  31.740  1.00  0.00           H
ATOM   1674  HB2 ALA A 113      29.780  49.370  30.500  1.00  0.00           H
ATOM   1675  HB3 ALA A 113      30.350  50.540  31.740  1.00  0.00           H
ATOM   1676  C   ALA A 113      30.610  48.850  33.870  1.00  0.00           C
ATOM   1677  O   ALA A 113      29.780  48.580  34.710  1.00  0.00           O
ATOM   1678  N   ALA A 114      31.730  49.480  34.190  1.00  0.00           N
ATOM   1679  HN  ALA A 114      32.360  49.800  33.480  1.00  0.00           H
ATOM   1680  CA  ALA A 114      32.020  49.880  35.570  1.00  0.00           C
ATOM   1681  HA  ALA A 114      31.230  49.490  36.200  1.00  0.00           H
ATOM   1682  CB  ALA A 114      33.350  49.300  36.030  1.00  0.00           C
ATOM   1683  HB1 ALA A 114      33.430  49.570  37.100  1.00  0.00           H
ATOM   1684  HB2 ALA A 114      34.220  49.810  35.560  1.00  0.00           H
ATOM   1685  HB3 ALA A 114      33.480  48.200  35.920  1.00  0.00           H
ATOM   1686  C   ALA A 114      31.930  51.340  35.800  1.00  0.00           C
ATOM   1687  O   ALA A 114      32.130  52.120  34.900  1.00  0.00           O
ATOM   1688  N   PHE A 115      31.650  51.830  37.030  1.00  0.00           N
ATOM   1689  HN  PHE A 115      31.300  51.240  37.760  1.00  0.00           H
ATOM   1690  CA  PHE A 115      31.570  53.210  37.300  1.00  0.00           C
ATOM   1691  HA  PHE A 115      32.240  53.720  36.630  1.00  0.00           H
ATOM   1692  CB  PHE A 115      30.090  53.810  37.180  1.00  0.00           C
ATOM   1693  HB1 PHE A 115      29.620  53.740  36.170  1.00  0.00           H
ATOM   1694  HB2 PHE A 115      30.200  54.890  37.420  1.00  0.00           H
ATOM   1695  CG  PHE A 115      29.190  53.120  38.280  1.00  0.00           C
ATOM   1696  CD1 PHE A 115      28.730  53.840  39.420  1.00  0.00           C
ATOM   1697  HD1 PHE A 115      29.220  54.780  39.610  1.00  0.00           H
ATOM   1698  CE1 PHE A 115      27.540  53.350  40.100  1.00  0.00           C
ATOM   1699  HE1 PHE A 115      27.050  53.910  40.880  1.00  0.00           H
ATOM   1700  CZ  PHE A 115      27.040  52.030  39.780  1.00  0.00           C
ATOM   1701  HZ  PHE A 115      26.210  51.730  40.400  1.00  0.00           H
ATOM   1702  CD2 PHE A 115      28.610  51.890  37.900  1.00  0.00           C
ATOM   1703  HD2 PHE A 115      28.960  51.410  37.000  1.00  0.00           H
ATOM   1704  CE2 PHE A 115      27.560  51.330  38.690  1.00  0.00           C
ATOM   1705  HE2 PHE A 115      27.240  50.370  38.320  1.00  0.00           H
ATOM   1706  C   PHE A 115      32.130  53.330  38.650  1.00  0.00           C
ATOM   1707  O   PHE A 115      32.270  52.340  39.350  1.00  0.00           O
ATOM   1708  N   SER A 116      32.580  54.550  38.940  1.00  0.00           N
ATOM   1709  HN  SER A 116      32.630  55.320  38.310  1.00  0.00           H
ATOM   1710  CA  SER A 116      33.140  54.890  40.230  1.00  0.00           C
ATOM   1711  HA  SER A 116      33.480  53.970  40.680  1.00  0.00           H
ATOM   1712  CB  SER A 116      34.270  55.960  40.130  1.00  0.00           C
ATOM   1713  HB1 SER A 116      34.540  56.320  41.150  1.00  0.00           H
ATOM   1714  HB2 SER A 116      33.830  56.840  39.630  1.00  0.00           H
ATOM   1715  OG  SER A 116      35.490  55.410  39.560  1.00  0.00           O
ATOM   1716  HG1 SER A 116      35.340  54.790  38.840  1.00  0.00           H
ATOM   1717  C   SER A 116      32.030  55.560  41.070  1.00  0.00           C
ATOM   1718  O   SER A 116      31.190  56.270  40.610  1.00  0.00           O
ATOM   1719  N   VAL A 117      32.040  55.270  42.340  1.00  0.00           N
ATOM   1720  HN  VAL A 117      32.630  54.530  42.660  1.00  0.00           H
ATOM   1721  CA  VAL A 117      30.910  55.680  43.150  1.00  0.00           C
ATOM   1722  HA  VAL A 117      30.100  56.220  42.680  1.00  0.00           H
ATOM   1723  CB  VAL A 117      30.200  54.490  43.880  1.00  0.00           C
ATOM   1724  HB  VAL A 117      30.940  54.040  44.580  1.00  0.00           H
ATOM   1725  CG1 VAL A 117      29.060  55.000  44.750  1.00  0.00           C
ATOM   1726 1HG1 VAL A 117      28.320  55.410  44.020  1.00  0.00           H
ATOM   1727 2HG1 VAL A 117      29.440  55.740  45.490  1.00  0.00           H
ATOM   1728 3HG1 VAL A 117      28.540  54.190  45.300  1.00  0.00           H
ATOM   1729  CG2 VAL A 117      29.790  53.370  42.820  1.00  0.00           C
ATOM   1730 1HG2 VAL A 117      29.090  53.900  42.130  1.00  0.00           H
ATOM   1731 2HG2 VAL A 117      29.250  52.590  43.400  1.00  0.00           H
ATOM   1732 3HG2 VAL A 117      30.670  52.940  42.300  1.00  0.00           H
ATOM   1733  C   VAL A 117      31.500  56.620  44.150  1.00  0.00           C
ATOM   1734  O   VAL A 117      32.530  56.270  44.710  1.00  0.00           O
ATOM   1735  N   LEU A 118      30.840  57.810  44.350  1.00  0.00           N
ATOM   1736  HN  LEU A 118      30.010  58.140  43.910  1.00  0.00           H
ATOM   1737  CA  LEU A 118      31.210  58.570  45.530  1.00  0.00           C
ATOM   1738  HA  LEU A 118      32.160  58.190  45.890  1.00  0.00           H
ATOM   1739  CB  LEU A 118      31.450  60.110  45.110  1.00  0.00           C
ATOM   1740  HB1 LEU A 118      30.490  60.470  44.670  1.00  0.00           H
ATOM   1741  HB2 LEU A 118      32.170  60.080  44.270  1.00  0.00           H
ATOM   1742  CG  LEU A 118      32.070  61.010  46.220  1.00  0.00           C
ATOM   1743  HG  LEU A 118      31.380  61.070  47.090  1.00  0.00           H
ATOM   1744  CD1 LEU A 118      33.450  60.370  46.610  1.00  0.00           C
ATOM   1745 1HD1 LEU A 118      34.050  61.130  47.160  1.00  0.00           H
ATOM   1746 2HD1 LEU A 118      34.010  60.090  45.690  1.00  0.00           H
ATOM   1747 3HD1 LEU A 118      33.310  59.500  47.290  1.00  0.00           H
ATOM   1748  CD2 LEU A 118      32.410  62.410  45.740  1.00  0.00           C
ATOM   1749 1HD2 LEU A 118      31.510  62.830  45.240  1.00  0.00           H
ATOM   1750 2HD2 LEU A 118      33.120  62.260  44.900  1.00  0.00           H
ATOM   1751 3HD2 LEU A 118      32.960  63.000  46.500  1.00  0.00           H
ATOM   1752  C   LEU A 118      30.100  58.410  46.640  1.00  0.00           C
ATOM   1753  O   LEU A 118      29.230  59.270  46.750  1.00  0.00           O
ATOM   1754  N   ALA A 119      30.100  57.320  47.460  1.00  0.00           N
ATOM   1755  HN  ALA A 119      30.750  56.560  47.450  1.00  0.00           H
ATOM   1756  CA  ALA A 119      29.180  57.190  48.570  1.00  0.00           C
ATOM   1757  HA  ALA A 119      28.210  57.390  48.130  1.00  0.00           H
ATOM   1758  CB  ALA A 119      29.270  55.830  49.190  1.00  0.00           C
ATOM   1759  HB1 ALA A 119      30.230  55.840  49.740  1.00  0.00           H
ATOM   1760  HB2 ALA A 119      29.220  54.950  48.520  1.00  0.00           H
ATOM   1761  HB3 ALA A 119      28.510  55.640  49.980  1.00  0.00           H
ATOM   1762  C   ALA A 119      29.230  58.320  49.580  1.00  0.00           C
ATOM   1763  O   ALA A 119      30.300  58.880  49.900  1.00  0.00           O
ATOM   1764  N   CYS A 120      28.090  58.820  50.070  1.00  0.00           N
ATOM   1765  HN  CYS A 120      27.250  58.490  49.640  1.00  0.00           H
ATOM   1766  CA  CYS A 120      28.060  60.050  50.790  1.00  0.00           C
ATOM   1767  HA  CYS A 120      28.990  60.140  51.320  1.00  0.00           H
ATOM   1768  CB  CYS A 120      27.760  61.310  49.970  1.00  0.00           C
ATOM   1769  HB1 CYS A 120      27.920  62.150  50.680  1.00  0.00           H
ATOM   1770  HB2 CYS A 120      26.750  61.360  49.510  1.00  0.00           H
ATOM   1771  SG  CYS A 120      29.000  61.720  48.790  1.00  0.00           S
ATOM   1772  HG1 CYS A 120      28.690  60.630  48.110  1.00  0.00           H
ATOM   1773  C   CYS A 120      27.090  59.990  51.900  1.00  0.00           C
ATOM   1774  O   CYS A 120      26.180  59.110  51.990  1.00  0.00           O
ATOM   1775  N   TYR A 121      27.230  60.780  52.960  1.00  0.00           N
ATOM   1776  HN  TYR A 121      28.010  61.400  53.050  1.00  0.00           H
ATOM   1777  CA  TYR A 121      26.390  60.780  54.110  1.00  0.00           C
ATOM   1778  HA  TYR A 121      25.370  60.540  53.840  1.00  0.00           H
ATOM   1779  CB  TYR A 121      26.890  59.630  55.140  1.00  0.00           C
ATOM   1780  HB1 TYR A 121      28.000  59.630  55.000  1.00  0.00           H
ATOM   1781  HB2 TYR A 121      26.570  58.610  54.840  1.00  0.00           H
ATOM   1782  CG  TYR A 121      26.540  59.820  56.610  1.00  0.00           C
ATOM   1783  CD1 TYR A 121      27.520  60.240  57.590  1.00  0.00           C
ATOM   1784  HD1 TYR A 121      28.570  60.260  57.360  1.00  0.00           H
ATOM   1785  CE1 TYR A 121      27.090  60.660  58.860  1.00  0.00           C
ATOM   1786  HE1 TYR A 121      27.860  61.030  59.510  1.00  0.00           H
ATOM   1787  CZ  TYR A 121      25.750  60.550  59.240  1.00  0.00           C
ATOM   1788  OH  TYR A 121      25.420  60.910  60.610  1.00  0.00           O
ATOM   1789  HH  TYR A 121      24.490  60.670  60.610  1.00  0.00           H
ATOM   1790  CD2 TYR A 121      25.240  59.750  57.000  1.00  0.00           C
ATOM   1791  HD2 TYR A 121      24.560  59.300  56.290  1.00  0.00           H
ATOM   1792  CE2 TYR A 121      24.810  60.130  58.270  1.00  0.00           C
ATOM   1793  HE2 TYR A 121      23.770  59.970  58.530  1.00  0.00           H
ATOM   1794  C   TYR A 121      26.250  62.230  54.690  1.00  0.00           C
ATOM   1795  O   TYR A 121      27.250  62.850  54.970  1.00  0.00           O
ATOM   1796  N   ASN A 122      25.060  62.780  54.750  1.00  0.00           N
ATOM   1797  HN  ASN A 122      24.310  62.140  54.710  1.00  0.00           H
ATOM   1798  CA  ASN A 122      24.730  64.230  55.010  1.00  0.00           C
ATOM   1799  HA  ASN A 122      23.680  64.400  54.840  1.00  0.00           H
ATOM   1800  CB  ASN A 122      24.800  64.450  56.570  1.00  0.00           C
ATOM   1801  HB1 ASN A 122      24.440  65.470  56.810  1.00  0.00           H
ATOM   1802  HB2 ASN A 122      25.820  64.180  56.940  1.00  0.00           H
ATOM   1803  CG  ASN A 122      23.730  63.600  57.320  1.00  0.00           C
ATOM   1804  OD1 ASN A 122      22.790  63.030  56.800  1.00  0.00           O
ATOM   1805  ND2 ASN A 122      23.980  63.350  58.660  1.00  0.00           N
ATOM   1806 1HD2 ASN A 122      23.400  62.650  59.050  1.00  0.00           H
ATOM   1807 2HD2 ASN A 122      24.720  63.880  59.080  1.00  0.00           H
ATOM   1808  C   ASN A 122      25.440  65.280  54.290  1.00  0.00           C
ATOM   1809  O   ASN A 122      25.730  66.330  54.790  1.00  0.00           O
ATOM   1810  N   GLY A 123      25.590  65.000  53.000  1.00  0.00           N
ATOM   1811  HN  GLY A 123      25.280  64.150  52.580  1.00  0.00           H
ATOM   1812  CA  GLY A 123      26.290  65.850  52.110  1.00  0.00           C
ATOM   1813  HA1 GLY A 123      25.930  66.870  52.210  1.00  0.00           H
ATOM   1814  HA2 GLY A 123      26.230  65.410  51.120  1.00  0.00           H
ATOM   1815  C   GLY A 123      27.760  65.940  52.240  1.00  0.00           C
ATOM   1816  O   GLY A 123      28.340  66.810  51.620  1.00  0.00           O
ATOM   1817  N   ARG A 124      28.410  65.030  53.020  1.00  0.00           N
ATOM   1818  HN  ARG A 124      27.880  64.320  53.480  1.00  0.00           H
ATOM   1819  CA  ARG A 124      29.840  64.890  53.190  1.00  0.00           C
ATOM   1820  HA  ARG A 124      30.320  65.750  52.740  1.00  0.00           H
ATOM   1821  CB  ARG A 124      30.180  64.750  54.710  1.00  0.00           C
ATOM   1822  HB1 ARG A 124      31.250  64.500  54.880  1.00  0.00           H
ATOM   1823  HB2 ARG A 124      29.550  63.920  55.110  1.00  0.00           H
ATOM   1824  CG  ARG A 124      29.810  65.980  55.610  1.00  0.00           C
ATOM   1825  HG1 ARG A 124      29.520  65.710  56.650  1.00  0.00           H
ATOM   1826  HG2 ARG A 124      28.880  66.460  55.230  1.00  0.00           H
ATOM   1827  CD  ARG A 124      30.820  67.100  55.680  1.00  0.00           C
ATOM   1828  HD1 ARG A 124      31.710  66.660  56.180  1.00  0.00           H
ATOM   1829  HD2 ARG A 124      30.290  67.830  56.330  1.00  0.00           H
ATOM   1830  NE  ARG A 124      30.980  67.730  54.330  1.00  0.00           N
ATOM   1831  HE  ARG A 124      30.170  67.930  53.770  1.00  0.00           H
ATOM   1832  CZ  ARG A 124      32.180  67.990  53.710  1.00  0.00           C
ATOM   1833  NH1 ARG A 124      33.300  67.950  54.330  1.00  0.00           N
ATOM   1834 1HH1 ARG A 124      33.380  67.510  55.230  1.00  0.00           H
ATOM   1835 2HH1 ARG A 124      34.030  68.150  53.680  1.00  0.00           H
ATOM   1836  NH2 ARG A 124      32.240  68.370  52.440  1.00  0.00           N
ATOM   1837 1HH2 ARG A 124      31.380  68.550  51.970  1.00  0.00           H
ATOM   1838 2HH2 ARG A 124      33.070  68.840  52.140  1.00  0.00           H
ATOM   1839  C   ARG A 124      30.330  63.640  52.560  1.00  0.00           C
ATOM   1840  O   ARG A 124      29.590  62.690  52.760  1.00  0.00           O
ATOM   1841  N   PRO A 125      31.470  63.500  51.860  1.00  0.00           N
ATOM   1842  CD  PRO A 125      32.300  64.660  51.420  1.00  0.00           C
ATOM   1843  HD1 PRO A 125      33.050  64.930  52.190  1.00  0.00           H
ATOM   1844  HD2 PRO A 125      31.580  65.470  51.160  1.00  0.00           H
ATOM   1845  CA  PRO A 125      31.920  62.240  51.200  1.00  0.00           C
ATOM   1846  HA  PRO A 125      31.120  61.820  50.610  1.00  0.00           H
ATOM   1847  CB  PRO A 125      33.150  62.660  50.350  1.00  0.00           C
ATOM   1848  HB1 PRO A 125      33.280  62.070  49.420  1.00  0.00           H
ATOM   1849  HB2 PRO A 125      34.110  62.590  50.910  1.00  0.00           H
ATOM   1850  CG  PRO A 125      32.990  64.170  50.120  1.00  0.00           C
ATOM   1851  HG1 PRO A 125      33.960  64.690  49.970  1.00  0.00           H
ATOM   1852  HG2 PRO A 125      32.310  64.380  49.260  1.00  0.00           H
ATOM   1853  C   PRO A 125      32.270  61.150  52.150  1.00  0.00           C
ATOM   1854  O   PRO A 125      33.060  61.490  53.040  1.00  0.00           O
ATOM   1855  N   THR A 126      31.800  59.820  51.950  1.00  0.00           N
ATOM   1856  HN  THR A 126      31.170  59.600  51.210  1.00  0.00           H
ATOM   1857  CA  THR A 126      32.160  58.690  52.760  1.00  0.00           C
ATOM   1858  HA  THR A 126      32.400  59.000  53.760  1.00  0.00           H
ATOM   1859  CB  THR A 126      30.960  57.700  52.900  1.00  0.00           C
ATOM   1860  HB  THR A 126      30.870  57.220  51.900  1.00  0.00           H
ATOM   1861  OG1 THR A 126      29.780  58.370  53.170  1.00  0.00           O
ATOM   1862  HG1 THR A 126      29.890  59.160  53.700  1.00  0.00           H
ATOM   1863  CG2 THR A 126      31.310  56.640  53.930  1.00  0.00           C
ATOM   1864 1HG2 THR A 126      32.330  56.250  53.730  1.00  0.00           H
ATOM   1865 2HG2 THR A 126      30.550  55.840  54.010  1.00  0.00           H
ATOM   1866 3HG2 THR A 126      31.270  57.250  54.860  1.00  0.00           H
ATOM   1867  C   THR A 126      33.370  58.090  52.170  1.00  0.00           C
ATOM   1868  O   THR A 126      34.520  58.280  52.650  1.00  0.00           O
ATOM   1869  N   GLY A 127      33.260  57.470  51.020  1.00  0.00           N
ATOM   1870  HN  GLY A 127      32.360  57.450  50.590  1.00  0.00           H
ATOM   1871  CA  GLY A 127      34.370  56.690  50.480  1.00  0.00           C
ATOM   1872  HA1 GLY A 127      34.580  55.710  50.870  1.00  0.00           H
ATOM   1873  HA2 GLY A 127      35.290  57.250  50.470  1.00  0.00           H
ATOM   1874  C   GLY A 127      34.130  56.530  48.950  1.00  0.00           C
ATOM   1875  O   GLY A 127      32.980  56.620  48.460  1.00  0.00           O
ATOM   1876  N   THR A 128      35.160  56.230  48.150  1.00  0.00           N
ATOM   1877  HN  THR A 128      36.020  56.010  48.610  1.00  0.00           H
ATOM   1878  CA  THR A 128      35.010  55.960  46.680  1.00  0.00           C
ATOM   1879  HA  THR A 128      33.930  55.950  46.600  1.00  0.00           H
ATOM   1880  CB  THR A 128      35.480  57.080  45.780  1.00  0.00           C
ATOM   1881  HB  THR A 128      34.920  58.000  46.040  1.00  0.00           H
ATOM   1882  OG1 THR A 128      35.350  56.770  44.400  1.00  0.00           O
ATOM   1883  HG1 THR A 128      34.430  56.870  44.150  1.00  0.00           H
ATOM   1884  CG2 THR A 128      37.010  57.200  46.020  1.00  0.00           C
ATOM   1885 1HG2 THR A 128      37.360  58.070  45.420  1.00  0.00           H
ATOM   1886 2HG2 THR A 128      37.480  56.220  45.800  1.00  0.00           H
ATOM   1887 3HG2 THR A 128      37.140  57.460  47.090  1.00  0.00           H
ATOM   1888  C   THR A 128      35.500  54.560  46.380  1.00  0.00           C
ATOM   1889  O   THR A 128      36.490  54.030  46.860  1.00  0.00           O
ATOM   1890  N   PHE A 129      34.750  53.840  45.540  1.00  0.00           N
ATOM   1891  HN  PHE A 129      33.950  54.260  45.110  1.00  0.00           H
ATOM   1892  CA  PHE A 129      34.980  52.490  45.210  1.00  0.00           C
ATOM   1893  HA  PHE A 129      36.060  52.350  45.190  1.00  0.00           H
ATOM   1894  CB  PHE A 129      34.240  51.520  46.040  1.00  0.00           C
ATOM   1895  HB1 PHE A 129      34.620  51.790  47.040  1.00  0.00           H
ATOM   1896  HB2 PHE A 129      34.430  50.440  45.870  1.00  0.00           H
ATOM   1897  CG  PHE A 129      32.780  51.710  46.100  1.00  0.00           C
ATOM   1898  CD1 PHE A 129      32.170  52.410  47.180  1.00  0.00           C
ATOM   1899  HD1 PHE A 129      32.850  52.950  47.810  1.00  0.00           H
ATOM   1900  CE1 PHE A 129      30.810  52.510  47.280  1.00  0.00           C
ATOM   1901  HE1 PHE A 129      30.430  53.120  48.090  1.00  0.00           H
ATOM   1902  CZ  PHE A 129      29.980  51.790  46.340  1.00  0.00           C
ATOM   1903  HZ  PHE A 129      28.910  51.740  46.360  1.00  0.00           H
ATOM   1904  CD2 PHE A 129      31.970  51.050  45.130  1.00  0.00           C
ATOM   1905  HD2 PHE A 129      32.500  50.440  44.410  1.00  0.00           H
ATOM   1906  CE2 PHE A 129      30.610  51.020  45.320  1.00  0.00           C
ATOM   1907  HE2 PHE A 129      29.960  50.490  44.630  1.00  0.00           H
ATOM   1908  C   PHE A 129      34.550  52.380  43.760  1.00  0.00           C
ATOM   1909  O   PHE A 129      33.800  53.270  43.310  1.00  0.00           O
ATOM   1910  N   THR A 130      34.810  51.210  43.090  1.00  0.00           N
ATOM   1911  HN  THR A 130      35.330  50.420  43.400  1.00  0.00           H
ATOM   1912  CA  THR A 130      34.220  50.970  41.760  1.00  0.00           C
ATOM   1913  HA  THR A 130      33.590  51.810  41.490  1.00  0.00           H
ATOM   1914  CB  THR A 130      35.340  50.730  40.650  1.00  0.00           C
ATOM   1915  HB  THR A 130      34.990  50.020  39.860  1.00  0.00           H
ATOM   1916  OG1 THR A 130      36.500  50.080  41.140  1.00  0.00           O
ATOM   1917  HG1 THR A 130      36.850  49.630  40.370  1.00  0.00           H
ATOM   1918  CG2 THR A 130      35.680  52.150  40.210  1.00  0.00           C
ATOM   1919 1HG2 THR A 130      36.580  52.160  39.550  1.00  0.00           H
ATOM   1920 2HG2 THR A 130      35.970  52.770  41.080  1.00  0.00           H
ATOM   1921 3HG2 THR A 130      34.830  52.520  39.600  1.00  0.00           H
ATOM   1922  C   THR A 130      33.270  49.750  41.930  1.00  0.00           C
ATOM   1923  O   THR A 130      33.440  48.940  42.830  1.00  0.00           O
ATOM   1924  N   VAL A 131      32.340  49.660  41.010  1.00  0.00           N
ATOM   1925  HN  VAL A 131      32.210  50.400  40.360  1.00  0.00           H
ATOM   1926  CA  VAL A 131      31.340  48.590  40.980  1.00  0.00           C
ATOM   1927  HA  VAL A 131      31.870  47.710  41.320  1.00  0.00           H
ATOM   1928  CB  VAL A 131      30.170  48.800  41.940  1.00  0.00           C
ATOM   1929  HB  VAL A 131      30.690  49.040  42.890  1.00  0.00           H
ATOM   1930  CG1 VAL A 131      29.400  50.000  41.500  1.00  0.00           C
ATOM   1931 1HG1 VAL A 131      28.740  49.710  40.660  1.00  0.00           H
ATOM   1932 2HG1 VAL A 131      30.060  50.850  41.200  1.00  0.00           H
ATOM   1933 3HG1 VAL A 131      28.780  50.370  42.350  1.00  0.00           H
ATOM   1934  CG2 VAL A 131      29.290  47.570  42.220  1.00  0.00           C
ATOM   1935 1HG2 VAL A 131      29.820  46.650  42.550  1.00  0.00           H
ATOM   1936 2HG2 VAL A 131      28.690  47.200  41.370  1.00  0.00           H
ATOM   1937 3HG2 VAL A 131      28.540  47.930  42.950  1.00  0.00           H
ATOM   1938  C   VAL A 131      30.960  48.360  39.540  1.00  0.00           C
ATOM   1939  O   VAL A 131      31.060  49.200  38.660  1.00  0.00           O
ATOM   1940  N   VAL A 132      30.610  47.070  39.180  1.00  0.00           N
ATOM   1941  HN  VAL A 132      30.650  46.350  39.870  1.00  0.00           H
ATOM   1942  CA  VAL A 132      30.280  46.670  37.810  1.00  0.00           C
ATOM   1943  HA  VAL A 132      30.490  47.500  37.150  1.00  0.00           H
ATOM   1944  CB  VAL A 132      31.070  45.530  37.350  1.00  0.00           C
ATOM   1945  HB  VAL A 132      32.160  45.540  37.590  1.00  0.00           H
ATOM   1946  CG1 VAL A 132      30.600  44.130  37.820  1.00  0.00           C
ATOM   1947 1HG1 VAL A 132      29.600  43.810  37.460  1.00  0.00           H
ATOM   1948 2HG1 VAL A 132      30.630  44.160  38.930  1.00  0.00           H
ATOM   1949 3HG1 VAL A 132      31.360  43.390  37.520  1.00  0.00           H
ATOM   1950  CG2 VAL A 132      31.050  45.690  35.800  1.00  0.00           C
ATOM   1951 1HG2 VAL A 132      30.020  45.810  35.420  1.00  0.00           H
ATOM   1952 2HG2 VAL A 132      31.380  44.690  35.440  1.00  0.00           H
ATOM   1953 3HG2 VAL A 132      31.590  46.600  35.460  1.00  0.00           H
ATOM   1954  C   VAL A 132      28.670  46.460  37.890  1.00  0.00           C
ATOM   1955  O   VAL A 132      28.140  45.970  38.890  1.00  0.00           O
ATOM   1956  N   MET A 133      27.880  46.830  36.860  1.00  0.00           N
ATOM   1957  HN  MET A 133      28.260  47.150  35.990  1.00  0.00           H
ATOM   1958  CA  MET A 133      26.450  46.880  36.820  1.00  0.00           C
ATOM   1959  HA  MET A 133      26.070  47.130  37.800  1.00  0.00           H
ATOM   1960  CB  MET A 133      25.990  48.030  35.880  1.00  0.00           C
ATOM   1961  HB1 MET A 133      26.570  47.970  34.930  1.00  0.00           H
ATOM   1962  HB2 MET A 133      26.300  49.000  36.320  1.00  0.00           H
ATOM   1963  CG  MET A 133      24.510  48.260  35.510  1.00  0.00           C
ATOM   1964  HG1 MET A 133      24.110  47.360  34.990  1.00  0.00           H
ATOM   1965  HG2 MET A 133      24.410  49.140  34.830  1.00  0.00           H
ATOM   1966  SD  MET A 133      23.470  48.490  36.960  1.00  0.00           S
ATOM   1967  CE  MET A 133      23.960  50.240  37.280  1.00  0.00           C
ATOM   1968  HE1 MET A 133      23.420  50.580  38.190  1.00  0.00           H
ATOM   1969  HE2 MET A 133      23.730  50.780  36.340  1.00  0.00           H
ATOM   1970  HE3 MET A 133      25.050  50.360  37.450  1.00  0.00           H
ATOM   1971  C   MET A 133      25.730  45.560  36.390  1.00  0.00           C
ATOM   1972  O   MET A 133      26.080  44.940  35.390  1.00  0.00           O
ATOM   1973  N   ARG A 134      24.750  45.060  37.110  1.00  0.00           N
ATOM   1974  HN  ARG A 134      24.410  45.530  37.920  1.00  0.00           H
ATOM   1975  CA  ARG A 134      24.230  43.670  36.870  1.00  0.00           C
ATOM   1976  HA  ARG A 134      25.080  43.160  36.450  1.00  0.00           H
ATOM   1977  CB  ARG A 134      23.770  42.900  38.180  1.00  0.00           C
ATOM   1978  HB1 ARG A 134      23.360  41.970  37.740  1.00  0.00           H
ATOM   1979  HB2 ARG A 134      23.020  43.610  38.600  1.00  0.00           H
ATOM   1980  CG  ARG A 134      24.780  42.640  39.260  1.00  0.00           C
ATOM   1981  HG1 ARG A 134      24.400  41.930  40.020  1.00  0.00           H
ATOM   1982  HG2 ARG A 134      24.900  43.510  39.930  1.00  0.00           H
ATOM   1983  CD  ARG A 134      26.180  42.240  38.850  1.00  0.00           C
ATOM   1984  HD1 ARG A 134      26.700  42.150  39.830  1.00  0.00           H
ATOM   1985  HD2 ARG A 134      26.600  43.100  38.300  1.00  0.00           H
ATOM   1986  NE  ARG A 134      26.110  41.010  38.000  1.00  0.00           N
ATOM   1987  HE  ARG A 134      25.270  40.470  37.920  1.00  0.00           H
ATOM   1988  CZ  ARG A 134      27.220  40.480  37.460  1.00  0.00           C
ATOM   1989  NH1 ARG A 134      28.430  40.930  37.830  1.00  0.00           N
ATOM   1990 1HH1 ARG A 134      28.480  41.740  38.410  1.00  0.00           H
ATOM   1991 2HH1 ARG A 134      29.230  40.420  37.520  1.00  0.00           H
ATOM   1992  NH2 ARG A 134      27.250  39.510  36.540  1.00  0.00           N
ATOM   1993 1HH2 ARG A 134      26.410  39.270  36.050  1.00  0.00           H
ATOM   1994 2HH2 ARG A 134      28.170  39.150  36.360  1.00  0.00           H
ATOM   1995  C   ARG A 134      23.160  43.580  35.820  1.00  0.00           C
ATOM   1996  O   ARG A 134      22.310  44.500  35.690  1.00  0.00           O
ATOM   1997  N   PRO A 135      22.990  42.530  34.990  1.00  0.00           N
ATOM   1998  CD  PRO A 135      23.860  41.380  34.820  1.00  0.00           C
ATOM   1999  HD1 PRO A 135      23.480  40.560  35.460  1.00  0.00           H
ATOM   2000  HD2 PRO A 135      24.920  41.650  35.010  1.00  0.00           H
ATOM   2001  CA  PRO A 135      22.040  42.500  33.870  1.00  0.00           C
ATOM   2002  HA  PRO A 135      22.160  43.410  33.290  1.00  0.00           H
ATOM   2003  CB  PRO A 135      22.410  41.310  32.990  1.00  0.00           C
ATOM   2004  HB1 PRO A 135      22.410  41.630  31.930  1.00  0.00           H
ATOM   2005  HB2 PRO A 135      21.820  40.440  33.340  1.00  0.00           H
ATOM   2006  CG  PRO A 135      23.830  40.970  33.380  1.00  0.00           C
ATOM   2007  HG1 PRO A 135      24.090  39.900  33.220  1.00  0.00           H
ATOM   2008  HG2 PRO A 135      24.540  41.580  32.790  1.00  0.00           H
ATOM   2009  C   PRO A 135      20.620  42.490  34.330  1.00  0.00           C
ATOM   2010  O   PRO A 135      19.760  42.370  33.430  1.00  0.00           O
ATOM   2011  N   ASN A 136      20.260  42.450  35.650  1.00  0.00           N
ATOM   2012  HN  ASN A 136      20.910  42.410  36.400  1.00  0.00           H
ATOM   2013  CA  ASN A 136      18.890  42.580  36.160  1.00  0.00           C
ATOM   2014  HA  ASN A 136      18.110  42.340  35.440  1.00  0.00           H
ATOM   2015  CB  ASN A 136      18.600  41.510  37.290  1.00  0.00           C
ATOM   2016  HB1 ASN A 136      18.720  40.500  36.840  1.00  0.00           H
ATOM   2017  HB2 ASN A 136      17.580  41.720  37.670  1.00  0.00           H
ATOM   2018  CG  ASN A 136      19.490  41.660  38.550  1.00  0.00           C
ATOM   2019  OD1 ASN A 136      20.440  42.480  38.580  1.00  0.00           O
ATOM   2020  ND2 ASN A 136      19.100  41.020  39.610  1.00  0.00           N
ATOM   2021 1HD2 ASN A 136      19.390  41.240  40.540  1.00  0.00           H
ATOM   2022 2HD2 ASN A 136      18.280  40.450  39.540  1.00  0.00           H
ATOM   2023  C   ASN A 136      18.680  44.000  36.760  1.00  0.00           C
ATOM   2024  O   ASN A 136      17.620  44.330  37.310  1.00  0.00           O
ATOM   2025  N   TYR A 137      19.740  44.780  36.640  1.00  0.00           N
ATOM   2026  HN  TYR A 137      20.520  44.400  36.150  1.00  0.00           H
ATOM   2027  CA  TYR A 137      19.900  46.220  36.920  1.00  0.00           C
ATOM   2028  HA  TYR A 137      20.850  46.470  36.460  1.00  0.00           H
ATOM   2029  CB  TYR A 137      18.840  47.120  36.250  1.00  0.00           C
ATOM   2030  HB1 TYR A 137      18.960  48.140  36.670  1.00  0.00           H
ATOM   2031  HB2 TYR A 137      17.790  46.830  36.460  1.00  0.00           H
ATOM   2032  CG  TYR A 137      19.020  47.220  34.740  1.00  0.00           C
ATOM   2033  CD1 TYR A 137      19.970  48.120  34.110  1.00  0.00           C
ATOM   2034  HD1 TYR A 137      20.530  48.850  34.690  1.00  0.00           H
ATOM   2035  CE1 TYR A 137      20.140  48.050  32.720  1.00  0.00           C
ATOM   2036  HE1 TYR A 137      20.900  48.710  32.320  1.00  0.00           H
ATOM   2037  CZ  TYR A 137      19.480  47.100  31.910  1.00  0.00           C
ATOM   2038  OH  TYR A 137      19.500  47.190  30.530  1.00  0.00           O
ATOM   2039  HH  TYR A 137      19.140  46.360  30.220  1.00  0.00           H
ATOM   2040  CD2 TYR A 137      18.390  46.320  33.930  1.00  0.00           C
ATOM   2041  HD2 TYR A 137      17.630  45.750  34.450  1.00  0.00           H
ATOM   2042  CE2 TYR A 137      18.750  46.150  32.580  1.00  0.00           C
ATOM   2043  HE2 TYR A 137      18.180  45.410  32.040  1.00  0.00           H
ATOM   2044  C   TYR A 137      20.150  46.580  38.350  1.00  0.00           C
ATOM   2045  O   TYR A 137      19.730  47.650  38.820  1.00  0.00           O
ATOM   2046  N   THR A 138      20.920  45.790  39.070  1.00  0.00           N
ATOM   2047  HN  THR A 138      21.180  44.950  38.600  1.00  0.00           H
ATOM   2048  CA  THR A 138      21.270  46.120  40.400  1.00  0.00           C
ATOM   2049  HA  THR A 138      20.790  47.030  40.710  1.00  0.00           H
ATOM   2050  CB  THR A 138      20.890  45.070  41.440  1.00  0.00           C
ATOM   2051  HB  THR A 138      21.420  45.220  42.400  1.00  0.00           H
ATOM   2052  OG1 THR A 138      21.180  43.770  40.870  1.00  0.00           O
ATOM   2053  HG1 THR A 138      20.730  43.590  40.050  1.00  0.00           H
ATOM   2054  CG2 THR A 138      19.400  44.940  41.770  1.00  0.00           C
ATOM   2055 1HG2 THR A 138      19.010  44.350  40.910  1.00  0.00           H
ATOM   2056 2HG2 THR A 138      18.870  45.910  41.760  1.00  0.00           H
ATOM   2057 3HG2 THR A 138      19.130  44.390  42.710  1.00  0.00           H
ATOM   2058  C   THR A 138      22.820  46.400  40.530  1.00  0.00           C
ATOM   2059  O   THR A 138      23.540  46.020  39.610  1.00  0.00           O
ATOM   2060  N   ILE A 139      23.260  46.930  41.720  1.00  0.00           N
ATOM   2061  HN  ILE A 139      22.710  47.440  42.370  1.00  0.00           H
ATOM   2062  CA  ILE A 139      24.660  46.970  42.120  1.00  0.00           C
ATOM   2063  HA  ILE A 139      25.160  46.310  41.440  1.00  0.00           H
ATOM   2064  CB  ILE A 139      25.330  48.370  42.110  1.00  0.00           C
ATOM   2065  HB  ILE A 139      26.340  48.220  42.540  1.00  0.00           H
ATOM   2066  CG2 ILE A 139      25.540  48.570  40.610  1.00  0.00           C
ATOM   2067 1HG2 ILE A 139      24.610  48.710  40.020  1.00  0.00           H
ATOM   2068 2HG2 ILE A 139      26.110  47.710  40.210  1.00  0.00           H
ATOM   2069 3HG2 ILE A 139      26.170  49.480  40.480  1.00  0.00           H
ATOM   2070  CG1 ILE A 139      24.610  49.580  42.760  1.00  0.00           C
ATOM   2071 1HG1 ILE A 139      23.950  49.300  43.610  1.00  0.00           H
ATOM   2072 2HG1 ILE A 139      23.910  49.940  41.980  1.00  0.00           H
ATOM   2073  CD  ILE A 139      25.610  50.650  43.240  1.00  0.00           C
ATOM   2074  HD1 ILE A 139      26.110  51.060  42.340  1.00  0.00           H
ATOM   2075  HD2 ILE A 139      26.320  50.230  43.990  1.00  0.00           H
ATOM   2076  HD3 ILE A 139      25.180  51.580  43.660  1.00  0.00           H
ATOM   2077  C   ILE A 139      24.820  46.520  43.600  1.00  0.00           C
ATOM   2078  O   ILE A 139      23.890  46.410  44.330  1.00  0.00           O
ATOM   2079  N   LYS A 140      26.030  46.070  43.950  1.00  0.00           N
ATOM   2080  HN  LYS A 140      26.620  45.730  43.220  1.00  0.00           H
ATOM   2081  CA  LYS A 140      26.400  45.890  45.360  1.00  0.00           C
ATOM   2082  HA  LYS A 140      25.540  45.550  45.910  1.00  0.00           H
ATOM   2083  CB  LYS A 140      27.530  44.770  45.490  1.00  0.00           C
ATOM   2084  HB1 LYS A 140      27.650  44.570  46.570  1.00  0.00           H
ATOM   2085  HB2 LYS A 140      28.510  45.020  45.030  1.00  0.00           H
ATOM   2086  CG  LYS A 140      27.100  43.400  44.820  1.00  0.00           C
ATOM   2087  HG1 LYS A 140      27.930  42.670  44.840  1.00  0.00           H
ATOM   2088  HG2 LYS A 140      26.830  43.490  43.750  1.00  0.00           H
ATOM   2089  CD  LYS A 140      25.930  42.810  45.670  1.00  0.00           C
ATOM   2090  HD1 LYS A 140      25.280  43.640  46.020  1.00  0.00           H
ATOM   2091  HD2 LYS A 140      26.210  42.300  46.620  1.00  0.00           H
ATOM   2092  CE  LYS A 140      24.940  41.840  44.840  1.00  0.00           C
ATOM   2093  HE1 LYS A 140      24.620  42.300  43.890  1.00  0.00           H
ATOM   2094  HE2 LYS A 140      24.080  41.620  45.510  1.00  0.00           H
ATOM   2095  NZ  LYS A 140      25.570  40.530  44.570  1.00  0.00           N
ATOM   2096  HZ1 LYS A 140      26.480  40.630  44.080  1.00  0.00           H
ATOM   2097  HZ2 LYS A 140      25.000  40.170  43.780  1.00  0.00           H
ATOM   2098  HZ3 LYS A 140      25.540  39.860  45.370  1.00  0.00           H
ATOM   2099  C   LYS A 140      26.920  47.240  46.030  1.00  0.00           C
ATOM   2100  O   LYS A 140      26.190  48.180  46.330  1.00  0.00           O
ATOM   2101  N   GLY A 141      28.260  47.360  46.200  1.00  0.00           N
ATOM   2102  HN  GLY A 141      28.920  46.640  46.020  1.00  0.00           H
ATOM   2103  CA  GLY A 141      28.910  48.540  46.820  1.00  0.00           C
ATOM   2104  HA1 GLY A 141      28.440  49.410  46.370  1.00  0.00           H
ATOM   2105  HA2 GLY A 141      29.960  48.630  46.620  1.00  0.00           H
ATOM   2106  C   GLY A 141      28.760  48.640  48.300  1.00  0.00           C
ATOM   2107  O   GLY A 141      28.580  47.580  48.940  1.00  0.00           O
ATOM   2108  N   SER A 142      28.970  49.790  48.930  1.00  0.00           N
ATOM   2109  HN  SER A 142      29.140  50.600  48.380  1.00  0.00           H
ATOM   2110  CA  SER A 142      28.820  50.010  50.390  1.00  0.00           C
ATOM   2111  HA  SER A 142      28.140  49.310  50.850  1.00  0.00           H
ATOM   2112  CB  SER A 142      30.090  49.850  51.180  1.00  0.00           C
ATOM   2113  HB1 SER A 142      30.800  50.610  50.800  1.00  0.00           H
ATOM   2114  HB2 SER A 142      30.610  48.890  50.990  1.00  0.00           H
ATOM   2115  OG  SER A 142      29.890  49.910  52.640  1.00  0.00           O
ATOM   2116  HG1 SER A 142      29.350  49.140  52.860  1.00  0.00           H
ATOM   2117  C   SER A 142      28.270  51.360  50.600  1.00  0.00           C
ATOM   2118  O   SER A 142      28.790  52.310  50.110  1.00  0.00           O
ATOM   2119  N   PHE A 143      27.100  51.480  51.270  1.00  0.00           N
ATOM   2120  HN  PHE A 143      26.550  50.700  51.570  1.00  0.00           H
ATOM   2121  CA  PHE A 143      26.550  52.840  51.490  1.00  0.00           C
ATOM   2122  HA  PHE A 143      27.210  53.650  51.240  1.00  0.00           H
ATOM   2123  CB  PHE A 143      25.240  53.040  50.680  1.00  0.00           C
ATOM   2124  HB1 PHE A 143      24.690  53.970  50.940  1.00  0.00           H
ATOM   2125  HB2 PHE A 143      24.590  52.160  50.870  1.00  0.00           H
ATOM   2126  CG  PHE A 143      25.600  53.100  49.210  1.00  0.00           C
ATOM   2127  CD1 PHE A 143      25.170  52.080  48.400  1.00  0.00           C
ATOM   2128  HD1 PHE A 143      24.550  51.330  48.860  1.00  0.00           H
ATOM   2129  CE1 PHE A 143      25.530  51.990  47.030  1.00  0.00           C
ATOM   2130  HE1 PHE A 143      25.040  51.260  46.400  1.00  0.00           H
ATOM   2131  CZ  PHE A 143      26.250  53.020  46.490  1.00  0.00           C
ATOM   2132  HZ  PHE A 143      26.570  52.800  45.480  1.00  0.00           H
ATOM   2133  CD2 PHE A 143      26.300  54.190  48.590  1.00  0.00           C
ATOM   2134  HD2 PHE A 143      26.470  55.050  49.220  1.00  0.00           H
ATOM   2135  CE2 PHE A 143      26.720  54.080  47.230  1.00  0.00           C
ATOM   2136  HE2 PHE A 143      27.210  54.960  46.850  1.00  0.00           H
ATOM   2137  C   PHE A 143      26.040  52.890  52.950  1.00  0.00           C
ATOM   2138  O   PHE A 143      25.430  51.950  53.420  1.00  0.00           O
ATOM   2139  N   LEU A 144      26.320  53.960  53.770  1.00  0.00           N
ATOM   2140  HN  LEU A 144      26.880  54.720  53.470  1.00  0.00           H
ATOM   2141  CA  LEU A 144      25.850  54.180  55.130  1.00  0.00           C
ATOM   2142  HA  LEU A 144      25.970  53.310  55.750  1.00  0.00           H
ATOM   2143  CB  LEU A 144      26.590  55.340  55.770  1.00  0.00           C
ATOM   2144  HB1 LEU A 144      26.150  55.490  56.780  1.00  0.00           H
ATOM   2145  HB2 LEU A 144      26.480  56.220  55.110  1.00  0.00           H
ATOM   2146  CG  LEU A 144      28.110  55.030  56.080  1.00  0.00           C
ATOM   2147  HG  LEU A 144      28.520  54.540  55.170  1.00  0.00           H
ATOM   2148  CD1 LEU A 144      28.930  56.330  56.410  1.00  0.00           C
ATOM   2149 1HD1 LEU A 144      28.700  57.160  55.710  1.00  0.00           H
ATOM   2150 2HD1 LEU A 144      30.030  56.230  56.290  1.00  0.00           H
ATOM   2151 3HD1 LEU A 144      28.660  56.700  57.420  1.00  0.00           H
ATOM   2152  CD2 LEU A 144      28.280  53.990  57.220  1.00  0.00           C
ATOM   2153 1HD2 LEU A 144      29.340  53.680  57.270  1.00  0.00           H
ATOM   2154 2HD2 LEU A 144      27.650  53.120  56.940  1.00  0.00           H
ATOM   2155 3HD2 LEU A 144      27.950  54.470  58.170  1.00  0.00           H
ATOM   2156  C   LEU A 144      24.300  54.530  55.240  1.00  0.00           C
ATOM   2157  O   LEU A 144      23.660  54.620  54.180  1.00  0.00           O
ATOM   2158  N   CYS A 145      23.690  54.590  56.460  1.00  0.00           N
ATOM   2159  HN  CYS A 145      24.250  54.340  57.250  1.00  0.00           H
ATOM   2160  CA  CYS A 145      22.420  55.230  56.590  1.00  0.00           C
ATOM   2161  HA  CYS A 145      21.810  54.990  55.730  1.00  0.00           H
ATOM   2162  CB  CYS A 145      21.730  54.780  57.880  1.00  0.00           C
ATOM   2163  HB1 CYS A 145      22.510  54.970  58.650  1.00  0.00           H
ATOM   2164  HB2 CYS A 145      21.620  53.680  57.750  1.00  0.00           H
ATOM   2165  SG  CYS A 145      20.140  55.530  58.460  1.00  0.00           S
ATOM   2166  HG1 CYS A 145      19.530  54.580  57.770  1.00  0.00           H
ATOM   2167  C   CYS A 145      22.500  56.730  56.570  1.00  0.00           C
ATOM   2168  O   CYS A 145      23.270  57.360  57.320  1.00  0.00           O
ATOM   2169  N   GLY A 146      21.640  57.370  55.770  1.00  0.00           N
ATOM   2170  HN  GLY A 146      20.840  56.920  55.390  1.00  0.00           H
ATOM   2171  CA  GLY A 146      21.650  58.740  55.350  1.00  0.00           C
ATOM   2172  HA1 GLY A 146      22.140  59.440  55.990  1.00  0.00           H
ATOM   2173  HA2 GLY A 146      20.630  59.040  55.170  1.00  0.00           H
ATOM   2174  C   GLY A 146      22.400  59.010  54.050  1.00  0.00           C
ATOM   2175  O   GLY A 146      23.190  59.970  53.900  1.00  0.00           O
ATOM   2176  N   SER A 147      22.190  58.110  53.100  1.00  0.00           N
ATOM   2177  HN  SER A 147      21.530  57.380  53.230  1.00  0.00           H
ATOM   2178  CA  SER A 147      23.120  57.990  51.970  1.00  0.00           C
ATOM   2179  HA  SER A 147      23.710  58.880  51.810  1.00  0.00           H
ATOM   2180  CB  SER A 147      24.070  56.810  52.340  1.00  0.00           C
ATOM   2181  HB1 SER A 147      23.530  55.880  52.100  1.00  0.00           H
ATOM   2182  HB2 SER A 147      24.350  56.900  53.410  1.00  0.00           H
ATOM   2183  OG  SER A 147      25.240  56.780  51.460  1.00  0.00           O
ATOM   2184  HG1 SER A 147      25.800  57.530  51.660  1.00  0.00           H
ATOM   2185  C   SER A 147      22.480  57.900  50.660  1.00  0.00           C
ATOM   2186  O   SER A 147      23.130  57.740  49.640  1.00  0.00           O
ATOM   2187  N   CYM A 148      21.090  58.090  50.630  1.00  0.00           N
ATOM   2188  HN  CYM A 148      20.480  58.220  51.400  1.00  0.00           H
ATOM   2189  CA  CYM A 148      20.280  58.240  49.430  1.00  0.00           C
ATOM   2190  HA  CYM A 148      20.620  57.420  48.810  1.00  0.00           H
ATOM   2191  CB  CYM A 148      18.670  58.040  49.590  1.00  0.00           C
ATOM   2192  HB1 CYM A 148      18.410  57.170  48.960  1.00  0.00           H
ATOM   2193  HB2 CYM A 148      18.250  58.900  49.010  1.00  0.00           H
ATOM   2194  SG  CYM A 148      18.020  57.820  51.280  1.00  0.00           S
ATOM   2195  C   CYM A 148      20.760  59.450  48.710  1.00  0.00           C
ATOM   2196  O   CYM A 148      20.970  60.490  49.390  1.00  0.00           O
ATOM   2197  N   GLY A 149      20.870  59.380  47.330  1.00  0.00           N
ATOM   2198  HN  GLY A 149      20.700  58.510  46.880  1.00  0.00           H
ATOM   2199  CA  GLY A 149      21.660  60.370  46.580  1.00  0.00           C
ATOM   2200  HA1 GLY A 149      21.610  61.340  47.060  1.00  0.00           H
ATOM   2201  HA2 GLY A 149      21.220  60.420  45.600  1.00  0.00           H
ATOM   2202  C   GLY A 149      23.120  60.170  46.320  1.00  0.00           C
ATOM   2203  O   GLY A 149      23.800  61.030  45.660  1.00  0.00           O
ATOM   2204  N   SER A 150      23.680  59.070  46.780  1.00  0.00           N
ATOM   2205  HN  SER A 150      23.180  58.370  47.270  1.00  0.00           H
ATOM   2206  CA  SER A 150      25.090  58.780  46.450  1.00  0.00           C
ATOM   2207  HA  SER A 150      25.590  59.700  46.720  1.00  0.00           H
ATOM   2208  CB  SER A 150      25.560  57.530  47.300  1.00  0.00           C
ATOM   2209  HB1 SER A 150      26.520  57.120  46.920  1.00  0.00           H
ATOM   2210  HB2 SER A 150      24.840  56.690  47.220  1.00  0.00           H
ATOM   2211  OG  SER A 150      25.780  57.950  48.670  1.00  0.00           O
ATOM   2212  HG1 SER A 150      24.970  57.810  49.160  1.00  0.00           H
ATOM   2213  C   SER A 150      25.390  58.570  44.990  1.00  0.00           C
ATOM   2214  O   SER A 150      24.740  57.780  44.380  1.00  0.00           O
ATOM   2215  N   VAL A 151      26.390  59.260  44.350  1.00  0.00           N
ATOM   2216  HN  VAL A 151      27.100  59.720  44.870  1.00  0.00           H
ATOM   2217  CA  VAL A 151      26.550  59.550  42.960  1.00  0.00           C
ATOM   2218  HA  VAL A 151      25.610  59.390  42.460  1.00  0.00           H
ATOM   2219  CB  VAL A 151      26.880  61.020  42.600  1.00  0.00           C
ATOM   2220  HB  VAL A 151      26.060  61.650  43.000  1.00  0.00           H
ATOM   2221  CG1 VAL A 151      28.200  61.390  43.280  1.00  0.00           C
ATOM   2222 1HG1 VAL A 151      28.490  62.400  42.920  1.00  0.00           H
ATOM   2223 2HG1 VAL A 151      29.080  60.760  43.010  1.00  0.00           H
ATOM   2224 3HG1 VAL A 151      28.160  61.470  44.390  1.00  0.00           H
ATOM   2225  CG2 VAL A 151      27.050  61.380  41.060  1.00  0.00           C
ATOM   2226 1HG2 VAL A 151      26.940  62.480  40.930  1.00  0.00           H
ATOM   2227 2HG2 VAL A 151      26.230  60.950  40.460  1.00  0.00           H
ATOM   2228 3HG2 VAL A 151      28.040  61.020  40.710  1.00  0.00           H
ATOM   2229  C   VAL A 151      27.430  58.520  42.290  1.00  0.00           C
ATOM   2230  O   VAL A 151      28.400  58.080  42.910  1.00  0.00           O
ATOM   2231  N   GLY A 152      27.160  58.090  41.080  1.00  0.00           N
ATOM   2232  HN  GLY A 152      26.270  58.320  40.680  1.00  0.00           H
ATOM   2233  CA  GLY A 152      28.240  57.510  40.290  1.00  0.00           C
ATOM   2234  HA1 GLY A 152      27.770  56.670  39.800  1.00  0.00           H
ATOM   2235  HA2 GLY A 152      29.010  57.060  40.900  1.00  0.00           H
ATOM   2236  C   GLY A 152      28.740  58.410  39.110  1.00  0.00           C
ATOM   2237  O   GLY A 152      28.020  59.230  38.560  1.00  0.00           O
ATOM   2238  N   TYR A 153      29.990  58.220  38.700  1.00  0.00           N
ATOM   2239  HN  TYR A 153      30.580  57.530  39.100  1.00  0.00           H
ATOM   2240  CA  TYR A 153      30.570  59.020  37.680  1.00  0.00           C
ATOM   2241  HA  TYR A 153      29.830  59.260  36.920  1.00  0.00           H
ATOM   2242  CB  TYR A 153      31.260  60.260  38.290  1.00  0.00           C
ATOM   2243  HB1 TYR A 153      30.590  60.830  38.970  1.00  0.00           H
ATOM   2244  HB2 TYR A 153      31.730  60.900  37.520  1.00  0.00           H
ATOM   2245  CG  TYR A 153      32.350  59.800  39.200  1.00  0.00           C
ATOM   2246  CD1 TYR A 153      32.070  59.380  40.480  1.00  0.00           C
ATOM   2247  HD1 TYR A 153      31.080  59.300  40.900  1.00  0.00           H
ATOM   2248  CE1 TYR A 153      33.190  59.160  41.340  1.00  0.00           C
ATOM   2249  HE1 TYR A 153      32.980  58.680  42.280  1.00  0.00           H
ATOM   2250  CZ  TYR A 153      34.470  59.330  40.950  1.00  0.00           C
ATOM   2251  OH  TYR A 153      35.440  58.870  41.910  1.00  0.00           O
ATOM   2252  HH  TYR A 153      36.290  58.870  41.470  1.00  0.00           H
ATOM   2253  CD2 TYR A 153      33.720  60.110  38.810  1.00  0.00           C
ATOM   2254  HD2 TYR A 153      33.860  60.540  37.830  1.00  0.00           H
ATOM   2255  CE2 TYR A 153      34.770  59.830  39.700  1.00  0.00           C
ATOM   2256  HE2 TYR A 153      35.800  60.060  39.460  1.00  0.00           H
ATOM   2257  C   TYR A 153      31.570  58.090  36.900  1.00  0.00           C
ATOM   2258  O   TYR A 153      32.170  57.150  37.500  1.00  0.00           O
ATOM   2259  N   THR A 154      31.770  58.280  35.580  1.00  0.00           N
ATOM   2260  HN  THR A 154      31.200  58.920  35.070  1.00  0.00           H
ATOM   2261  CA  THR A 154      32.630  57.600  34.630  1.00  0.00           C
ATOM   2262  HA  THR A 154      33.390  56.980  35.080  1.00  0.00           H
ATOM   2263  CB  THR A 154      31.960  56.770  33.600  1.00  0.00           C
ATOM   2264  HB  THR A 154      32.740  55.980  33.520  1.00  0.00           H
ATOM   2265  OG1 THR A 154      31.740  57.240  32.240  1.00  0.00           O
ATOM   2266  HG1 THR A 154      31.600  56.470  31.690  1.00  0.00           H
ATOM   2267  CG2 THR A 154      30.740  56.050  34.160  1.00  0.00           C
ATOM   2268 1HG2 THR A 154      30.430  55.230  33.470  1.00  0.00           H
ATOM   2269 2HG2 THR A 154      29.900  56.760  34.330  1.00  0.00           H
ATOM   2270 3HG2 THR A 154      30.990  55.530  35.110  1.00  0.00           H
ATOM   2271  C   THR A 154      33.350  58.820  34.050  1.00  0.00           C
ATOM   2272  O   THR A 154      32.770  59.930  33.930  1.00  0.00           O
ATOM   2273  N   LYS A 155      34.670  58.670  33.690  1.00  0.00           N
ATOM   2274  HN  LYS A 155      35.180  57.820  33.740  1.00  0.00           H
ATOM   2275  CA  LYS A 155      35.400  59.790  33.090  1.00  0.00           C
ATOM   2276  HA  LYS A 155      34.720  60.590  32.840  1.00  0.00           H
ATOM   2277  CB  LYS A 155      36.230  60.550  34.160  1.00  0.00           C
ATOM   2278  HB1 LYS A 155      36.970  59.880  34.650  1.00  0.00           H
ATOM   2279  HB2 LYS A 155      35.540  60.980  34.910  1.00  0.00           H
ATOM   2280  CG  LYS A 155      36.870  61.820  33.650  1.00  0.00           C
ATOM   2281  HG1 LYS A 155      36.050  62.470  33.290  1.00  0.00           H
ATOM   2282  HG2 LYS A 155      37.630  61.650  32.860  1.00  0.00           H
ATOM   2283  CD  LYS A 155      37.680  62.520  34.800  1.00  0.00           C
ATOM   2284  HD1 LYS A 155      38.560  61.910  35.090  1.00  0.00           H
ATOM   2285  HD2 LYS A 155      37.160  62.790  35.740  1.00  0.00           H
ATOM   2286  CE  LYS A 155      38.120  63.990  34.330  1.00  0.00           C
ATOM   2287  HE1 LYS A 155      37.290  64.320  33.670  1.00  0.00           H
ATOM   2288  HE2 LYS A 155      39.100  64.040  33.810  1.00  0.00           H
ATOM   2289  NZ  LYS A 155      38.220  64.890  35.480  1.00  0.00           N
ATOM   2290  HZ1 LYS A 155      37.800  65.820  35.270  1.00  0.00           H
ATOM   2291  HZ2 LYS A 155      39.230  65.040  35.700  1.00  0.00           H
ATOM   2292  HZ3 LYS A 155      37.800  64.550  36.370  1.00  0.00           H
ATOM   2293  C   LYS A 155      36.130  59.470  31.820  1.00  0.00           C
ATOM   2294  O   LYS A 155      37.130  58.820  31.700  1.00  0.00           O
ATOM   2295  N   GLU A 156      35.630  59.980  30.680  1.00  0.00           N
ATOM   2296  HN  GLU A 156      34.760  60.470  30.750  1.00  0.00           H
ATOM   2297  CA  GLU A 156      36.130  59.590  29.360  1.00  0.00           C
ATOM   2298  HA  GLU A 156      37.020  58.970  29.340  1.00  0.00           H
ATOM   2299  CB  GLU A 156      35.000  58.810  28.630  1.00  0.00           C
ATOM   2300  HB1 GLU A 156      35.250  58.660  27.560  1.00  0.00           H
ATOM   2301  HB2 GLU A 156      34.050  59.390  28.590  1.00  0.00           H
ATOM   2302  CG  GLU A 156      34.470  57.480  29.280  1.00  0.00           C
ATOM   2303  HG1 GLU A 156      34.190  57.570  30.350  1.00  0.00           H
ATOM   2304  HG2 GLU A 156      35.330  56.770  29.230  1.00  0.00           H
ATOM   2305  CD  GLU A 156      33.300  56.840  28.490  1.00  0.00           C
ATOM   2306  OE1 GLU A 156      33.390  55.660  28.050  1.00  0.00           O
ATOM   2307  OE2 GLU A 156      32.210  57.500  28.450  1.00  0.00           O
ATOM   2308  C   GLU A 156      36.410  60.850  28.520  1.00  0.00           C
ATOM   2309  O   GLU A 156      35.600  61.520  27.900  1.00  0.00           O
ATOM   2310  N   GLY A 157      37.650  61.270  28.530  1.00  0.00           N
ATOM   2311  HN  GLY A 157      38.350  60.790  29.060  1.00  0.00           H
ATOM   2312  CA  GLY A 157      38.020  62.600  28.080  1.00  0.00           C
ATOM   2313  HA1 GLY A 157      37.510  62.920  27.180  1.00  0.00           H
ATOM   2314  HA2 GLY A 157      39.070  62.480  27.850  1.00  0.00           H
ATOM   2315  C   GLY A 157      37.780  63.650  29.150  1.00  0.00           C
ATOM   2316  O   GLY A 157      37.920  63.450  30.360  1.00  0.00           O
ATOM   2317  N   SER A 158      37.400  64.870  28.760  1.00  0.00           N
ATOM   2318  HN  SER A 158      37.360  65.110  27.800  1.00  0.00           H
ATOM   2319  CA  SER A 158      37.240  65.990  29.710  1.00  0.00           C
ATOM   2320  HA  SER A 158      38.170  66.010  30.250  1.00  0.00           H
ATOM   2321  CB  SER A 158      37.070  67.360  29.040  1.00  0.00           C
ATOM   2322  HB1 SER A 158      37.980  67.620  28.450  1.00  0.00           H
ATOM   2323  HB2 SER A 158      36.890  68.230  29.710  1.00  0.00           H
ATOM   2324  OG  SER A 158      35.960  67.380  28.120  1.00  0.00           O
ATOM   2325  HG1 SER A 158      36.000  66.580  27.590  1.00  0.00           H
ATOM   2326  C   SER A 158      35.910  65.860  30.420  1.00  0.00           C
ATOM   2327  O   SER A 158      35.590  66.600  31.370  1.00  0.00           O
ATOM   2328  N   VAL A 159      35.060  65.040  29.890  1.00  0.00           N
ATOM   2329  HN  VAL A 159      35.480  64.440  29.220  1.00  0.00           H
ATOM   2330  CA  VAL A 159      33.690  64.940  30.230  1.00  0.00           C
ATOM   2331  HA  VAL A 159      33.440  65.930  30.590  1.00  0.00           H
ATOM   2332  CB  VAL A 159      32.760  64.680  29.030  1.00  0.00           C
ATOM   2333  HB  VAL A 159      33.360  64.030  28.360  1.00  0.00           H
ATOM   2334  CG1 VAL A 159      31.420  64.010  29.420  1.00  0.00           C
ATOM   2335 1HG1 VAL A 159      31.550  63.030  29.940  1.00  0.00           H
ATOM   2336 2HG1 VAL A 159      30.700  63.900  28.580  1.00  0.00           H
ATOM   2337 3HG1 VAL A 159      31.000  64.800  30.070  1.00  0.00           H
ATOM   2338  CG2 VAL A 159      32.460  66.030  28.440  1.00  0.00           C
ATOM   2339 1HG2 VAL A 159      31.970  66.660  29.210  1.00  0.00           H
ATOM   2340 2HG2 VAL A 159      31.860  66.050  27.500  1.00  0.00           H
ATOM   2341 3HG2 VAL A 159      33.490  66.420  28.280  1.00  0.00           H
ATOM   2342  C   VAL A 159      33.500  63.970  31.420  1.00  0.00           C
ATOM   2343  O   VAL A 159      33.900  62.810  31.360  1.00  0.00           O
ATOM   2344  N   ILE A 160      32.960  64.370  32.590  1.00  0.00           N
ATOM   2345  HN  ILE A 160      32.540  65.260  32.740  1.00  0.00           H
ATOM   2346  CA  ILE A 160      32.430  63.490  33.660  1.00  0.00           C
ATOM   2347  HA  ILE A 160      33.040  62.610  33.550  1.00  0.00           H
ATOM   2348  CB  ILE A 160      32.520  64.000  35.090  1.00  0.00           C
ATOM   2349  HB  ILE A 160      31.820  64.840  35.270  1.00  0.00           H
ATOM   2350  CG2 ILE A 160      32.260  62.760  35.990  1.00  0.00           C
ATOM   2351 1HG2 ILE A 160      33.150  62.100  35.970  1.00  0.00           H
ATOM   2352 2HG2 ILE A 160      31.430  62.120  35.610  1.00  0.00           H
ATOM   2353 3HG2 ILE A 160      32.090  63.080  37.040  1.00  0.00           H
ATOM   2354  CG1 ILE A 160      33.970  64.560  35.290  1.00  0.00           C
ATOM   2355 1HG1 ILE A 160      34.040  65.560  34.810  1.00  0.00           H
ATOM   2356 2HG1 ILE A 160      34.700  63.860  34.820  1.00  0.00           H
ATOM   2357  CD  ILE A 160      34.370  64.740  36.740  1.00  0.00           C
ATOM   2358  HD1 ILE A 160      33.790  65.570  37.210  1.00  0.00           H
ATOM   2359  HD2 ILE A 160      35.380  65.210  36.810  1.00  0.00           H
ATOM   2360  HD3 ILE A 160      34.390  63.770  37.280  1.00  0.00           H
ATOM   2361  C   ILE A 160      31.010  63.110  33.220  1.00  0.00           C
ATOM   2362  O   ILE A 160      30.130  63.920  33.270  1.00  0.00           O
ATOM   2363  N   ASN A 161      30.800  61.800  32.830  1.00  0.00           N
ATOM   2364  HN  ASN A 161      31.600  61.210  32.910  1.00  0.00           H
ATOM   2365  CA  ASN A 161      29.500  61.170  32.600  1.00  0.00           C
ATOM   2366  HA  ASN A 161      28.910  61.930  32.110  1.00  0.00           H
ATOM   2367  CB  ASN A 161      29.590  59.890  31.760  1.00  0.00           C
ATOM   2368  HB1 ASN A 161      28.620  59.460  31.440  1.00  0.00           H
ATOM   2369  HB2 ASN A 161      30.040  59.080  32.380  1.00  0.00           H
ATOM   2370  CG  ASN A 161      30.480  60.050  30.470  1.00  0.00           C
ATOM   2371  OD1 ASN A 161      29.980  60.660  29.490  1.00  0.00           O
ATOM   2372  ND2 ASN A 161      31.700  59.600  30.540  1.00  0.00           N
ATOM   2373 1HD2 ASN A 161      32.030  59.170  29.700  1.00  0.00           H
ATOM   2374 2HD2 ASN A 161      31.860  58.980  31.310  1.00  0.00           H
ATOM   2375  C   ASN A 161      28.860  60.840  33.950  1.00  0.00           C
ATOM   2376  O   ASN A 161      29.140  59.790  34.510  1.00  0.00           O
ATOM   2377  N   PHE A 162      28.100  61.710  34.600  1.00  0.00           N
ATOM   2378  HN  PHE A 162      28.010  62.570  34.120  1.00  0.00           H
ATOM   2379  CA  PHE A 162      27.270  61.440  35.800  1.00  0.00           C
ATOM   2380  HA  PHE A 162      27.870  60.940  36.540  1.00  0.00           H
ATOM   2381  CB  PHE A 162      26.690  62.780  36.460  1.00  0.00           C
ATOM   2382  HB1 PHE A 162      26.140  62.490  37.380  1.00  0.00           H
ATOM   2383  HB2 PHE A 162      25.940  63.200  35.770  1.00  0.00           H
ATOM   2384  CG  PHE A 162      27.790  63.660  37.010  1.00  0.00           C
ATOM   2385  CD1 PHE A 162      28.620  63.120  38.000  1.00  0.00           C
ATOM   2386  HD1 PHE A 162      28.480  62.100  38.330  1.00  0.00           H
ATOM   2387  CE1 PHE A 162      29.670  63.890  38.480  1.00  0.00           C
ATOM   2388  HE1 PHE A 162      30.440  63.410  39.080  1.00  0.00           H
ATOM   2389  CZ  PHE A 162      29.940  65.180  37.980  1.00  0.00           C
ATOM   2390  HZ  PHE A 162      30.850  65.700  38.250  1.00  0.00           H
ATOM   2391  CD2 PHE A 162      27.970  64.950  36.490  1.00  0.00           C
ATOM   2392  HD2 PHE A 162      27.290  65.310  35.730  1.00  0.00           H
ATOM   2393  CE2 PHE A 162      29.070  65.720  36.940  1.00  0.00           C
ATOM   2394  HE2 PHE A 162      29.280  66.710  36.550  1.00  0.00           H
ATOM   2395  C   PHE A 162      26.160  60.480  35.550  1.00  0.00           C
ATOM   2396  O   PHE A 162      25.290  60.670  34.670  1.00  0.00           O
ATOM   2397  N   CYS A 163      26.190  59.280  36.180  1.00  0.00           N
ATOM   2398  HN  CYS A 163      26.890  59.130  36.860  1.00  0.00           H
ATOM   2399  CA  CYS A 163      25.450  58.160  35.660  1.00  0.00           C
ATOM   2400  HA  CYS A 163      24.820  58.400  34.820  1.00  0.00           H
ATOM   2401  CB  CYS A 163      26.470  57.060  35.150  1.00  0.00           C
ATOM   2402  HB1 CYS A 163      27.050  57.490  34.290  1.00  0.00           H
ATOM   2403  HB2 CYS A 163      25.900  56.190  34.760  1.00  0.00           H
ATOM   2404  SG  CYS A 163      27.600  56.480  36.460  1.00  0.00           S
ATOM   2405  HG1 CYS A 163      28.560  56.180  35.600  1.00  0.00           H
ATOM   2406  C   CYS A 163      24.520  57.380  36.660  1.00  0.00           C
ATOM   2407  O   CYS A 163      23.750  56.500  36.280  1.00  0.00           O
ATOM   2408  N   TYR A 164      24.540  57.800  37.920  1.00  0.00           N
ATOM   2409  HN  TYR A 164      24.930  58.680  38.180  1.00  0.00           H
ATOM   2410  CA  TYR A 164      23.840  57.050  38.960  1.00  0.00           C
ATOM   2411  HA  TYR A 164      22.900  56.730  38.530  1.00  0.00           H
ATOM   2412  CB  TYR A 164      24.730  55.800  39.350  1.00  0.00           C
ATOM   2413  HB1 TYR A 164      25.790  56.090  39.540  1.00  0.00           H
ATOM   2414  HB2 TYR A 164      24.680  55.150  38.450  1.00  0.00           H
ATOM   2415  CG  TYR A 164      24.200  54.980  40.510  1.00  0.00           C
ATOM   2416  CD1 TYR A 164      23.310  53.970  40.260  1.00  0.00           C
ATOM   2417  HD1 TYR A 164      22.830  53.790  39.310  1.00  0.00           H
ATOM   2418  CE1 TYR A 164      22.730  53.200  41.320  1.00  0.00           C
ATOM   2419  HE1 TYR A 164      21.910  52.520  41.140  1.00  0.00           H
ATOM   2420  CZ  TYR A 164      23.260  53.250  42.680  1.00  0.00           C
ATOM   2421  OH  TYR A 164      22.830  52.490  43.780  1.00  0.00           O
ATOM   2422  HH  TYR A 164      22.150  51.950  43.370  1.00  0.00           H
ATOM   2423  CD2 TYR A 164      24.680  55.080  41.810  1.00  0.00           C
ATOM   2424  HD2 TYR A 164      25.470  55.800  42.030  1.00  0.00           H
ATOM   2425  CE2 TYR A 164      24.280  54.220  42.850  1.00  0.00           C
ATOM   2426  HE2 TYR A 164      24.570  54.340  43.880  1.00  0.00           H
ATOM   2427  C   TYR A 164      23.570  57.930  40.140  1.00  0.00           C
ATOM   2428  O   TYR A 164      24.490  58.690  40.460  1.00  0.00           O
ATOM   2429  N   MET A 165      22.390  57.770  40.710  1.00  0.00           N
ATOM   2430  HN  MET A 165      21.760  57.190  40.200  1.00  0.00           H
ATOM   2431  CA  MET A 165      22.090  58.250  42.040  1.00  0.00           C
ATOM   2432  HA  MET A 165      23.000  58.530  42.540  1.00  0.00           H
ATOM   2433  CB  MET A 165      21.050  59.360  42.170  1.00  0.00           C
ATOM   2434  HB1 MET A 165      20.950  59.630  43.240  1.00  0.00           H
ATOM   2435  HB2 MET A 165      20.030  59.020  41.890  1.00  0.00           H
ATOM   2436  CG  MET A 165      21.440  60.550  41.280  1.00  0.00           C
ATOM   2437  HG1 MET A 165      21.060  60.300  40.270  1.00  0.00           H
ATOM   2438  HG2 MET A 165      22.540  60.600  41.120  1.00  0.00           H
ATOM   2439  SD  MET A 165      20.950  62.200  41.770  1.00  0.00           S
ATOM   2440  CE  MET A 165      22.270  62.530  42.880  1.00  0.00           C
ATOM   2441  HE1 MET A 165      22.540  61.570  43.380  1.00  0.00           H
ATOM   2442  HE2 MET A 165      22.060  63.280  43.670  1.00  0.00           H
ATOM   2443  HE3 MET A 165      23.180  62.810  42.320  1.00  0.00           H
ATOM   2444  C   MET A 165      21.540  57.000  42.840  1.00  0.00           C
ATOM   2445  O   MET A 165      20.530  56.410  42.410  1.00  0.00           O
ATOM   2446  N   HSD A 166      22.150  56.660  43.980  1.00  0.00           N
ATOM   2447  HN  HSD A 166      23.020  57.080  44.240  1.00  0.00           H
ATOM   2448  CA  HSD A 166      21.610  55.640  44.880  1.00  0.00           C
ATOM   2449  HA  HSD A 166      21.450  54.740  44.310  1.00  0.00           H
ATOM   2450  CB  HSD A 166      22.610  55.180  45.950  1.00  0.00           C
ATOM   2451  HB1 HSD A 166      23.000  56.020  46.560  1.00  0.00           H
ATOM   2452  HB2 HSD A 166      23.570  54.840  45.490  1.00  0.00           H
ATOM   2453  ND1 HSD A 166      21.410  53.080  46.730  1.00  0.00           N
ATOM   2454  HD1 HSD A 166      21.050  52.930  45.810  1.00  0.00           H
ATOM   2455  CG  HSD A 166      22.280  54.100  46.990  1.00  0.00           C
ATOM   2456  CE1 HSD A 166      20.970  52.570  47.910  1.00  0.00           C
ATOM   2457  HE1 HSD A 166      20.290  51.720  47.990  1.00  0.00           H
ATOM   2458  NE2 HSD A 166      21.590  53.070  48.930  1.00  0.00           N
ATOM   2459  CD2 HSD A 166      22.440  54.080  48.360  1.00  0.00           C
ATOM   2460  HD2 HSD A 166      22.900  54.760  49.070  1.00  0.00           H
ATOM   2461  C   HSD A 166      20.260  56.000  45.530  1.00  0.00           C
ATOM   2462  O   HSD A 166      20.110  57.140  45.990  1.00  0.00           O
ATOM   2463  N   GLN A 167      19.330  55.030  45.560  1.00  0.00           N
ATOM   2464  HN  GLN A 167      19.600  54.140  45.210  1.00  0.00           H
ATOM   2465  CA  GLN A 167      17.980  55.120  46.060  1.00  0.00           C
ATOM   2466  HA  GLN A 167      17.930  56.100  46.520  1.00  0.00           H
ATOM   2467  CB  GLN A 167      16.910  54.740  44.920  1.00  0.00           C
ATOM   2468  HB1 GLN A 167      15.960  54.650  45.480  1.00  0.00           H
ATOM   2469  HB2 GLN A 167      17.200  53.830  44.360  1.00  0.00           H
ATOM   2470  CG  GLN A 167      16.750  55.830  43.880  1.00  0.00           C
ATOM   2471  HG1 GLN A 167      16.210  55.330  43.050  1.00  0.00           H
ATOM   2472  HG2 GLN A 167      17.650  56.260  43.390  1.00  0.00           H
ATOM   2473  CD  GLN A 167      15.850  56.950  44.490  1.00  0.00           C
ATOM   2474  OE1 GLN A 167      15.630  57.140  45.730  1.00  0.00           O
ATOM   2475  NE2 GLN A 167      15.210  57.670  43.570  1.00  0.00           N
ATOM   2476 1HE2 GLN A 167      14.450  58.270  43.830  1.00  0.00           H
ATOM   2477 2HE2 GLN A 167      15.640  57.670  42.670  1.00  0.00           H
ATOM   2478  C   GLN A 167      17.700  54.180  47.220  1.00  0.00           C
ATOM   2479  O   GLN A 167      17.780  54.620  48.380  1.00  0.00           O
ATOM   2480  N   MET A 168      17.410  52.850  47.000  1.00  0.00           N
ATOM   2481  HN  MET A 168      17.530  52.460  46.090  1.00  0.00           H
ATOM   2482  CA  MET A 168      17.010  52.010  48.120  1.00  0.00           C
ATOM   2483  HA  MET A 168      16.920  52.560  49.040  1.00  0.00           H
ATOM   2484  CB  MET A 168      15.570  51.450  47.800  1.00  0.00           C
ATOM   2485  HB1 MET A 168      15.320  50.790  48.660  1.00  0.00           H
ATOM   2486  HB2 MET A 168      15.640  50.810  46.900  1.00  0.00           H
ATOM   2487  CG  MET A 168      14.440  52.460  47.810  1.00  0.00           C
ATOM   2488  HG1 MET A 168      13.520  51.970  47.430  1.00  0.00           H
ATOM   2489  HG2 MET A 168      14.800  53.230  47.090  1.00  0.00           H
ATOM   2490  SD  MET A 168      14.040  53.310  49.340  1.00  0.00           S
ATOM   2491  CE  MET A 168      14.480  55.030  49.020  1.00  0.00           C
ATOM   2492  HE1 MET A 168      14.190  55.680  49.870  1.00  0.00           H
ATOM   2493  HE2 MET A 168      13.990  55.300  48.050  1.00  0.00           H
ATOM   2494  HE3 MET A 168      15.570  55.050  48.820  1.00  0.00           H
ATOM   2495  C   MET A 168      17.920  50.830  48.490  1.00  0.00           C
ATOM   2496  O   MET A 168      18.760  50.330  47.750  1.00  0.00           O
ATOM   2497  N   GLU A 169      17.910  50.440  49.730  1.00  0.00           N
ATOM   2498  HN  GLU A 169      17.240  50.800  50.370  1.00  0.00           H
ATOM   2499  CA  GLU A 169      18.630  49.330  50.270  1.00  0.00           C
ATOM   2500  HA  GLU A 169      19.560  49.040  49.800  1.00  0.00           H
ATOM   2501  CB  GLU A 169      18.910  49.760  51.690  1.00  0.00           C
ATOM   2502  HB1 GLU A 169      17.980  50.120  52.170  1.00  0.00           H
ATOM   2503  HB2 GLU A 169      19.630  50.600  51.570  1.00  0.00           H
ATOM   2504  CG  GLU A 169      19.440  48.550  52.500  1.00  0.00           C
ATOM   2505  HG1 GLU A 169      20.390  48.260  52.000  1.00  0.00           H
ATOM   2506  HG2 GLU A 169      18.810  47.630  52.510  1.00  0.00           H
ATOM   2507  CD  GLU A 169      19.840  48.930  53.860  1.00  0.00           C
ATOM   2508  OE1 GLU A 169      20.830  49.730  53.960  1.00  0.00           O
ATOM   2509  OE2 GLU A 169      19.220  48.390  54.870  1.00  0.00           O
ATOM   2510  C   GLU A 169      17.720  48.130  50.280  1.00  0.00           C
ATOM   2511  O   GLU A 169      16.540  48.200  50.670  1.00  0.00           O
ATOM   2512  N   LEU A 170      18.340  47.070  49.810  1.00  0.00           N
ATOM   2513  HN  LEU A 170      19.280  47.140  49.490  1.00  0.00           H
ATOM   2514  CA  LEU A 170      17.710  45.820  49.540  1.00  0.00           C
ATOM   2515  HA  LEU A 170      16.740  45.770  50.010  1.00  0.00           H
ATOM   2516  CB  LEU A 170      17.550  45.640  47.930  1.00  0.00           C
ATOM   2517  HB1 LEU A 170      17.520  44.540  47.750  1.00  0.00           H
ATOM   2518  HB2 LEU A 170      18.460  46.020  47.420  1.00  0.00           H
ATOM   2519  CG  LEU A 170      16.330  46.340  47.290  1.00  0.00           C
ATOM   2520  HG  LEU A 170      15.440  46.130  47.930  1.00  0.00           H
ATOM   2521  CD1 LEU A 170      16.510  47.880  47.210  1.00  0.00           C
ATOM   2522 1HD1 LEU A 170      16.330  48.300  48.220  1.00  0.00           H
ATOM   2523 2HD1 LEU A 170      15.610  48.250  46.670  1.00  0.00           H
ATOM   2524 3HD1 LEU A 170      17.450  48.210  46.730  1.00  0.00           H
ATOM   2525  CD2 LEU A 170      16.070  45.880  45.820  1.00  0.00           C
ATOM   2526 1HD2 LEU A 170      15.600  44.870  45.870  1.00  0.00           H
ATOM   2527 2HD2 LEU A 170      17.060  45.900  45.310  1.00  0.00           H
ATOM   2528 3HD2 LEU A 170      15.310  46.530  45.330  1.00  0.00           H
ATOM   2529  C   LEU A 170      18.520  44.660  50.110  1.00  0.00           C
ATOM   2530  O   LEU A 170      19.760  44.760  50.240  1.00  0.00           O
ATOM   2531  N   ALA A 171      17.870  43.580  50.600  1.00  0.00           N
ATOM   2532  HN  ALA A 171      16.920  43.570  50.320  1.00  0.00           H
ATOM   2533  CA  ALA A 171      18.520  42.390  51.180  1.00  0.00           C
ATOM   2534  HA  ALA A 171      18.610  42.560  52.240  1.00  0.00           H
ATOM   2535  CB  ALA A 171      17.610  41.140  50.910  1.00  0.00           C
ATOM   2536  HB1 ALA A 171      17.590  40.720  49.880  1.00  0.00           H
ATOM   2537  HB2 ALA A 171      16.620  41.520  51.230  1.00  0.00           H
ATOM   2538  HB3 ALA A 171      18.130  40.380  51.540  1.00  0.00           H
ATOM   2539  C   ALA A 171      19.920  41.990  50.710  1.00  0.00           C
ATOM   2540  O   ALA A 171      20.320  42.020  49.510  1.00  0.00           O
ATOM   2541  N   ASN A 172      20.780  41.500  51.620  1.00  0.00           N
ATOM   2542  HN  ASN A 172      20.430  41.270  52.520  1.00  0.00           H
ATOM   2543  CA  ASN A 172      22.070  41.030  51.410  1.00  0.00           C
ATOM   2544  HA  ASN A 172      22.570  40.850  52.350  1.00  0.00           H
ATOM   2545  CB  ASN A 172      22.240  39.710  50.590  1.00  0.00           C
ATOM   2546  HB1 ASN A 172      23.290  39.340  50.600  1.00  0.00           H
ATOM   2547  HB2 ASN A 172      21.820  39.730  49.560  1.00  0.00           H
ATOM   2548  CG  ASN A 172      21.390  38.480  51.180  1.00  0.00           C
ATOM   2549  OD1 ASN A 172      20.270  38.280  50.780  1.00  0.00           O
ATOM   2550  ND2 ASN A 172      22.100  37.590  51.950  1.00  0.00           N
ATOM   2551 1HD2 ASN A 172      21.740  36.680  52.180  1.00  0.00           H
ATOM   2552 2HD2 ASN A 172      22.930  37.960  52.360  1.00  0.00           H
ATOM   2553  C   ASN A 172      23.070  42.070  50.800  1.00  0.00           C
ATOM   2554  O   ASN A 172      24.050  41.790  50.140  1.00  0.00           O
ATOM   2555  N   GLY A 173      22.870  43.400  51.090  1.00  0.00           N
ATOM   2556  HN  GLY A 173      22.260  43.660  51.830  1.00  0.00           H
ATOM   2557  CA  GLY A 173      23.690  44.520  50.540  1.00  0.00           C
ATOM   2558  HA1 GLY A 173      24.710  44.260  50.760  1.00  0.00           H
ATOM   2559  HA2 GLY A 173      23.220  45.360  51.020  1.00  0.00           H
ATOM   2560  C   GLY A 173      23.560  44.740  49.010  1.00  0.00           C
ATOM   2561  O   GLY A 173      24.510  45.040  48.270  1.00  0.00           O
ATOM   2562  N   THR A 174      22.290  44.620  48.580  1.00  0.00           N
ATOM   2563  HN  THR A 174      21.640  44.400  49.300  1.00  0.00           H
ATOM   2564  CA  THR A 174      21.880  44.910  47.200  1.00  0.00           C
ATOM   2565  HA  THR A 174      22.730  44.880  46.520  1.00  0.00           H
ATOM   2566  CB  THR A 174      20.820  43.900  46.760  1.00  0.00           C
ATOM   2567  HB  THR A 174      19.850  44.070  47.270  1.00  0.00           H
ATOM   2568  OG1 THR A 174      21.210  42.500  47.060  1.00  0.00           O
ATOM   2569  HG1 THR A 174      21.290  42.570  48.010  1.00  0.00           H
ATOM   2570  CG2 THR A 174      20.540  43.890  45.260  1.00  0.00           C
ATOM   2571 1HG2 THR A 174      21.370  43.630  44.570  1.00  0.00           H
ATOM   2572 2HG2 THR A 174      20.100  44.860  44.970  1.00  0.00           H
ATOM   2573 3HG2 THR A 174      19.670  43.210  45.140  1.00  0.00           H
ATOM   2574  C   THR A 174      21.280  46.260  47.210  1.00  0.00           C
ATOM   2575  O   THR A 174      20.510  46.670  48.090  1.00  0.00           O
ATOM   2576  N   HSD A 175      21.690  47.010  46.160  1.00  0.00           N
ATOM   2577  HN  HSD A 175      22.250  46.660  45.410  1.00  0.00           H
ATOM   2578  CA  HSD A 175      21.170  48.390  46.090  1.00  0.00           C
ATOM   2579  HA  HSD A 175      20.310  48.440  46.750  1.00  0.00           H
ATOM   2580  CB  HSD A 175      22.290  49.440  46.450  1.00  0.00           C
ATOM   2581  HB1 HSD A 175      21.980  50.480  46.690  1.00  0.00           H
ATOM   2582  HB2 HSD A 175      23.140  49.500  45.740  1.00  0.00           H
ATOM   2583  ND1 HSD A 175      24.160  48.820  48.100  1.00  0.00           N
ATOM   2584  HD1 HSD A 175      24.820  48.500  47.410  1.00  0.00           H
ATOM   2585  CG  HSD A 175      22.860  49.170  47.770  1.00  0.00           C
ATOM   2586  CE1 HSD A 175      24.280  48.700  49.500  1.00  0.00           C
ATOM   2587  HE1 HSD A 175      25.190  48.330  49.970  1.00  0.00           H
ATOM   2588  NE2 HSD A 175      23.100  49.010  50.030  1.00  0.00           N
ATOM   2589  CD2 HSD A 175      22.230  49.360  48.950  1.00  0.00           C
ATOM   2590  HD2 HSD A 175      21.190  49.590  49.120  1.00  0.00           H
ATOM   2591  C   HSD A 175      20.600  48.700  44.820  1.00  0.00           C
ATOM   2592  O   HSD A 175      21.070  48.160  43.870  1.00  0.00           O
ATOM   2593  N   THR A 176      19.660  49.640  44.790  1.00  0.00           N
ATOM   2594  HN  THR A 176      19.380  50.160  45.590  1.00  0.00           H
ATOM   2595  CA  THR A 176      19.040  50.270  43.640  1.00  0.00           C
ATOM   2596  HA  THR A 176      19.480  49.900  42.730  1.00  0.00           H
ATOM   2597  CB  THR A 176      17.520  50.040  43.660  1.00  0.00           C
ATOM   2598  HB  THR A 176      17.050  50.610  42.830  1.00  0.00           H
ATOM   2599  OG1 THR A 176      16.940  50.530  44.810  1.00  0.00           O
ATOM   2600  HG1 THR A 176      16.000  50.300  44.800  1.00  0.00           H
ATOM   2601  CG2 THR A 176      17.240  48.580  43.510  1.00  0.00           C
ATOM   2602 1HG2 THR A 176      17.590  48.110  44.450  1.00  0.00           H
ATOM   2603 2HG2 THR A 176      17.760  48.170  42.610  1.00  0.00           H
ATOM   2604 3HG2 THR A 176      16.180  48.290  43.390  1.00  0.00           H
ATOM   2605  C   THR A 176      19.300  51.750  43.520  1.00  0.00           C
ATOM   2606  O   THR A 176      19.870  52.380  44.410  1.00  0.00           O
ATOM   2607  N   GLY A 177      18.820  52.320  42.400  1.00  0.00           N
ATOM   2608  HN  GLY A 177      18.320  51.830  41.690  1.00  0.00           H
ATOM   2609  CA  GLY A 177      19.140  53.680  42.070  1.00  0.00           C
ATOM   2610  HA1 GLY A 177      20.190  53.850  41.930  1.00  0.00           H
ATOM   2611  HA2 GLY A 177      18.730  54.280  42.860  1.00  0.00           H
ATOM   2612  C   GLY A 177      18.410  54.240  40.870  1.00  0.00           C
ATOM   2613  O   GLY A 177      17.890  53.480  40.050  1.00  0.00           O
ATOM   2614  N   SER A 178      18.600  55.530  40.670  1.00  0.00           N
ATOM   2615  HN  SER A 178      19.160  56.010  41.340  1.00  0.00           H
ATOM   2616  CA  SER A 178      18.020  56.280  39.630  1.00  0.00           C
ATOM   2617  HA  SER A 178      17.320  55.610  39.150  1.00  0.00           H
ATOM   2618  CB  SER A 178      17.440  57.650  40.190  1.00  0.00           C
ATOM   2619  HB1 SER A 178      17.200  58.340  39.350  1.00  0.00           H
ATOM   2620  HB2 SER A 178      18.220  58.180  40.770  1.00  0.00           H
ATOM   2621  OG  SER A 178      16.310  57.330  40.960  1.00  0.00           O
ATOM   2622  HG1 SER A 178      15.550  57.740  40.540  1.00  0.00           H
ATOM   2623  C   SER A 178      19.090  56.670  38.570  1.00  0.00           C
ATOM   2624  O   SER A 178      20.320  56.790  38.840  1.00  0.00           O
ATOM   2625  N   ALA A 179      18.630  56.860  37.310  1.00  0.00           N
ATOM   2626  HN  ALA A 179      17.710  56.640  36.990  1.00  0.00           H
ATOM   2627  CA  ALA A 179      19.450  57.570  36.370  1.00  0.00           C
ATOM   2628  HA  ALA A 179      20.460  57.310  36.660  1.00  0.00           H
ATOM   2629  CB  ALA A 179      19.180  57.230  34.890  1.00  0.00           C
ATOM   2630  HB1 ALA A 179      18.260  57.800  34.630  1.00  0.00           H
ATOM   2631  HB2 ALA A 179      18.960  56.140  34.830  1.00  0.00           H
ATOM   2632  HB3 ALA A 179      20.050  57.510  34.270  1.00  0.00           H
ATOM   2633  C   ALA A 179      19.310  59.060  36.500  1.00  0.00           C
ATOM   2634  O   ALA A 179      18.320  59.680  36.950  1.00  0.00           O
ATOM   2635  N   PHE A 180      20.290  59.810  36.060  1.00  0.00           N
ATOM   2636  HN  PHE A 180      21.050  59.360  35.580  1.00  0.00           H
ATOM   2637  CA  PHE A 180      20.250  61.310  36.010  1.00  0.00           C
ATOM   2638  HA  PHE A 180      19.930  61.640  36.990  1.00  0.00           H
ATOM   2639  CB  PHE A 180      21.650  62.020  35.810  1.00  0.00           C
ATOM   2640  HB1 PHE A 180      21.590  63.010  35.310  1.00  0.00           H
ATOM   2641  HB2 PHE A 180      22.280  61.360  35.180  1.00  0.00           H
ATOM   2642  CG  PHE A 180      22.370  62.130  37.110  1.00  0.00           C
ATOM   2643  CD1 PHE A 180      22.000  63.190  38.010  1.00  0.00           C
ATOM   2644  HD1 PHE A 180      21.290  63.930  37.690  1.00  0.00           H
ATOM   2645  CE1 PHE A 180      22.750  63.280  39.190  1.00  0.00           C
ATOM   2646  HE1 PHE A 180      22.590  64.060  39.930  1.00  0.00           H
ATOM   2647  CZ  PHE A 180      23.670  62.340  39.540  1.00  0.00           C
ATOM   2648  HZ  PHE A 180      24.120  62.360  40.520  1.00  0.00           H
ATOM   2649  CD2 PHE A 180      23.320  61.190  37.540  1.00  0.00           C
ATOM   2650  HD2 PHE A 180      23.520  60.340  36.900  1.00  0.00           H
ATOM   2651  CE2 PHE A 180      23.900  61.240  38.740  1.00  0.00           C
ATOM   2652  HE2 PHE A 180      24.750  60.620  38.990  1.00  0.00           H
ATOM   2653  C   PHE A 180      19.140  61.880  35.130  1.00  0.00           C
ATOM   2654  O   PHE A 180      18.850  63.020  35.440  1.00  0.00           O
ATOM   2655  N   ASP A 181      18.550  61.120  34.180  1.00  0.00           N
ATOM   2656  HN  ASP A 181      18.740  60.150  34.110  1.00  0.00           H
ATOM   2657  CA  ASP A 181      17.450  61.640  33.460  1.00  0.00           C
ATOM   2658  HA  ASP A 181      17.670  62.660  33.200  1.00  0.00           H
ATOM   2659  CB  ASP A 181      17.300  61.000  32.100  1.00  0.00           C
ATOM   2660  HB1 ASP A 181      18.220  61.200  31.520  1.00  0.00           H
ATOM   2661  HB2 ASP A 181      16.460  61.530  31.600  1.00  0.00           H
ATOM   2662  CG  ASP A 181      17.000  59.510  32.040  1.00  0.00           C
ATOM   2663  OD1 ASP A 181      16.740  58.990  30.900  1.00  0.00           O
ATOM   2664  OD2 ASP A 181      16.900  58.910  33.140  1.00  0.00           O
ATOM   2665  C   ASP A 181      16.100  61.670  34.300  1.00  0.00           C
ATOM   2666  O   ASP A 181      15.120  62.290  33.900  1.00  0.00           O
ATOM   2667  N   GLY A 182      16.140  60.960  35.440  1.00  0.00           N
ATOM   2668  HN  GLY A 182      17.050  60.560  35.600  1.00  0.00           H
ATOM   2669  CA  GLY A 182      15.050  60.770  36.370  1.00  0.00           C
ATOM   2670  HA1 GLY A 182      14.230  61.380  36.010  1.00  0.00           H
ATOM   2671  HA2 GLY A 182      15.410  60.940  37.370  1.00  0.00           H
ATOM   2672  C   GLY A 182      14.520  59.460  36.350  1.00  0.00           C
ATOM   2673  O   GLY A 182      13.630  59.110  37.120  1.00  0.00           O
ATOM   2674  N   THR A 183      14.920  58.620  35.430  1.00  0.00           N
ATOM   2675  HN  THR A 183      15.690  58.950  34.880  1.00  0.00           H
ATOM   2676  CA  THR A 183      14.490  57.250  35.280  1.00  0.00           C
ATOM   2677  HA  THR A 183      13.420  57.300  35.370  1.00  0.00           H
ATOM   2678  CB  THR A 183      14.960  56.590  34.000  1.00  0.00           C
ATOM   2679  HB  THR A 183      16.060  56.430  33.960  1.00  0.00           H
ATOM   2680  OG1 THR A 183      14.690  57.570  33.010  1.00  0.00           O
ATOM   2681  HG1 THR A 183      15.460  58.140  33.020  1.00  0.00           H
ATOM   2682  CG2 THR A 183      14.050  55.420  33.610  1.00  0.00           C
ATOM   2683 1HG2 THR A 183      12.990  55.680  33.830  1.00  0.00           H
ATOM   2684 2HG2 THR A 183      14.340  54.560  34.250  1.00  0.00           H
ATOM   2685 3HG2 THR A 183      14.210  55.070  32.570  1.00  0.00           H
ATOM   2686  C   THR A 183      15.010  56.400  36.470  1.00  0.00           C
ATOM   2687  O   THR A 183      15.970  56.710  37.170  1.00  0.00           O
ATOM   2688  N   MET A 184      14.310  55.310  36.810  1.00  0.00           N
ATOM   2689  HN  MET A 184      13.400  55.220  36.410  1.00  0.00           H
ATOM   2690  CA  MET A 184      14.860  54.270  37.690  1.00  0.00           C
ATOM   2691  HA  MET A 184      15.450  54.670  38.500  1.00  0.00           H
ATOM   2692  CB  MET A 184      13.680  53.410  38.230  1.00  0.00           C
ATOM   2693  HB1 MET A 184      13.300  52.680  37.480  1.00  0.00           H
ATOM   2694  HB2 MET A 184      12.800  54.020  38.530  1.00  0.00           H
ATOM   2695  CG  MET A 184      14.190  52.720  39.550  1.00  0.00           C
ATOM   2696  HG1 MET A 184      15.130  52.200  39.270  1.00  0.00           H
ATOM   2697  HG2 MET A 184      13.370  52.020  39.810  1.00  0.00           H
ATOM   2698  SD  MET A 184      14.410  53.830  40.950  1.00  0.00           S
ATOM   2699  CE  MET A 184      14.910  52.490  42.020  1.00  0.00           C
ATOM   2700  HE1 MET A 184      15.760  51.880  41.640  1.00  0.00           H
ATOM   2701  HE2 MET A 184      14.030  51.810  42.030  1.00  0.00           H
ATOM   2702  HE3 MET A 184      15.040  52.810  43.070  1.00  0.00           H
ATOM   2703  C   MET A 184      15.710  53.350  36.920  1.00  0.00           C
ATOM   2704  O   MET A 184      15.530  53.120  35.710  1.00  0.00           O
ATOM   2705  N   TYR A 185      16.790  52.760  37.540  1.00  0.00           N
ATOM   2706  HN  TYR A 185      17.010  53.060  38.460  1.00  0.00           H
ATOM   2707  CA  TYR A 185      17.470  51.610  36.940  1.00  0.00           C
ATOM   2708  HA  TYR A 185      17.440  51.760  35.870  1.00  0.00           H
ATOM   2709  CB  TYR A 185      18.910  51.470  37.550  1.00  0.00           C
ATOM   2710  HB1 TYR A 185      19.190  50.400  37.480  1.00  0.00           H
ATOM   2711  HB2 TYR A 185      18.970  51.750  38.620  1.00  0.00           H
ATOM   2712  CG  TYR A 185      19.880  52.320  36.680  1.00  0.00           C
ATOM   2713  CD1 TYR A 185      20.160  52.120  35.330  1.00  0.00           C
ATOM   2714  HD1 TYR A 185      19.630  51.360  34.780  1.00  0.00           H
ATOM   2715  CE1 TYR A 185      20.970  53.000  34.660  1.00  0.00           C
ATOM   2716  HE1 TYR A 185      20.990  52.900  33.580  1.00  0.00           H
ATOM   2717  CZ  TYR A 185      21.790  53.910  35.370  1.00  0.00           C
ATOM   2718  OH  TYR A 185      22.840  54.600  34.750  1.00  0.00           O
ATOM   2719  HH  TYR A 185      23.170  55.280  35.350  1.00  0.00           H
ATOM   2720  CD2 TYR A 185      20.590  53.320  37.370  1.00  0.00           C
ATOM   2721  HD2 TYR A 185      20.470  53.450  38.440  1.00  0.00           H
ATOM   2722  CE2 TYR A 185      21.580  54.110  36.770  1.00  0.00           C
ATOM   2723  HE2 TYR A 185      22.020  54.940  37.320  1.00  0.00           H
ATOM   2724  C   TYR A 185      16.640  50.420  37.270  1.00  0.00           C
ATOM   2725  O   TYR A 185      16.390  50.050  38.390  1.00  0.00           O
ATOM   2726  N   GLY A 186      16.220  49.770  36.180  1.00  0.00           N
ATOM   2727  HN  GLY A 186      16.400  50.000  35.230  1.00  0.00           H
ATOM   2728  CA  GLY A 186      15.340  48.600  36.150  1.00  0.00           C
ATOM   2729  HA1 GLY A 186      15.610  47.910  36.930  1.00  0.00           H
ATOM   2730  HA2 GLY A 186      15.420  48.230  35.140  1.00  0.00           H
ATOM   2731  C   GLY A 186      13.890  48.850  36.470  1.00  0.00           C
ATOM   2732  O   GLY A 186      13.410  49.970  36.590  1.00  0.00           O
ATOM   2733  N   ALA A 187      13.090  47.790  36.590  1.00  0.00           N
ATOM   2734  HN  ALA A 187      13.420  46.890  36.330  1.00  0.00           H
ATOM   2735  CA  ALA A 187      11.680  47.720  37.100  1.00  0.00           C
ATOM   2736  HA  ALA A 187      11.130  48.430  36.510  1.00  0.00           H
ATOM   2737  CB  ALA A 187      11.240  46.240  36.900  1.00  0.00           C
ATOM   2738  HB1 ALA A 187      11.740  45.500  37.550  1.00  0.00           H
ATOM   2739  HB2 ALA A 187      11.370  45.860  35.860  1.00  0.00           H
ATOM   2740  HB3 ALA A 187      10.160  46.150  37.150  1.00  0.00           H
ATOM   2741  C   ALA A 187      11.560  48.110  38.550  1.00  0.00           C
ATOM   2742  O   ALA A 187      10.400  48.230  39.020  1.00  0.00           O
ATOM   2743  N   PHE A 188      12.580  48.030  39.440  1.00  0.00           N
ATOM   2744  HN  PHE A 188      13.430  47.690  39.040  1.00  0.00           H
ATOM   2745  CA  PHE A 188      12.460  48.420  40.830  1.00  0.00           C
ATOM   2746  HA  PHE A 188      11.920  47.570  41.220  1.00  0.00           H
ATOM   2747  CB  PHE A 188      13.880  48.540  41.370  1.00  0.00           C
ATOM   2748  HB1 PHE A 188      13.790  48.810  42.450  1.00  0.00           H
ATOM   2749  HB2 PHE A 188      14.470  49.260  40.760  1.00  0.00           H
ATOM   2750  CG  PHE A 188      14.590  47.250  41.330  1.00  0.00           C
ATOM   2751  CD1 PHE A 188      15.650  47.070  40.320  1.00  0.00           C
ATOM   2752  HD1 PHE A 188      15.800  47.830  39.570  1.00  0.00           H
ATOM   2753  CE1 PHE A 188      16.310  45.840  40.260  1.00  0.00           C
ATOM   2754  HE1 PHE A 188      17.180  45.540  39.690  1.00  0.00           H
ATOM   2755  CZ  PHE A 188      16.030  44.860  41.250  1.00  0.00           C
ATOM   2756  HZ  PHE A 188      16.510  43.900  41.330  1.00  0.00           H
ATOM   2757  CD2 PHE A 188      14.310  46.300  42.270  1.00  0.00           C
ATOM   2758  HD2 PHE A 188      13.680  46.420  43.140  1.00  0.00           H
ATOM   2759  CE2 PHE A 188      15.090  45.150  42.250  1.00  0.00           C
ATOM   2760  HE2 PHE A 188      14.980  44.470  43.090  1.00  0.00           H
ATOM   2761  C   PHE A 188      11.590  49.680  41.200  1.00  0.00           C
ATOM   2762  O   PHE A 188      11.300  50.500  40.310  1.00  0.00           O
ATOM   2763  N   MET A 189      11.230  49.890  42.520  1.00  0.00           N
ATOM   2764  HN  MET A 189      11.520  49.370  43.320  1.00  0.00           H
ATOM   2765  CA  MET A 189      10.490  51.080  42.930  1.00  0.00           C
ATOM   2766  HA  MET A 189      10.240  51.670  42.060  1.00  0.00           H
ATOM   2767  CB  MET A 189       9.180  50.650  43.600  1.00  0.00           C
ATOM   2768  HB1 MET A 189       8.580  51.490  44.000  1.00  0.00           H
ATOM   2769  HB2 MET A 189       9.350  50.080  44.540  1.00  0.00           H
ATOM   2770  CG  MET A 189       8.170  49.890  42.640  1.00  0.00           C
ATOM   2771  HG1 MET A 189       8.270  50.430  41.680  1.00  0.00           H
ATOM   2772  HG2 MET A 189       7.190  50.180  43.090  1.00  0.00           H
ATOM   2773  SD  MET A 189       8.400  48.120  42.300  1.00  0.00           S
ATOM   2774  CE  MET A 189       7.360  47.610  43.800  1.00  0.00           C
ATOM   2775  HE1 MET A 189       7.940  47.270  44.680  1.00  0.00           H
ATOM   2776  HE2 MET A 189       6.670  46.800  43.480  1.00  0.00           H
ATOM   2777  HE3 MET A 189       6.770  48.500  44.100  1.00  0.00           H
ATOM   2778  C   MET A 189      11.240  51.940  44.010  1.00  0.00           C
ATOM   2779  O   MET A 189      12.000  51.280  44.690  1.00  0.00           O
ATOM   2780  N   ASP A 190      11.070  53.280  44.120  1.00  0.00           N
ATOM   2781  HN  ASP A 190      10.390  53.730  43.550  1.00  0.00           H
ATOM   2782  CA  ASP A 190      11.730  54.150  45.070  1.00  0.00           C
ATOM   2783  HA  ASP A 190      12.670  53.700  45.370  1.00  0.00           H
ATOM   2784  CB  ASP A 190      12.310  55.440  44.370  1.00  0.00           C
ATOM   2785  HB1 ASP A 190      13.040  55.140  43.590  1.00  0.00           H
ATOM   2786  HB2 ASP A 190      12.830  56.110  45.090  1.00  0.00           H
ATOM   2787  CG  ASP A 190      11.160  56.210  43.680  1.00  0.00           C
ATOM   2788  OD1 ASP A 190      10.270  55.590  43.050  1.00  0.00           O
ATOM   2789  OD2 ASP A 190      11.290  57.470  43.690  1.00  0.00           O
ATOM   2790  C   ASP A 190      10.880  54.560  46.270  1.00  0.00           C
ATOM   2791  O   ASP A 190      11.340  55.220  47.220  1.00  0.00           O
ATOM   2792  N   LYS A 191       9.650  54.060  46.290  1.00  0.00           N
ATOM   2793  HN  LYS A 191       9.250  53.670  45.470  1.00  0.00           H
ATOM   2794  CA  LYS A 191       8.850  53.880  47.430  1.00  0.00           C
ATOM   2795  HA  LYS A 191       9.140  54.640  48.140  1.00  0.00           H
ATOM   2796  CB  LYS A 191       7.320  53.960  47.180  1.00  0.00           C
ATOM   2797  HB1 LYS A 191       7.240  55.000  46.790  1.00  0.00           H
ATOM   2798  HB2 LYS A 191       6.800  54.010  48.160  1.00  0.00           H
ATOM   2799  CG  LYS A 191       6.760  52.820  46.300  1.00  0.00           C
ATOM   2800  HG1 LYS A 191       6.880  51.910  46.930  1.00  0.00           H
ATOM   2801  HG2 LYS A 191       7.350  52.650  45.380  1.00  0.00           H
ATOM   2802  CD  LYS A 191       5.250  52.960  45.970  1.00  0.00           C
ATOM   2803  HD1 LYS A 191       4.660  52.980  46.910  1.00  0.00           H
ATOM   2804  HD2 LYS A 191       5.060  52.040  45.380  1.00  0.00           H
ATOM   2805  CE  LYS A 191       5.120  54.170  45.050  1.00  0.00           C
ATOM   2806  HE1 LYS A 191       5.690  54.000  44.120  1.00  0.00           H
ATOM   2807  HE2 LYS A 191       5.490  55.080  45.560  1.00  0.00           H
ATOM   2808  NZ  LYS A 191       3.750  54.460  44.550  1.00  0.00           N
ATOM   2809  HZ1 LYS A 191       3.900  55.290  43.940  1.00  0.00           H
ATOM   2810  HZ2 LYS A 191       3.160  54.790  45.340  1.00  0.00           H
ATOM   2811  HZ3 LYS A 191       3.360  53.650  44.020  1.00  0.00           H
ATOM   2812  C   LYS A 191       9.240  52.560  48.140  1.00  0.00           C
ATOM   2813  O   LYS A 191       9.770  51.640  47.520  1.00  0.00           O
ATOM   2814  N   GLN A 192       8.900  52.440  49.400  1.00  0.00           N
ATOM   2815  HN  GLN A 192       8.280  53.060  49.870  1.00  0.00           H
ATOM   2816  CA  GLN A 192       9.240  51.320  50.290  1.00  0.00           C
ATOM   2817  HA  GLN A 192      10.110  50.770  49.950  1.00  0.00           H
ATOM   2818  CB  GLN A 192       9.680  51.930  51.640  1.00  0.00           C
ATOM   2819  HB1 GLN A 192       8.740  52.190  52.170  1.00  0.00           H
ATOM   2820  HB2 GLN A 192      10.110  52.920  51.370  1.00  0.00           H
ATOM   2821  CG  GLN A 192      10.830  51.150  52.380  1.00  0.00           C
ATOM   2822  HG1 GLN A 192      11.380  51.680  53.190  1.00  0.00           H
ATOM   2823  HG2 GLN A 192      11.710  50.900  51.740  1.00  0.00           H
ATOM   2824  CD  GLN A 192      10.290  49.850  52.930  1.00  0.00           C
ATOM   2825  OE1 GLN A 192      10.330  48.820  52.260  1.00  0.00           O
ATOM   2826  NE2 GLN A 192       9.740  49.860  54.210  1.00  0.00           N
ATOM   2827 1HE2 GLN A 192       9.390  49.010  54.620  1.00  0.00           H
ATOM   2828 2HE2 GLN A 192       9.720  50.710  54.730  1.00  0.00           H
ATOM   2829  C   GLN A 192       8.130  50.400  50.510  1.00  0.00           C
ATOM   2830  O   GLN A 192       7.380  50.550  51.460  1.00  0.00           O
ATOM   2831  N   VAL A 193       8.090  49.450  49.550  1.00  0.00           N
ATOM   2832  HN  VAL A 193       8.810  49.510  48.860  1.00  0.00           H
ATOM   2833  CA  VAL A 193       7.260  48.250  49.410  1.00  0.00           C
ATOM   2834  HA  VAL A 193       6.920  47.960  50.390  1.00  0.00           H
ATOM   2835  CB  VAL A 193       6.040  48.500  48.430  1.00  0.00           C
ATOM   2836  HB  VAL A 193       5.410  47.590  48.500  1.00  0.00           H
ATOM   2837  CG1 VAL A 193       5.210  49.780  48.850  1.00  0.00           C
ATOM   2838 1HG1 VAL A 193       4.340  49.870  48.160  1.00  0.00           H
ATOM   2839 2HG1 VAL A 193       5.960  50.600  48.840  1.00  0.00           H
ATOM   2840 3HG1 VAL A 193       4.930  49.730  49.930  1.00  0.00           H
ATOM   2841  CG2 VAL A 193       6.560  48.670  46.990  1.00  0.00           C
ATOM   2842 1HG2 VAL A 193       7.270  49.530  46.990  1.00  0.00           H
ATOM   2843 2HG2 VAL A 193       5.670  48.900  46.360  1.00  0.00           H
ATOM   2844 3HG2 VAL A 193       7.020  47.780  46.520  1.00  0.00           H
ATOM   2845  C   VAL A 193       8.150  47.120  48.900  1.00  0.00           C
ATOM   2846  O   VAL A 193       9.310  47.280  48.540  1.00  0.00           O
ATOM   2847  N   HSD A 194       7.650  45.880  48.790  1.00  0.00           N
ATOM   2848  HN  HSD A 194       6.740  45.750  49.180  1.00  0.00           H
ATOM   2849  CA  HSD A 194       8.410  44.640  48.640  1.00  0.00           C
ATOM   2850  HA  HSD A 194       9.290  44.760  49.260  1.00  0.00           H
ATOM   2851  CB  HSD A 194       7.530  43.450  49.160  1.00  0.00           C
ATOM   2852  HB1 HSD A 194       6.630  43.490  48.510  1.00  0.00           H
ATOM   2853  HB2 HSD A 194       7.210  43.720  50.190  1.00  0.00           H
ATOM   2854  ND1 HSD A 194       9.400  41.640  49.740  1.00  0.00           N
ATOM   2855  HD1 HSD A 194       9.750  42.180  50.500  1.00  0.00           H
ATOM   2856  CG  HSD A 194       8.230  42.070  49.070  1.00  0.00           C
ATOM   2857  CE1 HSD A 194       9.630  40.340  49.380  1.00  0.00           C
ATOM   2858  HE1 HSD A 194      10.550  39.800  49.610  1.00  0.00           H
ATOM   2859  NE2 HSD A 194       8.740  39.940  48.480  1.00  0.00           N
ATOM   2860  CD2 HSD A 194       7.870  41.030  48.290  1.00  0.00           C
ATOM   2861  HD2 HSD A 194       6.990  40.870  47.690  1.00  0.00           H
ATOM   2862  C   HSD A 194       8.760  44.550  47.160  1.00  0.00           C
ATOM   2863  O   HSD A 194       7.860  44.400  46.350  1.00  0.00           O
ATOM   2864  N   GLN A 195      10.070  44.580  46.880  1.00  0.00           N
ATOM   2865  HN  GLN A 195      10.680  44.600  47.680  1.00  0.00           H
ATOM   2866  CA  GLN A 195      10.680  44.840  45.600  1.00  0.00           C
ATOM   2867  HA  GLN A 195      10.230  45.620  45.020  1.00  0.00           H
ATOM   2868  CB  GLN A 195      12.180  45.360  45.840  1.00  0.00           C
ATOM   2869  HB1 GLN A 195      12.690  45.370  44.850  1.00  0.00           H
ATOM   2870  HB2 GLN A 195      12.660  44.570  46.450  1.00  0.00           H
ATOM   2871  CG  GLN A 195      12.380  46.740  46.550  1.00  0.00           C
ATOM   2872  HG1 GLN A 195      13.440  46.990  46.780  1.00  0.00           H
ATOM   2873  HG2 GLN A 195      11.900  46.720  47.540  1.00  0.00           H
ATOM   2874  CD  GLN A 195      11.940  47.970  45.700  1.00  0.00           C
ATOM   2875  OE1 GLN A 195      12.110  48.260  44.510  1.00  0.00           O
ATOM   2876  NE2 GLN A 195      11.580  49.040  46.390  1.00  0.00           N
ATOM   2877 1HE2 GLN A 195      11.400  49.910  45.930  1.00  0.00           H
ATOM   2878 2HE2 GLN A 195      11.550  49.040  47.390  1.00  0.00           H
ATOM   2879  C   GLN A 195      10.700  43.610  44.700  1.00  0.00           C
ATOM   2880  O   GLN A 195      10.850  42.440  45.120  1.00  0.00           O
ATOM   2881  N   VAL A 196      10.440  43.860  43.390  1.00  0.00           N
ATOM   2882  HN  VAL A 196      10.430  44.810  43.070  1.00  0.00           H
ATOM   2883  CA  VAL A 196      10.260  42.910  42.260  1.00  0.00           C
ATOM   2884  HA  VAL A 196       9.500  42.220  42.610  1.00  0.00           H
ATOM   2885  CB  VAL A 196       9.710  43.630  41.000  1.00  0.00           C
ATOM   2886  HB  VAL A 196       9.580  42.980  40.120  1.00  0.00           H
ATOM   2887  CG1 VAL A 196       8.350  44.280  41.340  1.00  0.00           C
ATOM   2888 1HG1 VAL A 196       7.790  43.620  42.030  1.00  0.00           H
ATOM   2889 2HG1 VAL A 196       7.630  44.360  40.490  1.00  0.00           H
ATOM   2890 3HG1 VAL A 196       8.500  45.310  41.720  1.00  0.00           H
ATOM   2891  CG2 VAL A 196      10.820  44.680  40.610  1.00  0.00           C
ATOM   2892 1HG2 VAL A 196      10.880  45.370  41.480  1.00  0.00           H
ATOM   2893 2HG2 VAL A 196      10.440  45.230  39.720  1.00  0.00           H
ATOM   2894 3HG2 VAL A 196      11.860  44.330  40.420  1.00  0.00           H
ATOM   2895  C   VAL A 196      11.510  42.110  41.880  1.00  0.00           C
ATOM   2896  O   VAL A 196      12.670  42.580  42.110  1.00  0.00           O
ATOM   2897  N   GLN A 197      11.320  41.020  41.300  1.00  0.00           N
ATOM   2898  HN  GLN A 197      10.390  40.670  41.340  1.00  0.00           H
ATOM   2899  CA  GLN A 197      12.350  40.070  40.950  1.00  0.00           C
ATOM   2900  HA  GLN A 197      13.270  40.470  41.340  1.00  0.00           H
ATOM   2901  CB  GLN A 197      12.110  38.690  41.690  1.00  0.00           C
ATOM   2902  HB1 GLN A 197      12.780  37.970  41.170  1.00  0.00           H
ATOM   2903  HB2 GLN A 197      11.070  38.420  41.440  1.00  0.00           H
ATOM   2904  CG  GLN A 197      12.440  38.880  43.180  1.00  0.00           C
ATOM   2905  HG1 GLN A 197      12.420  37.910  43.720  1.00  0.00           H
ATOM   2906  HG2 GLN A 197      11.720  39.600  43.610  1.00  0.00           H
ATOM   2907  CD  GLN A 197      13.770  39.460  43.430  1.00  0.00           C
ATOM   2908  OE1 GLN A 197      14.800  38.990  42.970  1.00  0.00           O
ATOM   2909  NE2 GLN A 197      13.930  40.560  44.260  1.00  0.00           N
ATOM   2910 1HE2 GLN A 197      14.840  40.950  44.370  1.00  0.00           H
ATOM   2911 2HE2 GLN A 197      13.160  40.960  44.770  1.00  0.00           H
ATOM   2912  C   GLN A 197      12.670  39.880  39.500  1.00  0.00           C
ATOM   2913  O   GLN A 197      11.790  39.770  38.630  1.00  0.00           O
ATOM   2914  N   LEU A 198      13.970  39.940  39.180  1.00  0.00           N
ATOM   2915  HN  LEU A 198      14.670  40.170  39.850  1.00  0.00           H
ATOM   2916  CA  LEU A 198      14.500  39.520  37.900  1.00  0.00           C
ATOM   2917  HA  LEU A 198      13.900  38.740  37.460  1.00  0.00           H
ATOM   2918  CB  LEU A 198      14.580  40.690  36.910  1.00  0.00           C
ATOM   2919  HB1 LEU A 198      15.120  41.490  37.470  1.00  0.00           H
ATOM   2920  HB2 LEU A 198      13.570  41.000  36.580  1.00  0.00           H
ATOM   2921  CG  LEU A 198      15.400  40.500  35.560  1.00  0.00           C
ATOM   2922  HG  LEU A 198      16.470  40.270  35.750  1.00  0.00           H
ATOM   2923  CD1 LEU A 198      14.760  39.360  34.600  1.00  0.00           C
ATOM   2924 1HD1 LEU A 198      13.660  39.480  34.720  1.00  0.00           H
ATOM   2925 2HD1 LEU A 198      14.900  38.320  34.970  1.00  0.00           H
ATOM   2926 3HD1 LEU A 198      15.100  39.390  33.540  1.00  0.00           H
ATOM   2927  CD2 LEU A 198      15.440  41.830  34.790  1.00  0.00           C
ATOM   2928 1HD2 LEU A 198      15.950  41.830  33.800  1.00  0.00           H
ATOM   2929 2HD2 LEU A 198      15.910  42.670  35.330  1.00  0.00           H
ATOM   2930 3HD2 LEU A 198      14.410  42.200  34.620  1.00  0.00           H
ATOM   2931  C   LEU A 198      15.910  38.960  38.200  1.00  0.00           C
ATOM   2932  O   LEU A 198      16.670  39.490  39.040  1.00  0.00           O
ATOM   2933  N   THR A 199      16.300  37.870  37.500  1.00  0.00           N
ATOM   2934  HN  THR A 199      15.680  37.530  36.790  1.00  0.00           H
ATOM   2935  CA  THR A 199      17.480  37.070  37.670  1.00  0.00           C
ATOM   2936  HA  THR A 199      17.520  37.040  38.750  1.00  0.00           H
ATOM   2937  CB  THR A 199      17.420  35.580  37.110  1.00  0.00           C
ATOM   2938  HB  THR A 199      18.490  35.260  37.160  1.00  0.00           H
ATOM   2939  OG1 THR A 199      16.940  35.460  35.790  1.00  0.00           O
ATOM   2940  HG1 THR A 199      16.810  34.520  35.600  1.00  0.00           H
ATOM   2941  CG2 THR A 199      16.580  34.650  38.120  1.00  0.00           C
ATOM   2942 1HG2 THR A 199      16.910  34.830  39.160  1.00  0.00           H
ATOM   2943 2HG2 THR A 199      16.780  33.640  37.700  1.00  0.00           H
ATOM   2944 3HG2 THR A 199      15.480  34.770  38.130  1.00  0.00           H
ATOM   2945  C   THR A 199      18.760  37.710  37.100  1.00  0.00           C
ATOM   2946  O   THR A 199      18.880  38.240  36.020  1.00  0.00           O
ATOM   2947  N   ASP A 200      19.920  37.550  37.880  1.00  0.00           N
ATOM   2948  HN  ASP A 200      19.930  37.300  38.840  1.00  0.00           H
ATOM   2949  CA  ASP A 200      21.260  37.990  37.610  1.00  0.00           C
ATOM   2950  HA  ASP A 200      21.110  38.950  37.150  1.00  0.00           H
ATOM   2951  CB  ASP A 200      22.090  38.190  38.900  1.00  0.00           C
ATOM   2952  HB1 ASP A 200      22.390  37.260  39.430  1.00  0.00           H
ATOM   2953  HB2 ASP A 200      21.480  38.810  39.580  1.00  0.00           H
ATOM   2954  CG  ASP A 200      23.460  38.860  38.740  1.00  0.00           C
ATOM   2955  OD1 ASP A 200      23.940  39.280  37.680  1.00  0.00           O
ATOM   2956  OD2 ASP A 200      24.140  39.040  39.840  1.00  0.00           O
ATOM   2957  C   ASP A 200      21.870  36.990  36.800  1.00  0.00           C
ATOM   2958  O   ASP A 200      21.530  35.820  36.810  1.00  0.00           O
ATOM   2959  N   LYS A 201      22.760  37.400  35.940  1.00  0.00           N
ATOM   2960  HN  LYS A 201      23.170  38.290  36.110  1.00  0.00           H
ATOM   2961  CA  LYS A 201      23.440  36.560  35.030  1.00  0.00           C
ATOM   2962  HA  LYS A 201      23.560  35.550  35.390  1.00  0.00           H
ATOM   2963  CB  LYS A 201      22.820  36.430  33.600  1.00  0.00           C
ATOM   2964  HB1 LYS A 201      23.620  35.950  32.990  1.00  0.00           H
ATOM   2965  HB2 LYS A 201      22.620  37.460  33.220  1.00  0.00           H
ATOM   2966  CG  LYS A 201      21.580  35.560  33.400  1.00  0.00           C
ATOM   2967  HG1 LYS A 201      21.560  34.830  34.240  1.00  0.00           H
ATOM   2968  HG2 LYS A 201      21.630  35.090  32.390  1.00  0.00           H
ATOM   2969  CD  LYS A 201      20.370  36.480  33.440  1.00  0.00           C
ATOM   2970  HD1 LYS A 201      20.580  37.240  32.660  1.00  0.00           H
ATOM   2971  HD2 LYS A 201      20.330  36.950  34.450  1.00  0.00           H
ATOM   2972  CE  LYS A 201      18.970  35.880  33.160  1.00  0.00           C
ATOM   2973  HE1 LYS A 201      18.810  35.010  33.830  1.00  0.00           H
ATOM   2974  HE2 LYS A 201      19.040  35.510  32.120  1.00  0.00           H
ATOM   2975  NZ  LYS A 201      17.880  36.900  33.350  1.00  0.00           N
ATOM   2976  HZ1 LYS A 201      16.980  36.490  33.010  1.00  0.00           H
ATOM   2977  HZ2 LYS A 201      18.110  37.800  32.880  1.00  0.00           H
ATOM   2978  HZ3 LYS A 201      17.660  37.110  34.340  1.00  0.00           H
ATOM   2979  C   LYS A 201      24.900  37.070  34.850  1.00  0.00           C
ATOM   2980  O   LYS A 201      25.150  38.260  35.020  1.00  0.00           O
ATOM   2981  N   TYR A 202      25.860  36.120  34.510  1.00  0.00           N
ATOM   2982  HN  TYR A 202      25.680  35.140  34.490  1.00  0.00           H
ATOM   2983  CA  TYR A 202      27.200  36.500  34.270  1.00  0.00           C
ATOM   2984  HA  TYR A 202      27.370  36.910  35.250  1.00  0.00           H
ATOM   2985  CB  TYR A 202      28.170  35.290  34.100  1.00  0.00           C
ATOM   2986  HB1 TYR A 202      29.170  35.520  33.680  1.00  0.00           H
ATOM   2987  HB2 TYR A 202      27.740  34.570  33.360  1.00  0.00           H
ATOM   2988  CG  TYR A 202      28.430  34.540  35.350  1.00  0.00           C
ATOM   2989  CD1 TYR A 202      29.500  34.690  36.190  1.00  0.00           C
ATOM   2990  HD1 TYR A 202      30.260  35.430  35.990  1.00  0.00           H
ATOM   2991  CE1 TYR A 202      29.590  33.970  37.400  1.00  0.00           C
ATOM   2992  HE1 TYR A 202      30.400  34.230  38.070  1.00  0.00           H
ATOM   2993  CZ  TYR A 202      28.670  32.940  37.670  1.00  0.00           C
ATOM   2994  OH  TYR A 202      28.810  32.150  38.840  1.00  0.00           O
ATOM   2995  HH  TYR A 202      28.180  31.430  38.780  1.00  0.00           H
ATOM   2996  CD2 TYR A 202      27.420  33.600  35.690  1.00  0.00           C
ATOM   2997  HD2 TYR A 202      26.580  33.410  35.030  1.00  0.00           H
ATOM   2998  CE2 TYR A 202      27.630  32.720  36.780  1.00  0.00           C
ATOM   2999  HE2 TYR A 202      26.970  31.930  37.100  1.00  0.00           H
ATOM   3000  C   TYR A 202      27.430  37.500  33.130  1.00  0.00           C
ATOM   3001  O   TYR A 202      26.780  37.340  32.100  1.00  0.00           O
ATOM   3002  N   CYS A 203      28.360  38.360  33.450  1.00  0.00           N
ATOM   3003  HN  CYS A 203      28.680  38.350  34.390  1.00  0.00           H
ATOM   3004  CA  CYS A 203      28.850  39.240  32.440  1.00  0.00           C
ATOM   3005  HA  CYS A 203      28.080  39.530  31.750  1.00  0.00           H
ATOM   3006  CB  CYS A 203      29.140  40.700  32.990  1.00  0.00           C
ATOM   3007  HB1 CYS A 203      29.850  41.160  32.270  1.00  0.00           H
ATOM   3008  HB2 CYS A 203      29.680  40.540  33.950  1.00  0.00           H
ATOM   3009  SG  CYS A 203      27.690  41.770  33.240  1.00  0.00           S
ATOM   3010  HG1 CYS A 203      27.570  42.420  32.090  1.00  0.00           H
ATOM   3011  C   CYS A 203      30.000  38.620  31.590  1.00  0.00           C
ATOM   3012  O   CYS A 203      31.130  38.670  31.980  1.00  0.00           O
ATOM   3013  N   SER A 204      29.660  37.920  30.470  1.00  0.00           N
ATOM   3014  HN  SER A 204      28.720  38.090  30.180  1.00  0.00           H
ATOM   3015  CA  SER A 204      30.420  36.900  29.760  1.00  0.00           C
ATOM   3016  HA  SER A 204      30.470  36.040  30.410  1.00  0.00           H
ATOM   3017  CB  SER A 204      29.490  36.470  28.560  1.00  0.00           C
ATOM   3018  HB1 SER A 204      30.030  35.770  27.890  1.00  0.00           H
ATOM   3019  HB2 SER A 204      29.030  37.300  27.970  1.00  0.00           H
ATOM   3020  OG  SER A 204      28.380  35.810  29.070  1.00  0.00           O
ATOM   3021  HG1 SER A 204      27.670  35.970  28.440  1.00  0.00           H
ATOM   3022  C   SER A 204      31.810  37.360  29.280  1.00  0.00           C
ATOM   3023  O   SER A 204      32.770  36.720  29.580  1.00  0.00           O
ATOM   3024  N   VAL A 205      31.860  38.580  28.590  1.00  0.00           N
ATOM   3025  HN  VAL A 205      31.010  39.070  28.410  1.00  0.00           H
ATOM   3026  CA  VAL A 205      33.080  39.160  28.200  1.00  0.00           C
ATOM   3027  HA  VAL A 205      33.650  38.390  27.710  1.00  0.00           H
ATOM   3028  CB  VAL A 205      32.870  40.210  27.060  1.00  0.00           C
ATOM   3029  HB  VAL A 205      32.140  39.880  26.290  1.00  0.00           H
ATOM   3030  CG1 VAL A 205      32.300  41.480  27.720  1.00  0.00           C
ATOM   3031 1HG1 VAL A 205      31.310  41.450  28.220  1.00  0.00           H
ATOM   3032 2HG1 VAL A 205      32.160  42.340  27.030  1.00  0.00           H
ATOM   3033 3HG1 VAL A 205      33.140  41.860  28.350  1.00  0.00           H
ATOM   3034  CG2 VAL A 205      34.180  40.260  26.350  1.00  0.00           C
ATOM   3035 1HG2 VAL A 205      34.320  40.940  25.480  1.00  0.00           H
ATOM   3036 2HG2 VAL A 205      34.580  39.330  25.880  1.00  0.00           H
ATOM   3037 3HG2 VAL A 205      35.030  40.550  27.010  1.00  0.00           H
ATOM   3038  C   VAL A 205      34.020  39.660  29.340  1.00  0.00           C
ATOM   3039  O   VAL A 205      35.240  39.550  29.260  1.00  0.00           O
ATOM   3040  N   ASN A 206      33.420  40.050  30.450  1.00  0.00           N
ATOM   3041  HN  ASN A 206      32.440  39.980  30.630  1.00  0.00           H
ATOM   3042  CA  ASN A 206      34.210  40.330  31.630  1.00  0.00           C
ATOM   3043  HA  ASN A 206      35.020  40.980  31.350  1.00  0.00           H
ATOM   3044  CB  ASN A 206      33.330  41.120  32.680  1.00  0.00           C
ATOM   3045  HB1 ASN A 206      33.960  41.350  33.570  1.00  0.00           H
ATOM   3046  HB2 ASN A 206      32.460  40.500  33.000  1.00  0.00           H
ATOM   3047  CG  ASN A 206      32.690  42.470  32.210  1.00  0.00           C
ATOM   3048  OD1 ASN A 206      32.220  42.650  31.080  1.00  0.00           O
ATOM   3049  ND2 ASN A 206      32.450  43.370  33.110  1.00  0.00           N
ATOM   3050 1HD2 ASN A 206      31.930  44.150  32.770  1.00  0.00           H
ATOM   3051 2HD2 ASN A 206      32.920  43.310  33.990  1.00  0.00           H
ATOM   3052  C   ASN A 206      34.800  39.130  32.220  1.00  0.00           C
ATOM   3053  O   ASN A 206      35.940  39.130  32.650  1.00  0.00           O
ATOM   3054  N   VAL A 207      34.040  38.010  32.190  1.00  0.00           N
ATOM   3055  HN  VAL A 207      33.100  37.890  31.890  1.00  0.00           H
ATOM   3056  CA  VAL A 207      34.730  36.730  32.620  1.00  0.00           C
ATOM   3057  HA  VAL A 207      34.950  36.880  33.660  1.00  0.00           H
ATOM   3058  CB  VAL A 207      33.740  35.550  32.760  1.00  0.00           C
ATOM   3059  HB  VAL A 207      33.470  35.180  31.750  1.00  0.00           H
ATOM   3060  CG1 VAL A 207      34.610  34.390  33.490  1.00  0.00           C
ATOM   3061 1HG1 VAL A 207      34.060  33.440  33.660  1.00  0.00           H
ATOM   3062 2HG1 VAL A 207      34.900  34.760  34.500  1.00  0.00           H
ATOM   3063 3HG1 VAL A 207      35.540  34.170  32.920  1.00  0.00           H
ATOM   3064  CG2 VAL A 207      32.480  35.900  33.510  1.00  0.00           C
ATOM   3065 1HG2 VAL A 207      31.800  35.030  33.590  1.00  0.00           H
ATOM   3066 2HG2 VAL A 207      32.010  36.810  33.100  1.00  0.00           H
ATOM   3067 3HG2 VAL A 207      32.780  36.220  34.540  1.00  0.00           H
ATOM   3068  C   VAL A 207      35.970  36.410  31.770  1.00  0.00           C
ATOM   3069  O   VAL A 207      37.060  36.170  32.380  1.00  0.00           O
ATOM   3070  N   VAL A 208      35.890  36.610  30.410  1.00  0.00           N
ATOM   3071  HN  VAL A 208      35.000  36.840  30.050  1.00  0.00           H
ATOM   3072  CA  VAL A 208      36.950  36.400  29.470  1.00  0.00           C
ATOM   3073  HA  VAL A 208      37.410  35.420  29.530  1.00  0.00           H
ATOM   3074  CB  VAL A 208      36.490  36.630  28.040  1.00  0.00           C
ATOM   3075  HB  VAL A 208      36.090  37.660  27.910  1.00  0.00           H
ATOM   3076  CG1 VAL A 208      37.680  36.520  27.010  1.00  0.00           C
ATOM   3077 1HG1 VAL A 208      38.260  35.580  27.120  1.00  0.00           H
ATOM   3078 2HG1 VAL A 208      38.430  37.260  27.350  1.00  0.00           H
ATOM   3079 3HG1 VAL A 208      37.340  36.790  25.990  1.00  0.00           H
ATOM   3080  CG2 VAL A 208      35.390  35.700  27.530  1.00  0.00           C
ATOM   3081 1HG2 VAL A 208      35.680  34.650  27.710  1.00  0.00           H
ATOM   3082 2HG2 VAL A 208      35.340  35.740  26.420  1.00  0.00           H
ATOM   3083 3HG2 VAL A 208      34.390  35.930  27.950  1.00  0.00           H
ATOM   3084  C   VAL A 208      38.070  37.390  29.870  1.00  0.00           C
ATOM   3085  O   VAL A 208      39.250  37.010  29.760  1.00  0.00           O
ATOM   3086  N   ALA A 209      37.760  38.670  30.260  1.00  0.00           N
ATOM   3087  HN  ALA A 209      36.810  38.990  30.200  1.00  0.00           H
ATOM   3088  CA  ALA A 209      38.730  39.650  30.660  1.00  0.00           C
ATOM   3089  HA  ALA A 209      39.440  39.750  29.850  1.00  0.00           H
ATOM   3090  CB  ALA A 209      38.000  41.020  30.800  1.00  0.00           C
ATOM   3091  HB1 ALA A 209      37.620  41.450  29.850  1.00  0.00           H
ATOM   3092  HB2 ALA A 209      38.620  41.800  31.280  1.00  0.00           H
ATOM   3093  HB3 ALA A 209      37.140  40.840  31.470  1.00  0.00           H
ATOM   3094  C   ALA A 209      39.460  39.220  31.870  1.00  0.00           C
ATOM   3095  O   ALA A 209      40.670  39.330  32.000  1.00  0.00           O
ATOM   3096  N   TRP A 210      38.800  38.800  32.900  1.00  0.00           N
ATOM   3097  HN  TRP A 210      37.810  38.820  32.820  1.00  0.00           H
ATOM   3098  CA  TRP A 210      39.370  38.270  34.160  1.00  0.00           C
ATOM   3099  HA  TRP A 210      40.080  39.020  34.460  1.00  0.00           H
ATOM   3100  CB  TRP A 210      38.200  38.200  35.090  1.00  0.00           C
ATOM   3101  HB1 TRP A 210      37.340  37.710  34.580  1.00  0.00           H
ATOM   3102  HB2 TRP A 210      37.940  39.280  35.180  1.00  0.00           H
ATOM   3103  CG  TRP A 210      38.460  37.480  36.410  1.00  0.00           C
ATOM   3104  CD1 TRP A 210      39.010  37.960  37.620  1.00  0.00           C
ATOM   3105  HD1 TRP A 210      39.370  38.950  37.860  1.00  0.00           H
ATOM   3106  NE1 TRP A 210      39.080  36.890  38.460  1.00  0.00           N
ATOM   3107  HE1 TRP A 210      39.510  36.920  39.330  1.00  0.00           H
ATOM   3108  CE2 TRP A 210      38.620  35.790  37.900  1.00  0.00           C
ATOM   3109  CD2 TRP A 210      38.150  36.100  36.610  1.00  0.00           C
ATOM   3110  CE3 TRP A 210      37.490  35.110  35.870  1.00  0.00           C
ATOM   3111  HE3 TRP A 210      37.090  35.270  34.880  1.00  0.00           H
ATOM   3112  CZ3 TRP A 210      37.610  33.790  36.350  1.00  0.00           C
ATOM   3113  HZ3 TRP A 210      37.310  33.030  35.630  1.00  0.00           H
ATOM   3114  CZ2 TRP A 210      38.510  34.540  38.420  1.00  0.00           C
ATOM   3115  HZ2 TRP A 210      38.980  34.320  39.360  1.00  0.00           H
ATOM   3116  CH2 TRP A 210      37.940  33.490  37.670  1.00  0.00           C
ATOM   3117  HH2 TRP A 210      37.970  32.510  38.130  1.00  0.00           H
ATOM   3118  C   TRP A 210      40.180  36.990  33.990  1.00  0.00           C
ATOM   3119  O   TRP A 210      41.220  36.870  34.620  1.00  0.00           O
ATOM   3120  N   LEU A 211      39.740  36.150  33.040  1.00  0.00           N
ATOM   3121  HN  LEU A 211      38.810  36.200  32.670  1.00  0.00           H
ATOM   3122  CA  LEU A 211      40.520  35.040  32.530  1.00  0.00           C
ATOM   3123  HA  LEU A 211      40.780  34.450  33.390  1.00  0.00           H
ATOM   3124  CB  LEU A 211      39.590  34.060  31.640  1.00  0.00           C
ATOM   3125  HB1 LEU A 211      40.230  33.310  31.120  1.00  0.00           H
ATOM   3126  HB2 LEU A 211      39.150  34.630  30.800  1.00  0.00           H
ATOM   3127  CG  LEU A 211      38.640  33.290  32.440  1.00  0.00           C
ATOM   3128  HG  LEU A 211      38.120  33.980  33.130  1.00  0.00           H
ATOM   3129  CD1 LEU A 211      37.590  32.640  31.570  1.00  0.00           C
ATOM   3130 1HD1 LEU A 211      36.750  32.410  32.270  1.00  0.00           H
ATOM   3131 2HD1 LEU A 211      37.860  31.710  31.010  1.00  0.00           H
ATOM   3132 3HD1 LEU A 211      37.420  33.390  30.770  1.00  0.00           H
ATOM   3133  CD2 LEU A 211      39.260  32.190  33.300  1.00  0.00           C
ATOM   3134 1HD2 LEU A 211      39.540  31.320  32.670  1.00  0.00           H
ATOM   3135 2HD2 LEU A 211      38.480  31.760  33.970  1.00  0.00           H
ATOM   3136 3HD2 LEU A 211      40.120  32.580  33.890  1.00  0.00           H
ATOM   3137  C   LEU A 211      41.810  35.380  31.860  1.00  0.00           C
ATOM   3138  O   LEU A 211      42.890  34.780  32.050  1.00  0.00           O
ATOM   3139  N   TYR A 212      41.850  36.450  31.090  1.00  0.00           N
ATOM   3140  HN  TYR A 212      40.960  36.850  30.880  1.00  0.00           H
ATOM   3141  CA  TYR A 212      43.120  36.940  30.440  1.00  0.00           C
ATOM   3142  HA  TYR A 212      43.740  36.150  30.040  1.00  0.00           H
ATOM   3143  CB  TYR A 212      42.800  37.980  29.310  1.00  0.00           C
ATOM   3144  HB1 TYR A 212      43.560  38.790  29.170  1.00  0.00           H
ATOM   3145  HB2 TYR A 212      41.870  38.470  29.660  1.00  0.00           H
ATOM   3146  CG  TYR A 212      42.670  37.410  27.930  1.00  0.00           C
ATOM   3147  CD1 TYR A 212      43.810  36.810  27.290  1.00  0.00           C
ATOM   3148  HD1 TYR A 212      44.690  36.600  27.880  1.00  0.00           H
ATOM   3149  CE1 TYR A 212      43.760  36.330  25.970  1.00  0.00           C
ATOM   3150  HE1 TYR A 212      44.730  35.980  25.640  1.00  0.00           H
ATOM   3151  CZ  TYR A 212      42.580  36.640  25.190  1.00  0.00           C
ATOM   3152  OH  TYR A 212      42.540  36.390  23.800  1.00  0.00           O
ATOM   3153  HH  TYR A 212      43.210  35.770  23.520  1.00  0.00           H
ATOM   3154  CD2 TYR A 212      41.520  37.560  27.140  1.00  0.00           C
ATOM   3155  HD2 TYR A 212      40.660  38.050  27.560  1.00  0.00           H
ATOM   3156  CE2 TYR A 212      41.480  37.220  25.780  1.00  0.00           C
ATOM   3157  HE2 TYR A 212      40.590  37.430  25.200  1.00  0.00           H
ATOM   3158  C   TYR A 212      44.020  37.720  31.460  1.00  0.00           C
ATOM   3159  O   TYR A 212      45.260  37.660  31.400  1.00  0.00           O
ATOM   3160  N   ALA A 213      43.410  38.320  32.570  1.00  0.00           N
ATOM   3161  HN  ALA A 213      42.420  38.420  32.600  1.00  0.00           H
ATOM   3162  CA  ALA A 213      44.150  39.040  33.530  1.00  0.00           C
ATOM   3163  HA  ALA A 213      44.880  39.660  33.030  1.00  0.00           H
ATOM   3164  CB  ALA A 213      43.260  39.800  34.500  1.00  0.00           C
ATOM   3165  HB1 ALA A 213      42.420  39.190  34.900  1.00  0.00           H
ATOM   3166  HB2 ALA A 213      42.650  40.520  33.920  1.00  0.00           H
ATOM   3167  HB3 ALA A 213      43.810  40.330  35.310  1.00  0.00           H
ATOM   3168  C   ALA A 213      44.920  38.010  34.430  1.00  0.00           C
ATOM   3169  O   ALA A 213      46.040  38.290  34.750  1.00  0.00           O
ATOM   3170  N   ALA A 214      44.300  36.850  34.570  1.00  0.00           N
ATOM   3171  HN  ALA A 214      43.300  36.820  34.490  1.00  0.00           H
ATOM   3172  CA  ALA A 214      44.910  35.640  35.240  1.00  0.00           C
ATOM   3173  HA  ALA A 214      45.360  35.910  36.180  1.00  0.00           H
ATOM   3174  CB  ALA A 214      43.700  34.570  35.300  1.00  0.00           C
ATOM   3175  HB1 ALA A 214      42.960  34.780  36.090  1.00  0.00           H
ATOM   3176  HB2 ALA A 214      44.190  33.590  35.510  1.00  0.00           H
ATOM   3177  HB3 ALA A 214      43.140  34.510  34.340  1.00  0.00           H
ATOM   3178  C   ALA A 214      46.030  34.950  34.400  1.00  0.00           C
ATOM   3179  O   ALA A 214      47.070  34.590  35.000  1.00  0.00           O
ATOM   3180  N   ILE A 215      45.920  34.920  33.070  1.00  0.00           N
ATOM   3181  HN  ILE A 215      45.120  35.210  32.550  1.00  0.00           H
ATOM   3182  CA  ILE A 215      46.970  34.300  32.210  1.00  0.00           C
ATOM   3183  HA  ILE A 215      47.010  33.310  32.650  1.00  0.00           H
ATOM   3184  CB  ILE A 215      46.520  34.070  30.720  1.00  0.00           C
ATOM   3185  HB  ILE A 215      46.050  35.000  30.330  1.00  0.00           H
ATOM   3186  CG2 ILE A 215      47.660  33.560  29.880  1.00  0.00           C
ATOM   3187 1HG2 ILE A 215      48.430  34.350  29.900  1.00  0.00           H
ATOM   3188 2HG2 ILE A 215      47.450  33.320  28.810  1.00  0.00           H
ATOM   3189 3HG2 ILE A 215      48.060  32.630  30.340  1.00  0.00           H
ATOM   3190  CG1 ILE A 215      45.420  33.000  30.690  1.00  0.00           C
ATOM   3191 1HG1 ILE A 215      44.880  32.930  31.660  1.00  0.00           H
ATOM   3192 2HG1 ILE A 215      45.860  31.990  30.540  1.00  0.00           H
ATOM   3193  CD  ILE A 215      44.430  33.340  29.540  1.00  0.00           C
ATOM   3194  HD1 ILE A 215      44.900  33.820  28.640  1.00  0.00           H
ATOM   3195  HD2 ILE A 215      43.800  34.170  29.930  1.00  0.00           H
ATOM   3196  HD3 ILE A 215      43.700  32.570  29.220  1.00  0.00           H
ATOM   3197  C   ILE A 215      48.340  35.070  32.300  1.00  0.00           C
ATOM   3198  O   ILE A 215      49.420  34.580  32.450  1.00  0.00           O
ATOM   3199  N   LEU A 216      48.150  36.410  32.230  1.00  0.00           N
ATOM   3200  HN  LEU A 216      47.260  36.730  31.900  1.00  0.00           H
ATOM   3201  CA  LEU A 216      49.210  37.300  32.480  1.00  0.00           C
ATOM   3202  HA  LEU A 216      50.070  37.060  31.870  1.00  0.00           H
ATOM   3203  CB  LEU A 216      48.780  38.730  32.190  1.00  0.00           C
ATOM   3204  HB1 LEU A 216      49.620  39.390  32.500  1.00  0.00           H
ATOM   3205  HB2 LEU A 216      47.950  39.110  32.820  1.00  0.00           H
ATOM   3206  CG  LEU A 216      48.510  39.080  30.770  1.00  0.00           C
ATOM   3207  HG  LEU A 216      48.090  38.210  30.230  1.00  0.00           H
ATOM   3208  CD1 LEU A 216      47.580  40.320  30.700  1.00  0.00           C
ATOM   3209 1HD1 LEU A 216      46.620  40.200  31.240  1.00  0.00           H
ATOM   3210 2HD1 LEU A 216      47.300  40.540  29.650  1.00  0.00           H
ATOM   3211 3HD1 LEU A 216      48.140  41.190  31.110  1.00  0.00           H
ATOM   3212  CD2 LEU A 216      49.790  39.450  29.890  1.00  0.00           C
ATOM   3213 1HD2 LEU A 216      49.620  40.090  28.990  1.00  0.00           H
ATOM   3214 2HD2 LEU A 216      50.490  38.630  29.650  1.00  0.00           H
ATOM   3215 3HD2 LEU A 216      50.320  40.070  30.650  1.00  0.00           H
ATOM   3216  C   LEU A 216      49.750  37.260  33.890  1.00  0.00           C
ATOM   3217  O   LEU A 216      50.950  37.420  34.110  1.00  0.00           O
ATOM   3218  N   ASN A 217      48.880  37.090  34.870  1.00  0.00           N
ATOM   3219  HN  ASN A 217      47.910  36.990  34.700  1.00  0.00           H
ATOM   3220  CA  ASN A 217      49.400  36.990  36.220  1.00  0.00           C
ATOM   3221  HA  ASN A 217      50.180  37.730  36.310  1.00  0.00           H
ATOM   3222  CB  ASN A 217      48.240  37.180  37.220  1.00  0.00           C
ATOM   3223  HB1 ASN A 217      47.430  36.440  37.060  1.00  0.00           H
ATOM   3224  HB2 ASN A 217      47.730  38.150  37.040  1.00  0.00           H
ATOM   3225  CG  ASN A 217      48.630  37.130  38.760  1.00  0.00           C
ATOM   3226  OD1 ASN A 217      48.260  36.340  39.620  1.00  0.00           O
ATOM   3227  ND2 ASN A 217      49.340  38.190  39.140  1.00  0.00           N
ATOM   3228 1HD2 ASN A 217      49.570  38.960  38.530  1.00  0.00           H
ATOM   3229 2HD2 ASN A 217      49.510  38.150  40.120  1.00  0.00           H
ATOM   3230  C   ASN A 217      50.160  35.670  36.520  1.00  0.00           C
ATOM   3231  O   ASN A 217      51.140  35.610  37.350  1.00  0.00           O
ATOM   3232  N   GLY A 218      49.770  34.540  35.830  1.00  0.00           N
ATOM   3233  HN  GLY A 218      48.870  34.590  35.400  1.00  0.00           H
ATOM   3234  CA  GLY A 218      50.490  33.300  35.760  1.00  0.00           C
ATOM   3235  HA1 GLY A 218      51.260  33.320  36.530  1.00  0.00           H
ATOM   3236  HA2 GLY A 218      50.890  33.160  34.770  1.00  0.00           H
ATOM   3237  C   GLY A 218      49.670  32.050  35.860  1.00  0.00           C
ATOM   3238  O   GLY A 218      50.200  30.950  35.770  1.00  0.00           O
ATOM   3239  N   CYS A 219      48.400  32.210  36.170  1.00  0.00           N
ATOM   3240  HN  CYS A 219      48.000  33.100  36.370  1.00  0.00           H
ATOM   3241  CA  CYS A 219      47.470  31.130  36.260  1.00  0.00           C
ATOM   3242  HA  CYS A 219      48.050  30.270  36.560  1.00  0.00           H
ATOM   3243  CB  CYS A 219      46.510  31.360  37.420  1.00  0.00           C
ATOM   3244  HB1 CYS A 219      45.880  32.220  37.090  1.00  0.00           H
ATOM   3245  HB2 CYS A 219      47.070  31.620  38.340  1.00  0.00           H
ATOM   3246  SG  CYS A 219      45.390  29.900  37.860  1.00  0.00           S
ATOM   3247  HG1 CYS A 219      46.140  29.300  38.770  1.00  0.00           H
ATOM   3248  C   CYS A 219      46.720  30.860  34.890  1.00  0.00           C
ATOM   3249  O   CYS A 219      45.830  31.520  34.410  1.00  0.00           O
ATOM   3250  N   ALA A 220      46.940  29.670  34.210  1.00  0.00           N
ATOM   3251  HN  ALA A 220      47.620  29.080  34.640  1.00  0.00           H
ATOM   3252  CA  ALA A 220      46.480  29.200  32.870  1.00  0.00           C
ATOM   3253  HA  ALA A 220      45.660  29.860  32.630  1.00  0.00           H
ATOM   3254  CB  ALA A 220      47.520  29.590  31.850  1.00  0.00           C
ATOM   3255  HB1 ALA A 220      48.360  28.880  31.930  1.00  0.00           H
ATOM   3256  HB2 ALA A 220      47.950  30.580  32.120  1.00  0.00           H
ATOM   3257  HB3 ALA A 220      47.200  29.610  30.790  1.00  0.00           H
ATOM   3258  C   ALA A 220      46.150  27.780  32.780  1.00  0.00           C
ATOM   3259  O   ALA A 220      45.920  27.210  31.710  1.00  0.00           O
ATOM   3260  N   TRP A 221      46.020  27.050  33.940  1.00  0.00           N
ATOM   3261  HN  TRP A 221      46.250  27.440  34.830  1.00  0.00           H
ATOM   3262  CA  TRP A 221      45.860  25.590  33.910  1.00  0.00           C
ATOM   3263  HA  TRP A 221      46.690  25.120  33.420  1.00  0.00           H
ATOM   3264  CB  TRP A 221      45.680  24.950  35.370  1.00  0.00           C
ATOM   3265  HB1 TRP A 221      46.670  25.140  35.820  1.00  0.00           H
ATOM   3266  HB2 TRP A 221      45.410  23.870  35.370  1.00  0.00           H
ATOM   3267  CG  TRP A 221      44.570  25.600  36.150  1.00  0.00           C
ATOM   3268  CD1 TRP A 221      44.790  26.580  37.120  1.00  0.00           C
ATOM   3269  HD1 TRP A 221      45.690  27.180  37.130  1.00  0.00           H
ATOM   3270  NE1 TRP A 221      43.710  26.730  37.850  1.00  0.00           N
ATOM   3271  HE1 TRP A 221      43.610  27.250  38.670  1.00  0.00           H
ATOM   3272  CE2 TRP A 221      42.690  25.810  37.460  1.00  0.00           C
ATOM   3273  CD2 TRP A 221      43.290  25.080  36.380  1.00  0.00           C
ATOM   3274  CE3 TRP A 221      42.510  24.130  35.760  1.00  0.00           C
ATOM   3275  HE3 TRP A 221      42.860  23.550  34.910  1.00  0.00           H
ATOM   3276  CZ3 TRP A 221      41.160  24.030  36.070  1.00  0.00           C
ATOM   3277  HZ3 TRP A 221      40.600  23.420  35.380  1.00  0.00           H
ATOM   3278  CZ2 TRP A 221      41.270  25.790  37.680  1.00  0.00           C
ATOM   3279  HZ2 TRP A 221      40.720  26.440  38.330  1.00  0.00           H
ATOM   3280  CH2 TRP A 221      40.550  24.890  36.960  1.00  0.00           C
ATOM   3281  HH2 TRP A 221      39.470  24.920  37.030  1.00  0.00           H
ATOM   3282  C   TRP A 221      44.590  25.160  33.130  1.00  0.00           C
ATOM   3283  O   TRP A 221      44.660  24.230  32.330  1.00  0.00           O
ATOM   3284  N   PHE A 222      43.480  25.870  33.230  1.00  0.00           N
ATOM   3285  HN  PHE A 222      43.470  26.710  33.760  1.00  0.00           H
ATOM   3286  CA  PHE A 222      42.220  25.690  32.580  1.00  0.00           C
ATOM   3287  HA  PHE A 222      41.870  24.720  32.890  1.00  0.00           H
ATOM   3288  CB  PHE A 222      41.250  26.700  33.370  1.00  0.00           C
ATOM   3289  HB1 PHE A 222      41.050  26.290  34.390  1.00  0.00           H
ATOM   3290  HB2 PHE A 222      40.220  26.680  32.950  1.00  0.00           H
ATOM   3291  CG  PHE A 222      41.700  28.130  33.550  1.00  0.00           C
ATOM   3292  CD1 PHE A 222      41.320  29.160  32.690  1.00  0.00           C
ATOM   3293  HD1 PHE A 222      40.720  28.830  31.850  1.00  0.00           H
ATOM   3294  CE1 PHE A 222      41.860  30.450  32.800  1.00  0.00           C
ATOM   3295  HE1 PHE A 222      41.630  31.090  31.960  1.00  0.00           H
ATOM   3296  CZ  PHE A 222      42.620  30.740  33.970  1.00  0.00           C
ATOM   3297  HZ  PHE A 222      43.080  31.690  34.180  1.00  0.00           H
ATOM   3298  CD2 PHE A 222      42.570  28.450  34.630  1.00  0.00           C
ATOM   3299  HD2 PHE A 222      42.880  27.700  35.350  1.00  0.00           H
ATOM   3300  CE2 PHE A 222      42.970  29.760  34.860  1.00  0.00           C
ATOM   3301  HE2 PHE A 222      43.650  30.030  35.650  1.00  0.00           H
ATOM   3302  C   PHE A 222      42.300  25.910  31.160  1.00  0.00           C
ATOM   3303  O   PHE A 222      41.460  25.520  30.380  1.00  0.00           O
ATOM   3304  N   VAL A 223      43.340  26.610  30.700  1.00  0.00           N
ATOM   3305  HN  VAL A 223      44.220  26.780  31.140  1.00  0.00           H
ATOM   3306  CA  VAL A 223      43.430  26.920  29.300  1.00  0.00           C
ATOM   3307  HA  VAL A 223      42.400  27.170  29.080  1.00  0.00           H
ATOM   3308  CB  VAL A 223      44.410  28.130  28.890  1.00  0.00           C
ATOM   3309  HB  VAL A 223      45.400  27.880  29.330  1.00  0.00           H
ATOM   3310  CG1 VAL A 223      44.510  28.330  27.340  1.00  0.00           C
ATOM   3311 1HG1 VAL A 223      45.000  27.470  26.860  1.00  0.00           H
ATOM   3312 2HG1 VAL A 223      45.260  29.150  27.270  1.00  0.00           H
ATOM   3313 3HG1 VAL A 223      43.650  28.680  26.720  1.00  0.00           H
ATOM   3314  CG2 VAL A 223      44.040  29.550  29.420  1.00  0.00           C
ATOM   3315 1HG2 VAL A 223      43.720  29.340  30.460  1.00  0.00           H
ATOM   3316 2HG2 VAL A 223      43.180  30.010  28.880  1.00  0.00           H
ATOM   3317 3HG2 VAL A 223      44.970  30.140  29.280  1.00  0.00           H
ATOM   3318  C   VAL A 223      43.750  25.670  28.430  1.00  0.00           C
ATOM   3319  O   VAL A 223      44.790  25.010  28.510  1.00  0.00           O
ATOM   3320  N   LYS A 224      42.630  25.220  27.700  1.00  0.00           N
ATOM   3321  HN  LYS A 224      41.810  25.790  27.730  1.00  0.00           H
ATOM   3322  CA  LYS A 224      42.760  24.180  26.690  1.00  0.00           C
ATOM   3323  HA  LYS A 224      43.680  23.660  26.930  1.00  0.00           H
ATOM   3324  CB  LYS A 224      41.410  23.380  26.670  1.00  0.00           C
ATOM   3325  HB1 LYS A 224      41.620  22.520  25.990  1.00  0.00           H
ATOM   3326  HB2 LYS A 224      40.530  23.920  26.260  1.00  0.00           H
ATOM   3327  CG  LYS A 224      40.990  23.010  28.010  1.00  0.00           C
ATOM   3328  HG1 LYS A 224      40.140  22.300  27.920  1.00  0.00           H
ATOM   3329  HG2 LYS A 224      40.610  23.910  28.540  1.00  0.00           H
ATOM   3330  CD  LYS A 224      42.140  22.340  28.780  1.00  0.00           C
ATOM   3331  HD1 LYS A 224      41.690  22.020  29.740  1.00  0.00           H
ATOM   3332  HD2 LYS A 224      42.860  23.120  29.120  1.00  0.00           H
ATOM   3333  CE  LYS A 224      42.810  21.140  28.090  1.00  0.00           C
ATOM   3334  HE1 LYS A 224      43.400  21.420  27.190  1.00  0.00           H
ATOM   3335  HE2 LYS A 224      41.980  20.460  27.830  1.00  0.00           H
ATOM   3336  NZ  LYS A 224      43.730  20.490  28.900  1.00  0.00           N
ATOM   3337  HZ1 LYS A 224      43.260  20.520  29.830  1.00  0.00           H
ATOM   3338  HZ2 LYS A 224      44.640  20.970  29.020  1.00  0.00           H
ATOM   3339  HZ3 LYS A 224      43.910  19.530  28.540  1.00  0.00           H
ATOM   3340  C   LYS A 224      42.890  24.700  25.270  1.00  0.00           C
ATOM   3341  O   LYS A 224      42.500  25.810  25.030  1.00  0.00           O
ATOM   3342  N   PRO A 225      43.440  23.990  24.290  1.00  0.00           N
ATOM   3343  CD  PRO A 225      44.150  22.780  24.550  1.00  0.00           C
ATOM   3344  HD1 PRO A 225      43.490  22.060  25.090  1.00  0.00           H
ATOM   3345  HD2 PRO A 225      45.100  22.870  25.120  1.00  0.00           H
ATOM   3346  CA  PRO A 225      43.530  24.400  22.860  1.00  0.00           C
ATOM   3347  HA  PRO A 225      43.720  25.470  22.900  1.00  0.00           H
ATOM   3348  CB  PRO A 225      44.590  23.430  22.300  1.00  0.00           C
ATOM   3349  HB1 PRO A 225      45.570  23.910  22.490  1.00  0.00           H
ATOM   3350  HB2 PRO A 225      44.540  23.270  21.200  1.00  0.00           H
ATOM   3351  CG  PRO A 225      44.410  22.200  23.110  1.00  0.00           C
ATOM   3352  HG1 PRO A 225      43.510  21.750  22.650  1.00  0.00           H
ATOM   3353  HG2 PRO A 225      45.250  21.470  23.150  1.00  0.00           H
ATOM   3354  C   PRO A 225      42.150  24.230  22.300  1.00  0.00           C
ATOM   3355  O   PRO A 225      41.920  24.730  21.170  1.00  0.00           O
ATOM   3356  N   ASN A 226      41.260  23.430  22.910  1.00  0.00           N
ATOM   3357  HN  ASN A 226      41.530  23.010  23.770  1.00  0.00           H
ATOM   3358  CA  ASN A 226      39.830  23.280  22.610  1.00  0.00           C
ATOM   3359  HA  ASN A 226      39.720  22.710  21.690  1.00  0.00           H
ATOM   3360  CB  ASN A 226      39.150  22.410  23.660  1.00  0.00           C
ATOM   3361  HB1 ASN A 226      38.060  22.210  23.550  1.00  0.00           H
ATOM   3362  HB2 ASN A 226      39.150  22.910  24.650  1.00  0.00           H
ATOM   3363  CG  ASN A 226      39.760  21.090  23.970  1.00  0.00           C
ATOM   3364  OD1 ASN A 226      40.860  20.980  24.520  1.00  0.00           O
ATOM   3365  ND2 ASN A 226      39.070  19.960  23.710  1.00  0.00           N
ATOM   3366 1HD2 ASN A 226      38.190  19.980  23.250  1.00  0.00           H
ATOM   3367 2HD2 ASN A 226      39.550  19.110  23.920  1.00  0.00           H
ATOM   3368  C   ASN A 226      39.030  24.570  22.450  1.00  0.00           C
ATOM   3369  O   ASN A 226      38.840  25.320  23.390  1.00  0.00           O
ATOM   3370  N   ARG A 227      38.380  24.850  21.310  1.00  0.00           N
ATOM   3371  HN  ARG A 227      38.380  24.180  20.570  1.00  0.00           H
ATOM   3372  CA  ARG A 227      37.680  26.070  21.020  1.00  0.00           C
ATOM   3373  HA  ARG A 227      37.880  26.790  21.800  1.00  0.00           H
ATOM   3374  CB  ARG A 227      38.000  26.660  19.620  1.00  0.00           C
ATOM   3375  HB1 ARG A 227      37.360  27.520  19.320  1.00  0.00           H
ATOM   3376  HB2 ARG A 227      38.000  25.870  18.830  1.00  0.00           H
ATOM   3377  CG  ARG A 227      39.380  27.290  19.540  1.00  0.00           C
ATOM   3378  HG1 ARG A 227      40.160  26.650  20.000  1.00  0.00           H
ATOM   3379  HG2 ARG A 227      39.410  28.170  20.210  1.00  0.00           H
ATOM   3380  CD  ARG A 227      39.920  27.590  18.150  1.00  0.00           C
ATOM   3381  HD1 ARG A 227      39.300  28.440  17.780  1.00  0.00           H
ATOM   3382  HD2 ARG A 227      39.920  26.680  17.500  1.00  0.00           H
ATOM   3383  NE  ARG A 227      41.330  28.080  18.140  1.00  0.00           N
ATOM   3384  HE  ARG A 227      41.940  27.970  18.920  1.00  0.00           H
ATOM   3385  CZ  ARG A 227      41.830  29.030  17.360  1.00  0.00           C
ATOM   3386  NH1 ARG A 227      41.250  29.330  16.230  1.00  0.00           N
ATOM   3387 1HH1 ARG A 227      40.570  28.760  15.770  1.00  0.00           H
ATOM   3388 2HH1 ARG A 227      41.810  29.920  15.640  1.00  0.00           H
ATOM   3389  NH2 ARG A 227      42.970  29.610  17.570  1.00  0.00           N
ATOM   3390 1HH2 ARG A 227      43.510  29.140  18.270  1.00  0.00           H
ATOM   3391 2HH2 ARG A 227      43.240  30.320  16.910  1.00  0.00           H
ATOM   3392  C   ARG A 227      36.120  25.820  20.970  1.00  0.00           C
ATOM   3393  O   ARG A 227      35.730  24.940  20.270  1.00  0.00           O
ATOM   3394  N   THR A 228      35.280  26.620  21.570  1.00  0.00           N
ATOM   3395  HN  THR A 228      35.540  27.340  22.210  1.00  0.00           H
ATOM   3396  CA  THR A 228      33.820  26.600  21.340  1.00  0.00           C
ATOM   3397  HA  THR A 228      33.600  25.760  20.700  1.00  0.00           H
ATOM   3398  CB  THR A 228      33.050  26.400  22.620  1.00  0.00           C
ATOM   3399  HB  THR A 228      33.760  26.000  23.380  1.00  0.00           H
ATOM   3400  OG1 THR A 228      32.050  25.410  22.470  1.00  0.00           O
ATOM   3401  HG1 THR A 228      32.470  24.550  22.530  1.00  0.00           H
ATOM   3402  CG2 THR A 228      32.370  27.640  23.300  1.00  0.00           C
ATOM   3403 1HG2 THR A 228      32.320  27.180  24.310  1.00  0.00           H
ATOM   3404 2HG2 THR A 228      31.320  27.850  23.010  1.00  0.00           H
ATOM   3405 3HG2 THR A 228      32.870  28.630  23.280  1.00  0.00           H
ATOM   3406  C   THR A 228      33.430  27.890  20.510  1.00  0.00           C
ATOM   3407  O   THR A 228      34.010  28.990  20.630  1.00  0.00           O
ATOM   3408  N   SER A 229      32.470  27.670  19.650  1.00  0.00           N
ATOM   3409  HN  SER A 229      32.060  26.770  19.550  1.00  0.00           H
ATOM   3410  CA  SER A 229      31.850  28.810  18.890  1.00  0.00           C
ATOM   3411  HA  SER A 229      32.680  29.380  18.490  1.00  0.00           H
ATOM   3412  CB  SER A 229      31.170  28.270  17.650  1.00  0.00           C
ATOM   3413  HB1 SER A 229      31.850  27.610  17.080  1.00  0.00           H
ATOM   3414  HB2 SER A 229      30.760  29.140  17.100  1.00  0.00           H
ATOM   3415  OG  SER A 229      30.150  27.370  18.040  1.00  0.00           O
ATOM   3416  HG1 SER A 229      30.690  26.630  18.320  1.00  0.00           H
ATOM   3417  C   SER A 229      31.060  29.740  19.770  1.00  0.00           C
ATOM   3418  O   SER A 229      30.380  29.370  20.750  1.00  0.00           O
ATOM   3419  N   VAL A 230      31.010  31.060  19.460  1.00  0.00           N
ATOM   3420  HN  VAL A 230      31.620  31.460  18.780  1.00  0.00           H
ATOM   3421  CA  VAL A 230      30.080  32.090  20.050  1.00  0.00           C
ATOM   3422  HA  VAL A 230      30.320  32.130  21.100  1.00  0.00           H
ATOM   3423  CB  VAL A 230      30.440  33.470  19.500  1.00  0.00           C
ATOM   3424  HB  VAL A 230      30.550  33.280  18.410  1.00  0.00           H
ATOM   3425  CG1 VAL A 230      29.280  34.500  19.620  1.00  0.00           C
ATOM   3426 1HG1 VAL A 230      28.350  34.150  19.120  1.00  0.00           H
ATOM   3427 2HG1 VAL A 230      29.640  35.430  19.140  1.00  0.00           H
ATOM   3428 3HG1 VAL A 230      29.120  34.760  20.690  1.00  0.00           H
ATOM   3429  CG2 VAL A 230      31.670  33.940  20.190  1.00  0.00           C
ATOM   3430 1HG2 VAL A 230      32.060  34.900  19.800  1.00  0.00           H
ATOM   3431 2HG2 VAL A 230      32.560  33.300  20.030  1.00  0.00           H
ATOM   3432 3HG2 VAL A 230      31.590  33.980  21.300  1.00  0.00           H
ATOM   3433  C   VAL A 230      28.600  31.730  19.970  1.00  0.00           C
ATOM   3434  O   VAL A 230      27.810  31.860  20.920  1.00  0.00           O
ATOM   3435  N   VAL A 231      28.170  31.160  18.810  1.00  0.00           N
ATOM   3436  HN  VAL A 231      28.900  30.950  18.160  1.00  0.00           H
ATOM   3437  CA  VAL A 231      26.820  30.650  18.600  1.00  0.00           C
ATOM   3438  HA  VAL A 231      26.200  31.520  18.730  1.00  0.00           H
ATOM   3439  CB  VAL A 231      26.590  30.410  17.110  1.00  0.00           C
ATOM   3440  HB  VAL A 231      27.490  29.870  16.750  1.00  0.00           H
ATOM   3441  CG1 VAL A 231      25.360  29.500  16.950  1.00  0.00           C
ATOM   3442 1HG1 VAL A 231      25.550  28.460  17.290  1.00  0.00           H
ATOM   3443 2HG1 VAL A 231      25.130  29.460  15.860  1.00  0.00           H
ATOM   3444 3HG1 VAL A 231      24.570  30.080  17.480  1.00  0.00           H
ATOM   3445  CG2 VAL A 231      26.400  31.690  16.200  1.00  0.00           C
ATOM   3446 1HG2 VAL A 231      25.410  32.150  16.430  1.00  0.00           H
ATOM   3447 2HG2 VAL A 231      26.560  31.420  15.140  1.00  0.00           H
ATOM   3448 3HG2 VAL A 231      27.130  32.490  16.420  1.00  0.00           H
ATOM   3449  C   VAL A 231      26.500  29.600  19.660  1.00  0.00           C
ATOM   3450  O   VAL A 231      25.460  29.660  20.350  1.00  0.00           O
ATOM   3451  N   SER A 232      27.400  28.590  19.850  1.00  0.00           N
ATOM   3452  HN  SER A 232      28.190  28.700  19.240  1.00  0.00           H
ATOM   3453  CA  SER A 232      27.210  27.420  20.740  1.00  0.00           C
ATOM   3454  HA  SER A 232      26.250  27.030  20.450  1.00  0.00           H
ATOM   3455  CB  SER A 232      28.240  26.290  20.460  1.00  0.00           C
ATOM   3456  HB1 SER A 232      29.250  26.730  20.590  1.00  0.00           H
ATOM   3457  HB2 SER A 232      28.140  26.030  19.380  1.00  0.00           H
ATOM   3458  OG  SER A 232      27.900  25.110  21.140  1.00  0.00           O
ATOM   3459  HG1 SER A 232      28.350  25.200  21.990  1.00  0.00           H
ATOM   3460  C   SER A 232      27.120  27.950  22.210  1.00  0.00           C
ATOM   3461  O   SER A 232      26.360  27.490  23.020  1.00  0.00           O
ATOM   3462  N   PHE A 233      28.060  28.890  22.500  1.00  0.00           N
ATOM   3463  HN  PHE A 233      28.650  29.330  21.820  1.00  0.00           H
ATOM   3464  CA  PHE A 233      28.180  29.480  23.830  1.00  0.00           C
ATOM   3465  HA  PHE A 233      28.210  28.710  24.590  1.00  0.00           H
ATOM   3466  CB  PHE A 233      29.440  30.420  23.800  1.00  0.00           C
ATOM   3467  HB1 PHE A 233      29.350  31.190  23.000  1.00  0.00           H
ATOM   3468  HB2 PHE A 233      30.410  29.920  23.610  1.00  0.00           H
ATOM   3469  CG  PHE A 233      29.590  31.060  25.120  1.00  0.00           C
ATOM   3470  CD1 PHE A 233      29.890  30.300  26.230  1.00  0.00           C
ATOM   3471  HD1 PHE A 233      30.040  29.230  26.120  1.00  0.00           H
ATOM   3472  CE1 PHE A 233      30.070  30.870  27.510  1.00  0.00           C
ATOM   3473  HE1 PHE A 233      30.290  30.350  28.430  1.00  0.00           H
ATOM   3474  CZ  PHE A 233      29.920  32.240  27.690  1.00  0.00           C
ATOM   3475  HZ  PHE A 233      30.020  32.700  28.660  1.00  0.00           H
ATOM   3476  CD2 PHE A 233      29.390  32.400  25.340  1.00  0.00           C
ATOM   3477  HD2 PHE A 233      29.190  32.980  24.450  1.00  0.00           H
ATOM   3478  CE2 PHE A 233      29.570  33.040  26.550  1.00  0.00           C
ATOM   3479  HE2 PHE A 233      29.380  34.100  26.650  1.00  0.00           H
ATOM   3480  C   PHE A 233      26.920  30.220  24.260  1.00  0.00           C
ATOM   3481  O   PHE A 233      26.430  30.010  25.330  1.00  0.00           O
ATOM   3482  N   ASN A 234      26.260  30.950  23.290  1.00  0.00           N
ATOM   3483  HN  ASN A 234      26.690  31.200  22.430  1.00  0.00           H
ATOM   3484  CA  ASN A 234      24.990  31.570  23.590  1.00  0.00           C
ATOM   3485  HA  ASN A 234      25.040  32.140  24.500  1.00  0.00           H
ATOM   3486  CB  ASN A 234      24.660  32.510  22.430  1.00  0.00           C
ATOM   3487  HB1 ASN A 234      23.610  32.850  22.500  1.00  0.00           H
ATOM   3488  HB2 ASN A 234      24.860  32.000  21.470  1.00  0.00           H
ATOM   3489  CG  ASN A 234      25.550  33.810  22.330  1.00  0.00           C
ATOM   3490  OD1 ASN A 234      26.110  34.270  23.310  1.00  0.00           O
ATOM   3491  ND2 ASN A 234      25.660  34.420  21.160  1.00  0.00           N
ATOM   3492 1HD2 ASN A 234      25.030  34.260  20.400  1.00  0.00           H
ATOM   3493 2HD2 ASN A 234      26.100  35.320  21.210  1.00  0.00           H
ATOM   3494  C   ASN A 234      23.790  30.610  23.820  1.00  0.00           C
ATOM   3495  O   ASN A 234      22.980  30.770  24.720  1.00  0.00           O
ATOM   3496  N   GLU A 235      23.720  29.540  23.090  1.00  0.00           N
ATOM   3497  HN  GLU A 235      24.360  29.450  22.340  1.00  0.00           H
ATOM   3498  CA  GLU A 235      22.780  28.430  23.320  1.00  0.00           C
ATOM   3499  HA  GLU A 235      21.740  28.730  23.270  1.00  0.00           H
ATOM   3500  CB  GLU A 235      22.960  27.260  22.290  1.00  0.00           C
ATOM   3501  HB1 GLU A 235      22.550  26.320  22.700  1.00  0.00           H
ATOM   3502  HB2 GLU A 235      24.000  27.040  21.980  1.00  0.00           H
ATOM   3503  CG  GLU A 235      22.010  27.510  21.100  1.00  0.00           C
ATOM   3504  HG1 GLU A 235      22.350  28.480  20.670  1.00  0.00           H
ATOM   3505  HG2 GLU A 235      20.970  27.670  21.450  1.00  0.00           H
ATOM   3506  CD  GLU A 235      22.080  26.300  20.230  1.00  0.00           C
ATOM   3507  OE1 GLU A 235      21.510  25.250  20.620  1.00  0.00           O
ATOM   3508  OE2 GLU A 235      22.520  26.300  19.050  1.00  0.00           O
ATOM   3509  C   GLU A 235      22.920  27.790  24.730  1.00  0.00           C
ATOM   3510  O   GLU A 235      21.880  27.720  25.370  1.00  0.00           O
ATOM   3511  N   TRP A 236      24.120  27.580  25.170  1.00  0.00           N
ATOM   3512  HN  TRP A 236      24.860  28.080  24.720  1.00  0.00           H
ATOM   3513  CA  TRP A 236      24.490  27.180  26.500  1.00  0.00           C
ATOM   3514  HA  TRP A 236      23.910  26.290  26.730  1.00  0.00           H
ATOM   3515  CB  TRP A 236      26.040  26.890  26.530  1.00  0.00           C
ATOM   3516  HB1 TRP A 236      26.630  27.770  26.160  1.00  0.00           H
ATOM   3517  HB2 TRP A 236      26.270  26.120  25.770  1.00  0.00           H
ATOM   3518  CG  TRP A 236      26.550  26.480  27.880  1.00  0.00           C
ATOM   3519  CD1 TRP A 236      26.750  25.200  28.230  1.00  0.00           C
ATOM   3520  HD1 TRP A 236      26.450  24.380  27.580  1.00  0.00           H
ATOM   3521  NE1 TRP A 236      27.310  24.980  29.430  1.00  0.00           N
ATOM   3522  HE1 TRP A 236      27.400  24.170  29.960  1.00  0.00           H
ATOM   3523  CE2 TRP A 236      27.530  26.300  29.890  1.00  0.00           C
ATOM   3524  CD2 TRP A 236      27.160  27.240  28.900  1.00  0.00           C
ATOM   3525  CE3 TRP A 236      27.420  28.630  29.080  1.00  0.00           C
ATOM   3526  HE3 TRP A 236      27.110  29.370  28.360  1.00  0.00           H
ATOM   3527  CZ3 TRP A 236      27.920  29.040  30.310  1.00  0.00           C
ATOM   3528  HZ3 TRP A 236      28.030  30.110  30.450  1.00  0.00           H
ATOM   3529  CZ2 TRP A 236      28.160  26.740  31.090  1.00  0.00           C
ATOM   3530  HZ2 TRP A 236      28.460  26.050  31.860  1.00  0.00           H
ATOM   3531  CH2 TRP A 236      28.270  28.100  31.240  1.00  0.00           C
ATOM   3532  HH2 TRP A 236      28.380  28.480  32.250  1.00  0.00           H
ATOM   3533  C   TRP A 236      24.100  28.280  27.460  1.00  0.00           C
ATOM   3534  O   TRP A 236      23.670  27.950  28.580  1.00  0.00           O
ATOM   3535  N   ALA A 237      24.340  29.590  27.220  1.00  0.00           N
ATOM   3536  HN  ALA A 237      24.770  29.820  26.350  1.00  0.00           H
ATOM   3537  CA  ALA A 237      24.240  30.730  28.070  1.00  0.00           C
ATOM   3538  HA  ALA A 237      24.760  30.480  28.980  1.00  0.00           H
ATOM   3539  CB  ALA A 237      24.650  31.980  27.370  1.00  0.00           C
ATOM   3540  HB1 ALA A 237      25.690  31.890  26.990  1.00  0.00           H
ATOM   3541  HB2 ALA A 237      24.750  32.810  28.100  1.00  0.00           H
ATOM   3542  HB3 ALA A 237      23.940  32.150  26.530  1.00  0.00           H
ATOM   3543  C   ALA A 237      22.830  30.940  28.650  1.00  0.00           C
ATOM   3544  O   ALA A 237      22.640  31.370  29.820  1.00  0.00           O
ATOM   3545  N   LEU A 238      21.740  30.670  27.830  1.00  0.00           N
ATOM   3546  HN  LEU A 238      21.870  30.480  26.860  1.00  0.00           H
ATOM   3547  CA  LEU A 238      20.310  30.670  28.220  1.00  0.00           C
ATOM   3548  HA  LEU A 238      20.090  31.660  28.580  1.00  0.00           H
ATOM   3549  CB  LEU A 238      19.280  30.200  27.080  1.00  0.00           C
ATOM   3550  HB1 LEU A 238      18.230  30.320  27.410  1.00  0.00           H
ATOM   3551  HB2 LEU A 238      19.430  29.140  26.770  1.00  0.00           H
ATOM   3552  CG  LEU A 238      19.370  31.180  25.920  1.00  0.00           C
ATOM   3553  HG  LEU A 238      20.430  31.280  25.620  1.00  0.00           H
ATOM   3554  CD1 LEU A 238      18.560  30.610  24.690  1.00  0.00           C
ATOM   3555 1HD1 LEU A 238      18.770  31.200  23.770  1.00  0.00           H
ATOM   3556 2HD1 LEU A 238      17.470  30.560  24.930  1.00  0.00           H
ATOM   3557 3HD1 LEU A 238      18.960  29.580  24.570  1.00  0.00           H
ATOM   3558  CD2 LEU A 238      18.770  32.590  26.340  1.00  0.00           C
ATOM   3559 1HD2 LEU A 238      17.730  32.420  26.690  1.00  0.00           H
ATOM   3560 2HD2 LEU A 238      18.740  33.230  25.430  1.00  0.00           H
ATOM   3561 3HD2 LEU A 238      19.350  33.150  27.100  1.00  0.00           H
ATOM   3562  C   LEU A 238      20.100  29.710  29.370  1.00  0.00           C
ATOM   3563  O   LEU A 238      19.620  30.150  30.390  1.00  0.00           O
ATOM   3564  N   ALA A 239      20.600  28.450  29.240  1.00  0.00           N
ATOM   3565  HN  ALA A 239      21.030  28.090  28.420  1.00  0.00           H
ATOM   3566  CA  ALA A 239      20.230  27.420  30.210  1.00  0.00           C
ATOM   3567  HA  ALA A 239      19.160  27.410  30.360  1.00  0.00           H
ATOM   3568  CB  ALA A 239      20.460  26.030  29.660  1.00  0.00           C
ATOM   3569  HB1 ALA A 239      19.970  25.820  28.690  1.00  0.00           H
ATOM   3570  HB2 ALA A 239      20.060  25.310  30.400  1.00  0.00           H
ATOM   3571  HB3 ALA A 239      21.550  25.810  29.620  1.00  0.00           H
ATOM   3572  C   ALA A 239      20.900  27.530  31.550  1.00  0.00           C
ATOM   3573  O   ALA A 239      20.450  26.980  32.570  1.00  0.00           O
ATOM   3574  N   ASN A 240      21.990  28.240  31.570  1.00  0.00           N
ATOM   3575  HN  ASN A 240      22.300  28.740  30.760  1.00  0.00           H
ATOM   3576  CA  ASN A 240      23.000  28.240  32.660  1.00  0.00           C
ATOM   3577  HA  ASN A 240      22.690  27.540  33.420  1.00  0.00           H
ATOM   3578  CB  ASN A 240      24.480  27.850  32.240  1.00  0.00           C
ATOM   3579  HB1 ASN A 240      25.230  27.780  33.060  1.00  0.00           H
ATOM   3580  HB2 ASN A 240      24.940  28.530  31.490  1.00  0.00           H
ATOM   3581  CG  ASN A 240      24.400  26.370  31.770  1.00  0.00           C
ATOM   3582  OD1 ASN A 240      24.310  25.530  32.650  1.00  0.00           O
ATOM   3583  ND2 ASN A 240      24.530  26.040  30.430  1.00  0.00           N
ATOM   3584 1HD2 ASN A 240      24.520  25.080  30.140  1.00  0.00           H
ATOM   3585 2HD2 ASN A 240      24.590  26.800  29.790  1.00  0.00           H
ATOM   3586  C   ASN A 240      23.060  29.660  33.280  1.00  0.00           C
ATOM   3587  O   ASN A 240      23.480  29.680  34.440  1.00  0.00           O
ATOM   3588  N   GLN A 241      22.490  30.730  32.740  1.00  0.00           N
ATOM   3589  HN  GLN A 241      21.930  30.560  31.930  1.00  0.00           H
ATOM   3590  CA  GLN A 241      22.440  32.040  33.300  1.00  0.00           C
ATOM   3591  HA  GLN A 241      21.610  32.420  32.730  1.00  0.00           H
ATOM   3592  CB  GLN A 241      22.000  32.050  34.830  1.00  0.00           C
ATOM   3593  HB1 GLN A 241      21.940  33.110  35.150  1.00  0.00           H
ATOM   3594  HB2 GLN A 241      22.860  31.710  35.440  1.00  0.00           H
ATOM   3595  CG  GLN A 241      20.640  31.260  35.050  1.00  0.00           C
ATOM   3596  HG1 GLN A 241      20.180  31.450  36.040  1.00  0.00           H
ATOM   3597  HG2 GLN A 241      20.830  30.160  34.990  1.00  0.00           H
ATOM   3598  CD  GLN A 241      19.440  31.620  34.020  1.00  0.00           C
ATOM   3599  OE1 GLN A 241      19.400  32.650  33.330  1.00  0.00           O
ATOM   3600  NE2 GLN A 241      18.470  30.670  34.030  1.00  0.00           N
ATOM   3601 1HE2 GLN A 241      17.600  30.810  33.560  1.00  0.00           H
ATOM   3602 2HE2 GLN A 241      18.570  29.810  34.530  1.00  0.00           H
ATOM   3603  C   GLN A 241      23.590  32.930  33.010  1.00  0.00           C
ATOM   3604  O   GLN A 241      24.200  33.470  33.960  1.00  0.00           O
ATOM   3605  N   PHE A 242      23.990  33.070  31.690  1.00  0.00           N
ATOM   3606  HN  PHE A 242      23.520  32.580  30.960  1.00  0.00           H
ATOM   3607  CA  PHE A 242      25.040  34.040  31.290  1.00  0.00           C
ATOM   3608  HA  PHE A 242      25.410  34.560  32.160  1.00  0.00           H
ATOM   3609  CB  PHE A 242      26.220  33.330  30.460  1.00  0.00           C
ATOM   3610  HB1 PHE A 242      26.820  33.970  29.780  1.00  0.00           H
ATOM   3611  HB2 PHE A 242      25.690  32.510  29.920  1.00  0.00           H
ATOM   3612  CG  PHE A 242      27.260  32.720  31.400  1.00  0.00           C
ATOM   3613  CD1 PHE A 242      26.880  31.660  32.300  1.00  0.00           C
ATOM   3614  HD1 PHE A 242      25.880  31.260  32.210  1.00  0.00           H
ATOM   3615  CE1 PHE A 242      27.790  31.160  33.200  1.00  0.00           C
ATOM   3616  HE1 PHE A 242      27.390  30.440  33.900  1.00  0.00           H
ATOM   3617  CZ  PHE A 242      29.100  31.660  33.240  1.00  0.00           C
ATOM   3618  HZ  PHE A 242      29.830  31.140  33.840  1.00  0.00           H
ATOM   3619  CD2 PHE A 242      28.660  33.140  31.360  1.00  0.00           C
ATOM   3620  HD2 PHE A 242      29.030  33.930  30.730  1.00  0.00           H
ATOM   3621  CE2 PHE A 242      29.510  32.610  32.330  1.00  0.00           C
ATOM   3622  HE2 PHE A 242      30.570  32.820  32.310  1.00  0.00           H
ATOM   3623  C   PHE A 242      24.490  35.040  30.320  1.00  0.00           C
ATOM   3624  O   PHE A 242      23.470  34.850  29.660  1.00  0.00           O
ATOM   3625  N   THR A 243      25.090  36.260  30.270  1.00  0.00           N
ATOM   3626  HN  THR A 243      25.770  36.490  30.960  1.00  0.00           H
ATOM   3627  CA  THR A 243      24.810  37.240  29.160  1.00  0.00           C
ATOM   3628  HA  THR A 243      23.740  37.360  29.240  1.00  0.00           H
ATOM   3629  CB  THR A 243      25.360  38.660  29.340  1.00  0.00           C
ATOM   3630  HB  THR A 243      25.320  39.300  28.430  1.00  0.00           H
ATOM   3631  OG1 THR A 243      26.670  38.680  29.890  1.00  0.00           O
ATOM   3632  HG1 THR A 243      26.510  38.230  30.720  1.00  0.00           H
ATOM   3633  CG2 THR A 243      24.400  39.410  30.380  1.00  0.00           C
ATOM   3634 1HG2 THR A 243      24.410  40.520  30.400  1.00  0.00           H
ATOM   3635 2HG2 THR A 243      24.490  38.970  31.400  1.00  0.00           H
ATOM   3636 3HG2 THR A 243      23.380  39.200  30.000  1.00  0.00           H
ATOM   3637  C   THR A 243      25.240  36.730  27.780  1.00  0.00           C
ATOM   3638  O   THR A 243      26.360  36.210  27.650  1.00  0.00           O
ATOM   3639  N   GLU A 244      24.390  36.970  26.790  1.00  0.00           N
ATOM   3640  HN  GLU A 244      23.520  37.440  26.940  1.00  0.00           H
ATOM   3641  CA  GLU A 244      24.710  36.680  25.410  1.00  0.00           C
ATOM   3642  HA  GLU A 244      25.110  35.670  25.430  1.00  0.00           H
ATOM   3643  CB  GLU A 244      23.510  36.710  24.470  1.00  0.00           C
ATOM   3644  HB1 GLU A 244      23.700  36.670  23.380  1.00  0.00           H
ATOM   3645  HB2 GLU A 244      22.980  37.680  24.590  1.00  0.00           H
ATOM   3646  CG  GLU A 244      22.500  35.630  24.870  1.00  0.00           C
ATOM   3647  HG1 GLU A 244      22.270  35.650  25.960  1.00  0.00           H
ATOM   3648  HG2 GLU A 244      22.890  34.590  24.720  1.00  0.00           H
ATOM   3649  CD  GLU A 244      21.150  35.720  24.120  1.00  0.00           C
ATOM   3650  OE1 GLU A 244      20.920  34.780  23.300  1.00  0.00           O
ATOM   3651  OE2 GLU A 244      20.420  36.710  24.320  1.00  0.00           O
ATOM   3652  C   GLU A 244      25.850  37.580  24.890  1.00  0.00           C
ATOM   3653  O   GLU A 244      26.060  38.720  25.310  1.00  0.00           O
ATOM   3654  N   PHE A 245      26.710  37.080  24.010  1.00  0.00           N
ATOM   3655  HN  PHE A 245      26.530  36.190  23.600  1.00  0.00           H
ATOM   3656  CA  PHE A 245      28.080  37.720  23.870  1.00  0.00           C
ATOM   3657  HA  PHE A 245      28.390  37.920  24.890  1.00  0.00           H
ATOM   3658  CB  PHE A 245      29.010  36.690  23.170  1.00  0.00           C
ATOM   3659  HB1 PHE A 245      28.950  36.900  22.080  1.00  0.00           H
ATOM   3660  HB2 PHE A 245      28.740  35.630  23.360  1.00  0.00           H
ATOM   3661  CG  PHE A 245      30.430  36.800  23.590  1.00  0.00           C
ATOM   3662  CD1 PHE A 245      30.820  36.650  24.950  1.00  0.00           C
ATOM   3663  HD1 PHE A 245      30.140  36.430  25.750  1.00  0.00           H
ATOM   3664  CE1 PHE A 245      32.160  36.780  25.380  1.00  0.00           C
ATOM   3665  HE1 PHE A 245      32.410  36.600  26.410  1.00  0.00           H
ATOM   3666  CZ  PHE A 245      33.140  36.950  24.410  1.00  0.00           C
ATOM   3667  HZ  PHE A 245      34.180  37.050  24.650  1.00  0.00           H
ATOM   3668  CD2 PHE A 245      31.390  37.200  22.700  1.00  0.00           C
ATOM   3669  HD2 PHE A 245      30.950  37.430  21.740  1.00  0.00           H
ATOM   3670  CE2 PHE A 245      32.750  37.250  23.090  1.00  0.00           C
ATOM   3671  HE2 PHE A 245      33.470  37.590  22.360  1.00  0.00           H
ATOM   3672  C   PHE A 245      27.930  39.030  23.060  1.00  0.00           C
ATOM   3673  O   PHE A 245      26.930  39.290  22.410  1.00  0.00           O
ATOM   3674  N   VAL A 246      28.870  39.960  23.250  1.00  0.00           N
ATOM   3675  HN  VAL A 246      29.560  39.800  23.960  1.00  0.00           H
ATOM   3676  CA  VAL A 246      28.990  41.250  22.660  1.00  0.00           C
ATOM   3677  HA  VAL A 246      28.100  41.820  22.890  1.00  0.00           H
ATOM   3678  CB  VAL A 246      30.180  42.030  23.240  1.00  0.00           C
ATOM   3679  HB  VAL A 246      30.200  43.020  22.730  1.00  0.00           H
ATOM   3680  CG1 VAL A 246      29.750  42.090  24.750  1.00  0.00           C
ATOM   3681 1HG1 VAL A 246      30.450  42.610  25.430  1.00  0.00           H
ATOM   3682 2HG1 VAL A 246      29.630  41.060  25.150  1.00  0.00           H
ATOM   3683 3HG1 VAL A 246      28.790  42.630  24.850  1.00  0.00           H
ATOM   3684  CG2 VAL A 246      31.550  41.370  22.980  1.00  0.00           C
ATOM   3685 1HG2 VAL A 246      32.250  41.860  23.700  1.00  0.00           H
ATOM   3686 2HG2 VAL A 246      31.880  41.590  21.950  1.00  0.00           H
ATOM   3687 3HG2 VAL A 246      31.480  40.300  23.240  1.00  0.00           H
ATOM   3688  C   VAL A 246      29.220  41.170  21.090  1.00  0.00           C
ATOM   3689  O   VAL A 246      29.710  40.210  20.580  1.00  0.00           O
ATOM   3690  N   GLY A 247      28.770  42.210  20.340  1.00  0.00           N
ATOM   3691  HN  GLY A 247      28.270  42.960  20.770  1.00  0.00           H
ATOM   3692  CA  GLY A 247      29.290  42.260  18.910  1.00  0.00           C
ATOM   3693  HA1 GLY A 247      29.030  43.280  18.690  1.00  0.00           H
ATOM   3694  HA2 GLY A 247      28.900  41.400  18.380  1.00  0.00           H
ATOM   3695  C   GLY A 247      30.820  42.140  18.680  1.00  0.00           C
ATOM   3696  O   GLY A 247      31.650  42.410  19.600  1.00  0.00           O
ATOM   3697  N   THR A 248      31.160  41.830  17.390  1.00  0.00           N
ATOM   3698  HN  THR A 248      30.470  41.630  16.700  1.00  0.00           H
ATOM   3699  CA  THR A 248      32.520  41.640  16.900  1.00  0.00           C
ATOM   3700  HA  THR A 248      32.900  40.700  17.260  1.00  0.00           H
ATOM   3701  CB  THR A 248      32.590  41.240  15.410  1.00  0.00           C
ATOM   3702  HB  THR A 248      31.870  40.410  15.250  1.00  0.00           H
ATOM   3703  OG1 THR A 248      33.940  40.800  15.010  1.00  0.00           O
ATOM   3704  HG1 THR A 248      33.900  40.530  14.090  1.00  0.00           H
ATOM   3705  CG2 THR A 248      32.190  42.400  14.550  1.00  0.00           C
ATOM   3706 1HG2 THR A 248      31.210  42.750  14.940  1.00  0.00           H
ATOM   3707 2HG2 THR A 248      32.040  42.090  13.500  1.00  0.00           H
ATOM   3708 3HG2 THR A 248      32.790  43.330  14.600  1.00  0.00           H
ATOM   3709  C   THR A 248      33.580  42.750  17.130  1.00  0.00           C
ATOM   3710  O   THR A 248      33.350  43.920  17.120  1.00  0.00           O
ATOM   3711  N   GLN A 249      34.900  42.380  17.380  1.00  0.00           N
ATOM   3712  HN  GLN A 249      35.130  41.420  17.250  1.00  0.00           H
ATOM   3713  CA  GLN A 249      35.800  43.220  17.990  1.00  0.00           C
ATOM   3714  HA  GLN A 249      35.620  44.240  17.670  1.00  0.00           H
ATOM   3715  CB  GLN A 249      35.870  43.010  19.600  1.00  0.00           C
ATOM   3716  HB1 GLN A 249      34.860  43.210  20.010  1.00  0.00           H
ATOM   3717  HB2 GLN A 249      36.500  43.820  20.030  1.00  0.00           H
ATOM   3718  CG  GLN A 249      36.220  41.570  20.070  1.00  0.00           C
ATOM   3719  HG1 GLN A 249      36.520  41.600  21.140  1.00  0.00           H
ATOM   3720  HG2 GLN A 249      37.070  41.280  19.420  1.00  0.00           H
ATOM   3721  CD  GLN A 249      35.220  40.490  19.750  1.00  0.00           C
ATOM   3722  OE1 GLN A 249      35.490  39.420  19.070  1.00  0.00           O
ATOM   3723  NE2 GLN A 249      34.000  40.700  20.230  1.00  0.00           N
ATOM   3724 1HE2 GLN A 249      33.310  40.040  19.960  1.00  0.00           H
ATOM   3725 2HE2 GLN A 249      33.750  41.580  20.640  1.00  0.00           H
ATOM   3726  C   GLN A 249      37.100  42.840  17.380  1.00  0.00           C
ATOM   3727  O   GLN A 249      37.360  41.670  17.010  1.00  0.00           O
ATOM   3728  N   SER A 250      37.960  43.850  17.140  1.00  0.00           N
ATOM   3729  HN  SER A 250      37.660  44.790  17.280  1.00  0.00           H
ATOM   3730  CA  SER A 250      39.260  43.660  16.460  1.00  0.00           C
ATOM   3731  HA  SER A 250      39.150  42.860  15.740  1.00  0.00           H
ATOM   3732  CB  SER A 250      39.710  45.010  15.830  1.00  0.00           C
ATOM   3733  HB1 SER A 250      39.980  45.700  16.660  1.00  0.00           H
ATOM   3734  HB2 SER A 250      38.840  45.520  15.370  1.00  0.00           H
ATOM   3735  OG  SER A 250      40.740  45.060  14.860  1.00  0.00           O
ATOM   3736  HG1 SER A 250      41.510  44.680  15.270  1.00  0.00           H
ATOM   3737  C   SER A 250      40.320  43.240  17.380  1.00  0.00           C
ATOM   3738  O   SER A 250      40.770  44.020  18.260  1.00  0.00           O
ATOM   3739  N   VAL A 251      40.740  42.000  17.300  1.00  0.00           N
ATOM   3740  HN  VAL A 251      40.440  41.430  16.530  1.00  0.00           H
ATOM   3741  CA  VAL A 251      41.760  41.390  18.200  1.00  0.00           C
ATOM   3742  HA  VAL A 251      42.290  42.120  18.800  1.00  0.00           H
ATOM   3743  CB  VAL A 251      40.940  40.420  19.200  1.00  0.00           C
ATOM   3744  HB  VAL A 251      40.330  39.830  18.490  1.00  0.00           H
ATOM   3745  CG1 VAL A 251      41.820  39.470  20.100  1.00  0.00           C
ATOM   3746 1HG1 VAL A 251      42.360  40.080  20.850  1.00  0.00           H
ATOM   3747 2HG1 VAL A 251      42.640  39.010  19.510  1.00  0.00           H
ATOM   3748 3HG1 VAL A 251      41.330  38.730  20.770  1.00  0.00           H
ATOM   3749  CG2 VAL A 251      40.060  41.290  20.110  1.00  0.00           C
ATOM   3750 1HG2 VAL A 251      39.410  42.000  19.550  1.00  0.00           H
ATOM   3751 2HG2 VAL A 251      40.650  41.930  20.800  1.00  0.00           H
ATOM   3752 3HG2 VAL A 251      39.320  40.730  20.720  1.00  0.00           H
ATOM   3753  C   VAL A 251      42.710  40.480  17.450  1.00  0.00           C
ATOM   3754  O   VAL A 251      42.350  39.480  16.790  1.00  0.00           O
ATOM   3755  N   ASP A 252      44.050  40.880  17.400  1.00  0.00           N
ATOM   3756  HN  ASP A 252      44.590  40.220  16.880  1.00  0.00           H
ATOM   3757  CA  ASP A 252      44.770  41.940  18.140  1.00  0.00           C
ATOM   3758  HA  ASP A 252      45.780  41.730  17.800  1.00  0.00           H
ATOM   3759  CB  ASP A 252      44.290  43.330  17.640  1.00  0.00           C
ATOM   3760  HB1 ASP A 252      45.030  44.100  17.960  1.00  0.00           H
ATOM   3761  HB2 ASP A 252      43.360  43.650  18.160  1.00  0.00           H
ATOM   3762  CG  ASP A 252      44.240  43.470  16.130  1.00  0.00           C
ATOM   3763  OD1 ASP A 252      45.170  42.990  15.440  1.00  0.00           O
ATOM   3764  OD2 ASP A 252      43.300  44.150  15.700  1.00  0.00           O
ATOM   3765  C   ASP A 252      44.820  41.690  19.640  1.00  0.00           C
ATOM   3766  O   ASP A 252      44.850  40.520  20.100  1.00  0.00           O
ATOM   3767  N   MET A 253      44.770  42.800  20.420  1.00  0.00           N
ATOM   3768  HN  MET A 253      44.460  43.660  20.030  1.00  0.00           H
ATOM   3769  CA  MET A 253      44.840  42.750  21.860  1.00  0.00           C
ATOM   3770  HA  MET A 253      45.200  43.750  22.070  1.00  0.00           H
ATOM   3771  CB  MET A 253      43.440  42.650  22.520  1.00  0.00           C
ATOM   3772  HB1 MET A 253      43.450  42.500  23.620  1.00  0.00           H
ATOM   3773  HB2 MET A 253      42.900  41.840  21.990  1.00  0.00           H
ATOM   3774  CG  MET A 253      42.520  43.930  22.440  1.00  0.00           C
ATOM   3775  HG1 MET A 253      41.460  43.720  22.700  1.00  0.00           H
ATOM   3776  HG2 MET A 253      42.460  44.250  21.370  1.00  0.00           H
ATOM   3777  SD  MET A 253      43.080  45.430  23.440  1.00  0.00           S
ATOM   3778  CE  MET A 253      41.640  46.520  23.030  1.00  0.00           C
ATOM   3779  HE1 MET A 253      41.260  46.310  22.010  1.00  0.00           H
ATOM   3780  HE2 MET A 253      41.810  47.590  23.280  1.00  0.00           H
ATOM   3781  HE3 MET A 253      40.880  46.190  23.780  1.00  0.00           H
ATOM   3782  C   MET A 253      45.950  41.930  22.530  1.00  0.00           C
ATOM   3783  O   MET A 253      47.130  42.170  22.280  1.00  0.00           O
ATOM   3784  N   LEU A 254      45.560  41.030  23.500  1.00  0.00           N
ATOM   3785  HN  LEU A 254      44.590  40.820  23.640  1.00  0.00           H
ATOM   3786  CA  LEU A 254      46.470  40.310  24.350  1.00  0.00           C
ATOM   3787  HA  LEU A 254      47.430  40.810  24.250  1.00  0.00           H
ATOM   3788  CB  LEU A 254      46.030  40.330  25.830  1.00  0.00           C
ATOM   3789  HB1 LEU A 254      46.670  39.560  26.320  1.00  0.00           H
ATOM   3790  HB2 LEU A 254      44.960  40.020  25.840  1.00  0.00           H
ATOM   3791  CG  LEU A 254      46.070  41.740  26.450  1.00  0.00           C
ATOM   3792  HG  LEU A 254      45.640  42.490  25.740  1.00  0.00           H
ATOM   3793  CD1 LEU A 254      45.110  41.850  27.650  1.00  0.00           C
ATOM   3794 1HD1 LEU A 254      45.630  41.380  28.520  1.00  0.00           H
ATOM   3795 2HD1 LEU A 254      44.170  41.390  27.300  1.00  0.00           H
ATOM   3796 3HD1 LEU A 254      45.090  42.940  27.890  1.00  0.00           H
ATOM   3797  CD2 LEU A 254      47.540  42.190  26.630  1.00  0.00           C
ATOM   3798 1HD2 LEU A 254      48.010  41.490  27.360  1.00  0.00           H
ATOM   3799 2HD2 LEU A 254      47.560  43.250  26.970  1.00  0.00           H
ATOM   3800 3HD2 LEU A 254      48.250  42.090  25.780  1.00  0.00           H
ATOM   3801  C   LEU A 254      46.710  38.900  23.760  1.00  0.00           C
ATOM   3802  O   LEU A 254      47.460  38.040  24.280  1.00  0.00           O
ATOM   3803  N   ALA A 255      45.910  38.540  22.740  1.00  0.00           N
ATOM   3804  HN  ALA A 255      45.160  39.170  22.530  1.00  0.00           H
ATOM   3805  CA  ALA A 255      45.780  37.240  22.160  1.00  0.00           C
ATOM   3806  HA  ALA A 255      45.430  36.530  22.900  1.00  0.00           H
ATOM   3807  CB  ALA A 255      44.650  37.280  21.020  1.00  0.00           C
ATOM   3808  HB1 ALA A 255      45.060  37.570  20.030  1.00  0.00           H
ATOM   3809  HB2 ALA A 255      43.750  37.850  21.330  1.00  0.00           H
ATOM   3810  HB3 ALA A 255      44.360  36.230  20.790  1.00  0.00           H
ATOM   3811  C   ALA A 255      47.020  36.610  21.580  1.00  0.00           C
ATOM   3812  O   ALA A 255      47.380  35.520  21.970  1.00  0.00           O
ATOM   3813  N   VAL A 256      47.720  37.310  20.700  1.00  0.00           N
ATOM   3814  HN  VAL A 256      47.470  38.220  20.380  1.00  0.00           H
ATOM   3815  CA  VAL A 256      48.990  36.860  20.160  1.00  0.00           C
ATOM   3816  HA  VAL A 256      48.890  35.830  19.870  1.00  0.00           H
ATOM   3817  CB  VAL A 256      49.320  37.700  18.920  1.00  0.00           C
ATOM   3818  HB  VAL A 256      49.110  38.770  19.080  1.00  0.00           H
ATOM   3819  CG1 VAL A 256      50.810  37.640  18.400  1.00  0.00           C
ATOM   3820 1HG1 VAL A 256      51.180  36.600  18.220  1.00  0.00           H
ATOM   3821 2HG1 VAL A 256      51.510  38.180  19.080  1.00  0.00           H
ATOM   3822 3HG1 VAL A 256      50.780  38.160  17.420  1.00  0.00           H
ATOM   3823  CG2 VAL A 256      48.410  37.290  17.710  1.00  0.00           C
ATOM   3824 1HG2 VAL A 256      48.640  36.280  17.290  1.00  0.00           H
ATOM   3825 2HG2 VAL A 256      48.550  37.870  16.770  1.00  0.00           H
ATOM   3826 3HG2 VAL A 256      47.340  37.260  18.000  1.00  0.00           H
ATOM   3827  C   VAL A 256      50.010  36.810  21.210  1.00  0.00           C
ATOM   3828  O   VAL A 256      50.750  35.850  21.300  1.00  0.00           O
ATOM   3829  N   LYS A 257      50.180  37.870  22.030  1.00  0.00           N
ATOM   3830  HN  LYS A 257      49.560  38.650  21.930  1.00  0.00           H
ATOM   3831  CA  LYS A 257      51.090  37.980  23.120  1.00  0.00           C
ATOM   3832  HA  LYS A 257      51.980  37.690  22.590  1.00  0.00           H
ATOM   3833  CB  LYS A 257      51.190  39.430  23.680  1.00  0.00           C
ATOM   3834  HB1 LYS A 257      51.760  39.350  24.630  1.00  0.00           H
ATOM   3835  HB2 LYS A 257      50.120  39.660  23.860  1.00  0.00           H
ATOM   3836  CG  LYS A 257      51.770  40.390  22.710  1.00  0.00           C
ATOM   3837  HG1 LYS A 257      51.290  40.130  21.740  1.00  0.00           H
ATOM   3838  HG2 LYS A 257      52.840  40.160  22.540  1.00  0.00           H
ATOM   3839  CD  LYS A 257      51.380  41.840  22.920  1.00  0.00           C
ATOM   3840  HD1 LYS A 257      51.470  42.050  24.010  1.00  0.00           H
ATOM   3841  HD2 LYS A 257      50.320  41.990  22.620  1.00  0.00           H
ATOM   3842  CE  LYS A 257      52.170  42.750  21.920  1.00  0.00           C
ATOM   3843  HE1 LYS A 257      51.860  42.540  20.870  1.00  0.00           H
ATOM   3844  HE2 LYS A 257      53.250  42.530  22.070  1.00  0.00           H
ATOM   3845  NZ  LYS A 257      51.920  44.200  22.090  1.00  0.00           N
ATOM   3846  HZ1 LYS A 257      52.330  44.640  22.940  1.00  0.00           H
ATOM   3847  HZ2 LYS A 257      50.900  44.400  22.090  1.00  0.00           H
ATOM   3848  HZ3 LYS A 257      52.350  44.590  21.230  1.00  0.00           H
ATOM   3849  C   LYS A 257      51.040  36.930  24.130  1.00  0.00           C
ATOM   3850  O   LYS A 257      52.010  36.390  24.510  1.00  0.00           O
ATOM   3851  N   THR A 258      49.770  36.490  24.600  1.00  0.00           N
ATOM   3852  HN  THR A 258      48.920  36.950  24.360  1.00  0.00           H
ATOM   3853  CA  THR A 258      49.780  35.490  25.690  1.00  0.00           C
ATOM   3854  HA  THR A 258      50.710  35.480  26.250  1.00  0.00           H
ATOM   3855  CB  THR A 258      48.740  35.660  26.790  1.00  0.00           C
ATOM   3856  HB  THR A 258      48.710  34.810  27.500  1.00  0.00           H
ATOM   3857  OG1 THR A 258      47.380  35.860  26.340  1.00  0.00           O
ATOM   3858  HG1 THR A 258      47.380  36.490  25.620  1.00  0.00           H
ATOM   3859  CG2 THR A 258      49.120  36.910  27.670  1.00  0.00           C
ATOM   3860 1HG2 THR A 258      48.460  36.980  28.560  1.00  0.00           H
ATOM   3861 2HG2 THR A 258      48.950  37.850  27.100  1.00  0.00           H
ATOM   3862 3HG2 THR A 258      50.200  36.860  27.930  1.00  0.00           H
ATOM   3863  C   THR A 258      49.540  34.060  25.150  1.00  0.00           C
ATOM   3864  O   THR A 258      49.540  33.080  25.880  1.00  0.00           O
ATOM   3865  N   GLY A 259      49.350  33.950  23.750  1.00  0.00           N
ATOM   3866  HN  GLY A 259      49.450  34.760  23.180  1.00  0.00           H
ATOM   3867  CA  GLY A 259      49.220  32.690  23.150  1.00  0.00           C
ATOM   3868  HA1 GLY A 259      49.950  32.040  23.600  1.00  0.00           H
ATOM   3869  HA2 GLY A 259      49.230  32.750  22.070  1.00  0.00           H
ATOM   3870  C   GLY A 259      47.830  32.070  23.450  1.00  0.00           C
ATOM   3871  O   GLY A 259      47.670  30.890  23.310  1.00  0.00           O
ATOM   3872  N   VAL A 260      46.820  32.910  23.770  1.00  0.00           N
ATOM   3873  HN  VAL A 260      47.170  33.850  23.700  1.00  0.00           H
ATOM   3874  CA  VAL A 260      45.430  32.560  24.080  1.00  0.00           C
ATOM   3875  HA  VAL A 260      45.380  31.510  23.850  1.00  0.00           H
ATOM   3876  CB  VAL A 260      45.020  32.610  25.610  1.00  0.00           C
ATOM   3877  HB  VAL A 260      45.170  33.620  26.050  1.00  0.00           H
ATOM   3878  CG1 VAL A 260      43.550  32.190  25.900  1.00  0.00           C
ATOM   3879 1HG1 VAL A 260      42.840  32.840  25.350  1.00  0.00           H
ATOM   3880 2HG1 VAL A 260      43.330  32.360  26.980  1.00  0.00           H
ATOM   3881 3HG1 VAL A 260      43.400  31.100  25.730  1.00  0.00           H
ATOM   3882  CG2 VAL A 260      45.990  31.620  26.370  1.00  0.00           C
ATOM   3883 1HG2 VAL A 260      45.560  31.470  27.380  1.00  0.00           H
ATOM   3884 2HG2 VAL A 260      46.980  32.090  26.490  1.00  0.00           H
ATOM   3885 3HG2 VAL A 260      45.980  30.630  25.850  1.00  0.00           H
ATOM   3886  C   VAL A 260      44.430  33.230  23.210  1.00  0.00           C
ATOM   3887  O   VAL A 260      44.470  34.400  22.990  1.00  0.00           O
ATOM   3888  N   ALA A 261      43.580  32.480  22.490  1.00  0.00           N
ATOM   3889  HN  ALA A 261      43.800  31.510  22.530  1.00  0.00           H
ATOM   3890  CA  ALA A 261      42.470  32.980  21.720  1.00  0.00           C
ATOM   3891  HA  ALA A 261      42.610  34.020  21.450  1.00  0.00           H
ATOM   3892  CB  ALA A 261      42.180  32.070  20.530  1.00  0.00           C
ATOM   3893  HB1 ALA A 261      43.130  31.910  19.970  1.00  0.00           H
ATOM   3894  HB2 ALA A 261      41.330  32.430  19.910  1.00  0.00           H
ATOM   3895  HB3 ALA A 261      41.920  31.090  20.990  1.00  0.00           H
ATOM   3896  C   ALA A 261      41.260  32.850  22.550  1.00  0.00           C
ATOM   3897  O   ALA A 261      41.070  31.900  23.290  1.00  0.00           O
ATOM   3898  N   ILE A 262      40.250  33.730  22.480  1.00  0.00           N
ATOM   3899  HN  ILE A 262      40.320  34.480  21.820  1.00  0.00           H
ATOM   3900  CA  ILE A 262      39.050  33.810  23.300  1.00  0.00           C
ATOM   3901  HA  ILE A 262      39.230  33.950  24.350  1.00  0.00           H
ATOM   3902  CB  ILE A 262      38.260  35.050  22.810  1.00  0.00           C
ATOM   3903  HB  ILE A 262      38.400  35.060  21.700  1.00  0.00           H
ATOM   3904  CG2 ILE A 262      36.740  35.080  23.210  1.00  0.00           C
ATOM   3905 1HG2 ILE A 262      36.350  36.070  22.910  1.00  0.00           H
ATOM   3906 2HG2 ILE A 262      36.610  34.920  24.310  1.00  0.00           H
ATOM   3907 3HG2 ILE A 262      36.170  34.290  22.690  1.00  0.00           H
ATOM   3908  CG1 ILE A 262      38.980  36.300  23.240  1.00  0.00           C
ATOM   3909 1HG1 ILE A 262      40.080  36.120  23.250  1.00  0.00           H
ATOM   3910 2HG1 ILE A 262      38.740  36.640  24.270  1.00  0.00           H
ATOM   3911  CD  ILE A 262      38.640  37.600  22.490  1.00  0.00           C
ATOM   3912  HD1 ILE A 262      37.720  38.090  22.880  1.00  0.00           H
ATOM   3913  HD2 ILE A 262      38.490  37.470  21.400  1.00  0.00           H
ATOM   3914  HD3 ILE A 262      39.470  38.300  22.730  1.00  0.00           H
ATOM   3915  C   ILE A 262      38.190  32.610  23.220  1.00  0.00           C
ATOM   3916  O   ILE A 262      37.700  32.200  24.260  1.00  0.00           O
ATOM   3917  N   GLU A 263      37.990  31.970  22.060  1.00  0.00           N
ATOM   3918  HN  GLU A 263      38.360  32.300  21.200  1.00  0.00           H
ATOM   3919  CA  GLU A 263      37.280  30.680  22.000  1.00  0.00           C
ATOM   3920  HA  GLU A 263      36.260  30.960  22.220  1.00  0.00           H
ATOM   3921  CB  GLU A 263      37.290  30.210  20.470  1.00  0.00           C
ATOM   3922  HB1 GLU A 263      36.820  29.200  20.570  1.00  0.00           H
ATOM   3923  HB2 GLU A 263      38.350  30.140  20.130  1.00  0.00           H
ATOM   3924  CG  GLU A 263      36.280  31.070  19.630  1.00  0.00           C
ATOM   3925  HG1 GLU A 263      36.460  32.120  19.930  1.00  0.00           H
ATOM   3926  HG2 GLU A 263      35.240  30.800  19.940  1.00  0.00           H
ATOM   3927  CD  GLU A 263      36.460  31.040  18.170  1.00  0.00           C
ATOM   3928  OE1 GLU A 263      37.630  31.080  17.670  1.00  0.00           O
ATOM   3929  OE2 GLU A 263      35.540  30.740  17.450  1.00  0.00           O
ATOM   3930  C   GLU A 263      37.740  29.610  23.000  1.00  0.00           C
ATOM   3931  O   GLU A 263      36.900  28.920  23.570  1.00  0.00           O
ATOM   3932  N   GLN A 264      39.100  29.560  23.330  1.00  0.00           N
ATOM   3933  HN  GLN A 264      39.870  29.790  22.740  1.00  0.00           H
ATOM   3934  CA  GLN A 264      39.500  28.700  24.410  1.00  0.00           C
ATOM   3935  HA  GLN A 264      39.220  27.720  24.050  1.00  0.00           H
ATOM   3936  CB  GLN A 264      41.020  28.830  24.570  1.00  0.00           C
ATOM   3937  HB1 GLN A 264      41.470  28.210  25.380  1.00  0.00           H
ATOM   3938  HB2 GLN A 264      41.220  29.880  24.870  1.00  0.00           H
ATOM   3939  CG  GLN A 264      41.730  28.510  23.210  1.00  0.00           C
ATOM   3940  HG1 GLN A 264      41.490  29.090  22.290  1.00  0.00           H
ATOM   3941  HG2 GLN A 264      41.360  27.500  22.910  1.00  0.00           H
ATOM   3942  CD  GLN A 264      43.230  28.730  23.370  1.00  0.00           C
ATOM   3943  OE1 GLN A 264      43.710  29.700  22.790  1.00  0.00           O
ATOM   3944  NE2 GLN A 264      43.990  27.850  23.980  1.00  0.00           N
ATOM   3945 1HE2 GLN A 264      43.550  27.080  24.450  1.00  0.00           H
ATOM   3946 2HE2 GLN A 264      44.970  28.030  24.050  1.00  0.00           H
ATOM   3947  C   GLN A 264      38.890  29.050  25.730  1.00  0.00           C
ATOM   3948  O   GLN A 264      38.510  28.180  26.550  1.00  0.00           O
ATOM   3949  N   LEU A 265      38.780  30.360  26.030  1.00  0.00           N
ATOM   3950  HN  LEU A 265      38.940  31.030  25.310  1.00  0.00           H
ATOM   3951  CA  LEU A 265      38.290  30.860  27.250  1.00  0.00           C
ATOM   3952  HA  LEU A 265      38.680  30.260  28.060  1.00  0.00           H
ATOM   3953  CB  LEU A 265      38.660  32.360  27.450  1.00  0.00           C
ATOM   3954  HB1 LEU A 265      38.180  32.630  28.420  1.00  0.00           H
ATOM   3955  HB2 LEU A 265      38.460  33.060  26.610  1.00  0.00           H
ATOM   3956  CG  LEU A 265      40.290  32.550  27.630  1.00  0.00           C
ATOM   3957  HG  LEU A 265      40.790  32.220  26.700  1.00  0.00           H
ATOM   3958  CD1 LEU A 265      40.710  34.030  27.800  1.00  0.00           C
ATOM   3959 1HD1 LEU A 265      40.540  34.400  28.840  1.00  0.00           H
ATOM   3960 2HD1 LEU A 265      40.170  34.680  27.080  1.00  0.00           H
ATOM   3961 3HD1 LEU A 265      41.760  34.300  27.550  1.00  0.00           H
ATOM   3962  CD2 LEU A 265      40.880  31.580  28.700  1.00  0.00           C
ATOM   3963 1HD2 LEU A 265      40.390  31.540  29.690  1.00  0.00           H
ATOM   3964 2HD2 LEU A 265      41.860  32.070  28.910  1.00  0.00           H
ATOM   3965 3HD2 LEU A 265      41.050  30.530  28.380  1.00  0.00           H
ATOM   3966  C   LEU A 265      36.740  30.760  27.280  1.00  0.00           C
ATOM   3967  O   LEU A 265      36.150  30.610  28.340  1.00  0.00           O
ATOM   3968  N   LEU A 266      36.000  30.740  26.150  1.00  0.00           N
ATOM   3969  HN  LEU A 266      36.410  31.000  25.270  1.00  0.00           H
ATOM   3970  CA  LEU A 266      34.590  30.440  26.150  1.00  0.00           C
ATOM   3971  HA  LEU A 266      34.170  30.940  27.010  1.00  0.00           H
ATOM   3972  CB  LEU A 266      33.800  30.910  24.880  1.00  0.00           C
ATOM   3973  HB1 LEU A 266      32.810  30.430  24.990  1.00  0.00           H
ATOM   3974  HB2 LEU A 266      34.170  30.470  23.930  1.00  0.00           H
ATOM   3975  CG  LEU A 266      33.720  32.440  24.620  1.00  0.00           C
ATOM   3976  HG  LEU A 266      34.770  32.750  24.480  1.00  0.00           H
ATOM   3977  CD1 LEU A 266      32.860  32.740  23.330  1.00  0.00           C
ATOM   3978 1HD1 LEU A 266      31.850  32.340  23.580  1.00  0.00           H
ATOM   3979 2HD1 LEU A 266      33.310  32.250  22.440  1.00  0.00           H
ATOM   3980 3HD1 LEU A 266      32.950  33.840  23.260  1.00  0.00           H
ATOM   3981  CD2 LEU A 266      33.280  33.250  25.810  1.00  0.00           C
ATOM   3982 1HD2 LEU A 266      32.380  32.810  26.300  1.00  0.00           H
ATOM   3983 2HD2 LEU A 266      33.120  34.280  25.440  1.00  0.00           H
ATOM   3984 3HD2 LEU A 266      34.040  33.150  26.610  1.00  0.00           H
ATOM   3985  C   LEU A 266      34.340  29.010  26.430  1.00  0.00           C
ATOM   3986  O   LEU A 266      33.410  28.710  27.170  1.00  0.00           O
ATOM   3987  N   TYR A 267      35.210  28.100  26.010  1.00  0.00           N
ATOM   3988  HN  TYR A 267      35.900  28.240  25.310  1.00  0.00           H
ATOM   3989  CA  TYR A 267      35.310  26.770  26.540  1.00  0.00           C
ATOM   3990  HA  TYR A 267      34.370  26.260  26.490  1.00  0.00           H
ATOM   3991  CB  TYR A 267      36.350  25.920  25.730  1.00  0.00           C
ATOM   3992  HB1 TYR A 267      37.390  26.280  25.810  1.00  0.00           H
ATOM   3993  HB2 TYR A 267      36.200  25.830  24.630  1.00  0.00           H
ATOM   3994  CG  TYR A 267      36.300  24.440  25.990  1.00  0.00           C
ATOM   3995  CD1 TYR A 267      35.090  23.720  25.830  1.00  0.00           C
ATOM   3996  HD1 TYR A 267      34.240  24.200  25.370  1.00  0.00           H
ATOM   3997  CE1 TYR A 267      35.130  22.310  26.010  1.00  0.00           C
ATOM   3998  HE1 TYR A 267      34.250  21.730  25.800  1.00  0.00           H
ATOM   3999  CZ  TYR A 267      36.250  21.770  26.590  1.00  0.00           C
ATOM   4000  OH  TYR A 267      36.260  20.390  26.700  1.00  0.00           O
ATOM   4001  HH  TYR A 267      35.340  20.170  26.530  1.00  0.00           H
ATOM   4002  CD2 TYR A 267      37.410  23.860  26.460  1.00  0.00           C
ATOM   4003  HD2 TYR A 267      38.420  24.230  26.520  1.00  0.00           H
ATOM   4004  CE2 TYR A 267      37.420  22.460  26.820  1.00  0.00           C
ATOM   4005  HE2 TYR A 267      38.290  21.950  27.200  1.00  0.00           H
ATOM   4006  C   TYR A 267      35.750  26.680  27.980  1.00  0.00           C
ATOM   4007  O   TYR A 267      35.270  25.820  28.740  1.00  0.00           O
ATOM   4008  N   ALA A 268      36.760  27.530  28.420  1.00  0.00           N
ATOM   4009  HN  ALA A 268      37.320  28.010  27.750  1.00  0.00           H
ATOM   4010  CA  ALA A 268      37.250  27.530  29.800  1.00  0.00           C
ATOM   4011  HA  ALA A 268      37.480  26.520  30.130  1.00  0.00           H
ATOM   4012  CB  ALA A 268      38.500  28.360  29.860  1.00  0.00           C
ATOM   4013  HB1 ALA A 268      38.350  29.460  29.890  1.00  0.00           H
ATOM   4014  HB2 ALA A 268      39.270  28.100  29.100  1.00  0.00           H
ATOM   4015  HB3 ALA A 268      39.030  28.030  30.770  1.00  0.00           H
ATOM   4016  C   ALA A 268      36.140  28.020  30.730  1.00  0.00           C
ATOM   4017  O   ALA A 268      35.900  27.440  31.820  1.00  0.00           O
ATOM   4018  N   ILE A 269      35.340  29.060  30.370  1.00  0.00           N
ATOM   4019  HN  ILE A 269      35.400  29.490  29.470  1.00  0.00           H
ATOM   4020  CA  ILE A 269      34.140  29.340  31.100  1.00  0.00           C
ATOM   4021  HA  ILE A 269      34.410  29.570  32.120  1.00  0.00           H
ATOM   4022  CB  ILE A 269      33.370  30.480  30.440  1.00  0.00           C
ATOM   4023  HB  ILE A 269      33.370  30.310  29.350  1.00  0.00           H
ATOM   4024  CG2 ILE A 269      31.860  30.600  30.740  1.00  0.00           C
ATOM   4025 1HG2 ILE A 269      31.330  29.690  30.400  1.00  0.00           H
ATOM   4026 2HG2 ILE A 269      31.370  31.480  30.270  1.00  0.00           H
ATOM   4027 3HG2 ILE A 269      31.840  30.720  31.840  1.00  0.00           H
ATOM   4028  CG1 ILE A 269      34.070  31.780  30.710  1.00  0.00           C
ATOM   4029 1HG1 ILE A 269      35.170  31.640  30.580  1.00  0.00           H
ATOM   4030 2HG1 ILE A 269      33.890  31.950  31.800  1.00  0.00           H
ATOM   4031  CD  ILE A 269      33.490  33.010  29.940  1.00  0.00           C
ATOM   4032  HD1 ILE A 269      34.300  33.720  29.660  1.00  0.00           H
ATOM   4033  HD2 ILE A 269      32.650  33.510  30.470  1.00  0.00           H
ATOM   4034  HD3 ILE A 269      33.160  32.620  28.950  1.00  0.00           H
ATOM   4035  C   ILE A 269      33.140  28.250  31.300  1.00  0.00           C
ATOM   4036  O   ILE A 269      32.590  28.200  32.400  1.00  0.00           O
ATOM   4037  N   GLN A 270      32.920  27.360  30.270  1.00  0.00           N
ATOM   4038  HN  GLN A 270      33.300  27.400  29.350  1.00  0.00           H
ATOM   4039  CA  GLN A 270      31.970  26.210  30.460  1.00  0.00           C
ATOM   4040  HA  GLN A 270      31.200  26.740  31.000  1.00  0.00           H
ATOM   4041  CB  GLN A 270      31.590  25.510  29.120  1.00  0.00           C
ATOM   4042  HB1 GLN A 270      31.160  24.500  29.270  1.00  0.00           H
ATOM   4043  HB2 GLN A 270      32.540  25.330  28.550  1.00  0.00           H
ATOM   4044  CG  GLN A 270      30.700  26.390  28.190  1.00  0.00           C
ATOM   4045  HG1 GLN A 270      31.340  27.160  27.720  1.00  0.00           H
ATOM   4046  HG2 GLN A 270      29.880  26.820  28.820  1.00  0.00           H
ATOM   4047  CD  GLN A 270      30.100  25.740  26.980  1.00  0.00           C
ATOM   4048  OE1 GLN A 270      29.850  26.440  26.000  1.00  0.00           O
ATOM   4049  NE2 GLN A 270      29.980  24.380  27.010  1.00  0.00           N
ATOM   4050 1HE2 GLN A 270      29.410  23.950  26.300  1.00  0.00           H
ATOM   4051 2HE2 GLN A 270      30.190  23.910  27.870  1.00  0.00           H
ATOM   4052  C   GLN A 270      32.340  25.220  31.500  1.00  0.00           C
ATOM   4053  O   GLN A 270      31.580  24.820  32.340  1.00  0.00           O
ATOM   4054  N   GLN A 271      33.640  24.840  31.460  1.00  0.00           N
ATOM   4055  HN  GLN A 271      34.210  25.240  30.750  1.00  0.00           H
ATOM   4056  CA  GLN A 271      34.250  23.930  32.350  1.00  0.00           C
ATOM   4057  HA  GLN A 271      33.560  23.090  32.370  1.00  0.00           H
ATOM   4058  CB  GLN A 271      35.620  23.390  31.820  1.00  0.00           C
ATOM   4059  HB1 GLN A 271      35.970  22.580  32.510  1.00  0.00           H
ATOM   4060  HB2 GLN A 271      36.320  24.250  31.740  1.00  0.00           H
ATOM   4061  CG  GLN A 271      35.570  22.670  30.390  1.00  0.00           C
ATOM   4062  HG1 GLN A 271      36.450  22.030  30.190  1.00  0.00           H
ATOM   4063  HG2 GLN A 271      35.490  23.470  29.620  1.00  0.00           H
ATOM   4064  CD  GLN A 271      34.280  21.860  30.300  1.00  0.00           C
ATOM   4065  OE1 GLN A 271      33.770  21.080  31.190  1.00  0.00           O
ATOM   4066  NE2 GLN A 271      33.580  21.980  29.150  1.00  0.00           N
ATOM   4067 1HE2 GLN A 271      32.660  21.590  29.170  1.00  0.00           H
ATOM   4068 2HE2 GLN A 271      34.050  22.320  28.340  1.00  0.00           H
ATOM   4069  C   GLN A 271      34.340  24.430  33.810  1.00  0.00           C
ATOM   4070  O   GLN A 271      33.940  23.810  34.790  1.00  0.00           O
ATOM   4071  N   LEU A 272      34.730  25.720  33.910  1.00  0.00           N
ATOM   4072  HN  LEU A 272      35.030  26.200  33.090  1.00  0.00           H
ATOM   4073  CA  LEU A 272      34.870  26.350  35.150  1.00  0.00           C
ATOM   4074  HA  LEU A 272      35.290  25.660  35.870  1.00  0.00           H
ATOM   4075  CB  LEU A 272      35.700  27.630  35.090  1.00  0.00           C
ATOM   4076  HB1 LEU A 272      35.790  28.120  36.080  1.00  0.00           H
ATOM   4077  HB2 LEU A 272      35.220  28.340  34.380  1.00  0.00           H
ATOM   4078  CG  LEU A 272      37.120  27.470  34.520  1.00  0.00           C
ATOM   4079  HG  LEU A 272      37.080  26.900  33.560  1.00  0.00           H
ATOM   4080  CD1 LEU A 272      37.630  28.820  34.160  1.00  0.00           C
ATOM   4081 1HD1 LEU A 272      37.120  29.320  33.310  1.00  0.00           H
ATOM   4082 2HD1 LEU A 272      38.710  28.770  33.910  1.00  0.00           H
ATOM   4083 3HD1 LEU A 272      37.520  29.430  35.080  1.00  0.00           H
ATOM   4084  CD2 LEU A 272      38.080  26.710  35.460  1.00  0.00           C
ATOM   4085 1HD2 LEU A 272      37.900  25.620  35.380  1.00  0.00           H
ATOM   4086 2HD2 LEU A 272      37.920  27.140  36.470  1.00  0.00           H
ATOM   4087 3HD2 LEU A 272      39.150  26.800  35.180  1.00  0.00           H
ATOM   4088  C   LEU A 272      33.560  26.610  35.910  1.00  0.00           C
ATOM   4089  O   LEU A 272      33.470  26.410  37.140  1.00  0.00           O
ATOM   4090  N   TYR A 273      32.540  27.040  35.230  1.00  0.00           N
ATOM   4091  HN  TYR A 273      32.630  27.440  34.320  1.00  0.00           H
ATOM   4092  CA  TYR A 273      31.190  27.120  35.830  1.00  0.00           C
ATOM   4093  HA  TYR A 273      31.270  27.850  36.610  1.00  0.00           H
ATOM   4094  CB  TYR A 273      30.300  27.680  34.660  1.00  0.00           C
ATOM   4095  HB1 TYR A 273      30.460  27.060  33.750  1.00  0.00           H
ATOM   4096  HB2 TYR A 273      30.650  28.720  34.490  1.00  0.00           H
ATOM   4097  CG  TYR A 273      28.830  27.760  34.960  1.00  0.00           C
ATOM   4098  CD1 TYR A 273      28.300  28.740  35.880  1.00  0.00           C
ATOM   4099  HD1 TYR A 273      28.990  29.530  36.130  1.00  0.00           H
ATOM   4100  CE1 TYR A 273      26.950  28.710  36.220  1.00  0.00           C
ATOM   4101  HE1 TYR A 273      26.570  29.480  36.870  1.00  0.00           H
ATOM   4102  CZ  TYR A 273      26.130  27.640  35.710  1.00  0.00           C
ATOM   4103  OH  TYR A 273      24.790  27.480  36.030  1.00  0.00           O
ATOM   4104  HH  TYR A 273      24.510  28.360  36.300  1.00  0.00           H
ATOM   4105  CD2 TYR A 273      28.080  26.690  34.610  1.00  0.00           C
ATOM   4106  HD2 TYR A 273      28.420  25.790  34.120  1.00  0.00           H
ATOM   4107  CE2 TYR A 273      26.700  26.620  35.000  1.00  0.00           C
ATOM   4108  HE2 TYR A 273      26.050  25.890  34.520  1.00  0.00           H
ATOM   4109  C   TYR A 273      30.550  25.900  36.440  1.00  0.00           C
ATOM   4110  O   TYR A 273      29.990  25.830  37.560  1.00  0.00           O
ATOM   4111  N   THR A 274      30.830  24.830  35.680  1.00  0.00           N
ATOM   4112  HN  THR A 274      31.210  24.860  34.760  1.00  0.00           H
ATOM   4113  CA  THR A 274      30.610  23.510  36.350  1.00  0.00           C
ATOM   4114  HA  THR A 274      29.620  23.580  36.780  1.00  0.00           H
ATOM   4115  CB  THR A 274      30.550  22.310  35.350  1.00  0.00           C
ATOM   4116  HB  THR A 274      30.270  21.360  35.850  1.00  0.00           H
ATOM   4117  OG1 THR A 274      31.830  22.170  34.780  1.00  0.00           O
ATOM   4118  HG1 THR A 274      32.150  23.050  34.570  1.00  0.00           H
ATOM   4119  CG2 THR A 274      29.520  22.600  34.200  1.00  0.00           C
ATOM   4120 1HG2 THR A 274      28.620  22.970  34.740  1.00  0.00           H
ATOM   4121 2HG2 THR A 274      29.140  21.740  33.610  1.00  0.00           H
ATOM   4122 3HG2 THR A 274      29.900  23.420  33.550  1.00  0.00           H
ATOM   4123  C   THR A 274      31.550  23.080  37.470  1.00  0.00           C
ATOM   4124  O   THR A 274      31.220  22.310  38.360  1.00  0.00           O
ATOM   4125  N   GLY A 275      32.800  23.530  37.430  1.00  0.00           N
ATOM   4126  HN  GLY A 275      32.990  24.200  36.720  1.00  0.00           H
ATOM   4127  CA  GLY A 275      33.900  23.140  38.330  1.00  0.00           C
ATOM   4128  HA1 GLY A 275      34.820  23.410  37.820  1.00  0.00           H
ATOM   4129  HA2 GLY A 275      33.950  22.070  38.460  1.00  0.00           H
ATOM   4130  C   GLY A 275      33.870  23.850  39.680  1.00  0.00           C
ATOM   4131  O   GLY A 275      32.830  24.190  40.220  1.00  0.00           O
ATOM   4132  N   PHE A 276      35.040  23.980  40.360  1.00  0.00           N
ATOM   4133  HN  PHE A 276      34.960  24.610  41.120  1.00  0.00           H
ATOM   4134  CA  PHE A 276      36.340  23.440  40.000  1.00  0.00           C
ATOM   4135  HA  PHE A 276      36.210  22.530  39.440  1.00  0.00           H
ATOM   4136  CB  PHE A 276      37.230  24.390  39.160  1.00  0.00           C
ATOM   4137  HB1 PHE A 276      36.790  24.510  38.140  1.00  0.00           H
ATOM   4138  HB2 PHE A 276      38.230  23.930  39.020  1.00  0.00           H
ATOM   4139  CG  PHE A 276      37.240  25.760  39.590  1.00  0.00           C
ATOM   4140  CD1 PHE A 276      36.430  26.770  39.030  1.00  0.00           C
ATOM   4141  HD1 PHE A 276      35.750  26.530  38.230  1.00  0.00           H
ATOM   4142  CE1 PHE A 276      36.610  28.100  39.380  1.00  0.00           C
ATOM   4143  HE1 PHE A 276      35.890  28.820  39.010  1.00  0.00           H
ATOM   4144  CZ  PHE A 276      37.410  28.450  40.420  1.00  0.00           C
ATOM   4145  HZ  PHE A 276      37.420  29.480  40.750  1.00  0.00           H
ATOM   4146  CD2 PHE A 276      38.170  26.140  40.590  1.00  0.00           C
ATOM   4147  HD2 PHE A 276      38.890  25.470  41.020  1.00  0.00           H
ATOM   4148  CE2 PHE A 276      38.260  27.440  41.030  1.00  0.00           C
ATOM   4149  HE2 PHE A 276      38.950  27.690  41.830  1.00  0.00           H
ATOM   4150  C   PHE A 276      37.190  22.990  41.170  1.00  0.00           C
ATOM   4151  O   PHE A 276      37.120  23.450  42.340  1.00  0.00           O
ATOM   4152  N   GLN A 277      38.150  22.050  40.910  1.00  0.00           N
ATOM   4153  HN  GLN A 277      38.190  21.670  39.980  1.00  0.00           H
ATOM   4154  CA  GLN A 277      39.010  21.480  41.880  1.00  0.00           C
ATOM   4155  HA  GLN A 277      39.640  22.250  42.300  1.00  0.00           H
ATOM   4156  CB  GLN A 277      38.190  20.610  42.850  1.00  0.00           C
ATOM   4157  HB1 GLN A 277      37.840  19.680  42.370  1.00  0.00           H
ATOM   4158  HB2 GLN A 277      37.290  21.160  43.210  1.00  0.00           H
ATOM   4159  CG  GLN A 277      38.900  20.100  44.110  1.00  0.00           C
ATOM   4160  HG1 GLN A 277      39.750  19.470  43.780  1.00  0.00           H
ATOM   4161  HG2 GLN A 277      38.190  19.510  44.740  1.00  0.00           H
ATOM   4162  CD  GLN A 277      39.490  21.130  45.100  1.00  0.00           C
ATOM   4163  OE1 GLN A 277      40.690  21.270  45.310  1.00  0.00           O
ATOM   4164  NE2 GLN A 277      38.570  21.940  45.610  1.00  0.00           N
ATOM   4165 1HE2 GLN A 277      38.900  22.690  46.180  1.00  0.00           H
ATOM   4166 2HE2 GLN A 277      37.650  21.570  45.700  1.00  0.00           H
ATOM   4167  C   GLN A 277      39.990  20.570  41.080  1.00  0.00           C
ATOM   4168  O   GLN A 277      39.810  19.410  41.120  1.00  0.00           O
ATOM   4169  N   GLY A 278      41.000  21.030  40.290  1.00  0.00           N
ATOM   4170  HN  GLY A 278      41.690  20.420  39.920  1.00  0.00           H
ATOM   4171  CA  GLY A 278      41.230  22.450  39.880  1.00  0.00           C
ATOM   4172  HA1 GLY A 278      40.410  23.030  39.480  1.00  0.00           H
ATOM   4173  HA2 GLY A 278      42.050  22.390  39.190  1.00  0.00           H
ATOM   4174  C   GLY A 278      41.870  23.240  41.020  1.00  0.00           C
ATOM   4175  O   GLY A 278      42.000  22.770  42.160  1.00  0.00           O
ATOM   4176  N   LYS A 279      42.290  24.460  40.700  1.00  0.00           N
ATOM   4177  HN  LYS A 279      42.390  24.830  39.780  1.00  0.00           H
ATOM   4178  CA  LYS A 279      43.010  25.250  41.710  1.00  0.00           C
ATOM   4179  HA  LYS A 279      42.740  24.880  42.680  1.00  0.00           H
ATOM   4180  CB  LYS A 279      44.520  25.210  41.550  1.00  0.00           C
ATOM   4181  HB1 LYS A 279      45.020  25.960  42.200  1.00  0.00           H
ATOM   4182  HB2 LYS A 279      44.690  25.570  40.520  1.00  0.00           H
ATOM   4183  CG  LYS A 279      45.150  23.870  41.810  1.00  0.00           C
ATOM   4184  HG1 LYS A 279      46.220  23.980  41.500  1.00  0.00           H
ATOM   4185  HG2 LYS A 279      44.690  22.980  41.330  1.00  0.00           H
ATOM   4186  CD  LYS A 279      45.200  23.480  43.250  1.00  0.00           C
ATOM   4187  HD1 LYS A 279      44.200  23.520  43.730  1.00  0.00           H
ATOM   4188  HD2 LYS A 279      45.780  24.220  43.840  1.00  0.00           H
ATOM   4189  CE  LYS A 279      45.710  22.030  43.470  1.00  0.00           C
ATOM   4190  HE1 LYS A 279      46.820  21.980  43.390  1.00  0.00           H
ATOM   4191  HE2 LYS A 279      45.240  21.280  42.800  1.00  0.00           H
ATOM   4192  NZ  LYS A 279      45.380  21.610  44.820  1.00  0.00           N
ATOM   4193  HZ1 LYS A 279      45.690  22.290  45.550  1.00  0.00           H
ATOM   4194  HZ2 LYS A 279      45.680  20.660  45.100  1.00  0.00           H
ATOM   4195  HZ3 LYS A 279      44.370  21.580  45.080  1.00  0.00           H
ATOM   4196  C   LYS A 279      42.400  26.690  41.640  1.00  0.00           C
ATOM   4197  O   LYS A 279      42.010  27.170  40.560  1.00  0.00           O
ATOM   4198  N   GLN A 280      42.320  27.430  42.700  1.00  0.00           N
ATOM   4199  HN  GLN A 280      42.580  26.970  43.550  1.00  0.00           H
ATOM   4200  CA  GLN A 280      41.890  28.850  42.800  1.00  0.00           C
ATOM   4201  HA  GLN A 280      40.820  28.770  42.730  1.00  0.00           H
ATOM   4202  CB  GLN A 280      42.320  29.340  44.210  1.00  0.00           C
ATOM   4203  HB1 GLN A 280      42.220  30.430  44.360  1.00  0.00           H
ATOM   4204  HB2 GLN A 280      43.320  28.940  44.480  1.00  0.00           H
ATOM   4205  CG  GLN A 280      41.250  28.860  45.270  1.00  0.00           C
ATOM   4206  HG1 GLN A 280      41.000  27.820  44.970  1.00  0.00           H
ATOM   4207  HG2 GLN A 280      40.340  29.500  45.170  1.00  0.00           H
ATOM   4208  CD  GLN A 280      41.580  28.610  46.740  1.00  0.00           C
ATOM   4209  OE1 GLN A 280      42.050  27.480  47.050  1.00  0.00           O
ATOM   4210  NE2 GLN A 280      41.690  29.640  47.590  1.00  0.00           N
ATOM   4211 1HE2 GLN A 280      41.900  29.410  48.540  1.00  0.00           H
ATOM   4212 2HE2 GLN A 280      41.510  30.580  47.300  1.00  0.00           H
ATOM   4213  C   GLN A 280      42.250  29.880  41.760  1.00  0.00           C
ATOM   4214  O   GLN A 280      43.440  30.060  41.600  1.00  0.00           O
ATOM   4215  N   ILE A 281      41.350  30.600  41.080  1.00  0.00           N
ATOM   4216  HN  ILE A 281      40.430  30.570  41.460  1.00  0.00           H
ATOM   4217  CA  ILE A 281      41.660  31.530  40.010  1.00  0.00           C
ATOM   4218  HA  ILE A 281      42.610  31.340  39.530  1.00  0.00           H
ATOM   4219  CB  ILE A 281      40.730  31.530  38.790  1.00  0.00           C
ATOM   4220  HB  ILE A 281      39.710  31.710  39.190  1.00  0.00           H
ATOM   4221  CG2 ILE A 281      41.260  32.370  37.700  1.00  0.00           C
ATOM   4222 1HG2 ILE A 281      40.610  32.400  36.800  1.00  0.00           H
ATOM   4223 2HG2 ILE A 281      42.270  32.040  37.380  1.00  0.00           H
ATOM   4224 3HG2 ILE A 281      41.350  33.440  37.990  1.00  0.00           H
ATOM   4225  CG1 ILE A 281      40.570  30.050  38.400  1.00  0.00           C
ATOM   4226 1HG1 ILE A 281      40.370  29.320  39.210  1.00  0.00           H
ATOM   4227 2HG1 ILE A 281      41.600  29.720  38.140  1.00  0.00           H
ATOM   4228  CD  ILE A 281      39.660  29.750  37.180  1.00  0.00           C
ATOM   4229  HD1 ILE A 281      39.970  30.430  36.360  1.00  0.00           H
ATOM   4230  HD2 ILE A 281      38.570  29.880  37.320  1.00  0.00           H
ATOM   4231  HD3 ILE A 281      39.870  28.720  36.810  1.00  0.00           H
ATOM   4232  C   ILE A 281      41.700  32.900  40.640  1.00  0.00           C
ATOM   4233  O   ILE A 281      40.740  33.510  41.070  1.00  0.00           O
ATOM   4234  N   LEU A 282      42.960  33.320  40.720  1.00  0.00           N
ATOM   4235  HN  LEU A 282      43.730  32.820  40.350  1.00  0.00           H
ATOM   4236  CA  LEU A 282      43.440  34.580  41.350  1.00  0.00           C
ATOM   4237  HA  LEU A 282      44.520  34.560  41.260  1.00  0.00           H
ATOM   4238  CB  LEU A 282      42.920  35.710  40.470  1.00  0.00           C
ATOM   4239  HB1 LEU A 282      43.060  36.640  41.070  1.00  0.00           H
ATOM   4240  HB2 LEU A 282      41.850  35.690  40.180  1.00  0.00           H
ATOM   4241  CG  LEU A 282      43.520  35.950  39.130  1.00  0.00           C
ATOM   4242  HG  LEU A 282      43.600  35.010  38.540  1.00  0.00           H
ATOM   4243  CD1 LEU A 282      42.650  36.850  38.250  1.00  0.00           C
ATOM   4244 1HD1 LEU A 282      42.410  37.800  38.780  1.00  0.00           H
ATOM   4245 2HD1 LEU A 282      41.780  36.310  37.820  1.00  0.00           H
ATOM   4246 3HD1 LEU A 282      43.170  37.330  37.390  1.00  0.00           H
ATOM   4247  CD2 LEU A 282      44.880  36.610  39.170  1.00  0.00           C
ATOM   4248 1HD2 LEU A 282      45.660  36.040  39.710  1.00  0.00           H
ATOM   4249 2HD2 LEU A 282      44.760  37.590  39.680  1.00  0.00           H
ATOM   4250 3HD2 LEU A 282      45.190  36.750  38.120  1.00  0.00           H
ATOM   4251  C   LEU A 282      43.050  34.610  42.850  1.00  0.00           C
ATOM   4252  O   LEU A 282      42.850  35.660  43.430  1.00  0.00           O
ATOM   4253  N   GLY A 283      42.880  33.470  43.520  1.00  0.00           N
ATOM   4254  HN  GLY A 283      43.140  32.600  43.110  1.00  0.00           H
ATOM   4255  CA  GLY A 283      42.340  33.330  44.870  1.00  0.00           C
ATOM   4256  HA1 GLY A 283      42.470  34.260  45.410  1.00  0.00           H
ATOM   4257  HA2 GLY A 283      42.810  32.520  45.410  1.00  0.00           H
ATOM   4258  C   GLY A 283      40.830  33.100  44.950  1.00  0.00           C
ATOM   4259  O   GLY A 283      40.310  32.630  45.970  1.00  0.00           O
ATOM   4260  N   SER A 284      40.120  33.270  43.790  1.00  0.00           N
ATOM   4261  HN  SER A 284      40.520  33.470  42.900  1.00  0.00           H
ATOM   4262  CA  SER A 284      38.620  32.960  43.770  1.00  0.00           C
ATOM   4263  HA  SER A 284      38.170  33.350  44.670  1.00  0.00           H
ATOM   4264  CB  SER A 284      37.960  33.780  42.660  1.00  0.00           C
ATOM   4265  HB1 SER A 284      38.220  33.450  41.630  1.00  0.00           H
ATOM   4266  HB2 SER A 284      38.280  34.830  42.810  1.00  0.00           H
ATOM   4267  OG  SER A 284      36.530  33.750  42.740  1.00  0.00           O
ATOM   4268  HG1 SER A 284      36.260  33.740  41.820  1.00  0.00           H
ATOM   4269  C   SER A 284      38.400  31.480  43.650  1.00  0.00           C
ATOM   4270  O   SER A 284      39.080  30.700  43.000  1.00  0.00           O
ATOM   4271  N   THR A 285      37.310  31.060  44.360  1.00  0.00           N
ATOM   4272  HN  THR A 285      36.740  31.580  44.990  1.00  0.00           H
ATOM   4273  CA  THR A 285      36.700  29.740  44.060  1.00  0.00           C
ATOM   4274  HA  THR A 285      37.460  29.160  43.550  1.00  0.00           H
ATOM   4275  CB  THR A 285      36.240  28.980  45.310  1.00  0.00           C
ATOM   4276  HB  THR A 285      35.730  28.060  44.940  1.00  0.00           H
ATOM   4277  OG1 THR A 285      35.480  29.760  46.210  1.00  0.00           O
ATOM   4278  HG1 THR A 285      34.580  29.620  45.920  1.00  0.00           H
ATOM   4279  CG2 THR A 285      37.560  28.530  46.000  1.00  0.00           C
ATOM   4280 1HG2 THR A 285      38.050  27.700  45.460  1.00  0.00           H
ATOM   4281 2HG2 THR A 285      37.310  28.310  47.060  1.00  0.00           H
ATOM   4282 3HG2 THR A 285      38.270  29.380  46.070  1.00  0.00           H
ATOM   4283  C   THR A 285      35.520  29.900  43.160  1.00  0.00           C
ATOM   4284  O   THR A 285      34.800  28.940  42.930  1.00  0.00           O
ATOM   4285  N   MET A 286      35.190  31.170  42.670  1.00  0.00           N
ATOM   4286  HN  MET A 286      35.630  32.020  42.950  1.00  0.00           H
ATOM   4287  CA  MET A 286      34.130  31.270  41.650  1.00  0.00           C
ATOM   4288  HA  MET A 286      33.980  30.320  41.150  1.00  0.00           H
ATOM   4289  CB  MET A 286      32.800  31.740  42.260  1.00  0.00           C
ATOM   4290  HB1 MET A 286      32.430  30.940  42.930  1.00  0.00           H
ATOM   4291  HB2 MET A 286      32.110  31.790  41.390  1.00  0.00           H
ATOM   4292  CG  MET A 286      32.950  33.070  43.110  1.00  0.00           C
ATOM   4293  HG1 MET A 286      33.840  32.880  43.740  1.00  0.00           H
ATOM   4294  HG2 MET A 286      32.080  33.050  43.810  1.00  0.00           H
ATOM   4295  SD  MET A 286      32.960  34.710  42.200  1.00  0.00           S
ATOM   4296  CE  MET A 286      31.190  34.530  41.730  1.00  0.00           C
ATOM   4297  HE1 MET A 286      30.590  34.300  42.640  1.00  0.00           H
ATOM   4298  HE2 MET A 286      31.060  33.730  40.960  1.00  0.00           H
ATOM   4299  HE3 MET A 286      30.860  35.430  41.170  1.00  0.00           H
ATOM   4300  C   MET A 286      34.530  32.150  40.470  1.00  0.00           C
ATOM   4301  O   MET A 286      35.540  32.780  40.520  1.00  0.00           O
ATOM   4302  N   LEU A 287      33.780  32.150  39.400  1.00  0.00           N
ATOM   4303  HN  LEU A 287      32.880  31.730  39.340  1.00  0.00           H
ATOM   4304  CA  LEU A 287      34.070  33.090  38.320  1.00  0.00           C
ATOM   4305  HA  LEU A 287      35.080  33.160  37.920  1.00  0.00           H
ATOM   4306  CB  LEU A 287      33.160  32.670  37.100  1.00  0.00           C
ATOM   4307  HB1 LEU A 287      33.300  33.450  36.320  1.00  0.00           H
ATOM   4308  HB2 LEU A 287      32.120  32.800  37.470  1.00  0.00           H
ATOM   4309  CG  LEU A 287      33.490  31.210  36.560  1.00  0.00           C
ATOM   4310  HG  LEU A 287      33.570  30.520  37.420  1.00  0.00           H
ATOM   4311  CD1 LEU A 287      32.400  30.830  35.590  1.00  0.00           C
ATOM   4312 1HD1 LEU A 287      31.990  31.750  35.120  1.00  0.00           H
ATOM   4313 2HD1 LEU A 287      31.640  30.250  36.160  1.00  0.00           H
ATOM   4314 3HD1 LEU A 287      32.870  30.200  34.820  1.00  0.00           H
ATOM   4315  CD2 LEU A 287      34.850  31.190  35.820  1.00  0.00           C
ATOM   4316 1HD2 LEU A 287      34.830  31.810  34.900  1.00  0.00           H
ATOM   4317 2HD2 LEU A 287      35.220  30.180  35.540  1.00  0.00           H
ATOM   4318 3HD2 LEU A 287      35.560  31.760  36.450  1.00  0.00           H
ATOM   4319  C   LEU A 287      33.710  34.600  38.670  1.00  0.00           C
ATOM   4320  O   LEU A 287      32.560  35.060  38.560  1.00  0.00           O
ATOM   4321  N   GLU A 288      34.660  35.370  39.110  1.00  0.00           N
ATOM   4322  HN  GLU A 288      35.520  34.980  39.430  1.00  0.00           H
ATOM   4323  CA  GLU A 288      34.590  36.820  39.000  1.00  0.00           C
ATOM   4324  HA  GLU A 288      33.770  37.120  39.630  1.00  0.00           H
ATOM   4325  CB  GLU A 288      35.840  37.410  39.630  1.00  0.00           C
ATOM   4326  HB1 GLU A 288      35.710  38.500  39.490  1.00  0.00           H
ATOM   4327  HB2 GLU A 288      36.640  37.050  38.940  1.00  0.00           H
ATOM   4328  CG  GLU A 288      36.080  36.960  41.060  1.00  0.00           C
ATOM   4329  HG1 GLU A 288      36.570  35.970  41.010  1.00  0.00           H
ATOM   4330  HG2 GLU A 288      35.100  36.680  41.500  1.00  0.00           H
ATOM   4331  CD  GLU A 288      36.760  37.880  42.110  1.00  0.00           C
ATOM   4332  OE1 GLU A 288      37.890  37.630  42.620  1.00  0.00           O
ATOM   4333  OE2 GLU A 288      36.160  38.940  42.390  1.00  0.00           O
ATOM   4334  C   GLU A 288      34.280  37.420  37.590  1.00  0.00           C
ATOM   4335  O   GLU A 288      34.800  36.970  36.580  1.00  0.00           O
ATOM   4336  N   ASP A 289      33.500  38.550  37.560  1.00  0.00           N
ATOM   4337  HN  ASP A 289      32.900  38.730  38.330  1.00  0.00           H
ATOM   4338  CA  ASP A 289      33.290  39.380  36.380  1.00  0.00           C
ATOM   4339  HA  ASP A 289      34.070  39.110  35.680  1.00  0.00           H
ATOM   4340  CB  ASP A 289      32.020  38.850  35.660  1.00  0.00           C
ATOM   4341  HB1 ASP A 289      32.080  37.760  35.430  1.00  0.00           H
ATOM   4342  HB2 ASP A 289      31.790  39.330  34.690  1.00  0.00           H
ATOM   4343  CG  ASP A 289      30.780  38.940  36.440  1.00  0.00           C
ATOM   4344  OD1 ASP A 289      30.790  39.390  37.630  1.00  0.00           O
ATOM   4345  OD2 ASP A 289      29.750  38.490  35.870  1.00  0.00           O
ATOM   4346  C   ASP A 289      33.310  40.950  36.720  1.00  0.00           C
ATOM   4347  O   ASP A 289      32.660  41.650  35.970  1.00  0.00           O
ATOM   4348  N   GLU A 290      33.990  41.360  37.790  1.00  0.00           N
ATOM   4349  HN  GLU A 290      34.450  40.770  38.450  1.00  0.00           H
ATOM   4350  CA  GLU A 290      34.230  42.740  38.140  1.00  0.00           C
ATOM   4351  HA  GLU A 290      33.250  43.190  38.110  1.00  0.00           H
ATOM   4352  CB  GLU A 290      34.750  43.020  39.590  1.00  0.00           C
ATOM   4353  HB1 GLU A 290      35.140  44.060  39.640  1.00  0.00           H
ATOM   4354  HB2 GLU A 290      35.570  42.260  39.690  1.00  0.00           H
ATOM   4355  CG  GLU A 290      33.640  42.770  40.680  1.00  0.00           C
ATOM   4356  HG1 GLU A 290      33.450  41.680  40.820  1.00  0.00           H
ATOM   4357  HG2 GLU A 290      32.660  43.260  40.500  1.00  0.00           H
ATOM   4358  CD  GLU A 290      34.150  43.240  42.020  1.00  0.00           C
ATOM   4359  OE1 GLU A 290      33.710  44.320  42.430  1.00  0.00           O
ATOM   4360  OE2 GLU A 290      35.030  42.580  42.640  1.00  0.00           O
ATOM   4361  C   GLU A 290      35.030  43.480  37.170  1.00  0.00           C
ATOM   4362  O   GLU A 290      34.800  44.680  36.930  1.00  0.00           O
ATOM   4363  N   PHE A 291      35.990  42.850  36.520  1.00  0.00           N
ATOM   4364  HN  PHE A 291      36.220  41.920  36.780  1.00  0.00           H
ATOM   4365  CA  PHE A 291      36.950  43.370  35.540  1.00  0.00           C
ATOM   4366  HA  PHE A 291      37.090  44.430  35.730  1.00  0.00           H
ATOM   4367  CB  PHE A 291      38.260  42.580  35.460  1.00  0.00           C
ATOM   4368  HB1 PHE A 291      38.790  42.720  34.500  1.00  0.00           H
ATOM   4369  HB2 PHE A 291      38.180  41.480  35.610  1.00  0.00           H
ATOM   4370  CG  PHE A 291      39.250  43.030  36.500  1.00  0.00           C
ATOM   4371  CD1 PHE A 291      39.630  42.230  37.490  1.00  0.00           C
ATOM   4372  HD1 PHE A 291      39.200  41.250  37.610  1.00  0.00           H
ATOM   4373  CE1 PHE A 291      40.570  42.780  38.370  1.00  0.00           C
ATOM   4374  HE1 PHE A 291      41.080  42.100  39.040  1.00  0.00           H
ATOM   4375  CZ  PHE A 291      41.020  44.110  38.270  1.00  0.00           C
ATOM   4376  HZ  PHE A 291      41.650  44.500  39.050  1.00  0.00           H
ATOM   4377  CD2 PHE A 291      39.690  44.340  36.300  1.00  0.00           C
ATOM   4378  HD2 PHE A 291      39.350  44.890  35.430  1.00  0.00           H
ATOM   4379  CE2 PHE A 291      40.620  44.860  37.160  1.00  0.00           C
ATOM   4380  HE2 PHE A 291      40.960  45.890  37.150  1.00  0.00           H
ATOM   4381  C   PHE A 291      36.350  43.360  34.160  1.00  0.00           C
ATOM   4382  O   PHE A 291      36.140  42.360  33.430  1.00  0.00           O
ATOM   4383  N   THR A 292      36.100  44.540  33.620  1.00  0.00           N
ATOM   4384  HN  THR A 292      36.280  45.310  34.230  1.00  0.00           H
ATOM   4385  CA  THR A 292      35.560  44.910  32.310  1.00  0.00           C
ATOM   4386  HA  THR A 292      34.750  44.250  32.050  1.00  0.00           H
ATOM   4387  CB  THR A 292      34.960  46.360  32.160  1.00  0.00           C
ATOM   4388  HB  THR A 292      34.440  46.560  31.190  1.00  0.00           H
ATOM   4389  OG1 THR A 292      35.900  47.330  32.200  1.00  0.00           O
ATOM   4390  HG1 THR A 292      36.390  47.280  33.010  1.00  0.00           H
ATOM   4391  CG2 THR A 292      34.070  46.680  33.350  1.00  0.00           C
ATOM   4392 1HG2 THR A 292      34.610  46.610  34.310  1.00  0.00           H
ATOM   4393 2HG2 THR A 292      33.260  45.940  33.500  1.00  0.00           H
ATOM   4394 3HG2 THR A 292      33.750  47.700  33.070  1.00  0.00           H
ATOM   4395  C   THR A 292      36.660  44.640  31.280  1.00  0.00           C
ATOM   4396  O   THR A 292      37.840  44.890  31.580  1.00  0.00           O
ATOM   4397  N   PRO A 293      36.400  44.340  29.990  1.00  0.00           N
ATOM   4398  CD  PRO A 293      35.090  44.110  29.430  1.00  0.00           C
ATOM   4399  HD1 PRO A 293      34.460  45.000  29.250  1.00  0.00           H
ATOM   4400  HD2 PRO A 293      34.490  43.450  30.090  1.00  0.00           H
ATOM   4401  CA  PRO A 293      37.480  44.460  28.970  1.00  0.00           C
ATOM   4402  HA  PRO A 293      38.160  43.620  29.040  1.00  0.00           H
ATOM   4403  CB  PRO A 293      36.700  44.210  27.660  1.00  0.00           C
ATOM   4404  HB1 PRO A 293      37.290  43.700  26.880  1.00  0.00           H
ATOM   4405  HB2 PRO A 293      36.420  45.230  27.320  1.00  0.00           H
ATOM   4406  CG  PRO A 293      35.450  43.450  28.090  1.00  0.00           C
ATOM   4407  HG1 PRO A 293      34.560  43.570  27.430  1.00  0.00           H
ATOM   4408  HG2 PRO A 293      35.710  42.370  28.220  1.00  0.00           H
ATOM   4409  C   PRO A 293      38.330  45.730  28.850  1.00  0.00           C
ATOM   4410  O   PRO A 293      39.490  45.640  28.570  1.00  0.00           O
ATOM   4411  N   GLU A 294      37.800  46.920  29.130  1.00  0.00           N
ATOM   4412  HN  GLU A 294      36.850  47.020  29.420  1.00  0.00           H
ATOM   4413  CA  GLU A 294      38.520  48.170  29.220  1.00  0.00           C
ATOM   4414  HA  GLU A 294      39.050  48.430  28.320  1.00  0.00           H
ATOM   4415  CB  GLU A 294      37.590  49.320  29.560  1.00  0.00           C
ATOM   4416  HB1 GLU A 294      38.190  50.250  29.410  1.00  0.00           H
ATOM   4417  HB2 GLU A 294      37.190  49.380  30.600  1.00  0.00           H
ATOM   4418  CG  GLU A 294      36.260  49.540  28.680  1.00  0.00           C
ATOM   4419  HG1 GLU A 294      35.500  48.950  29.240  1.00  0.00           H
ATOM   4420  HG2 GLU A 294      36.600  49.110  27.710  1.00  0.00           H
ATOM   4421  CD  GLU A 294      35.820  50.930  28.550  1.00  0.00           C
ATOM   4422  OE1 GLU A 294      34.620  51.240  28.800  1.00  0.00           O
ATOM   4423  OE2 GLU A 294      36.680  51.870  28.250  1.00  0.00           O
ATOM   4424  C   GLU A 294      39.520  48.150  30.330  1.00  0.00           C
ATOM   4425  O   GLU A 294      40.590  48.750  30.250  1.00  0.00           O
ATOM   4426  N   ASP A 295      39.160  47.610  31.530  1.00  0.00           N
ATOM   4427  HN  ASP A 295      38.250  47.240  31.640  1.00  0.00           H
ATOM   4428  CA  ASP A 295      39.990  47.610  32.720  1.00  0.00           C
ATOM   4429  HA  ASP A 295      40.270  48.640  32.870  1.00  0.00           H
ATOM   4430  CB  ASP A 295      39.200  47.000  33.900  1.00  0.00           C
ATOM   4431  HB1 ASP A 295      39.890  46.960  34.770  1.00  0.00           H
ATOM   4432  HB2 ASP A 295      38.890  45.970  33.590  1.00  0.00           H
ATOM   4433  CG  ASP A 295      37.970  47.750  34.430  1.00  0.00           C
ATOM   4434  OD1 ASP A 295      38.100  48.990  34.480  1.00  0.00           O
ATOM   4435  OD2 ASP A 295      37.010  47.100  34.940  1.00  0.00           O
ATOM   4436  C   ASP A 295      41.290  46.890  32.530  1.00  0.00           C
ATOM   4437  O   ASP A 295      42.390  47.310  32.930  1.00  0.00           O
ATOM   4438  N   VAL A 296      41.140  45.820  31.830  1.00  0.00           N
ATOM   4439  HN  VAL A 296      40.210  45.600  31.550  1.00  0.00           H
ATOM   4440  CA  VAL A 296      42.270  44.890  31.410  1.00  0.00           C
ATOM   4441  HA  VAL A 296      42.840  44.730  32.310  1.00  0.00           H
ATOM   4442  CB  VAL A 296      41.740  43.540  30.980  1.00  0.00           C
ATOM   4443  HB  VAL A 296      40.900  43.530  30.250  1.00  0.00           H
ATOM   4444  CG1 VAL A 296      42.900  42.780  30.240  1.00  0.00           C
ATOM   4445 1HG1 VAL A 296      43.080  43.320  29.290  1.00  0.00           H
ATOM   4446 2HG1 VAL A 296      42.540  41.750  30.060  1.00  0.00           H
ATOM   4447 3HG1 VAL A 296      43.750  42.680  30.950  1.00  0.00           H
ATOM   4448  CG2 VAL A 296      41.250  42.810  32.270  1.00  0.00           C
ATOM   4449 1HG2 VAL A 296      40.300  43.240  32.650  1.00  0.00           H
ATOM   4450 2HG2 VAL A 296      41.990  42.910  33.100  1.00  0.00           H
ATOM   4451 3HG2 VAL A 296      41.080  41.740  32.030  1.00  0.00           H
ATOM   4452  C   VAL A 296      43.230  45.660  30.500  1.00  0.00           C
ATOM   4453  O   VAL A 296      44.430  45.500  30.650  1.00  0.00           O
ATOM   4454  N   ASN A 297      42.750  46.610  29.710  1.00  0.00           N
ATOM   4455  HN  ASN A 297      41.770  46.770  29.570  1.00  0.00           H
ATOM   4456  CA  ASN A 297      43.560  47.380  28.830  1.00  0.00           C
ATOM   4457  HA  ASN A 297      44.210  46.710  28.280  1.00  0.00           H
ATOM   4458  CB  ASN A 297      42.710  47.990  27.660  1.00  0.00           C
ATOM   4459  HB1 ASN A 297      43.430  48.530  27.010  1.00  0.00           H
ATOM   4460  HB2 ASN A 297      41.900  48.650  28.050  1.00  0.00           H
ATOM   4461  CG  ASN A 297      42.140  46.970  26.770  1.00  0.00           C
ATOM   4462  OD1 ASN A 297      42.540  45.780  26.710  1.00  0.00           O
ATOM   4463  ND2 ASN A 297      41.180  47.450  25.970  1.00  0.00           N
ATOM   4464 1HD2 ASN A 297      40.670  46.770  25.440  1.00  0.00           H
ATOM   4465 2HD2 ASN A 297      40.780  48.370  25.980  1.00  0.00           H
ATOM   4466  C   ASN A 297      44.270  48.480  29.580  1.00  0.00           C
ATOM   4467  O   ASN A 297      45.460  48.710  29.450  1.00  0.00           O
ATOM   4468  N   MET A 298      43.500  49.200  30.500  1.00  0.00           N
ATOM   4469  HN  MET A 298      42.520  49.030  30.560  1.00  0.00           H
ATOM   4470  CA  MET A 298      44.040  50.340  31.340  1.00  0.00           C
ATOM   4471  HA  MET A 298      44.420  51.040  30.600  1.00  0.00           H
ATOM   4472  CB  MET A 298      42.830  50.960  32.100  1.00  0.00           C
ATOM   4473  HB1 MET A 298      43.210  51.690  32.850  1.00  0.00           H
ATOM   4474  HB2 MET A 298      42.200  50.180  32.570  1.00  0.00           H
ATOM   4475  CG  MET A 298      41.790  51.690  31.170  1.00  0.00           C
ATOM   4476  HG1 MET A 298      40.970  52.120  31.780  1.00  0.00           H
ATOM   4477  HG2 MET A 298      41.390  50.960  30.440  1.00  0.00           H
ATOM   4478  SD  MET A 298      42.660  52.970  30.120  1.00  0.00           S
ATOM   4479  CE  MET A 298      42.520  52.330  28.510  1.00  0.00           C
ATOM   4480  HE1 MET A 298      43.190  52.870  27.800  1.00  0.00           H
ATOM   4481  HE2 MET A 298      41.520  52.520  28.060  1.00  0.00           H
ATOM   4482  HE3 MET A 298      42.660  51.240  28.360  1.00  0.00           H
ATOM   4483  C   MET A 298      45.150  49.950  32.300  1.00  0.00           C
ATOM   4484  O   MET A 298      46.130  50.640  32.470  1.00  0.00           O
ATOM   4485  N   GLN A 299      44.940  48.760  32.900  1.00  0.00           N
ATOM   4486  HN  GLN A 299      44.080  48.300  32.670  1.00  0.00           H
ATOM   4487  CA  GLN A 299      45.850  48.140  33.850  1.00  0.00           C
ATOM   4488  HA  GLN A 299      46.190  48.970  34.460  1.00  0.00           H
ATOM   4489  CB  GLN A 299      45.230  47.050  34.690  1.00  0.00           C
ATOM   4490  HB1 GLN A 299      45.930  46.420  35.280  1.00  0.00           H
ATOM   4491  HB2 GLN A 299      44.570  46.520  33.970  1.00  0.00           H
ATOM   4492  CG  GLN A 299      44.150  47.590  35.720  1.00  0.00           C
ATOM   4493  HG1 GLN A 299      44.160  46.890  36.590  1.00  0.00           H
ATOM   4494  HG2 GLN A 299      43.190  47.690  35.170  1.00  0.00           H
ATOM   4495  CD  GLN A 299      44.390  49.010  36.250  1.00  0.00           C
ATOM   4496  OE1 GLN A 299      45.120  49.210  37.260  1.00  0.00           O
ATOM   4497  NE2 GLN A 299      43.660  50.020  35.720  1.00  0.00           N
ATOM   4498 1HE2 GLN A 299      43.770  50.970  35.980  1.00  0.00           H
ATOM   4499 2HE2 GLN A 299      42.870  49.680  35.210  1.00  0.00           H
ATOM   4500  C   GLN A 299      47.200  47.720  33.310  1.00  0.00           C
ATOM   4501  O   GLN A 299      48.260  47.790  33.920  1.00  0.00           O
ATOM   4502  N   ILE A 300      47.180  47.210  32.060  1.00  0.00           N
ATOM   4503  HN  ILE A 300      46.270  47.040  31.690  1.00  0.00           H
ATOM   4504  CA  ILE A 300      48.330  46.660  31.420  1.00  0.00           C
ATOM   4505  HA  ILE A 300      49.100  46.380  32.120  1.00  0.00           H
ATOM   4506  CB  ILE A 300      47.870  45.290  30.810  1.00  0.00           C
ATOM   4507  HB  ILE A 300      47.130  45.410  29.990  1.00  0.00           H
ATOM   4508  CG2 ILE A 300      49.110  44.630  30.060  1.00  0.00           C
ATOM   4509 1HG2 ILE A 300      48.810  43.640  29.650  1.00  0.00           H
ATOM   4510 2HG2 ILE A 300      50.000  44.500  30.720  1.00  0.00           H
ATOM   4511 3HG2 ILE A 300      49.270  45.250  29.150  1.00  0.00           H
ATOM   4512  CG1 ILE A 300      47.280  44.450  31.830  1.00  0.00           C
ATOM   4513 1HG1 ILE A 300      46.670  43.600  31.470  1.00  0.00           H
ATOM   4514 2HG1 ILE A 300      46.450  44.960  32.370  1.00  0.00           H
ATOM   4515  CD  ILE A 300      48.270  43.650  32.690  1.00  0.00           C
ATOM   4516  HD1 ILE A 300      48.990  44.240  33.290  1.00  0.00           H
ATOM   4517  HD2 ILE A 300      48.840  42.940  32.050  1.00  0.00           H
ATOM   4518  HD3 ILE A 300      47.780  43.000  33.440  1.00  0.00           H
ATOM   4519  C   ILE A 300      48.990  47.610  30.400  1.00  0.00           C
ATOM   4520  O   ILE A 300      50.250  47.680  30.420  1.00  0.00           O
ATOM   4521  N   MET A 301      48.350  48.540  29.590  1.00  0.00           N
ATOM   4522  HN  MET A 301      47.360  48.630  29.590  1.00  0.00           H
ATOM   4523  CA  MET A 301      48.990  49.310  28.580  1.00  0.00           C
ATOM   4524  HA  MET A 301      49.930  49.620  29.030  1.00  0.00           H
ATOM   4525  CB  MET A 301      49.340  48.400  27.390  1.00  0.00           C
ATOM   4526  HB1 MET A 301      49.970  47.530  27.700  1.00  0.00           H
ATOM   4527  HB2 MET A 301      49.970  48.960  26.660  1.00  0.00           H
ATOM   4528  CG  MET A 301      48.140  47.900  26.480  1.00  0.00           C
ATOM   4529  HG1 MET A 301      48.590  47.920  25.460  1.00  0.00           H
ATOM   4530  HG2 MET A 301      47.310  48.630  26.440  1.00  0.00           H
ATOM   4531  SD  MET A 301      47.580  46.190  26.880  1.00  0.00           S
ATOM   4532  CE  MET A 301      46.130  46.040  25.940  1.00  0.00           C
ATOM   4533  HE1 MET A 301      45.330  46.780  26.180  1.00  0.00           H
ATOM   4534  HE2 MET A 301      45.550  45.140  26.250  1.00  0.00           H
ATOM   4535  HE3 MET A 301      46.300  45.970  24.840  1.00  0.00           H
ATOM   4536  C   MET A 301      48.160  50.440  28.150  1.00  0.00           C
ATOM   4537  O   MET A 301      48.140  50.860  26.980  1.00  0.00           O
ATOM   4538  NT  MET A 301      47.470  51.060  29.060  1.00  0.00           N
ATOM   4539  HNT MET A 301      47.620  50.770  30.000  1.00  0.00           H
ATOM   4540  CAT MET A 301      46.530  52.080  28.760  1.00  0.00           C
ATOM   4541  HT1 MET A 301      45.770  51.830  27.990  1.00  0.00           H
ATOM   4542  HT2 MET A 301      47.130  52.980  28.480  1.00  0.00           H
ATOM   4543  HT3 MET A 301      45.930  52.260  29.680  1.00  0.00           H
ATOM   4544  N   SER B   1      23.300  49.670  52.760  1.00  0.00           N
ATOM   4545  HT1 SER B   1      23.810  50.580  52.700  1.00  0.00           H
ATOM   4546  HT2 SER B   1      22.450  49.940  53.300  1.00  0.00           H
ATOM   4547  HT3 SER B   1      23.070  49.470  51.770  1.00  0.00           H
ATOM   4548  CA  SER B   1      24.210  48.780  53.440  1.00  0.00           C
ATOM   4549  HA  SER B   1      24.700  49.390  54.190  1.00  0.00           H
ATOM   4550  CB  SER B   1      23.430  47.710  54.270  1.00  0.00           C
ATOM   4551  HB1 SER B   1      22.550  48.180  54.770  1.00  0.00           H
ATOM   4552  HB2 SER B   1      24.070  47.350  55.100  1.00  0.00           H
ATOM   4553  OG  SER B   1      23.020  46.550  53.530  1.00  0.00           O
ATOM   4554  HG1 SER B   1      22.090  46.450  53.760  1.00  0.00           H
ATOM   4555  C   SER B   1      25.280  48.250  52.560  1.00  0.00           C
ATOM   4556  O   SER B   1      25.850  49.040  51.800  1.00  0.00           O
ATOM   4557  N   GLY B   2      25.520  46.960  52.520  1.00  0.00           N
ATOM   4558  HN  GLY B   2      24.950  46.440  53.150  1.00  0.00           H
ATOM   4559  CA  GLY B   2      26.590  46.240  51.910  1.00  0.00           C
ATOM   4560  HA1 GLY B   2      26.490  46.410  50.850  1.00  0.00           H
ATOM   4561  HA2 GLY B   2      26.510  45.180  52.120  1.00  0.00           H
ATOM   4562  C   GLY B   2      28.040  46.660  52.200  1.00  0.00           C
ATOM   4563  O   GLY B   2      28.350  47.660  52.850  1.00  0.00           O
ATOM   4564  N   LEU B   3      28.970  45.730  51.830  1.00  0.00           N
ATOM   4565  HN  LEU B   3      28.770  44.830  51.450  1.00  0.00           H
ATOM   4566  CA  LEU B   3      30.390  45.910  52.030  1.00  0.00           C
ATOM   4567  HA  LEU B   3      30.590  46.910  52.390  1.00  0.00           H
ATOM   4568  CB  LEU B   3      30.900  45.220  53.250  1.00  0.00           C
ATOM   4569  HB1 LEU B   3      30.720  44.130  53.130  1.00  0.00           H
ATOM   4570  HB2 LEU B   3      30.270  45.490  54.120  1.00  0.00           H
ATOM   4571  CG  LEU B   3      32.440  45.270  53.650  1.00  0.00           C
ATOM   4572  HG  LEU B   3      33.120  44.980  52.820  1.00  0.00           H
ATOM   4573  CD1 LEU B   3      32.900  46.710  54.040  1.00  0.00           C
ATOM   4574 1HD1 LEU B   3      32.590  47.470  53.280  1.00  0.00           H
ATOM   4575 2HD1 LEU B   3      34.010  46.780  54.090  1.00  0.00           H
ATOM   4576 3HD1 LEU B   3      32.500  47.040  55.020  1.00  0.00           H
ATOM   4577  CD2 LEU B   3      32.760  44.240  54.710  1.00  0.00           C
ATOM   4578 1HD2 LEU B   3      32.850  43.230  54.250  1.00  0.00           H
ATOM   4579 2HD2 LEU B   3      31.940  44.300  55.460  1.00  0.00           H
ATOM   4580 3HD2 LEU B   3      33.780  44.410  55.120  1.00  0.00           H
ATOM   4581  C   LEU B   3      31.250  45.660  50.810  1.00  0.00           C
ATOM   4582  O   LEU B   3      30.970  44.730  50.040  1.00  0.00           O
ATOM   4583  N   VAL B   4      32.120  46.660  50.550  1.00  0.00           N
ATOM   4584  HN  VAL B   4      32.290  47.350  51.250  1.00  0.00           H
ATOM   4585  CA  VAL B   4      32.970  46.720  49.370  1.00  0.00           C
ATOM   4586  HA  VAL B   4      33.200  45.730  48.980  1.00  0.00           H
ATOM   4587  CB  VAL B   4      32.370  47.580  48.220  1.00  0.00           C
ATOM   4588  HB  VAL B   4      31.310  47.280  48.080  1.00  0.00           H
ATOM   4589  CG1 VAL B   4      32.420  49.130  48.500  1.00  0.00           C
ATOM   4590 1HG1 VAL B   4      32.250  49.290  49.590  1.00  0.00           H
ATOM   4591 2HG1 VAL B   4      31.490  49.570  48.080  1.00  0.00           H
ATOM   4592 3HG1 VAL B   4      33.350  49.610  48.110  1.00  0.00           H
ATOM   4593  CG2 VAL B   4      32.870  47.220  46.800  1.00  0.00           C
ATOM   4594 1HG2 VAL B   4      33.290  46.190  46.860  1.00  0.00           H
ATOM   4595 2HG2 VAL B   4      33.660  47.920  46.460  1.00  0.00           H
ATOM   4596 3HG2 VAL B   4      31.940  47.080  46.200  1.00  0.00           H
ATOM   4597  C   VAL B   4      34.290  47.230  49.860  1.00  0.00           C
ATOM   4598  O   VAL B   4      34.350  47.720  50.990  1.00  0.00           O
ATOM   4599  N   LYS B   5      35.280  47.160  48.970  1.00  0.00           N
ATOM   4600  HN  LYS B   5      34.980  46.930  48.040  1.00  0.00           H
ATOM   4601  CA  LYS B   5      36.590  47.710  49.200  1.00  0.00           C
ATOM   4602  HA  LYS B   5      36.930  47.570  50.220  1.00  0.00           H
ATOM   4603  CB  LYS B   5      37.710  46.850  48.500  1.00  0.00           C
ATOM   4604  HB1 LYS B   5      38.670  47.370  48.670  1.00  0.00           H
ATOM   4605  HB2 LYS B   5      37.500  46.880  47.410  1.00  0.00           H
ATOM   4606  CG  LYS B   5      37.830  45.400  49.010  1.00  0.00           C
ATOM   4607  HG1 LYS B   5      36.790  45.030  48.920  1.00  0.00           H
ATOM   4608  HG2 LYS B   5      37.960  45.570  50.100  1.00  0.00           H
ATOM   4609  CD  LYS B   5      38.840  44.410  48.410  1.00  0.00           C
ATOM   4610  HD1 LYS B   5      39.780  44.770  48.870  1.00  0.00           H
ATOM   4611  HD2 LYS B   5      38.980  44.520  47.310  1.00  0.00           H
ATOM   4612  CE  LYS B   5      38.600  42.910  48.810  1.00  0.00           C
ATOM   4613  HE1 LYS B   5      37.550  42.630  48.570  1.00  0.00           H
ATOM   4614  HE2 LYS B   5      38.750  42.730  49.900  1.00  0.00           H
ATOM   4615  NZ  LYS B   5      39.460  42.060  47.980  1.00  0.00           N
ATOM   4616  HZ1 LYS B   5      40.440  42.410  48.030  1.00  0.00           H
ATOM   4617  HZ2 LYS B   5      39.220  42.140  46.970  1.00  0.00           H
ATOM   4618  HZ3 LYS B   5      39.480  41.040  48.180  1.00  0.00           H
ATOM   4619  C   LYS B   5      36.640  49.110  48.780  1.00  0.00           C
ATOM   4620  O   LYS B   5      36.460  49.470  47.640  1.00  0.00           O
ATOM   4621  N   MET B   6      36.800  50.000  49.760  1.00  0.00           N
ATOM   4622  HN  MET B   6      36.840  49.830  50.740  1.00  0.00           H
ATOM   4623  CA  MET B   6      36.760  51.410  49.530  1.00  0.00           C
ATOM   4624  HA  MET B   6      36.520  51.580  48.490  1.00  0.00           H
ATOM   4625  CB  MET B   6      35.790  52.240  50.450  1.00  0.00           C
ATOM   4626  HB1 MET B   6      35.950  53.310  50.220  1.00  0.00           H
ATOM   4627  HB2 MET B   6      36.020  52.050  51.520  1.00  0.00           H
ATOM   4628  CG  MET B   6      34.280  51.910  50.170  1.00  0.00           C
ATOM   4629  HG1 MET B   6      33.950  51.010  50.730  1.00  0.00           H
ATOM   4630  HG2 MET B   6      34.170  51.640  49.100  1.00  0.00           H
ATOM   4631  SD  MET B   6      33.140  53.240  50.280  1.00  0.00           S
ATOM   4632  CE  MET B   6      33.000  53.150  52.110  1.00  0.00           C
ATOM   4633  HE1 MET B   6      33.270  54.110  52.600  1.00  0.00           H
ATOM   4634  HE2 MET B   6      33.560  52.300  52.560  1.00  0.00           H
ATOM   4635  HE3 MET B   6      31.920  52.910  52.230  1.00  0.00           H
ATOM   4636  C   MET B   6      38.130  52.030  49.600  1.00  0.00           C
ATOM   4637  O   MET B   6      38.970  51.520  50.270  1.00  0.00           O
ATOM   4638  N   SER B   7      38.330  53.140  48.870  1.00  0.00           N
ATOM   4639  HN  SER B   7      37.580  53.450  48.290  1.00  0.00           H
ATOM   4640  CA  SER B   7      39.440  54.030  48.800  1.00  0.00           C
ATOM   4641  HA  SER B   7      40.230  53.730  49.470  1.00  0.00           H
ATOM   4642  CB  SER B   7      40.150  54.170  47.420  1.00  0.00           C
ATOM   4643  HB1 SER B   7      39.500  54.630  46.650  1.00  0.00           H
ATOM   4644  HB2 SER B   7      40.400  53.210  46.930  1.00  0.00           H
ATOM   4645  OG  SER B   7      41.390  54.850  47.590  1.00  0.00           O
ATOM   4646  HG1 SER B   7      41.550  55.330  46.770  1.00  0.00           H
ATOM   4647  C   SER B   7      39.020  55.400  49.240  1.00  0.00           C
ATOM   4648  O   SER B   7      37.890  55.750  49.090  1.00  0.00           O
ATOM   4649  N   HSD B   8      39.880  56.090  49.980  1.00  0.00           N
ATOM   4650  HN  HSD B   8      40.840  55.870  50.100  1.00  0.00           H
ATOM   4651  CA  HSD B   8      39.670  57.430  50.370  1.00  0.00           C
ATOM   4652  HA  HSD B   8      38.790  57.430  51.000  1.00  0.00           H
ATOM   4653  CB  HSD B   8      40.980  57.860  51.190  1.00  0.00           C
ATOM   4654  HB1 HSD B   8      40.730  58.930  51.310  1.00  0.00           H
ATOM   4655  HB2 HSD B   8      41.950  57.710  50.670  1.00  0.00           H
ATOM   4656  ND1 HSD B   8      40.020  57.520  53.450  1.00  0.00           N
ATOM   4657  HD1 HSD B   8      39.180  58.070  53.380  1.00  0.00           H
ATOM   4658  CG  HSD B   8      40.950  57.190  52.540  1.00  0.00           C
ATOM   4659  CE1 HSD B   8      40.350  56.880  54.580  1.00  0.00           C
ATOM   4660  HE1 HSD B   8      39.800  56.900  55.520  1.00  0.00           H
ATOM   4661  NE2 HSD B   8      41.470  56.250  54.440  1.00  0.00           N
ATOM   4662  CD2 HSD B   8      41.840  56.450  53.170  1.00  0.00           C
ATOM   4663  HD2 HSD B   8      42.760  55.950  52.900  1.00  0.00           H
ATOM   4664  C   HSD B   8      39.440  58.460  49.150  1.00  0.00           C
ATOM   4665  O   HSD B   8      40.410  58.490  48.300  1.00  0.00           O
ATOM   4666  N   PRO B   9      38.360  59.240  48.960  1.00  0.00           N
ATOM   4667  CD  PRO B   9      37.320  59.160  49.990  1.00  0.00           C
ATOM   4668  HD1 PRO B   9      37.650  59.610  50.960  1.00  0.00           H
ATOM   4669  HD2 PRO B   9      36.920  58.130  50.110  1.00  0.00           H
ATOM   4670  CA  PRO B   9      38.190  60.400  47.990  1.00  0.00           C
ATOM   4671  HA  PRO B   9      37.870  60.050  47.030  1.00  0.00           H
ATOM   4672  CB  PRO B   9      37.000  61.160  48.700  1.00  0.00           C
ATOM   4673  HB1 PRO B   9      36.490  61.760  47.920  1.00  0.00           H
ATOM   4674  HB2 PRO B   9      37.410  61.830  49.490  1.00  0.00           H
ATOM   4675  CG  PRO B   9      36.210  60.110  49.480  1.00  0.00           C
ATOM   4676  HG1 PRO B   9      35.560  60.520  50.280  1.00  0.00           H
ATOM   4677  HG2 PRO B   9      35.560  59.580  48.750  1.00  0.00           H
ATOM   4678  C   PRO B   9      39.460  61.150  47.810  1.00  0.00           C
ATOM   4679  O   PRO B   9      40.120  61.600  48.760  1.00  0.00           O
ATOM   4680  N   SER B  10      39.800  61.450  46.620  1.00  0.00           N
ATOM   4681  HN  SER B  10      39.180  61.320  45.850  1.00  0.00           H
ATOM   4682  CA  SER B  10      41.060  62.100  46.280  1.00  0.00           C
ATOM   4683  HA  SER B  10      41.810  62.020  47.050  1.00  0.00           H
ATOM   4684  CB  SER B  10      41.770  61.460  45.010  1.00  0.00           C
ATOM   4685  HB1 SER B  10      41.970  60.370  45.100  1.00  0.00           H
ATOM   4686  HB2 SER B  10      42.730  62.020  44.920  1.00  0.00           H
ATOM   4687  OG  SER B  10      41.180  61.680  43.740  1.00  0.00           O
ATOM   4688  HG1 SER B  10      41.280  62.630  43.590  1.00  0.00           H
ATOM   4689  C   SER B  10      41.090  63.640  46.010  1.00  0.00           C
ATOM   4690  O   SER B  10      42.100  64.190  45.640  1.00  0.00           O
ATOM   4691  N   GLY B  11      39.890  64.320  46.260  1.00  0.00           N
ATOM   4692  HN  GLY B  11      39.050  63.840  46.500  1.00  0.00           H
ATOM   4693  CA  GLY B  11      39.800  65.710  45.910  1.00  0.00           C
ATOM   4694  HA1 GLY B  11      38.810  66.030  46.220  1.00  0.00           H
ATOM   4695  HA2 GLY B  11      40.040  65.820  44.860  1.00  0.00           H
ATOM   4696  C   GLY B  11      40.720  66.630  46.700  1.00  0.00           C
ATOM   4697  O   GLY B  11      41.250  67.610  46.200  1.00  0.00           O
ATOM   4698  N   ASP B  12      41.000  66.200  47.970  1.00  0.00           N
ATOM   4699  HN  ASP B  12      40.430  65.490  48.380  1.00  0.00           H
ATOM   4700  CA  ASP B  12      41.910  66.930  48.820  1.00  0.00           C
ATOM   4701  HA  ASP B  12      41.750  67.990  48.750  1.00  0.00           H
ATOM   4702  CB  ASP B  12      41.740  66.390  50.310  1.00  0.00           C
ATOM   4703  HB1 ASP B  12      42.550  66.690  51.020  1.00  0.00           H
ATOM   4704  HB2 ASP B  12      41.750  65.280  50.280  1.00  0.00           H
ATOM   4705  CG  ASP B  12      40.490  66.950  50.960  1.00  0.00           C
ATOM   4706  OD1 ASP B  12      40.390  66.700  52.190  1.00  0.00           O
ATOM   4707  OD2 ASP B  12      39.810  67.880  50.430  1.00  0.00           O
ATOM   4708  C   ASP B  12      43.340  66.690  48.430  1.00  0.00           C
ATOM   4709  O   ASP B  12      44.220  67.340  48.900  1.00  0.00           O
ATOM   4710  N   VAL B  13      43.590  65.770  47.420  1.00  0.00           N
ATOM   4711  HN  VAL B  13      42.920  65.300  46.860  1.00  0.00           H
ATOM   4712  CA  VAL B  13      44.900  65.240  47.170  1.00  0.00           C
ATOM   4713  HA  VAL B  13      45.650  65.680  47.800  1.00  0.00           H
ATOM   4714  CB  VAL B  13      44.960  63.780  47.500  1.00  0.00           C
ATOM   4715  HB  VAL B  13      44.260  63.240  46.830  1.00  0.00           H
ATOM   4716  CG1 VAL B  13      46.380  63.180  47.400  1.00  0.00           C
ATOM   4717 1HG1 VAL B  13      46.820  63.170  46.390  1.00  0.00           H
ATOM   4718 2HG1 VAL B  13      46.310  62.120  47.740  1.00  0.00           H
ATOM   4719 3HG1 VAL B  13      47.060  63.690  48.110  1.00  0.00           H
ATOM   4720  CG2 VAL B  13      44.750  63.530  49.030  1.00  0.00           C
ATOM   4721 1HG2 VAL B  13      43.700  63.850  49.220  1.00  0.00           H
ATOM   4722 2HG2 VAL B  13      45.320  64.200  49.700  1.00  0.00           H
ATOM   4723 3HG2 VAL B  13      44.960  62.470  49.270  1.00  0.00           H
ATOM   4724  C   VAL B  13      45.360  65.500  45.780  1.00  0.00           C
ATOM   4725  O   VAL B  13      46.570  65.670  45.500  1.00  0.00           O
ATOM   4726  N   GLU B  14      44.450  65.560  44.790  1.00  0.00           N
ATOM   4727  HN  GLU B  14      43.480  65.420  44.980  1.00  0.00           H
ATOM   4728  CA  GLU B  14      44.810  65.890  43.390  1.00  0.00           C
ATOM   4729  HA  GLU B  14      45.250  65.020  42.940  1.00  0.00           H
ATOM   4730  CB  GLU B  14      43.450  66.010  42.590  1.00  0.00           C
ATOM   4731  HB1 GLU B  14      43.710  66.370  41.570  1.00  0.00           H
ATOM   4732  HB2 GLU B  14      42.750  66.700  43.100  1.00  0.00           H
ATOM   4733  CG  GLU B  14      42.760  64.650  42.230  1.00  0.00           C
ATOM   4734  HG1 GLU B  14      42.940  64.080  43.170  1.00  0.00           H
ATOM   4735  HG2 GLU B  14      43.140  64.160  41.310  1.00  0.00           H
ATOM   4736  CD  GLU B  14      41.270  64.590  41.940  1.00  0.00           C
ATOM   4737  OE1 GLU B  14      40.590  64.030  42.820  1.00  0.00           O
ATOM   4738  OE2 GLU B  14      40.790  65.190  40.940  1.00  0.00           O
ATOM   4739  C   GLU B  14      45.660  67.140  43.030  1.00  0.00           C
ATOM   4740  O   GLU B  14      46.600  67.170  42.220  1.00  0.00           O
ATOM   4741  N   ALA B  15      45.320  68.270  43.690  1.00  0.00           N
ATOM   4742  HN  ALA B  15      44.540  68.350  44.310  1.00  0.00           H
ATOM   4743  CA  ALA B  15      46.040  69.540  43.390  1.00  0.00           C
ATOM   4744  HA  ALA B  15      46.160  69.660  42.330  1.00  0.00           H
ATOM   4745  CB  ALA B  15      45.100  70.700  43.850  1.00  0.00           C
ATOM   4746  HB1 ALA B  15      45.200  71.650  43.280  1.00  0.00           H
ATOM   4747  HB2 ALA B  15      45.260  71.030  44.890  1.00  0.00           H
ATOM   4748  HB3 ALA B  15      44.080  70.290  43.690  1.00  0.00           H
ATOM   4749  C   ALA B  15      47.410  69.600  44.180  1.00  0.00           C
ATOM   4750  O   ALA B  15      48.140  70.590  44.270  1.00  0.00           O
ATOM   4751  N   CYS B  16      47.780  68.470  44.880  1.00  0.00           N
ATOM   4752  HN  CYS B  16      47.180  67.670  44.850  1.00  0.00           H
ATOM   4753  CA  CYS B  16      49.050  68.280  45.610  1.00  0.00           C
ATOM   4754  HA  CYS B  16      49.440  69.270  45.770  1.00  0.00           H
ATOM   4755  CB  CYS B  16      49.000  67.490  46.900  1.00  0.00           C
ATOM   4756  HB1 CYS B  16      50.010  67.540  47.340  1.00  0.00           H
ATOM   4757  HB2 CYS B  16      48.710  66.420  46.890  1.00  0.00           H
ATOM   4758  SG  CYS B  16      47.930  68.360  48.040  1.00  0.00           S
ATOM   4759  HG1 CYS B  16      46.810  68.360  47.330  1.00  0.00           H
ATOM   4760  C   CYS B  16      50.170  67.680  44.700  1.00  0.00           C
ATOM   4761  O   CYS B  16      51.380  67.540  45.000  1.00  0.00           O
ATOM   4762  N   MET B  17      49.830  67.280  43.460  1.00  0.00           N
ATOM   4763  HN  MET B  17      48.890  67.330  43.140  1.00  0.00           H
ATOM   4764  CA  MET B  17      50.750  66.600  42.580  1.00  0.00           C
ATOM   4765  HA  MET B  17      51.550  66.140  43.140  1.00  0.00           H
ATOM   4766  CB  MET B  17      50.160  65.350  41.860  1.00  0.00           C
ATOM   4767  HB1 MET B  17      51.000  64.950  41.250  1.00  0.00           H
ATOM   4768  HB2 MET B  17      49.400  65.640  41.100  1.00  0.00           H
ATOM   4769  CG  MET B  17      49.440  64.270  42.760  1.00  0.00           C
ATOM   4770  HG1 MET B  17      49.030  63.510  42.060  1.00  0.00           H
ATOM   4771  HG2 MET B  17      48.510  64.720  43.160  1.00  0.00           H
ATOM   4772  SD  MET B  17      50.520  63.500  44.070  1.00  0.00           S
ATOM   4773  CE  MET B  17      51.900  62.840  43.160  1.00  0.00           C
ATOM   4774  HE1 MET B  17      52.710  62.370  43.760  1.00  0.00           H
ATOM   4775  HE2 MET B  17      52.350  63.650  42.540  1.00  0.00           H
ATOM   4776  HE3 MET B  17      51.640  61.940  42.560  1.00  0.00           H
ATOM   4777  C   MET B  17      51.320  67.560  41.540  1.00  0.00           C
ATOM   4778  O   MET B  17      50.710  68.390  40.840  1.00  0.00           O
ATOM   4779  N   VAL B  18      52.660  67.350  41.330  1.00  0.00           N
ATOM   4780  HN  VAL B  18      53.090  66.640  41.880  1.00  0.00           H
ATOM   4781  CA  VAL B  18      53.450  68.110  40.390  1.00  0.00           C
ATOM   4782  HA  VAL B  18      52.700  68.640  39.810  1.00  0.00           H
ATOM   4783  CB  VAL B  18      54.460  69.220  40.910  1.00  0.00           C
ATOM   4784  HB  VAL B  18      55.000  69.740  40.090  1.00  0.00           H
ATOM   4785  CG1 VAL B  18      53.460  70.210  41.540  1.00  0.00           C
ATOM   4786 1HG1 VAL B  18      52.950  69.890  42.470  1.00  0.00           H
ATOM   4787 2HG1 VAL B  18      52.620  70.470  40.860  1.00  0.00           H
ATOM   4788 3HG1 VAL B  18      53.990  71.150  41.830  1.00  0.00           H
ATOM   4789  CG2 VAL B  18      55.390  68.550  41.990  1.00  0.00           C
ATOM   4790 1HG2 VAL B  18      54.840  67.890  42.690  1.00  0.00           H
ATOM   4791 2HG2 VAL B  18      55.950  69.270  42.630  1.00  0.00           H
ATOM   4792 3HG2 VAL B  18      56.090  67.920  41.400  1.00  0.00           H
ATOM   4793  C   VAL B  18      54.170  67.160  39.480  1.00  0.00           C
ATOM   4794  O   VAL B  18      54.360  66.020  39.840  1.00  0.00           O
ATOM   4795  N   GLN B  19      54.580  67.710  38.380  1.00  0.00           N
ATOM   4796  HN  GLN B  19      54.340  68.680  38.340  1.00  0.00           H
ATOM   4797  CA  GLN B  19      55.520  66.980  37.520  1.00  0.00           C
ATOM   4798  HA  GLN B  19      55.470  65.910  37.650  1.00  0.00           H
ATOM   4799  CB  GLN B  19      55.230  67.190  36.010  1.00  0.00           C
ATOM   4800  HB1 GLN B  19      54.990  68.260  35.820  1.00  0.00           H
ATOM   4801  HB2 GLN B  19      54.280  66.700  35.700  1.00  0.00           H
ATOM   4802  CG  GLN B  19      56.400  66.800  35.090  1.00  0.00           C
ATOM   4803  HG1 GLN B  19      56.720  65.760  35.310  1.00  0.00           H
ATOM   4804  HG2 GLN B  19      57.220  67.540  35.230  1.00  0.00           H
ATOM   4805  CD  GLN B  19      56.070  66.890  33.740  1.00  0.00           C
ATOM   4806  OE1 GLN B  19      55.440  67.840  33.250  1.00  0.00           O
ATOM   4807  NE2 GLN B  19      56.550  65.900  32.830  1.00  0.00           N
ATOM   4808 1HE2 GLN B  19      57.100  65.140  33.180  1.00  0.00           H
ATOM   4809 2HE2 GLN B  19      56.830  66.160  31.910  1.00  0.00           H
ATOM   4810  C   GLN B  19      56.950  67.520  37.780  1.00  0.00           C
ATOM   4811  O   GLN B  19      57.110  68.650  38.120  1.00  0.00           O
ATOM   4812  N   VAL B  20      57.990  66.600  37.760  1.00  0.00           N
ATOM   4813  HN  VAL B  20      57.850  65.650  37.480  1.00  0.00           H
ATOM   4814  CA  VAL B  20      59.330  67.030  38.040  1.00  0.00           C
ATOM   4815  HA  VAL B  20      59.440  68.090  37.880  1.00  0.00           H
ATOM   4816  CB  VAL B  20      59.690  66.510  39.510  1.00  0.00           C
ATOM   4817  HB  VAL B  20      59.480  65.420  39.510  1.00  0.00           H
ATOM   4818  CG1 VAL B  20      61.250  66.590  39.860  1.00  0.00           C
ATOM   4819 1HG1 VAL B  20      61.810  65.970  39.130  1.00  0.00           H
ATOM   4820 2HG1 VAL B  20      61.350  66.190  40.890  1.00  0.00           H
ATOM   4821 3HG1 VAL B  20      61.600  67.640  39.840  1.00  0.00           H
ATOM   4822  CG2 VAL B  20      58.750  67.170  40.500  1.00  0.00           C
ATOM   4823 1HG2 VAL B  20      58.740  68.270  40.300  1.00  0.00           H
ATOM   4824 2HG2 VAL B  20      59.110  67.110  41.550  1.00  0.00           H
ATOM   4825 3HG2 VAL B  20      57.750  66.710  40.580  1.00  0.00           H
ATOM   4826  C   VAL B  20      60.240  66.490  37.020  1.00  0.00           C
ATOM   4827  O   VAL B  20      60.460  65.300  36.940  1.00  0.00           O
ATOM   4828  N   THR B  21      60.900  67.480  36.240  1.00  0.00           N
ATOM   4829  HN  THR B  21      60.780  68.460  36.370  1.00  0.00           H
ATOM   4830  CA  THR B  21      61.770  67.070  35.170  1.00  0.00           C
ATOM   4831  HA  THR B  21      61.990  66.020  35.090  1.00  0.00           H
ATOM   4832  CB  THR B  21      61.290  67.380  33.830  1.00  0.00           C
ATOM   4833  HB  THR B  21      61.340  68.490  33.770  1.00  0.00           H
ATOM   4834  OG1 THR B  21      59.890  66.930  33.650  1.00  0.00           O
ATOM   4835  HG1 THR B  21      59.610  67.310  32.820  1.00  0.00           H
ATOM   4836  CG2 THR B  21      62.160  66.820  32.750  1.00  0.00           C
ATOM   4837 1HG2 THR B  21      63.260  66.960  32.790  1.00  0.00           H
ATOM   4838 2HG2 THR B  21      61.800  67.140  31.750  1.00  0.00           H
ATOM   4839 3HG2 THR B  21      61.910  65.740  32.770  1.00  0.00           H
ATOM   4840  C   THR B  21      63.160  67.610  35.360  1.00  0.00           C
ATOM   4841  O   THR B  21      63.370  68.780  35.590  1.00  0.00           O
ATOM   4842  N   CYS B  22      64.250  66.810  35.220  1.00  0.00           N
ATOM   4843  HN  CYS B  22      64.200  65.830  35.030  1.00  0.00           H
ATOM   4844  CA  CYS B  22      65.570  67.340  35.180  1.00  0.00           C
ATOM   4845  HA  CYS B  22      65.390  68.290  34.690  1.00  0.00           H
ATOM   4846  CB  CYS B  22      66.190  67.460  36.600  1.00  0.00           C
ATOM   4847  HB1 CYS B  22      65.350  67.910  37.180  1.00  0.00           H
ATOM   4848  HB2 CYS B  22      67.060  68.120  36.760  1.00  0.00           H
ATOM   4849  SG  CYS B  22      66.570  65.830  37.380  1.00  0.00           S
ATOM   4850  HG1 CYS B  22      67.160  65.190  36.380  1.00  0.00           H
ATOM   4851  C   CYS B  22      66.320  66.540  34.240  1.00  0.00           C
ATOM   4852  O   CYS B  22      66.130  65.280  34.240  1.00  0.00           O
ATOM   4853  N   GLY B  23      67.090  67.060  33.290  1.00  0.00           N
ATOM   4854  HN  GLY B  23      67.260  68.040  33.320  1.00  0.00           H
ATOM   4855  CA  GLY B  23      67.730  66.340  32.210  1.00  0.00           C
ATOM   4856  HA1 GLY B  23      68.540  65.800  32.670  1.00  0.00           H
ATOM   4857  HA2 GLY B  23      68.290  66.980  31.540  1.00  0.00           H
ATOM   4858  C   GLY B  23      66.790  65.460  31.350  1.00  0.00           C
ATOM   4859  O   GLY B  23      65.900  65.920  30.690  1.00  0.00           O
ATOM   4860  N   SER B  24      67.040  64.150  31.270  1.00  0.00           N
ATOM   4861  HN  SER B  24      67.670  63.770  31.950  1.00  0.00           H
ATOM   4862  CA  SER B  24      66.310  63.180  30.420  1.00  0.00           C
ATOM   4863  HA  SER B  24      65.640  63.630  29.700  1.00  0.00           H
ATOM   4864  CB  SER B  24      67.270  62.420  29.520  1.00  0.00           C
ATOM   4865  HB1 SER B  24      67.810  63.050  28.780  1.00  0.00           H
ATOM   4866  HB2 SER B  24      66.570  61.810  28.900  1.00  0.00           H
ATOM   4867  OG  SER B  24      68.250  61.570  30.170  1.00  0.00           O
ATOM   4868  HG1 SER B  24      68.800  62.110  30.750  1.00  0.00           H
ATOM   4869  C   SER B  24      65.320  62.360  31.190  1.00  0.00           C
ATOM   4870  O   SER B  24      64.780  61.450  30.620  1.00  0.00           O
ATOM   4871  N   MET B  25      65.000  62.720  32.500  1.00  0.00           N
ATOM   4872  HN  MET B  25      65.510  63.460  32.950  1.00  0.00           H
ATOM   4873  CA  MET B  25      64.080  61.970  33.270  1.00  0.00           C
ATOM   4874  HA  MET B  25      63.580  61.260  32.620  1.00  0.00           H
ATOM   4875  CB  MET B  25      64.930  61.270  34.430  1.00  0.00           C
ATOM   4876  HB1 MET B  25      64.210  60.810  35.140  1.00  0.00           H
ATOM   4877  HB2 MET B  25      65.540  62.060  34.910  1.00  0.00           H
ATOM   4878  CG  MET B  25      65.890  60.140  33.930  1.00  0.00           C
ATOM   4879  HG1 MET B  25      66.960  60.280  34.200  1.00  0.00           H
ATOM   4880  HG2 MET B  25      66.060  60.300  32.840  1.00  0.00           H
ATOM   4881  SD  MET B  25      65.480  58.410  34.360  1.00  0.00           S
ATOM   4882  CE  MET B  25      65.970  58.370  36.080  1.00  0.00           C
ATOM   4883  HE1 MET B  25      65.130  58.850  36.630  1.00  0.00           H
ATOM   4884  HE2 MET B  25      66.980  58.830  36.200  1.00  0.00           H
ATOM   4885  HE3 MET B  25      66.000  57.300  36.400  1.00  0.00           H
ATOM   4886  C   MET B  25      62.880  62.840  33.800  1.00  0.00           C
ATOM   4887  O   MET B  25      63.060  63.950  34.260  1.00  0.00           O
ATOM   4888  N   THR B  26      61.660  62.240  33.810  1.00  0.00           N
ATOM   4889  HN  THR B  26      61.450  61.310  33.540  1.00  0.00           H
ATOM   4890  CA  THR B  26      60.470  62.840  34.490  1.00  0.00           C
ATOM   4891  HA  THR B  26      60.840  63.520  35.260  1.00  0.00           H
ATOM   4892  CB  THR B  26      59.500  63.610  33.540  1.00  0.00           C
ATOM   4893  HB  THR B  26      60.100  64.330  32.940  1.00  0.00           H
ATOM   4894  OG1 THR B  26      58.650  64.430  34.270  1.00  0.00           O
ATOM   4895  HG1 THR B  26      59.200  65.210  34.310  1.00  0.00           H
ATOM   4896  CG2 THR B  26      58.590  62.780  32.630  1.00  0.00           C
ATOM   4897 1HG2 THR B  26      58.070  63.370  31.840  1.00  0.00           H
ATOM   4898 2HG2 THR B  26      57.800  62.280  33.230  1.00  0.00           H
ATOM   4899 3HG2 THR B  26      59.160  62.000  32.090  1.00  0.00           H
ATOM   4900  C   THR B  26      59.760  61.760  35.300  1.00  0.00           C
ATOM   4901  O   THR B  26      59.890  60.560  35.090  1.00  0.00           O
ATOM   4902  N   LEU B  27      59.090  62.200  36.330  1.00  0.00           N
ATOM   4903  HN  LEU B  27      58.990  63.190  36.350  1.00  0.00           H
ATOM   4904  CA  LEU B  27      58.460  61.380  37.340  1.00  0.00           C
ATOM   4905  HA  LEU B  27      57.890  60.660  36.770  1.00  0.00           H
ATOM   4906  CB  LEU B  27      59.460  60.600  38.320  1.00  0.00           C
ATOM   4907  HB1 LEU B  27      59.800  59.800  37.630  1.00  0.00           H
ATOM   4908  HB2 LEU B  27      58.940  60.010  39.100  1.00  0.00           H
ATOM   4909  CG  LEU B  27      60.620  61.240  39.030  1.00  0.00           C
ATOM   4910  HG  LEU B  27      61.370  61.520  38.260  1.00  0.00           H
ATOM   4911  CD1 LEU B  27      60.280  62.540  39.740  1.00  0.00           C
ATOM   4912 1HD1 LEU B  27      59.390  62.470  40.390  1.00  0.00           H
ATOM   4913 2HD1 LEU B  27      60.100  63.280  38.930  1.00  0.00           H
ATOM   4914 3HD1 LEU B  27      61.150  62.990  40.270  1.00  0.00           H
ATOM   4915  CD2 LEU B  27      61.320  60.220  39.940  1.00  0.00           C
ATOM   4916 1HD2 LEU B  27      62.120  59.660  39.390  1.00  0.00           H
ATOM   4917 2HD2 LEU B  27      60.650  59.410  40.290  1.00  0.00           H
ATOM   4918 3HD2 LEU B  27      61.880  60.660  40.790  1.00  0.00           H
ATOM   4919  C   LEU B  27      57.470  62.350  38.030  1.00  0.00           C
ATOM   4920  O   LEU B  27      57.320  63.530  37.670  1.00  0.00           O
ATOM   4921  N   ASN B  28      56.640  61.980  39.060  1.00  0.00           N
ATOM   4922  HN  ASN B  28      56.550  61.020  39.320  1.00  0.00           H
ATOM   4923  CA  ASN B  28      55.870  62.990  39.750  1.00  0.00           C
ATOM   4924  HA  ASN B  28      55.670  63.840  39.120  1.00  0.00           H
ATOM   4925  CB  ASN B  28      54.490  62.370  40.220  1.00  0.00           C
ATOM   4926  HB1 ASN B  28      53.850  63.240  40.500  1.00  0.00           H
ATOM   4927  HB2 ASN B  28      54.670  61.750  41.120  1.00  0.00           H
ATOM   4928  CG  ASN B  28      53.800  61.470  39.190  1.00  0.00           C
ATOM   4929  OD1 ASN B  28      53.060  61.810  38.280  1.00  0.00           O
ATOM   4930  ND2 ASN B  28      53.910  60.170  39.430  1.00  0.00           N
ATOM   4931 1HD2 ASN B  28      53.390  59.600  38.800  1.00  0.00           H
ATOM   4932 2HD2 ASN B  28      54.740  59.850  39.890  1.00  0.00           H
ATOM   4933  C   ASN B  28      56.630  63.460  41.010  1.00  0.00           C
ATOM   4934  O   ASN B  28      57.550  62.830  41.530  1.00  0.00           O
ATOM   4935  N   GLY B  29      56.160  64.620  41.510  1.00  0.00           N
ATOM   4936  HN  GLY B  29      55.650  65.210  40.880  1.00  0.00           H
ATOM   4937  CA  GLY B  29      56.370  65.000  42.900  1.00  0.00           C
ATOM   4938  HA1 GLY B  29      56.930  65.920  42.920  1.00  0.00           H
ATOM   4939  HA2 GLY B  29      56.870  64.220  43.460  1.00  0.00           H
ATOM   4940  C   GLY B  29      55.110  65.250  43.700  1.00  0.00           C
ATOM   4941  O   GLY B  29      54.090  65.720  43.160  1.00  0.00           O
ATOM   4942  N   LEU B  30      55.250  65.250  45.080  1.00  0.00           N
ATOM   4943  HN  LEU B  30      56.150  65.050  45.450  1.00  0.00           H
ATOM   4944  CA  LEU B  30      54.250  65.780  46.070  1.00  0.00           C
ATOM   4945  HA  LEU B  30      53.400  66.030  45.460  1.00  0.00           H
ATOM   4946  CB  LEU B  30      54.030  64.740  47.190  1.00  0.00           C
ATOM   4947  HB1 LEU B  30      55.030  64.690  47.670  1.00  0.00           H
ATOM   4948  HB2 LEU B  30      53.750  63.770  46.740  1.00  0.00           H
ATOM   4949  CG  LEU B  30      52.930  65.170  48.240  1.00  0.00           C
ATOM   4950  HG  LEU B  30      52.950  66.260  48.460  1.00  0.00           H
ATOM   4951  CD1 LEU B  30      51.480  64.870  47.900  1.00  0.00           C
ATOM   4952 1HD1 LEU B  30      51.030  65.260  46.960  1.00  0.00           H
ATOM   4953 2HD1 LEU B  30      50.900  65.170  48.800  1.00  0.00           H
ATOM   4954 3HD1 LEU B  30      51.430  63.770  47.770  1.00  0.00           H
ATOM   4955  CD2 LEU B  30      53.280  64.410  49.520  1.00  0.00           C
ATOM   4956 1HD2 LEU B  30      53.180  63.330  49.290  1.00  0.00           H
ATOM   4957 2HD2 LEU B  30      52.600  64.820  50.300  1.00  0.00           H
ATOM   4958 3HD2 LEU B  30      54.310  64.480  49.950  1.00  0.00           H
ATOM   4959  C   LEU B  30      54.650  67.100  46.620  1.00  0.00           C
ATOM   4960  O   LEU B  30      55.640  67.330  47.230  1.00  0.00           O
ATOM   4961  N   TRP B  31      53.760  68.100  46.350  1.00  0.00           N
ATOM   4962  HN  TRP B  31      52.850  67.940  45.970  1.00  0.00           H
ATOM   4963  CA  TRP B  31      54.010  69.470  46.650  1.00  0.00           C
ATOM   4964  HA  TRP B  31      55.030  69.680  46.930  1.00  0.00           H
ATOM   4965  CB  TRP B  31      53.500  70.190  45.360  1.00  0.00           C
ATOM   4966  HB1 TRP B  31      52.440  69.980  45.110  1.00  0.00           H
ATOM   4967  HB2 TRP B  31      54.020  69.730  44.490  1.00  0.00           H
ATOM   4968  CG  TRP B  31      53.730  71.670  45.200  1.00  0.00           C
ATOM   4969  CD1 TRP B  31      54.570  72.410  46.050  1.00  0.00           C
ATOM   4970  HD1 TRP B  31      55.190  71.870  46.760  1.00  0.00           H
ATOM   4971  NE1 TRP B  31      54.480  73.760  45.850  1.00  0.00           N
ATOM   4972  HE1 TRP B  31      55.030  74.400  46.340  1.00  0.00           H
ATOM   4973  CE2 TRP B  31      53.510  74.010  44.960  1.00  0.00           C
ATOM   4974  CD2 TRP B  31      52.930  72.760  44.610  1.00  0.00           C
ATOM   4975  CE3 TRP B  31      51.760  72.810  43.760  1.00  0.00           C
ATOM   4976  HE3 TRP B  31      51.390  71.860  43.420  1.00  0.00           H
ATOM   4977  CZ3 TRP B  31      51.290  74.050  43.310  1.00  0.00           C
ATOM   4978  HZ3 TRP B  31      50.350  74.100  42.780  1.00  0.00           H
ATOM   4979  CZ2 TRP B  31      53.060  75.220  44.400  1.00  0.00           C
ATOM   4980  HZ2 TRP B  31      53.340  76.210  44.730  1.00  0.00           H
ATOM   4981  CH2 TRP B  31      51.950  75.160  43.650  1.00  0.00           C
ATOM   4982  HH2 TRP B  31      51.670  76.080  43.160  1.00  0.00           H
ATOM   4983  C   TRP B  31      53.090  69.900  47.700  1.00  0.00           C
ATOM   4984  O   TRP B  31      51.870  70.080  47.550  1.00  0.00           O
ATOM   4985  N   LEU B  32      53.670  70.130  48.920  1.00  0.00           N
ATOM   4986  HN  LEU B  32      54.640  70.030  49.070  1.00  0.00           H
ATOM   4987  CA  LEU B  32      52.990  70.700  50.050  1.00  0.00           C
ATOM   4988  HA  LEU B  32      51.990  70.980  49.740  1.00  0.00           H
ATOM   4989  CB  LEU B  32      52.880  69.690  51.180  1.00  0.00           C
ATOM   4990  HB1 LEU B  32      52.180  70.060  51.960  1.00  0.00           H
ATOM   4991  HB2 LEU B  32      53.870  69.570  51.670  1.00  0.00           H
ATOM   4992  CG  LEU B  32      52.250  68.330  50.790  1.00  0.00           C
ATOM   4993  HG  LEU B  32      52.840  67.970  49.920  1.00  0.00           H
ATOM   4994  CD1 LEU B  32      52.250  67.270  51.950  1.00  0.00           C
ATOM   4995 1HD1 LEU B  32      51.880  66.280  51.610  1.00  0.00           H
ATOM   4996 2HD1 LEU B  32      51.670  67.590  52.840  1.00  0.00           H
ATOM   4997 3HD1 LEU B  32      53.280  67.210  52.350  1.00  0.00           H
ATOM   4998  CD2 LEU B  32      50.840  68.440  50.280  1.00  0.00           C
ATOM   4999 1HD2 LEU B  32      50.430  67.410  50.220  1.00  0.00           H
ATOM   5000 2HD2 LEU B  32      50.880  69.090  49.390  1.00  0.00           H
ATOM   5001 3HD2 LEU B  32      50.180  69.010  50.970  1.00  0.00           H
ATOM   5002  C   LEU B  32      53.700  71.940  50.500  1.00  0.00           C
ATOM   5003  O   LEU B  32      54.900  71.970  50.880  1.00  0.00           O
ATOM   5004  N   ASP B  33      53.040  73.110  50.490  1.00  0.00           N
ATOM   5005  HN  ASP B  33      52.060  72.990  50.320  1.00  0.00           H
ATOM   5006  CA  ASP B  33      53.620  74.460  50.710  1.00  0.00           C
ATOM   5007  HA  ASP B  33      52.820  75.110  50.390  1.00  0.00           H
ATOM   5008  CB  ASP B  33      53.760  74.800  52.240  1.00  0.00           C
ATOM   5009  HB1 ASP B  33      54.430  75.660  52.430  1.00  0.00           H
ATOM   5010  HB2 ASP B  33      54.290  73.960  52.750  1.00  0.00           H
ATOM   5011  CG  ASP B  33      52.410  75.050  52.810  1.00  0.00           C
ATOM   5012  OD1 ASP B  33      51.350  74.870  52.100  1.00  0.00           O
ATOM   5013  OD2 ASP B  33      52.380  75.300  54.060  1.00  0.00           O
ATOM   5014  C   ASP B  33      54.850  74.700  49.720  1.00  0.00           C
ATOM   5015  O   ASP B  33      54.550  74.790  48.530  1.00  0.00           O
ATOM   5016  N   ASN B  34      56.090  74.860  50.180  1.00  0.00           N
ATOM   5017  HN  ASN B  34      56.310  74.840  51.160  1.00  0.00           H
ATOM   5018  CA  ASN B  34      57.280  75.280  49.480  1.00  0.00           C
ATOM   5019  HA  ASN B  34      57.050  75.710  48.520  1.00  0.00           H
ATOM   5020  CB  ASN B  34      58.080  76.310  50.250  1.00  0.00           C
ATOM   5021  HB1 ASN B  34      59.090  76.430  49.810  1.00  0.00           H
ATOM   5022  HB2 ASN B  34      58.200  76.000  51.310  1.00  0.00           H
ATOM   5023  CG  ASN B  34      57.440  77.660  50.270  1.00  0.00           C
ATOM   5024  OD1 ASN B  34      56.870  78.130  51.250  1.00  0.00           O
ATOM   5025  ND2 ASN B  34      57.630  78.340  49.120  1.00  0.00           N
ATOM   5026 1HD2 ASN B  34      57.360  79.300  49.200  1.00  0.00           H
ATOM   5027 2HD2 ASN B  34      57.910  77.860  48.290  1.00  0.00           H
ATOM   5028  C   ASN B  34      58.130  74.080  49.220  1.00  0.00           C
ATOM   5029  O   ASN B  34      59.100  74.140  48.430  1.00  0.00           O
ATOM   5030  N   THR B  35      57.700  72.840  49.800  1.00  0.00           N
ATOM   5031  HN  THR B  35      56.770  72.870  50.150  1.00  0.00           H
ATOM   5032  CA  THR B  35      58.400  71.580  49.800  1.00  0.00           C
ATOM   5033  HA  THR B  35      59.370  71.790  49.370  1.00  0.00           H
ATOM   5034  CB  THR B  35      58.780  70.930  51.100  1.00  0.00           C
ATOM   5035  HB  THR B  35      57.890  70.480  51.580  1.00  0.00           H
ATOM   5036  OG1 THR B  35      59.190  72.000  51.910  1.00  0.00           O
ATOM   5037  HG1 THR B  35      58.390  72.530  52.000  1.00  0.00           H
ATOM   5038  CG2 THR B  35      59.960  69.970  51.000  1.00  0.00           C
ATOM   5039 1HG2 THR B  35      60.100  69.350  51.920  1.00  0.00           H
ATOM   5040 2HG2 THR B  35      60.920  70.400  50.650  1.00  0.00           H
ATOM   5041 3HG2 THR B  35      59.680  69.250  50.200  1.00  0.00           H
ATOM   5042  C   THR B  35      57.790  70.630  48.860  1.00  0.00           C
ATOM   5043  O   THR B  35      56.630  70.160  48.950  1.00  0.00           O
ATOM   5044  N   VAL B  36      58.620  70.220  47.860  1.00  0.00           N
ATOM   5045  HN  VAL B  36      59.470  70.700  47.690  1.00  0.00           H
ATOM   5046  CA  VAL B  36      58.330  69.170  46.900  1.00  0.00           C
ATOM   5047  HA  VAL B  36      57.310  68.880  47.060  1.00  0.00           H
ATOM   5048  CB  VAL B  36      58.730  69.700  45.480  1.00  0.00           C
ATOM   5049  HB  VAL B  36      59.810  69.900  45.360  1.00  0.00           H
ATOM   5050  CG1 VAL B  36      58.300  68.630  44.470  1.00  0.00           C
ATOM   5051 1HG1 VAL B  36      58.460  68.930  43.410  1.00  0.00           H
ATOM   5052 2HG1 VAL B  36      57.210  68.400  44.430  1.00  0.00           H
ATOM   5053 3HG1 VAL B  36      58.900  67.710  44.610  1.00  0.00           H
ATOM   5054  CG2 VAL B  36      57.880  71.050  45.280  1.00  0.00           C
ATOM   5055 1HG2 VAL B  36      58.000  71.380  44.230  1.00  0.00           H
ATOM   5056 2HG2 VAL B  36      58.290  71.870  45.900  1.00  0.00           H
ATOM   5057 3HG2 VAL B  36      56.840  70.770  45.540  1.00  0.00           H
ATOM   5058  C   VAL B  36      59.250  67.980  47.270  1.00  0.00           C
ATOM   5059  O   VAL B  36      60.500  68.060  47.460  1.00  0.00           O
ATOM   5060  N   TRP B  37      58.600  66.810  47.380  1.00  0.00           N
[truncated: 327,862 more chars]
