# Supplementary material for: Structural and functional characterization of NEMO cleavage by SARS-CoV-2 3CLpro
Source: Nat Commun. 2022 Sep 8;13:5285. doi: 10.1038/s41467-022-32922-9 (PMC9453703; doi:10.1038/s41467-022-32922-9)
Supplement: Supplementary file 4 — Supplementary Data 1 [file 41467_2022_32922_MOESM4_ESM.zip › supp_files/MDML_snapshots/MERS/mers_simD_23600.pdb]

REMARK    GENERATED BY TRJCONV
TITLE     Title t= 23600.00000 step= 5900000
REMARK    THIS IS A SIMULATION BOX
CRYST1  101.526  101.526  101.526  90.00  90.00  90.00 P 1           1
MODEL        1
ATOM      1  N   SER A   1      51.300  45.340  35.160  1.00  0.00           N
ATOM      2  HT1 SER A   1      51.030  45.200  34.170  1.00  0.00           H
ATOM      3  HT2 SER A   1      52.230  45.790  35.080  1.00  0.00           H
ATOM      4  HT3 SER A   1      50.750  46.120  35.590  1.00  0.00           H
ATOM      5  CA  SER A   1      51.160  44.150  35.940  1.00  0.00           C
ATOM      6  HA  SER A   1      51.830  43.430  35.510  1.00  0.00           H
ATOM      7  CB  SER A   1      51.750  44.430  37.420  1.00  0.00           C
ATOM      8  HB1 SER A   1      51.030  45.110  37.930  1.00  0.00           H
ATOM      9  HB2 SER A   1      52.750  44.890  37.430  1.00  0.00           H
ATOM     10  OG  SER A   1      51.920  43.240  38.120  1.00  0.00           O
ATOM     11  HG1 SER A   1      52.430  43.410  38.920  1.00  0.00           H
ATOM     12  C   SER A   1      49.710  43.680  35.830  1.00  0.00           C
ATOM     13  O   SER A   1      49.010  43.750  34.800  1.00  0.00           O
ATOM     14  N   GLY A   2      49.200  43.050  36.900  1.00  0.00           N
ATOM     15  HN  GLY A   2      49.770  42.620  37.600  1.00  0.00           H
ATOM     16  CA  GLY A   2      47.850  42.640  37.030  1.00  0.00           C
ATOM     17  HA1 GLY A   2      47.760  42.200  38.010  1.00  0.00           H
ATOM     18  HA2 GLY A   2      47.730  41.820  36.340  1.00  0.00           H
ATOM     19  C   GLY A   2      46.780  43.640  36.850  1.00  0.00           C
ATOM     20  O   GLY A   2      46.930  44.860  37.050  1.00  0.00           O
ATOM     21  N   LEU A   3      45.600  43.130  36.410  1.00  0.00           N
ATOM     22  HN  LEU A   3      45.740  42.140  36.430  1.00  0.00           H
ATOM     23  CA  LEU A   3      44.300  43.830  36.440  1.00  0.00           C
ATOM     24  HA  LEU A   3      44.500  44.720  35.870  1.00  0.00           H
ATOM     25  CB  LEU A   3      43.110  43.060  35.940  1.00  0.00           C
ATOM     26  HB1 LEU A   3      42.200  43.670  36.110  1.00  0.00           H
ATOM     27  HB2 LEU A   3      42.960  42.180  36.590  1.00  0.00           H
ATOM     28  CG  LEU A   3      43.070  42.680  34.440  1.00  0.00           C
ATOM     29  HG  LEU A   3      43.560  41.690  34.310  1.00  0.00           H
ATOM     30  CD1 LEU A   3      41.600  42.660  33.930  1.00  0.00           C
ATOM     31 1HD1 LEU A   3      41.000  42.160  34.730  1.00  0.00           H
ATOM     32 2HD1 LEU A   3      41.490  42.200  32.930  1.00  0.00           H
ATOM     33 3HD1 LEU A   3      41.230  43.710  33.910  1.00  0.00           H
ATOM     34  CD2 LEU A   3      43.840  43.560  33.520  1.00  0.00           C
ATOM     35 1HD2 LEU A   3      43.700  43.110  32.520  1.00  0.00           H
ATOM     36 2HD2 LEU A   3      44.900  43.560  33.850  1.00  0.00           H
ATOM     37 3HD2 LEU A   3      43.510  44.620  33.560  1.00  0.00           H
ATOM     38  C   LEU A   3      43.960  44.390  37.790  1.00  0.00           C
ATOM     39  O   LEU A   3      44.020  43.580  38.710  1.00  0.00           O
ATOM     40  N   VAL A   4      43.660  45.720  37.910  1.00  0.00           N
ATOM     41  HN  VAL A   4      43.620  46.340  37.130  1.00  0.00           H
ATOM     42  CA  VAL A   4      43.190  46.310  39.180  1.00  0.00           C
ATOM     43  HA  VAL A   4      42.790  45.570  39.850  1.00  0.00           H
ATOM     44  CB  VAL A   4      44.300  47.110  39.940  1.00  0.00           C
ATOM     45  HB  VAL A   4      45.090  46.370  40.170  1.00  0.00           H
ATOM     46  CG1 VAL A   4      44.920  48.200  39.060  1.00  0.00           C
ATOM     47 1HG1 VAL A   4      45.730  48.630  39.690  1.00  0.00           H
ATOM     48 2HG1 VAL A   4      44.270  49.080  38.850  1.00  0.00           H
ATOM     49 3HG1 VAL A   4      45.370  47.900  38.100  1.00  0.00           H
ATOM     50  CG2 VAL A   4      43.780  47.660  41.250  1.00  0.00           C
ATOM     51 1HG2 VAL A   4      43.230  46.850  41.770  1.00  0.00           H
ATOM     52 2HG2 VAL A   4      43.100  48.530  41.210  1.00  0.00           H
ATOM     53 3HG2 VAL A   4      44.560  47.930  42.000  1.00  0.00           H
ATOM     54  C   VAL A   4      41.980  47.250  39.000  1.00  0.00           C
ATOM     55  O   VAL A   4      41.940  48.200  38.250  1.00  0.00           O
ATOM     56  N   LYS A   5      40.890  46.940  39.690  1.00  0.00           N
ATOM     57  HN  LYS A   5      40.890  46.110  40.250  1.00  0.00           H
ATOM     58  CA  LYS A   5      39.720  47.760  39.840  1.00  0.00           C
ATOM     59  HA  LYS A   5      39.390  47.890  38.820  1.00  0.00           H
ATOM     60  CB  LYS A   5      38.590  47.050  40.540  1.00  0.00           C
ATOM     61  HB1 LYS A   5      37.710  47.730  40.510  1.00  0.00           H
ATOM     62  HB2 LYS A   5      38.900  46.820  41.580  1.00  0.00           H
ATOM     63  CG  LYS A   5      38.170  45.740  39.920  1.00  0.00           C
ATOM     64  HG1 LYS A   5      39.000  45.100  39.530  1.00  0.00           H
ATOM     65  HG2 LYS A   5      37.590  46.050  39.020  1.00  0.00           H
ATOM     66  CD  LYS A   5      37.390  44.810  40.850  1.00  0.00           C
ATOM     67  HD1 LYS A   5      36.420  45.290  41.130  1.00  0.00           H
ATOM     68  HD2 LYS A   5      37.980  44.570  41.750  1.00  0.00           H
ATOM     69  CE  LYS A   5      37.280  43.450  40.130  1.00  0.00           C
ATOM     70  HE1 LYS A   5      38.280  43.010  39.960  1.00  0.00           H
ATOM     71  HE2 LYS A   5      36.650  43.450  39.210  1.00  0.00           H
ATOM     72  NZ  LYS A   5      36.550  42.460  40.970  1.00  0.00           N
ATOM     73  HZ1 LYS A   5      37.090  42.120  41.790  1.00  0.00           H
ATOM     74  HZ2 LYS A   5      36.390  41.640  40.350  1.00  0.00           H
ATOM     75  HZ3 LYS A   5      35.630  42.780  41.320  1.00  0.00           H
ATOM     76  C   LYS A   5      39.960  49.190  40.410  1.00  0.00           C
ATOM     77  O   LYS A   5      40.610  49.380  41.420  1.00  0.00           O
ATOM     78  N   MET A   6      39.410  50.190  39.810  1.00  0.00           N
ATOM     79  HN  MET A   6      38.780  50.070  39.050  1.00  0.00           H
ATOM     80  CA  MET A   6      39.790  51.540  40.200  1.00  0.00           C
ATOM     81  HA  MET A   6      40.130  51.770  41.200  1.00  0.00           H
ATOM     82  CB  MET A   6      41.010  51.850  39.270  1.00  0.00           C
ATOM     83  HB1 MET A   6      40.680  51.710  38.220  1.00  0.00           H
ATOM     84  HB2 MET A   6      41.780  51.100  39.500  1.00  0.00           H
ATOM     85  CG  MET A   6      41.640  53.280  39.370  1.00  0.00           C
ATOM     86  HG1 MET A   6      41.770  53.570  40.430  1.00  0.00           H
ATOM     87  HG2 MET A   6      40.920  54.020  38.950  1.00  0.00           H
ATOM     88  SD  MET A   6      43.330  53.340  38.760  1.00  0.00           S
ATOM     89  CE  MET A   6      43.210  53.200  36.950  1.00  0.00           C
ATOM     90  HE1 MET A   6      42.470  52.440  36.620  1.00  0.00           H
ATOM     91  HE2 MET A   6      44.200  53.100  36.440  1.00  0.00           H
ATOM     92  HE3 MET A   6      42.940  54.210  36.550  1.00  0.00           H
ATOM     93  C   MET A   6      38.550  52.430  39.960  1.00  0.00           C
ATOM     94  O   MET A   6      37.680  52.180  39.080  1.00  0.00           O
ATOM     95  N   SER A   7      38.430  53.510  40.750  1.00  0.00           N
ATOM     96  HN  SER A   7      39.050  53.690  41.520  1.00  0.00           H
ATOM     97  CA  SER A   7      37.390  54.480  40.540  1.00  0.00           C
ATOM     98  HA  SER A   7      36.650  54.250  39.780  1.00  0.00           H
ATOM     99  CB  SER A   7      36.500  54.840  41.890  1.00  0.00           C
ATOM    100  HB1 SER A   7      35.720  54.060  41.960  1.00  0.00           H
ATOM    101  HB2 SER A   7      36.020  55.830  41.720  1.00  0.00           H
ATOM    102  OG  SER A   7      37.430  54.950  43.010  1.00  0.00           O
ATOM    103  HG1 SER A   7      36.910  55.440  43.650  1.00  0.00           H
ATOM    104  C   SER A   7      37.950  55.660  39.890  1.00  0.00           C
ATOM    105  O   SER A   7      39.130  55.980  40.040  1.00  0.00           O
ATOM    106  N   HSD A   8      37.150  56.410  39.120  1.00  0.00           N
ATOM    107  HN  HSD A   8      36.190  56.230  38.920  1.00  0.00           H
ATOM    108  CA  HSD A   8      37.620  57.750  38.780  1.00  0.00           C
ATOM    109  HA  HSD A   8      38.490  57.560  38.170  1.00  0.00           H
ATOM    110  CB  HSD A   8      36.570  58.500  37.940  1.00  0.00           C
ATOM    111  HB1 HSD A   8      36.960  59.520  37.730  1.00  0.00           H
ATOM    112  HB2 HSD A   8      35.600  58.550  38.490  1.00  0.00           H
ATOM    113  ND1 HSD A   8      35.590  56.690  36.440  1.00  0.00           N
ATOM    114  HD1 HSD A   8      35.200  56.120  37.180  1.00  0.00           H
ATOM    115  CG  HSD A   8      36.350  57.830  36.620  1.00  0.00           C
ATOM    116  CE1 HSD A   8      35.830  56.290  35.180  1.00  0.00           C
ATOM    117  HE1 HSD A   8      35.280  55.470  34.710  1.00  0.00           H
ATOM    118  NE2 HSD A   8      36.540  57.160  34.490  1.00  0.00           N
ATOM    119  CD2 HSD A   8      36.870  58.160  35.410  1.00  0.00           C
ATOM    120  HD2 HSD A   8      37.460  59.010  35.120  1.00  0.00           H
ATOM    121  C   HSD A   8      38.010  58.640  39.930  1.00  0.00           C
ATOM    122  O   HSD A   8      37.340  58.500  40.990  1.00  0.00           O
ATOM    123  N   PRO A   9      38.910  59.550  39.870  1.00  0.00           N
ATOM    124  CD  PRO A   9      39.750  59.840  38.710  1.00  0.00           C
ATOM    125  HD1 PRO A   9      39.180  60.310  37.880  1.00  0.00           H
ATOM    126  HD2 PRO A   9      40.080  58.960  38.130  1.00  0.00           H
ATOM    127  CA  PRO A   9      39.040  60.540  41.000  1.00  0.00           C
ATOM    128  HA  PRO A   9      39.450  60.050  41.870  1.00  0.00           H
ATOM    129  CB  PRO A   9      40.090  61.500  40.300  1.00  0.00           C
ATOM    130  HB1 PRO A   9      40.720  61.940  41.100  1.00  0.00           H
ATOM    131  HB2 PRO A   9      39.670  62.400  39.810  1.00  0.00           H
ATOM    132  CG  PRO A   9      40.810  60.710  39.250  1.00  0.00           C
ATOM    133  HG1 PRO A   9      41.260  61.370  38.480  1.00  0.00           H
ATOM    134  HG2 PRO A   9      41.650  60.150  39.720  1.00  0.00           H
ATOM    135  C   PRO A   9      37.740  61.260  41.330  1.00  0.00           C
ATOM    136  O   PRO A   9      36.820  61.460  40.510  1.00  0.00           O
ATOM    137  N   SER A  10      37.640  61.720  42.590  1.00  0.00           N
ATOM    138  HN  SER A  10      38.400  61.650  43.230  1.00  0.00           H
ATOM    139  CA  SER A  10      36.300  62.090  43.060  1.00  0.00           C
ATOM    140  HA  SER A  10      35.530  61.670  42.430  1.00  0.00           H
ATOM    141  CB  SER A  10      36.120  61.320  44.370  1.00  0.00           C
ATOM    142  HB1 SER A  10      36.090  60.230  44.190  1.00  0.00           H
ATOM    143  HB2 SER A  10      35.150  61.430  44.890  1.00  0.00           H
ATOM    144  OG  SER A  10      37.180  61.620  45.350  1.00  0.00           O
ATOM    145  HG1 SER A  10      36.930  62.460  45.730  1.00  0.00           H
ATOM    146  C   SER A  10      36.090  63.590  43.350  1.00  0.00           C
ATOM    147  O   SER A  10      34.950  64.030  43.510  1.00  0.00           O
ATOM    148  N   GLY A  11      37.160  64.440  43.450  1.00  0.00           N
ATOM    149  HN  GLY A  11      38.060  64.100  43.180  1.00  0.00           H
ATOM    150  CA  GLY A  11      37.140  65.870  43.710  1.00  0.00           C
ATOM    151  HA1 GLY A  11      38.040  66.200  43.210  1.00  0.00           H
ATOM    152  HA2 GLY A  11      37.140  65.900  44.790  1.00  0.00           H
ATOM    153  C   GLY A  11      36.040  66.740  43.250  1.00  0.00           C
ATOM    154  O   GLY A  11      35.380  67.310  44.080  1.00  0.00           O
ATOM    155  N   ASP A  12      35.710  66.920  42.010  1.00  0.00           N
ATOM    156  HN  ASP A  12      36.310  66.610  41.280  1.00  0.00           H
ATOM    157  CA  ASP A  12      34.590  67.760  41.700  1.00  0.00           C
ATOM    158  HA  ASP A  12      34.800  68.720  42.150  1.00  0.00           H
ATOM    159  CB  ASP A  12      34.450  67.820  40.190  1.00  0.00           C
ATOM    160  HB1 ASP A  12      33.540  68.400  39.900  1.00  0.00           H
ATOM    161  HB2 ASP A  12      34.180  66.800  39.850  1.00  0.00           H
ATOM    162  CG  ASP A  12      35.640  68.300  39.400  1.00  0.00           C
ATOM    163  OD1 ASP A  12      35.770  67.800  38.250  1.00  0.00           O
ATOM    164  OD2 ASP A  12      36.390  69.230  39.810  1.00  0.00           O
ATOM    165  C   ASP A  12      33.200  67.360  42.320  1.00  0.00           C
ATOM    166  O   ASP A  12      32.480  68.240  42.840  1.00  0.00           O
ATOM    167  N   VAL A  13      32.910  66.040  42.220  1.00  0.00           N
ATOM    168  HN  VAL A  13      33.650  65.440  41.930  1.00  0.00           H
ATOM    169  CA  VAL A  13      31.700  65.340  42.690  1.00  0.00           C
ATOM    170  HA  VAL A  13      30.760  65.710  42.300  1.00  0.00           H
ATOM    171  CB  VAL A  13      31.840  63.810  42.560  1.00  0.00           C
ATOM    172  HB  VAL A  13      32.670  63.420  43.180  1.00  0.00           H
ATOM    173  CG1 VAL A  13      30.580  63.130  42.850  1.00  0.00           C
ATOM    174 1HG1 VAL A  13      29.630  63.520  42.430  1.00  0.00           H
ATOM    175 2HG1 VAL A  13      30.440  63.320  43.940  1.00  0.00           H
ATOM    176 3HG1 VAL A  13      30.760  62.050  42.670  1.00  0.00           H
ATOM    177  CG2 VAL A  13      32.040  63.540  41.050  1.00  0.00           C
ATOM    178 1HG2 VAL A  13      31.320  64.150  40.460  1.00  0.00           H
ATOM    179 2HG2 VAL A  13      31.840  62.470  40.830  1.00  0.00           H
ATOM    180 3HG2 VAL A  13      33.040  63.750  40.610  1.00  0.00           H
ATOM    181  C   VAL A  13      31.540  65.620  44.200  1.00  0.00           C
ATOM    182  O   VAL A  13      30.390  65.830  44.660  1.00  0.00           O
ATOM    183  N   GLU A  14      32.680  65.580  44.980  1.00  0.00           N
ATOM    184  HN  GLU A  14      33.580  65.420  44.580  1.00  0.00           H
ATOM    185  CA  GLU A  14      32.660  65.690  46.420  1.00  0.00           C
ATOM    186  HA  GLU A  14      31.960  64.940  46.760  1.00  0.00           H
ATOM    187  CB  GLU A  14      34.080  65.520  47.040  1.00  0.00           C
ATOM    188  HB1 GLU A  14      34.090  65.860  48.090  1.00  0.00           H
ATOM    189  HB2 GLU A  14      34.850  66.080  46.470  1.00  0.00           H
ATOM    190  CG  GLU A  14      34.630  64.080  46.960  1.00  0.00           C
ATOM    191  HG1 GLU A  14      34.750  63.820  45.890  1.00  0.00           H
ATOM    192  HG2 GLU A  14      33.930  63.390  47.470  1.00  0.00           H
ATOM    193  CD  GLU A  14      35.990  63.980  47.640  1.00  0.00           C
ATOM    194  OE1 GLU A  14      36.970  63.690  46.950  1.00  0.00           O
ATOM    195  OE2 GLU A  14      36.000  64.160  48.870  1.00  0.00           O
ATOM    196  C   GLU A  14      32.110  67.040  46.910  1.00  0.00           C
ATOM    197  O   GLU A  14      31.370  67.150  47.940  1.00  0.00           O
ATOM    198  N   ALA A  15      32.490  68.080  46.270  1.00  0.00           N
ATOM    199  HN  ALA A  15      33.070  67.910  45.480  1.00  0.00           H
ATOM    200  CA  ALA A  15      32.000  69.370  46.560  1.00  0.00           C
ATOM    201  HA  ALA A  15      32.200  69.660  47.590  1.00  0.00           H
ATOM    202  CB  ALA A  15      32.900  70.390  45.830  1.00  0.00           C
ATOM    203  HB1 ALA A  15      33.940  70.130  46.090  1.00  0.00           H
ATOM    204  HB2 ALA A  15      32.700  71.360  46.320  1.00  0.00           H
ATOM    205  HB3 ALA A  15      32.740  70.490  44.730  1.00  0.00           H
ATOM    206  C   ALA A  15      30.510  69.760  46.350  1.00  0.00           C
ATOM    207  O   ALA A  15      30.000  70.800  46.850  1.00  0.00           O
ATOM    208  N   CYS A  16      29.780  68.860  45.650  1.00  0.00           N
ATOM    209  HN  CYS A  16      30.210  68.040  45.290  1.00  0.00           H
ATOM    210  CA  CYS A  16      28.440  69.020  45.130  1.00  0.00           C
ATOM    211  HA  CYS A  16      28.110  70.040  45.210  1.00  0.00           H
ATOM    212  CB  CYS A  16      28.260  68.600  43.630  1.00  0.00           C
ATOM    213  HB1 CYS A  16      27.180  68.720  43.370  1.00  0.00           H
ATOM    214  HB2 CYS A  16      28.380  67.500  43.700  1.00  0.00           H
ATOM    215  SG  CYS A  16      29.270  69.320  42.270  1.00  0.00           S
ATOM    216  HG1 CYS A  16      30.440  68.710  42.300  1.00  0.00           H
ATOM    217  C   CYS A  16      27.490  68.290  46.030  1.00  0.00           C
ATOM    218  O   CYS A  16      26.250  68.370  45.830  1.00  0.00           O
ATOM    219  N   MET A  17      28.010  67.500  47.030  1.00  0.00           N
ATOM    220  HN  MET A  17      28.980  67.290  47.040  1.00  0.00           H
ATOM    221  CA  MET A  17      27.190  66.660  47.930  1.00  0.00           C
ATOM    222  HA  MET A  17      26.280  66.490  47.380  1.00  0.00           H
ATOM    223  CB  MET A  17      27.970  65.360  48.350  1.00  0.00           C
ATOM    224  HB1 MET A  17      27.290  64.770  49.010  1.00  0.00           H
ATOM    225  HB2 MET A  17      28.960  65.660  48.740  1.00  0.00           H
ATOM    226  CG  MET A  17      28.250  64.490  47.140  1.00  0.00           C
ATOM    227  HG1 MET A  17      28.470  63.470  47.510  1.00  0.00           H
ATOM    228  HG2 MET A  17      29.110  64.840  46.530  1.00  0.00           H
ATOM    229  SD  MET A  17      26.780  64.420  46.000  1.00  0.00           S
ATOM    230  CE  MET A  17      25.550  63.290  46.810  1.00  0.00           C
ATOM    231  HE1 MET A  17      26.090  62.430  47.280  1.00  0.00           H
ATOM    232  HE2 MET A  17      24.720  62.890  46.180  1.00  0.00           H
ATOM    233  HE3 MET A  17      25.060  63.820  47.650  1.00  0.00           H
ATOM    234  C   MET A  17      26.810  67.490  49.100  1.00  0.00           C
ATOM    235  O   MET A  17      27.670  67.760  49.950  1.00  0.00           O
ATOM    236  N   VAL A  18      25.490  67.850  49.170  1.00  0.00           N
ATOM    237  HN  VAL A  18      24.870  67.650  48.420  1.00  0.00           H
ATOM    238  CA  VAL A  18      24.950  68.550  50.300  1.00  0.00           C
ATOM    239  HA  VAL A  18      25.680  69.050  50.920  1.00  0.00           H
ATOM    240  CB  VAL A  18      24.020  69.690  49.840  1.00  0.00           C
ATOM    241  HB  VAL A  18      23.610  70.160  50.760  1.00  0.00           H
ATOM    242  CG1 VAL A  18      24.790  70.730  49.020  1.00  0.00           C
ATOM    243 1HG1 VAL A  18      25.070  70.270  48.050  1.00  0.00           H
ATOM    244 2HG1 VAL A  18      25.710  71.070  49.560  1.00  0.00           H
ATOM    245 3HG1 VAL A  18      24.160  71.570  48.640  1.00  0.00           H
ATOM    246  CG2 VAL A  18      22.840  69.220  49.010  1.00  0.00           C
ATOM    247 1HG2 VAL A  18      23.180  68.490  48.250  1.00  0.00           H
ATOM    248 2HG2 VAL A  18      22.470  70.130  48.500  1.00  0.00           H
ATOM    249 3HG2 VAL A  18      22.050  68.770  49.660  1.00  0.00           H
ATOM    250  C   VAL A  18      24.110  67.480  51.100  1.00  0.00           C
ATOM    251  O   VAL A  18      23.630  66.460  50.540  1.00  0.00           O
ATOM    252  N   GLN A  19      23.760  67.790  52.480  1.00  0.00           N
ATOM    253  HN  GLN A  19      23.990  68.680  52.860  1.00  0.00           H
ATOM    254  CA  GLN A  19      22.860  67.060  53.340  1.00  0.00           C
ATOM    255  HA  GLN A  19      22.910  66.010  53.070  1.00  0.00           H
ATOM    256  CB  GLN A  19      23.310  67.380  54.830  1.00  0.00           C
ATOM    257  HB1 GLN A  19      23.240  68.470  55.040  1.00  0.00           H
ATOM    258  HB2 GLN A  19      24.340  66.980  55.000  1.00  0.00           H
ATOM    259  CG  GLN A  19      22.400  66.780  55.950  1.00  0.00           C
ATOM    260  HG1 GLN A  19      22.640  65.720  56.190  1.00  0.00           H
ATOM    261  HG2 GLN A  19      21.330  66.800  55.630  1.00  0.00           H
ATOM    262  CD  GLN A  19      22.430  67.520  57.240  1.00  0.00           C
ATOM    263  OE1 GLN A  19      21.370  68.070  57.620  1.00  0.00           O
ATOM    264  NE2 GLN A  19      23.570  67.690  57.870  1.00  0.00           N
ATOM    265 1HE2 GLN A  19      23.490  68.180  58.740  1.00  0.00           H
ATOM    266 2HE2 GLN A  19      24.300  67.010  57.850  1.00  0.00           H
ATOM    267  C   GLN A  19      21.400  67.500  53.080  1.00  0.00           C
ATOM    268  O   GLN A  19      21.100  68.700  53.250  1.00  0.00           O
ATOM    269  N   VAL A  20      20.500  66.580  52.950  1.00  0.00           N
ATOM    270  HN  VAL A  20      20.790  65.630  52.920  1.00  0.00           H
ATOM    271  CA  VAL A  20      19.070  66.920  52.760  1.00  0.00           C
ATOM    272  HA  VAL A  20      18.840  67.970  52.900  1.00  0.00           H
ATOM    273  CB  VAL A  20      18.560  66.400  51.440  1.00  0.00           C
ATOM    274  HB  VAL A  20      18.530  65.290  51.560  1.00  0.00           H
ATOM    275  CG1 VAL A  20      17.110  66.820  51.100  1.00  0.00           C
ATOM    276 1HG1 VAL A  20      17.170  67.870  50.760  1.00  0.00           H
ATOM    277 2HG1 VAL A  20      16.390  66.700  51.930  1.00  0.00           H
ATOM    278 3HG1 VAL A  20      16.560  66.280  50.300  1.00  0.00           H
ATOM    279  CG2 VAL A  20      19.470  66.710  50.220  1.00  0.00           C
ATOM    280 1HG2 VAL A  20      20.450  66.210  50.300  1.00  0.00           H
ATOM    281 2HG2 VAL A  20      19.710  67.800  50.260  1.00  0.00           H
ATOM    282 3HG2 VAL A  20      18.990  66.430  49.260  1.00  0.00           H
ATOM    283  C   VAL A  20      18.330  66.190  53.840  1.00  0.00           C
ATOM    284  O   VAL A  20      18.510  64.970  54.100  1.00  0.00           O
ATOM    285  N   THR A  21      17.450  66.860  54.540  1.00  0.00           N
ATOM    286  HN  THR A  21      17.330  67.840  54.340  1.00  0.00           H
ATOM    287  CA  THR A  21      16.530  66.220  55.490  1.00  0.00           C
ATOM    288  HA  THR A  21      16.390  65.170  55.280  1.00  0.00           H
ATOM    289  CB  THR A  21      17.120  66.250  56.960  1.00  0.00           C
ATOM    290  HB  THR A  21      18.080  65.700  56.930  1.00  0.00           H
ATOM    291  OG1 THR A  21      16.210  65.820  58.000  1.00  0.00           O
ATOM    292  HG1 THR A  21      16.270  64.870  58.060  1.00  0.00           H
ATOM    293  CG2 THR A  21      17.470  67.650  57.340  1.00  0.00           C
ATOM    294 1HG2 THR A  21      18.000  67.720  58.310  1.00  0.00           H
ATOM    295 2HG2 THR A  21      16.630  68.360  57.210  1.00  0.00           H
ATOM    296 3HG2 THR A  21      18.210  68.050  56.610  1.00  0.00           H
ATOM    297  C   THR A  21      15.130  66.760  55.450  1.00  0.00           C
ATOM    298  O   THR A  21      14.920  67.840  54.910  1.00  0.00           O
ATOM    299  N   CYS A  22      14.170  65.980  56.030  1.00  0.00           N
ATOM    300  HN  CYS A  22      14.320  65.120  56.510  1.00  0.00           H
ATOM    301  CA  CYS A  22      12.790  66.340  56.250  1.00  0.00           C
ATOM    302  HA  CYS A  22      12.770  67.360  56.600  1.00  0.00           H
ATOM    303  CB  CYS A  22      11.840  66.070  55.030  1.00  0.00           C
ATOM    304  HB1 CYS A  22      11.700  64.970  55.090  1.00  0.00           H
ATOM    305  HB2 CYS A  22      12.310  66.320  54.060  1.00  0.00           H
ATOM    306  SG  CYS A  22      10.140  66.750  55.100  1.00  0.00           S
ATOM    307  HG1 CYS A  22       9.460  65.920  55.880  1.00  0.00           H
ATOM    308  C   CYS A  22      12.560  65.400  57.370  1.00  0.00           C
ATOM    309  O   CYS A  22      13.100  64.290  57.470  1.00  0.00           O
ATOM    310  N   GLY A  23      11.810  65.810  58.400  1.00  0.00           N
ATOM    311  HN  GLY A  23      11.400  66.710  58.470  1.00  0.00           H
ATOM    312  CA  GLY A  23      11.700  65.080  59.690  1.00  0.00           C
ATOM    313  HA1 GLY A  23      11.080  64.200  59.560  1.00  0.00           H
ATOM    314  HA2 GLY A  23      11.260  65.800  60.360  1.00  0.00           H
ATOM    315  C   GLY A  23      12.950  64.600  60.280  1.00  0.00           C
ATOM    316  O   GLY A  23      13.990  65.280  60.390  1.00  0.00           O
ATOM    317  N   SER A  24      12.950  63.330  60.740  1.00  0.00           N
ATOM    318  HN  SER A  24      12.200  62.690  60.580  1.00  0.00           H
ATOM    319  CA  SER A  24      14.060  62.690  61.430  1.00  0.00           C
ATOM    320  HA  SER A  24      14.620  63.550  61.760  1.00  0.00           H
ATOM    321  CB  SER A  24      13.660  61.920  62.680  1.00  0.00           C
ATOM    322  HB1 SER A  24      14.510  61.460  63.220  1.00  0.00           H
ATOM    323  HB2 SER A  24      12.940  61.140  62.340  1.00  0.00           H
ATOM    324  OG  SER A  24      13.070  62.770  63.740  1.00  0.00           O
ATOM    325  HG1 SER A  24      12.130  62.600  63.720  1.00  0.00           H
ATOM    326  C   SER A  24      14.820  61.830  60.500  1.00  0.00           C
ATOM    327  O   SER A  24      15.770  61.210  60.980  1.00  0.00           O
ATOM    328  N   MET A  25      14.460  61.810  59.230  1.00  0.00           N
ATOM    329  HN  MET A  25      13.760  62.460  58.940  1.00  0.00           H
ATOM    330  CA  MET A  25      15.170  61.080  58.120  1.00  0.00           C
ATOM    331  HA  MET A  25      15.560  60.180  58.570  1.00  0.00           H
ATOM    332  CB  MET A  25      14.190  60.790  56.880  1.00  0.00           C
ATOM    333  HB1 MET A  25      13.670  61.750  56.680  1.00  0.00           H
ATOM    334  HB2 MET A  25      13.530  60.010  57.310  1.00  0.00           H
ATOM    335  CG  MET A  25      14.860  60.360  55.600  1.00  0.00           C
ATOM    336  HG1 MET A  25      15.200  61.270  55.060  1.00  0.00           H
ATOM    337  HG2 MET A  25      14.060  59.990  54.920  1.00  0.00           H
ATOM    338  SD  MET A  25      16.140  59.060  55.800  1.00  0.00           S
ATOM    339  CE  MET A  25      15.180  57.590  56.350  1.00  0.00           C
ATOM    340  HE1 MET A  25      14.190  57.540  55.850  1.00  0.00           H
ATOM    341  HE2 MET A  25      15.130  57.590  57.460  1.00  0.00           H
ATOM    342  HE3 MET A  25      15.770  56.670  56.120  1.00  0.00           H
ATOM    343  C   MET A  25      16.280  62.040  57.570  1.00  0.00           C
ATOM    344  O   MET A  25      16.020  63.220  57.340  1.00  0.00           O
ATOM    345  N   THR A  26      17.500  61.610  57.380  1.00  0.00           N
ATOM    346  HN  THR A  26      17.740  60.670  57.630  1.00  0.00           H
ATOM    347  CA  THR A  26      18.550  62.440  56.740  1.00  0.00           C
ATOM    348  HA  THR A  26      18.070  63.290  56.280  1.00  0.00           H
ATOM    349  CB  THR A  26      19.650  62.870  57.810  1.00  0.00           C
ATOM    350  HB  THR A  26      19.850  62.070  58.550  1.00  0.00           H
ATOM    351  OG1 THR A  26      19.100  64.050  58.500  1.00  0.00           O
ATOM    352  HG1 THR A  26      18.610  63.620  59.220  1.00  0.00           H
ATOM    353  CG2 THR A  26      21.090  63.250  57.250  1.00  0.00           C
ATOM    354 1HG2 THR A  26      21.170  64.060  56.510  1.00  0.00           H
ATOM    355 2HG2 THR A  26      21.770  62.400  57.030  1.00  0.00           H
ATOM    356 3HG2 THR A  26      21.520  63.860  58.080  1.00  0.00           H
ATOM    357  C   THR A  26      19.200  61.630  55.680  1.00  0.00           C
ATOM    358  O   THR A  26      19.460  60.420  55.820  1.00  0.00           O
ATOM    359  N   LEU A  27      19.650  62.280  54.630  1.00  0.00           N
ATOM    360  HN  LEU A  27      19.580  63.270  54.570  1.00  0.00           H
ATOM    361  CA  LEU A  27      20.230  61.610  53.550  1.00  0.00           C
ATOM    362  HA  LEU A  27      20.940  60.970  54.060  1.00  0.00           H
ATOM    363  CB  LEU A  27      19.260  60.780  52.680  1.00  0.00           C
ATOM    364  HB1 LEU A  27      19.000  60.000  53.420  1.00  0.00           H
ATOM    365  HB2 LEU A  27      19.710  60.380  51.740  1.00  0.00           H
ATOM    366  CG  LEU A  27      17.760  61.270  52.280  1.00  0.00           C
ATOM    367  HG  LEU A  27      17.240  61.790  53.110  1.00  0.00           H
ATOM    368  CD1 LEU A  27      17.920  62.310  51.150  1.00  0.00           C
ATOM    369 1HD1 LEU A  27      18.640  61.920  50.400  1.00  0.00           H
ATOM    370 2HD1 LEU A  27      18.340  63.180  51.700  1.00  0.00           H
ATOM    371 3HD1 LEU A  27      17.050  62.690  50.580  1.00  0.00           H
ATOM    372  CD2 LEU A  27      17.000  60.050  51.810  1.00  0.00           C
ATOM    373 1HD2 LEU A  27      15.970  60.280  51.460  1.00  0.00           H
ATOM    374 2HD2 LEU A  27      16.840  59.400  52.700  1.00  0.00           H
ATOM    375 3HD2 LEU A  27      17.510  59.430  51.050  1.00  0.00           H
ATOM    376  C   LEU A  27      20.990  62.590  52.710  1.00  0.00           C
ATOM    377  O   LEU A  27      21.090  63.760  52.940  1.00  0.00           O
ATOM    378  N   ASN A  28      21.670  62.000  51.660  1.00  0.00           N
ATOM    379  HN  ASN A  28      21.530  61.040  51.450  1.00  0.00           H
ATOM    380  CA  ASN A  28      22.450  62.800  50.790  1.00  0.00           C
ATOM    381  HA  ASN A  28      22.900  63.560  51.420  1.00  0.00           H
ATOM    382  CB  ASN A  28      23.650  62.000  50.240  1.00  0.00           C
ATOM    383  HB1 ASN A  28      24.420  62.650  49.770  1.00  0.00           H
ATOM    384  HB2 ASN A  28      23.200  61.250  49.560  1.00  0.00           H
ATOM    385  CG  ASN A  28      24.380  61.380  51.350  1.00  0.00           C
ATOM    386  OD1 ASN A  28      25.210  61.980  51.970  1.00  0.00           O
ATOM    387  ND2 ASN A  28      24.030  60.070  51.620  1.00  0.00           N
ATOM    388 1HD2 ASN A  28      23.230  59.700  51.150  1.00  0.00           H
ATOM    389 2HD2 ASN A  28      24.800  59.560  51.990  1.00  0.00           H
ATOM    390  C   ASN A  28      21.620  63.470  49.680  1.00  0.00           C
ATOM    391  O   ASN A  28      20.470  63.150  49.410  1.00  0.00           O
ATOM    392  N   GLY A  29      22.240  64.400  48.900  1.00  0.00           N
ATOM    393  HN  GLY A  29      22.980  64.970  49.250  1.00  0.00           H
ATOM    394  CA  GLY A  29      21.710  64.890  47.650  1.00  0.00           C
ATOM    395  HA1 GLY A  29      20.910  65.580  47.850  1.00  0.00           H
ATOM    396  HA2 GLY A  29      21.270  64.020  47.190  1.00  0.00           H
ATOM    397  C   GLY A  29      22.750  65.560  46.920  1.00  0.00           C
ATOM    398  O   GLY A  29      23.710  65.970  47.610  1.00  0.00           O
ATOM    399  N   LEU A  30      22.550  65.630  45.570  1.00  0.00           N
ATOM    400  HN  LEU A  30      21.590  65.470  45.330  1.00  0.00           H
ATOM    401  CA  LEU A  30      23.500  66.220  44.600  1.00  0.00           C
ATOM    402  HA  LEU A  30      24.470  66.470  45.010  1.00  0.00           H
ATOM    403  CB  LEU A  30      23.630  65.310  43.270  1.00  0.00           C
ATOM    404  HB1 LEU A  30      22.640  64.910  42.960  1.00  0.00           H
ATOM    405  HB2 LEU A  30      24.170  64.410  43.660  1.00  0.00           H
ATOM    406  CG  LEU A  30      24.340  65.930  42.090  1.00  0.00           C
ATOM    407  HG  LEU A  30      23.700  66.740  41.680  1.00  0.00           H
ATOM    408  CD1 LEU A  30      25.740  66.430  42.380  1.00  0.00           C
ATOM    409 1HD1 LEU A  30      26.080  66.870  41.420  1.00  0.00           H
ATOM    410 2HD1 LEU A  30      26.430  65.590  42.620  1.00  0.00           H
ATOM    411 3HD1 LEU A  30      25.800  67.190  43.190  1.00  0.00           H
ATOM    412  CD2 LEU A  30      24.440  64.800  41.040  1.00  0.00           C
ATOM    413 1HD2 LEU A  30      23.460  64.440  40.670  1.00  0.00           H
ATOM    414 2HD2 LEU A  30      25.050  63.950  41.410  1.00  0.00           H
ATOM    415 3HD2 LEU A  30      25.010  65.270  40.210  1.00  0.00           H
ATOM    416  C   LEU A  30      22.980  67.600  44.150  1.00  0.00           C
ATOM    417  O   LEU A  30      21.850  67.770  43.620  1.00  0.00           O
ATOM    418  N   TRP A  31      23.840  68.620  44.390  1.00  0.00           N
ATOM    419  HN  TRP A  31      24.630  68.380  44.950  1.00  0.00           H
ATOM    420  CA  TRP A  31      23.520  70.020  44.060  1.00  0.00           C
ATOM    421  HA  TRP A  31      22.470  70.160  43.850  1.00  0.00           H
ATOM    422  CB  TRP A  31      23.960  70.900  45.280  1.00  0.00           C
ATOM    423  HB1 TRP A  31      24.990  70.560  45.510  1.00  0.00           H
ATOM    424  HB2 TRP A  31      23.390  70.480  46.140  1.00  0.00           H
ATOM    425  CG  TRP A  31      23.890  72.400  45.290  1.00  0.00           C
ATOM    426  CD1 TRP A  31      22.870  73.120  44.790  1.00  0.00           C
ATOM    427  HD1 TRP A  31      22.110  72.760  44.110  1.00  0.00           H
ATOM    428  NE1 TRP A  31      23.020  74.420  45.140  1.00  0.00           N
ATOM    429  HE1 TRP A  31      22.450  75.140  44.800  1.00  0.00           H
ATOM    430  CE2 TRP A  31      24.170  74.620  45.770  1.00  0.00           C
ATOM    431  CD2 TRP A  31      24.790  73.330  45.850  1.00  0.00           C
ATOM    432  CE3 TRP A  31      26.030  73.220  46.490  1.00  0.00           C
ATOM    433  HE3 TRP A  31      26.540  72.270  46.640  1.00  0.00           H
ATOM    434  CZ3 TRP A  31      26.580  74.390  47.020  1.00  0.00           C
ATOM    435  HZ3 TRP A  31      27.530  74.270  47.530  1.00  0.00           H
ATOM    436  CZ2 TRP A  31      24.770  75.690  46.390  1.00  0.00           C
ATOM    437  HZ2 TRP A  31      24.250  76.630  46.320  1.00  0.00           H
ATOM    438  CH2 TRP A  31      25.950  75.620  47.020  1.00  0.00           C
ATOM    439  HH2 TRP A  31      26.470  76.510  47.350  1.00  0.00           H
ATOM    440  C   TRP A  31      24.230  70.510  42.760  1.00  0.00           C
ATOM    441  O   TRP A  31      25.410  70.420  42.730  1.00  0.00           O
ATOM    442  N   LEU A  32      23.410  70.940  41.760  1.00  0.00           N
ATOM    443  HN  LEU A  32      22.420  70.880  41.780  1.00  0.00           H
ATOM    444  CA  LEU A  32      23.900  71.460  40.480  1.00  0.00           C
ATOM    445  HA  LEU A  32      24.950  71.720  40.510  1.00  0.00           H
ATOM    446  CB  LEU A  32      23.690  70.340  39.390  1.00  0.00           C
ATOM    447  HB1 LEU A  32      24.000  70.680  38.380  1.00  0.00           H
ATOM    448  HB2 LEU A  32      22.590  70.180  39.320  1.00  0.00           H
ATOM    449  CG  LEU A  32      24.420  69.000  39.630  1.00  0.00           C
ATOM    450  HG  LEU A  32      24.220  68.680  40.670  1.00  0.00           H
ATOM    451  CD1 LEU A  32      23.840  67.890  38.710  1.00  0.00           C
ATOM    452 1HD1 LEU A  32      23.850  68.080  37.610  1.00  0.00           H
ATOM    453 2HD1 LEU A  32      22.790  67.770  39.050  1.00  0.00           H
ATOM    454 3HD1 LEU A  32      24.260  66.890  38.940  1.00  0.00           H
ATOM    455  CD2 LEU A  32      26.030  69.090  39.400  1.00  0.00           C
ATOM    456 1HD2 LEU A  32      26.470  70.030  39.800  1.00  0.00           H
ATOM    457 2HD2 LEU A  32      26.150  69.330  38.320  1.00  0.00           H
ATOM    458 3HD2 LEU A  32      26.490  68.110  39.650  1.00  0.00           H
ATOM    459  C   LEU A  32      23.250  72.710  40.100  1.00  0.00           C
ATOM    460  O   LEU A  32      22.040  72.710  39.990  1.00  0.00           O
ATOM    461  N   ASP A  33      23.920  73.870  39.880  1.00  0.00           N
ATOM    462  HN  ASP A  33      24.880  73.760  39.620  1.00  0.00           H
ATOM    463  CA  ASP A  33      23.370  75.190  39.930  1.00  0.00           C
ATOM    464  HA  ASP A  33      24.300  75.720  40.090  1.00  0.00           H
ATOM    465  CB  ASP A  33      22.910  75.710  38.590  1.00  0.00           C
ATOM    466  HB1 ASP A  33      22.470  76.730  38.660  1.00  0.00           H
ATOM    467  HB2 ASP A  33      22.170  74.940  38.280  1.00  0.00           H
ATOM    468  CG  ASP A  33      24.050  75.760  37.610  1.00  0.00           C
ATOM    469  OD1 ASP A  33      23.880  76.170  36.460  1.00  0.00           O
ATOM    470  OD2 ASP A  33      25.180  75.540  38.040  1.00  0.00           O
ATOM    471  C   ASP A  33      22.430  75.400  41.100  1.00  0.00           C
ATOM    472  O   ASP A  33      22.810  75.220  42.270  1.00  0.00           O
ATOM    473  N   ASN A  34      21.130  75.680  40.860  1.00  0.00           N
ATOM    474  HN  ASN A  34      20.730  75.320  40.030  1.00  0.00           H
ATOM    475  CA  ASN A  34      20.120  75.770  41.910  1.00  0.00           C
ATOM    476  HA  ASN A  34      20.570  76.220  42.790  1.00  0.00           H
ATOM    477  CB  ASN A  34      18.970  76.710  41.500  1.00  0.00           C
ATOM    478  HB1 ASN A  34      18.160  76.780  42.260  1.00  0.00           H
ATOM    479  HB2 ASN A  34      18.540  76.290  40.570  1.00  0.00           H
ATOM    480  CG  ASN A  34      19.430  78.150  41.320  1.00  0.00           C
ATOM    481  OD1 ASN A  34      19.200  78.850  40.350  1.00  0.00           O
ATOM    482  ND2 ASN A  34      19.910  78.740  42.500  1.00  0.00           N
ATOM    483 1HD2 ASN A  34      20.160  79.710  42.600  1.00  0.00           H
ATOM    484 2HD2 ASN A  34      19.980  78.170  43.320  1.00  0.00           H
ATOM    485  C   ASN A  34      19.310  74.520  42.220  1.00  0.00           C
ATOM    486  O   ASN A  34      18.520  74.500  43.200  1.00  0.00           O
ATOM    487  N   THR A  35      19.490  73.480  41.400  1.00  0.00           N
ATOM    488  HN  THR A  35      20.080  73.520  40.610  1.00  0.00           H
ATOM    489  CA  THR A  35      18.680  72.220  41.580  1.00  0.00           C
ATOM    490  HA  THR A  35      17.700  72.410  41.980  1.00  0.00           H
ATOM    491  CB  THR A  35      18.450  71.540  40.190  1.00  0.00           C
ATOM    492  HB  THR A  35      19.420  71.240  39.760  1.00  0.00           H
ATOM    493  OG1 THR A  35      17.830  72.390  39.260  1.00  0.00           O
ATOM    494  HG1 THR A  35      17.880  71.940  38.410  1.00  0.00           H
ATOM    495  CG2 THR A  35      17.510  70.390  40.370  1.00  0.00           C
ATOM    496 1HG2 THR A  35      16.640  70.690  40.980  1.00  0.00           H
ATOM    497 2HG2 THR A  35      17.950  69.510  40.890  1.00  0.00           H
ATOM    498 3HG2 THR A  35      17.100  70.090  39.380  1.00  0.00           H
ATOM    499  C   THR A  35      19.360  71.230  42.550  1.00  0.00           C
ATOM    500  O   THR A  35      20.580  71.050  42.370  1.00  0.00           O
ATOM    501  N   VAL A  36      18.570  70.590  43.530  1.00  0.00           N
ATOM    502  HN  VAL A  36      17.590  70.760  43.590  1.00  0.00           H
ATOM    503  CA  VAL A  36      19.120  69.540  44.360  1.00  0.00           C
ATOM    504  HA  VAL A  36      20.150  69.370  44.100  1.00  0.00           H
ATOM    505  CB  VAL A  36      19.200  69.850  45.850  1.00  0.00           C
ATOM    506  HB  VAL A  36      18.200  69.830  46.330  1.00  0.00           H
ATOM    507  CG1 VAL A  36      20.210  68.890  46.570  1.00  0.00           C
ATOM    508 1HG1 VAL A  36      21.240  68.900  46.170  1.00  0.00           H
ATOM    509 2HG1 VAL A  36      19.860  67.850  46.410  1.00  0.00           H
ATOM    510 3HG1 VAL A  36      20.290  69.120  47.660  1.00  0.00           H
ATOM    511  CG2 VAL A  36      19.760  71.310  46.020  1.00  0.00           C
ATOM    512 1HG2 VAL A  36      19.240  72.150  45.510  1.00  0.00           H
ATOM    513 2HG2 VAL A  36      20.830  71.320  45.720  1.00  0.00           H
ATOM    514 3HG2 VAL A  36      19.690  71.600  47.080  1.00  0.00           H
ATOM    515  C   VAL A  36      18.240  68.370  44.000  1.00  0.00           C
ATOM    516  O   VAL A  36      17.100  68.370  44.380  1.00  0.00           O
ATOM    517  N   TRP A  37      18.790  67.230  43.470  1.00  0.00           N
ATOM    518  HN  TRP A  37      19.710  67.230  43.090  1.00  0.00           H
ATOM    519  CA  TRP A  37      18.050  66.020  43.400  1.00  0.00           C
ATOM    520  HA  TRP A  37      17.000  66.240  43.450  1.00  0.00           H
ATOM    521  CB  TRP A  37      18.330  65.200  42.090  1.00  0.00           C
ATOM    522  HB1 TRP A  37      17.860  64.190  42.100  1.00  0.00           H
ATOM    523  HB2 TRP A  37      19.410  64.930  42.070  1.00  0.00           H
ATOM    524  CG  TRP A  37      17.930  65.800  40.790  1.00  0.00           C
ATOM    525  CD1 TRP A  37      16.740  65.600  40.240  1.00  0.00           C
ATOM    526  HD1 TRP A  37      15.970  64.910  40.560  1.00  0.00           H
ATOM    527  NE1 TRP A  37      16.600  66.310  39.070  1.00  0.00           N
ATOM    528  HE1 TRP A  37      15.930  66.280  38.360  1.00  0.00           H
ATOM    529  CE2 TRP A  37      17.740  67.070  38.890  1.00  0.00           C
ATOM    530  CD2 TRP A  37      18.620  66.800  40.030  1.00  0.00           C
ATOM    531  CE3 TRP A  37      19.840  67.480  40.210  1.00  0.00           C
ATOM    532  HE3 TRP A  37      20.570  67.210  40.950  1.00  0.00           H
ATOM    533  CZ3 TRP A  37      20.150  68.420  39.190  1.00  0.00           C
ATOM    534  HZ3 TRP A  37      20.980  69.070  39.400  1.00  0.00           H
ATOM    535  CZ2 TRP A  37      18.140  67.950  37.900  1.00  0.00           C
ATOM    536  HZ2 TRP A  37      17.550  68.010  37.000  1.00  0.00           H
ATOM    537  CH2 TRP A  37      19.350  68.590  38.040  1.00  0.00           C
ATOM    538  HH2 TRP A  37      19.620  69.280  37.250  1.00  0.00           H
ATOM    539  C   TRP A  37      18.450  65.080  44.540  1.00  0.00           C
ATOM    540  O   TRP A  37      19.590  64.980  45.000  1.00  0.00           O
ATOM    541  N   CYS A  38      17.460  64.300  45.120  1.00  0.00           N
ATOM    542  HN  CYS A  38      16.560  64.260  44.690  1.00  0.00           H
ATOM    543  CA  CYS A  38      17.570  63.520  46.280  1.00  0.00           C
ATOM    544  HA  CYS A  38      18.600  63.190  46.370  1.00  0.00           H
ATOM    545  CB  CYS A  38      17.150  64.350  47.500  1.00  0.00           C
ATOM    546  HB1 CYS A  38      17.860  65.190  47.650  1.00  0.00           H
ATOM    547  HB2 CYS A  38      17.080  63.670  48.380  1.00  0.00           H
ATOM    548  SG  CYS A  38      15.450  65.200  47.410  1.00  0.00           S
ATOM    549  HG1 CYS A  38      14.770  64.130  47.040  1.00  0.00           H
ATOM    550  C   CYS A  38      16.520  62.380  46.200  1.00  0.00           C
ATOM    551  O   CYS A  38      15.600  62.390  45.440  1.00  0.00           O
ATOM    552  N   PRO A  39      16.590  61.230  46.880  1.00  0.00           N
ATOM    553  CD  PRO A  39      17.810  60.680  47.490  1.00  0.00           C
ATOM    554  HD1 PRO A  39      17.930  61.140  48.500  1.00  0.00           H
ATOM    555  HD2 PRO A  39      18.640  60.760  46.750  1.00  0.00           H
ATOM    556  CA  PRO A  39      15.460  60.290  46.980  1.00  0.00           C
ATOM    557  HA  PRO A  39      15.290  59.900  45.990  1.00  0.00           H
ATOM    558  CB  PRO A  39      16.060  59.230  47.970  1.00  0.00           C
ATOM    559  HB1 PRO A  39      15.550  58.250  47.820  1.00  0.00           H
ATOM    560  HB2 PRO A  39      15.980  59.650  49.000  1.00  0.00           H
ATOM    561  CG  PRO A  39      17.560  59.230  47.650  1.00  0.00           C
ATOM    562  HG1 PRO A  39      18.020  58.860  48.590  1.00  0.00           H
ATOM    563  HG2 PRO A  39      17.810  58.670  46.730  1.00  0.00           H
ATOM    564  C   PRO A  39      14.170  60.770  47.540  1.00  0.00           C
ATOM    565  O   PRO A  39      14.140  61.450  48.560  1.00  0.00           O
ATOM    566  N   ARG A  40      13.020  60.260  47.120  1.00  0.00           N
ATOM    567  HN  ARG A  40      12.930  59.490  46.490  1.00  0.00           H
ATOM    568  CA  ARG A  40      11.730  60.870  47.440  1.00  0.00           C
ATOM    569  HA  ARG A  40      11.920  61.930  47.580  1.00  0.00           H
ATOM    570  CB  ARG A  40      10.610  60.520  46.350  1.00  0.00           C
ATOM    571  HB1 ARG A  40      10.770  61.250  45.530  1.00  0.00           H
ATOM    572  HB2 ARG A  40       9.630  60.910  46.710  1.00  0.00           H
ATOM    573  CG  ARG A  40      10.560  59.100  45.760  1.00  0.00           C
ATOM    574  HG1 ARG A  40      10.260  58.460  46.620  1.00  0.00           H
ATOM    575  HG2 ARG A  40      11.590  58.710  45.600  1.00  0.00           H
ATOM    576  CD  ARG A  40       9.540  58.980  44.640  1.00  0.00           C
ATOM    577  HD1 ARG A  40       9.880  59.370  43.660  1.00  0.00           H
ATOM    578  HD2 ARG A  40       8.580  59.490  44.890  1.00  0.00           H
ATOM    579  NE  ARG A  40       9.150  57.550  44.560  1.00  0.00           N
ATOM    580  HE  ARG A  40       9.650  56.900  45.150  1.00  0.00           H
ATOM    581  CZ  ARG A  40       8.490  57.000  43.590  1.00  0.00           C
ATOM    582  NH1 ARG A  40       7.800  57.660  42.660  1.00  0.00           N
ATOM    583 1HH1 ARG A  40       7.700  58.660  42.740  1.00  0.00           H
ATOM    584 2HH1 ARG A  40       7.580  57.250  41.780  1.00  0.00           H
ATOM    585  NH2 ARG A  40       8.370  55.680  43.510  1.00  0.00           N
ATOM    586 1HH2 ARG A  40       7.830  55.290  42.770  1.00  0.00           H
ATOM    587 2HH2 ARG A  40       8.890  55.240  44.250  1.00  0.00           H
ATOM    588  C   ARG A  40      11.260  60.300  48.820  1.00  0.00           C
ATOM    589  O   ARG A  40      10.390  60.940  49.390  1.00  0.00           O
ATOM    590  N   HSP A  41      11.780  59.190  49.340  1.00  0.00           N
ATOM    591  HN  HSP A  41      12.370  58.730  48.680  1.00  0.00           H
ATOM    592  CA  HSP A  41      11.520  58.610  50.660  1.00  0.00           C
ATOM    593  HA  HSP A  41      10.440  58.620  50.670  1.00  0.00           H
ATOM    594  CB  HSP A  41      12.100  57.220  50.670  1.00  0.00           C
ATOM    595  HB1 HSP A  41      11.920  56.850  49.640  1.00  0.00           H
ATOM    596  HB2 HSP A  41      11.620  56.630  51.480  1.00  0.00           H
ATOM    597  CD2 HSP A  41      14.580  56.620  50.050  1.00  0.00           C
ATOM    598  HD2 HSP A  41      14.490  56.380  49.000  1.00  0.00           H
ATOM    599  CG  HSP A  41      13.620  57.070  50.890  1.00  0.00           C
ATOM    600  NE2 HSP A  41      15.720  56.370  50.820  1.00  0.00           N
ATOM    601  HE2 HSP A  41      16.600  56.030  50.510  1.00  0.00           H
ATOM    602  ND1 HSP A  41      14.080  57.010  52.130  1.00  0.00           N
ATOM    603  HD1 HSP A  41      13.590  57.070  52.990  1.00  0.00           H
ATOM    604  CE1 HSP A  41      15.360  56.610  52.080  1.00  0.00           C
ATOM    605  HE1 HSP A  41      15.970  56.320  52.910  1.00  0.00           H
ATOM    606  C   HSP A  41      12.070  59.430  51.900  1.00  0.00           C
ATOM    607  O   HSP A  41      11.870  59.080  53.060  1.00  0.00           O
ATOM    608  N   VAL A  42      12.720  60.610  51.540  1.00  0.00           N
ATOM    609  HN  VAL A  42      12.780  60.780  50.560  1.00  0.00           H
ATOM    610  CA  VAL A  42      13.180  61.600  52.500  1.00  0.00           C
ATOM    611  HA  VAL A  42      13.980  61.190  53.100  1.00  0.00           H
ATOM    612  CB  VAL A  42      13.930  62.730  51.800  1.00  0.00           C
ATOM    613  HB  VAL A  42      14.700  62.170  51.230  1.00  0.00           H
ATOM    614  CG1 VAL A  42      13.050  63.440  50.800  1.00  0.00           C
ATOM    615 1HG1 VAL A  42      13.660  64.180  50.240  1.00  0.00           H
ATOM    616 2HG1 VAL A  42      12.230  64.050  51.230  1.00  0.00           H
ATOM    617 3HG1 VAL A  42      12.630  62.750  50.040  1.00  0.00           H
ATOM    618  CG2 VAL A  42      14.700  63.750  52.740  1.00  0.00           C
ATOM    619 1HG2 VAL A  42      15.180  63.130  53.530  1.00  0.00           H
ATOM    620 2HG2 VAL A  42      14.000  64.470  53.220  1.00  0.00           H
ATOM    621 3HG2 VAL A  42      15.440  64.360  52.200  1.00  0.00           H
ATOM    622  C   VAL A  42      12.080  62.240  53.320  1.00  0.00           C
ATOM    623  O   VAL A  42      12.250  62.570  54.480  1.00  0.00           O
ATOM    624  N   MET A  43      10.850  62.310  52.740  1.00  0.00           N
ATOM    625  HN  MET A  43      10.710  61.910  51.840  1.00  0.00           H
ATOM    626  CA  MET A  43       9.800  63.080  53.430  1.00  0.00           C
ATOM    627  HA  MET A  43      10.110  63.680  54.260  1.00  0.00           H
ATOM    628  CB  MET A  43       9.150  64.110  52.460  1.00  0.00           C
ATOM    629  HB1 MET A  43       9.980  64.780  52.160  1.00  0.00           H
ATOM    630  HB2 MET A  43       8.520  64.790  53.080  1.00  0.00           H
ATOM    631  CG  MET A  43       8.400  63.560  51.210  1.00  0.00           C
ATOM    632  HG1 MET A  43       7.530  62.940  51.510  1.00  0.00           H
ATOM    633  HG2 MET A  43       9.120  62.870  50.710  1.00  0.00           H
ATOM    634  SD  MET A  43       7.970  64.800  49.980  1.00  0.00           S
ATOM    635  CE  MET A  43       7.880  63.680  48.640  1.00  0.00           C
ATOM    636  HE1 MET A  43       8.860  63.330  48.250  1.00  0.00           H
ATOM    637  HE2 MET A  43       7.530  64.250  47.760  1.00  0.00           H
ATOM    638  HE3 MET A  43       7.290  62.760  48.870  1.00  0.00           H
ATOM    639  C   MET A  43       8.710  62.130  53.970  1.00  0.00           C
ATOM    640  O   MET A  43       7.620  62.540  54.340  1.00  0.00           O
ATOM    641  N   CYS A  44       9.070  60.850  54.100  1.00  0.00           N
ATOM    642  HN  CYS A  44       9.930  60.590  53.650  1.00  0.00           H
ATOM    643  CA  CYS A  44       8.140  59.800  54.520  1.00  0.00           C
ATOM    644  HA  CYS A  44       7.120  60.070  54.260  1.00  0.00           H
ATOM    645  CB  CYS A  44       8.360  58.430  53.870  1.00  0.00           C
ATOM    646  HB1 CYS A  44       7.630  57.710  54.290  1.00  0.00           H
ATOM    647  HB2 CYS A  44       9.370  58.010  54.020  1.00  0.00           H
ATOM    648  SG  CYS A  44       8.000  58.450  52.120  1.00  0.00           S
ATOM    649  HG1 CYS A  44       9.240  58.810  51.820  1.00  0.00           H
ATOM    650  C   CYS A  44       8.150  59.680  56.020  1.00  0.00           C
ATOM    651  O   CYS A  44       9.200  59.260  56.520  1.00  0.00           O
ATOM    652  N   PRO A  45       7.170  60.000  56.850  1.00  0.00           N
ATOM    653  CD  PRO A  45       6.020  60.850  56.520  1.00  0.00           C
ATOM    654  HD1 PRO A  45       5.540  60.640  55.540  1.00  0.00           H
ATOM    655  HD2 PRO A  45       6.310  61.930  56.580  1.00  0.00           H
ATOM    656  CA  PRO A  45       7.230  59.650  58.350  1.00  0.00           C
ATOM    657  HA  PRO A  45       8.190  59.960  58.750  1.00  0.00           H
ATOM    658  CB  PRO A  45       5.970  60.350  58.880  1.00  0.00           C
ATOM    659  HB1 PRO A  45       6.140  61.390  59.230  1.00  0.00           H
ATOM    660  HB2 PRO A  45       5.520  59.820  59.750  1.00  0.00           H
ATOM    661  CG  PRO A  45       5.050  60.440  57.700  1.00  0.00           C
ATOM    662  HG1 PRO A  45       4.520  59.500  57.440  1.00  0.00           H
ATOM    663  HG2 PRO A  45       4.280  61.230  57.740  1.00  0.00           H
ATOM    664  C   PRO A  45       7.200  58.120  58.480  1.00  0.00           C
ATOM    665  O   PRO A  45       7.020  57.440  57.450  1.00  0.00           O
ATOM    666  N   ALA A  46       7.240  57.500  59.700  1.00  0.00           N
ATOM    667  HN  ALA A  46       7.420  58.020  60.530  1.00  0.00           H
ATOM    668  CA  ALA A  46       7.050  56.130  59.910  1.00  0.00           C
ATOM    669  HA  ALA A  46       7.900  55.640  59.460  1.00  0.00           H
ATOM    670  CB  ALA A  46       7.130  55.940  61.450  1.00  0.00           C
ATOM    671  HB1 ALA A  46       8.140  56.350  61.680  1.00  0.00           H
ATOM    672  HB2 ALA A  46       7.150  54.870  61.770  1.00  0.00           H
ATOM    673  HB3 ALA A  46       6.380  56.510  62.050  1.00  0.00           H
ATOM    674  C   ALA A  46       5.790  55.550  59.330  1.00  0.00           C
ATOM    675  O   ALA A  46       5.760  54.430  58.900  1.00  0.00           O
ATOM    676  N   ASP A  47       4.640  56.250  59.410  1.00  0.00           N
ATOM    677  HN  ASP A  47       4.700  57.180  59.760  1.00  0.00           H
ATOM    678  CA  ASP A  47       3.420  55.770  58.790  1.00  0.00           C
ATOM    679  HA  ASP A  47       3.290  54.730  59.050  1.00  0.00           H
ATOM    680  CB  ASP A  47       2.370  56.690  59.340  1.00  0.00           C
ATOM    681  HB1 ASP A  47       1.490  56.670  58.660  1.00  0.00           H
ATOM    682  HB2 ASP A  47       2.830  57.700  59.320  1.00  0.00           H
ATOM    683  CG  ASP A  47       1.920  56.420  60.770  1.00  0.00           C
ATOM    684  OD1 ASP A  47       1.370  57.380  61.320  1.00  0.00           O
ATOM    685  OD2 ASP A  47       2.050  55.300  61.370  1.00  0.00           O
ATOM    686  C   ASP A  47       3.440  55.750  57.250  1.00  0.00           C
ATOM    687  O   ASP A  47       2.400  55.450  56.660  1.00  0.00           O
ATOM    688  N   GLN A  48       4.530  56.170  56.620  1.00  0.00           N
ATOM    689  HN  GLN A  48       5.230  56.680  57.120  1.00  0.00           H
ATOM    690  CA  GLN A  48       4.680  56.130  55.140  1.00  0.00           C
ATOM    691  HA  GLN A  48       3.830  55.630  54.690  1.00  0.00           H
ATOM    692  CB  GLN A  48       4.720  57.650  54.820  1.00  0.00           C
ATOM    693  HB1 GLN A  48       5.040  57.730  53.760  1.00  0.00           H
ATOM    694  HB2 GLN A  48       5.440  58.150  55.500  1.00  0.00           H
ATOM    695  CG  GLN A  48       3.300  58.450  54.930  1.00  0.00           C
ATOM    696  HG1 GLN A  48       3.590  59.430  54.500  1.00  0.00           H
ATOM    697  HG2 GLN A  48       2.790  58.490  55.920  1.00  0.00           H
ATOM    698  CD  GLN A  48       2.340  58.070  53.880  1.00  0.00           C
ATOM    699  OE1 GLN A  48       2.250  58.670  52.770  1.00  0.00           O
ATOM    700  NE2 GLN A  48       1.560  56.950  54.080  1.00  0.00           N
ATOM    701 1HE2 GLN A  48       0.800  56.760  53.460  1.00  0.00           H
ATOM    702 2HE2 GLN A  48       1.820  56.450  54.900  1.00  0.00           H
ATOM    703  C   GLN A  48       5.900  55.350  54.710  1.00  0.00           C
ATOM    704  O   GLN A  48       6.230  55.300  53.530  1.00  0.00           O
ATOM    705  N   LEU A  49       6.610  54.590  55.550  1.00  0.00           N
ATOM    706  HN  LEU A  49       6.520  54.620  56.550  1.00  0.00           H
ATOM    707  CA  LEU A  49       7.710  53.760  55.090  1.00  0.00           C
ATOM    708  HA  LEU A  49       8.280  54.430  54.470  1.00  0.00           H
ATOM    709  CB  LEU A  49       8.470  53.120  56.300  1.00  0.00           C
ATOM    710  HB1 LEU A  49       9.230  52.410  55.900  1.00  0.00           H
ATOM    711  HB2 LEU A  49       7.870  52.470  56.970  1.00  0.00           H
ATOM    712  CG  LEU A  49       9.280  54.090  57.300  1.00  0.00           C
ATOM    713  HG  LEU A  49       8.670  54.900  57.750  1.00  0.00           H
ATOM    714  CD1 LEU A  49       9.830  53.380  58.560  1.00  0.00           C
ATOM    715 1HD1 LEU A  49       8.980  53.150  59.230  1.00  0.00           H
ATOM    716 2HD1 LEU A  49      10.600  54.040  59.030  1.00  0.00           H
ATOM    717 3HD1 LEU A  49      10.440  52.530  58.180  1.00  0.00           H
ATOM    718  CD2 LEU A  49      10.390  54.930  56.490  1.00  0.00           C
ATOM    719 1HD2 LEU A  49      10.940  55.590  57.200  1.00  0.00           H
ATOM    720 2HD2 LEU A  49      10.020  55.620  55.700  1.00  0.00           H
ATOM    721 3HD2 LEU A  49      11.040  54.160  56.030  1.00  0.00           H
ATOM    722  C   LEU A  49       7.220  52.540  54.210  1.00  0.00           C
ATOM    723  O   LEU A  49       7.870  52.180  53.270  1.00  0.00           O
ATOM    724  N   SER A  50       6.060  51.940  54.560  1.00  0.00           N
ATOM    725  HN  SER A  50       5.580  52.180  55.400  1.00  0.00           H
ATOM    726  CA  SER A  50       5.530  50.700  53.930  1.00  0.00           C
ATOM    727  HA  SER A  50       6.390  50.090  53.710  1.00  0.00           H
ATOM    728  CB  SER A  50       4.650  49.850  54.880  1.00  0.00           C
ATOM    729  HB1 SER A  50       4.630  48.840  54.430  1.00  0.00           H
ATOM    730  HB2 SER A  50       3.660  50.350  54.950  1.00  0.00           H
ATOM    731  OG  SER A  50       5.200  49.750  56.190  1.00  0.00           O
ATOM    732  HG1 SER A  50       5.470  48.830  56.240  1.00  0.00           H
ATOM    733  C   SER A  50       4.760  50.950  52.630  1.00  0.00           C
ATOM    734  O   SER A  50       4.790  50.080  51.700  1.00  0.00           O
ATOM    735  N   ASP A  51       3.910  52.030  52.540  1.00  0.00           N
ATOM    736  HN  ASP A  51       3.740  52.600  53.340  1.00  0.00           H
ATOM    737  CA  ASP A  51       3.080  52.380  51.330  1.00  0.00           C
ATOM    738  HA  ASP A  51       3.700  52.030  50.510  1.00  0.00           H
ATOM    739  CB  ASP A  51       1.750  51.670  51.310  1.00  0.00           C
ATOM    740  HB1 ASP A  51       1.180  51.890  52.240  1.00  0.00           H
ATOM    741  HB2 ASP A  51       1.940  50.580  51.390  1.00  0.00           H
ATOM    742  CG  ASP A  51       0.950  51.810  50.060  1.00  0.00           C
ATOM    743  OD1 ASP A  51       1.520  52.350  49.060  1.00  0.00           O
ATOM    744  OD2 ASP A  51      -0.190  51.360  50.070  1.00  0.00           O
ATOM    745  C   ASP A  51       2.860  53.990  51.250  1.00  0.00           C
ATOM    746  O   ASP A  51       1.780  54.440  51.570  1.00  0.00           O
ATOM    747  N   PRO A  52       3.970  54.800  50.980  1.00  0.00           N
ATOM    748  CD  PRO A  52       5.050  54.260  50.220  1.00  0.00           C
ATOM    749  HD1 PRO A  52       4.640  53.800  49.300  1.00  0.00           H
ATOM    750  HD2 PRO A  52       5.600  53.500  50.810  1.00  0.00           H
ATOM    751  CA  PRO A  52       3.890  56.180  50.880  1.00  0.00           C
ATOM    752  HA  PRO A  52       3.350  56.450  51.780  1.00  0.00           H
ATOM    753  CB  PRO A  52       5.380  56.660  50.660  1.00  0.00           C
ATOM    754  HB1 PRO A  52       5.910  56.750  51.630  1.00  0.00           H
ATOM    755  HB2 PRO A  52       5.410  57.640  50.130  1.00  0.00           H
ATOM    756  CG  PRO A  52       5.890  55.500  49.830  1.00  0.00           C
ATOM    757  HG1 PRO A  52       5.790  55.620  48.730  1.00  0.00           H
ATOM    758  HG2 PRO A  52       6.980  55.380  50.030  1.00  0.00           H
ATOM    759  C   PRO A  52       2.960  56.640  49.800  1.00  0.00           C
ATOM    760  O   PRO A  52       2.850  56.000  48.750  1.00  0.00           O
ATOM    761  N   ASN A  53       2.140  57.760  50.020  1.00  0.00           N
ATOM    762  HN  ASN A  53       2.220  58.150  50.940  1.00  0.00           H
ATOM    763  CA  ASN A  53       1.310  58.380  48.970  1.00  0.00           C
ATOM    764  HA  ASN A  53       1.310  57.790  48.060  1.00  0.00           H
ATOM    765  CB  ASN A  53      -0.090  58.600  49.470  1.00  0.00           C
ATOM    766  HB1 ASN A  53       0.030  59.420  50.220  1.00  0.00           H
ATOM    767  HB2 ASN A  53      -0.380  57.730  50.090  1.00  0.00           H
ATOM    768  CG  ASN A  53      -1.110  58.950  48.420  1.00  0.00           C
ATOM    769  OD1 ASN A  53      -0.670  59.100  47.310  1.00  0.00           O
ATOM    770  ND2 ASN A  53      -2.400  59.140  48.690  1.00  0.00           N
ATOM    771 1HD2 ASN A  53      -2.900  59.550  47.930  1.00  0.00           H
ATOM    772 2HD2 ASN A  53      -2.640  59.370  49.640  1.00  0.00           H
ATOM    773  C   ASN A  53       2.090  59.600  48.550  1.00  0.00           C
ATOM    774  O   ASN A  53       1.900  60.740  49.000  1.00  0.00           O
ATOM    775  N   TYR A  54       2.990  59.570  47.530  1.00  0.00           N
ATOM    776  HN  TYR A  54       3.120  58.700  47.060  1.00  0.00           H
ATOM    777  CA  TYR A  54       3.970  60.560  47.160  1.00  0.00           C
ATOM    778  HA  TYR A  54       4.510  60.810  48.060  1.00  0.00           H
ATOM    779  CB  TYR A  54       4.970  60.020  46.130  1.00  0.00           C
ATOM    780  HB1 TYR A  54       5.520  60.790  45.550  1.00  0.00           H
ATOM    781  HB2 TYR A  54       4.400  59.260  45.540  1.00  0.00           H
ATOM    782  CG  TYR A  54       6.070  59.140  46.720  1.00  0.00           C
ATOM    783  CD1 TYR A  54       6.840  59.670  47.850  1.00  0.00           C
ATOM    784  HD1 TYR A  54       6.740  60.700  48.150  1.00  0.00           H
ATOM    785  CE1 TYR A  54       7.830  58.870  48.420  1.00  0.00           C
ATOM    786  HE1 TYR A  54       8.550  59.250  49.140  1.00  0.00           H
ATOM    787  CZ  TYR A  54       8.070  57.510  48.030  1.00  0.00           C
ATOM    788  OH  TYR A  54       9.100  56.680  48.500  1.00  0.00           O
ATOM    789  HH  TYR A  54       9.580  56.280  47.780  1.00  0.00           H
ATOM    790  CD2 TYR A  54       6.360  57.810  46.320  1.00  0.00           C
ATOM    791  HD2 TYR A  54       5.660  57.250  45.720  1.00  0.00           H
ATOM    792  CE2 TYR A  54       7.350  57.070  46.900  1.00  0.00           C
ATOM    793  HE2 TYR A  54       7.490  56.050  46.570  1.00  0.00           H
ATOM    794  C   TYR A  54       3.330  61.850  46.600  1.00  0.00           C
ATOM    795  O   TYR A  54       3.840  62.880  47.040  1.00  0.00           O
ATOM    796  N   ASP A  55       2.300  61.870  45.700  1.00  0.00           N
ATOM    797  HN  ASP A  55       1.810  61.060  45.380  1.00  0.00           H
ATOM    798  CA  ASP A  55       1.680  63.180  45.260  1.00  0.00           C
ATOM    799  HA  ASP A  55       2.480  63.830  44.920  1.00  0.00           H
ATOM    800  CB  ASP A  55       0.600  62.830  44.200  1.00  0.00           C
ATOM    801  HB1 ASP A  55      -0.030  63.700  43.940  1.00  0.00           H
ATOM    802  HB2 ASP A  55      -0.070  62.060  44.640  1.00  0.00           H
ATOM    803  CG  ASP A  55       1.220  62.340  42.920  1.00  0.00           C
ATOM    804  OD1 ASP A  55       0.580  61.550  42.170  1.00  0.00           O
ATOM    805  OD2 ASP A  55       2.370  62.640  42.630  1.00  0.00           O
ATOM    806  C   ASP A  55       0.980  63.910  46.420  1.00  0.00           C
ATOM    807  O   ASP A  55       1.180  65.090  46.690  1.00  0.00           O
ATOM    808  N   ALA A  56       0.180  63.190  47.270  1.00  0.00           N
ATOM    809  HN  ALA A  56       0.120  62.200  47.120  1.00  0.00           H
ATOM    810  CA  ALA A  56      -0.300  63.570  48.530  1.00  0.00           C
ATOM    811  HA  ALA A  56      -0.960  64.410  48.340  1.00  0.00           H
ATOM    812  CB  ALA A  56      -1.220  62.430  49.140  1.00  0.00           C
ATOM    813  HB1 ALA A  56      -1.390  62.510  50.230  1.00  0.00           H
ATOM    814  HB2 ALA A  56      -0.690  61.460  49.030  1.00  0.00           H
ATOM    815  HB3 ALA A  56      -2.160  62.460  48.540  1.00  0.00           H
ATOM    816  C   ALA A  56       0.740  64.090  49.550  1.00  0.00           C
ATOM    817  O   ALA A  56       0.660  65.180  50.110  1.00  0.00           O
ATOM    818  N   LEU A  57       1.890  63.470  49.670  1.00  0.00           N
ATOM    819  HN  LEU A  57       2.100  62.580  49.280  1.00  0.00           H
ATOM    820  CA  LEU A  57       3.020  63.890  50.480  1.00  0.00           C
ATOM    821  HA  LEU A  57       2.550  63.980  51.450  1.00  0.00           H
ATOM    822  CB  LEU A  57       4.090  62.750  50.570  1.00  0.00           C
ATOM    823  HB1 LEU A  57       5.130  63.120  50.490  1.00  0.00           H
ATOM    824  HB2 LEU A  57       3.940  62.180  49.620  1.00  0.00           H
ATOM    825  CG  LEU A  57       4.020  61.680  51.740  1.00  0.00           C
ATOM    826  HG  LEU A  57       2.950  61.480  51.940  1.00  0.00           H
ATOM    827  CD1 LEU A  57       4.580  60.320  51.330  1.00  0.00           C
ATOM    828 1HD1 LEU A  57       4.550  59.680  52.230  1.00  0.00           H
ATOM    829 2HD1 LEU A  57       5.610  60.370  50.910  1.00  0.00           H
ATOM    830 3HD1 LEU A  57       3.930  59.810  50.590  1.00  0.00           H
ATOM    831  CD2 LEU A  57       4.760  62.210  52.960  1.00  0.00           C
ATOM    832 1HD2 LEU A  57       5.750  62.550  52.590  1.00  0.00           H
ATOM    833 2HD2 LEU A  57       4.920  61.470  53.780  1.00  0.00           H
ATOM    834 3HD2 LEU A  57       4.270  63.100  53.410  1.00  0.00           H
ATOM    835  C   LEU A  57       3.570  65.220  49.970  1.00  0.00           C
ATOM    836  O   LEU A  57       3.790  66.140  50.760  1.00  0.00           O
ATOM    837  N   LEU A  58       3.800  65.360  48.670  1.00  0.00           N
ATOM    838  HN  LEU A  58       3.440  64.620  48.100  1.00  0.00           H
ATOM    839  CA  LEU A  58       4.380  66.510  47.990  1.00  0.00           C
ATOM    840  HA  LEU A  58       5.330  66.720  48.460  1.00  0.00           H
ATOM    841  CB  LEU A  58       4.490  66.200  46.500  1.00  0.00           C
ATOM    842  HB1 LEU A  58       3.520  66.020  46.010  1.00  0.00           H
ATOM    843  HB2 LEU A  58       5.040  65.240  46.520  1.00  0.00           H
ATOM    844  CG  LEU A  58       5.230  67.300  45.630  1.00  0.00           C
ATOM    845  HG  LEU A  58       4.780  68.290  45.830  1.00  0.00           H
ATOM    846  CD1 LEU A  58       6.790  67.380  45.820  1.00  0.00           C
ATOM    847 1HD1 LEU A  58       7.010  67.810  46.820  1.00  0.00           H
ATOM    848 2HD1 LEU A  58       7.330  67.930  45.020  1.00  0.00           H
ATOM    849 3HD1 LEU A  58       7.120  66.320  45.850  1.00  0.00           H
ATOM    850  CD2 LEU A  58       4.950  67.120  44.120  1.00  0.00           C
ATOM    851 1HD2 LEU A  58       5.120  66.080  43.760  1.00  0.00           H
ATOM    852 2HD2 LEU A  58       5.450  67.890  43.510  1.00  0.00           H
ATOM    853 3HD2 LEU A  58       3.920  67.360  43.780  1.00  0.00           H
ATOM    854  C   LEU A  58       3.590  67.760  48.200  1.00  0.00           C
ATOM    855  O   LEU A  58       4.150  68.720  48.670  1.00  0.00           O
ATOM    856  N   ILE A  59       2.210  67.670  48.060  1.00  0.00           N
ATOM    857  HN  ILE A  59       1.890  66.770  47.790  1.00  0.00           H
ATOM    858  CA  ILE A  59       1.340  68.790  48.470  1.00  0.00           C
ATOM    859  HA  ILE A  59       1.730  69.690  48.010  1.00  0.00           H
ATOM    860  CB  ILE A  59      -0.080  68.690  48.000  1.00  0.00           C
ATOM    861  HB  ILE A  59      -0.630  69.570  48.410  1.00  0.00           H
ATOM    862  CG2 ILE A  59      -0.070  68.780  46.440  1.00  0.00           C
ATOM    863 1HG2 ILE A  59       0.480  67.890  46.060  1.00  0.00           H
ATOM    864 2HG2 ILE A  59       0.350  69.690  45.960  1.00  0.00           H
ATOM    865 3HG2 ILE A  59      -1.100  68.730  46.010  1.00  0.00           H
ATOM    866  CG1 ILE A  59      -0.910  67.480  48.510  1.00  0.00           C
ATOM    867 1HG1 ILE A  59      -0.910  67.540  49.620  1.00  0.00           H
ATOM    868 2HG1 ILE A  59      -0.380  66.540  48.260  1.00  0.00           H
ATOM    869  CD  ILE A  59      -2.270  67.310  47.910  1.00  0.00           C
ATOM    870  HD1 ILE A  59      -3.060  68.050  48.140  1.00  0.00           H
ATOM    871  HD2 ILE A  59      -2.700  66.310  48.120  1.00  0.00           H
ATOM    872  HD3 ILE A  59      -2.080  67.190  46.830  1.00  0.00           H
ATOM    873  C   ILE A  59       1.390  69.110  49.960  1.00  0.00           C
ATOM    874  O   ILE A  59       1.440  70.300  50.330  1.00  0.00           O
ATOM    875  N   SER A  60       1.360  68.100  50.870  1.00  0.00           N
ATOM    876  HN  SER A  60       1.240  67.150  50.580  1.00  0.00           H
ATOM    877  CA  SER A  60       1.410  68.420  52.270  1.00  0.00           C
ATOM    878  HA  SER A  60       0.600  69.110  52.460  1.00  0.00           H
ATOM    879  CB  SER A  60       1.250  67.250  53.150  1.00  0.00           C
ATOM    880  HB1 SER A  60       1.090  67.550  54.210  1.00  0.00           H
ATOM    881  HB2 SER A  60       2.020  66.460  53.100  1.00  0.00           H
ATOM    882  OG  SER A  60      -0.100  66.800  52.840  1.00  0.00           O
ATOM    883  HG1 SER A  60       0.020  66.160  52.140  1.00  0.00           H
ATOM    884  C   SER A  60       2.800  69.060  52.600  1.00  0.00           C
ATOM    885  O   SER A  60       2.880  70.010  53.390  1.00  0.00           O
ATOM    886  N   MET A  61       3.970  68.580  52.120  1.00  0.00           N
ATOM    887  HN  MET A  61       3.840  67.950  51.370  1.00  0.00           H
ATOM    888  CA  MET A  61       5.260  68.920  52.460  1.00  0.00           C
ATOM    889  HA  MET A  61       5.320  69.110  53.520  1.00  0.00           H
ATOM    890  CB  MET A  61       6.230  67.680  52.300  1.00  0.00           C
ATOM    891  HB1 MET A  61       7.290  67.950  52.450  1.00  0.00           H
ATOM    892  HB2 MET A  61       6.120  67.360  51.240  1.00  0.00           H
ATOM    893  CG  MET A  61       5.860  66.460  53.170  1.00  0.00           C
ATOM    894  HG1 MET A  61       6.500  65.680  52.700  1.00  0.00           H
ATOM    895  HG2 MET A  61       4.820  66.050  53.140  1.00  0.00           H
ATOM    896  SD  MET A  61       6.160  66.660  54.910  1.00  0.00           S
ATOM    897  CE  MET A  61       5.760  64.980  55.370  1.00  0.00           C
ATOM    898  HE1 MET A  61       4.660  64.840  55.470  1.00  0.00           H
ATOM    899  HE2 MET A  61       6.320  64.680  56.280  1.00  0.00           H
ATOM    900  HE3 MET A  61       6.270  64.330  54.620  1.00  0.00           H
ATOM    901  C   MET A  61       5.720  70.180  51.730  1.00  0.00           C
ATOM    902  O   MET A  61       6.290  70.240  50.680  1.00  0.00           O
ATOM    903  N   THR A  62       5.260  71.320  52.270  1.00  0.00           N
ATOM    904  HN  THR A  62       4.640  71.210  53.040  1.00  0.00           H
ATOM    905  CA  THR A  62       5.640  72.700  51.960  1.00  0.00           C
ATOM    906  HA  THR A  62       5.190  72.900  51.000  1.00  0.00           H
ATOM    907  CB  THR A  62       5.050  73.730  52.940  1.00  0.00           C
ATOM    908  HB  THR A  62       5.490  74.710  52.660  1.00  0.00           H
ATOM    909  OG1 THR A  62       5.300  73.320  54.320  1.00  0.00           O
ATOM    910  HG1 THR A  62       4.770  73.900  54.870  1.00  0.00           H
ATOM    911  CG2 THR A  62       3.510  73.970  52.860  1.00  0.00           C
ATOM    912 1HG2 THR A  62       3.110  74.760  53.520  1.00  0.00           H
ATOM    913 2HG2 THR A  62       3.030  72.970  52.850  1.00  0.00           H
ATOM    914 3HG2 THR A  62       3.250  74.300  51.830  1.00  0.00           H
ATOM    915  C   THR A  62       7.220  72.800  51.920  1.00  0.00           C
ATOM    916  O   THR A  62       7.860  72.130  52.710  1.00  0.00           O
ATOM    917  N   ASN A  63       7.710  73.690  51.110  1.00  0.00           N
ATOM    918  HN  ASN A  63       7.100  74.180  50.500  1.00  0.00           H
ATOM    919  CA  ASN A  63       9.130  73.870  50.900  1.00  0.00           C
ATOM    920  HA  ASN A  63       9.460  72.930  50.480  1.00  0.00           H
ATOM    921  CB  ASN A  63       9.350  75.130  50.040  1.00  0.00           C
ATOM    922  HB1 ASN A  63      10.420  75.360  49.900  1.00  0.00           H
ATOM    923  HB2 ASN A  63       8.940  75.880  50.750  1.00  0.00           H
ATOM    924  CG  ASN A  63       8.730  75.060  48.660  1.00  0.00           C
ATOM    925  OD1 ASN A  63       8.600  73.950  48.130  1.00  0.00           O
ATOM    926  ND2 ASN A  63       8.420  76.190  47.990  1.00  0.00           N
ATOM    927 1HD2 ASN A  63       7.970  76.000  47.120  1.00  0.00           H
ATOM    928 2HD2 ASN A  63       8.640  77.090  48.360  1.00  0.00           H
ATOM    929  C   ASN A  63       9.970  74.120  52.120  1.00  0.00           C
ATOM    930  O   ASN A  63      11.160  73.710  52.300  1.00  0.00           O
ATOM    931  N   HSP A  64       9.290  74.670  53.120  1.00  0.00           N
ATOM    932  HN  HSP A  64       8.390  75.050  52.910  1.00  0.00           H
ATOM    933  CA  HSP A  64       9.860  74.970  54.480  1.00  0.00           C
ATOM    934  HA  HSP A  64      10.730  75.600  54.330  1.00  0.00           H
ATOM    935  CB  HSP A  64       8.770  75.660  55.430  1.00  0.00           C
ATOM    936  HB1 HSP A  64       7.800  75.110  55.390  1.00  0.00           H
ATOM    937  HB2 HSP A  64       8.670  76.680  55.000  1.00  0.00           H
ATOM    938  CD2 HSP A  64       8.210  75.560  57.990  1.00  0.00           C
ATOM    939  HD2 HSP A  64       7.300  74.990  57.920  1.00  0.00           H
ATOM    940  CG  HSP A  64       9.010  75.780  56.950  1.00  0.00           C
ATOM    941  NE2 HSP A  64       8.840  76.000  59.130  1.00  0.00           N
ATOM    942  HE2 HSP A  64       8.610  76.000  60.100  1.00  0.00           H
ATOM    943  ND1 HSP A  64      10.100  76.470  57.410  1.00  0.00           N
ATOM    944  HD1 HSP A  64      10.810  76.800  56.800  1.00  0.00           H
ATOM    945  CE1 HSP A  64      10.010  76.550  58.780  1.00  0.00           C
ATOM    946  HE1 HSP A  64      10.690  77.160  59.340  1.00  0.00           H
ATOM    947  C   HSP A  64      10.310  73.680  55.170  1.00  0.00           C
ATOM    948  O   HSP A  64      11.240  73.600  55.950  1.00  0.00           O
ATOM    949  N   SER A  65       9.700  72.560  54.910  1.00  0.00           N
ATOM    950  HN  SER A  65       9.200  72.460  54.060  1.00  0.00           H
ATOM    951  CA  SER A  65       9.880  71.310  55.680  1.00  0.00           C
ATOM    952  HA  SER A  65       9.970  71.530  56.730  1.00  0.00           H
ATOM    953  CB  SER A  65       8.770  70.310  55.250  1.00  0.00           C
ATOM    954  HB1 SER A  65       8.890  69.430  55.910  1.00  0.00           H
ATOM    955  HB2 SER A  65       8.970  69.910  54.230  1.00  0.00           H
ATOM    956  OG  SER A  65       7.490  70.840  55.450  1.00  0.00           O
ATOM    957  HG1 SER A  65       7.170  71.260  54.650  1.00  0.00           H
ATOM    958  C   SER A  65      11.110  70.610  55.370  1.00  0.00           C
ATOM    959  O   SER A  65      11.530  69.750  56.160  1.00  0.00           O
ATOM    960  N   PHE A  66      11.730  70.950  54.200  1.00  0.00           N
ATOM    961  HN  PHE A  66      11.260  71.700  53.740  1.00  0.00           H
ATOM    962  CA  PHE A  66      13.040  70.520  53.760  1.00  0.00           C
ATOM    963  HA  PHE A  66      13.170  69.540  54.200  1.00  0.00           H
ATOM    964  CB  PHE A  66      13.070  70.630  52.190  1.00  0.00           C
ATOM    965  HB1 PHE A  66      14.070  70.240  51.910  1.00  0.00           H
ATOM    966  HB2 PHE A  66      12.930  71.670  51.830  1.00  0.00           H
ATOM    967  CG  PHE A  66      12.000  69.790  51.550  1.00  0.00           C
ATOM    968  CD1 PHE A  66      12.230  68.380  51.320  1.00  0.00           C
ATOM    969  HD1 PHE A  66      13.120  67.870  51.660  1.00  0.00           H
ATOM    970  CE1 PHE A  66      11.150  67.620  50.840  1.00  0.00           C
ATOM    971  HE1 PHE A  66      11.380  66.570  50.720  1.00  0.00           H
ATOM    972  CZ  PHE A  66       9.900  68.170  50.520  1.00  0.00           C
ATOM    973  HZ  PHE A  66       9.110  67.500  50.230  1.00  0.00           H
ATOM    974  CD2 PHE A  66      10.750  70.360  51.110  1.00  0.00           C
ATOM    975  HD2 PHE A  66      10.510  71.400  51.300  1.00  0.00           H
ATOM    976  CE2 PHE A  66       9.710  69.560  50.620  1.00  0.00           C
ATOM    977  HE2 PHE A  66       8.750  69.970  50.350  1.00  0.00           H
ATOM    978  C   PHE A  66      14.090  71.330  54.370  1.00  0.00           C
ATOM    979  O   PHE A  66      14.000  72.560  54.290  1.00  0.00           O
ATOM    980  N   SER A  67      15.090  70.740  54.910  1.00  0.00           N
ATOM    981  HN  SER A  67      15.110  69.750  55.080  1.00  0.00           H
ATOM    982  CA  SER A  67      16.240  71.490  55.260  1.00  0.00           C
ATOM    983  HA  SER A  67      16.160  72.560  55.090  1.00  0.00           H
ATOM    984  CB  SER A  67      16.630  71.360  56.750  1.00  0.00           C
ATOM    985  HB1 SER A  67      16.600  70.280  56.990  1.00  0.00           H
ATOM    986  HB2 SER A  67      15.830  71.850  57.350  1.00  0.00           H
ATOM    987  OG  SER A  67      17.890  71.910  57.200  1.00  0.00           O
ATOM    988  HG1 SER A  67      17.970  71.760  58.150  1.00  0.00           H
ATOM    989  C   SER A  67      17.400  71.040  54.430  1.00  0.00           C
ATOM    990  O   SER A  67      17.780  69.880  54.380  1.00  0.00           O
ATOM    991  N   VAL A  68      18.140  71.970  53.830  1.00  0.00           N
ATOM    992  HN  VAL A  68      17.940  72.940  53.990  1.00  0.00           H
ATOM    993  CA  VAL A  68      19.210  71.630  52.850  1.00  0.00           C
ATOM    994  HA  VAL A  68      19.300  70.560  52.750  1.00  0.00           H
ATOM    995  CB  VAL A  68      18.820  72.080  51.430  1.00  0.00           C
ATOM    996  HB  VAL A  68      18.800  73.190  51.360  1.00  0.00           H
ATOM    997  CG1 VAL A  68      19.960  71.610  50.500  1.00  0.00           C
ATOM    998 1HG1 VAL A  68      20.980  71.850  50.860  1.00  0.00           H
ATOM    999 2HG1 VAL A  68      19.830  71.800  49.420  1.00  0.00           H
ATOM   1000 3HG1 VAL A  68      19.940  70.500  50.570  1.00  0.00           H
ATOM   1001  CG2 VAL A  68      17.510  71.520  50.980  1.00  0.00           C
ATOM   1002 1HG2 VAL A  68      16.700  71.900  51.640  1.00  0.00           H
ATOM   1003 2HG2 VAL A  68      17.500  70.450  51.260  1.00  0.00           H
ATOM   1004 3HG2 VAL A  68      17.270  71.630  49.900  1.00  0.00           H
ATOM   1005  C   VAL A  68      20.410  72.210  53.480  1.00  0.00           C
ATOM   1006  O   VAL A  68      20.510  73.430  53.760  1.00  0.00           O
ATOM   1007  N   GLN A  69      21.440  71.430  53.880  1.00  0.00           N
ATOM   1008  HN  GLN A  69      21.380  70.460  53.630  1.00  0.00           H
ATOM   1009  CA  GLN A  69      22.650  71.850  54.530  1.00  0.00           C
ATOM   1010  HA  GLN A  69      22.680  72.920  54.640  1.00  0.00           H
ATOM   1011  CB  GLN A  69      22.650  71.310  56.000  1.00  0.00           C
ATOM   1012  HB1 GLN A  69      23.540  71.710  56.520  1.00  0.00           H
ATOM   1013  HB2 GLN A  69      22.840  70.210  56.000  1.00  0.00           H
ATOM   1014  CG  GLN A  69      21.360  71.550  56.830  1.00  0.00           C
ATOM   1015  HG1 GLN A  69      20.620  70.800  56.470  1.00  0.00           H
ATOM   1016  HG2 GLN A  69      21.030  72.580  56.600  1.00  0.00           H
ATOM   1017  CD  GLN A  69      21.580  71.580  58.270  1.00  0.00           C
ATOM   1018  OE1 GLN A  69      20.890  72.150  59.100  1.00  0.00           O
ATOM   1019  NE2 GLN A  69      22.640  70.820  58.700  1.00  0.00           N
ATOM   1020 1HE2 GLN A  69      22.810  70.690  59.680  1.00  0.00           H
ATOM   1021 2HE2 GLN A  69      23.300  70.480  58.040  1.00  0.00           H
ATOM   1022  C   GLN A  69      23.800  71.480  53.590  1.00  0.00           C
ATOM   1023  O   GLN A  69      23.910  70.410  53.170  1.00  0.00           O
ATOM   1024  N   LYS A  70      24.770  72.420  53.420  1.00  0.00           N
ATOM   1025  HN  LYS A  70      24.770  73.200  54.040  1.00  0.00           H
ATOM   1026  CA  LYS A  70      25.820  72.180  52.500  1.00  0.00           C
ATOM   1027  HA  LYS A  70      25.580  71.960  51.470  1.00  0.00           H
ATOM   1028  CB  LYS A  70      26.530  73.460  52.000  1.00  0.00           C
ATOM   1029  HB1 LYS A  70      25.760  73.930  51.340  1.00  0.00           H
ATOM   1030  HB2 LYS A  70      27.420  73.310  51.360  1.00  0.00           H
ATOM   1031  CG  LYS A  70      26.840  74.440  53.150  1.00  0.00           C
ATOM   1032  HG1 LYS A  70      27.790  74.120  53.630  1.00  0.00           H
ATOM   1033  HG2 LYS A  70      26.100  74.310  53.970  1.00  0.00           H
ATOM   1034  CD  LYS A  70      26.840  75.890  52.610  1.00  0.00           C
ATOM   1035  HD1 LYS A  70      26.790  76.620  53.440  1.00  0.00           H
ATOM   1036  HD2 LYS A  70      25.930  75.890  51.980  1.00  0.00           H
ATOM   1037  CE  LYS A  70      28.090  76.190  51.690  1.00  0.00           C
ATOM   1038  HE1 LYS A  70      27.830  75.850  50.670  1.00  0.00           H
ATOM   1039  HE2 LYS A  70      28.970  75.660  52.110  1.00  0.00           H
ATOM   1040  NZ  LYS A  70      28.340  77.580  51.530  1.00  0.00           N
ATOM   1041  HZ1 LYS A  70      28.840  77.720  50.630  1.00  0.00           H
ATOM   1042  HZ2 LYS A  70      28.740  77.970  52.420  1.00  0.00           H
ATOM   1043  HZ3 LYS A  70      27.430  78.070  51.420  1.00  0.00           H
ATOM   1044  C   LYS A  70      26.880  71.210  53.090  1.00  0.00           C
ATOM   1045  O   LYS A  70      27.530  70.440  52.400  1.00  0.00           O
ATOM   1046  N   HSD A  71      26.970  71.290  54.480  1.00  0.00           N
ATOM   1047  HN  HSD A  71      26.450  71.970  54.980  1.00  0.00           H
ATOM   1048  CA  HSD A  71      27.860  70.490  55.380  1.00  0.00           C
ATOM   1049  HA  HSD A  71      27.420  70.740  56.330  1.00  0.00           H
ATOM   1050  CB  HSD A  71      27.520  68.860  55.350  1.00  0.00           C
ATOM   1051  HB1 HSD A  71      28.260  68.470  54.620  1.00  0.00           H
ATOM   1052  HB2 HSD A  71      26.510  68.830  54.900  1.00  0.00           H
ATOM   1053  ND1 HSD A  71      27.040  67.000  57.020  1.00  0.00           N
ATOM   1054  HD1 HSD A  71      26.610  66.360  56.390  1.00  0.00           H
ATOM   1055  CG  HSD A  71      27.550  68.230  56.760  1.00  0.00           C
ATOM   1056  CE1 HSD A  71      27.340  66.680  58.320  1.00  0.00           C
ATOM   1057  HE1 HSD A  71      27.070  65.810  58.910  1.00  0.00           H
ATOM   1058  NE2 HSD A  71      28.010  67.690  58.900  1.00  0.00           N
ATOM   1059  CD2 HSD A  71      28.140  68.590  57.900  1.00  0.00           C
ATOM   1060  HD2 HSD A  71      28.710  69.520  57.920  1.00  0.00           H
ATOM   1061  C   HSD A  71      29.360  70.800  55.400  1.00  0.00           C
ATOM   1062  O   HSD A  71      30.200  70.010  55.820  1.00  0.00           O
ATOM   1063  N   ILE A  72      29.770  72.040  54.990  1.00  0.00           N
ATOM   1064  HN  ILE A  72      29.190  72.620  54.420  1.00  0.00           H
ATOM   1065  CA  ILE A  72      31.180  72.430  54.970  1.00  0.00           C
ATOM   1066  HA  ILE A  72      31.640  72.170  55.910  1.00  0.00           H
ATOM   1067  CB  ILE A  72      32.070  71.850  53.900  1.00  0.00           C
ATOM   1068  HB  ILE A  72      31.950  70.750  53.990  1.00  0.00           H
ATOM   1069  CG2 ILE A  72      31.560  72.270  52.490  1.00  0.00           C
ATOM   1070 1HG2 ILE A  72      31.950  71.570  51.720  1.00  0.00           H
ATOM   1071 2HG2 ILE A  72      31.890  73.280  52.150  1.00  0.00           H
ATOM   1072 3HG2 ILE A  72      30.450  72.310  52.370  1.00  0.00           H
ATOM   1073  CG1 ILE A  72      33.600  72.200  53.950  1.00  0.00           C
ATOM   1074 1HG1 ILE A  72      33.780  72.610  54.970  1.00  0.00           H
ATOM   1075 2HG1 ILE A  72      33.930  72.970  53.220  1.00  0.00           H
ATOM   1076  CD  ILE A  72      34.480  71.040  53.720  1.00  0.00           C
ATOM   1077  HD1 ILE A  72      34.210  70.220  54.410  1.00  0.00           H
ATOM   1078  HD2 ILE A  72      35.550  71.300  53.830  1.00  0.00           H
ATOM   1079  HD3 ILE A  72      34.190  70.550  52.770  1.00  0.00           H
ATOM   1080  C   ILE A  72      31.070  74.000  54.980  1.00  0.00           C
ATOM   1081  O   ILE A  72      30.110  74.580  54.570  1.00  0.00           O
ATOM   1082  N   GLY A  73      32.110  74.680  55.520  1.00  0.00           N
ATOM   1083  HN  GLY A  73      32.800  74.100  55.940  1.00  0.00           H
ATOM   1084  CA  GLY A  73      32.310  76.130  55.470  1.00  0.00           C
ATOM   1085  HA1 GLY A  73      33.290  76.350  55.870  1.00  0.00           H
ATOM   1086  HA2 GLY A  73      31.600  76.650  56.100  1.00  0.00           H
ATOM   1087  C   GLY A  73      32.430  76.780  54.070  1.00  0.00           C
ATOM   1088  O   GLY A  73      32.880  76.060  53.160  1.00  0.00           O
ATOM   1089  N   ALA A  74      32.390  78.080  53.960  1.00  0.00           N
ATOM   1090  HN  ALA A  74      32.930  78.430  53.200  1.00  0.00           H
ATOM   1091  CA  ALA A  74      31.500  78.960  54.590  1.00  0.00           C
ATOM   1092  HA  ALA A  74      32.010  79.140  55.520  1.00  0.00           H
ATOM   1093  CB  ALA A  74      31.400  80.180  53.600  1.00  0.00           C
ATOM   1094  HB1 ALA A  74      30.590  80.890  53.830  1.00  0.00           H
ATOM   1095  HB2 ALA A  74      31.130  79.750  52.610  1.00  0.00           H
ATOM   1096  HB3 ALA A  74      32.420  80.630  53.570  1.00  0.00           H
ATOM   1097  C   ALA A  74      30.040  78.520  54.840  1.00  0.00           C
ATOM   1098  O   ALA A  74      29.500  77.570  54.260  1.00  0.00           O
ATOM   1099  N   PRO A  75      29.370  79.330  55.720  1.00  0.00           N
ATOM   1100  CD  PRO A  75      30.050  80.380  56.530  1.00  0.00           C
ATOM   1101  HD1 PRO A  75      30.190  81.280  55.880  1.00  0.00           H
ATOM   1102  HD2 PRO A  75      31.010  80.090  57.000  1.00  0.00           H
ATOM   1103  CA  PRO A  75      27.940  79.430  55.730  1.00  0.00           C
ATOM   1104  HA  PRO A  75      27.600  78.530  56.220  1.00  0.00           H
ATOM   1105  CB  PRO A  75      27.670  80.610  56.730  1.00  0.00           C
ATOM   1106  HB1 PRO A  75      27.570  81.510  56.080  1.00  0.00           H
ATOM   1107  HB2 PRO A  75      26.760  80.400  57.350  1.00  0.00           H
ATOM   1108  CG  PRO A  75      28.930  80.780  57.570  1.00  0.00           C
ATOM   1109  HG1 PRO A  75      29.010  80.090  58.440  1.00  0.00           H
ATOM   1110  HG2 PRO A  75      29.010  81.860  57.830  1.00  0.00           H
ATOM   1111  C   PRO A  75      27.230  79.660  54.310  1.00  0.00           C
ATOM   1112  O   PRO A  75      27.960  80.030  53.410  1.00  0.00           O
ATOM   1113  N   ALA A  76      26.040  79.310  54.030  1.00  0.00           N
ATOM   1114  HN  ALA A  76      25.850  79.460  53.060  1.00  0.00           H
ATOM   1115  CA  ALA A  76      24.930  79.030  54.990  1.00  0.00           C
ATOM   1116  HA  ALA A  76      25.380  78.590  55.870  1.00  0.00           H
ATOM   1117  CB  ALA A  76      24.090  80.320  55.300  1.00  0.00           C
ATOM   1118  HB1 ALA A  76      23.210  80.040  55.930  1.00  0.00           H
ATOM   1119  HB2 ALA A  76      23.770  80.790  54.350  1.00  0.00           H
ATOM   1120  HB3 ALA A  76      24.750  81.000  55.880  1.00  0.00           H
ATOM   1121  C   ALA A  76      24.080  77.960  54.390  1.00  0.00           C
ATOM   1122  O   ALA A  76      24.110  77.610  53.250  1.00  0.00           O
ATOM   1123  N   ASN A  77      23.310  77.300  55.230  1.00  0.00           N
ATOM   1124  HN  ASN A  77      23.370  77.530  56.190  1.00  0.00           H
ATOM   1125  CA  ASN A  77      22.450  76.200  54.790  1.00  0.00           C
ATOM   1126  HA  ASN A  77      22.960  75.570  54.080  1.00  0.00           H
ATOM   1127  CB  ASN A  77      21.910  75.410  55.980  1.00  0.00           C
ATOM   1128  HB1 ASN A  77      21.300  74.610  55.490  1.00  0.00           H
ATOM   1129  HB2 ASN A  77      21.330  76.000  56.730  1.00  0.00           H
ATOM   1130  CG  ASN A  77      23.060  74.710  56.660  1.00  0.00           C
ATOM   1131  OD1 ASN A  77      24.010  74.160  56.080  1.00  0.00           O
ATOM   1132  ND2 ASN A  77      22.830  74.600  58.020  1.00  0.00           N
ATOM   1133 1HD2 ASN A  77      23.410  74.040  58.600  1.00  0.00           H
ATOM   1134 2HD2 ASN A  77      21.990  74.960  58.430  1.00  0.00           H
ATOM   1135  C   ASN A  77      21.290  76.870  54.030  1.00  0.00           C
ATOM   1136  O   ASN A  77      20.960  78.080  54.190  1.00  0.00           O
ATOM   1137  N   LEU A  78      20.630  76.170  53.100  1.00  0.00           N
ATOM   1138  HN  LEU A  78      20.770  75.180  53.120  1.00  0.00           H
ATOM   1139  CA  LEU A  78      19.940  76.660  51.910  1.00  0.00           C
ATOM   1140  HA  LEU A  78      20.130  77.730  51.860  1.00  0.00           H
ATOM   1141  CB  LEU A  78      20.480  75.930  50.690  1.00  0.00           C
ATOM   1142  HB1 LEU A  78      19.980  76.330  49.780  1.00  0.00           H
ATOM   1143  HB2 LEU A  78      20.290  74.850  50.840  1.00  0.00           H
ATOM   1144  CG  LEU A  78      22.020  76.030  50.460  1.00  0.00           C
ATOM   1145  HG  LEU A  78      22.530  76.620  51.240  1.00  0.00           H
ATOM   1146  CD1 LEU A  78      22.730  74.690  50.740  1.00  0.00           C
ATOM   1147 1HD1 LEU A  78      22.460  73.820  50.100  1.00  0.00           H
ATOM   1148 2HD1 LEU A  78      22.530  74.440  51.800  1.00  0.00           H
ATOM   1149 3HD1 LEU A  78      23.830  74.780  50.570  1.00  0.00           H
ATOM   1150  CD2 LEU A  78      22.270  76.460  49.020  1.00  0.00           C
ATOM   1151 1HD2 LEU A  78      23.270  76.920  48.870  1.00  0.00           H
ATOM   1152 2HD2 LEU A  78      21.580  77.290  48.740  1.00  0.00           H
ATOM   1153 3HD2 LEU A  78      22.200  75.600  48.320  1.00  0.00           H
ATOM   1154  C   LEU A  78      18.450  76.720  51.870  1.00  0.00           C
ATOM   1155  O   LEU A  78      17.740  75.740  52.050  1.00  0.00           O
ATOM   1156  N   ARG A  79      17.830  77.850  51.610  1.00  0.00           N
ATOM   1157  HN  ARG A  79      18.260  78.730  51.450  1.00  0.00           H
ATOM   1158  CA  ARG A  79      16.390  78.020  51.490  1.00  0.00           C
ATOM   1159  HA  ARG A  79      15.870  77.600  52.340  1.00  0.00           H
ATOM   1160  CB  ARG A  79      16.000  79.560  51.660  1.00  0.00           C
ATOM   1161  HB1 ARG A  79      16.610  80.180  50.970  1.00  0.00           H
ATOM   1162  HB2 ARG A  79      16.170  79.850  52.720  1.00  0.00           H
ATOM   1163  CG  ARG A  79      14.480  79.820  51.350  1.00  0.00           C
ATOM   1164  HG1 ARG A  79      13.810  79.110  51.880  1.00  0.00           H
ATOM   1165  HG2 ARG A  79      14.330  79.540  50.280  1.00  0.00           H
ATOM   1166  CD  ARG A  79      14.000  81.310  51.330  1.00  0.00           C
ATOM   1167  HD1 ARG A  79      12.980  81.430  50.910  1.00  0.00           H
ATOM   1168  HD2 ARG A  79      14.780  81.850  50.750  1.00  0.00           H
ATOM   1169  NE  ARG A  79      14.040  81.750  52.760  1.00  0.00           N
ATOM   1170  HE  ARG A  79      14.110  81.080  53.490  1.00  0.00           H
ATOM   1171  CZ  ARG A  79      13.820  82.970  53.170  1.00  0.00           C
ATOM   1172  NH1 ARG A  79      13.600  84.080  52.490  1.00  0.00           N
ATOM   1173 1HH1 ARG A  79      13.470  84.050  51.500  1.00  0.00           H
ATOM   1174 2HH1 ARG A  79      13.640  84.930  53.000  1.00  0.00           H
ATOM   1175  NH2 ARG A  79      14.030  83.190  54.480  1.00  0.00           N
ATOM   1176 1HH2 ARG A  79      14.220  82.360  55.000  1.00  0.00           H
ATOM   1177 2HH2 ARG A  79      14.020  84.110  54.880  1.00  0.00           H
ATOM   1178  C   ARG A  79      15.850  77.370  50.260  1.00  0.00           C
ATOM   1179  O   ARG A  79      16.160  77.830  49.190  1.00  0.00           O
ATOM   1180  N   VAL A  80      15.000  76.360  50.320  1.00  0.00           N
ATOM   1181  HN  VAL A  80      14.850  75.800  51.130  1.00  0.00           H
ATOM   1182  CA  VAL A  80      14.270  75.820  49.100  1.00  0.00           C
ATOM   1183  HA  VAL A  80      15.000  75.710  48.320  1.00  0.00           H
ATOM   1184  CB  VAL A  80      13.670  74.440  49.450  1.00  0.00           C
ATOM   1185  HB  VAL A  80      13.170  74.510  50.440  1.00  0.00           H
ATOM   1186  CG1 VAL A  80      12.690  73.820  48.350  1.00  0.00           C
ATOM   1187 1HG1 VAL A  80      12.650  72.720  48.520  1.00  0.00           H
ATOM   1188 2HG1 VAL A  80      13.080  73.980  47.320  1.00  0.00           H
ATOM   1189 3HG1 VAL A  80      11.700  74.320  48.380  1.00  0.00           H
ATOM   1190  CG2 VAL A  80      14.940  73.550  49.660  1.00  0.00           C
ATOM   1191 1HG2 VAL A  80      15.620  73.430  48.800  1.00  0.00           H
ATOM   1192 2HG2 VAL A  80      14.620  72.510  49.900  1.00  0.00           H
ATOM   1193 3HG2 VAL A  80      15.500  73.930  50.540  1.00  0.00           H
ATOM   1194  C   VAL A  80      13.220  76.840  48.620  1.00  0.00           C
ATOM   1195  O   VAL A  80      12.360  77.360  49.380  1.00  0.00           O
ATOM   1196  N   VAL A  81      13.240  77.080  47.290  1.00  0.00           N
ATOM   1197  HN  VAL A  81      13.780  76.620  46.590  1.00  0.00           H
ATOM   1198  CA  VAL A  81      12.220  77.990  46.750  1.00  0.00           C
ATOM   1199  HA  VAL A  81      11.670  78.510  47.520  1.00  0.00           H
ATOM   1200  CB  VAL A  81      12.890  79.090  45.880  1.00  0.00           C
ATOM   1201  HB  VAL A  81      12.080  79.790  45.560  1.00  0.00           H
ATOM   1202  CG1 VAL A  81      13.930  79.810  46.710  1.00  0.00           C
ATOM   1203 1HG1 VAL A  81      14.270  80.810  46.380  1.00  0.00           H
ATOM   1204 2HG1 VAL A  81      14.890  79.250  46.720  1.00  0.00           H
ATOM   1205 3HG1 VAL A  81      13.590  79.870  47.770  1.00  0.00           H
ATOM   1206  CG2 VAL A  81      13.600  78.490  44.640  1.00  0.00           C
ATOM   1207 1HG2 VAL A  81      14.290  77.690  44.970  1.00  0.00           H
ATOM   1208 2HG2 VAL A  81      14.130  79.300  44.090  1.00  0.00           H
ATOM   1209 3HG2 VAL A  81      12.900  78.150  43.840  1.00  0.00           H
ATOM   1210  C   VAL A  81      11.280  77.190  45.840  1.00  0.00           C
ATOM   1211  O   VAL A  81      10.590  77.700  44.960  1.00  0.00           O
ATOM   1212  N   GLY A  82      11.170  75.910  45.970  1.00  0.00           N
ATOM   1213  HN  GLY A  82      11.650  75.410  46.690  1.00  0.00           H
ATOM   1214  CA  GLY A  82      10.300  75.080  45.070  1.00  0.00           C
ATOM   1215  HA1 GLY A  82      10.520  75.290  44.030  1.00  0.00           H
ATOM   1216  HA2 GLY A  82       9.250  75.080  45.310  1.00  0.00           H
ATOM   1217  C   GLY A  82      10.630  73.640  45.310  1.00  0.00           C
ATOM   1218  O   GLY A  82      11.740  73.170  45.540  1.00  0.00           O
ATOM   1219  N   HSP A  83       9.570  72.800  45.220  1.00  0.00           N
ATOM   1220  HN  HSP A  83       8.660  73.150  44.980  1.00  0.00           H
ATOM   1221  CA  HSP A  83       9.690  71.350  45.170  1.00  0.00           C
ATOM   1222  HA  HSP A  83      10.710  71.030  45.020  1.00  0.00           H
ATOM   1223  CB  HSP A  83       9.090  70.680  46.460  1.00  0.00           C
ATOM   1224  HB1 HSP A  83       9.700  71.070  47.300  1.00  0.00           H
ATOM   1225  HB2 HSP A  83       9.340  69.600  46.450  1.00  0.00           H
ATOM   1226  CD2 HSP A  83       7.040  70.480  48.000  1.00  0.00           C
ATOM   1227  HD2 HSP A  83       7.220  69.630  48.650  1.00  0.00           H
ATOM   1228  CG  HSP A  83       7.640  70.960  46.940  1.00  0.00           C
ATOM   1229  NE2 HSP A  83       5.820  71.090  48.090  1.00  0.00           N
ATOM   1230  HE2 HSP A  83       5.190  70.940  48.850  1.00  0.00           H
ATOM   1231  ND1 HSP A  83       6.800  71.850  46.420  1.00  0.00           N
ATOM   1232  HD1 HSP A  83       7.000  72.290  45.540  1.00  0.00           H
ATOM   1233  CE1 HSP A  83       5.720  71.910  47.130  1.00  0.00           C
ATOM   1234  HE1 HSP A  83       4.850  72.520  46.970  1.00  0.00           H
ATOM   1235  C   HSP A  83       8.970  70.770  43.970  1.00  0.00           C
ATOM   1236  O   HSP A  83       7.830  71.070  43.660  1.00  0.00           O
ATOM   1237  N   ALA A  84       9.590  69.870  43.270  1.00  0.00           N
ATOM   1238  HN  ALA A  84      10.450  69.440  43.510  1.00  0.00           H
ATOM   1239  CA  ALA A  84       9.110  69.230  42.030  1.00  0.00           C
ATOM   1240  HA  ALA A  84       8.030  69.160  42.000  1.00  0.00           H
ATOM   1241  CB  ALA A  84       9.580  69.970  40.820  1.00  0.00           C
ATOM   1242  HB1 ALA A  84       9.550  69.220  40.000  1.00  0.00           H
ATOM   1243  HB2 ALA A  84      10.640  70.220  41.030  1.00  0.00           H
ATOM   1244  HB3 ALA A  84       8.850  70.780  40.580  1.00  0.00           H
ATOM   1245  C   ALA A  84       9.500  67.780  41.980  1.00  0.00           C
ATOM   1246  O   ALA A  84      10.350  67.400  42.720  1.00  0.00           O
ATOM   1247  N   MET A  85       8.860  66.860  41.270  1.00  0.00           N
ATOM   1248  HN  MET A  85       8.060  67.150  40.740  1.00  0.00           H
ATOM   1249  CA  MET A  85       9.200  65.470  41.080  1.00  0.00           C
ATOM   1250  HA  MET A  85       9.730  65.080  41.930  1.00  0.00           H
ATOM   1251  CB  MET A  85       7.980  64.510  40.970  1.00  0.00           C
ATOM   1252  HB1 MET A  85       8.250  63.540  40.490  1.00  0.00           H
ATOM   1253  HB2 MET A  85       7.180  64.960  40.340  1.00  0.00           H
ATOM   1254  CG  MET A  85       7.490  64.220  42.430  1.00  0.00           C
ATOM   1255  HG1 MET A  85       6.550  63.680  42.190  1.00  0.00           H
ATOM   1256  HG2 MET A  85       7.290  65.160  42.980  1.00  0.00           H
ATOM   1257  SD  MET A  85       8.540  63.190  43.460  1.00  0.00           S
ATOM   1258  CE  MET A  85       7.400  63.030  44.830  1.00  0.00           C
ATOM   1259  HE1 MET A  85       7.050  64.070  45.040  1.00  0.00           H
ATOM   1260  HE2 MET A  85       7.940  62.560  45.680  1.00  0.00           H
ATOM   1261  HE3 MET A  85       6.570  62.440  44.390  1.00  0.00           H
ATOM   1262  C   MET A  85      10.160  65.180  39.950  1.00  0.00           C
ATOM   1263  O   MET A  85      10.360  66.040  39.040  1.00  0.00           O
ATOM   1264  N   GLN A  86      10.680  63.950  40.010  1.00  0.00           N
ATOM   1265  HN  GLN A  86      10.430  63.250  40.670  1.00  0.00           H
ATOM   1266  CA  GLN A  86      11.570  63.550  38.980  1.00  0.00           C
ATOM   1267  HA  GLN A  86      11.200  63.780  37.990  1.00  0.00           H
ATOM   1268  CB  GLN A  86      13.040  64.110  39.280  1.00  0.00           C
ATOM   1269  HB1 GLN A  86      13.400  63.650  40.230  1.00  0.00           H
ATOM   1270  HB2 GLN A  86      13.000  65.200  39.480  1.00  0.00           H
ATOM   1271  CG  GLN A  86      13.920  63.720  38.110  1.00  0.00           C
ATOM   1272  HG1 GLN A  86      13.870  62.630  37.870  1.00  0.00           H
ATOM   1273  HG2 GLN A  86      14.990  64.000  38.240  1.00  0.00           H
ATOM   1274  CD  GLN A  86      13.450  64.420  36.830  1.00  0.00           C
ATOM   1275  OE1 GLN A  86      13.780  65.560  36.640  1.00  0.00           O
ATOM   1276  NE2 GLN A  86      12.870  63.750  35.840  1.00  0.00           N
ATOM   1277 1HE2 GLN A  86      13.060  62.780  35.720  1.00  0.00           H
ATOM   1278 2HE2 GLN A  86      12.420  64.250  35.100  1.00  0.00           H
ATOM   1279  C   GLN A  86      11.480  61.990  39.050  1.00  0.00           C
ATOM   1280  O   GLN A  86      12.450  61.370  39.440  1.00  0.00           O
ATOM   1281  N   GLY A  87      10.330  61.420  38.800  1.00  0.00           N
ATOM   1282  HN  GLY A  87       9.570  61.960  38.460  1.00  0.00           H
ATOM   1283  CA  GLY A  87      10.080  59.930  39.000  1.00  0.00           C
ATOM   1284  HA1 GLY A  87      10.750  59.460  38.300  1.00  0.00           H
ATOM   1285  HA2 GLY A  87       9.050  59.700  38.750  1.00  0.00           H
ATOM   1286  C   GLY A  87      10.310  59.360  40.400  1.00  0.00           C
ATOM   1287  O   GLY A  87       9.560  59.640  41.320  1.00  0.00           O
ATOM   1288  N   THR A  88      11.400  58.530  40.510  1.00  0.00           N
ATOM   1289  HN  THR A  88      11.820  58.210  39.670  1.00  0.00           H
ATOM   1290  CA  THR A  88      11.690  57.730  41.730  1.00  0.00           C
ATOM   1291  HA  THR A  88      10.780  57.520  42.270  1.00  0.00           H
ATOM   1292  CB  THR A  88      12.260  56.350  41.540  1.00  0.00           C
ATOM   1293  HB  THR A  88      13.370  56.220  41.520  1.00  0.00           H
ATOM   1294  OG1 THR A  88      11.890  55.810  40.300  1.00  0.00           O
ATOM   1295  HG1 THR A  88      12.420  56.240  39.620  1.00  0.00           H
ATOM   1296  CG2 THR A  88      11.810  55.280  42.610  1.00  0.00           C
ATOM   1297 1HG2 THR A  88      12.290  54.320  42.310  1.00  0.00           H
ATOM   1298 2HG2 THR A  88      10.740  54.990  42.510  1.00  0.00           H
ATOM   1299 3HG2 THR A  88      11.960  55.580  43.670  1.00  0.00           H
ATOM   1300  C   THR A  88      12.740  58.460  42.610  1.00  0.00           C
ATOM   1301  O   THR A  88      13.260  58.010  43.630  1.00  0.00           O
ATOM   1302  N   LEU A  89      12.890  59.730  42.260  1.00  0.00           N
ATOM   1303  HN  LEU A  89      12.440  60.120  41.470  1.00  0.00           H
ATOM   1304  CA  LEU A  89      13.720  60.750  42.820  1.00  0.00           C
ATOM   1305  HA  LEU A  89      14.110  60.420  43.780  1.00  0.00           H
ATOM   1306  CB  LEU A  89      14.970  61.070  41.970  1.00  0.00           C
ATOM   1307  HB1 LEU A  89      15.490  61.960  42.400  1.00  0.00           H
ATOM   1308  HB2 LEU A  89      14.730  61.300  40.910  1.00  0.00           H
ATOM   1309  CG  LEU A  89      15.950  59.910  41.700  1.00  0.00           C
ATOM   1310  HG  LEU A  89      15.370  59.160  41.140  1.00  0.00           H
ATOM   1311  CD1 LEU A  89      17.110  60.320  40.810  1.00  0.00           C
ATOM   1312 1HD1 LEU A  89      16.780  60.510  39.760  1.00  0.00           H
ATOM   1313 2HD1 LEU A  89      17.780  59.430  40.780  1.00  0.00           H
ATOM   1314 3HD1 LEU A  89      17.660  61.180  41.260  1.00  0.00           H
ATOM   1315  CD2 LEU A  89      16.560  59.280  43.030  1.00  0.00           C
ATOM   1316 1HD2 LEU A  89      17.110  58.350  42.770  1.00  0.00           H
ATOM   1317 2HD2 LEU A  89      15.740  59.120  43.760  1.00  0.00           H
ATOM   1318 3HD2 LEU A  89      17.190  60.100  43.420  1.00  0.00           H
ATOM   1319  C   LEU A  89      12.820  61.960  43.050  1.00  0.00           C
ATOM   1320  O   LEU A  89      11.900  62.070  42.280  1.00  0.00           O
ATOM   1321  N   LEU A  90      13.240  62.960  43.840  1.00  0.00           N
ATOM   1322  HN  LEU A  90      14.080  62.910  44.380  1.00  0.00           H
ATOM   1323  CA  LEU A  90      12.570  64.160  44.160  1.00  0.00           C
ATOM   1324  HA  LEU A  90      11.740  64.190  43.470  1.00  0.00           H
ATOM   1325  CB  LEU A  90      12.280  64.230  45.730  1.00  0.00           C
ATOM   1326  HB1 LEU A  90      13.220  64.180  46.310  1.00  0.00           H
ATOM   1327  HB2 LEU A  90      11.650  63.380  46.060  1.00  0.00           H
ATOM   1328  CG  LEU A  90      11.480  65.510  46.140  1.00  0.00           C
ATOM   1329  HG  LEU A  90      11.780  66.460  45.660  1.00  0.00           H
ATOM   1330  CD1 LEU A  90      10.000  65.440  45.640  1.00  0.00           C
ATOM   1331 1HD1 LEU A  90       9.380  66.290  46.000  1.00  0.00           H
ATOM   1332 2HD1 LEU A  90       9.500  64.500  45.960  1.00  0.00           H
ATOM   1333 3HD1 LEU A  90       9.920  65.490  44.530  1.00  0.00           H
ATOM   1334  CD2 LEU A  90      11.580  65.850  47.600  1.00  0.00           C
ATOM   1335 1HD2 LEU A  90      12.620  66.110  47.910  1.00  0.00           H
ATOM   1336 2HD2 LEU A  90      11.270  64.940  48.150  1.00  0.00           H
ATOM   1337 3HD2 LEU A  90      10.960  66.720  47.910  1.00  0.00           H
ATOM   1338  C   LEU A  90      13.530  65.320  43.810  1.00  0.00           C
ATOM   1339  O   LEU A  90      14.690  65.190  44.010  1.00  0.00           O
ATOM   1340  N   LYS A  91      13.010  66.470  43.250  1.00  0.00           N
ATOM   1341  HN  LYS A  91      12.040  66.470  43.000  1.00  0.00           H
ATOM   1342  CA  LYS A  91      13.790  67.680  42.920  1.00  0.00           C
ATOM   1343  HA  LYS A  91      14.800  67.420  43.230  1.00  0.00           H
ATOM   1344  CB  LYS A  91      13.570  67.920  41.440  1.00  0.00           C
ATOM   1345  HB1 LYS A  91      12.570  67.590  41.100  1.00  0.00           H
ATOM   1346  HB2 LYS A  91      14.340  67.270  40.980  1.00  0.00           H
ATOM   1347  CG  LYS A  91      13.820  69.380  41.010  1.00  0.00           C
ATOM   1348  HG1 LYS A  91      14.680  69.860  41.530  1.00  0.00           H
ATOM   1349  HG2 LYS A  91      13.000  70.050  41.360  1.00  0.00           H
ATOM   1350  CD  LYS A  91      14.030  69.610  39.490  1.00  0.00           C
ATOM   1351  HD1 LYS A  91      14.930  69.060  39.130  1.00  0.00           H
ATOM   1352  HD2 LYS A  91      14.150  70.710  39.430  1.00  0.00           H
ATOM   1353  CE  LYS A  91      12.860  69.270  38.520  1.00  0.00           C
ATOM   1354  HE1 LYS A  91      12.050  69.880  38.970  1.00  0.00           H
ATOM   1355  HE2 LYS A  91      12.530  68.200  38.530  1.00  0.00           H
ATOM   1356  NZ  LYS A  91      13.170  69.690  37.260  1.00  0.00           N
ATOM   1357  HZ1 LYS A  91      13.850  70.470  37.300  1.00  0.00           H
ATOM   1358  HZ2 LYS A  91      12.320  69.960  36.720  1.00  0.00           H
ATOM   1359  HZ3 LYS A  91      13.710  68.900  36.860  1.00  0.00           H
ATOM   1360  C   LYS A  91      13.410  68.890  43.820  1.00  0.00           C
ATOM   1361  O   LYS A  91      12.290  69.400  43.780  1.00  0.00           O
ATOM   1362  N   LEU A  92      14.310  69.430  44.600  1.00  0.00           N
ATOM   1363  HN  LEU A  92      15.250  69.080  44.620  1.00  0.00           H
ATOM   1364  CA  LEU A  92      14.200  70.710  45.310  1.00  0.00           C
ATOM   1365  HA  LEU A  92      13.170  71.030  45.400  1.00  0.00           H
ATOM   1366  CB  LEU A  92      14.760  70.670  46.790  1.00  0.00           C
ATOM   1367  HB1 LEU A  92      14.820  71.590  47.410  1.00  0.00           H
ATOM   1368  HB2 LEU A  92      15.850  70.460  46.710  1.00  0.00           H
ATOM   1369  CG  LEU A  92      14.180  69.560  47.660  1.00  0.00           C
ATOM   1370  HG  LEU A  92      14.330  68.600  47.130  1.00  0.00           H
ATOM   1371  CD1 LEU A  92      14.840  69.430  49.040  1.00  0.00           C
ATOM   1372 1HD1 LEU A  92      15.930  69.290  48.950  1.00  0.00           H
ATOM   1373 2HD1 LEU A  92      14.540  68.530  49.620  1.00  0.00           H
ATOM   1374 3HD1 LEU A  92      14.700  70.340  49.670  1.00  0.00           H
ATOM   1375  CD2 LEU A  92      12.580  69.610  47.890  1.00  0.00           C
ATOM   1376 1HD2 LEU A  92      12.090  69.530  46.900  1.00  0.00           H
ATOM   1377 2HD2 LEU A  92      12.330  70.460  48.550  1.00  0.00           H
ATOM   1378 3HD2 LEU A  92      12.300  68.640  48.360  1.00  0.00           H
ATOM   1379  C   LEU A  92      14.830  71.780  44.460  1.00  0.00           C
ATOM   1380  O   LEU A  92      15.830  71.440  43.830  1.00  0.00           O
ATOM   1381  N   THR A  93      14.410  73.060  44.480  1.00  0.00           N
ATOM   1382  HN  THR A  93      13.550  73.350  44.900  1.00  0.00           H
ATOM   1383  CA  THR A  93      15.260  74.180  43.970  1.00  0.00           C
ATOM   1384  HA  THR A  93      16.210  73.880  43.560  1.00  0.00           H
ATOM   1385  CB  THR A  93      14.510  75.220  43.000  1.00  0.00           C
ATOM   1386  HB  THR A  93      13.700  75.750  43.530  1.00  0.00           H
ATOM   1387  OG1 THR A  93      13.720  74.420  42.150  1.00  0.00           O
ATOM   1388  HG1 THR A  93      14.360  74.180  41.480  1.00  0.00           H
ATOM   1389  CG2 THR A  93      15.450  76.030  42.130  1.00  0.00           C
ATOM   1390 1HG2 THR A  93      16.360  75.480  41.820  1.00  0.00           H
ATOM   1391 2HG2 THR A  93      15.750  76.880  42.780  1.00  0.00           H
ATOM   1392 3HG2 THR A  93      14.960  76.460  41.220  1.00  0.00           H
ATOM   1393  C   THR A  93      15.620  75.030  45.180  1.00  0.00           C
ATOM   1394  O   THR A  93      14.730  75.340  45.950  1.00  0.00           O
ATOM   1395  N   VAL A  94      16.960  75.240  45.400  1.00  0.00           N
ATOM   1396  HN  VAL A  94      17.740  74.940  44.850  1.00  0.00           H
ATOM   1397  CA  VAL A  94      17.460  76.080  46.440  1.00  0.00           C
ATOM   1398  HA  VAL A  94      16.810  76.200  47.300  1.00  0.00           H
ATOM   1399  CB  VAL A  94      18.730  75.580  47.030  1.00  0.00           C
ATOM   1400  HB  VAL A  94      19.040  76.310  47.800  1.00  0.00           H
ATOM   1401  CG1 VAL A  94      18.530  74.270  47.770  1.00  0.00           C
ATOM   1402 1HG1 VAL A  94      17.700  74.300  48.510  1.00  0.00           H
ATOM   1403 2HG1 VAL A  94      19.470  73.980  48.300  1.00  0.00           H
ATOM   1404 3HG1 VAL A  94      18.190  73.500  47.050  1.00  0.00           H
ATOM   1405  CG2 VAL A  94      19.800  75.360  46.050  1.00  0.00           C
ATOM   1406 1HG2 VAL A  94      20.050  76.340  45.590  1.00  0.00           H
ATOM   1407 2HG2 VAL A  94      19.500  74.600  45.300  1.00  0.00           H
ATOM   1408 3HG2 VAL A  94      20.740  74.900  46.420  1.00  0.00           H
ATOM   1409  C   VAL A  94      17.770  77.460  45.920  1.00  0.00           C
ATOM   1410  O   VAL A  94      18.070  77.730  44.750  1.00  0.00           O
ATOM   1411  N   ASP A  95      17.660  78.440  46.870  1.00  0.00           N
ATOM   1412  HN  ASP A  95      17.330  78.230  47.780  1.00  0.00           H
ATOM   1413  CA  ASP A  95      17.840  79.900  46.670  1.00  0.00           C
ATOM   1414  HA  ASP A  95      17.030  80.170  46.010  1.00  0.00           H
ATOM   1415  CB  ASP A  95      17.720  80.590  48.080  1.00  0.00           C
ATOM   1416  HB1 ASP A  95      18.530  80.320  48.800  1.00  0.00           H
ATOM   1417  HB2 ASP A  95      16.800  80.190  48.550  1.00  0.00           H
ATOM   1418  CG  ASP A  95      17.490  82.080  48.040  1.00  0.00           C
ATOM   1419  OD1 ASP A  95      17.780  82.740  49.040  1.00  0.00           O
ATOM   1420  OD2 ASP A  95      16.970  82.590  46.980  1.00  0.00           O
ATOM   1421  C   ASP A  95      19.280  80.360  46.100  1.00  0.00           C
ATOM   1422  O   ASP A  95      19.420  81.050  45.130  1.00  0.00           O
ATOM   1423  N   VAL A  96      20.300  79.770  46.700  1.00  0.00           N
ATOM   1424  HN  VAL A  96      20.090  79.130  47.430  1.00  0.00           H
ATOM   1425  CA  VAL A  96      21.700  80.000  46.420  1.00  0.00           C
ATOM   1426  HA  VAL A  96      21.660  80.880  45.790  1.00  0.00           H
ATOM   1427  CB  VAL A  96      22.440  80.210  47.700  1.00  0.00           C
ATOM   1428  HB  VAL A  96      22.250  79.280  48.270  1.00  0.00           H
ATOM   1429  CG1 VAL A  96      23.970  80.210  47.600  1.00  0.00           C
ATOM   1430 1HG1 VAL A  96      24.240  80.890  46.760  1.00  0.00           H
ATOM   1431 2HG1 VAL A  96      24.200  79.130  47.490  1.00  0.00           H
ATOM   1432 3HG1 VAL A  96      24.480  80.630  48.490  1.00  0.00           H
ATOM   1433  CG2 VAL A  96      21.990  81.350  48.500  1.00  0.00           C
ATOM   1434 1HG2 VAL A  96      21.690  82.220  47.880  1.00  0.00           H
ATOM   1435 2HG2 VAL A  96      22.860  81.740  49.070  1.00  0.00           H
ATOM   1436 3HG2 VAL A  96      21.100  81.190  49.150  1.00  0.00           H
ATOM   1437  C   VAL A  96      22.270  78.900  45.530  1.00  0.00           C
ATOM   1438  O   VAL A  96      22.110  77.720  45.800  1.00  0.00           O
ATOM   1439  N   ALA A  97      22.840  79.360  44.360  1.00  0.00           N
ATOM   1440  HN  ALA A  97      22.810  80.340  44.170  1.00  0.00           H
ATOM   1441  CA  ALA A  97      23.350  78.500  43.270  1.00  0.00           C
ATOM   1442  HA  ALA A  97      22.590  77.750  43.120  1.00  0.00           H
ATOM   1443  CB  ALA A  97      23.280  79.270  41.960  1.00  0.00           C
ATOM   1444  HB1 ALA A  97      23.520  78.610  41.100  1.00  0.00           H
ATOM   1445  HB2 ALA A  97      23.970  80.140  41.950  1.00  0.00           H
ATOM   1446  HB3 ALA A  97      22.250  79.660  41.840  1.00  0.00           H
ATOM   1447  C   ALA A  97      24.730  77.980  43.670  1.00  0.00           C
ATOM   1448  O   ALA A  97      25.500  78.760  44.240  1.00  0.00           O
ATOM   1449  N   ASN A  98      25.060  76.770  43.320  1.00  0.00           N
ATOM   1450  HN  ASN A  98      24.360  76.200  42.900  1.00  0.00           H
ATOM   1451  CA  ASN A  98      26.370  76.190  43.460  1.00  0.00           C
ATOM   1452  HA  ASN A  98      26.650  76.100  44.500  1.00  0.00           H
ATOM   1453  CB  ASN A  98      26.370  74.790  42.810  1.00  0.00           C
ATOM   1454  HB1 ASN A  98      26.330  74.890  41.710  1.00  0.00           H
ATOM   1455  HB2 ASN A  98      25.460  74.270  43.180  1.00  0.00           H
ATOM   1456  CG  ASN A  98      27.580  73.980  43.250  1.00  0.00           C
ATOM   1457  OD1 ASN A  98      28.630  74.320  43.870  1.00  0.00           O
ATOM   1458  ND2 ASN A  98      27.610  72.710  42.760  1.00  0.00           N
ATOM   1459 1HD2 ASN A  98      26.810  72.170  42.520  1.00  0.00           H
ATOM   1460 2HD2 ASN A  98      28.550  72.380  42.680  1.00  0.00           H
ATOM   1461  C   ASN A  98      27.440  77.020  42.730  1.00  0.00           C
ATOM   1462  O   ASN A  98      27.270  77.260  41.530  1.00  0.00           O
ATOM   1463  N   PRO A  99      28.550  77.550  43.300  1.00  0.00           N
ATOM   1464  CD  PRO A  99      28.840  77.760  44.690  1.00  0.00           C
ATOM   1465  HD1 PRO A  99      29.000  76.830  45.270  1.00  0.00           H
ATOM   1466  HD2 PRO A  99      28.150  78.480  45.180  1.00  0.00           H
ATOM   1467  CA  PRO A  99      29.500  78.290  42.470  1.00  0.00           C
ATOM   1468  HA  PRO A  99      28.990  78.950  41.790  1.00  0.00           H
ATOM   1469  CB  PRO A  99      30.350  79.110  43.430  1.00  0.00           C
ATOM   1470  HB1 PRO A  99      29.960  80.150  43.420  1.00  0.00           H
ATOM   1471  HB2 PRO A  99      31.410  79.190  43.090  1.00  0.00           H
ATOM   1472  CG  PRO A  99      30.250  78.420  44.740  1.00  0.00           C
ATOM   1473  HG1 PRO A  99      31.030  77.650  44.900  1.00  0.00           H
ATOM   1474  HG2 PRO A  99      30.290  79.070  45.630  1.00  0.00           H
ATOM   1475  C   PRO A  99      30.340  77.270  41.630  1.00  0.00           C
ATOM   1476  O   PRO A  99      30.650  77.450  40.430  1.00  0.00           O
ATOM   1477  N   SER A 100      30.720  76.190  42.290  1.00  0.00           N
ATOM   1478  HN  SER A 100      30.330  75.950  43.170  1.00  0.00           H
ATOM   1479  CA  SER A 100      31.570  75.250  41.590  1.00  0.00           C
ATOM   1480  HA  SER A 100      32.120  75.820  40.860  1.00  0.00           H
ATOM   1481  CB  SER A 100      32.730  74.690  42.500  1.00  0.00           C
ATOM   1482  HB1 SER A 100      33.350  73.870  42.080  1.00  0.00           H
ATOM   1483  HB2 SER A 100      32.130  74.170  43.280  1.00  0.00           H
ATOM   1484  OG  SER A 100      33.450  75.720  43.130  1.00  0.00           O
ATOM   1485  HG1 SER A 100      33.390  76.530  42.630  1.00  0.00           H
ATOM   1486  C   SER A 100      30.800  74.060  40.980  1.00  0.00           C
ATOM   1487  O   SER A 100      30.980  72.840  41.310  1.00  0.00           O
ATOM   1488  N   THR A 101      29.890  74.260  39.990  1.00  0.00           N
ATOM   1489  HN  THR A 101      29.670  75.200  39.740  1.00  0.00           H
ATOM   1490  CA  THR A 101      29.150  73.200  39.220  1.00  0.00           C
ATOM   1491  HA  THR A 101      28.680  72.540  39.930  1.00  0.00           H
ATOM   1492  CB  THR A 101      27.850  73.720  38.530  1.00  0.00           C
ATOM   1493  HB  THR A 101      28.140  74.480  37.770  1.00  0.00           H
ATOM   1494  OG1 THR A 101      27.040  74.240  39.550  1.00  0.00           O
ATOM   1495  HG1 THR A 101      26.320  74.660  39.080  1.00  0.00           H
ATOM   1496  CG2 THR A 101      27.060  72.670  37.850  1.00  0.00           C
ATOM   1497 1HG2 THR A 101      27.540  72.130  37.000  1.00  0.00           H
ATOM   1498 2HG2 THR A 101      26.100  73.140  37.540  1.00  0.00           H
ATOM   1499 3HG2 THR A 101      26.540  71.910  38.470  1.00  0.00           H
ATOM   1500  C   THR A 101      30.050  72.620  38.220  1.00  0.00           C
ATOM   1501  O   THR A 101      30.630  73.380  37.420  1.00  0.00           O
ATOM   1502  N   PRO A 102      30.360  71.320  38.200  1.00  0.00           N
ATOM   1503  CD  PRO A 102      30.030  70.480  39.240  1.00  0.00           C
ATOM   1504  HD1 PRO A 102      28.950  70.370  39.450  1.00  0.00           H
ATOM   1505  HD2 PRO A 102      30.490  70.840  40.190  1.00  0.00           H
ATOM   1506  CA  PRO A 102      31.000  70.620  37.110  1.00  0.00           C
ATOM   1507  HA  PRO A 102      32.060  70.820  37.040  1.00  0.00           H
ATOM   1508  CB  PRO A 102      30.760  69.160  37.410  1.00  0.00           C
ATOM   1509  HB1 PRO A 102      31.620  68.510  37.140  1.00  0.00           H
ATOM   1510  HB2 PRO A 102      29.800  68.810  36.970  1.00  0.00           H
ATOM   1511  CG  PRO A 102      30.550  69.090  38.940  1.00  0.00           C
ATOM   1512  HG1 PRO A 102      29.790  68.300  39.120  1.00  0.00           H
ATOM   1513  HG2 PRO A 102      31.500  68.920  39.500  1.00  0.00           H
ATOM   1514  C   PRO A 102      30.460  71.020  35.700  1.00  0.00           C
ATOM   1515  O   PRO A 102      29.330  71.430  35.580  1.00  0.00           O
ATOM   1516  N   ALA A 103      31.190  70.810  34.570  1.00  0.00           N
ATOM   1517  HN  ALA A 103      32.170  70.630  34.670  1.00  0.00           H
ATOM   1518  CA  ALA A 103      30.460  70.390  33.370  1.00  0.00           C
ATOM   1519  HA  ALA A 103      29.600  71.040  33.330  1.00  0.00           H
ATOM   1520  CB  ALA A 103      31.370  70.580  32.150  1.00  0.00           C
ATOM   1521  HB1 ALA A 103      32.170  69.820  32.090  1.00  0.00           H
ATOM   1522  HB2 ALA A 103      31.760  71.610  32.340  1.00  0.00           H
ATOM   1523  HB3 ALA A 103      30.850  70.600  31.170  1.00  0.00           H
ATOM   1524  C   ALA A 103      29.970  68.930  33.530  1.00  0.00           C
ATOM   1525  O   ALA A 103      30.800  68.120  33.860  1.00  0.00           O
ATOM   1526  N   TYR A 104      28.700  68.620  33.250  1.00  0.00           N
ATOM   1527  HN  TYR A 104      28.080  69.270  32.820  1.00  0.00           H
ATOM   1528  CA  TYR A 104      28.120  67.310  33.430  1.00  0.00           C
ATOM   1529  HA  TYR A 104      28.860  66.540  33.330  1.00  0.00           H
ATOM   1530  CB  TYR A 104      27.430  67.140  34.850  1.00  0.00           C
ATOM   1531  HB1 TYR A 104      28.260  67.330  35.570  1.00  0.00           H
ATOM   1532  HB2 TYR A 104      26.930  66.150  34.900  1.00  0.00           H
ATOM   1533  CG  TYR A 104      26.340  68.160  34.990  1.00  0.00           C
ATOM   1534  CD1 TYR A 104      26.610  69.490  35.330  1.00  0.00           C
ATOM   1535  HD1 TYR A 104      27.660  69.720  35.310  1.00  0.00           H
ATOM   1536  CE1 TYR A 104      25.590  70.410  35.430  1.00  0.00           C
ATOM   1537  HE1 TYR A 104      25.860  71.450  35.410  1.00  0.00           H
ATOM   1538  CZ  TYR A 104      24.240  70.050  35.150  1.00  0.00           C
ATOM   1539  OH  TYR A 104      23.200  71.030  35.180  1.00  0.00           O
ATOM   1540  HH  TYR A 104      23.680  71.860  35.140  1.00  0.00           H
ATOM   1541  CD2 TYR A 104      24.960  67.750  34.850  1.00  0.00           C
ATOM   1542  HD2 TYR A 104      24.680  66.770  34.500  1.00  0.00           H
ATOM   1543  CE2 TYR A 104      23.940  68.680  34.900  1.00  0.00           C
ATOM   1544  HE2 TYR A 104      22.980  68.280  34.610  1.00  0.00           H
ATOM   1545  C   TYR A 104      27.040  66.940  32.400  1.00  0.00           C
ATOM   1546  O   TYR A 104      26.630  67.760  31.580  1.00  0.00           O
ATOM   1547  N   THR A 105      26.600  65.660  32.370  1.00  0.00           N
ATOM   1548  HN  THR A 105      26.920  64.900  32.930  1.00  0.00           H
ATOM   1549  CA  THR A 105      25.420  65.250  31.680  1.00  0.00           C
ATOM   1550  HA  THR A 105      24.640  65.980  31.820  1.00  0.00           H
ATOM   1551  CB  THR A 105      25.770  64.990  30.150  1.00  0.00           C
ATOM   1552  HB  THR A 105      26.270  65.880  29.700  1.00  0.00           H
ATOM   1553  OG1 THR A 105      24.590  64.760  29.380  1.00  0.00           O
ATOM   1554  HG1 THR A 105      24.050  65.540  29.520  1.00  0.00           H
ATOM   1555  CG2 THR A 105      26.790  63.840  29.910  1.00  0.00           C
ATOM   1556 1HG2 THR A 105      27.800  64.140  30.270  1.00  0.00           H
ATOM   1557 2HG2 THR A 105      26.850  63.640  28.820  1.00  0.00           H
ATOM   1558 3HG2 THR A 105      26.430  62.880  30.360  1.00  0.00           H
ATOM   1559  C   THR A 105      24.890  64.020  32.320  1.00  0.00           C
ATOM   1560  O   THR A 105      25.530  63.390  33.120  1.00  0.00           O
ATOM   1561  N   PHE A 106      23.670  63.560  31.860  1.00  0.00           N
ATOM   1562  HN  PHE A 106      23.280  63.940  31.030  1.00  0.00           H
ATOM   1563  CA  PHE A 106      23.100  62.350  32.430  1.00  0.00           C
ATOM   1564  HA  PHE A 106      23.530  62.020  33.370  1.00  0.00           H
ATOM   1565  CB  PHE A 106      21.710  62.700  33.060  1.00  0.00           C
ATOM   1566  HB1 PHE A 106      21.230  61.820  33.540  1.00  0.00           H
ATOM   1567  HB2 PHE A 106      21.030  62.980  32.230  1.00  0.00           H
ATOM   1568  CG  PHE A 106      21.830  63.820  34.080  1.00  0.00           C
ATOM   1569  CD1 PHE A 106      22.310  63.530  35.320  1.00  0.00           C
ATOM   1570  HD1 PHE A 106      22.600  62.530  35.620  1.00  0.00           H
ATOM   1571  CE1 PHE A 106      22.440  64.590  36.200  1.00  0.00           C
ATOM   1572  HE1 PHE A 106      22.820  64.330  37.180  1.00  0.00           H
ATOM   1573  CZ  PHE A 106      21.980  65.900  35.930  1.00  0.00           C
ATOM   1574  HZ  PHE A 106      22.020  66.680  36.670  1.00  0.00           H
ATOM   1575  CD2 PHE A 106      21.400  65.110  33.710  1.00  0.00           C
ATOM   1576  HD2 PHE A 106      21.090  65.310  32.700  1.00  0.00           H
ATOM   1577  CE2 PHE A 106      21.470  66.170  34.690  1.00  0.00           C
ATOM   1578  HE2 PHE A 106      21.240  67.200  34.460  1.00  0.00           H
ATOM   1579  C   PHE A 106      22.990  61.170  31.460  1.00  0.00           C
ATOM   1580  O   PHE A 106      22.630  61.460  30.290  1.00  0.00           O
ATOM   1581  N   THR A 107      23.230  59.910  31.910  1.00  0.00           N
ATOM   1582  HN  THR A 107      23.590  59.820  32.830  1.00  0.00           H
ATOM   1583  CA  THR A 107      23.110  58.740  31.060  1.00  0.00           C
ATOM   1584  HA  THR A 107      22.450  58.960  30.230  1.00  0.00           H
ATOM   1585  CB  THR A 107      24.440  58.220  30.600  1.00  0.00           C
ATOM   1586  HB  THR A 107      24.370  57.130  30.400  1.00  0.00           H
ATOM   1587  OG1 THR A 107      25.490  58.520  31.540  1.00  0.00           O
ATOM   1588  HG1 THR A 107      25.550  57.710  32.040  1.00  0.00           H
ATOM   1589  CG2 THR A 107      24.760  58.930  29.280  1.00  0.00           C
ATOM   1590 1HG2 THR A 107      25.000  60.000  29.470  1.00  0.00           H
ATOM   1591 2HG2 THR A 107      23.910  58.820  28.580  1.00  0.00           H
ATOM   1592 3HG2 THR A 107      25.710  58.470  28.930  1.00  0.00           H
ATOM   1593  C   THR A 107      22.390  57.710  31.970  1.00  0.00           C
ATOM   1594  O   THR A 107      22.330  57.740  33.200  1.00  0.00           O
ATOM   1595  N   THR A 108      21.780  56.670  31.330  1.00  0.00           N
ATOM   1596  HN  THR A 108      21.650  56.610  30.340  1.00  0.00           H
ATOM   1597  CA  THR A 108      21.410  55.340  31.930  1.00  0.00           C
ATOM   1598  HA  THR A 108      21.170  55.670  32.940  1.00  0.00           H
ATOM   1599  CB  THR A 108      20.250  54.650  31.200  1.00  0.00           C
ATOM   1600  HB  THR A 108      19.500  55.410  30.880  1.00  0.00           H
ATOM   1601  OG1 THR A 108      19.420  53.770  32.020  1.00  0.00           O
ATOM   1602  HG1 THR A 108      18.690  54.280  32.390  1.00  0.00           H
ATOM   1603  CG2 THR A 108      20.700  53.870  29.900  1.00  0.00           C
ATOM   1604 1HG2 THR A 108      21.040  52.860  30.230  1.00  0.00           H
ATOM   1605 2HG2 THR A 108      21.530  54.440  29.440  1.00  0.00           H
ATOM   1606 3HG2 THR A 108      19.880  53.880  29.150  1.00  0.00           H
ATOM   1607  C   THR A 108      22.570  54.350  32.060  1.00  0.00           C
ATOM   1608  O   THR A 108      23.430  54.300  31.200  1.00  0.00           O
ATOM   1609  N   VAL A 109      22.630  53.520  33.080  1.00  0.00           N
ATOM   1610  HN  VAL A 109      22.020  53.610  33.870  1.00  0.00           H
ATOM   1611  CA  VAL A 109      23.620  52.500  33.170  1.00  0.00           C
ATOM   1612  HA  VAL A 109      24.540  52.710  32.640  1.00  0.00           H
ATOM   1613  CB  VAL A 109      24.080  52.250  34.590  1.00  0.00           C
ATOM   1614  HB  VAL A 109      23.200  51.930  35.190  1.00  0.00           H
ATOM   1615  CG1 VAL A 109      25.110  51.120  34.580  1.00  0.00           C
ATOM   1616 1HG1 VAL A 109      26.060  51.410  34.090  1.00  0.00           H
ATOM   1617 2HG1 VAL A 109      24.720  50.150  34.210  1.00  0.00           H
ATOM   1618 3HG1 VAL A 109      25.340  50.970  35.660  1.00  0.00           H
ATOM   1619  CG2 VAL A 109      24.690  53.500  35.230  1.00  0.00           C
ATOM   1620 1HG2 VAL A 109      25.390  53.210  36.040  1.00  0.00           H
ATOM   1621 2HG2 VAL A 109      23.890  54.170  35.590  1.00  0.00           H
ATOM   1622 3HG2 VAL A 109      25.230  54.100  34.460  1.00  0.00           H
ATOM   1623  C   VAL A 109      23.080  51.240  32.480  1.00  0.00           C
ATOM   1624  O   VAL A 109      22.070  50.630  32.850  1.00  0.00           O
ATOM   1625  N   LYS A 110      23.800  50.800  31.450  1.00  0.00           N
ATOM   1626  HN  LYS A 110      24.690  51.210  31.300  1.00  0.00           H
ATOM   1627  CA  LYS A 110      23.640  49.530  30.750  1.00  0.00           C
ATOM   1628  HA  LYS A 110      22.610  49.340  30.520  1.00  0.00           H
ATOM   1629  CB  LYS A 110      24.410  49.570  29.320  1.00  0.00           C
ATOM   1630  HB1 LYS A 110      24.110  48.650  28.770  1.00  0.00           H
ATOM   1631  HB2 LYS A 110      25.500  49.560  29.530  1.00  0.00           H
ATOM   1632  CG  LYS A 110      24.010  50.750  28.330  1.00  0.00           C
ATOM   1633  HG1 LYS A 110      24.710  50.660  27.480  1.00  0.00           H
ATOM   1634  HG2 LYS A 110      24.170  51.740  28.810  1.00  0.00           H
ATOM   1635  CD  LYS A 110      22.590  50.790  27.830  1.00  0.00           C
ATOM   1636  HD1 LYS A 110      21.810  50.910  28.610  1.00  0.00           H
ATOM   1637  HD2 LYS A 110      22.380  49.830  27.310  1.00  0.00           H
ATOM   1638  CE  LYS A 110      22.160  51.890  26.810  1.00  0.00           C
ATOM   1639  HE1 LYS A 110      22.000  52.890  27.270  1.00  0.00           H
ATOM   1640  HE2 LYS A 110      21.180  51.520  26.430  1.00  0.00           H
ATOM   1641  NZ  LYS A 110      23.000  51.940  25.580  1.00  0.00           N
ATOM   1642  HZ1 LYS A 110      22.620  52.570  24.840  1.00  0.00           H
ATOM   1643  HZ2 LYS A 110      23.200  51.010  25.170  1.00  0.00           H
ATOM   1644  HZ3 LYS A 110      23.920  52.370  25.800  1.00  0.00           H
ATOM   1645  C   LYS A 110      24.040  48.280  31.560  1.00  0.00           C
ATOM   1646  O   LYS A 110      24.790  48.410  32.550  1.00  0.00           O
ATOM   1647  N   PRO A 111      23.560  47.070  31.270  1.00  0.00           N
ATOM   1648  CD  PRO A 111      22.510  46.710  30.280  1.00  0.00           C
ATOM   1649  HD1 PRO A 111      22.820  47.080  29.280  1.00  0.00           H
ATOM   1650  HD2 PRO A 111      21.600  47.270  30.570  1.00  0.00           H
ATOM   1651  CA  PRO A 111      23.890  45.910  32.080  1.00  0.00           C
ATOM   1652  HA  PRO A 111      23.800  46.220  33.110  1.00  0.00           H
ATOM   1653  CB  PRO A 111      22.910  44.850  31.770  1.00  0.00           C
ATOM   1654  HB1 PRO A 111      22.120  44.910  32.550  1.00  0.00           H
ATOM   1655  HB2 PRO A 111      23.300  43.820  31.890  1.00  0.00           H
ATOM   1656  CG  PRO A 111      22.430  45.130  30.370  1.00  0.00           C
ATOM   1657  HG1 PRO A 111      23.240  44.730  29.720  1.00  0.00           H
ATOM   1658  HG2 PRO A 111      21.450  44.680  30.090  1.00  0.00           H
ATOM   1659  C   PRO A 111      25.340  45.470  31.840  1.00  0.00           C
ATOM   1660  O   PRO A 111      25.650  45.060  30.740  1.00  0.00           O
ATOM   1661  N   GLY A 112      26.130  45.430  32.930  1.00  0.00           N
ATOM   1662  HN  GLY A 112      25.700  45.610  33.820  1.00  0.00           H
ATOM   1663  CA  GLY A 112      27.550  45.120  32.850  1.00  0.00           C
ATOM   1664  HA1 GLY A 112      27.720  44.370  32.100  1.00  0.00           H
ATOM   1665  HA2 GLY A 112      27.820  44.800  33.840  1.00  0.00           H
ATOM   1666  C   GLY A 112      28.340  46.350  32.510  1.00  0.00           C
ATOM   1667  O   GLY A 112      29.560  46.340  32.190  1.00  0.00           O
ATOM   1668  N   ALA A 113      27.760  47.540  32.580  1.00  0.00           N
ATOM   1669  HN  ALA A 113      26.790  47.530  32.820  1.00  0.00           H
ATOM   1670  CA  ALA A 113      28.490  48.780  32.630  1.00  0.00           C
ATOM   1671  HA  ALA A 113      29.330  48.670  31.960  1.00  0.00           H
ATOM   1672  CB  ALA A 113      27.730  49.970  32.090  1.00  0.00           C
ATOM   1673  HB1 ALA A 113      26.920  50.290  32.790  1.00  0.00           H
ATOM   1674  HB2 ALA A 113      27.400  49.690  31.070  1.00  0.00           H
ATOM   1675  HB3 ALA A 113      28.530  50.730  32.120  1.00  0.00           H
ATOM   1676  C   ALA A 113      29.130  49.090  33.940  1.00  0.00           C
ATOM   1677  O   ALA A 113      28.560  48.910  35.040  1.00  0.00           O
ATOM   1678  N   ALA A 114      30.420  49.580  34.000  1.00  0.00           N
ATOM   1679  HN  ALA A 114      30.910  49.800  33.160  1.00  0.00           H
ATOM   1680  CA  ALA A 114      31.020  49.830  35.290  1.00  0.00           C
ATOM   1681  HA  ALA A 114      30.480  49.450  36.140  1.00  0.00           H
ATOM   1682  CB  ALA A 114      32.400  49.180  35.400  1.00  0.00           C
ATOM   1683  HB1 ALA A 114      33.060  49.600  34.610  1.00  0.00           H
ATOM   1684  HB2 ALA A 114      32.270  48.100  35.190  1.00  0.00           H
ATOM   1685  HB3 ALA A 114      32.920  49.390  36.360  1.00  0.00           H
ATOM   1686  C   ALA A 114      31.010  51.330  35.550  1.00  0.00           C
ATOM   1687  O   ALA A 114      31.140  52.200  34.650  1.00  0.00           O
ATOM   1688  N   PHE A 115      30.780  51.800  36.810  1.00  0.00           N
ATOM   1689  HN  PHE A 115      30.730  51.110  37.520  1.00  0.00           H
ATOM   1690  CA  PHE A 115      30.670  53.170  37.180  1.00  0.00           C
ATOM   1691  HA  PHE A 115      31.350  53.800  36.620  1.00  0.00           H
ATOM   1692  CB  PHE A 115      29.270  53.810  37.000  1.00  0.00           C
ATOM   1693  HB1 PHE A 115      28.900  53.740  35.950  1.00  0.00           H
ATOM   1694  HB2 PHE A 115      29.350  54.900  37.170  1.00  0.00           H
ATOM   1695  CG  PHE A 115      28.220  53.190  37.920  1.00  0.00           C
ATOM   1696  CD1 PHE A 115      27.560  52.000  37.410  1.00  0.00           C
ATOM   1697  HD1 PHE A 115      27.790  51.550  36.460  1.00  0.00           H
ATOM   1698  CE1 PHE A 115      26.510  51.320  38.100  1.00  0.00           C
ATOM   1699  HE1 PHE A 115      26.180  50.370  37.710  1.00  0.00           H
ATOM   1700  CZ  PHE A 115      26.050  51.910  39.270  1.00  0.00           C
ATOM   1701  HZ  PHE A 115      25.280  51.380  39.810  1.00  0.00           H
ATOM   1702  CD2 PHE A 115      27.780  53.670  39.120  1.00  0.00           C
ATOM   1703  HD2 PHE A 115      28.140  54.550  39.620  1.00  0.00           H
ATOM   1704  CE2 PHE A 115      26.710  53.030  39.760  1.00  0.00           C
ATOM   1705  HE2 PHE A 115      26.400  53.460  40.700  1.00  0.00           H
ATOM   1706  C   PHE A 115      31.180  53.320  38.620  1.00  0.00           C
ATOM   1707  O   PHE A 115      31.240  52.430  39.470  1.00  0.00           O
ATOM   1708  N   SER A 116      31.780  54.500  38.870  1.00  0.00           N
ATOM   1709  HN  SER A 116      31.700  55.240  38.210  1.00  0.00           H
ATOM   1710  CA  SER A 116      32.300  54.910  40.170  1.00  0.00           C
ATOM   1711  HA  SER A 116      32.690  54.100  40.770  1.00  0.00           H
ATOM   1712  CB  SER A 116      33.430  55.960  40.010  1.00  0.00           C
ATOM   1713  HB1 SER A 116      33.880  56.060  41.020  1.00  0.00           H
ATOM   1714  HB2 SER A 116      33.100  56.990  39.750  1.00  0.00           H
ATOM   1715  OG  SER A 116      34.450  55.590  39.040  1.00  0.00           O
ATOM   1716  HG1 SER A 116      34.130  54.770  38.650  1.00  0.00           H
ATOM   1717  C   SER A 116      31.240  55.540  40.960  1.00  0.00           C
ATOM   1718  O   SER A 116      30.470  56.390  40.480  1.00  0.00           O
ATOM   1719  N   VAL A 117      31.130  55.090  42.190  1.00  0.00           N
ATOM   1720  HN  VAL A 117      31.780  54.450  42.590  1.00  0.00           H
ATOM   1721  CA  VAL A 117      30.170  55.580  43.180  1.00  0.00           C
ATOM   1722  HA  VAL A 117      29.460  56.300  42.830  1.00  0.00           H
ATOM   1723  CB  VAL A 117      29.280  54.450  43.790  1.00  0.00           C
ATOM   1724  HB  VAL A 117      29.950  53.700  44.260  1.00  0.00           H
ATOM   1725  CG1 VAL A 117      28.360  55.030  44.980  1.00  0.00           C
ATOM   1726 1HG1 VAL A 117      28.030  54.120  45.530  1.00  0.00           H
ATOM   1727 2HG1 VAL A 117      27.460  55.530  44.550  1.00  0.00           H
ATOM   1728 3HG1 VAL A 117      28.860  55.670  45.730  1.00  0.00           H
ATOM   1729  CG2 VAL A 117      28.360  53.930  42.710  1.00  0.00           C
ATOM   1730 1HG2 VAL A 117      28.860  53.650  41.750  1.00  0.00           H
ATOM   1731 2HG2 VAL A 117      27.590  54.690  42.480  1.00  0.00           H
ATOM   1732 3HG2 VAL A 117      27.920  53.040  43.220  1.00  0.00           H
ATOM   1733  C   VAL A 117      30.980  56.170  44.270  1.00  0.00           C
ATOM   1734  O   VAL A 117      31.980  55.560  44.700  1.00  0.00           O
ATOM   1735  N   LEU A 118      30.550  57.420  44.700  1.00  0.00           N
ATOM   1736  HN  LEU A 118      29.790  57.860  44.240  1.00  0.00           H
ATOM   1737  CA  LEU A 118      31.010  58.110  45.860  1.00  0.00           C
ATOM   1738  HA  LEU A 118      31.970  57.650  46.060  1.00  0.00           H
ATOM   1739  CB  LEU A 118      31.260  59.600  45.470  1.00  0.00           C
ATOM   1740  HB1 LEU A 118      30.270  59.880  45.050  1.00  0.00           H
ATOM   1741  HB2 LEU A 118      32.070  59.680  44.720  1.00  0.00           H
ATOM   1742  CG  LEU A 118      31.740  60.610  46.530  1.00  0.00           C
ATOM   1743  HG  LEU A 118      31.030  60.580  47.380  1.00  0.00           H
ATOM   1744  CD1 LEU A 118      33.170  60.170  47.050  1.00  0.00           C
ATOM   1745 1HD1 LEU A 118      32.990  59.290  47.710  1.00  0.00           H
ATOM   1746 2HD1 LEU A 118      33.540  61.040  47.630  1.00  0.00           H
ATOM   1747 3HD1 LEU A 118      33.870  59.930  46.220  1.00  0.00           H
ATOM   1748  CD2 LEU A 118      31.720  62.140  46.090  1.00  0.00           C
ATOM   1749 1HD2 LEU A 118      30.690  62.420  45.790  1.00  0.00           H
ATOM   1750 2HD2 LEU A 118      32.460  62.240  45.260  1.00  0.00           H
ATOM   1751 3HD2 LEU A 118      32.100  62.850  46.850  1.00  0.00           H
ATOM   1752  C   LEU A 118      30.020  57.920  46.960  1.00  0.00           C
ATOM   1753  O   LEU A 118      28.930  58.490  46.820  1.00  0.00           O
ATOM   1754  N   ALA A 119      30.360  57.110  47.890  1.00  0.00           N
ATOM   1755  HN  ALA A 119      31.310  56.870  48.010  1.00  0.00           H
ATOM   1756  CA  ALA A 119      29.500  56.940  49.140  1.00  0.00           C
ATOM   1757  HA  ALA A 119      28.510  56.640  48.860  1.00  0.00           H
ATOM   1758  CB  ALA A 119      30.060  55.840  50.060  1.00  0.00           C
ATOM   1759  HB1 ALA A 119      29.980  54.930  49.420  1.00  0.00           H
ATOM   1760  HB2 ALA A 119      29.470  55.790  51.000  1.00  0.00           H
ATOM   1761  HB3 ALA A 119      31.150  56.030  50.160  1.00  0.00           H
ATOM   1762  C   ALA A 119      29.400  58.200  49.950  1.00  0.00           C
ATOM   1763  O   ALA A 119      30.380  58.940  50.060  1.00  0.00           O
ATOM   1764  N   CYS A 120      28.300  58.680  50.480  1.00  0.00           N
ATOM   1765  HN  CYS A 120      27.410  58.250  50.400  1.00  0.00           H
ATOM   1766  CA  CYS A 120      28.200  59.840  51.340  1.00  0.00           C
ATOM   1767  HA  CYS A 120      29.190  60.040  51.730  1.00  0.00           H
ATOM   1768  CB  CYS A 120      27.760  61.080  50.590  1.00  0.00           C
ATOM   1769  HB1 CYS A 120      27.480  62.010  51.140  1.00  0.00           H
ATOM   1770  HB2 CYS A 120      26.900  60.750  49.970  1.00  0.00           H
ATOM   1771  SG  CYS A 120      29.040  61.760  49.440  1.00  0.00           S
ATOM   1772  HG1 CYS A 120      29.450  60.530  49.150  1.00  0.00           H
ATOM   1773  C   CYS A 120      27.260  59.490  52.520  1.00  0.00           C
ATOM   1774  O   CYS A 120      26.350  58.690  52.400  1.00  0.00           O
ATOM   1775  N   TYR A 121      27.480  60.080  53.720  1.00  0.00           N
ATOM   1776  HN  TYR A 121      28.260  60.690  53.760  1.00  0.00           H
ATOM   1777  CA  TYR A 121      26.710  59.760  54.930  1.00  0.00           C
ATOM   1778  HA  TYR A 121      25.740  59.520  54.510  1.00  0.00           H
ATOM   1779  CB  TYR A 121      27.310  58.570  55.690  1.00  0.00           C
ATOM   1780  HB1 TYR A 121      28.420  58.640  55.640  1.00  0.00           H
ATOM   1781  HB2 TYR A 121      26.950  57.730  55.050  1.00  0.00           H
ATOM   1782  CG  TYR A 121      26.960  58.370  57.130  1.00  0.00           C
ATOM   1783  CD1 TYR A 121      27.770  58.570  58.250  1.00  0.00           C
ATOM   1784  HD1 TYR A 121      28.760  58.970  58.070  1.00  0.00           H
ATOM   1785  CE1 TYR A 121      27.360  58.160  59.480  1.00  0.00           C
ATOM   1786  HE1 TYR A 121      28.100  58.160  60.270  1.00  0.00           H
ATOM   1787  CZ  TYR A 121      26.070  57.670  59.650  1.00  0.00           C
ATOM   1788  OH  TYR A 121      25.670  57.200  60.890  1.00  0.00           O
ATOM   1789  HH  TYR A 121      24.940  56.660  60.580  1.00  0.00           H
ATOM   1790  CD2 TYR A 121      25.700  57.830  57.280  1.00  0.00           C
ATOM   1791  HD2 TYR A 121      25.030  57.600  56.470  1.00  0.00           H
ATOM   1792  CE2 TYR A 121      25.270  57.450  58.560  1.00  0.00           C
ATOM   1793  HE2 TYR A 121      24.370  56.860  58.670  1.00  0.00           H
ATOM   1794  C   TYR A 121      26.490  61.000  55.750  1.00  0.00           C
ATOM   1795  O   TYR A 121      27.460  61.740  56.020  1.00  0.00           O
ATOM   1796  N   ASN A 122      25.200  61.340  56.020  1.00  0.00           N
ATOM   1797  HN  ASN A 122      24.520  60.620  55.910  1.00  0.00           H
ATOM   1798  CA  ASN A 122      24.790  62.590  56.470  1.00  0.00           C
ATOM   1799  HA  ASN A 122      23.710  62.580  56.340  1.00  0.00           H
ATOM   1800  CB  ASN A 122      24.910  62.830  58.020  1.00  0.00           C
ATOM   1801  HB1 ASN A 122      24.430  63.780  58.330  1.00  0.00           H
ATOM   1802  HB2 ASN A 122      26.010  62.890  58.160  1.00  0.00           H
ATOM   1803  CG  ASN A 122      24.350  61.800  58.950  1.00  0.00           C
ATOM   1804  OD1 ASN A 122      23.180  61.840  59.360  1.00  0.00           O
ATOM   1805  ND2 ASN A 122      25.200  60.860  59.430  1.00  0.00           N
ATOM   1806 1HD2 ASN A 122      24.870  60.110  60.000  1.00  0.00           H
ATOM   1807 2HD2 ASN A 122      26.130  60.900  59.070  1.00  0.00           H
ATOM   1808  C   ASN A 122      25.320  63.820  55.760  1.00  0.00           C
ATOM   1809  O   ASN A 122      25.340  64.900  56.270  1.00  0.00           O
ATOM   1810  N   GLY A 123      25.610  63.730  54.440  1.00  0.00           N
ATOM   1811  HN  GLY A 123      25.490  62.850  53.980  1.00  0.00           H
ATOM   1812  CA  GLY A 123      26.100  64.860  53.630  1.00  0.00           C
ATOM   1813  HA1 GLY A 123      25.570  65.730  53.980  1.00  0.00           H
ATOM   1814  HA2 GLY A 123      25.780  64.640  52.620  1.00  0.00           H
ATOM   1815  C   GLY A 123      27.600  65.070  53.560  1.00  0.00           C
ATOM   1816  O   GLY A 123      28.090  66.130  53.130  1.00  0.00           O
ATOM   1817  N   ARG A 124      28.390  64.050  53.820  1.00  0.00           N
ATOM   1818  HN  ARG A 124      28.200  63.200  54.300  1.00  0.00           H
ATOM   1819  CA  ARG A 124      29.870  64.080  53.640  1.00  0.00           C
ATOM   1820  HA  ARG A 124      30.080  64.940  53.030  1.00  0.00           H
ATOM   1821  CB  ARG A 124      30.470  64.150  55.060  1.00  0.00           C
ATOM   1822  HB1 ARG A 124      31.540  63.860  55.080  1.00  0.00           H
ATOM   1823  HB2 ARG A 124      29.840  63.420  55.600  1.00  0.00           H
ATOM   1824  CG  ARG A 124      30.340  65.470  55.810  1.00  0.00           C
ATOM   1825  HG1 ARG A 124      30.750  65.400  56.840  1.00  0.00           H
ATOM   1826  HG2 ARG A 124      29.300  65.720  56.110  1.00  0.00           H
ATOM   1827  CD  ARG A 124      31.000  66.640  55.070  1.00  0.00           C
ATOM   1828  HD1 ARG A 124      30.730  67.610  55.550  1.00  0.00           H
ATOM   1829  HD2 ARG A 124      30.670  66.620  54.010  1.00  0.00           H
ATOM   1830  NE  ARG A 124      32.500  66.400  55.000  1.00  0.00           N
ATOM   1831  HE  ARG A 124      32.900  65.650  55.530  1.00  0.00           H
ATOM   1832  CZ  ARG A 124      33.270  66.880  54.050  1.00  0.00           C
ATOM   1833  NH1 ARG A 124      32.930  67.650  53.030  1.00  0.00           N
ATOM   1834 1HH1 ARG A 124      31.950  67.800  52.900  1.00  0.00           H
ATOM   1835 2HH1 ARG A 124      33.690  68.050  52.520  1.00  0.00           H
ATOM   1836  NH2 ARG A 124      34.480  66.300  53.850  1.00  0.00           N
ATOM   1837 1HH2 ARG A 124      34.770  65.570  54.480  1.00  0.00           H
ATOM   1838 2HH2 ARG A 124      34.960  66.600  53.030  1.00  0.00           H
ATOM   1839  C   ARG A 124      30.460  62.800  52.940  1.00  0.00           C
ATOM   1840  O   ARG A 124      30.060  61.710  53.360  1.00  0.00           O
ATOM   1841  N   PRO A 125      31.220  62.930  51.860  1.00  0.00           N
ATOM   1842  CD  PRO A 125      31.660  64.160  51.260  1.00  0.00           C
ATOM   1843  HD1 PRO A 125      32.410  64.530  52.000  1.00  0.00           H
ATOM   1844  HD2 PRO A 125      30.910  64.940  51.020  1.00  0.00           H
ATOM   1845  CA  PRO A 125      32.000  61.780  51.280  1.00  0.00           C
ATOM   1846  HA  PRO A 125      31.230  61.210  50.770  1.00  0.00           H
ATOM   1847  CB  PRO A 125      33.110  62.530  50.460  1.00  0.00           C
ATOM   1848  HB1 PRO A 125      33.390  61.910  49.580  1.00  0.00           H
ATOM   1849  HB2 PRO A 125      33.940  62.730  51.160  1.00  0.00           H
ATOM   1850  CG  PRO A 125      32.340  63.720  49.970  1.00  0.00           C
ATOM   1851  HG1 PRO A 125      32.990  64.450  49.440  1.00  0.00           H
ATOM   1852  HG2 PRO A 125      31.500  63.510  49.280  1.00  0.00           H
ATOM   1853  C   PRO A 125      32.670  60.810  52.290  1.00  0.00           C
ATOM   1854  O   PRO A 125      33.530  61.180  53.120  1.00  0.00           O
ATOM   1855  N   THR A 126      32.270  59.520  52.170  1.00  0.00           N
ATOM   1856  HN  THR A 126      31.710  59.180  51.420  1.00  0.00           H
ATOM   1857  CA  THR A 126      32.830  58.500  53.100  1.00  0.00           C
ATOM   1858  HA  THR A 126      33.440  58.970  53.860  1.00  0.00           H
ATOM   1859  CB  THR A 126      31.920  57.500  53.840  1.00  0.00           C
ATOM   1860  HB  THR A 126      32.480  56.710  54.400  1.00  0.00           H
ATOM   1861  OG1 THR A 126      30.970  56.800  53.000  1.00  0.00           O
ATOM   1862  HG1 THR A 126      31.400  56.040  52.610  1.00  0.00           H
ATOM   1863  CG2 THR A 126      31.180  58.390  54.770  1.00  0.00           C
ATOM   1864 1HG2 THR A 126      30.680  59.180  54.170  1.00  0.00           H
ATOM   1865 2HG2 THR A 126      31.790  58.840  55.580  1.00  0.00           H
ATOM   1866 3HG2 THR A 126      30.460  57.870  55.440  1.00  0.00           H
ATOM   1867  C   THR A 126      33.860  57.770  52.290  1.00  0.00           C
ATOM   1868  O   THR A 126      34.910  57.530  52.880  1.00  0.00           O
ATOM   1869  N   GLY A 127      33.480  57.200  51.050  1.00  0.00           N
ATOM   1870  HN  GLY A 127      32.640  57.390  50.550  1.00  0.00           H
ATOM   1871  CA  GLY A 127      34.360  56.230  50.350  1.00  0.00           C
ATOM   1872  HA1 GLY A 127      34.030  55.260  50.680  1.00  0.00           H
ATOM   1873  HA2 GLY A 127      35.390  56.350  50.660  1.00  0.00           H
ATOM   1874  C   GLY A 127      34.190  56.330  48.840  1.00  0.00           C
ATOM   1875  O   GLY A 127      33.120  56.760  48.350  1.00  0.00           O
ATOM   1876  N   THR A 128      35.090  55.680  48.020  1.00  0.00           N
ATOM   1877  HN  THR A 128      35.870  55.230  48.420  1.00  0.00           H
ATOM   1878  CA  THR A 128      34.690  55.510  46.600  1.00  0.00           C
ATOM   1879  HA  THR A 128      33.620  55.330  46.580  1.00  0.00           H
ATOM   1880  CB  THR A 128      35.270  56.560  45.610  1.00  0.00           C
ATOM   1881  HB  THR A 128      34.870  57.560  45.880  1.00  0.00           H
ATOM   1882  OG1 THR A 128      34.980  56.380  44.220  1.00  0.00           O
ATOM   1883  HG1 THR A 128      34.070  56.600  43.980  1.00  0.00           H
ATOM   1884  CG2 THR A 128      36.780  56.750  45.830  1.00  0.00           C
ATOM   1885 1HG2 THR A 128      37.330  55.790  45.860  1.00  0.00           H
ATOM   1886 2HG2 THR A 128      36.930  57.380  46.730  1.00  0.00           H
ATOM   1887 3HG2 THR A 128      37.190  57.250  44.930  1.00  0.00           H
ATOM   1888  C   THR A 128      35.160  54.210  46.140  1.00  0.00           C
ATOM   1889  O   THR A 128      36.150  53.660  46.690  1.00  0.00           O
ATOM   1890  N   PHE A 129      34.430  53.590  45.250  1.00  0.00           N
ATOM   1891  HN  PHE A 129      33.750  54.200  44.860  1.00  0.00           H
ATOM   1892  CA  PHE A 129      34.470  52.290  44.700  1.00  0.00           C
ATOM   1893  HA  PHE A 129      35.530  52.100  44.610  1.00  0.00           H
ATOM   1894  CB  PHE A 129      33.860  51.300  45.700  1.00  0.00           C
ATOM   1895  HB1 PHE A 129      34.540  51.330  46.580  1.00  0.00           H
ATOM   1896  HB2 PHE A 129      33.990  50.250  45.360  1.00  0.00           H
ATOM   1897  CG  PHE A 129      32.370  51.500  46.080  1.00  0.00           C
ATOM   1898  CD1 PHE A 129      32.080  52.210  47.250  1.00  0.00           C
ATOM   1899  HD1 PHE A 129      32.860  52.620  47.870  1.00  0.00           H
ATOM   1900  CE1 PHE A 129      30.790  52.140  47.750  1.00  0.00           C
ATOM   1901  HE1 PHE A 129      30.500  52.650  48.650  1.00  0.00           H
ATOM   1902  CZ  PHE A 129      29.750  51.700  46.870  1.00  0.00           C
ATOM   1903  HZ  PHE A 129      28.730  51.680  47.230  1.00  0.00           H
ATOM   1904  CD2 PHE A 129      31.390  50.940  45.250  1.00  0.00           C
ATOM   1905  HD2 PHE A 129      31.670  50.390  44.360  1.00  0.00           H
ATOM   1906  CE2 PHE A 129      30.090  51.020  45.640  1.00  0.00           C
ATOM   1907  HE2 PHE A 129      29.280  50.650  45.030  1.00  0.00           H
ATOM   1908  C   PHE A 129      33.930  52.210  43.260  1.00  0.00           C
ATOM   1909  O   PHE A 129      33.100  52.970  42.810  1.00  0.00           O
ATOM   1910  N   THR A 130      34.420  51.220  42.510  1.00  0.00           N
ATOM   1911  HN  THR A 130      35.120  50.590  42.840  1.00  0.00           H
ATOM   1912  CA  THR A 130      33.810  50.900  41.230  1.00  0.00           C
ATOM   1913  HA  THR A 130      33.270  51.750  40.830  1.00  0.00           H
ATOM   1914  CB  THR A 130      34.750  50.700  40.080  1.00  0.00           C
ATOM   1915  HB  THR A 130      35.090  51.710  39.750  1.00  0.00           H
ATOM   1916  OG1 THR A 130      34.220  49.920  38.960  1.00  0.00           O
ATOM   1917  HG1 THR A 130      34.960  49.910  38.350  1.00  0.00           H
ATOM   1918  CG2 THR A 130      35.950  49.880  40.540  1.00  0.00           C
ATOM   1919 1HG2 THR A 130      36.600  50.530  41.170  1.00  0.00           H
ATOM   1920 2HG2 THR A 130      36.670  49.640  39.720  1.00  0.00           H
ATOM   1921 3HG2 THR A 130      35.710  48.870  40.960  1.00  0.00           H
ATOM   1922  C   THR A 130      32.930  49.740  41.480  1.00  0.00           C
ATOM   1923  O   THR A 130      33.240  48.870  42.280  1.00  0.00           O
ATOM   1924  N   VAL A 131      31.830  49.780  40.810  1.00  0.00           N
ATOM   1925  HN  VAL A 131      31.600  50.530  40.190  1.00  0.00           H
ATOM   1926  CA  VAL A 131      30.800  48.760  40.970  1.00  0.00           C
ATOM   1927  HA  VAL A 131      31.240  47.840  41.310  1.00  0.00           H
ATOM   1928  CB  VAL A 131      29.670  49.190  41.910  1.00  0.00           C
ATOM   1929  HB  VAL A 131      29.990  49.510  42.930  1.00  0.00           H
ATOM   1930  CG1 VAL A 131      28.950  50.430  41.420  1.00  0.00           C
ATOM   1931 1HG1 VAL A 131      28.110  50.780  42.050  1.00  0.00           H
ATOM   1932 2HG1 VAL A 131      28.540  50.200  40.410  1.00  0.00           H
ATOM   1933 3HG1 VAL A 131      29.620  51.320  41.450  1.00  0.00           H
ATOM   1934  CG2 VAL A 131      28.710  47.970  42.150  1.00  0.00           C
ATOM   1935 1HG2 VAL A 131      27.740  48.350  42.520  1.00  0.00           H
ATOM   1936 2HG2 VAL A 131      29.140  47.230  42.870  1.00  0.00           H
ATOM   1937 3HG2 VAL A 131      28.460  47.440  41.210  1.00  0.00           H
ATOM   1938  C   VAL A 131      30.280  48.490  39.640  1.00  0.00           C
ATOM   1939  O   VAL A 131      30.400  49.420  38.820  1.00  0.00           O
ATOM   1940  N   VAL A 132      29.970  47.210  39.280  1.00  0.00           N
ATOM   1941  HN  VAL A 132      30.110  46.360  39.780  1.00  0.00           H
ATOM   1942  CA  VAL A 132      29.330  46.930  38.020  1.00  0.00           C
ATOM   1943  HA  VAL A 132      29.450  47.820  37.420  1.00  0.00           H
ATOM   1944  CB  VAL A 132      29.980  45.680  37.350  1.00  0.00           C
ATOM   1945  HB  VAL A 132      31.080  45.800  37.320  1.00  0.00           H
ATOM   1946  CG1 VAL A 132      29.590  44.350  38.000  1.00  0.00           C
ATOM   1947 1HG1 VAL A 132      29.950  44.280  39.040  1.00  0.00           H
ATOM   1948 2HG1 VAL A 132      30.050  43.500  37.440  1.00  0.00           H
ATOM   1949 3HG1 VAL A 132      28.480  44.240  37.990  1.00  0.00           H
ATOM   1950  CG2 VAL A 132      29.460  45.550  35.850  1.00  0.00           C
ATOM   1951 1HG2 VAL A 132      28.350  45.430  35.830  1.00  0.00           H
ATOM   1952 2HG2 VAL A 132      29.990  44.670  35.440  1.00  0.00           H
ATOM   1953 3HG2 VAL A 132      29.880  46.360  35.210  1.00  0.00           H
ATOM   1954  C   VAL A 132      27.810  46.730  38.120  1.00  0.00           C
ATOM   1955  O   VAL A 132      27.240  46.190  39.100  1.00  0.00           O
ATOM   1956  N   MET A 133      26.980  47.160  37.140  1.00  0.00           N
ATOM   1957  HN  MET A 133      27.340  47.730  36.400  1.00  0.00           H
ATOM   1958  CA  MET A 133      25.630  46.760  36.960  1.00  0.00           C
ATOM   1959  HA  MET A 133      25.160  46.880  37.930  1.00  0.00           H
ATOM   1960  CB  MET A 133      24.860  47.710  35.990  1.00  0.00           C
ATOM   1961  HB1 MET A 133      25.470  47.870  35.080  1.00  0.00           H
ATOM   1962  HB2 MET A 133      24.880  48.760  36.330  1.00  0.00           H
ATOM   1963  CG  MET A 133      23.400  47.360  35.640  1.00  0.00           C
ATOM   1964  HG1 MET A 133      23.420  46.270  35.410  1.00  0.00           H
ATOM   1965  HG2 MET A 133      23.010  47.940  34.780  1.00  0.00           H
ATOM   1966  SD  MET A 133      22.270  47.390  37.020  1.00  0.00           S
ATOM   1967  CE  MET A 133      22.350  49.180  37.510  1.00  0.00           C
ATOM   1968  HE1 MET A 133      22.090  49.800  36.630  1.00  0.00           H
ATOM   1969  HE2 MET A 133      23.380  49.390  37.860  1.00  0.00           H
ATOM   1970  HE3 MET A 133      21.650  49.440  38.340  1.00  0.00           H
ATOM   1971  C   MET A 133      25.460  45.280  36.710  1.00  0.00           C
ATOM   1972  O   MET A 133      25.990  44.670  35.770  1.00  0.00           O
ATOM   1973  N   ARG A 134      24.710  44.600  37.560  1.00  0.00           N
ATOM   1974  HN  ARG A 134      24.210  45.030  38.310  1.00  0.00           H
ATOM   1975  CA  ARG A 134      24.480  43.220  37.200  1.00  0.00           C
ATOM   1976  HA  ARG A 134      25.410  42.730  36.950  1.00  0.00           H
ATOM   1977  CB  ARG A 134      23.800  42.250  38.320  1.00  0.00           C
ATOM   1978  HB1 ARG A 134      23.890  41.210  37.940  1.00  0.00           H
ATOM   1979  HB2 ARG A 134      22.720  42.520  38.330  1.00  0.00           H
ATOM   1980  CG  ARG A 134      24.540  42.340  39.710  1.00  0.00           C
ATOM   1981  HG1 ARG A 134      23.990  41.660  40.390  1.00  0.00           H
ATOM   1982  HG2 ARG A 134      24.480  43.370  40.140  1.00  0.00           H
ATOM   1983  CD  ARG A 134      25.970  41.930  39.750  1.00  0.00           C
ATOM   1984  HD1 ARG A 134      26.450  42.010  40.750  1.00  0.00           H
ATOM   1985  HD2 ARG A 134      26.660  42.570  39.160  1.00  0.00           H
ATOM   1986  NE  ARG A 134      26.090  40.510  39.200  1.00  0.00           N
ATOM   1987  HE  ARG A 134      25.350  39.840  39.160  1.00  0.00           H
ATOM   1988  CZ  ARG A 134      27.120  40.250  38.450  1.00  0.00           C
ATOM   1989  NH1 ARG A 134      28.320  40.800  38.400  1.00  0.00           N
ATOM   1990 1HH1 ARG A 134      28.560  41.460  39.120  1.00  0.00           H
ATOM   1991 2HH1 ARG A 134      29.060  40.330  37.920  1.00  0.00           H
ATOM   1992  NH2 ARG A 134      27.110  39.130  37.820  1.00  0.00           N
ATOM   1993 1HH2 ARG A 134      26.220  38.770  37.540  1.00  0.00           H
ATOM   1994 2HH2 ARG A 134      27.650  39.150  36.980  1.00  0.00           H
ATOM   1995  C   ARG A 134      23.390  43.000  36.020  1.00  0.00           C
ATOM   1996  O   ARG A 134      22.480  43.860  35.780  1.00  0.00           O
ATOM   1997  N   PRO A 135      23.420  41.930  35.210  1.00  0.00           N
ATOM   1998  CD  PRO A 135      24.610  41.020  35.020  1.00  0.00           C
ATOM   1999  HD1 PRO A 135      24.560  40.200  35.770  1.00  0.00           H
ATOM   2000  HD2 PRO A 135      25.620  41.470  35.120  1.00  0.00           H
ATOM   2001  CA  PRO A 135      22.420  41.740  34.170  1.00  0.00           C
ATOM   2002  HA  PRO A 135      22.480  42.570  33.470  1.00  0.00           H
ATOM   2003  CB  PRO A 135      22.860  40.420  33.460  1.00  0.00           C
ATOM   2004  HB1 PRO A 135      22.570  40.510  32.390  1.00  0.00           H
ATOM   2005  HB2 PRO A 135      22.380  39.510  33.880  1.00  0.00           H
ATOM   2006  CG  PRO A 135      24.390  40.430  33.640  1.00  0.00           C
ATOM   2007  HG1 PRO A 135      24.780  39.390  33.640  1.00  0.00           H
ATOM   2008  HG2 PRO A 135      24.750  41.130  32.860  1.00  0.00           H
ATOM   2009  C   PRO A 135      20.910  41.660  34.550  1.00  0.00           C
ATOM   2010  O   PRO A 135      20.060  41.720  33.640  1.00  0.00           O
ATOM   2011  N   ASN A 136      20.570  41.450  35.820  1.00  0.00           N
ATOM   2012  HN  ASN A 136      21.330  41.200  36.430  1.00  0.00           H
ATOM   2013  CA  ASN A 136      19.170  41.440  36.310  1.00  0.00           C
ATOM   2014  HA  ASN A 136      18.480  41.250  35.490  1.00  0.00           H
ATOM   2015  CB  ASN A 136      19.040  40.370  37.380  1.00  0.00           C
ATOM   2016  HB1 ASN A 136      19.300  39.420  36.860  1.00  0.00           H
ATOM   2017  HB2 ASN A 136      17.980  40.270  37.700  1.00  0.00           H
ATOM   2018  CG  ASN A 136      19.860  40.690  38.610  1.00  0.00           C
ATOM   2019  OD1 ASN A 136      20.230  41.790  38.960  1.00  0.00           O
ATOM   2020  ND2 ASN A 136      20.170  39.610  39.350  1.00  0.00           N
ATOM   2021 1HD2 ASN A 136      20.790  39.860  40.100  1.00  0.00           H
ATOM   2022 2HD2 ASN A 136      19.900  38.700  39.050  1.00  0.00           H
ATOM   2023  C   ASN A 136      18.740  42.830  36.800  1.00  0.00           C
ATOM   2024  O   ASN A 136      17.650  42.870  37.330  1.00  0.00           O
ATOM   2025  N   TYR A 137      19.590  43.900  36.790  1.00  0.00           N
ATOM   2026  HN  TYR A 137      20.390  43.810  36.200  1.00  0.00           H
ATOM   2027  CA  TYR A 137      19.360  45.310  37.180  1.00  0.00           C
ATOM   2028  HA  TYR A 137      20.150  45.880  36.710  1.00  0.00           H
ATOM   2029  CB  TYR A 137      18.080  45.960  36.570  1.00  0.00           C
ATOM   2030  HB1 TYR A 137      17.880  46.990  36.950  1.00  0.00           H
ATOM   2031  HB2 TYR A 137      17.140  45.410  36.760  1.00  0.00           H
ATOM   2032  CG  TYR A 137      18.230  46.110  35.090  1.00  0.00           C
ATOM   2033  CD1 TYR A 137      19.060  47.160  34.610  1.00  0.00           C
ATOM   2034  HD1 TYR A 137      19.410  47.850  35.370  1.00  0.00           H
ATOM   2035  CE1 TYR A 137      19.410  47.100  33.230  1.00  0.00           C
ATOM   2036  HE1 TYR A 137      20.030  47.890  32.830  1.00  0.00           H
ATOM   2037  CZ  TYR A 137      18.890  46.120  32.420  1.00  0.00           C
ATOM   2038  OH  TYR A 137      19.240  46.180  31.130  1.00  0.00           O
ATOM   2039  HH  TYR A 137      18.980  45.350  30.730  1.00  0.00           H
ATOM   2040  CD2 TYR A 137      17.670  45.150  34.160  1.00  0.00           C
ATOM   2041  HD2 TYR A 137      17.050  44.360  34.550  1.00  0.00           H
ATOM   2042  CE2 TYR A 137      18.020  45.190  32.850  1.00  0.00           C
ATOM   2043  HE2 TYR A 137      17.570  44.510  32.140  1.00  0.00           H
ATOM   2044  C   TYR A 137      19.430  45.530  38.630  1.00  0.00           C
ATOM   2045  O   TYR A 137      19.050  46.520  39.190  1.00  0.00           O
ATOM   2046  N   THR A 138      20.120  44.610  39.360  1.00  0.00           N
ATOM   2047  HN  THR A 138      20.570  43.840  38.920  1.00  0.00           H
ATOM   2048  CA  THR A 138      20.750  44.800  40.640  1.00  0.00           C
ATOM   2049  HA  THR A 138      20.130  45.530  41.140  1.00  0.00           H
ATOM   2050  CB  THR A 138      20.700  43.520  41.610  1.00  0.00           C
ATOM   2051  HB  THR A 138      21.260  43.730  42.540  1.00  0.00           H
ATOM   2052  OG1 THR A 138      21.400  42.380  41.140  1.00  0.00           O
ATOM   2053  HG1 THR A 138      21.060  42.230  40.260  1.00  0.00           H
ATOM   2054  CG2 THR A 138      19.260  43.110  41.950  1.00  0.00           C
ATOM   2055 1HG2 THR A 138      18.880  44.030  42.430  1.00  0.00           H
ATOM   2056 2HG2 THR A 138      19.270  42.190  42.580  1.00  0.00           H
ATOM   2057 3HG2 THR A 138      18.650  43.040  41.030  1.00  0.00           H
ATOM   2058  C   THR A 138      22.190  45.280  40.600  1.00  0.00           C
ATOM   2059  O   THR A 138      22.780  45.300  39.510  1.00  0.00           O
ATOM   2060  N   ILE A 139      22.640  45.780  41.750  1.00  0.00           N
ATOM   2061  HN  ILE A 139      22.070  46.010  42.530  1.00  0.00           H
ATOM   2062  CA  ILE A 139      24.080  45.940  42.040  1.00  0.00           C
ATOM   2063  HA  ILE A 139      24.580  45.260  41.360  1.00  0.00           H
ATOM   2064  CB  ILE A 139      24.690  47.300  42.100  1.00  0.00           C
ATOM   2065  HB  ILE A 139      25.780  47.240  42.330  1.00  0.00           H
ATOM   2066  CG2 ILE A 139      24.350  47.970  40.760  1.00  0.00           C
ATOM   2067 1HG2 ILE A 139      23.400  48.540  40.760  1.00  0.00           H
ATOM   2068 2HG2 ILE A 139      24.410  47.360  39.830  1.00  0.00           H
ATOM   2069 3HG2 ILE A 139      25.120  48.740  40.530  1.00  0.00           H
ATOM   2070  CG1 ILE A 139      24.110  48.160  43.290  1.00  0.00           C
ATOM   2071 1HG1 ILE A 139      24.320  47.650  44.250  1.00  0.00           H
ATOM   2072 2HG1 ILE A 139      23.000  48.160  43.240  1.00  0.00           H
ATOM   2073  CD  ILE A 139      24.750  49.590  43.240  1.00  0.00           C
ATOM   2074  HD1 ILE A 139      24.450  50.180  42.340  1.00  0.00           H
ATOM   2075  HD2 ILE A 139      25.850  49.450  43.120  1.00  0.00           H
ATOM   2076  HD3 ILE A 139      24.590  50.080  44.220  1.00  0.00           H
ATOM   2077  C   ILE A 139      24.400  45.170  43.320  1.00  0.00           C
ATOM   2078  O   ILE A 139      23.560  44.620  44.060  1.00  0.00           O
ATOM   2079  N   LYS A 140      25.720  45.100  43.680  1.00  0.00           N
ATOM   2080  HN  LYS A 140      26.440  45.390  43.050  1.00  0.00           H
ATOM   2081  CA  LYS A 140      26.280  44.750  44.930  1.00  0.00           C
ATOM   2082  HA  LYS A 140      25.490  44.480  45.610  1.00  0.00           H
ATOM   2083  CB  LYS A 140      27.160  43.580  44.920  1.00  0.00           C
ATOM   2084  HB1 LYS A 140      27.750  43.340  45.830  1.00  0.00           H
ATOM   2085  HB2 LYS A 140      27.960  43.740  44.160  1.00  0.00           H
ATOM   2086  CG  LYS A 140      26.470  42.180  44.600  1.00  0.00           C
ATOM   2087  HG1 LYS A 140      27.270  41.480  44.310  1.00  0.00           H
ATOM   2088  HG2 LYS A 140      25.760  42.270  43.750  1.00  0.00           H
ATOM   2089  CD  LYS A 140      25.750  41.720  45.830  1.00  0.00           C
ATOM   2090  HD1 LYS A 140      24.930  42.450  46.010  1.00  0.00           H
ATOM   2091  HD2 LYS A 140      26.370  41.830  46.740  1.00  0.00           H
ATOM   2092  CE  LYS A 140      25.350  40.240  45.750  1.00  0.00           C
ATOM   2093  HE1 LYS A 140      25.500  39.650  46.680  1.00  0.00           H
ATOM   2094  HE2 LYS A 140      26.030  39.630  45.120  1.00  0.00           H
ATOM   2095  NZ  LYS A 140      23.950  40.170  45.230  1.00  0.00           N
ATOM   2096  HZ1 LYS A 140      23.890  40.600  44.290  1.00  0.00           H
ATOM   2097  HZ2 LYS A 140      23.300  40.620  45.890  1.00  0.00           H
ATOM   2098  HZ3 LYS A 140      23.470  39.250  45.150  1.00  0.00           H
ATOM   2099  C   LYS A 140      26.870  46.020  45.610  1.00  0.00           C
ATOM   2100  O   LYS A 140      26.140  46.730  46.260  1.00  0.00           O
ATOM   2101  N   GLY A 141      28.250  46.310  45.520  1.00  0.00           N
ATOM   2102  HN  GLY A 141      28.930  45.750  45.050  1.00  0.00           H
ATOM   2103  CA  GLY A 141      28.870  47.350  46.330  1.00  0.00           C
ATOM   2104  HA1 GLY A 141      28.650  48.360  46.000  1.00  0.00           H
ATOM   2105  HA2 GLY A 141      29.930  47.180  46.270  1.00  0.00           H
ATOM   2106  C   GLY A 141      28.700  47.220  47.830  1.00  0.00           C
ATOM   2107  O   GLY A 141      28.360  46.220  48.450  1.00  0.00           O
ATOM   2108  N   SER A 142      28.960  48.250  48.540  1.00  0.00           N
ATOM   2109  HN  SER A 142      29.340  49.020  48.030  1.00  0.00           H
ATOM   2110  CA  SER A 142      28.850  48.450  50.030  1.00  0.00           C
ATOM   2111  HA  SER A 142      28.160  47.750  50.480  1.00  0.00           H
ATOM   2112  CB  SER A 142      30.140  48.580  50.830  1.00  0.00           C
ATOM   2113  HB1 SER A 142      30.800  49.390  50.460  1.00  0.00           H
ATOM   2114  HB2 SER A 142      30.730  47.750  50.390  1.00  0.00           H
ATOM   2115  OG  SER A 142      30.110  48.340  52.210  1.00  0.00           O
ATOM   2116  HG1 SER A 142      29.780  47.450  52.350  1.00  0.00           H
ATOM   2117  C   SER A 142      28.210  49.770  50.280  1.00  0.00           C
ATOM   2118  O   SER A 142      28.810  50.770  49.900  1.00  0.00           O
ATOM   2119  N   PHE A 143      27.160  49.780  51.060  1.00  0.00           N
ATOM   2120  HN  PHE A 143      26.750  48.900  51.280  1.00  0.00           H
ATOM   2121  CA  PHE A 143      26.560  50.980  51.590  1.00  0.00           C
ATOM   2122  HA  PHE A 143      27.220  51.840  51.550  1.00  0.00           H
ATOM   2123  CB  PHE A 143      25.320  51.260  50.790  1.00  0.00           C
ATOM   2124  HB1 PHE A 143      24.870  52.200  51.170  1.00  0.00           H
ATOM   2125  HB2 PHE A 143      24.560  50.450  50.800  1.00  0.00           H
ATOM   2126  CG  PHE A 143      25.660  51.570  49.330  1.00  0.00           C
ATOM   2127  CD1 PHE A 143      25.590  50.600  48.340  1.00  0.00           C
ATOM   2128  HD1 PHE A 143      25.650  49.550  48.590  1.00  0.00           H
ATOM   2129  CE1 PHE A 143      25.560  50.870  46.960  1.00  0.00           C
ATOM   2130  HE1 PHE A 143      25.540  50.100  46.200  1.00  0.00           H
ATOM   2131  CZ  PHE A 143      25.880  52.180  46.550  1.00  0.00           C
ATOM   2132  HZ  PHE A 143      25.840  52.360  45.480  1.00  0.00           H
ATOM   2133  CD2 PHE A 143      25.770  52.900  48.920  1.00  0.00           C
ATOM   2134  HD2 PHE A 143      25.710  53.670  49.670  1.00  0.00           H
ATOM   2135  CE2 PHE A 143      25.830  53.240  47.490  1.00  0.00           C
ATOM   2136  HE2 PHE A 143      25.760  54.260  47.120  1.00  0.00           H
ATOM   2137  C   PHE A 143      26.070  50.970  53.060  1.00  0.00           C
ATOM   2138  O   PHE A 143      25.320  50.050  53.440  1.00  0.00           O
ATOM   2139  N   LEU A 144      26.560  51.920  53.840  1.00  0.00           N
ATOM   2140  HN  LEU A 144      26.980  52.690  53.380  1.00  0.00           H
ATOM   2141  CA  LEU A 144      26.050  52.070  55.210  1.00  0.00           C
ATOM   2142  HA  LEU A 144      26.200  51.160  55.780  1.00  0.00           H
ATOM   2143  CB  LEU A 144      26.660  53.260  55.930  1.00  0.00           C
ATOM   2144  HB1 LEU A 144      26.390  53.160  57.000  1.00  0.00           H
ATOM   2145  HB2 LEU A 144      26.320  54.260  55.590  1.00  0.00           H
ATOM   2146  CG  LEU A 144      28.150  53.270  55.790  1.00  0.00           C
ATOM   2147  HG  LEU A 144      28.500  53.370  54.740  1.00  0.00           H
ATOM   2148  CD1 LEU A 144      28.660  54.500  56.510  1.00  0.00           C
ATOM   2149 1HD1 LEU A 144      28.070  55.390  56.180  1.00  0.00           H
ATOM   2150 2HD1 LEU A 144      29.760  54.650  56.470  1.00  0.00           H
ATOM   2151 3HD1 LEU A 144      28.360  54.530  57.580  1.00  0.00           H
ATOM   2152  CD2 LEU A 144      28.930  52.000  56.330  1.00  0.00           C
ATOM   2153 1HD2 LEU A 144      30.020  52.160  56.240  1.00  0.00           H
ATOM   2154 2HD2 LEU A 144      28.520  51.180  55.700  1.00  0.00           H
ATOM   2155 3HD2 LEU A 144      28.760  51.780  57.400  1.00  0.00           H
ATOM   2156  C   LEU A 144      24.530  52.440  55.200  1.00  0.00           C
ATOM   2157  O   LEU A 144      24.140  53.210  54.370  1.00  0.00           O
ATOM   2158  N   CYS A 145      23.780  51.890  56.120  1.00  0.00           N
ATOM   2159  HN  CYS A 145      24.170  51.250  56.770  1.00  0.00           H
ATOM   2160  CA  CYS A 145      22.330  52.190  56.110  1.00  0.00           C
ATOM   2161  HA  CYS A 145      21.840  52.000  55.170  1.00  0.00           H
ATOM   2162  CB  CYS A 145      21.530  51.250  57.050  1.00  0.00           C
ATOM   2163  HB1 CYS A 145      22.010  51.260  58.050  1.00  0.00           H
ATOM   2164  HB2 CYS A 145      21.500  50.300  56.460  1.00  0.00           H
ATOM   2165  SG  CYS A 145      19.760  51.620  57.370  1.00  0.00           S
ATOM   2166  HG1 CYS A 145      19.990  52.590  58.240  1.00  0.00           H
ATOM   2167  C   CYS A 145      22.120  53.730  56.270  1.00  0.00           C
ATOM   2168  O   CYS A 145      22.750  54.420  57.050  1.00  0.00           O
ATOM   2169  N   GLY A 146      21.270  54.420  55.450  1.00  0.00           N
ATOM   2170  HN  GLY A 146      20.750  53.920  54.760  1.00  0.00           H
ATOM   2171  CA  GLY A 146      21.030  55.830  55.470  1.00  0.00           C
ATOM   2172  HA1 GLY A 146      20.990  56.130  56.500  1.00  0.00           H
ATOM   2173  HA2 GLY A 146      20.140  55.950  54.860  1.00  0.00           H
ATOM   2174  C   GLY A 146      22.090  56.530  54.780  1.00  0.00           C
ATOM   2175  O   GLY A 146      22.390  57.650  55.270  1.00  0.00           O
ATOM   2176  N   SER A 147      22.650  55.960  53.720  1.00  0.00           N
ATOM   2177  HN  SER A 147      22.280  55.040  53.600  1.00  0.00           H
ATOM   2178  CA  SER A 147      23.670  56.570  52.790  1.00  0.00           C
ATOM   2179  HA  SER A 147      23.980  57.510  53.210  1.00  0.00           H
ATOM   2180  CB  SER A 147      24.870  55.720  52.590  1.00  0.00           C
ATOM   2181  HB1 SER A 147      25.340  55.470  53.570  1.00  0.00           H
ATOM   2182  HB2 SER A 147      25.510  56.230  51.830  1.00  0.00           H
ATOM   2183  OG  SER A 147      24.580  54.480  52.050  1.00  0.00           O
ATOM   2184  HG1 SER A 147      24.550  53.930  52.840  1.00  0.00           H
ATOM   2185  C   SER A 147      22.990  56.890  51.510  1.00  0.00           C
ATOM   2186  O   SER A 147      23.560  57.200  50.420  1.00  0.00           O
ATOM   2187  N   CYM A 148      21.590  56.860  51.510  1.00  0.00           N
ATOM   2188  HN  CYM A 148      21.190  56.540  52.360  1.00  0.00           H
ATOM   2189  CA  CYM A 148      20.720  57.120  50.350  1.00  0.00           C
ATOM   2190  HA  CYM A 148      21.030  56.400  49.610  1.00  0.00           H
ATOM   2191  CB  CYM A 148      19.260  56.830  50.800  1.00  0.00           C
ATOM   2192  HB1 CYM A 148      18.660  57.120  49.910  1.00  0.00           H
ATOM   2193  HB2 CYM A 148      18.950  57.510  51.610  1.00  0.00           H
ATOM   2194  SG  CYM A 148      18.640  55.240  51.160  1.00  0.00           S
ATOM   2195  C   CYM A 148      21.060  58.420  49.610  1.00  0.00           C
ATOM   2196  O   CYM A 148      21.390  59.410  50.280  1.00  0.00           O
ATOM   2197  N   GLY A 149      21.080  58.410  48.310  1.00  0.00           N
ATOM   2198  HN  GLY A 149      20.770  57.600  47.810  1.00  0.00           H
ATOM   2199  CA  GLY A 149      21.340  59.680  47.650  1.00  0.00           C
ATOM   2200  HA1 GLY A 149      21.120  60.520  48.280  1.00  0.00           H
ATOM   2201  HA2 GLY A 149      20.880  59.720  46.670  1.00  0.00           H
ATOM   2202  C   GLY A 149      22.760  59.720  47.260  1.00  0.00           C
ATOM   2203  O   GLY A 149      23.240  60.620  46.530  1.00  0.00           O
ATOM   2204  N   SER A 150      23.550  58.630  47.610  1.00  0.00           N
ATOM   2205  HN  SER A 150      23.030  57.870  48.010  1.00  0.00           H
ATOM   2206  CA  SER A 150      24.980  58.440  47.120  1.00  0.00           C
ATOM   2207  HA  SER A 150      25.570  59.260  47.490  1.00  0.00           H
ATOM   2208  CB  SER A 150      25.600  57.140  47.770  1.00  0.00           C
ATOM   2209  HB1 SER A 150      26.670  56.990  47.490  1.00  0.00           H
ATOM   2210  HB2 SER A 150      24.960  56.250  47.630  1.00  0.00           H
ATOM   2211  OG  SER A 150      25.870  57.370  49.150  1.00  0.00           O
ATOM   2212  HG1 SER A 150      25.040  57.130  49.550  1.00  0.00           H
ATOM   2213  C   SER A 150      25.000  58.330  45.690  1.00  0.00           C
ATOM   2214  O   SER A 150      24.120  57.730  45.090  1.00  0.00           O
ATOM   2215  N   VAL A 151      25.900  59.030  45.020  1.00  0.00           N
ATOM   2216  HN  VAL A 151      26.660  59.420  45.530  1.00  0.00           H
ATOM   2217  CA  VAL A 151      25.840  59.220  43.600  1.00  0.00           C
ATOM   2218  HA  VAL A 151      24.840  58.970  43.290  1.00  0.00           H
ATOM   2219  CB  VAL A 151      26.110  60.720  43.230  1.00  0.00           C
ATOM   2220  HB  VAL A 151      25.260  61.290  43.680  1.00  0.00           H
ATOM   2221  CG1 VAL A 151      27.500  61.150  43.770  1.00  0.00           C
ATOM   2222 1HG1 VAL A 151      27.710  61.100  44.860  1.00  0.00           H
ATOM   2223 2HG1 VAL A 151      27.550  62.240  43.560  1.00  0.00           H
ATOM   2224 3HG1 VAL A 151      28.290  60.760  43.090  1.00  0.00           H
ATOM   2225  CG2 VAL A 151      25.980  60.950  41.680  1.00  0.00           C
ATOM   2226 1HG2 VAL A 151      26.120  62.010  41.410  1.00  0.00           H
ATOM   2227 2HG2 VAL A 151      25.010  60.530  41.330  1.00  0.00           H
ATOM   2228 3HG2 VAL A 151      26.670  60.380  41.020  1.00  0.00           H
ATOM   2229  C   VAL A 151      26.920  58.390  42.890  1.00  0.00           C
ATOM   2230  O   VAL A 151      28.070  58.310  43.240  1.00  0.00           O
ATOM   2231  N   GLY A 152      26.450  57.750  41.790  1.00  0.00           N
ATOM   2232  HN  GLY A 152      25.460  57.690  41.710  1.00  0.00           H
ATOM   2233  CA  GLY A 152      27.360  57.180  40.750  1.00  0.00           C
ATOM   2234  HA1 GLY A 152      26.950  56.240  40.410  1.00  0.00           H
ATOM   2235  HA2 GLY A 152      28.290  56.980  41.250  1.00  0.00           H
ATOM   2236  C   GLY A 152      27.520  57.960  39.480  1.00  0.00           C
ATOM   2237  O   GLY A 152      26.620  58.640  39.020  1.00  0.00           O
ATOM   2238  N   TYR A 153      28.760  57.890  38.940  1.00  0.00           N
ATOM   2239  HN  TYR A 153      29.400  57.330  39.450  1.00  0.00           H
ATOM   2240  CA  TYR A 153      29.300  58.770  37.910  1.00  0.00           C
ATOM   2241  HA  TYR A 153      28.490  58.820  37.190  1.00  0.00           H
ATOM   2242  CB  TYR A 153      29.770  60.090  38.500  1.00  0.00           C
ATOM   2243  HB1 TYR A 153      29.010  60.560  39.150  1.00  0.00           H
ATOM   2244  HB2 TYR A 153      29.910  60.860  37.710  1.00  0.00           H
ATOM   2245  CG  TYR A 153      31.000  60.060  39.340  1.00  0.00           C
ATOM   2246  CD1 TYR A 153      31.000  59.630  40.640  1.00  0.00           C
ATOM   2247  HD1 TYR A 153      30.090  59.300  41.130  1.00  0.00           H
ATOM   2248  CE1 TYR A 153      32.210  59.510  41.340  1.00  0.00           C
ATOM   2249  HE1 TYR A 153      32.140  59.050  42.320  1.00  0.00           H
ATOM   2250  CZ  TYR A 153      33.430  59.890  40.740  1.00  0.00           C
ATOM   2251  OH  TYR A 153      34.600  59.520  41.420  1.00  0.00           O
ATOM   2252  HH  TYR A 153      35.380  59.520  40.850  1.00  0.00           H
ATOM   2253  CD2 TYR A 153      32.240  60.350  38.690  1.00  0.00           C
ATOM   2254  HD2 TYR A 153      32.260  60.530  37.630  1.00  0.00           H
ATOM   2255  CE2 TYR A 153      33.420  60.210  39.330  1.00  0.00           C
ATOM   2256  HE2 TYR A 153      34.380  60.510  38.950  1.00  0.00           H
ATOM   2257  C   TYR A 153      30.450  58.020  37.210  1.00  0.00           C
ATOM   2258  O   TYR A 153      31.010  57.070  37.720  1.00  0.00           O
ATOM   2259  N   THR A 154      30.970  58.570  36.110  1.00  0.00           N
ATOM   2260  HN  THR A 154      30.460  59.280  35.630  1.00  0.00           H
ATOM   2261  CA  THR A 154      32.140  58.160  35.440  1.00  0.00           C
ATOM   2262  HA  THR A 154      32.900  58.040  36.200  1.00  0.00           H
ATOM   2263  CB  THR A 154      31.940  56.980  34.520  1.00  0.00           C
ATOM   2264  HB  THR A 154      31.600  56.130  35.150  1.00  0.00           H
ATOM   2265  OG1 THR A 154      33.150  56.680  33.800  1.00  0.00           O
ATOM   2266  HG1 THR A 154      33.180  55.720  33.780  1.00  0.00           H
ATOM   2267  CG2 THR A 154      30.750  57.150  33.520  1.00  0.00           C
ATOM   2268 1HG2 THR A 154      30.500  56.200  33.010  1.00  0.00           H
ATOM   2269 2HG2 THR A 154      30.960  57.950  32.780  1.00  0.00           H
ATOM   2270 3HG2 THR A 154      29.820  57.430  34.060  1.00  0.00           H
ATOM   2271  C   THR A 154      32.520  59.420  34.610  1.00  0.00           C
ATOM   2272  O   THR A 154      31.950  60.460  34.830  1.00  0.00           O
ATOM   2273  N   LYS A 155      33.450  59.340  33.580  1.00  0.00           N
ATOM   2274  HN  LYS A 155      33.680  58.420  33.280  1.00  0.00           H
ATOM   2275  CA  LYS A 155      34.030  60.500  32.870  1.00  0.00           C
ATOM   2276  HA  LYS A 155      33.390  61.370  32.950  1.00  0.00           H
ATOM   2277  CB  LYS A 155      35.390  60.820  33.400  1.00  0.00           C
ATOM   2278  HB1 LYS A 155      35.860  61.590  32.760  1.00  0.00           H
ATOM   2279  HB2 LYS A 155      36.090  59.960  33.300  1.00  0.00           H
ATOM   2280  CG  LYS A 155      35.470  61.390  34.850  1.00  0.00           C
ATOM   2281  HG1 LYS A 155      36.530  61.360  35.170  1.00  0.00           H
ATOM   2282  HG2 LYS A 155      34.930  60.750  35.590  1.00  0.00           H
ATOM   2283  CD  LYS A 155      34.960  62.730  35.150  1.00  0.00           C
ATOM   2284  HD1 LYS A 155      34.780  62.890  36.230  1.00  0.00           H
ATOM   2285  HD2 LYS A 155      33.910  62.830  34.810  1.00  0.00           H
ATOM   2286  CE  LYS A 155      35.740  63.880  34.560  1.00  0.00           C
ATOM   2287  HE1 LYS A 155      35.290  64.850  34.860  1.00  0.00           H
ATOM   2288  HE2 LYS A 155      35.770  63.750  33.460  1.00  0.00           H
ATOM   2289  NZ  LYS A 155      37.110  63.840  35.100  1.00  0.00           N
ATOM   2290  HZ1 LYS A 155      37.580  64.670  34.680  1.00  0.00           H
ATOM   2291  HZ2 LYS A 155      37.590  62.960  34.820  1.00  0.00           H
ATOM   2292  HZ3 LYS A 155      37.160  63.850  36.140  1.00  0.00           H
ATOM   2293  C   LYS A 155      34.310  60.320  31.420  1.00  0.00           C
ATOM   2294  O   LYS A 155      34.870  59.340  30.870  1.00  0.00           O
ATOM   2295  N   GLU A 156      33.910  61.300  30.590  1.00  0.00           N
ATOM   2296  HN  GLU A 156      33.210  61.940  30.870  1.00  0.00           H
ATOM   2297  CA  GLU A 156      34.490  61.400  29.230  1.00  0.00           C
ATOM   2298  HA  GLU A 156      35.340  60.780  29.030  1.00  0.00           H
ATOM   2299  CB  GLU A 156      33.600  60.930  28.090  1.00  0.00           C
ATOM   2300  HB1 GLU A 156      34.200  61.020  27.160  1.00  0.00           H
ATOM   2301  HB2 GLU A 156      32.720  61.600  27.980  1.00  0.00           H
ATOM   2302  CG  GLU A 156      32.940  59.490  28.240  1.00  0.00           C
ATOM   2303  HG1 GLU A 156      32.270  59.490  29.130  1.00  0.00           H
ATOM   2304  HG2 GLU A 156      33.790  58.820  28.480  1.00  0.00           H
ATOM   2305  CD  GLU A 156      32.190  59.020  27.010  1.00  0.00           C
ATOM   2306  OE1 GLU A 156      30.920  59.130  26.860  1.00  0.00           O
ATOM   2307  OE2 GLU A 156      32.820  58.480  26.110  1.00  0.00           O
ATOM   2308  C   GLU A 156      34.960  62.840  29.070  1.00  0.00           C
ATOM   2309  O   GLU A 156      34.180  63.780  29.220  1.00  0.00           O
ATOM   2310  N   GLY A 157      36.290  62.930  28.830  1.00  0.00           N
ATOM   2311  HN  GLY A 157      36.720  62.030  28.770  1.00  0.00           H
ATOM   2312  CA  GLY A 157      37.000  64.210  28.640  1.00  0.00           C
ATOM   2313  HA1 GLY A 157      36.490  64.810  27.910  1.00  0.00           H
ATOM   2314  HA2 GLY A 157      38.030  64.000  28.370  1.00  0.00           H
ATOM   2315  C   GLY A 157      36.910  65.030  30.030  1.00  0.00           C
ATOM   2316  O   GLY A 157      37.240  64.460  31.060  1.00  0.00           O
ATOM   2317  N   SER A 158      36.540  66.300  30.100  1.00  0.00           N
ATOM   2318  HN  SER A 158      36.300  66.830  29.290  1.00  0.00           H
ATOM   2319  CA  SER A 158      36.360  67.060  31.320  1.00  0.00           C
ATOM   2320  HA  SER A 158      36.940  66.630  32.120  1.00  0.00           H
ATOM   2321  CB  SER A 158      37.040  68.480  31.300  1.00  0.00           C
ATOM   2322  HB1 SER A 158      36.640  69.130  30.490  1.00  0.00           H
ATOM   2323  HB2 SER A 158      38.100  68.230  31.070  1.00  0.00           H
ATOM   2324  OG  SER A 158      36.890  69.100  32.510  1.00  0.00           O
ATOM   2325  HG1 SER A 158      36.160  69.720  32.520  1.00  0.00           H
ATOM   2326  C   SER A 158      34.900  66.940  31.860  1.00  0.00           C
ATOM   2327  O   SER A 158      34.670  66.860  33.070  1.00  0.00           O
ATOM   2328  N   VAL A 159      33.870  66.650  31.020  1.00  0.00           N
ATOM   2329  HN  VAL A 159      34.050  66.410  30.070  1.00  0.00           H
ATOM   2330  CA  VAL A 159      32.490  66.210  31.370  1.00  0.00           C
ATOM   2331  HA  VAL A 159      32.150  66.920  32.120  1.00  0.00           H
ATOM   2332  CB  VAL A 159      31.520  66.280  30.180  1.00  0.00           C
ATOM   2333  HB  VAL A 159      31.950  65.670  29.350  1.00  0.00           H
ATOM   2334  CG1 VAL A 159      30.150  65.780  30.600  1.00  0.00           C
ATOM   2335 1HG1 VAL A 159      29.440  65.890  29.750  1.00  0.00           H
ATOM   2336 2HG1 VAL A 159      29.710  66.420  31.400  1.00  0.00           H
ATOM   2337 3HG1 VAL A 159      30.110  64.700  30.850  1.00  0.00           H
ATOM   2338  CG2 VAL A 159      31.370  67.730  29.810  1.00  0.00           C
ATOM   2339 1HG2 VAL A 159      30.980  68.280  30.700  1.00  0.00           H
ATOM   2340 2HG2 VAL A 159      30.740  67.710  28.900  1.00  0.00           H
ATOM   2341 3HG2 VAL A 159      32.330  68.230  29.540  1.00  0.00           H
ATOM   2342  C   VAL A 159      32.300  64.930  32.160  1.00  0.00           C
ATOM   2343  O   VAL A 159      32.890  63.870  31.890  1.00  0.00           O
ATOM   2344  N   ILE A 160      31.460  65.020  33.180  1.00  0.00           N
ATOM   2345  HN  ILE A 160      30.980  65.880  33.300  1.00  0.00           H
ATOM   2346  CA  ILE A 160      31.010  63.900  34.050  1.00  0.00           C
ATOM   2347  HA  ILE A 160      31.740  63.110  33.980  1.00  0.00           H
ATOM   2348  CB  ILE A 160      30.810  64.450  35.500  1.00  0.00           C
ATOM   2349  HB  ILE A 160      30.030  65.240  35.480  1.00  0.00           H
ATOM   2350  CG2 ILE A 160      30.240  63.270  36.430  1.00  0.00           C
ATOM   2351 1HG2 ILE A 160      31.050  62.510  36.460  1.00  0.00           H
ATOM   2352 2HG2 ILE A 160      29.310  62.770  36.070  1.00  0.00           H
ATOM   2353 3HG2 ILE A 160      30.050  63.760  37.410  1.00  0.00           H
ATOM   2354  CG1 ILE A 160      32.040  65.260  36.130  1.00  0.00           C
ATOM   2355 1HG1 ILE A 160      32.140  66.240  35.620  1.00  0.00           H
ATOM   2356 2HG1 ILE A 160      32.990  64.700  36.010  1.00  0.00           H
ATOM   2357  CD  ILE A 160      32.030  65.620  37.620  1.00  0.00           C
ATOM   2358  HD1 ILE A 160      31.950  64.800  38.360  1.00  0.00           H
ATOM   2359  HD2 ILE A 160      31.150  66.290  37.730  1.00  0.00           H
ATOM   2360  HD3 ILE A 160      32.870  66.300  37.880  1.00  0.00           H
ATOM   2361  C   ILE A 160      29.790  63.300  33.490  1.00  0.00           C
ATOM   2362  O   ILE A 160      28.910  64.100  33.070  1.00  0.00           O
ATOM   2363  N   ASN A 161      29.690  61.950  33.410  1.00  0.00           N
ATOM   2364  HN  ASN A 161      30.450  61.350  33.610  1.00  0.00           H
ATOM   2365  CA  ASN A 161      28.420  61.350  33.300  1.00  0.00           C
ATOM   2366  HA  ASN A 161      27.670  62.000  32.870  1.00  0.00           H
ATOM   2367  CB  ASN A 161      28.570  60.030  32.510  1.00  0.00           C
ATOM   2368  HB1 ASN A 161      27.790  59.240  32.510  1.00  0.00           H
ATOM   2369  HB2 ASN A 161      29.470  59.510  32.910  1.00  0.00           H
ATOM   2370  CG  ASN A 161      28.880  60.240  31.020  1.00  0.00           C
ATOM   2371  OD1 ASN A 161      30.010  60.420  30.620  1.00  0.00           O
ATOM   2372  ND2 ASN A 161      27.850  60.040  30.150  1.00  0.00           N
ATOM   2373 1HD2 ASN A 161      26.960  59.690  30.440  1.00  0.00           H
ATOM   2374 2HD2 ASN A 161      28.090  59.850  29.200  1.00  0.00           H
ATOM   2375  C   ASN A 161      27.850  60.860  34.620  1.00  0.00           C
ATOM   2376  O   ASN A 161      28.320  59.890  35.210  1.00  0.00           O
ATOM   2377  N   PHE A 162      26.810  61.500  35.020  1.00  0.00           N
ATOM   2378  HN  PHE A 162      26.420  62.020  34.270  1.00  0.00           H
ATOM   2379  CA  PHE A 162      26.040  61.070  36.220  1.00  0.00           C
ATOM   2380  HA  PHE A 162      26.660  60.700  37.010  1.00  0.00           H
ATOM   2381  CB  PHE A 162      25.390  62.260  37.000  1.00  0.00           C
ATOM   2382  HB1 PHE A 162      24.750  61.900  37.840  1.00  0.00           H
ATOM   2383  HB2 PHE A 162      24.810  62.960  36.360  1.00  0.00           H
ATOM   2384  CG  PHE A 162      26.490  63.070  37.640  1.00  0.00           C
ATOM   2385  CD1 PHE A 162      27.270  62.550  38.730  1.00  0.00           C
ATOM   2386  HD1 PHE A 162      27.140  61.520  39.060  1.00  0.00           H
ATOM   2387  CE1 PHE A 162      28.100  63.400  39.440  1.00  0.00           C
ATOM   2388  HE1 PHE A 162      28.700  62.950  40.210  1.00  0.00           H
ATOM   2389  CZ  PHE A 162      28.350  64.680  39.060  1.00  0.00           C
ATOM   2390  HZ  PHE A 162      29.040  65.310  39.580  1.00  0.00           H
ATOM   2391  CD2 PHE A 162      26.650  64.470  37.330  1.00  0.00           C
ATOM   2392  HD2 PHE A 162      26.010  64.860  36.540  1.00  0.00           H
ATOM   2393  CE2 PHE A 162      27.560  65.230  38.020  1.00  0.00           C
ATOM   2394  HE2 PHE A 162      27.650  66.240  37.650  1.00  0.00           H
ATOM   2395  C   PHE A 162      24.870  60.160  35.820  1.00  0.00           C
ATOM   2396  O   PHE A 162      24.260  60.320  34.800  1.00  0.00           O
ATOM   2397  N   CYS A 163      24.640  59.060  36.660  1.00  0.00           N
ATOM   2398  HN  CYS A 163      25.140  59.060  37.520  1.00  0.00           H
ATOM   2399  CA  CYS A 163      23.850  57.940  36.210  1.00  0.00           C
ATOM   2400  HA  CYS A 163      23.050  58.400  35.640  1.00  0.00           H
ATOM   2401  CB  CYS A 163      24.780  57.040  35.190  1.00  0.00           C
ATOM   2402  HB1 CYS A 163      24.970  57.600  34.260  1.00  0.00           H
ATOM   2403  HB2 CYS A 163      24.180  56.140  34.930  1.00  0.00           H
ATOM   2404  SG  CYS A 163      26.370  56.590  35.920  1.00  0.00           S
ATOM   2405  HG1 CYS A 163      26.930  57.790  36.070  1.00  0.00           H
ATOM   2406  C   CYS A 163      23.300  56.960  37.310  1.00  0.00           C
ATOM   2407  O   CYS A 163      22.380  56.160  37.010  1.00  0.00           O
ATOM   2408  N   TYR A 164      23.650  57.130  38.600  1.00  0.00           N
ATOM   2409  HN  TYR A 164      24.460  57.700  38.710  1.00  0.00           H
ATOM   2410  CA  TYR A 164      23.170  56.330  39.690  1.00  0.00           C
ATOM   2411  HA  TYR A 164      22.210  55.940  39.410  1.00  0.00           H
ATOM   2412  CB  TYR A 164      24.100  55.150  39.920  1.00  0.00           C
ATOM   2413  HB1 TYR A 164      24.940  55.480  40.560  1.00  0.00           H
ATOM   2414  HB2 TYR A 164      24.470  54.820  38.920  1.00  0.00           H
ATOM   2415  CG  TYR A 164      23.410  54.010  40.560  1.00  0.00           C
ATOM   2416  CD1 TYR A 164      22.860  53.090  39.700  1.00  0.00           C
ATOM   2417  HD1 TYR A 164      22.910  53.180  38.630  1.00  0.00           H
ATOM   2418  CE1 TYR A 164      22.340  51.920  40.280  1.00  0.00           C
ATOM   2419  HE1 TYR A 164      21.820  51.170  39.710  1.00  0.00           H
ATOM   2420  CZ  TYR A 164      22.210  51.720  41.650  1.00  0.00           C
ATOM   2421  OH  TYR A 164      21.680  50.580  42.250  1.00  0.00           O
ATOM   2422  HH  TYR A 164      21.250  50.020  41.600  1.00  0.00           H
ATOM   2423  CD2 TYR A 164      23.330  53.850  41.950  1.00  0.00           C
ATOM   2424  HD2 TYR A 164      23.710  54.640  42.580  1.00  0.00           H
ATOM   2425  CE2 TYR A 164      22.780  52.700  42.480  1.00  0.00           C
ATOM   2426  HE2 TYR A 164      22.680  52.720  43.560  1.00  0.00           H
ATOM   2427  C   TYR A 164      22.840  56.990  40.980  1.00  0.00           C
ATOM   2428  O   TYR A 164      23.740  57.650  41.460  1.00  0.00           O
ATOM   2429  N   MET A 165      21.680  56.760  41.570  1.00  0.00           N
ATOM   2430  HN  MET A 165      20.890  56.410  41.080  1.00  0.00           H
ATOM   2431  CA  MET A 165      21.320  57.140  42.880  1.00  0.00           C
ATOM   2432  HA  MET A 165      22.200  57.580  43.340  1.00  0.00           H
ATOM   2433  CB  MET A 165      20.210  58.250  42.870  1.00  0.00           C
ATOM   2434  HB1 MET A 165      19.810  58.260  43.910  1.00  0.00           H
ATOM   2435  HB2 MET A 165      19.450  57.830  42.170  1.00  0.00           H
ATOM   2436  CG  MET A 165      20.630  59.650  42.510  1.00  0.00           C
ATOM   2437  HG1 MET A 165      19.770  60.350  42.490  1.00  0.00           H
ATOM   2438  HG2 MET A 165      21.050  59.650  41.480  1.00  0.00           H
ATOM   2439  SD  MET A 165      21.690  60.370  43.820  1.00  0.00           S
ATOM   2440  CE  MET A 165      21.090  62.050  43.500  1.00  0.00           C
ATOM   2441  HE1 MET A 165      21.340  62.780  44.290  1.00  0.00           H
ATOM   2442  HE2 MET A 165      20.000  62.140  43.310  1.00  0.00           H
ATOM   2443  HE3 MET A 165      21.500  62.490  42.570  1.00  0.00           H
ATOM   2444  C   MET A 165      20.990  55.900  43.610  1.00  0.00           C
ATOM   2445  O   MET A 165      19.930  55.290  43.370  1.00  0.00           O
ATOM   2446  N   HSD A 166      21.910  55.540  44.570  1.00  0.00           N
ATOM   2447  HN  HSD A 166      22.770  56.040  44.650  1.00  0.00           H
ATOM   2448  CA  HSD A 166      21.570  54.520  45.560  1.00  0.00           C
ATOM   2449  HA  HSD A 166      21.230  53.620  45.060  1.00  0.00           H
ATOM   2450  CB  HSD A 166      22.690  54.030  46.550  1.00  0.00           C
ATOM   2451  HB1 HSD A 166      23.120  54.940  47.020  1.00  0.00           H
ATOM   2452  HB2 HSD A 166      23.460  53.590  45.880  1.00  0.00           H
ATOM   2453  ND1 HSD A 166      22.140  51.790  47.770  1.00  0.00           N
ATOM   2454  HD1 HSD A 166      22.210  51.320  46.890  1.00  0.00           H
ATOM   2455  CG  HSD A 166      22.380  53.150  47.750  1.00  0.00           C
ATOM   2456  CE1 HSD A 166      21.870  51.470  49.060  1.00  0.00           C
ATOM   2457  HE1 HSD A 166      21.570  50.470  49.380  1.00  0.00           H
ATOM   2458  NE2 HSD A 166      22.030  52.530  49.850  1.00  0.00           N
ATOM   2459  CD2 HSD A 166      22.440  53.570  49.040  1.00  0.00           C
ATOM   2460  HD2 HSD A 166      22.450  54.560  49.460  1.00  0.00           H
ATOM   2461  C   HSD A 166      20.420  54.910  46.440  1.00  0.00           C
ATOM   2462  O   HSD A 166      20.380  56.020  46.970  1.00  0.00           O
ATOM   2463  N   GLN A 167      19.530  53.980  46.730  1.00  0.00           N
ATOM   2464  HN  GLN A 167      19.500  53.090  46.280  1.00  0.00           H
ATOM   2465  CA  GLN A 167      18.520  54.330  47.740  1.00  0.00           C
ATOM   2466  HA  GLN A 167      18.850  54.800  48.650  1.00  0.00           H
ATOM   2467  CB  GLN A 167      17.400  55.190  47.200  1.00  0.00           C
ATOM   2468  HB1 GLN A 167      17.790  56.220  47.330  1.00  0.00           H
ATOM   2469  HB2 GLN A 167      16.470  55.150  47.810  1.00  0.00           H
ATOM   2470  CG  GLN A 167      16.940  55.220  45.700  1.00  0.00           C
ATOM   2471  HG1 GLN A 167      16.750  54.150  45.470  1.00  0.00           H
ATOM   2472  HG2 GLN A 167      17.780  55.540  45.040  1.00  0.00           H
ATOM   2473  CD  GLN A 167      15.630  55.950  45.440  1.00  0.00           C
ATOM   2474  OE1 GLN A 167      15.090  56.680  46.220  1.00  0.00           O
ATOM   2475  NE2 GLN A 167      15.150  55.720  44.180  1.00  0.00           N
ATOM   2476 1HE2 GLN A 167      14.350  56.250  43.890  1.00  0.00           H
ATOM   2477 2HE2 GLN A 167      15.430  54.880  43.720  1.00  0.00           H
ATOM   2478  C   GLN A 167      17.750  53.140  48.350  1.00  0.00           C
ATOM   2479  O   GLN A 167      16.790  53.330  49.060  1.00  0.00           O
ATOM   2480  N   MET A 168      18.170  51.890  48.060  1.00  0.00           N
ATOM   2481  HN  MET A 168      19.050  51.630  47.660  1.00  0.00           H
ATOM   2482  CA  MET A 168      17.430  50.760  48.480  1.00  0.00           C
ATOM   2483  HA  MET A 168      17.010  50.960  49.450  1.00  0.00           H
ATOM   2484  CB  MET A 168      16.250  50.560  47.530  1.00  0.00           C
ATOM   2485  HB1 MET A 168      16.660  50.420  46.510  1.00  0.00           H
ATOM   2486  HB2 MET A 168      15.650  51.490  47.570  1.00  0.00           H
ATOM   2487  CG  MET A 168      15.340  49.360  47.810  1.00  0.00           C
ATOM   2488  HG1 MET A 168      15.930  48.420  47.900  1.00  0.00           H
ATOM   2489  HG2 MET A 168      14.640  49.200  46.960  1.00  0.00           H
ATOM   2490  SD  MET A 168      14.450  49.680  49.380  1.00  0.00           S
ATOM   2491  CE  MET A 168      13.620  48.140  49.140  1.00  0.00           C
ATOM   2492  HE1 MET A 168      12.740  48.160  48.450  1.00  0.00           H
ATOM   2493  HE2 MET A 168      13.370  47.770  50.160  1.00  0.00           H
ATOM   2494  HE3 MET A 168      14.380  47.410  48.800  1.00  0.00           H
ATOM   2495  C   MET A 168      18.310  49.690  48.750  1.00  0.00           C
ATOM   2496  O   MET A 168      19.320  49.460  48.050  1.00  0.00           O
ATOM   2497  N   GLU A 169      18.090  48.990  49.850  1.00  0.00           N
ATOM   2498  HN  GLU A 169      17.370  49.310  50.450  1.00  0.00           H
ATOM   2499  CA  GLU A 169      18.830  47.800  50.210  1.00  0.00           C
ATOM   2500  HA  GLU A 169      19.670  47.690  49.540  1.00  0.00           H
ATOM   2501  CB  GLU A 169      19.420  47.870  51.590  1.00  0.00           C
ATOM   2502  HB1 GLU A 169      18.690  48.150  52.380  1.00  0.00           H
ATOM   2503  HB2 GLU A 169      20.040  48.780  51.630  1.00  0.00           H
ATOM   2504  CG  GLU A 169      20.330  46.730  52.030  1.00  0.00           C
ATOM   2505  HG1 GLU A 169      21.240  46.710  51.380  1.00  0.00           H
ATOM   2506  HG2 GLU A 169      19.810  45.750  52.030  1.00  0.00           H
ATOM   2507  CD  GLU A 169      20.790  46.750  53.520  1.00  0.00           C
ATOM   2508  OE1 GLU A 169      21.620  47.640  53.840  1.00  0.00           O
ATOM   2509  OE2 GLU A 169      20.440  45.850  54.310  1.00  0.00           O
ATOM   2510  C   GLU A 169      17.990  46.560  50.170  1.00  0.00           C
ATOM   2511  O   GLU A 169      16.800  46.550  50.470  1.00  0.00           O
ATOM   2512  N   LEU A 170      18.560  45.430  49.710  1.00  0.00           N
ATOM   2513  HN  LEU A 170      19.520  45.460  49.470  1.00  0.00           H
ATOM   2514  CA  LEU A 170      18.050  44.060  49.430  1.00  0.00           C
ATOM   2515  HA  LEU A 170      17.160  43.970  50.040  1.00  0.00           H
ATOM   2516  CB  LEU A 170      17.830  43.810  47.920  1.00  0.00           C
ATOM   2517  HB1 LEU A 170      17.310  42.840  47.760  1.00  0.00           H
ATOM   2518  HB2 LEU A 170      18.850  43.800  47.500  1.00  0.00           H
ATOM   2519  CG  LEU A 170      17.020  44.870  47.170  1.00  0.00           C
ATOM   2520  HG  LEU A 170      17.460  45.880  47.300  1.00  0.00           H
ATOM   2521  CD1 LEU A 170      17.330  44.740  45.640  1.00  0.00           C
ATOM   2522 1HD1 LEU A 170      18.390  45.040  45.470  1.00  0.00           H
ATOM   2523 2HD1 LEU A 170      16.620  45.280  44.990  1.00  0.00           H
ATOM   2524 3HD1 LEU A 170      17.290  43.650  45.420  1.00  0.00           H
ATOM   2525  CD2 LEU A 170      15.600  44.970  47.420  1.00  0.00           C
ATOM   2526 1HD2 LEU A 170      15.100  45.550  46.610  1.00  0.00           H
ATOM   2527 2HD2 LEU A 170      15.440  45.490  48.390  1.00  0.00           H
ATOM   2528 3HD2 LEU A 170      15.200  43.940  47.440  1.00  0.00           H
ATOM   2529  C   LEU A 170      18.920  43.050  50.080  1.00  0.00           C
ATOM   2530  O   LEU A 170      20.050  43.300  50.510  1.00  0.00           O
ATOM   2531  N   ALA A 171      18.410  41.860  50.210  1.00  0.00           N
ATOM   2532  HN  ALA A 171      17.550  41.640  49.750  1.00  0.00           H
ATOM   2533  CA  ALA A 171      19.050  40.790  50.930  1.00  0.00           C
ATOM   2534  HA  ALA A 171      19.270  41.250  51.880  1.00  0.00           H
ATOM   2535  CB  ALA A 171      18.060  39.640  51.280  1.00  0.00           C
ATOM   2536  HB1 ALA A 171      18.600  38.780  51.720  1.00  0.00           H
ATOM   2537  HB2 ALA A 171      17.540  39.330  50.350  1.00  0.00           H
ATOM   2538  HB3 ALA A 171      17.240  40.020  51.930  1.00  0.00           H
ATOM   2539  C   ALA A 171      20.420  40.350  50.360  1.00  0.00           C
ATOM   2540  O   ALA A 171      20.690  40.360  49.130  1.00  0.00           O
ATOM   2541  N   ASN A 172      21.320  39.970  51.280  1.00  0.00           N
ATOM   2542  HN  ASN A 172      21.030  39.930  52.240  1.00  0.00           H
ATOM   2543  CA  ASN A 172      22.630  39.510  51.010  1.00  0.00           C
ATOM   2544  HA  ASN A 172      23.060  39.390  51.990  1.00  0.00           H
ATOM   2545  CB  ASN A 172      22.630  38.180  50.340  1.00  0.00           C
ATOM   2546  HB1 ASN A 172      23.640  37.710  50.250  1.00  0.00           H
ATOM   2547  HB2 ASN A 172      22.110  38.320  49.360  1.00  0.00           H
ATOM   2548  CG  ASN A 172      21.680  37.100  51.030  1.00  0.00           C
ATOM   2549  OD1 ASN A 172      20.860  36.540  50.300  1.00  0.00           O
ATOM   2550  ND2 ASN A 172      21.870  36.860  52.340  1.00  0.00           N
ATOM   2551 1HD2 ASN A 172      21.380  36.100  52.760  1.00  0.00           H
ATOM   2552 2HD2 ASN A 172      22.670  37.260  52.790  1.00  0.00           H
ATOM   2553  C   ASN A 172      23.610  40.400  50.230  1.00  0.00           C
ATOM   2554  O   ASN A 172      24.310  40.000  49.290  1.00  0.00           O
ATOM   2555  N   GLY A 173      23.710  41.670  50.700  1.00  0.00           N
ATOM   2556  HN  GLY A 173      23.410  41.940  51.610  1.00  0.00           H
ATOM   2557  CA  GLY A 173      24.630  42.650  50.110  1.00  0.00           C
ATOM   2558  HA1 GLY A 173      25.580  42.140  50.060  1.00  0.00           H
ATOM   2559  HA2 GLY A 173      24.790  43.420  50.860  1.00  0.00           H
ATOM   2560  C   GLY A 173      24.130  43.250  48.860  1.00  0.00           C
ATOM   2561  O   GLY A 173      24.950  43.820  48.150  1.00  0.00           O
ATOM   2562  N   THR A 174      22.840  43.020  48.470  1.00  0.00           N
ATOM   2563  HN  THR A 174      22.120  42.610  49.030  1.00  0.00           H
ATOM   2564  CA  THR A 174      22.320  43.490  47.250  1.00  0.00           C
ATOM   2565  HA  THR A 174      23.140  43.670  46.580  1.00  0.00           H
ATOM   2566  CB  THR A 174      21.300  42.490  46.670  1.00  0.00           C
ATOM   2567  HB  THR A 174      20.380  42.460  47.300  1.00  0.00           H
ATOM   2568  OG1 THR A 174      21.870  41.250  46.720  1.00  0.00           O
ATOM   2569  HG1 THR A 174      21.520  40.880  47.540  1.00  0.00           H
ATOM   2570  CG2 THR A 174      20.770  42.780  45.250  1.00  0.00           C
ATOM   2571 1HG2 THR A 174      20.130  43.690  45.280  1.00  0.00           H
ATOM   2572 2HG2 THR A 174      20.330  41.890  44.760  1.00  0.00           H
ATOM   2573 3HG2 THR A 174      21.620  43.050  44.570  1.00  0.00           H
ATOM   2574  C   THR A 174      21.670  44.820  47.470  1.00  0.00           C
ATOM   2575  O   THR A 174      21.120  45.080  48.530  1.00  0.00           O
ATOM   2576  N   HSD A 175      21.660  45.680  46.410  1.00  0.00           N
ATOM   2577  HN  HSD A 175      22.060  45.430  45.530  1.00  0.00           H
ATOM   2578  CA  HSD A 175      21.180  47.030  46.520  1.00  0.00           C
ATOM   2579  HA  HSD A 175      20.420  47.080  47.290  1.00  0.00           H
ATOM   2580  CB  HSD A 175      22.220  48.030  46.870  1.00  0.00           C
ATOM   2581  HB1 HSD A 175      21.640  48.930  47.190  1.00  0.00           H
ATOM   2582  HB2 HSD A 175      22.850  48.190  45.970  1.00  0.00           H
ATOM   2583  ND1 HSD A 175      24.300  47.260  48.090  1.00  0.00           N
ATOM   2584  HD1 HSD A 175      24.840  47.060  47.270  1.00  0.00           H
ATOM   2585  CG  HSD A 175      23.010  47.750  48.200  1.00  0.00           C
ATOM   2586  CE1 HSD A 175      24.750  47.110  49.350  1.00  0.00           C
ATOM   2587  HE1 HSD A 175      25.770  46.830  49.610  1.00  0.00           H
ATOM   2588  NE2 HSD A 175      23.840  47.400  50.230  1.00  0.00           N
ATOM   2589  CD2 HSD A 175      22.760  47.850  49.550  1.00  0.00           C
ATOM   2590  HD2 HSD A 175      21.900  48.190  50.110  1.00  0.00           H
ATOM   2591  C   HSD A 175      20.570  47.350  45.180  1.00  0.00           C
ATOM   2592  O   HSD A 175      20.900  46.770  44.220  1.00  0.00           O
ATOM   2593  N   THR A 176      19.720  48.330  45.070  1.00  0.00           N
ATOM   2594  HN  THR A 176      19.410  48.950  45.790  1.00  0.00           H
ATOM   2595  CA  THR A 176      19.220  48.780  43.750  1.00  0.00           C
ATOM   2596  HA  THR A 176      19.990  48.590  43.020  1.00  0.00           H
ATOM   2597  CB  THR A 176      17.900  48.040  43.350  1.00  0.00           C
ATOM   2598  HB  THR A 176      18.070  46.980  43.640  1.00  0.00           H
ATOM   2599  OG1 THR A 176      17.730  48.230  41.950  1.00  0.00           O
ATOM   2600  HG1 THR A 176      16.790  48.200  41.750  1.00  0.00           H
ATOM   2601  CG2 THR A 176      16.700  48.630  44.190  1.00  0.00           C
ATOM   2602 1HG2 THR A 176      15.910  47.850  44.210  1.00  0.00           H
ATOM   2603 2HG2 THR A 176      16.380  49.620  43.800  1.00  0.00           H
ATOM   2604 3HG2 THR A 176      17.080  48.740  45.230  1.00  0.00           H
ATOM   2605  C   THR A 176      19.110  50.270  43.940  1.00  0.00           C
ATOM   2606  O   THR A 176      19.450  50.880  44.970  1.00  0.00           O
ATOM   2607  N   GLY A 177      18.530  50.930  42.900  1.00  0.00           N
ATOM   2608  HN  GLY A 177      18.460  50.460  42.020  1.00  0.00           H
ATOM   2609  CA  GLY A 177      18.380  52.350  42.950  1.00  0.00           C
ATOM   2610  HA1 GLY A 177      19.390  52.670  43.160  1.00  0.00           H
ATOM   2611  HA2 GLY A 177      17.680  52.610  43.730  1.00  0.00           H
ATOM   2612  C   GLY A 177      17.920  52.930  41.590  1.00  0.00           C
ATOM   2613  O   GLY A 177      17.450  52.210  40.700  1.00  0.00           O
ATOM   2614  N   SER A 178      18.130  54.260  41.320  1.00  0.00           N
ATOM   2615  HN  SER A 178      18.800  54.780  41.860  1.00  0.00           H
ATOM   2616  CA  SER A 178      17.470  54.940  40.190  1.00  0.00           C
ATOM   2617  HA  SER A 178      17.010  54.140  39.620  1.00  0.00           H
ATOM   2618  CB  SER A 178      16.410  55.860  40.720  1.00  0.00           C
ATOM   2619  HB1 SER A 178      16.960  56.640  41.290  1.00  0.00           H
ATOM   2620  HB2 SER A 178      15.690  55.270  41.320  1.00  0.00           H
ATOM   2621  OG  SER A 178      15.550  56.430  39.760  1.00  0.00           O
ATOM   2622  HG1 SER A 178      16.050  56.870  39.060  1.00  0.00           H
ATOM   2623  C   SER A 178      18.440  55.630  39.330  1.00  0.00           C
ATOM   2624  O   SER A 178      19.490  56.180  39.730  1.00  0.00           O
ATOM   2625  N   ALA A 179      17.990  55.710  38.090  1.00  0.00           N
ATOM   2626  HN  ALA A 179      17.190  55.130  37.920  1.00  0.00           H
ATOM   2627  CA  ALA A 179      18.530  56.530  36.990  1.00  0.00           C
ATOM   2628  HA  ALA A 179      19.600  56.380  36.990  1.00  0.00           H
ATOM   2629  CB  ALA A 179      18.000  56.120  35.660  1.00  0.00           C
ATOM   2630  HB1 ALA A 179      16.990  56.540  35.490  1.00  0.00           H
ATOM   2631  HB2 ALA A 179      18.090  55.040  35.390  1.00  0.00           H
ATOM   2632  HB3 ALA A 179      18.620  56.630  34.900  1.00  0.00           H
ATOM   2633  C   ALA A 179      18.210  58.000  37.370  1.00  0.00           C
ATOM   2634  O   ALA A 179      17.360  58.270  38.170  1.00  0.00           O
ATOM   2635  N   PHE A 180      18.860  58.910  36.730  1.00  0.00           N
ATOM   2636  HN  PHE A 180      19.440  58.630  35.960  1.00  0.00           H
ATOM   2637  CA  PHE A 180      18.630  60.310  36.810  1.00  0.00           C
ATOM   2638  HA  PHE A 180      18.350  60.460  37.850  1.00  0.00           H
ATOM   2639  CB  PHE A 180      19.900  61.250  36.590  1.00  0.00           C
ATOM   2640  HB1 PHE A 180      19.540  62.220  36.180  1.00  0.00           H
ATOM   2641  HB2 PHE A 180      20.540  60.910  35.750  1.00  0.00           H
ATOM   2642  CG  PHE A 180      20.640  61.380  37.870  1.00  0.00           C
ATOM   2643  CD1 PHE A 180      20.780  62.610  38.500  1.00  0.00           C
ATOM   2644  HD1 PHE A 180      20.090  63.380  38.180  1.00  0.00           H
ATOM   2645  CE1 PHE A 180      21.770  62.830  39.470  1.00  0.00           C
ATOM   2646  HE1 PHE A 180      21.760  63.760  40.010  1.00  0.00           H
ATOM   2647  CZ  PHE A 180      22.580  61.790  39.840  1.00  0.00           C
ATOM   2648  HZ  PHE A 180      23.230  61.790  40.710  1.00  0.00           H
ATOM   2649  CD2 PHE A 180      21.510  60.300  38.290  1.00  0.00           C
ATOM   2650  HD2 PHE A 180      21.380  59.360  37.770  1.00  0.00           H
ATOM   2651  CE2 PHE A 180      22.400  60.510  39.320  1.00  0.00           C
ATOM   2652  HE2 PHE A 180      22.980  59.700  39.740  1.00  0.00           H
ATOM   2653  C   PHE A 180      17.410  60.790  36.080  1.00  0.00           C
ATOM   2654  O   PHE A 180      16.900  61.920  36.160  1.00  0.00           O
ATOM   2655  N   ASP A 181      16.870  59.970  35.160  1.00  0.00           N
ATOM   2656  HN  ASP A 181      17.300  59.090  35.000  1.00  0.00           H
ATOM   2657  CA  ASP A 181      15.710  60.360  34.400  1.00  0.00           C
ATOM   2658  HA  ASP A 181      15.890  61.380  34.100  1.00  0.00           H
ATOM   2659  CB  ASP A 181      15.630  59.710  33.000  1.00  0.00           C
ATOM   2660  HB1 ASP A 181      16.470  60.020  32.350  1.00  0.00           H
ATOM   2661  HB2 ASP A 181      14.650  59.930  32.520  1.00  0.00           H
ATOM   2662  CG  ASP A 181      15.620  58.230  33.010  1.00  0.00           C
ATOM   2663  OD1 ASP A 181      15.250  57.610  33.980  1.00  0.00           O
ATOM   2664  OD2 ASP A 181      15.620  57.700  31.840  1.00  0.00           O
ATOM   2665  C   ASP A 181      14.380  60.240  35.290  1.00  0.00           C
ATOM   2666  O   ASP A 181      13.460  61.060  35.290  1.00  0.00           O
ATOM   2667  N   GLY A 182      14.530  59.250  36.240  1.00  0.00           N
ATOM   2668  HN  GLY A 182      15.390  58.750  36.260  1.00  0.00           H
ATOM   2669  CA  GLY A 182      13.640  59.110  37.370  1.00  0.00           C
ATOM   2670  HA1 GLY A 182      12.860  59.850  37.420  1.00  0.00           H
ATOM   2671  HA2 GLY A 182      14.190  59.180  38.300  1.00  0.00           H
ATOM   2672  C   GLY A 182      13.130  57.680  37.410  1.00  0.00           C
ATOM   2673  O   GLY A 182      12.280  57.320  38.200  1.00  0.00           O
ATOM   2674  N   THR A 183      13.620  56.890  36.450  1.00  0.00           N
ATOM   2675  HN  THR A 183      14.260  57.350  35.840  1.00  0.00           H
ATOM   2676  CA  THR A 183      13.340  55.520  36.300  1.00  0.00           C
ATOM   2677  HA  THR A 183      12.290  55.350  36.490  1.00  0.00           H
ATOM   2678  CB  THR A 183      13.560  55.030  34.860  1.00  0.00           C
ATOM   2679  HB  THR A 183      14.640  55.070  34.600  1.00  0.00           H
ATOM   2680  OG1 THR A 183      12.960  55.840  33.880  1.00  0.00           O
ATOM   2681  HG1 THR A 183      13.620  56.530  33.780  1.00  0.00           H
ATOM   2682  CG2 THR A 183      13.040  53.630  34.690  1.00  0.00           C
ATOM   2683 1HG2 THR A 183      12.050  53.300  35.060  1.00  0.00           H
ATOM   2684 2HG2 THR A 183      13.650  52.920  35.280  1.00  0.00           H
ATOM   2685 3HG2 THR A 183      13.020  53.230  33.660  1.00  0.00           H
ATOM   2686  C   THR A 183      14.120  54.660  37.320  1.00  0.00           C
ATOM   2687  O   THR A 183      15.320  54.500  37.200  1.00  0.00           O
ATOM   2688  N   MET A 184      13.460  53.950  38.300  1.00  0.00           N
ATOM   2689  HN  MET A 184      12.460  53.960  38.290  1.00  0.00           H
ATOM   2690  CA  MET A 184      14.120  53.000  39.200  1.00  0.00           C
ATOM   2691  HA  MET A 184      14.930  53.590  39.590  1.00  0.00           H
ATOM   2692  CB  MET A 184      13.090  52.520  40.180  1.00  0.00           C
ATOM   2693  HB1 MET A 184      12.320  51.950  39.620  1.00  0.00           H
ATOM   2694  HB2 MET A 184      12.510  53.400  40.520  1.00  0.00           H
ATOM   2695  CG  MET A 184      13.650  51.710  41.350  1.00  0.00           C
ATOM   2696  HG1 MET A 184      14.140  50.800  40.950  1.00  0.00           H
ATOM   2697  HG2 MET A 184      12.740  51.380  41.900  1.00  0.00           H
ATOM   2698  SD  MET A 184      14.590  52.620  42.720  1.00  0.00           S
ATOM   2699  CE  MET A 184      14.180  51.800  44.270  1.00  0.00           C
ATOM   2700  HE1 MET A 184      14.450  50.740  44.100  1.00  0.00           H
ATOM   2701  HE2 MET A 184      13.070  51.790  44.380  1.00  0.00           H
ATOM   2702  HE3 MET A 184      14.670  52.130  45.210  1.00  0.00           H
ATOM   2703  C   MET A 184      14.590  51.840  38.380  1.00  0.00           C
ATOM   2704  O   MET A 184      13.820  51.380  37.510  1.00  0.00           O
ATOM   2705  N   TYR A 185      15.880  51.370  38.450  1.00  0.00           N
ATOM   2706  HN  TYR A 185      16.530  51.760  39.110  1.00  0.00           H
ATOM   2707  CA  TYR A 185      16.410  50.220  37.760  1.00  0.00           C
ATOM   2708  HA  TYR A 185      16.120  50.380  36.730  1.00  0.00           H
ATOM   2709  CB  TYR A 185      17.940  50.130  37.860  1.00  0.00           C
ATOM   2710  HB1 TYR A 185      18.380  49.200  37.450  1.00  0.00           H
ATOM   2711  HB2 TYR A 185      18.320  50.040  38.900  1.00  0.00           H
ATOM   2712  CG  TYR A 185      18.740  51.180  37.220  1.00  0.00           C
ATOM   2713  CD1 TYR A 185      18.780  51.380  35.820  1.00  0.00           C
ATOM   2714  HD1 TYR A 185      18.260  50.670  35.200  1.00  0.00           H
ATOM   2715  CE1 TYR A 185      19.440  52.470  35.190  1.00  0.00           C
ATOM   2716  HE1 TYR A 185      19.250  52.600  34.130  1.00  0.00           H
ATOM   2717  CZ  TYR A 185      20.010  53.430  36.070  1.00  0.00           C
ATOM   2718  OH  TYR A 185      20.650  54.570  35.550  1.00  0.00           O
ATOM   2719  HH  TYR A 185      21.180  55.030  36.210  1.00  0.00           H
ATOM   2720  CD2 TYR A 185      19.440  52.150  38.010  1.00  0.00           C
ATOM   2721  HD2 TYR A 185      19.500  51.890  39.050  1.00  0.00           H
ATOM   2722  CE2 TYR A 185      20.050  53.240  37.440  1.00  0.00           C
ATOM   2723  HE2 TYR A 185      20.560  53.960  38.060  1.00  0.00           H
ATOM   2724  C   TYR A 185      15.710  48.980  38.350  1.00  0.00           C
ATOM   2725  O   TYR A 185      15.550  48.790  39.530  1.00  0.00           O
ATOM   2726  N   GLY A 186      15.360  48.070  37.420  1.00  0.00           N
ATOM   2727  HN  GLY A 186      15.550  48.340  36.480  1.00  0.00           H
ATOM   2728  CA  GLY A 186      14.550  46.870  37.590  1.00  0.00           C
ATOM   2729  HA1 GLY A 186      14.880  46.270  38.430  1.00  0.00           H
ATOM   2730  HA2 GLY A 186      14.700  46.340  36.660  1.00  0.00           H
ATOM   2731  C   GLY A 186      13.090  47.200  37.890  1.00  0.00           C
ATOM   2732  O   GLY A 186      12.610  48.310  37.690  1.00  0.00           O
ATOM   2733  N   ALA A 187      12.350  46.200  38.420  1.00  0.00           N
ATOM   2734  HN  ALA A 187      12.840  45.340  38.530  1.00  0.00           H
ATOM   2735  CA  ALA A 187      10.990  46.370  38.840  1.00  0.00           C
ATOM   2736  HA  ALA A 187      10.520  47.120  38.210  1.00  0.00           H
ATOM   2737  CB  ALA A 187      10.270  45.000  38.390  1.00  0.00           C
ATOM   2738  HB1 ALA A 187       9.180  45.130  38.570  1.00  0.00           H
ATOM   2739  HB2 ALA A 187      10.670  44.200  39.040  1.00  0.00           H
ATOM   2740  HB3 ALA A 187      10.500  44.780  37.330  1.00  0.00           H
ATOM   2741  C   ALA A 187      10.890  46.670  40.340  1.00  0.00           C
ATOM   2742  O   ALA A 187       9.800  47.040  40.780  1.00  0.00           O
ATOM   2743  N   PHE A 188      12.030  46.650  41.080  1.00  0.00           N
ATOM   2744  HN  PHE A 188      12.880  46.450  40.620  1.00  0.00           H
ATOM   2745  CA  PHE A 188      12.090  47.190  42.430  1.00  0.00           C
ATOM   2746  HA  PHE A 188      11.630  46.400  43.000  1.00  0.00           H
ATOM   2747  CB  PHE A 188      13.550  47.410  42.960  1.00  0.00           C
ATOM   2748  HB1 PHE A 188      13.540  47.670  44.040  1.00  0.00           H
ATOM   2749  HB2 PHE A 188      14.130  48.230  42.480  1.00  0.00           H
ATOM   2750  CG  PHE A 188      14.350  46.130  42.800  1.00  0.00           C
ATOM   2751  CD1 PHE A 188      15.200  46.010  41.660  1.00  0.00           C
ATOM   2752  HD1 PHE A 188      15.430  46.850  41.030  1.00  0.00           H
ATOM   2753  CE1 PHE A 188      15.770  44.710  41.400  1.00  0.00           C
ATOM   2754  HE1 PHE A 188      16.520  44.580  40.640  1.00  0.00           H
ATOM   2755  CZ  PHE A 188      15.350  43.590  42.110  1.00  0.00           C
ATOM   2756  HZ  PHE A 188      15.740  42.630  41.830  1.00  0.00           H
ATOM   2757  CD2 PHE A 188      14.080  45.000  43.640  1.00  0.00           C
ATOM   2758  HD2 PHE A 188      13.340  45.110  44.410  1.00  0.00           H
ATOM   2759  CE2 PHE A 188      14.680  43.770  43.320  1.00  0.00           C
ATOM   2760  HE2 PHE A 188      14.460  42.930  43.960  1.00  0.00           H
ATOM   2761  C   PHE A 188      11.380  48.530  42.750  1.00  0.00           C
ATOM   2762  O   PHE A 188      11.010  49.290  41.830  1.00  0.00           O
ATOM   2763  N   MET A 189      11.080  48.750  44.030  1.00  0.00           N
ATOM   2764  HN  MET A 189      11.510  48.150  44.700  1.00  0.00           H
ATOM   2765  CA  MET A 189      10.130  49.700  44.490  1.00  0.00           C
ATOM   2766  HA  MET A 189      10.090  50.420  43.680  1.00  0.00           H
ATOM   2767  CB  MET A 189       8.660  49.190  44.830  1.00  0.00           C
ATOM   2768  HB1 MET A 189       8.250  49.960  45.530  1.00  0.00           H
ATOM   2769  HB2 MET A 189       8.710  48.210  45.340  1.00  0.00           H
ATOM   2770  CG  MET A 189       7.780  49.100  43.560  1.00  0.00           C
ATOM   2771  HG1 MET A 189       6.820  48.680  43.920  1.00  0.00           H
ATOM   2772  HG2 MET A 189       8.230  48.410  42.820  1.00  0.00           H
ATOM   2773  SD  MET A 189       7.410  50.680  42.790  1.00  0.00           S
ATOM   2774  CE  MET A 189       5.960  51.100  43.830  1.00  0.00           C
ATOM   2775  HE1 MET A 189       6.180  51.140  44.920  1.00  0.00           H
ATOM   2776  HE2 MET A 189       5.210  50.300  43.660  1.00  0.00           H
ATOM   2777  HE3 MET A 189       5.560  52.080  43.500  1.00  0.00           H
ATOM   2778  C   MET A 189      10.690  50.360  45.770  1.00  0.00           C
ATOM   2779  O   MET A 189      11.270  49.750  46.670  1.00  0.00           O
ATOM   2780  N   ASP A 190      10.500  51.650  45.980  1.00  0.00           N
ATOM   2781  HN  ASP A 190       9.800  52.180  45.520  1.00  0.00           H
ATOM   2782  CA  ASP A 190      11.330  52.400  46.890  1.00  0.00           C
ATOM   2783  HA  ASP A 190      12.340  52.020  46.850  1.00  0.00           H
ATOM   2784  CB  ASP A 190      11.560  53.870  46.450  1.00  0.00           C
ATOM   2785  HB1 ASP A 190      12.270  53.910  45.590  1.00  0.00           H
ATOM   2786  HB2 ASP A 190      11.890  54.380  47.370  1.00  0.00           H
ATOM   2787  CG  ASP A 190      10.270  54.580  46.080  1.00  0.00           C
ATOM   2788  OD1 ASP A 190       9.270  54.050  45.560  1.00  0.00           O
ATOM   2789  OD2 ASP A 190      10.270  55.830  46.370  1.00  0.00           O
ATOM   2790  C   ASP A 190      10.700  52.220  48.380  1.00  0.00           C
ATOM   2791  O   ASP A 190      11.300  52.560  49.400  1.00  0.00           O
ATOM   2792  N   LYS A 191       9.420  51.760  48.490  1.00  0.00           N
ATOM   2793  HN  LYS A 191       8.910  51.590  47.650  1.00  0.00           H
ATOM   2794  CA  LYS A 191       8.620  51.480  49.710  1.00  0.00           C
ATOM   2795  HA  LYS A 191       8.710  52.320  50.380  1.00  0.00           H
ATOM   2796  CB  LYS A 191       7.150  51.160  49.330  1.00  0.00           C
ATOM   2797  HB1 LYS A 191       6.740  52.140  48.980  1.00  0.00           H
ATOM   2798  HB2 LYS A 191       6.610  50.950  50.270  1.00  0.00           H
ATOM   2799  CG  LYS A 191       6.930  50.090  48.250  1.00  0.00           C
ATOM   2800  HG1 LYS A 191       7.300  49.120  48.660  1.00  0.00           H
ATOM   2801  HG2 LYS A 191       7.480  50.320  47.320  1.00  0.00           H
ATOM   2802  CD  LYS A 191       5.430  49.810  48.040  1.00  0.00           C
ATOM   2803  HD1 LYS A 191       5.070  49.310  48.970  1.00  0.00           H
ATOM   2804  HD2 LYS A 191       5.350  49.080  47.210  1.00  0.00           H
ATOM   2805  CE  LYS A 191       4.490  51.040  47.950  1.00  0.00           C
ATOM   2806  HE1 LYS A 191       4.750  51.620  47.040  1.00  0.00           H
ATOM   2807  HE2 LYS A 191       4.660  51.600  48.900  1.00  0.00           H
ATOM   2808  NZ  LYS A 191       3.100  50.610  47.930  1.00  0.00           N
ATOM   2809  HZ1 LYS A 191       2.930  49.730  48.460  1.00  0.00           H
ATOM   2810  HZ2 LYS A 191       2.610  50.500  47.020  1.00  0.00           H
ATOM   2811  HZ3 LYS A 191       2.530  51.340  48.420  1.00  0.00           H
ATOM   2812  C   LYS A 191       9.290  50.320  50.500  1.00  0.00           C
ATOM   2813  O   LYS A 191       9.820  49.340  49.970  1.00  0.00           O
ATOM   2814  N   GLN A 192       9.090  50.190  51.870  1.00  0.00           N
ATOM   2815  HN  GLN A 192       8.690  50.890  52.460  1.00  0.00           H
ATOM   2816  CA  GLN A 192       9.660  49.130  52.730  1.00  0.00           C
ATOM   2817  HA  GLN A 192      10.560  48.810  52.220  1.00  0.00           H
ATOM   2818  CB  GLN A 192       9.960  49.580  54.200  1.00  0.00           C
ATOM   2819  HB1 GLN A 192      10.390  48.740  54.790  1.00  0.00           H
ATOM   2820  HB2 GLN A 192       9.050  49.830  54.790  1.00  0.00           H
ATOM   2821  CG  GLN A 192      11.110  50.680  54.410  1.00  0.00           C
ATOM   2822  HG1 GLN A 192      11.450  50.750  55.460  1.00  0.00           H
ATOM   2823  HG2 GLN A 192      10.900  51.740  54.140  1.00  0.00           H
ATOM   2824  CD  GLN A 192      12.380  50.460  53.560  1.00  0.00           C
ATOM   2825  OE1 GLN A 192      13.190  49.530  53.750  1.00  0.00           O
ATOM   2826  NE2 GLN A 192      12.490  51.170  52.410  1.00  0.00           N
ATOM   2827 1HE2 GLN A 192      13.290  50.820  51.920  1.00  0.00           H
ATOM   2828 2HE2 GLN A 192      12.050  52.060  52.250  1.00  0.00           H
ATOM   2829  C   GLN A 192       8.870  47.810  52.680  1.00  0.00           C
ATOM   2830  O   GLN A 192       8.520  47.290  53.740  1.00  0.00           O
ATOM   2831  N   VAL A 193       8.720  47.150  51.540  1.00  0.00           N
ATOM   2832  HN  VAL A 193       9.130  47.470  50.690  1.00  0.00           H
ATOM   2833  CA  VAL A 193       7.910  45.940  51.460  1.00  0.00           C
ATOM   2834  HA  VAL A 193       7.760  45.600  52.470  1.00  0.00           H
ATOM   2835  CB  VAL A 193       6.670  46.180  50.640  1.00  0.00           C
ATOM   2836  HB  VAL A 193       5.970  45.430  51.050  1.00  0.00           H
ATOM   2837  CG1 VAL A 193       6.040  47.550  51.030  1.00  0.00           C
ATOM   2838 1HG1 VAL A 193       6.760  48.320  50.690  1.00  0.00           H
ATOM   2839 2HG1 VAL A 193       5.830  47.570  52.120  1.00  0.00           H
ATOM   2840 3HG1 VAL A 193       5.070  47.630  50.490  1.00  0.00           H
ATOM   2841  CG2 VAL A 193       6.810  46.080  49.070  1.00  0.00           C
ATOM   2842 1HG2 VAL A 193       7.070  45.030  48.830  1.00  0.00           H
ATOM   2843 2HG2 VAL A 193       7.590  46.750  48.650  1.00  0.00           H
ATOM   2844 3HG2 VAL A 193       5.840  46.260  48.560  1.00  0.00           H
ATOM   2845  C   VAL A 193       8.690  44.880  50.840  1.00  0.00           C
ATOM   2846  O   VAL A 193       9.750  45.220  50.430  1.00  0.00           O
ATOM   2847  N   HSD A 194       8.360  43.610  51.110  1.00  0.00           N
ATOM   2848  HN  HSD A 194       7.440  43.460  51.450  1.00  0.00           H
ATOM   2849  CA  HSD A 194       9.130  42.440  50.730  1.00  0.00           C
ATOM   2850  HA  HSD A 194      10.030  42.670  51.280  1.00  0.00           H
ATOM   2851  CB  HSD A 194       8.600  41.230  51.450  1.00  0.00           C
ATOM   2852  HB1 HSD A 194       7.610  40.890  51.080  1.00  0.00           H
ATOM   2853  HB2 HSD A 194       8.560  41.370  52.550  1.00  0.00           H
ATOM   2854  ND1 HSD A 194      10.780  39.840  51.900  1.00  0.00           N
ATOM   2855  HD1 HSD A 194      11.150  40.420  52.640  1.00  0.00           H
ATOM   2856  CG  HSD A 194       9.560  40.070  51.230  1.00  0.00           C
ATOM   2857  CE1 HSD A 194      11.270  38.700  51.410  1.00  0.00           C
ATOM   2858  HE1 HSD A 194      12.150  38.210  51.830  1.00  0.00           H
ATOM   2859  NE2 HSD A 194      10.450  38.150  50.500  1.00  0.00           N
ATOM   2860  CD2 HSD A 194       9.360  39.040  50.320  1.00  0.00           C
ATOM   2861  HD2 HSD A 194       8.630  38.900  49.530  1.00  0.00           H
ATOM   2862  C   HSD A 194       9.350  42.240  49.240  1.00  0.00           C
ATOM   2863  O   HSD A 194       8.390  42.160  48.470  1.00  0.00           O
ATOM   2864  N   GLN A 195      10.610  42.220  48.820  1.00  0.00           N
ATOM   2865  HN  GLN A 195      11.290  42.290  49.550  1.00  0.00           H
ATOM   2866  CA  GLN A 195      11.140  42.260  47.460  1.00  0.00           C
ATOM   2867  HA  GLN A 195      10.330  42.000  46.790  1.00  0.00           H
ATOM   2868  CB  GLN A 195      11.690  43.680  47.090  1.00  0.00           C
ATOM   2869  HB1 GLN A 195      12.030  43.880  46.050  1.00  0.00           H
ATOM   2870  HB2 GLN A 195      12.420  43.930  47.880  1.00  0.00           H
ATOM   2871  CG  GLN A 195      10.510  44.660  47.140  1.00  0.00           C
ATOM   2872  HG1 GLN A 195       9.980  44.710  48.120  1.00  0.00           H
ATOM   2873  HG2 GLN A 195       9.670  44.370  46.480  1.00  0.00           H
ATOM   2874  CD  GLN A 195      10.880  46.060  46.740  1.00  0.00           C
ATOM   2875  OE1 GLN A 195      11.150  46.340  45.560  1.00  0.00           O
ATOM   2876  NE2 GLN A 195      10.750  47.020  47.700  1.00  0.00           N
ATOM   2877 1HE2 GLN A 195      10.920  47.970  47.460  1.00  0.00           H
ATOM   2878 2HE2 GLN A 195      10.450  46.660  48.580  1.00  0.00           H
ATOM   2879  C   GLN A 195      12.350  41.350  47.330  1.00  0.00           C
ATOM   2880  O   GLN A 195      13.450  41.610  47.810  1.00  0.00           O
ATOM   2881  N   VAL A 196      12.150  40.220  46.560  1.00  0.00           N
ATOM   2882  HN  VAL A 196      11.250  39.950  46.220  1.00  0.00           H
ATOM   2883  CA  VAL A 196      13.260  39.340  46.310  1.00  0.00           C
ATOM   2884  HA  VAL A 196      13.710  39.280  47.290  1.00  0.00           H
ATOM   2885  CB  VAL A 196      12.690  37.920  45.950  1.00  0.00           C
ATOM   2886  HB  VAL A 196      13.490  37.170  46.140  1.00  0.00           H
ATOM   2887  CG1 VAL A 196      11.470  37.480  46.850  1.00  0.00           C
ATOM   2888 1HG1 VAL A 196      11.540  37.920  47.870  1.00  0.00           H
ATOM   2889 2HG1 VAL A 196      11.490  36.370  46.900  1.00  0.00           H
ATOM   2890 3HG1 VAL A 196      10.500  37.770  46.400  1.00  0.00           H
ATOM   2891  CG2 VAL A 196      12.410  37.730  44.470  1.00  0.00           C
ATOM   2892 1HG2 VAL A 196      11.550  38.400  44.210  1.00  0.00           H
ATOM   2893 2HG2 VAL A 196      12.190  36.680  44.200  1.00  0.00           H
ATOM   2894 3HG2 VAL A 196      13.180  38.080  43.760  1.00  0.00           H
ATOM   2895  C   VAL A 196      14.370  39.880  45.430  1.00  0.00           C
ATOM   2896  O   VAL A 196      14.130  40.580  44.490  1.00  0.00           O
ATOM   2897  N   GLN A 197      15.560  39.470  45.740  1.00  0.00           N
ATOM   2898  HN  GLN A 197      15.550  38.730  46.410  1.00  0.00           H
ATOM   2899  CA  GLN A 197      16.770  39.900  45.050  1.00  0.00           C
ATOM   2900  HA  GLN A 197      16.660  40.960  44.870  1.00  0.00           H
ATOM   2901  CB  GLN A 197      18.110  39.560  45.780  1.00  0.00           C
ATOM   2902  HB1 GLN A 197      18.010  39.840  46.850  1.00  0.00           H
ATOM   2903  HB2 GLN A 197      18.990  40.080  45.340  1.00  0.00           H
ATOM   2904  CG  GLN A 197      18.480  38.100  45.750  1.00  0.00           C
ATOM   2905  HG1 GLN A 197      18.910  37.860  44.750  1.00  0.00           H
ATOM   2906  HG2 GLN A 197      17.590  37.440  45.790  1.00  0.00           H
ATOM   2907  CD  GLN A 197      19.490  37.840  46.860  1.00  0.00           C
ATOM   2908  OE1 GLN A 197      20.680  38.050  46.760  1.00  0.00           O
ATOM   2909  NE2 GLN A 197      19.040  37.190  47.980  1.00  0.00           N
ATOM   2910 1HE2 GLN A 197      19.660  36.900  48.710  1.00  0.00           H
ATOM   2911 2HE2 GLN A 197      18.040  37.130  48.020  1.00  0.00           H
ATOM   2912  C   GLN A 197      16.990  39.510  43.570  1.00  0.00           C
ATOM   2913  O   GLN A 197      17.780  40.170  42.930  1.00  0.00           O
ATOM   2914  N   LEU A 198      16.320  38.460  43.030  1.00  0.00           N
ATOM   2915  HN  LEU A 198      15.780  37.850  43.610  1.00  0.00           H
ATOM   2916  CA  LEU A 198      16.400  37.830  41.740  1.00  0.00           C
ATOM   2917  HA  LEU A 198      15.530  37.210  41.600  1.00  0.00           H
ATOM   2918  CB  LEU A 198      16.250  38.680  40.480  1.00  0.00           C
ATOM   2919  HB1 LEU A 198      16.230  38.140  39.510  1.00  0.00           H
ATOM   2920  HB2 LEU A 198      17.200  39.260  40.460  1.00  0.00           H
ATOM   2921  CG  LEU A 198      15.030  39.640  40.390  1.00  0.00           C
ATOM   2922  HG  LEU A 198      15.120  40.430  41.160  1.00  0.00           H
ATOM   2923  CD1 LEU A 198      15.040  40.230  39.010  1.00  0.00           C
ATOM   2924 1HD1 LEU A 198      14.270  41.020  38.890  1.00  0.00           H
ATOM   2925 2HD1 LEU A 198      14.720  39.420  38.330  1.00  0.00           H
ATOM   2926 3HD1 LEU A 198      15.990  40.710  38.680  1.00  0.00           H
ATOM   2927  CD2 LEU A 198      13.670  38.950  40.560  1.00  0.00           C
ATOM   2928 1HD2 LEU A 198      13.490  38.810  41.640  1.00  0.00           H
ATOM   2929 2HD2 LEU A 198      13.580  38.010  39.980  1.00  0.00           H
ATOM   2930 3HD2 LEU A 198      12.850  39.570  40.140  1.00  0.00           H
ATOM   2931  C   LEU A 198      17.640  36.940  41.710  1.00  0.00           C
ATOM   2932  O   LEU A 198      18.670  37.120  42.400  1.00  0.00           O
ATOM   2933  N   THR A 199      17.620  35.870  40.860  1.00  0.00           N
ATOM   2934  HN  THR A 199      16.750  35.700  40.410  1.00  0.00           H
ATOM   2935  CA  THR A 199      18.760  35.110  40.450  1.00  0.00           C
ATOM   2936  HA  THR A 199      19.270  34.950  41.390  1.00  0.00           H
ATOM   2937  CB  THR A 199      18.590  33.710  39.740  1.00  0.00           C
ATOM   2938  HB  THR A 199      19.500  33.270  39.290  1.00  0.00           H
ATOM   2939  OG1 THR A 199      17.640  33.850  38.680  1.00  0.00           O
ATOM   2940  HG1 THR A 199      16.900  33.260  38.830  1.00  0.00           H
ATOM   2941  CG2 THR A 199      18.030  32.730  40.820  1.00  0.00           C
ATOM   2942 1HG2 THR A 199      17.870  31.730  40.360  1.00  0.00           H
ATOM   2943 2HG2 THR A 199      17.060  33.090  41.230  1.00  0.00           H
ATOM   2944 3HG2 THR A 199      18.760  32.640  41.650  1.00  0.00           H
ATOM   2945  C   THR A 199      19.790  35.840  39.530  1.00  0.00           C
ATOM   2946  O   THR A 199      19.410  36.580  38.590  1.00  0.00           O
ATOM   2947  N   ASP A 200      21.100  35.790  39.840  1.00  0.00           N
ATOM   2948  HN  ASP A 200      21.330  35.380  40.730  1.00  0.00           H
ATOM   2949  CA  ASP A 200      22.100  36.520  39.190  1.00  0.00           C
ATOM   2950  HA  ASP A 200      21.770  37.500  38.870  1.00  0.00           H
ATOM   2951  CB  ASP A 200      23.290  36.940  40.080  1.00  0.00           C
ATOM   2952  HB1 ASP A 200      23.760  35.950  40.250  1.00  0.00           H
ATOM   2953  HB2 ASP A 200      22.790  37.340  40.980  1.00  0.00           H
ATOM   2954  CG  ASP A 200      24.270  37.910  39.670  1.00  0.00           C
ATOM   2955  OD1 ASP A 200      24.220  38.540  38.590  1.00  0.00           O
ATOM   2956  OD2 ASP A 200      25.250  38.020  40.420  1.00  0.00           O
ATOM   2957  C   ASP A 200      22.490  35.660  37.950  1.00  0.00           C
ATOM   2958  O   ASP A 200      22.260  34.490  37.870  1.00  0.00           O
ATOM   2959  N   LYS A 201      23.180  36.360  37.060  1.00  0.00           N
ATOM   2960  HN  LYS A 201      23.450  37.280  37.320  1.00  0.00           H
ATOM   2961  CA  LYS A 201      23.690  35.820  35.820  1.00  0.00           C
ATOM   2962  HA  LYS A 201      23.870  34.760  35.950  1.00  0.00           H
ATOM   2963  CB  LYS A 201      22.860  36.300  34.610  1.00  0.00           C
ATOM   2964  HB1 LYS A 201      22.990  35.560  33.790  1.00  0.00           H
ATOM   2965  HB2 LYS A 201      23.230  37.240  34.140  1.00  0.00           H
ATOM   2966  CG  LYS A 201      21.350  36.480  34.720  1.00  0.00           C
ATOM   2967  HG1 LYS A 201      21.150  37.240  35.510  1.00  0.00           H
ATOM   2968  HG2 LYS A 201      20.940  35.480  35.010  1.00  0.00           H
ATOM   2969  CD  LYS A 201      20.790  37.050  33.410  1.00  0.00           C
ATOM   2970  HD1 LYS A 201      20.750  36.190  32.700  1.00  0.00           H
ATOM   2971  HD2 LYS A 201      21.430  37.880  33.020  1.00  0.00           H
ATOM   2972  CE  LYS A 201      19.370  37.670  33.620  1.00  0.00           C
ATOM   2973  HE1 LYS A 201      19.220  38.130  32.620  1.00  0.00           H
ATOM   2974  HE2 LYS A 201      19.350  38.390  34.460  1.00  0.00           H
ATOM   2975  NZ  LYS A 201      18.370  36.590  33.870  1.00  0.00           N
ATOM   2976  HZ1 LYS A 201      18.420  35.920  33.070  1.00  0.00           H
ATOM   2977  HZ2 LYS A 201      17.400  36.970  33.880  1.00  0.00           H
ATOM   2978  HZ3 LYS A 201      18.500  36.050  34.740  1.00  0.00           H
ATOM   2979  C   LYS A 201      25.000  36.480  35.550  1.00  0.00           C
ATOM   2980  O   LYS A 201      25.160  37.580  36.110  1.00  0.00           O
ATOM   2981  N   TYR A 202      25.880  35.970  34.680  1.00  0.00           N
ATOM   2982  HN  TYR A 202      25.740  35.030  34.370  1.00  0.00           H
ATOM   2983  CA  TYR A 202      27.040  36.660  34.210  1.00  0.00           C
ATOM   2984  HA  TYR A 202      27.240  37.410  34.960  1.00  0.00           H
ATOM   2985  CB  TYR A 202      28.160  35.720  33.940  1.00  0.00           C
ATOM   2986  HB1 TYR A 202      29.050  36.130  33.420  1.00  0.00           H
ATOM   2987  HB2 TYR A 202      27.700  34.860  33.420  1.00  0.00           H
ATOM   2988  CG  TYR A 202      28.820  35.180  35.270  1.00  0.00           C
ATOM   2989  CD1 TYR A 202      29.000  33.810  35.400  1.00  0.00           C
ATOM   2990  HD1 TYR A 202      28.770  33.120  34.600  1.00  0.00           H
ATOM   2991  CE1 TYR A 202      29.550  33.240  36.570  1.00  0.00           C
ATOM   2992  HE1 TYR A 202      29.690  32.170  36.680  1.00  0.00           H
ATOM   2993  CZ  TYR A 202      29.900  34.130  37.600  1.00  0.00           C
ATOM   2994  OH  TYR A 202      30.570  33.470  38.680  1.00  0.00           O
ATOM   2995  HH  TYR A 202      31.030  34.140  39.190  1.00  0.00           H
ATOM   2996  CD2 TYR A 202      29.040  35.990  36.350  1.00  0.00           C
ATOM   2997  HD2 TYR A 202      28.860  37.050  36.300  1.00  0.00           H
ATOM   2998  CE2 TYR A 202      29.690  35.520  37.520  1.00  0.00           C
ATOM   2999  HE2 TYR A 202      29.840  36.190  38.360  1.00  0.00           H
ATOM   3000  C   TYR A 202      26.820  37.430  32.910  1.00  0.00           C
ATOM   3001  O   TYR A 202      26.100  37.060  32.060  1.00  0.00           O
ATOM   3002  N   CYS A 203      27.520  38.590  32.830  1.00  0.00           N
ATOM   3003  HN  CYS A 203      28.000  38.900  33.650  1.00  0.00           H
ATOM   3004  CA  CYS A 203      27.640  39.420  31.620  1.00  0.00           C
ATOM   3005  HA  CYS A 203      26.720  39.450  31.050  1.00  0.00           H
ATOM   3006  CB  CYS A 203      27.950  40.880  32.130  1.00  0.00           C
ATOM   3007  HB1 CYS A 203      28.790  40.750  32.840  1.00  0.00           H
ATOM   3008  HB2 CYS A 203      27.040  41.270  32.640  1.00  0.00           H
ATOM   3009  SG  CYS A 203      28.610  42.120  30.910  1.00  0.00           S
ATOM   3010  HG1 CYS A 203      27.520  42.350  30.190  1.00  0.00           H
ATOM   3011  C   CYS A 203      28.770  38.710  30.780  1.00  0.00           C
ATOM   3012  O   CYS A 203      29.940  38.760  31.140  1.00  0.00           O
ATOM   3013  N   SER A 204      28.490  38.140  29.530  1.00  0.00           N
ATOM   3014  HN  SER A 204      27.600  37.770  29.260  1.00  0.00           H
ATOM   3015  CA  SER A 204      29.490  37.440  28.820  1.00  0.00           C
ATOM   3016  HA  SER A 204      29.930  36.690  29.460  1.00  0.00           H
ATOM   3017  CB  SER A 204      28.910  36.730  27.540  1.00  0.00           C
ATOM   3018  HB1 SER A 204      29.630  36.080  27.000  1.00  0.00           H
ATOM   3019  HB2 SER A 204      28.560  37.520  26.840  1.00  0.00           H
ATOM   3020  OG  SER A 204      27.760  36.020  27.980  1.00  0.00           O
ATOM   3021  HG1 SER A 204      27.200  35.900  27.210  1.00  0.00           H
ATOM   3022  C   SER A 204      30.640  38.260  28.200  1.00  0.00           C
ATOM   3023  O   SER A 204      31.750  37.820  28.050  1.00  0.00           O
ATOM   3024  N   VAL A 205      30.320  39.520  27.780  1.00  0.00           N
ATOM   3025  HN  VAL A 205      29.360  39.760  27.830  1.00  0.00           H
ATOM   3026  CA  VAL A 205      31.300  40.530  27.110  1.00  0.00           C
ATOM   3027  HA  VAL A 205      31.790  40.140  26.240  1.00  0.00           H
ATOM   3028  CB  VAL A 205      30.640  41.840  26.750  1.00  0.00           C
ATOM   3029  HB  VAL A 205      30.280  42.320  27.690  1.00  0.00           H
ATOM   3030  CG1 VAL A 205      31.570  42.830  25.990  1.00  0.00           C
ATOM   3031 1HG1 VAL A 205      31.000  43.710  25.610  1.00  0.00           H
ATOM   3032 2HG1 VAL A 205      32.030  42.310  25.120  1.00  0.00           H
ATOM   3033 3HG1 VAL A 205      32.340  43.250  26.670  1.00  0.00           H
ATOM   3034  CG2 VAL A 205      29.300  41.430  25.970  1.00  0.00           C
ATOM   3035 1HG2 VAL A 205      28.910  42.330  25.460  1.00  0.00           H
ATOM   3036 2HG2 VAL A 205      28.500  41.050  26.650  1.00  0.00           H
ATOM   3037 3HG2 VAL A 205      29.500  40.620  25.240  1.00  0.00           H
ATOM   3038  C   VAL A 205      32.490  40.870  28.030  1.00  0.00           C
ATOM   3039  O   VAL A 205      33.630  40.900  27.580  1.00  0.00           O
ATOM   3040  N   ASN A 206      32.240  41.010  29.380  1.00  0.00           N
ATOM   3041  HN  ASN A 206      31.270  41.070  29.590  1.00  0.00           H
ATOM   3042  CA  ASN A 206      33.320  41.180  30.370  1.00  0.00           C
ATOM   3043  HA  ASN A 206      34.030  41.950  30.110  1.00  0.00           H
ATOM   3044  CB  ASN A 206      32.540  41.840  31.580  1.00  0.00           C
ATOM   3045  HB1 ASN A 206      33.110  41.810  32.540  1.00  0.00           H
ATOM   3046  HB2 ASN A 206      31.600  41.300  31.810  1.00  0.00           H
ATOM   3047  CG  ASN A 206      32.030  43.280  31.390  1.00  0.00           C
ATOM   3048  OD1 ASN A 206      32.200  43.850  30.320  1.00  0.00           O
ATOM   3049  ND2 ASN A 206      31.320  43.870  32.390  1.00  0.00           N
ATOM   3050 1HD2 ASN A 206      30.760  44.660  32.120  1.00  0.00           H
ATOM   3051 2HD2 ASN A 206      31.360  43.460  33.300  1.00  0.00           H
ATOM   3052  C   ASN A 206      34.140  39.960  30.710  1.00  0.00           C
ATOM   3053  O   ASN A 206      35.340  40.080  31.040  1.00  0.00           O
ATOM   3054  N   VAL A 207      33.550  38.730  30.600  1.00  0.00           N
ATOM   3055  HN  VAL A 207      32.650  38.650  30.180  1.00  0.00           H
ATOM   3056  CA  VAL A 207      34.260  37.420  30.780  1.00  0.00           C
ATOM   3057  HA  VAL A 207      34.830  37.490  31.690  1.00  0.00           H
ATOM   3058  CB  VAL A 207      33.250  36.290  31.020  1.00  0.00           C
ATOM   3059  HB  VAL A 207      32.580  36.330  30.130  1.00  0.00           H
ATOM   3060  CG1 VAL A 207      33.850  34.970  31.280  1.00  0.00           C
ATOM   3061 1HG1 VAL A 207      33.030  34.270  31.560  1.00  0.00           H
ATOM   3062 2HG1 VAL A 207      34.640  34.870  32.050  1.00  0.00           H
ATOM   3063 3HG1 VAL A 207      34.370  34.510  30.410  1.00  0.00           H
ATOM   3064  CG2 VAL A 207      32.110  36.570  32.100  1.00  0.00           C
ATOM   3065 1HG2 VAL A 207      31.770  37.620  31.920  1.00  0.00           H
ATOM   3066 2HG2 VAL A 207      32.410  36.330  33.140  1.00  0.00           H
ATOM   3067 3HG2 VAL A 207      31.310  35.840  31.890  1.00  0.00           H
ATOM   3068  C   VAL A 207      35.290  37.210  29.740  1.00  0.00           C
ATOM   3069  O   VAL A 207      36.440  36.780  29.980  1.00  0.00           O
ATOM   3070  N   VAL A 208      34.950  37.420  28.480  1.00  0.00           N
ATOM   3071  HN  VAL A 208      34.080  37.810  28.190  1.00  0.00           H
ATOM   3072  CA  VAL A 208      35.950  37.330  27.420  1.00  0.00           C
ATOM   3073  HA  VAL A 208      36.430  36.360  27.520  1.00  0.00           H
ATOM   3074  CB  VAL A 208      35.310  37.360  25.990  1.00  0.00           C
ATOM   3075  HB  VAL A 208      36.050  37.310  25.160  1.00  0.00           H
ATOM   3076  CG1 VAL A 208      34.490  36.080  25.840  1.00  0.00           C
ATOM   3077 1HG1 VAL A 208      35.190  35.240  25.980  1.00  0.00           H
ATOM   3078 2HG1 VAL A 208      34.080  35.930  24.820  1.00  0.00           H
ATOM   3079 3HG1 VAL A 208      33.660  36.020  26.570  1.00  0.00           H
ATOM   3080  CG2 VAL A 208      34.450  38.610  25.670  1.00  0.00           C
ATOM   3081 1HG2 VAL A 208      34.110  38.580  24.610  1.00  0.00           H
ATOM   3082 2HG2 VAL A 208      35.070  39.510  25.850  1.00  0.00           H
ATOM   3083 3HG2 VAL A 208      33.620  38.650  26.410  1.00  0.00           H
ATOM   3084  C   VAL A 208      37.160  38.280  27.440  1.00  0.00           C
ATOM   3085  O   VAL A 208      38.310  37.950  27.230  1.00  0.00           O
ATOM   3086  N   ALA A 209      36.920  39.540  27.860  1.00  0.00           N
ATOM   3087  HN  ALA A 209      35.990  39.860  28.080  1.00  0.00           H
ATOM   3088  CA  ALA A 209      37.890  40.480  28.270  1.00  0.00           C
ATOM   3089  HA  ALA A 209      38.430  40.610  27.350  1.00  0.00           H
ATOM   3090  CB  ALA A 209      37.110  41.800  28.690  1.00  0.00           C
ATOM   3091  HB1 ALA A 209      37.940  42.520  28.830  1.00  0.00           H
ATOM   3092  HB2 ALA A 209      36.520  41.600  29.610  1.00  0.00           H
ATOM   3093  HB3 ALA A 209      36.400  42.090  27.890  1.00  0.00           H
ATOM   3094  C   ALA A 209      38.800  40.090  29.380  1.00  0.00           C
ATOM   3095  O   ALA A 209      40.040  40.140  29.380  1.00  0.00           O
ATOM   3096  N   TRP A 210      38.230  39.560  30.440  1.00  0.00           N
ATOM   3097  HN  TRP A 210      37.260  39.330  30.430  1.00  0.00           H
ATOM   3098  CA  TRP A 210      39.050  38.990  31.470  1.00  0.00           C
ATOM   3099  HA  TRP A 210      39.800  39.670  31.860  1.00  0.00           H
ATOM   3100  CB  TRP A 210      38.080  38.690  32.650  1.00  0.00           C
ATOM   3101  HB1 TRP A 210      37.350  37.930  32.320  1.00  0.00           H
ATOM   3102  HB2 TRP A 210      37.500  39.620  32.820  1.00  0.00           H
ATOM   3103  CG  TRP A 210      38.690  38.150  33.920  1.00  0.00           C
ATOM   3104  CD1 TRP A 210      39.470  38.830  34.900  1.00  0.00           C
ATOM   3105  HD1 TRP A 210      39.700  39.870  34.720  1.00  0.00           H
ATOM   3106  NE1 TRP A 210      39.760  38.070  35.910  1.00  0.00           N
ATOM   3107  HE1 TRP A 210      40.060  38.260  36.820  1.00  0.00           H
ATOM   3108  CE2 TRP A 210      39.150  36.830  35.700  1.00  0.00           C
ATOM   3109  CD2 TRP A 210      38.480  36.800  34.380  1.00  0.00           C
ATOM   3110  CE3 TRP A 210      37.820  35.710  33.920  1.00  0.00           C
ATOM   3111  HE3 TRP A 210      37.350  35.740  32.940  1.00  0.00           H
ATOM   3112  CZ3 TRP A 210      37.970  34.490  34.600  1.00  0.00           C
ATOM   3113  HZ3 TRP A 210      37.770  33.500  34.210  1.00  0.00           H
ATOM   3114  CZ2 TRP A 210      39.150  35.640  36.410  1.00  0.00           C
ATOM   3115  HZ2 TRP A 210      39.640  35.620  37.370  1.00  0.00           H
ATOM   3116  CH2 TRP A 210      38.680  34.430  35.860  1.00  0.00           C
ATOM   3117  HH2 TRP A 210      38.730  33.490  36.400  1.00  0.00           H
ATOM   3118  C   TRP A 210      39.950  37.800  31.020  1.00  0.00           C
ATOM   3119  O   TRP A 210      41.040  37.560  31.610  1.00  0.00           O
ATOM   3120  N   LEU A 211      39.460  36.920  30.170  1.00  0.00           N
ATOM   3121  HN  LEU A 211      38.510  37.040  29.870  1.00  0.00           H
ATOM   3122  CA  LEU A 211      40.320  35.820  29.710  1.00  0.00           C
ATOM   3123  HA  LEU A 211      40.860  35.390  30.550  1.00  0.00           H
ATOM   3124  CB  LEU A 211      39.520  34.740  29.010  1.00  0.00           C
ATOM   3125  HB1 LEU A 211      40.190  33.990  28.550  1.00  0.00           H
ATOM   3126  HB2 LEU A 211      38.920  35.130  28.160  1.00  0.00           H
ATOM   3127  CG  LEU A 211      38.480  33.900  29.800  1.00  0.00           C
ATOM   3128  HG  LEU A 211      38.190  34.600  30.610  1.00  0.00           H
ATOM   3129  CD1 LEU A 211      37.210  33.610  28.950  1.00  0.00           C
ATOM   3130 1HD1 LEU A 211      36.450  32.980  29.460  1.00  0.00           H
ATOM   3131 2HD1 LEU A 211      37.510  33.070  28.020  1.00  0.00           H
ATOM   3132 3HD1 LEU A 211      36.760  34.580  28.670  1.00  0.00           H
ATOM   3133  CD2 LEU A 211      39.060  32.680  30.570  1.00  0.00           C
ATOM   3134 1HD2 LEU A 211      40.020  32.930  31.070  1.00  0.00           H
ATOM   3135 2HD2 LEU A 211      39.310  31.870  29.860  1.00  0.00           H
ATOM   3136 3HD2 LEU A 211      38.370  32.250  31.330  1.00  0.00           H
ATOM   3137  C   LEU A 211      41.450  36.340  28.870  1.00  0.00           C
ATOM   3138  O   LEU A 211      42.540  35.870  28.790  1.00  0.00           O
ATOM   3139  N   TYR A 212      41.200  37.400  28.040  1.00  0.00           N
ATOM   3140  HN  TYR A 212      40.270  37.710  27.840  1.00  0.00           H
ATOM   3141  CA  TYR A 212      42.210  38.100  27.210  1.00  0.00           C
ATOM   3142  HA  TYR A 212      42.710  37.340  26.620  1.00  0.00           H
ATOM   3143  CB  TYR A 212      41.540  39.160  26.250  1.00  0.00           C
ATOM   3144  HB1 TYR A 212      42.240  40.010  26.060  1.00  0.00           H
ATOM   3145  HB2 TYR A 212      40.600  39.550  26.690  1.00  0.00           H
ATOM   3146  CG  TYR A 212      41.100  38.670  24.800  1.00  0.00           C
ATOM   3147  CD1 TYR A 212      41.770  37.650  24.170  1.00  0.00           C
ATOM   3148  HD1 TYR A 212      42.540  37.140  24.720  1.00  0.00           H
ATOM   3149  CE1 TYR A 212      41.200  37.160  22.980  1.00  0.00           C
ATOM   3150  HE1 TYR A 212      41.770  36.330  22.610  1.00  0.00           H
ATOM   3151  CZ  TYR A 212      40.130  37.760  22.360  1.00  0.00           C
ATOM   3152  OH  TYR A 212      39.830  37.380  21.050  1.00  0.00           O
ATOM   3153  HH  TYR A 212      40.410  36.650  20.830  1.00  0.00           H
ATOM   3154  CD2 TYR A 212      39.980  39.300  24.200  1.00  0.00           C
ATOM   3155  HD2 TYR A 212      39.400  40.020  24.750  1.00  0.00           H
ATOM   3156  CE2 TYR A 212      39.590  38.930  22.900  1.00  0.00           C
ATOM   3157  HE2 TYR A 212      38.760  39.410  22.390  1.00  0.00           H
ATOM   3158  C   TYR A 212      43.330  38.650  28.070  1.00  0.00           C
ATOM   3159  O   TYR A 212      44.500  38.500  27.760  1.00  0.00           O
ATOM   3160  N   ALA A 213      43.020  39.210  29.300  1.00  0.00           N
ATOM   3161  HN  ALA A 213      42.060  39.410  29.530  1.00  0.00           H
ATOM   3162  CA  ALA A 213      43.820  39.610  30.500  1.00  0.00           C
ATOM   3163  HA  ALA A 213      44.420  40.410  30.100  1.00  0.00           H
ATOM   3164  CB  ALA A 213      42.940  40.250  31.650  1.00  0.00           C
ATOM   3165  HB1 ALA A 213      42.290  39.480  32.120  1.00  0.00           H
ATOM   3166  HB2 ALA A 213      42.330  41.090  31.270  1.00  0.00           H
ATOM   3167  HB3 ALA A 213      43.620  40.650  32.430  1.00  0.00           H
ATOM   3168  C   ALA A 213      44.760  38.520  31.100  1.00  0.00           C
ATOM   3169  O   ALA A 213      45.940  38.840  31.400  1.00  0.00           O
ATOM   3170  N   ALA A 214      44.230  37.300  31.170  1.00  0.00           N
ATOM   3171  HN  ALA A 214      43.240  37.280  31.050  1.00  0.00           H
ATOM   3172  CA  ALA A 214      44.930  36.100  31.600  1.00  0.00           C
ATOM   3173  HA  ALA A 214      45.520  36.430  32.440  1.00  0.00           H
ATOM   3174  CB  ALA A 214      43.990  34.920  32.020  1.00  0.00           C
ATOM   3175  HB1 ALA A 214      43.420  34.470  31.180  1.00  0.00           H
ATOM   3176  HB2 ALA A 214      43.190  35.310  32.690  1.00  0.00           H
ATOM   3177  HB3 ALA A 214      44.510  34.140  32.610  1.00  0.00           H
ATOM   3178  C   ALA A 214      45.910  35.560  30.610  1.00  0.00           C
ATOM   3179  O   ALA A 214      47.080  35.330  30.980  1.00  0.00           O
ATOM   3180  N   ILE A 215      45.510  35.520  29.300  1.00  0.00           N
ATOM   3181  HN  ILE A 215      44.560  35.790  29.150  1.00  0.00           H
ATOM   3182  CA  ILE A 215      46.440  35.100  28.190  1.00  0.00           C
ATOM   3183  HA  ILE A 215      46.660  34.080  28.500  1.00  0.00           H
ATOM   3184  CB  ILE A 215      45.610  34.910  26.840  1.00  0.00           C
ATOM   3185  HB  ILE A 215      45.220  35.920  26.560  1.00  0.00           H
ATOM   3186  CG2 ILE A 215      46.490  34.280  25.720  1.00  0.00           C
ATOM   3187 1HG2 ILE A 215      46.080  34.380  24.690  1.00  0.00           H
ATOM   3188 2HG2 ILE A 215      46.830  33.250  25.960  1.00  0.00           H
ATOM   3189 3HG2 ILE A 215      47.470  34.810  25.750  1.00  0.00           H
ATOM   3190  CG1 ILE A 215      44.230  34.020  26.860  1.00  0.00           C
ATOM   3191 1HG1 ILE A 215      43.670  34.190  27.800  1.00  0.00           H
ATOM   3192 2HG1 ILE A 215      44.490  32.940  26.900  1.00  0.00           H
ATOM   3193  CD  ILE A 215      43.230  34.330  25.780  1.00  0.00           C
ATOM   3194  HD1 ILE A 215      42.820  35.360  25.680  1.00  0.00           H
ATOM   3195  HD2 ILE A 215      42.350  33.650  25.860  1.00  0.00           H
ATOM   3196  HD3 ILE A 215      43.450  33.970  24.750  1.00  0.00           H
ATOM   3197  C   ILE A 215      47.650  36.020  28.070  1.00  0.00           C
ATOM   3198  O   ILE A 215      48.800  35.560  27.840  1.00  0.00           O
ATOM   3199  N   LEU A 216      47.450  37.350  28.260  1.00  0.00           N
ATOM   3200  HN  LEU A 216      46.560  37.660  28.600  1.00  0.00           H
ATOM   3201  CA  LEU A 216      48.580  38.310  28.150  1.00  0.00           C
ATOM   3202  HA  LEU A 216      49.210  37.860  27.400  1.00  0.00           H
ATOM   3203  CB  LEU A 216      48.020  39.670  27.570  1.00  0.00           C
ATOM   3204  HB1 LEU A 216      48.700  40.540  27.680  1.00  0.00           H
ATOM   3205  HB2 LEU A 216      47.170  39.880  28.240  1.00  0.00           H
ATOM   3206  CG  LEU A 216      47.490  39.540  26.150  1.00  0.00           C
ATOM   3207  HG  LEU A 216      46.810  38.670  26.020  1.00  0.00           H
ATOM   3208  CD1 LEU A 216      46.550  40.720  25.840  1.00  0.00           C
ATOM   3209 1HD1 LEU A 216      46.950  41.720  26.130  1.00  0.00           H
ATOM   3210 2HD1 LEU A 216      45.720  40.630  26.570  1.00  0.00           H
ATOM   3211 3HD1 LEU A 216      46.220  40.810  24.780  1.00  0.00           H
ATOM   3212  CD2 LEU A 216      48.570  39.520  25.110  1.00  0.00           C
ATOM   3213 1HD2 LEU A 216      48.270  39.250  24.070  1.00  0.00           H
ATOM   3214 2HD2 LEU A 216      49.480  38.940  25.390  1.00  0.00           H
ATOM   3215 3HD2 LEU A 216      49.060  40.510  25.110  1.00  0.00           H
ATOM   3216  C   LEU A 216      49.470  38.400  29.370  1.00  0.00           C
ATOM   3217  O   LEU A 216      50.720  38.620  29.260  1.00  0.00           O
ATOM   3218  N   ASN A 217      49.030  38.120  30.580  1.00  0.00           N
ATOM   3219  HN  ASN A 217      48.060  37.910  30.650  1.00  0.00           H
ATOM   3220  CA  ASN A 217      49.980  37.950  31.680  1.00  0.00           C
ATOM   3221  HA  ASN A 217      50.870  38.550  31.580  1.00  0.00           H
ATOM   3222  CB  ASN A 217      49.320  38.430  33.020  1.00  0.00           C
ATOM   3223  HB1 ASN A 217      49.880  38.080  33.910  1.00  0.00           H
ATOM   3224  HB2 ASN A 217      48.320  37.960  33.030  1.00  0.00           H
ATOM   3225  CG  ASN A 217      49.110  39.930  33.130  1.00  0.00           C
ATOM   3226  OD1 ASN A 217      49.490  40.730  32.300  1.00  0.00           O
ATOM   3227  ND2 ASN A 217      48.590  40.480  34.220  1.00  0.00           N
ATOM   3228 1HD2 ASN A 217      48.630  40.000  35.100  1.00  0.00           H
ATOM   3229 2HD2 ASN A 217      48.450  41.470  34.260  1.00  0.00           H
ATOM   3230  C   ASN A 217      50.530  36.560  31.780  1.00  0.00           C
ATOM   3231  O   ASN A 217      51.440  36.300  32.540  1.00  0.00           O
ATOM   3232  N   GLY A 218      50.060  35.600  30.980  1.00  0.00           N
ATOM   3233  HN  GLY A 218      49.240  35.660  30.420  1.00  0.00           H
ATOM   3234  CA  GLY A 218      50.750  34.340  30.640  1.00  0.00           C
ATOM   3235  HA1 GLY A 218      51.730  34.290  31.100  1.00  0.00           H
ATOM   3236  HA2 GLY A 218      50.690  34.240  29.560  1.00  0.00           H
ATOM   3237  C   GLY A 218      50.110  33.110  31.320  1.00  0.00           C
ATOM   3238  O   GLY A 218      50.860  32.180  31.610  1.00  0.00           O
ATOM   3239  N   CYS A 219      48.850  33.100  31.620  1.00  0.00           N
ATOM   3240  HN  CYS A 219      48.290  33.810  31.210  1.00  0.00           H
ATOM   3241  CA  CYS A 219      48.120  31.970  32.130  1.00  0.00           C
ATOM   3242  HA  CYS A 219      48.750  31.130  32.340  1.00  0.00           H
ATOM   3243  CB  CYS A 219      47.370  32.370  33.420  1.00  0.00           C
ATOM   3244  HB1 CYS A 219      46.640  33.130  33.080  1.00  0.00           H
ATOM   3245  HB2 CYS A 219      48.150  32.780  34.100  1.00  0.00           H
ATOM   3246  SG  CYS A 219      46.350  31.050  34.090  1.00  0.00           S
ATOM   3247  HG1 CYS A 219      46.950  30.970  35.260  1.00  0.00           H
ATOM   3248  C   CYS A 219      47.280  31.440  30.920  1.00  0.00           C
ATOM   3249  O   CYS A 219      46.460  32.220  30.380  1.00  0.00           O
ATOM   3250  N   ALA A 220      47.620  30.210  30.360  1.00  0.00           N
ATOM   3251  HN  ALA A 220      48.260  29.620  30.840  1.00  0.00           H
ATOM   3252  CA  ALA A 220      47.220  29.960  28.990  1.00  0.00           C
ATOM   3253  HA  ALA A 220      46.520  30.710  28.640  1.00  0.00           H
ATOM   3254  CB  ALA A 220      48.510  29.960  28.120  1.00  0.00           C
ATOM   3255  HB1 ALA A 220      49.090  29.010  28.070  1.00  0.00           H
ATOM   3256  HB2 ALA A 220      49.190  30.810  28.320  1.00  0.00           H
ATOM   3257  HB3 ALA A 220      48.180  30.300  27.120  1.00  0.00           H
ATOM   3258  C   ALA A 220      46.480  28.630  28.830  1.00  0.00           C
ATOM   3259  O   ALA A 220      45.980  28.280  27.770  1.00  0.00           O
ATOM   3260  N   TRP A 221      46.320  27.920  29.980  1.00  0.00           N
ATOM   3261  HN  TRP A 221      46.710  28.390  30.770  1.00  0.00           H
ATOM   3262  CA  TRP A 221      45.970  26.530  30.040  1.00  0.00           C
ATOM   3263  HA  TRP A 221      46.780  25.980  29.600  1.00  0.00           H
ATOM   3264  CB  TRP A 221      45.910  26.080  31.580  1.00  0.00           C
ATOM   3265  HB1 TRP A 221      46.940  26.140  31.980  1.00  0.00           H
ATOM   3266  HB2 TRP A 221      45.790  24.980  31.590  1.00  0.00           H
ATOM   3267  CG  TRP A 221      44.980  26.620  32.660  1.00  0.00           C
ATOM   3268  CD1 TRP A 221      45.220  27.760  33.480  1.00  0.00           C
ATOM   3269  HD1 TRP A 221      46.080  28.410  33.470  1.00  0.00           H
ATOM   3270  NE1 TRP A 221      44.200  27.930  34.370  1.00  0.00           N
ATOM   3271  HE1 TRP A 221      44.250  28.450  35.190  1.00  0.00           H
ATOM   3272  CE2 TRP A 221      43.250  26.990  34.120  1.00  0.00           C
ATOM   3273  CD2 TRP A 221      43.710  26.080  33.120  1.00  0.00           C
ATOM   3274  CE3 TRP A 221      42.840  25.200  32.510  1.00  0.00           C
ATOM   3275  HE3 TRP A 221      43.200  24.600  31.690  1.00  0.00           H
ATOM   3276  CZ3 TRP A 221      41.580  24.990  33.040  1.00  0.00           C
ATOM   3277  HZ3 TRP A 221      40.980  24.330  32.430  1.00  0.00           H
ATOM   3278  CZ2 TRP A 221      42.020  26.700  34.720  1.00  0.00           C
ATOM   3279  HZ2 TRP A 221      41.660  27.240  35.580  1.00  0.00           H
ATOM   3280  CH2 TRP A 221      41.190  25.620  34.220  1.00  0.00           C
ATOM   3281  HH2 TRP A 221      40.260  25.370  34.710  1.00  0.00           H
ATOM   3282  C   TRP A 221      44.590  26.180  29.500  1.00  0.00           C
ATOM   3283  O   TRP A 221      44.320  25.040  29.040  1.00  0.00           O
ATOM   3284  N   PHE A 222      43.650  27.190  29.620  1.00  0.00           N
ATOM   3285  HN  PHE A 222      43.820  28.050  30.080  1.00  0.00           H
ATOM   3286  CA  PHE A 222      42.310  26.890  29.230  1.00  0.00           C
ATOM   3287  HA  PHE A 222      42.150  25.840  29.380  1.00  0.00           H
ATOM   3288  CB  PHE A 222      41.360  27.820  30.120  1.00  0.00           C
ATOM   3289  HB1 PHE A 222      41.410  27.350  31.130  1.00  0.00           H
ATOM   3290  HB2 PHE A 222      40.330  27.700  29.730  1.00  0.00           H
ATOM   3291  CG  PHE A 222      41.840  29.220  30.190  1.00  0.00           C
ATOM   3292  CD1 PHE A 222      41.470  30.090  29.130  1.00  0.00           C
ATOM   3293  HD1 PHE A 222      41.070  29.670  28.220  1.00  0.00           H
ATOM   3294  CE1 PHE A 222      42.040  31.390  29.050  1.00  0.00           C
ATOM   3295  HE1 PHE A 222      41.930  32.030  28.190  1.00  0.00           H
ATOM   3296  CZ  PHE A 222      42.820  31.820  30.120  1.00  0.00           C
ATOM   3297  HZ  PHE A 222      43.160  32.850  30.030  1.00  0.00           H
ATOM   3298  CD2 PHE A 222      42.660  29.650  31.280  1.00  0.00           C
ATOM   3299  HD2 PHE A 222      43.030  29.050  32.100  1.00  0.00           H
ATOM   3300  CE2 PHE A 222      43.140  30.960  31.150  1.00  0.00           C
ATOM   3301  HE2 PHE A 222      43.670  31.490  31.930  1.00  0.00           H
ATOM   3302  C   PHE A 222      42.000  27.200  27.740  1.00  0.00           C
ATOM   3303  O   PHE A 222      40.840  27.060  27.320  1.00  0.00           O
ATOM   3304  N   VAL A 223      43.030  27.610  26.960  1.00  0.00           N
ATOM   3305  HN  VAL A 223      43.950  27.440  27.320  1.00  0.00           H
ATOM   3306  CA  VAL A 223      42.910  27.960  25.550  1.00  0.00           C
ATOM   3307  HA  VAL A 223      41.930  28.310  25.260  1.00  0.00           H
ATOM   3308  CB  VAL A 223      43.810  29.070  25.050  1.00  0.00           C
ATOM   3309  HB  VAL A 223      44.860  28.870  25.360  1.00  0.00           H
ATOM   3310  CG1 VAL A 223      43.750  29.070  23.480  1.00  0.00           C
ATOM   3311 1HG1 VAL A 223      44.240  30.020  23.180  1.00  0.00           H
ATOM   3312 2HG1 VAL A 223      42.680  29.050  23.160  1.00  0.00           H
ATOM   3313 3HG1 VAL A 223      44.370  28.240  23.090  1.00  0.00           H
ATOM   3314  CG2 VAL A 223      43.220  30.320  25.710  1.00  0.00           C
ATOM   3315 1HG2 VAL A 223      43.330  30.250  26.810  1.00  0.00           H
ATOM   3316 2HG2 VAL A 223      42.160  30.430  25.390  1.00  0.00           H
ATOM   3317 3HG2 VAL A 223      43.690  31.240  25.290  1.00  0.00           H
ATOM   3318  C   VAL A 223      43.300  26.730  24.740  1.00  0.00           C
ATOM   3319  O   VAL A 223      44.380  26.240  24.880  1.00  0.00           O
ATOM   3320  N   LYS A 224      42.350  26.150  23.990  1.00  0.00           N
ATOM   3321  HN  LYS A 224      41.450  26.530  23.780  1.00  0.00           H
ATOM   3322  CA  LYS A 224      42.360  24.930  23.240  1.00  0.00           C
ATOM   3323  HA  LYS A 224      43.400  24.630  23.230  1.00  0.00           H
ATOM   3324  CB  LYS A 224      41.360  23.890  23.900  1.00  0.00           C
ATOM   3325  HB1 LYS A 224      41.290  22.920  23.360  1.00  0.00           H
ATOM   3326  HB2 LYS A 224      40.310  24.240  23.780  1.00  0.00           H
ATOM   3327  CG  LYS A 224      41.610  23.680  25.370  1.00  0.00           C
ATOM   3328  HG1 LYS A 224      40.890  22.890  25.670  1.00  0.00           H
ATOM   3329  HG2 LYS A 224      41.420  24.670  25.840  1.00  0.00           H
ATOM   3330  CD  LYS A 224      43.020  23.130  25.710  1.00  0.00           C
ATOM   3331  HD1 LYS A 224      43.770  23.890  25.990  1.00  0.00           H
ATOM   3332  HD2 LYS A 224      43.420  22.640  24.800  1.00  0.00           H
ATOM   3333  CE  LYS A 224      42.970  21.990  26.800  1.00  0.00           C
ATOM   3334  HE1 LYS A 224      42.230  21.250  26.410  1.00  0.00           H
ATOM   3335  HE2 LYS A 224      42.660  22.400  27.790  1.00  0.00           H
ATOM   3336  NZ  LYS A 224      44.280  21.300  27.000  1.00  0.00           N
ATOM   3337  HZ1 LYS A 224      44.710  21.260  26.060  1.00  0.00           H
ATOM   3338  HZ2 LYS A 224      44.150  20.320  27.300  1.00  0.00           H
ATOM   3339  HZ3 LYS A 224      44.920  21.870  27.590  1.00  0.00           H
ATOM   3340  C   LYS A 224      42.000  25.290  21.790  1.00  0.00           C
ATOM   3341  O   LYS A 224      41.510  26.380  21.510  1.00  0.00           O
ATOM   3342  N   PRO A 225      42.310  24.490  20.710  1.00  0.00           N
ATOM   3343  CD  PRO A 225      43.320  23.450  20.690  1.00  0.00           C
ATOM   3344  HD1 PRO A 225      43.350  22.840  21.620  1.00  0.00           H
ATOM   3345  HD2 PRO A 225      44.300  23.950  20.530  1.00  0.00           H
ATOM   3346  CA  PRO A 225      41.850  24.720  19.350  1.00  0.00           C
ATOM   3347  HA  PRO A 225      41.930  25.750  19.030  1.00  0.00           H
ATOM   3348  CB  PRO A 225      42.790  23.860  18.540  1.00  0.00           C
ATOM   3349  HB1 PRO A 225      43.790  24.300  18.350  1.00  0.00           H
ATOM   3350  HB2 PRO A 225      42.300  23.660  17.570  1.00  0.00           H
ATOM   3351  CG  PRO A 225      43.100  22.710  19.400  1.00  0.00           C
ATOM   3352  HG1 PRO A 225      42.230  22.030  19.510  1.00  0.00           H
ATOM   3353  HG2 PRO A 225      44.000  22.100  19.180  1.00  0.00           H
ATOM   3354  C   PRO A 225      40.380  24.250  19.220  1.00  0.00           C
ATOM   3355  O   PRO A 225      39.710  24.410  18.170  1.00  0.00           O
ATOM   3356  N   ASN A 226      39.730  23.710  20.240  1.00  0.00           N
ATOM   3357  HN  ASN A 226      40.320  23.450  21.000  1.00  0.00           H
ATOM   3358  CA  ASN A 226      38.330  23.480  20.370  1.00  0.00           C
ATOM   3359  HA  ASN A 226      38.120  22.950  19.450  1.00  0.00           H
ATOM   3360  CB  ASN A 226      38.090  22.550  21.520  1.00  0.00           C
ATOM   3361  HB1 ASN A 226      37.020  22.220  21.530  1.00  0.00           H
ATOM   3362  HB2 ASN A 226      38.150  23.080  22.490  1.00  0.00           H
ATOM   3363  CG  ASN A 226      39.060  21.280  21.680  1.00  0.00           C
ATOM   3364  OD1 ASN A 226      40.220  21.390  22.110  1.00  0.00           O
ATOM   3365  ND2 ASN A 226      38.590  20.120  21.270  1.00  0.00           N
ATOM   3366 1HD2 ASN A 226      37.640  20.010  21.000  1.00  0.00           H
ATOM   3367 2HD2 ASN A 226      39.210  19.350  21.120  1.00  0.00           H
ATOM   3368  C   ASN A 226      37.480  24.780  20.510  1.00  0.00           C
ATOM   3369  O   ASN A 226      37.900  25.740  21.180  1.00  0.00           O
ATOM   3370  N   ARG A 227      36.360  24.780  19.830  1.00  0.00           N
ATOM   3371  HN  ARG A 227      36.040  23.920  19.450  1.00  0.00           H
ATOM   3372  CA  ARG A 227      35.760  26.060  19.470  1.00  0.00           C
ATOM   3373  HA  ARG A 227      36.030  26.690  20.300  1.00  0.00           H
ATOM   3374  CB  ARG A 227      36.380  26.540  18.130  1.00  0.00           C
ATOM   3375  HB1 ARG A 227      37.330  27.070  18.360  1.00  0.00           H
ATOM   3376  HB2 ARG A 227      35.690  27.320  17.740  1.00  0.00           H
ATOM   3377  CG  ARG A 227      36.680  25.520  17.120  1.00  0.00           C
ATOM   3378  HG1 ARG A 227      37.380  24.810  17.610  1.00  0.00           H
ATOM   3379  HG2 ARG A 227      37.260  25.940  16.260  1.00  0.00           H
ATOM   3380  CD  ARG A 227      35.500  24.790  16.540  1.00  0.00           C
ATOM   3381  HD1 ARG A 227      35.000  24.060  17.210  1.00  0.00           H
ATOM   3382  HD2 ARG A 227      35.930  24.280  15.650  1.00  0.00           H
ATOM   3383  NE  ARG A 227      34.570  25.790  15.930  1.00  0.00           N
ATOM   3384  HE  ARG A 227      34.700  26.760  16.160  1.00  0.00           H
ATOM   3385  CZ  ARG A 227      33.390  25.670  15.340  1.00  0.00           C
ATOM   3386  NH1 ARG A 227      33.010  24.510  14.860  1.00  0.00           N
ATOM   3387 1HH1 ARG A 227      33.580  23.720  15.090  1.00  0.00           H
ATOM   3388 2HH1 ARG A 227      32.060  24.230  14.760  1.00  0.00           H
ATOM   3389  NH2 ARG A 227      32.470  26.610  15.160  1.00  0.00           N
ATOM   3390 1HH2 ARG A 227      32.820  27.540  15.280  1.00  0.00           H
ATOM   3391 2HH2 ARG A 227      31.620  26.490  14.650  1.00  0.00           H
ATOM   3392  C   ARG A 227      34.180  25.970  19.440  1.00  0.00           C
ATOM   3393  O   ARG A 227      33.660  24.880  19.260  1.00  0.00           O
ATOM   3394  N   THR A 228      33.420  27.030  19.670  1.00  0.00           N
ATOM   3395  HN  THR A 228      33.750  27.940  19.880  1.00  0.00           H
ATOM   3396  CA  THR A 228      31.990  26.980  19.700  1.00  0.00           C
ATOM   3397  HA  THR A 228      31.570  26.170  19.120  1.00  0.00           H
ATOM   3398  CB  THR A 228      31.370  26.820  21.190  1.00  0.00           C
ATOM   3399  HB  THR A 228      32.150  27.240  21.870  1.00  0.00           H
ATOM   3400  OG1 THR A 228      31.220  25.470  21.620  1.00  0.00           O
ATOM   3401  HG1 THR A 228      31.080  25.550  22.570  1.00  0.00           H
ATOM   3402  CG2 THR A 228      29.960  27.470  21.440  1.00  0.00           C
ATOM   3403 1HG2 THR A 228      29.610  27.040  22.410  1.00  0.00           H
ATOM   3404 2HG2 THR A 228      29.340  27.020  20.640  1.00  0.00           H
ATOM   3405 3HG2 THR A 228      30.070  28.570  21.460  1.00  0.00           H
ATOM   3406  C   THR A 228      31.420  28.200  19.140  1.00  0.00           C
ATOM   3407  O   THR A 228      31.800  29.320  19.480  1.00  0.00           O
ATOM   3408  N   SER A 229      30.550  28.090  18.160  1.00  0.00           N
ATOM   3409  HN  SER A 229      30.250  27.170  17.910  1.00  0.00           H
ATOM   3410  CA  SER A 229      29.930  29.170  17.430  1.00  0.00           C
ATOM   3411  HA  SER A 229      30.770  29.820  17.230  1.00  0.00           H
ATOM   3412  CB  SER A 229      29.140  28.600  16.210  1.00  0.00           C
ATOM   3413  HB1 SER A 229      29.740  27.750  15.810  1.00  0.00           H
ATOM   3414  HB2 SER A 229      28.910  29.350  15.410  1.00  0.00           H
ATOM   3415  OG  SER A 229      27.820  28.050  16.500  1.00  0.00           O
ATOM   3416  HG1 SER A 229      27.990  27.120  16.680  1.00  0.00           H
ATOM   3417  C   SER A 229      29.030  30.000  18.260  1.00  0.00           C
ATOM   3418  O   SER A 229      28.440  29.540  19.300  1.00  0.00           O
ATOM   3419  N   VAL A 230      28.760  31.260  17.890  1.00  0.00           N
ATOM   3420  HN  VAL A 230      29.020  31.570  16.980  1.00  0.00           H
ATOM   3421  CA  VAL A 230      28.070  32.170  18.730  1.00  0.00           C
ATOM   3422  HA  VAL A 230      28.480  32.010  19.710  1.00  0.00           H
ATOM   3423  CB  VAL A 230      28.310  33.590  18.040  1.00  0.00           C
ATOM   3424  HB  VAL A 230      28.180  33.410  16.960  1.00  0.00           H
ATOM   3425  CG1 VAL A 230      27.270  34.630  18.570  1.00  0.00           C
ATOM   3426 1HG1 VAL A 230      26.250  34.590  18.130  1.00  0.00           H
ATOM   3427 2HG1 VAL A 230      27.740  35.610  18.340  1.00  0.00           H
ATOM   3428 3HG1 VAL A 230      27.130  34.600  19.670  1.00  0.00           H
ATOM   3429  CG2 VAL A 230      29.710  34.090  18.270  1.00  0.00           C
ATOM   3430 1HG2 VAL A 230      29.880  35.060  17.760  1.00  0.00           H
ATOM   3431 2HG2 VAL A 230      30.420  33.310  17.910  1.00  0.00           H
ATOM   3432 3HG2 VAL A 230      29.790  34.200  19.370  1.00  0.00           H
ATOM   3433  C   VAL A 230      26.510  31.720  18.880  1.00  0.00           C
ATOM   3434  O   VAL A 230      25.960  31.760  19.980  1.00  0.00           O
ATOM   3435  N   VAL A 231      25.780  31.190  17.880  1.00  0.00           N
ATOM   3436  HN  VAL A 231      26.290  31.120  17.030  1.00  0.00           H
ATOM   3437  CA  VAL A 231      24.540  30.460  17.920  1.00  0.00           C
ATOM   3438  HA  VAL A 231      23.720  31.140  18.120  1.00  0.00           H
ATOM   3439  CB  VAL A 231      24.230  29.860  16.550  1.00  0.00           C
ATOM   3440  HB  VAL A 231      25.140  29.300  16.210  1.00  0.00           H
ATOM   3441  CG1 VAL A 231      23.090  28.800  16.640  1.00  0.00           C
ATOM   3442 1HG1 VAL A 231      22.820  28.550  15.600  1.00  0.00           H
ATOM   3443 2HG1 VAL A 231      22.220  29.210  17.200  1.00  0.00           H
ATOM   3444 3HG1 VAL A 231      23.360  27.770  16.990  1.00  0.00           H
ATOM   3445  CG2 VAL A 231      23.750  30.930  15.540  1.00  0.00           C
ATOM   3446 1HG2 VAL A 231      23.270  30.600  14.590  1.00  0.00           H
ATOM   3447 2HG2 VAL A 231      24.540  31.670  15.290  1.00  0.00           H
ATOM   3448 3HG2 VAL A 231      23.010  31.560  16.080  1.00  0.00           H
ATOM   3449  C   VAL A 231      24.540  29.340  19.060  1.00  0.00           C
ATOM   3450  O   VAL A 231      23.760  29.350  20.020  1.00  0.00           O
ATOM   3451  N   SER A 232      25.450  28.400  18.990  1.00  0.00           N
ATOM   3452  HN  SER A 232      26.210  28.440  18.350  1.00  0.00           H
ATOM   3453  CA  SER A 232      25.680  27.400  19.990  1.00  0.00           C
ATOM   3454  HA  SER A 232      24.760  26.850  19.980  1.00  0.00           H
ATOM   3455  CB  SER A 232      26.910  26.560  19.530  1.00  0.00           C
ATOM   3456  HB1 SER A 232      27.340  25.880  20.310  1.00  0.00           H
ATOM   3457  HB2 SER A 232      27.770  27.190  19.210  1.00  0.00           H
ATOM   3458  OG  SER A 232      26.450  25.920  18.340  1.00  0.00           O
ATOM   3459  HG1 SER A 232      27.020  25.200  18.090  1.00  0.00           H
ATOM   3460  C   SER A 232      25.970  27.820  21.410  1.00  0.00           C
ATOM   3461  O   SER A 232      25.600  27.220  22.400  1.00  0.00           O
ATOM   3462  N   PHE A 233      26.740  28.970  21.460  1.00  0.00           N
ATOM   3463  HN  PHE A 233      27.270  29.310  20.690  1.00  0.00           H
ATOM   3464  CA  PHE A 233      26.910  29.590  22.760  1.00  0.00           C
ATOM   3465  HA  PHE A 233      27.310  28.820  23.410  1.00  0.00           H
ATOM   3466  CB  PHE A 233      27.950  30.740  22.540  1.00  0.00           C
ATOM   3467  HB1 PHE A 233      27.580  31.590  21.920  1.00  0.00           H
ATOM   3468  HB2 PHE A 233      28.780  30.240  22.000  1.00  0.00           H
ATOM   3469  CG  PHE A 233      28.510  31.170  23.850  1.00  0.00           C
ATOM   3470  CD1 PHE A 233      29.270  30.220  24.600  1.00  0.00           C
ATOM   3471  HD1 PHE A 233      29.400  29.300  24.040  1.00  0.00           H
ATOM   3472  CE1 PHE A 233      29.610  30.510  25.900  1.00  0.00           C
ATOM   3473  HE1 PHE A 233      30.050  29.740  26.520  1.00  0.00           H
ATOM   3474  CZ  PHE A 233      29.280  31.810  26.410  1.00  0.00           C
ATOM   3475  HZ  PHE A 233      29.500  32.000  27.450  1.00  0.00           H
ATOM   3476  CD2 PHE A 233      28.220  32.390  24.380  1.00  0.00           C
ATOM   3477  HD2 PHE A 233      27.680  33.030  23.690  1.00  0.00           H
ATOM   3478  CE2 PHE A 233      28.670  32.780  25.670  1.00  0.00           C
ATOM   3479  HE2 PHE A 233      28.500  33.790  26.010  1.00  0.00           H
ATOM   3480  C   PHE A 233      25.620  30.150  23.330  1.00  0.00           C
ATOM   3481  O   PHE A 233      25.370  30.050  24.540  1.00  0.00           O
ATOM   3482  N   ASN A 234      24.820  30.820  22.500  1.00  0.00           N
ATOM   3483  HN  ASN A 234      25.200  31.090  21.620  1.00  0.00           H
ATOM   3484  CA  ASN A 234      23.600  31.520  22.940  1.00  0.00           C
ATOM   3485  HA  ASN A 234      23.930  32.050  23.820  1.00  0.00           H
ATOM   3486  CB  ASN A 234      23.180  32.460  21.820  1.00  0.00           C
ATOM   3487  HB1 ASN A 234      22.120  32.790  21.830  1.00  0.00           H
ATOM   3488  HB2 ASN A 234      23.460  31.970  20.870  1.00  0.00           H
ATOM   3489  CG  ASN A 234      24.050  33.710  21.860  1.00  0.00           C
ATOM   3490  OD1 ASN A 234      24.880  33.990  22.720  1.00  0.00           O
ATOM   3491  ND2 ASN A 234      23.840  34.430  20.810  1.00  0.00           N
ATOM   3492 1HD2 ASN A 234      23.190  34.040  20.160  1.00  0.00           H
ATOM   3493 2HD2 ASN A 234      24.460  35.190  20.620  1.00  0.00           H
ATOM   3494  C   ASN A 234      22.440  30.520  23.270  1.00  0.00           C
ATOM   3495  O   ASN A 234      21.600  30.870  24.170  1.00  0.00           O
ATOM   3496  N   GLU A 235      22.490  29.300  22.690  1.00  0.00           N
ATOM   3497  HN  GLU A 235      23.200  29.080  22.030  1.00  0.00           H
ATOM   3498  CA  GLU A 235      21.810  28.130  23.220  1.00  0.00           C
ATOM   3499  HA  GLU A 235      20.750  28.330  23.320  1.00  0.00           H
ATOM   3500  CB  GLU A 235      21.830  26.930  22.250  1.00  0.00           C
ATOM   3501  HB1 GLU A 235      22.850  26.610  21.950  1.00  0.00           H
ATOM   3502  HB2 GLU A 235      21.320  27.310  21.340  1.00  0.00           H
ATOM   3503  CG  GLU A 235      21.110  25.710  22.750  1.00  0.00           C
ATOM   3504  HG1 GLU A 235      20.430  25.940  23.600  1.00  0.00           H
ATOM   3505  HG2 GLU A 235      21.850  24.970  23.130  1.00  0.00           H
ATOM   3506  CD  GLU A 235      20.490  24.960  21.580  1.00  0.00           C
ATOM   3507  OE1 GLU A 235      21.160  24.270  20.800  1.00  0.00           O
ATOM   3508  OE2 GLU A 235      19.220  25.140  21.380  1.00  0.00           O
ATOM   3509  C   GLU A 235      22.170  27.770  24.620  1.00  0.00           C
ATOM   3510  O   GLU A 235      21.390  27.520  25.460  1.00  0.00           O
ATOM   3511  N   TRP A 236      23.470  27.640  24.770  1.00  0.00           N
ATOM   3512  HN  TRP A 236      24.100  27.730  24.000  1.00  0.00           H
ATOM   3513  CA  TRP A 236      24.140  27.270  26.030  1.00  0.00           C
ATOM   3514  HA  TRP A 236      23.690  26.380  26.430  1.00  0.00           H
ATOM   3515  CB  TRP A 236      25.610  26.850  25.850  1.00  0.00           C
ATOM   3516  HB1 TRP A 236      26.170  27.710  25.420  1.00  0.00           H
ATOM   3517  HB2 TRP A 236      25.670  26.050  25.070  1.00  0.00           H
ATOM   3518  CG  TRP A 236      26.350  26.420  27.050  1.00  0.00           C
ATOM   3519  CD1 TRP A 236      26.350  25.090  27.540  1.00  0.00           C
ATOM   3520  HD1 TRP A 236      25.990  24.250  26.970  1.00  0.00           H
ATOM   3521  NE1 TRP A 236      27.100  25.020  28.630  1.00  0.00           N
ATOM   3522  HE1 TRP A 236      27.400  24.170  29.010  1.00  0.00           H
ATOM   3523  CE2 TRP A 236      27.530  26.310  29.060  1.00  0.00           C
ATOM   3524  CD2 TRP A 236      27.000  27.210  28.060  1.00  0.00           C
ATOM   3525  CE3 TRP A 236      27.240  28.600  28.150  1.00  0.00           C
ATOM   3526  HE3 TRP A 236      27.030  29.290  27.350  1.00  0.00           H
ATOM   3527  CZ3 TRP A 236      27.930  29.030  29.320  1.00  0.00           C
ATOM   3528  HZ3 TRP A 236      28.230  30.050  29.500  1.00  0.00           H
ATOM   3529  CZ2 TRP A 236      28.120  26.780  30.260  1.00  0.00           C
ATOM   3530  HZ2 TRP A 236      28.430  26.150  31.080  1.00  0.00           H
ATOM   3531  CH2 TRP A 236      28.320  28.170  30.390  1.00  0.00           C
ATOM   3532  HH2 TRP A 236      28.830  28.570  31.250  1.00  0.00           H
ATOM   3533  C   TRP A 236      23.960  28.280  27.140  1.00  0.00           C
ATOM   3534  O   TRP A 236      23.780  27.910  28.310  1.00  0.00           O
ATOM   3535  N   ALA A 237      23.950  29.530  26.740  1.00  0.00           N
ATOM   3536  HN  ALA A 237      24.090  29.850  25.810  1.00  0.00           H
ATOM   3537  CA  ALA A 237      23.740  30.670  27.610  1.00  0.00           C
ATOM   3538  HA  ALA A 237      24.560  30.610  28.310  1.00  0.00           H
ATOM   3539  CB  ALA A 237      23.970  31.960  26.680  1.00  0.00           C
ATOM   3540  HB1 ALA A 237      23.340  31.750  25.780  1.00  0.00           H
ATOM   3541  HB2 ALA A 237      25.060  32.000  26.460  1.00  0.00           H
ATOM   3542  HB3 ALA A 237      23.580  32.840  27.230  1.00  0.00           H
ATOM   3543  C   ALA A 237      22.420  30.600  28.390  1.00  0.00           C
ATOM   3544  O   ALA A 237      22.480  30.920  29.560  1.00  0.00           O
ATOM   3545  N   LEU A 238      21.250  30.280  27.730  1.00  0.00           N
ATOM   3546  HN  LEU A 238      21.230  30.070  26.750  1.00  0.00           H
ATOM   3547  CA  LEU A 238      20.030  29.990  28.510  1.00  0.00           C
ATOM   3548  HA  LEU A 238      19.760  30.910  29.010  1.00  0.00           H
ATOM   3549  CB  LEU A 238      18.850  29.580  27.620  1.00  0.00           C
ATOM   3550  HB1 LEU A 238      18.030  29.430  28.360  1.00  0.00           H
ATOM   3551  HB2 LEU A 238      19.120  28.560  27.250  1.00  0.00           H
ATOM   3552  CG  LEU A 238      18.410  30.410  26.520  1.00  0.00           C
ATOM   3553  HG  LEU A 238      19.300  30.510  25.870  1.00  0.00           H
ATOM   3554  CD1 LEU A 238      17.380  29.730  25.550  1.00  0.00           C
ATOM   3555 1HD1 LEU A 238      16.990  30.330  24.700  1.00  0.00           H
ATOM   3556 2HD1 LEU A 238      16.550  29.240  26.120  1.00  0.00           H
ATOM   3557 3HD1 LEU A 238      17.960  28.910  25.080  1.00  0.00           H
ATOM   3558  CD2 LEU A 238      17.880  31.840  26.860  1.00  0.00           C
ATOM   3559 1HD2 LEU A 238      17.160  31.800  27.700  1.00  0.00           H
ATOM   3560 2HD2 LEU A 238      17.520  32.330  25.940  1.00  0.00           H
ATOM   3561 3HD2 LEU A 238      18.740  32.460  27.210  1.00  0.00           H
ATOM   3562  C   LEU A 238      20.240  28.930  29.500  1.00  0.00           C
ATOM   3563  O   LEU A 238      19.760  29.060  30.660  1.00  0.00           O
ATOM   3564  N   ALA A 239      21.010  27.900  29.230  1.00  0.00           N
ATOM   3565  HN  ALA A 239      21.390  27.800  28.310  1.00  0.00           H
ATOM   3566  CA  ALA A 239      21.030  26.770  30.060  1.00  0.00           C
ATOM   3567  HA  ALA A 239      20.060  26.620  30.510  1.00  0.00           H
ATOM   3568  CB  ALA A 239      21.150  25.510  29.180  1.00  0.00           C
ATOM   3569  HB1 ALA A 239      22.160  25.490  28.700  1.00  0.00           H
ATOM   3570  HB2 ALA A 239      20.320  25.580  28.440  1.00  0.00           H
ATOM   3571  HB3 ALA A 239      21.120  24.650  29.870  1.00  0.00           H
ATOM   3572  C   ALA A 239      21.900  26.910  31.290  1.00  0.00           C
ATOM   3573  O   ALA A 239      21.680  26.340  32.370  1.00  0.00           O
ATOM   3574  N   ASN A 240      22.830  27.850  31.210  1.00  0.00           N
ATOM   3575  HN  ASN A 240      23.110  28.290  30.360  1.00  0.00           H
ATOM   3576  CA  ASN A 240      23.810  28.020  32.280  1.00  0.00           C
ATOM   3577  HA  ASN A 240      23.560  27.420  33.150  1.00  0.00           H
ATOM   3578  CB  ASN A 240      25.210  27.570  31.830  1.00  0.00           C
ATOM   3579  HB1 ASN A 240      25.970  27.760  32.620  1.00  0.00           H
ATOM   3580  HB2 ASN A 240      25.510  28.100  30.900  1.00  0.00           H
ATOM   3581  CG  ASN A 240      25.120  26.120  31.480  1.00  0.00           C
ATOM   3582  OD1 ASN A 240      25.470  25.340  32.390  1.00  0.00           O
ATOM   3583  ND2 ASN A 240      24.660  25.790  30.270  1.00  0.00           N
ATOM   3584 1HD2 ASN A 240      24.680  24.810  30.100  1.00  0.00           H
ATOM   3585 2HD2 ASN A 240      24.250  26.460  29.650  1.00  0.00           H
ATOM   3586  C   ASN A 240      23.840  29.400  32.930  1.00  0.00           C
ATOM   3587  O   ASN A 240      24.700  29.670  33.740  1.00  0.00           O
ATOM   3588  N   GLN A 241      22.920  30.310  32.620  1.00  0.00           N
ATOM   3589  HN  GLN A 241      22.260  30.150  31.890  1.00  0.00           H
ATOM   3590  CA  GLN A 241      22.810  31.600  33.280  1.00  0.00           C
ATOM   3591  HA  GLN A 241      21.900  31.930  32.800  1.00  0.00           H
ATOM   3592  CB  GLN A 241      22.640  31.660  34.810  1.00  0.00           C
ATOM   3593  HB1 GLN A 241      22.980  32.630  35.230  1.00  0.00           H
ATOM   3594  HB2 GLN A 241      23.240  30.810  35.210  1.00  0.00           H
ATOM   3595  CG  GLN A 241      21.240  31.330  35.390  1.00  0.00           C
ATOM   3596  HG1 GLN A 241      21.330  31.150  36.480  1.00  0.00           H
ATOM   3597  HG2 GLN A 241      20.980  30.400  34.840  1.00  0.00           H
ATOM   3598  CD  GLN A 241      20.020  32.260  35.100  1.00  0.00           C
ATOM   3599  OE1 GLN A 241      19.530  32.290  34.010  1.00  0.00           O
ATOM   3600  NE2 GLN A 241      19.710  33.100  36.120  1.00  0.00           N
ATOM   3601 1HE2 GLN A 241      18.910  33.660  35.920  1.00  0.00           H
ATOM   3602 2HE2 GLN A 241      20.180  33.090  37.000  1.00  0.00           H
ATOM   3603  C   GLN A 241      23.890  32.510  32.790  1.00  0.00           C
ATOM   3604  O   GLN A 241      24.690  33.070  33.580  1.00  0.00           O
ATOM   3605  N   PHE A 242      24.050  32.740  31.450  1.00  0.00           N
ATOM   3606  HN  PHE A 242      23.550  32.250  30.740  1.00  0.00           H
ATOM   3607  CA  PHE A 242      24.900  33.780  30.880  1.00  0.00           C
ATOM   3608  HA  PHE A 242      25.340  34.420  31.630  1.00  0.00           H
ATOM   3609  CB  PHE A 242      26.170  33.180  30.090  1.00  0.00           C
ATOM   3610  HB1 PHE A 242      26.520  34.020  29.470  1.00  0.00           H
ATOM   3611  HB2 PHE A 242      25.900  32.320  29.440  1.00  0.00           H
ATOM   3612  CG  PHE A 242      27.190  32.660  30.910  1.00  0.00           C
ATOM   3613  CD1 PHE A 242      27.050  31.430  31.570  1.00  0.00           C
ATOM   3614  HD1 PHE A 242      26.160  30.870  31.320  1.00  0.00           H
ATOM   3615  CE1 PHE A 242      28.070  30.950  32.410  1.00  0.00           C
ATOM   3616  HE1 PHE A 242      27.950  30.070  33.020  1.00  0.00           H
ATOM   3617  CZ  PHE A 242      29.270  31.690  32.510  1.00  0.00           C
ATOM   3618  HZ  PHE A 242      30.030  31.370  33.210  1.00  0.00           H
ATOM   3619  CD2 PHE A 242      28.340  33.460  31.120  1.00  0.00           C
ATOM   3620  HD2 PHE A 242      28.490  34.440  30.690  1.00  0.00           H
ATOM   3621  CE2 PHE A 242      29.340  32.970  31.920  1.00  0.00           C
ATOM   3622  HE2 PHE A 242      30.130  33.620  32.270  1.00  0.00           H
ATOM   3623  C   PHE A 242      24.170  34.630  29.850  1.00  0.00           C
ATOM   3624  O   PHE A 242      23.270  34.100  29.150  1.00  0.00           O
ATOM   3625  N   THR A 243      24.500  35.900  29.670  1.00  0.00           N
ATOM   3626  HN  THR A 243      25.160  36.370  30.260  1.00  0.00           H
ATOM   3627  CA  THR A 243      23.800  36.790  28.660  1.00  0.00           C
ATOM   3628  HA  THR A 243      22.750  36.710  28.900  1.00  0.00           H
ATOM   3629  CB  THR A 243      24.130  38.210  28.740  1.00  0.00           C
ATOM   3630  HB  THR A 243      23.600  38.810  27.970  1.00  0.00           H
ATOM   3631  OG1 THR A 243      25.540  38.520  28.820  1.00  0.00           O
ATOM   3632  HG1 THR A 243      25.760  38.770  27.920  1.00  0.00           H
ATOM   3633  CG2 THR A 243      23.550  38.720  30.090  1.00  0.00           C
ATOM   3634 1HG2 THR A 243      23.660  39.820  30.160  1.00  0.00           H
ATOM   3635 2HG2 THR A 243      23.850  38.080  30.950  1.00  0.00           H
ATOM   3636 3HG2 THR A 243      22.440  38.660  30.020  1.00  0.00           H
ATOM   3637  C   THR A 243      24.080  36.180  27.300  1.00  0.00           C
ATOM   3638  O   THR A 243      25.140  35.600  26.940  1.00  0.00           O
ATOM   3639  N   GLU A 244      23.090  36.300  26.360  1.00  0.00           N
ATOM   3640  HN  GLU A 244      22.160  36.630  26.520  1.00  0.00           H
ATOM   3641  CA  GLU A 244      23.390  36.150  24.970  1.00  0.00           C
ATOM   3642  HA  GLU A 244      23.720  35.130  24.830  1.00  0.00           H
ATOM   3643  CB  GLU A 244      22.070  36.000  24.140  1.00  0.00           C
ATOM   3644  HB1 GLU A 244      22.200  36.040  23.040  1.00  0.00           H
ATOM   3645  HB2 GLU A 244      21.530  36.930  24.410  1.00  0.00           H
ATOM   3646  CG  GLU A 244      21.200  34.710  24.500  1.00  0.00           C
ATOM   3647  HG1 GLU A 244      21.270  34.520  25.590  1.00  0.00           H
ATOM   3648  HG2 GLU A 244      21.680  33.880  23.960  1.00  0.00           H
ATOM   3649  CD  GLU A 244      19.770  34.820  23.980  1.00  0.00           C
ATOM   3650  OE1 GLU A 244      19.010  35.670  24.450  1.00  0.00           O
ATOM   3651  OE2 GLU A 244      19.340  34.060  23.080  1.00  0.00           O
ATOM   3652  C   GLU A 244      24.310  37.150  24.460  1.00  0.00           C
ATOM   3653  O   GLU A 244      24.290  38.330  24.690  1.00  0.00           O
ATOM   3654  N   PHE A 245      25.230  36.560  23.660  1.00  0.00           N
ATOM   3655  HN  PHE A 245      25.160  35.590  23.440  1.00  0.00           H
ATOM   3656  CA  PHE A 245      26.350  37.280  23.150  1.00  0.00           C
ATOM   3657  HA  PHE A 245      26.400  38.190  23.730  1.00  0.00           H
ATOM   3658  CB  PHE A 245      27.560  36.350  23.430  1.00  0.00           C
ATOM   3659  HB1 PHE A 245      27.460  35.440  22.810  1.00  0.00           H
ATOM   3660  HB2 PHE A 245      27.490  36.070  24.500  1.00  0.00           H
ATOM   3661  CG  PHE A 245      28.860  36.920  23.150  1.00  0.00           C
ATOM   3662  CD1 PHE A 245      29.450  37.860  24.000  1.00  0.00           C
ATOM   3663  HD1 PHE A 245      28.860  38.240  24.830  1.00  0.00           H
ATOM   3664  CE1 PHE A 245      30.770  38.360  23.790  1.00  0.00           C
ATOM   3665  HE1 PHE A 245      31.180  39.050  24.520  1.00  0.00           H
ATOM   3666  CZ  PHE A 245      31.510  37.880  22.740  1.00  0.00           C
ATOM   3667  HZ  PHE A 245      32.560  38.100  22.600  1.00  0.00           H
ATOM   3668  CD2 PHE A 245      29.580  36.470  21.990  1.00  0.00           C
ATOM   3669  HD2 PHE A 245      29.140  35.770  21.300  1.00  0.00           H
ATOM   3670  CE2 PHE A 245      30.900  37.010  21.780  1.00  0.00           C
ATOM   3671  HE2 PHE A 245      31.330  36.440  20.970  1.00  0.00           H
ATOM   3672  C   PHE A 245      26.070  37.630  21.690  1.00  0.00           C
ATOM   3673  O   PHE A 245      25.910  36.790  20.800  1.00  0.00           O
ATOM   3674  N   VAL A 246      26.140  38.960  21.420  1.00  0.00           N
ATOM   3675  HN  VAL A 246      26.530  39.510  22.160  1.00  0.00           H
ATOM   3676  CA  VAL A 246      25.700  39.680  20.260  1.00  0.00           C
ATOM   3677  HA  VAL A 246      25.460  38.930  19.530  1.00  0.00           H
ATOM   3678  CB  VAL A 246      24.680  40.750  20.710  1.00  0.00           C
ATOM   3679  HB  VAL A 246      25.140  41.550  21.330  1.00  0.00           H
ATOM   3680  CG1 VAL A 246      24.100  41.490  19.450  1.00  0.00           C
ATOM   3681 1HG1 VAL A 246      23.410  42.240  19.890  1.00  0.00           H
ATOM   3682 2HG1 VAL A 246      23.560  40.830  18.740  1.00  0.00           H
ATOM   3683 3HG1 VAL A 246      24.980  41.960  18.950  1.00  0.00           H
ATOM   3684  CG2 VAL A 246      23.640  40.130  21.550  1.00  0.00           C
ATOM   3685 1HG2 VAL A 246      22.800  40.860  21.670  1.00  0.00           H
ATOM   3686 2HG2 VAL A 246      23.970  39.810  22.560  1.00  0.00           H
ATOM   3687 3HG2 VAL A 246      23.260  39.240  21.010  1.00  0.00           H
ATOM   3688  C   VAL A 246      26.970  40.270  19.660  1.00  0.00           C
ATOM   3689  O   VAL A 246      26.960  41.030  18.670  1.00  0.00           O
ATOM   3690  N   GLY A 247      28.200  39.770  20.100  1.00  0.00           N
ATOM   3691  HN  GLY A 247      28.300  39.160  20.880  1.00  0.00           H
ATOM   3692  CA  GLY A 247      29.430  40.190  19.560  1.00  0.00           C
ATOM   3693  HA1 GLY A 247      29.260  40.650  18.600  1.00  0.00           H
ATOM   3694  HA2 GLY A 247      30.010  39.290  19.630  1.00  0.00           H
ATOM   3695  C   GLY A 247      30.120  41.210  20.460  1.00  0.00           C
ATOM   3696  O   GLY A 247      29.550  41.700  21.480  1.00  0.00           O
ATOM   3697  N   THR A 248      31.400  41.600  20.090  1.00  0.00           N
ATOM   3698  HN  THR A 248      31.770  41.240  19.240  1.00  0.00           H
ATOM   3699  CA  THR A 248      32.350  42.460  20.790  1.00  0.00           C
ATOM   3700  HA  THR A 248      31.840  43.030  21.550  1.00  0.00           H
ATOM   3701  CB  THR A 248      33.550  41.750  21.450  1.00  0.00           C
ATOM   3702  HB  THR A 248      33.210  41.170  22.330  1.00  0.00           H
ATOM   3703  OG1 THR A 248      34.590  42.670  21.810  1.00  0.00           O
ATOM   3704  HG1 THR A 248      34.110  43.250  22.420  1.00  0.00           H
ATOM   3705  CG2 THR A 248      34.230  40.800  20.460  1.00  0.00           C
ATOM   3706 1HG2 THR A 248      33.550  40.000  20.100  1.00  0.00           H
ATOM   3707 2HG2 THR A 248      35.170  40.380  20.880  1.00  0.00           H
ATOM   3708 3HG2 THR A 248      34.500  41.350  19.540  1.00  0.00           H
ATOM   3709  C   THR A 248      32.720  43.520  19.780  1.00  0.00           C
ATOM   3710  O   THR A 248      32.680  43.340  18.600  1.00  0.00           O
ATOM   3711  N   GLN A 249      33.010  44.780  20.240  1.00  0.00           N
ATOM   3712  HN  GLN A 249      33.290  44.980  21.180  1.00  0.00           H
ATOM   3713  CA  GLN A 249      33.340  45.940  19.350  1.00  0.00           C
ATOM   3714  HA  GLN A 249      32.720  45.870  18.480  1.00  0.00           H
ATOM   3715  CB  GLN A 249      33.210  47.230  20.170  1.00  0.00           C
ATOM   3716  HB1 GLN A 249      33.480  47.980  19.390  1.00  0.00           H
ATOM   3717  HB2 GLN A 249      33.990  47.080  20.940  1.00  0.00           H
ATOM   3718  CG  GLN A 249      31.820  47.640  20.830  1.00  0.00           C
ATOM   3719  HG1 GLN A 249      31.780  48.670  21.240  1.00  0.00           H
ATOM   3720  HG2 GLN A 249      31.400  46.950  21.600  1.00  0.00           H
ATOM   3721  CD  GLN A 249      30.680  47.610  19.760  1.00  0.00           C
ATOM   3722  OE1 GLN A 249      29.870  46.720  19.650  1.00  0.00           O
ATOM   3723  NE2 GLN A 249      30.680  48.590  18.860  1.00  0.00           N
ATOM   3724 1HE2 GLN A 249      31.540  49.110  18.890  1.00  0.00           H
ATOM   3725 2HE2 GLN A 249      29.990  48.570  18.130  1.00  0.00           H
ATOM   3726  C   GLN A 249      34.760  45.690  18.850  1.00  0.00           C
ATOM   3727  O   GLN A 249      35.810  45.770  19.550  1.00  0.00           O
ATOM   3728  N   SER A 250      34.850  45.470  17.540  1.00  0.00           N
ATOM   3729  HN  SER A 250      33.980  45.580  17.070  1.00  0.00           H
ATOM   3730  CA  SER A 250      35.980  45.120  16.600  1.00  0.00           C
ATOM   3731  HA  SER A 250      35.670  44.330  15.940  1.00  0.00           H
ATOM   3732  CB  SER A 250      36.250  46.360  15.720  1.00  0.00           C
ATOM   3733  HB1 SER A 250      36.650  47.160  16.390  1.00  0.00           H
ATOM   3734  HB2 SER A 250      35.250  46.740  15.410  1.00  0.00           H
ATOM   3735  OG  SER A 250      36.940  46.130  14.500  1.00  0.00           O
ATOM   3736  HG1 SER A 250      37.890  46.070  14.630  1.00  0.00           H
ATOM   3737  C   SER A 250      37.310  44.770  17.220  1.00  0.00           C
ATOM   3738  O   SER A 250      38.030  45.650  17.660  1.00  0.00           O
ATOM   3739  N   VAL A 251      37.690  43.490  17.120  1.00  0.00           N
ATOM   3740  HN  VAL A 251      37.040  42.800  16.780  1.00  0.00           H
ATOM   3741  CA  VAL A 251      38.920  42.840  17.530  1.00  0.00           C
ATOM   3742  HA  VAL A 251      39.630  43.620  17.740  1.00  0.00           H
ATOM   3743  CB  VAL A 251      38.820  42.050  18.810  1.00  0.00           C
ATOM   3744  HB  VAL A 251      39.790  41.690  19.210  1.00  0.00           H
ATOM   3745  CG1 VAL A 251      38.230  42.920  19.880  1.00  0.00           C
ATOM   3746 1HG1 VAL A 251      37.140  43.140  19.800  1.00  0.00           H
ATOM   3747 2HG1 VAL A 251      38.790  43.870  19.760  1.00  0.00           H
ATOM   3748 3HG1 VAL A 251      38.490  42.630  20.920  1.00  0.00           H
ATOM   3749  CG2 VAL A 251      37.960  40.740  18.650  1.00  0.00           C
ATOM   3750 1HG2 VAL A 251      38.630  40.070  18.070  1.00  0.00           H
ATOM   3751 2HG2 VAL A 251      37.000  40.950  18.130  1.00  0.00           H
ATOM   3752 3HG2 VAL A 251      37.790  40.480  19.720  1.00  0.00           H
ATOM   3753  C   VAL A 251      39.490  42.120  16.290  1.00  0.00           C
ATOM   3754  O   VAL A 251      38.880  41.210  15.670  1.00  0.00           O
ATOM   3755  N   ASP A 252      40.640  42.560  15.790  1.00  0.00           N
ATOM   3756  HN  ASP A 252      40.850  42.200  14.880  1.00  0.00           H
ATOM   3757  CA  ASP A 252      41.620  43.490  16.330  1.00  0.00           C
ATOM   3758  HA  ASP A 252      42.470  43.290  15.680  1.00  0.00           H
ATOM   3759  CB  ASP A 252      41.090  44.950  16.030  1.00  0.00           C
ATOM   3760  HB1 ASP A 252      42.020  45.550  16.040  1.00  0.00           H
ATOM   3761  HB2 ASP A 252      40.520  45.160  16.960  1.00  0.00           H
ATOM   3762  CG  ASP A 252      40.350  45.130  14.700  1.00  0.00           C
ATOM   3763  OD1 ASP A 252      39.450  45.990  14.600  1.00  0.00           O
ATOM   3764  OD2 ASP A 252      40.720  44.480  13.740  1.00  0.00           O
ATOM   3765  C   ASP A 252      42.220  43.330  17.730  1.00  0.00           C
ATOM   3766  O   ASP A 252      41.840  42.500  18.550  1.00  0.00           O
ATOM   3767  N   MET A 253      43.240  44.280  17.950  1.00  0.00           N
ATOM   3768  HN  MET A 253      43.540  44.920  17.240  1.00  0.00           H
ATOM   3769  CA  MET A 253      43.800  44.520  19.300  1.00  0.00           C
ATOM   3770  HA  MET A 253      44.780  44.940  19.090  1.00  0.00           H
ATOM   3771  CB  MET A 253      43.170  45.690  20.080  1.00  0.00           C
ATOM   3772  HB1 MET A 253      43.320  46.560  19.410  1.00  0.00           H
ATOM   3773  HB2 MET A 253      43.650  45.830  21.070  1.00  0.00           H
ATOM   3774  CG  MET A 253      41.610  45.600  20.150  1.00  0.00           C
ATOM   3775  HG1 MET A 253      41.390  44.520  20.250  1.00  0.00           H
ATOM   3776  HG2 MET A 253      41.260  45.910  19.140  1.00  0.00           H
ATOM   3777  SD  MET A 253      40.820  46.540  21.500  1.00  0.00           S
ATOM   3778  CE  MET A 253      41.250  48.240  20.900  1.00  0.00           C
ATOM   3779  HE1 MET A 253      42.330  48.450  21.060  1.00  0.00           H
ATOM   3780  HE2 MET A 253      40.620  48.890  21.560  1.00  0.00           H
ATOM   3781  HE3 MET A 253      40.840  48.350  19.870  1.00  0.00           H
ATOM   3782  C   MET A 253      44.100  43.260  20.060  1.00  0.00           C
ATOM   3783  O   MET A 253      44.950  42.430  19.730  1.00  0.00           O
ATOM   3784  N   LEU A 254      43.450  43.080  21.250  1.00  0.00           N
ATOM   3785  HN  LEU A 254      42.900  43.790  21.660  1.00  0.00           H
ATOM   3786  CA  LEU A 254      43.540  41.940  22.060  1.00  0.00           C
ATOM   3787  HA  LEU A 254      44.390  42.000  22.720  1.00  0.00           H
ATOM   3788  CB  LEU A 254      42.350  42.000  23.100  1.00  0.00           C
ATOM   3789  HB1 LEU A 254      42.270  41.110  23.760  1.00  0.00           H
ATOM   3790  HB2 LEU A 254      41.400  41.950  22.520  1.00  0.00           H
ATOM   3791  CG  LEU A 254      42.420  43.240  24.030  1.00  0.00           C
ATOM   3792  HG  LEU A 254      43.260  43.940  23.800  1.00  0.00           H
ATOM   3793  CD1 LEU A 254      41.080  43.950  23.950  1.00  0.00           C
ATOM   3794 1HD1 LEU A 254      41.010  44.700  24.760  1.00  0.00           H
ATOM   3795 2HD1 LEU A 254      40.230  43.280  24.220  1.00  0.00           H
ATOM   3796 3HD1 LEU A 254      40.930  44.480  22.990  1.00  0.00           H
ATOM   3797  CD2 LEU A 254      42.740  42.830  25.490  1.00  0.00           C
ATOM   3798 1HD2 LEU A 254      42.800  43.730  26.140  1.00  0.00           H
ATOM   3799 2HD2 LEU A 254      43.750  42.370  25.560  1.00  0.00           H
ATOM   3800 3HD2 LEU A 254      41.910  42.180  25.850  1.00  0.00           H
ATOM   3801  C   LEU A 254      43.450  40.540  21.420  1.00  0.00           C
ATOM   3802  O   LEU A 254      44.070  39.560  21.890  1.00  0.00           O
ATOM   3803  N   ALA A 255      42.800  40.470  20.250  1.00  0.00           N
ATOM   3804  HN  ALA A 255      42.430  41.290  19.820  1.00  0.00           H
ATOM   3805  CA  ALA A 255      42.650  39.200  19.440  1.00  0.00           C
ATOM   3806  HA  ALA A 255      42.690  38.350  20.100  1.00  0.00           H
ATOM   3807  CB  ALA A 255      41.350  39.250  18.550  1.00  0.00           C
ATOM   3808  HB1 ALA A 255      40.550  39.740  19.150  1.00  0.00           H
ATOM   3809  HB2 ALA A 255      41.050  38.200  18.360  1.00  0.00           H
ATOM   3810  HB3 ALA A 255      41.400  39.700  17.530  1.00  0.00           H
ATOM   3811  C   ALA A 255      43.830  38.950  18.580  1.00  0.00           C
ATOM   3812  O   ALA A 255      44.270  37.780  18.540  1.00  0.00           O
ATOM   3813  N   VAL A 256      44.420  40.020  17.920  1.00  0.00           N
ATOM   3814  HN  VAL A 256      44.020  40.920  18.050  1.00  0.00           H
ATOM   3815  CA  VAL A 256      45.660  40.060  17.170  1.00  0.00           C
ATOM   3816  HA  VAL A 256      45.620  39.220  16.500  1.00  0.00           H
ATOM   3817  CB  VAL A 256      45.920  41.340  16.470  1.00  0.00           C
ATOM   3818  HB  VAL A 256      45.810  42.150  17.220  1.00  0.00           H
ATOM   3819  CG1 VAL A 256      47.370  41.340  15.820  1.00  0.00           C
ATOM   3820 1HG1 VAL A 256      48.170  41.200  16.580  1.00  0.00           H
ATOM   3821 2HG1 VAL A 256      47.440  42.330  15.320  1.00  0.00           H
ATOM   3822 3HG1 VAL A 256      47.490  40.550  15.040  1.00  0.00           H
ATOM   3823  CG2 VAL A 256      44.990  41.560  15.250  1.00  0.00           C
ATOM   3824 1HG2 VAL A 256      44.810  42.600  14.890  1.00  0.00           H
ATOM   3825 2HG2 VAL A 256      44.030  41.100  15.550  1.00  0.00           H
ATOM   3826 3HG2 VAL A 256      45.300  40.910  14.410  1.00  0.00           H
ATOM   3827  C   VAL A 256      46.840  39.750  18.130  1.00  0.00           C
ATOM   3828  O   VAL A 256      47.690  38.890  17.910  1.00  0.00           O
ATOM   3829  N   LYS A 257      46.800  40.420  19.320  1.00  0.00           N
ATOM   3830  HN  LYS A 257      46.070  41.050  19.590  1.00  0.00           H
ATOM   3831  CA  LYS A 257      47.880  40.200  20.220  1.00  0.00           C
ATOM   3832  HA  LYS A 257      48.820  40.350  19.720  1.00  0.00           H
ATOM   3833  CB  LYS A 257      47.950  41.260  21.360  1.00  0.00           C
ATOM   3834  HB1 LYS A 257      48.740  40.980  22.090  1.00  0.00           H
ATOM   3835  HB2 LYS A 257      46.940  41.260  21.830  1.00  0.00           H
ATOM   3836  CG  LYS A 257      48.340  42.660  20.870  1.00  0.00           C
ATOM   3837  HG1 LYS A 257      48.340  43.350  21.730  1.00  0.00           H
ATOM   3838  HG2 LYS A 257      47.600  43.120  20.180  1.00  0.00           H
ATOM   3839  CD  LYS A 257      49.690  42.720  20.120  1.00  0.00           C
ATOM   3840  HD1 LYS A 257      49.650  42.230  19.130  1.00  0.00           H
ATOM   3841  HD2 LYS A 257      50.430  42.220  20.780  1.00  0.00           H
ATOM   3842  CE  LYS A 257      50.050  44.160  19.820  1.00  0.00           C
ATOM   3843  HE1 LYS A 257      49.920  44.830  20.700  1.00  0.00           H
ATOM   3844  HE2 LYS A 257      49.410  44.550  19.000  1.00  0.00           H
ATOM   3845  NZ  LYS A 257      51.430  44.350  19.330  1.00  0.00           N
ATOM   3846  HZ1 LYS A 257      51.510  44.040  18.340  1.00  0.00           H
ATOM   3847  HZ2 LYS A 257      52.090  43.760  19.870  1.00  0.00           H
ATOM   3848  HZ3 LYS A 257      51.710  45.350  19.410  1.00  0.00           H
ATOM   3849  C   LYS A 257      47.900  38.900  20.890  1.00  0.00           C
ATOM   3850  O   LYS A 257      49.030  38.390  21.100  1.00  0.00           O
ATOM   3851  N   THR A 258      46.750  38.240  21.190  1.00  0.00           N
ATOM   3852  HN  THR A 258      45.850  38.600  20.940  1.00  0.00           H
ATOM   3853  CA  THR A 258      46.840  36.950  21.900  1.00  0.00           C
ATOM   3854  HA  THR A 258      47.690  36.980  22.560  1.00  0.00           H
ATOM   3855  CB  THR A 258      45.610  36.710  22.790  1.00  0.00           C
ATOM   3856  HB  THR A 258      45.630  35.670  23.190  1.00  0.00           H
ATOM   3857  OG1 THR A 258      44.440  36.870  22.090  1.00  0.00           O
ATOM   3858  HG1 THR A 258      44.320  37.810  21.910  1.00  0.00           H
ATOM   3859  CG2 THR A 258      45.600  37.700  23.930  1.00  0.00           C
ATOM   3860 1HG2 THR A 258      46.480  37.500  24.570  1.00  0.00           H
ATOM   3861 2HG2 THR A 258      44.720  37.470  24.570  1.00  0.00           H
ATOM   3862 3HG2 THR A 258      45.530  38.740  23.550  1.00  0.00           H
ATOM   3863  C   THR A 258      46.890  35.780  20.970  1.00  0.00           C
ATOM   3864  O   THR A 258      47.500  34.750  21.280  1.00  0.00           O
ATOM   3865  N   GLY A 259      46.230  35.850  19.810  1.00  0.00           N
ATOM   3866  HN  GLY A 259      45.640  36.640  19.680  1.00  0.00           H
ATOM   3867  CA  GLY A 259      46.090  34.790  18.890  1.00  0.00           C
ATOM   3868  HA1 GLY A 259      47.020  34.270  18.720  1.00  0.00           H
ATOM   3869  HA2 GLY A 259      45.780  35.310  18.000  1.00  0.00           H
ATOM   3870  C   GLY A 259      45.090  33.740  19.250  1.00  0.00           C
ATOM   3871  O   GLY A 259      45.230  32.590  18.970  1.00  0.00           O
ATOM   3872  N   VAL A 260      44.090  34.170  20.050  1.00  0.00           N
ATOM   3873  HN  VAL A 260      44.180  35.080  20.450  1.00  0.00           H
ATOM   3874  CA  VAL A 260      42.990  33.380  20.440  1.00  0.00           C
ATOM   3875  HA  VAL A 260      43.040  32.430  19.940  1.00  0.00           H
ATOM   3876  CB  VAL A 260      42.960  33.060  21.960  1.00  0.00           C
ATOM   3877  HB  VAL A 260      42.830  33.970  22.590  1.00  0.00           H
ATOM   3878  CG1 VAL A 260      41.800  32.140  22.360  1.00  0.00           C
ATOM   3879 1HG1 VAL A 260      40.880  32.740  22.470  1.00  0.00           H
ATOM   3880 2HG1 VAL A 260      41.930  31.800  23.410  1.00  0.00           H
ATOM   3881 3HG1 VAL A 260      41.570  31.350  21.610  1.00  0.00           H
ATOM   3882  CG2 VAL A 260      44.350  32.550  22.400  1.00  0.00           C
ATOM   3883 1HG2 VAL A 260      44.260  32.140  23.430  1.00  0.00           H
ATOM   3884 2HG2 VAL A 260      45.180  33.290  22.370  1.00  0.00           H
ATOM   3885 3HG2 VAL A 260      44.710  31.700  21.780  1.00  0.00           H
ATOM   3886  C   VAL A 260      41.680  34.040  20.010  1.00  0.00           C
ATOM   3887  O   VAL A 260      41.340  35.210  20.240  1.00  0.00           O
ATOM   3888  N   ALA A 261      40.930  33.240  19.150  1.00  0.00           N
ATOM   3889  HN  ALA A 261      41.240  32.310  18.960  1.00  0.00           H
ATOM   3890  CA  ALA A 261      39.700  33.750  18.590  1.00  0.00           C
ATOM   3891  HA  ALA A 261      39.830  34.800  18.370  1.00  0.00           H
ATOM   3892  CB  ALA A 261      39.490  33.050  17.240  1.00  0.00           C
ATOM   3893  HB1 ALA A 261      39.380  31.940  17.280  1.00  0.00           H
ATOM   3894  HB2 ALA A 261      40.280  33.360  16.530  1.00  0.00           H
ATOM   3895  HB3 ALA A 261      38.610  33.590  16.830  1.00  0.00           H
ATOM   3896  C   ALA A 261      38.520  33.660  19.530  1.00  0.00           C
ATOM   3897  O   ALA A 261      38.490  33.020  20.640  1.00  0.00           O
ATOM   3898  N   ILE A 262      37.420  34.380  19.170  1.00  0.00           N
ATOM   3899  HN  ILE A 262      37.370  34.940  18.360  1.00  0.00           H
ATOM   3900  CA  ILE A 262      36.200  34.450  20.020  1.00  0.00           C
ATOM   3901  HA  ILE A 262      36.590  34.810  20.960  1.00  0.00           H
ATOM   3902  CB  ILE A 262      35.230  35.460  19.470  1.00  0.00           C
ATOM   3903  HB  ILE A 262      34.880  35.200  18.450  1.00  0.00           H
ATOM   3904  CG2 ILE A 262      33.900  35.440  20.280  1.00  0.00           C
ATOM   3905 1HG2 ILE A 262      33.190  36.190  19.880  1.00  0.00           H
ATOM   3906 2HG2 ILE A 262      34.140  35.440  21.370  1.00  0.00           H
ATOM   3907 3HG2 ILE A 262      33.330  34.510  20.070  1.00  0.00           H
ATOM   3908  CG1 ILE A 262      35.760  36.900  19.400  1.00  0.00           C
ATOM   3909 1HG1 ILE A 262      34.960  37.500  18.930  1.00  0.00           H
ATOM   3910 2HG1 ILE A 262      36.680  37.020  18.780  1.00  0.00           H
ATOM   3911  CD  ILE A 262      36.190  37.370  20.840  1.00  0.00           C
ATOM   3912  HD1 ILE A 262      36.940  36.640  21.210  1.00  0.00           H
ATOM   3913  HD2 ILE A 262      35.320  37.430  21.520  1.00  0.00           H
ATOM   3914  HD3 ILE A 262      36.650  38.370  20.750  1.00  0.00           H
ATOM   3915  C   ILE A 262      35.620  33.060  20.270  1.00  0.00           C
ATOM   3916  O   ILE A 262      35.250  32.640  21.360  1.00  0.00           O
ATOM   3917  N   GLU A 263      35.590  32.240  19.240  1.00  0.00           N
ATOM   3918  HN  GLU A 263      35.850  32.580  18.330  1.00  0.00           H
ATOM   3919  CA  GLU A 263      34.950  30.950  19.280  1.00  0.00           C
ATOM   3920  HA  GLU A 263      34.000  31.070  19.800  1.00  0.00           H
ATOM   3921  CB  GLU A 263      34.680  30.190  17.940  1.00  0.00           C
ATOM   3922  HB1 GLU A 263      34.290  29.200  18.270  1.00  0.00           H
ATOM   3923  HB2 GLU A 263      35.680  29.980  17.490  1.00  0.00           H
ATOM   3924  CG  GLU A 263      33.630  30.710  17.020  1.00  0.00           C
ATOM   3925  HG1 GLU A 263      33.910  31.770  16.830  1.00  0.00           H
ATOM   3926  HG2 GLU A 263      32.630  30.760  17.500  1.00  0.00           H
ATOM   3927  CD  GLU A 263      33.470  29.960  15.670  1.00  0.00           C
ATOM   3928  OE1 GLU A 263      34.100  29.000  15.220  1.00  0.00           O
ATOM   3929  OE2 GLU A 263      32.530  30.440  14.960  1.00  0.00           O
ATOM   3930  C   GLU A 263      35.650  29.980  20.230  1.00  0.00           C
ATOM   3931  O   GLU A 263      34.980  29.300  20.970  1.00  0.00           O
ATOM   3932  N   GLN A 264      37.080  30.000  20.380  1.00  0.00           N
ATOM   3933  HN  GLN A 264      37.620  30.570  19.770  1.00  0.00           H
ATOM   3934  CA  GLN A 264      37.770  29.360  21.430  1.00  0.00           C
ATOM   3935  HA  GLN A 264      37.650  28.290  21.560  1.00  0.00           H
ATOM   3936  CB  GLN A 264      39.320  29.630  21.140  1.00  0.00           C
ATOM   3937  HB1 GLN A 264      39.870  29.110  21.960  1.00  0.00           H
ATOM   3938  HB2 GLN A 264      39.630  30.700  21.150  1.00  0.00           H
ATOM   3939  CG  GLN A 264      39.880  29.030  19.760  1.00  0.00           C
ATOM   3940  HG1 GLN A 264      39.200  29.410  18.970  1.00  0.00           H
ATOM   3941  HG2 GLN A 264      39.770  27.950  20.030  1.00  0.00           H
ATOM   3942  CD  GLN A 264      41.300  29.490  19.340  1.00  0.00           C
ATOM   3943  OE1 GLN A 264      41.510  30.510  18.700  1.00  0.00           O
ATOM   3944  NE2 GLN A 264      42.310  28.610  19.630  1.00  0.00           N
ATOM   3945 1HE2 GLN A 264      42.040  27.820  20.170  1.00  0.00           H
ATOM   3946 2HE2 GLN A 264      43.220  28.840  19.290  1.00  0.00           H
ATOM   3947  C   GLN A 264      37.520  29.900  22.810  1.00  0.00           C
ATOM   3948  O   GLN A 264      37.370  29.170  23.740  1.00  0.00           O
ATOM   3949  N   LEU A 265      37.490  31.270  23.000  1.00  0.00           N
ATOM   3950  HN  LEU A 265      37.720  31.890  22.260  1.00  0.00           H
ATOM   3951  CA  LEU A 265      37.090  31.780  24.330  1.00  0.00           C
ATOM   3952  HA  LEU A 265      37.840  31.370  24.990  1.00  0.00           H
ATOM   3953  CB  LEU A 265      36.970  33.350  24.410  1.00  0.00           C
ATOM   3954  HB1 LEU A 265      36.530  33.560  25.410  1.00  0.00           H
ATOM   3955  HB2 LEU A 265      36.170  33.590  23.670  1.00  0.00           H
ATOM   3956  CG  LEU A 265      38.260  34.040  24.100  1.00  0.00           C
ATOM   3957  HG  LEU A 265      38.770  33.680  23.180  1.00  0.00           H
ATOM   3958  CD1 LEU A 265      37.690  35.520  24.130  1.00  0.00           C
ATOM   3959 1HD1 LEU A 265      36.800  35.710  23.500  1.00  0.00           H
ATOM   3960 2HD1 LEU A 265      38.500  36.230  23.860  1.00  0.00           H
ATOM   3961 3HD1 LEU A 265      37.290  35.730  25.150  1.00  0.00           H
ATOM   3962  CD2 LEU A 265      39.220  33.780  25.250  1.00  0.00           C
ATOM   3963 1HD2 LEU A 265      39.690  32.790  25.070  1.00  0.00           H
ATOM   3964 2HD2 LEU A 265      38.600  33.830  26.170  1.00  0.00           H
ATOM   3965 3HD2 LEU A 265      40.020  34.550  25.230  1.00  0.00           H
ATOM   3966  C   LEU A 265      35.640  31.310  24.760  1.00  0.00           C
ATOM   3967  O   LEU A 265      35.400  31.000  25.920  1.00  0.00           O
ATOM   3968  N   LEU A 266      34.670  31.300  23.850  1.00  0.00           N
ATOM   3969  HN  LEU A 266      34.860  31.410  22.880  1.00  0.00           H
ATOM   3970  CA  LEU A 266      33.230  30.990  24.180  1.00  0.00           C
ATOM   3971  HA  LEU A 266      33.070  31.640  25.030  1.00  0.00           H
ATOM   3972  CB  LEU A 266      32.360  31.290  22.900  1.00  0.00           C
ATOM   3973  HB1 LEU A 266      31.340  30.910  23.130  1.00  0.00           H
ATOM   3974  HB2 LEU A 266      32.810  30.700  22.080  1.00  0.00           H
ATOM   3975  CG  LEU A 266      32.110  32.740  22.590  1.00  0.00           C
ATOM   3976  HG  LEU A 266      33.030  33.170  22.150  1.00  0.00           H
ATOM   3977  CD1 LEU A 266      31.010  32.920  21.510  1.00  0.00           C
ATOM   3978 1HD1 LEU A 266      30.040  32.720  22.000  1.00  0.00           H
ATOM   3979 2HD1 LEU A 266      31.230  32.160  20.740  1.00  0.00           H
ATOM   3980 3HD1 LEU A 266      30.970  33.980  21.170  1.00  0.00           H
ATOM   3981  CD2 LEU A 266      31.680  33.550  23.820  1.00  0.00           C
ATOM   3982 1HD2 LEU A 266      30.810  33.190  24.410  1.00  0.00           H
ATOM   3983 2HD2 LEU A 266      31.500  34.550  23.370  1.00  0.00           H
ATOM   3984 3HD2 LEU A 266      32.490  33.730  24.560  1.00  0.00           H
ATOM   3985  C   LEU A 266      33.120  29.550  24.590  1.00  0.00           C
ATOM   3986  O   LEU A 266      32.490  29.160  25.520  1.00  0.00           O
ATOM   3987  N   TYR A 267      33.920  28.660  23.940  1.00  0.00           N
ATOM   3988  HN  TYR A 267      34.380  28.920  23.090  1.00  0.00           H
ATOM   3989  CA  TYR A 267      34.180  27.240  24.320  1.00  0.00           C
ATOM   3990  HA  TYR A 267      33.250  26.700  24.400  1.00  0.00           H
ATOM   3991  CB  TYR A 267      34.920  26.410  23.160  1.00  0.00           C
ATOM   3992  HB1 TYR A 267      35.890  26.880  22.910  1.00  0.00           H
ATOM   3993  HB2 TYR A 267      34.310  26.490  22.230  1.00  0.00           H
ATOM   3994  CG  TYR A 267      35.260  24.970  23.360  1.00  0.00           C
ATOM   3995  CD1 TYR A 267      34.450  23.980  22.720  1.00  0.00           C
ATOM   3996  HD1 TYR A 267      33.580  24.350  22.200  1.00  0.00           H
ATOM   3997  CE1 TYR A 267      34.670  22.660  22.950  1.00  0.00           C
ATOM   3998  HE1 TYR A 267      33.900  22.040  22.510  1.00  0.00           H
ATOM   3999  CZ  TYR A 267      35.630  22.170  23.710  1.00  0.00           C
ATOM   4000  OH  TYR A 267      35.880  20.790  23.940  1.00  0.00           O
ATOM   4001  HH  TYR A 267      36.500  20.620  24.650  1.00  0.00           H
ATOM   4002  CD2 TYR A 267      36.180  24.550  24.330  1.00  0.00           C
ATOM   4003  HD2 TYR A 267      36.770  25.270  24.880  1.00  0.00           H
ATOM   4004  CE2 TYR A 267      36.370  23.130  24.460  1.00  0.00           C
ATOM   4005  HE2 TYR A 267      37.180  22.750  25.060  1.00  0.00           H
ATOM   4006  C   TYR A 267      34.760  27.120  25.670  1.00  0.00           C
ATOM   4007  O   TYR A 267      34.390  26.310  26.520  1.00  0.00           O
ATOM   4008  N   ALA A 268      35.760  27.960  25.900  1.00  0.00           N
ATOM   4009  HN  ALA A 268      36.180  28.560  25.230  1.00  0.00           H
ATOM   4010  CA  ALA A 268      36.390  28.060  27.220  1.00  0.00           C
ATOM   4011  HA  ALA A 268      36.880  27.150  27.500  1.00  0.00           H
ATOM   4012  CB  ALA A 268      37.570  29.080  27.170  1.00  0.00           C
ATOM   4013  HB1 ALA A 268      37.420  30.180  27.180  1.00  0.00           H
ATOM   4014  HB2 ALA A 268      38.080  28.920  26.200  1.00  0.00           H
ATOM   4015  HB3 ALA A 268      38.330  28.830  27.940  1.00  0.00           H
ATOM   4016  C   ALA A 268      35.400  28.510  28.310  1.00  0.00           C
ATOM   4017  O   ALA A 268      35.430  27.930  29.440  1.00  0.00           O
ATOM   4018  N   ILE A 269      34.450  29.350  28.090  1.00  0.00           N
ATOM   4019  HN  ILE A 269      34.580  29.760  27.190  1.00  0.00           H
ATOM   4020  CA  ILE A 269      33.400  29.740  28.970  1.00  0.00           C
ATOM   4021  HA  ILE A 269      33.840  29.950  29.930  1.00  0.00           H
ATOM   4022  CB  ILE A 269      32.580  30.970  28.520  1.00  0.00           C
ATOM   4023  HB  ILE A 269      32.340  31.010  27.440  1.00  0.00           H
ATOM   4024  CG2 ILE A 269      31.300  31.160  29.380  1.00  0.00           C
ATOM   4025 1HG2 ILE A 269      30.960  32.210  29.300  1.00  0.00           H
ATOM   4026 2HG2 ILE A 269      31.560  31.010  30.450  1.00  0.00           H
ATOM   4027 3HG2 ILE A 269      30.480  30.500  29.020  1.00  0.00           H
ATOM   4028  CG1 ILE A 269      33.450  32.260  28.670  1.00  0.00           C
ATOM   4029 1HG1 ILE A 269      34.510  32.010  28.420  1.00  0.00           H
ATOM   4030 2HG1 ILE A 269      33.430  32.590  29.720  1.00  0.00           H
ATOM   4031  CD  ILE A 269      32.980  33.410  27.760  1.00  0.00           C
ATOM   4032  HD1 ILE A 269      32.980  33.140  26.680  1.00  0.00           H
ATOM   4033  HD2 ILE A 269      33.700  34.240  27.860  1.00  0.00           H
ATOM   4034  HD3 ILE A 269      31.980  33.840  27.990  1.00  0.00           H
ATOM   4035  C   ILE A 269      32.500  28.640  29.410  1.00  0.00           C
ATOM   4036  O   ILE A 269      32.210  28.440  30.550  1.00  0.00           O
ATOM   4037  N   GLN A 270      32.130  27.770  28.420  1.00  0.00           N
ATOM   4038  HN  GLN A 270      32.270  28.050  27.480  1.00  0.00           H
ATOM   4039  CA  GLN A 270      31.460  26.540  28.750  1.00  0.00           C
ATOM   4040  HA  GLN A 270      30.520  26.820  29.210  1.00  0.00           H
ATOM   4041  CB  GLN A 270      31.090  25.820  27.400  1.00  0.00           C
ATOM   4042  HB1 GLN A 270      30.530  24.910  27.710  1.00  0.00           H
ATOM   4043  HB2 GLN A 270      32.050  25.460  26.970  1.00  0.00           H
ATOM   4044  CG  GLN A 270      30.320  26.650  26.410  1.00  0.00           C
ATOM   4045  HG1 GLN A 270      30.880  27.500  25.970  1.00  0.00           H
ATOM   4046  HG2 GLN A 270      29.390  27.050  26.880  1.00  0.00           H
ATOM   4047  CD  GLN A 270      29.870  25.770  25.220  1.00  0.00           C
ATOM   4048  OE1 GLN A 270      30.480  25.740  24.150  1.00  0.00           O
ATOM   4049  NE2 GLN A 270      28.750  25.040  25.380  1.00  0.00           N
ATOM   4050 1HE2 GLN A 270      28.390  24.580  24.570  1.00  0.00           H
ATOM   4051 2HE2 GLN A 270      28.210  24.950  26.220  1.00  0.00           H
ATOM   4052  C   GLN A 270      32.290  25.550  29.610  1.00  0.00           C
ATOM   4053  O   GLN A 270      31.760  24.980  30.610  1.00  0.00           O
ATOM   4054  N   GLN A 271      33.560  25.360  29.220  1.00  0.00           N
ATOM   4055  HN  GLN A 271      33.890  25.940  28.470  1.00  0.00           H
ATOM   4056  CA  GLN A 271      34.430  24.490  29.930  1.00  0.00           C
ATOM   4057  HA  GLN A 271      33.940  23.530  30.000  1.00  0.00           H
ATOM   4058  CB  GLN A 271      35.800  24.240  29.170  1.00  0.00           C
ATOM   4059  HB1 GLN A 271      36.370  23.700  29.950  1.00  0.00           H
ATOM   4060  HB2 GLN A 271      36.210  25.250  28.920  1.00  0.00           H
ATOM   4061  CG  GLN A 271      35.750  23.500  27.880  1.00  0.00           C
ATOM   4062  HG1 GLN A 271      36.700  23.350  27.310  1.00  0.00           H
ATOM   4063  HG2 GLN A 271      35.080  23.940  27.110  1.00  0.00           H
ATOM   4064  CD  GLN A 271      35.290  22.090  28.240  1.00  0.00           C
ATOM   4065  OE1 GLN A 271      34.090  21.840  28.150  1.00  0.00           O
ATOM   4066  NE2 GLN A 271      36.180  21.190  28.680  1.00  0.00           N
ATOM   4067 1HE2 GLN A 271      35.780  20.280  28.780  1.00  0.00           H
ATOM   4068 2HE2 GLN A 271      37.140  21.420  28.830  1.00  0.00           H
ATOM   4069  C   GLN A 271      34.780  24.940  31.360  1.00  0.00           C
ATOM   4070  O   GLN A 271      34.700  24.100  32.230  1.00  0.00           O
ATOM   4071  N   LEU A 272      35.120  26.210  31.550  1.00  0.00           N
ATOM   4072  HN  LEU A 272      35.130  26.780  30.730  1.00  0.00           H
ATOM   4073  CA  LEU A 272      35.510  26.780  32.880  1.00  0.00           C
ATOM   4074  HA  LEU A 272      36.250  26.130  33.300  1.00  0.00           H
ATOM   4075  CB  LEU A 272      36.240  28.140  32.570  1.00  0.00           C
ATOM   4076  HB1 LEU A 272      36.510  28.710  33.490  1.00  0.00           H
ATOM   4077  HB2 LEU A 272      35.580  28.800  31.980  1.00  0.00           H
ATOM   4078  CG  LEU A 272      37.560  27.900  31.720  1.00  0.00           C
ATOM   4079  HG  LEU A 272      37.260  27.550  30.710  1.00  0.00           H
ATOM   4080  CD1 LEU A 272      38.280  29.220  31.480  1.00  0.00           C
ATOM   4081 1HD1 LEU A 272      38.820  29.530  32.400  1.00  0.00           H
ATOM   4082 2HD1 LEU A 272      37.620  30.030  31.110  1.00  0.00           H
ATOM   4083 3HD1 LEU A 272      39.020  29.130  30.660  1.00  0.00           H
ATOM   4084  CD2 LEU A 272      38.580  26.830  32.380  1.00  0.00           C
ATOM   4085 1HD2 LEU A 272      39.510  26.930  31.780  1.00  0.00           H
ATOM   4086 2HD2 LEU A 272      38.200  25.800  32.190  1.00  0.00           H
ATOM   4087 3HD2 LEU A 272      38.650  26.970  33.480  1.00  0.00           H
ATOM   4088  C   LEU A 272      34.440  27.020  33.860  1.00  0.00           C
ATOM   4089  O   LEU A 272      34.720  26.940  35.060  1.00  0.00           O
ATOM   4090  N   TYR A 273      33.180  27.320  33.300  1.00  0.00           N
ATOM   4091  HN  TYR A 273      33.070  27.510  32.330  1.00  0.00           H
ATOM   4092  CA  TYR A 273      31.930  27.280  34.060  1.00  0.00           C
ATOM   4093  HA  TYR A 273      31.990  27.930  34.910  1.00  0.00           H
ATOM   4094  CB  TYR A 273      30.600  27.700  33.330  1.00  0.00           C
ATOM   4095  HB1 TYR A 273      30.160  27.010  32.570  1.00  0.00           H
ATOM   4096  HB2 TYR A 273      30.770  28.680  32.830  1.00  0.00           H
ATOM   4097  CG  TYR A 273      29.500  27.980  34.320  1.00  0.00           C
ATOM   4098  CD1 TYR A 273      29.720  29.040  35.200  1.00  0.00           C
ATOM   4099  HD1 TYR A 273      30.610  29.650  35.140  1.00  0.00           H
ATOM   4100  CE1 TYR A 273      28.700  29.330  36.150  1.00  0.00           C
ATOM   4101  HE1 TYR A 273      28.970  30.060  36.890  1.00  0.00           H
ATOM   4102  CZ  TYR A 273      27.450  28.560  36.150  1.00  0.00           C
ATOM   4103  OH  TYR A 273      26.550  28.790  37.270  1.00  0.00           O
ATOM   4104  HH  TYR A 273      26.040  27.980  37.260  1.00  0.00           H
ATOM   4105  CD2 TYR A 273      28.320  27.180  34.410  1.00  0.00           C
ATOM   4106  HD2 TYR A 273      28.240  26.330  33.760  1.00  0.00           H
ATOM   4107  CE2 TYR A 273      27.220  27.550  35.260  1.00  0.00           C
ATOM   4108  HE2 TYR A 273      26.370  26.890  35.250  1.00  0.00           H
ATOM   4109  C   TYR A 273      31.640  25.860  34.640  1.00  0.00           C
ATOM   4110  O   TYR A 273      31.340  25.810  35.820  1.00  0.00           O
ATOM   4111  N   THR A 274      31.830  24.760  33.930  1.00  0.00           N
ATOM   4112  HN  THR A 274      32.020  24.850  32.950  1.00  0.00           H
ATOM   4113  CA  THR A 274      31.930  23.410  34.530  1.00  0.00           C
ATOM   4114  HA  THR A 274      30.970  23.290  35.010  1.00  0.00           H
ATOM   4115  CB  THR A 274      32.030  22.280  33.460  1.00  0.00           C
ATOM   4116  HB  THR A 274      32.380  22.760  32.520  1.00  0.00           H
ATOM   4117  OG1 THR A 274      30.770  21.710  33.200  1.00  0.00           O
ATOM   4118  HG1 THR A 274      30.510  22.250  32.450  1.00  0.00           H
ATOM   4119  CG2 THR A 274      33.030  21.060  33.740  1.00  0.00           C
ATOM   4120 1HG2 THR A 274      32.690  20.410  34.570  1.00  0.00           H
ATOM   4121 2HG2 THR A 274      34.100  21.320  33.900  1.00  0.00           H
ATOM   4122 3HG2 THR A 274      33.000  20.320  32.910  1.00  0.00           H
ATOM   4123  C   THR A 274      32.970  23.160  35.490  1.00  0.00           C
ATOM   4124  O   THR A 274      32.810  22.490  36.510  1.00  0.00           O
ATOM   4125  N   GLY A 275      34.150  23.740  35.120  1.00  0.00           N
ATOM   4126  HN  GLY A 275      34.060  24.120  34.200  1.00  0.00           H
ATOM   4127  CA  GLY A 275      35.380  23.800  35.810  1.00  0.00           C
ATOM   4128  HA1 GLY A 275      35.900  24.390  35.070  1.00  0.00           H
ATOM   4129  HA2 GLY A 275      35.730  22.780  35.860  1.00  0.00           H
ATOM   4130  C   GLY A 275      35.550  24.460  37.240  1.00  0.00           C
ATOM   4131  O   GLY A 275      34.570  24.690  37.960  1.00  0.00           O
ATOM   4132  N   PHE A 276      36.770  24.830  37.660  1.00  0.00           N
ATOM   4133  HN  PHE A 276      36.860  25.210  38.580  1.00  0.00           H
ATOM   4134  CA  PHE A 276      38.100  24.570  37.030  1.00  0.00           C
ATOM   4135  HA  PHE A 276      37.980  24.690  35.960  1.00  0.00           H
ATOM   4136  CB  PHE A 276      39.160  25.580  37.500  1.00  0.00           C
ATOM   4137  HB1 PHE A 276      40.080  25.480  36.890  1.00  0.00           H
ATOM   4138  HB2 PHE A 276      39.510  25.440  38.550  1.00  0.00           H
ATOM   4139  CG  PHE A 276      38.910  27.030  37.270  1.00  0.00           C
ATOM   4140  CD1 PHE A 276      39.570  27.940  38.170  1.00  0.00           C
ATOM   4141  HD1 PHE A 276      40.290  27.610  38.900  1.00  0.00           H
ATOM   4142  CE1 PHE A 276      39.350  29.300  38.050  1.00  0.00           C
ATOM   4143  HE1 PHE A 276      39.810  30.040  38.680  1.00  0.00           H
ATOM   4144  CZ  PHE A 276      38.370  29.740  37.130  1.00  0.00           C
ATOM   4145  HZ  PHE A 276      38.090  30.780  37.100  1.00  0.00           H
ATOM   4146  CD2 PHE A 276      38.100  27.500  36.260  1.00  0.00           C
ATOM   4147  HD2 PHE A 276      37.550  26.810  35.630  1.00  0.00           H
ATOM   4148  CE2 PHE A 276      37.830  28.840  36.210  1.00  0.00           C
ATOM   4149  HE2 PHE A 276      36.950  29.160  35.660  1.00  0.00           H
ATOM   4150  C   PHE A 276      38.570  23.170  37.230  1.00  0.00           C
ATOM   4151  O   PHE A 276      38.540  22.610  38.280  1.00  0.00           O
ATOM   4152  N   GLN A 277      39.190  22.740  36.100  1.00  0.00           N
ATOM   4153  HN  GLN A 277      39.280  23.310  35.290  1.00  0.00           H
ATOM   4154  CA  GLN A 277      39.660  21.420  35.920  1.00  0.00           C
ATOM   4155  HA  GLN A 277      38.850  20.740  36.130  1.00  0.00           H
ATOM   4156  CB  GLN A 277      40.090  21.150  34.440  1.00  0.00           C
ATOM   4157  HB1 GLN A 277      40.640  20.190  34.380  1.00  0.00           H
ATOM   4158  HB2 GLN A 277      40.790  21.920  34.040  1.00  0.00           H
ATOM   4159  CG  GLN A 277      38.990  21.230  33.350  1.00  0.00           C
ATOM   4160  HG1 GLN A 277      38.190  20.500  33.600  1.00  0.00           H
ATOM   4161  HG2 GLN A 277      39.510  21.010  32.390  1.00  0.00           H
ATOM   4162  CD  GLN A 277      38.260  22.550  33.140  1.00  0.00           C
ATOM   4163  OE1 GLN A 277      38.760  23.570  33.600  1.00  0.00           O
ATOM   4164  NE2 GLN A 277      37.020  22.550  32.640  1.00  0.00           N
ATOM   4165 1HE2 GLN A 277      36.380  23.290  32.860  1.00  0.00           H
ATOM   4166 2HE2 GLN A 277      36.690  21.640  32.390  1.00  0.00           H
ATOM   4167  C   GLN A 277      40.800  21.030  36.880  1.00  0.00           C
ATOM   4168  O   GLN A 277      40.640  19.940  37.420  1.00  0.00           O
ATOM   4169  N   GLY A 278      41.770  21.850  37.280  1.00  0.00           N
ATOM   4170  HN  GLY A 278      42.290  21.320  37.940  1.00  0.00           H
ATOM   4171  CA  GLY A 278      42.240  23.190  36.840  1.00  0.00           C
ATOM   4172  HA1 GLY A 278      41.500  23.660  36.200  1.00  0.00           H
ATOM   4173  HA2 GLY A 278      43.190  22.940  36.380  1.00  0.00           H
ATOM   4174  C   GLY A 278      42.430  24.110  37.970  1.00  0.00           C
ATOM   4175  O   GLY A 278      41.770  23.980  39.010  1.00  0.00           O
ATOM   4176  N   LYS A 279      43.440  24.960  37.870  1.00  0.00           N
ATOM   4177  HN  LYS A 279      43.950  25.070  37.030  1.00  0.00           H
ATOM   4178  CA  LYS A 279      43.810  25.840  39.050  1.00  0.00           C
ATOM   4179  HA  LYS A 279      43.220  25.590  39.920  1.00  0.00           H
ATOM   4180  CB  LYS A 279      45.380  25.810  39.250  1.00  0.00           C
ATOM   4181  HB1 LYS A 279      45.560  26.370  40.190  1.00  0.00           H
ATOM   4182  HB2 LYS A 279      45.870  26.450  38.480  1.00  0.00           H
ATOM   4183  CG  LYS A 279      45.950  24.410  39.390  1.00  0.00           C
ATOM   4184  HG1 LYS A 279      47.060  24.350  39.450  1.00  0.00           H
ATOM   4185  HG2 LYS A 279      45.740  23.750  38.520  1.00  0.00           H
ATOM   4186  CD  LYS A 279      45.320  23.580  40.600  1.00  0.00           C
ATOM   4187  HD1 LYS A 279      44.220  23.670  40.410  1.00  0.00           H
ATOM   4188  HD2 LYS A 279      45.500  24.090  41.570  1.00  0.00           H
ATOM   4189  CE  LYS A 279      45.870  22.120  40.750  1.00  0.00           C
ATOM   4190  HE1 LYS A 279      46.980  22.140  40.650  1.00  0.00           H
ATOM   4191  HE2 LYS A 279      45.400  21.710  39.830  1.00  0.00           H
ATOM   4192  NZ  LYS A 279      45.470  21.370  41.950  1.00  0.00           N
ATOM   4193  HZ1 LYS A 279      44.760  21.950  42.440  1.00  0.00           H
ATOM   4194  HZ2 LYS A 279      46.210  21.200  42.660  1.00  0.00           H
ATOM   4195  HZ3 LYS A 279      45.040  20.440  41.760  1.00  0.00           H
ATOM   4196  C   LYS A 279      43.440  27.340  38.680  1.00  0.00           C
ATOM   4197  O   LYS A 279      43.540  27.760  37.510  1.00  0.00           O
ATOM   4198  N   GLN A 280      43.040  28.120  39.750  1.00  0.00           N
ATOM   4199  HN  GLN A 280      42.930  27.590  40.590  1.00  0.00           H
ATOM   4200  CA  GLN A 280      42.760  29.520  39.790  1.00  0.00           C
ATOM   4201  HA  GLN A 280      41.710  29.590  39.540  1.00  0.00           H
ATOM   4202  CB  GLN A 280      42.930  30.100  41.250  1.00  0.00           C
ATOM   4203  HB1 GLN A 280      42.180  29.580  41.890  1.00  0.00           H
ATOM   4204  HB2 GLN A 280      42.530  31.130  41.120  1.00  0.00           H
ATOM   4205  CG  GLN A 280      44.340  30.020  41.690  1.00  0.00           C
ATOM   4206  HG1 GLN A 280      45.080  30.160  40.870  1.00  0.00           H
ATOM   4207  HG2 GLN A 280      44.530  29.000  42.080  1.00  0.00           H
ATOM   4208  CD  GLN A 280      44.750  31.000  42.840  1.00  0.00           C
ATOM   4209  OE1 GLN A 280      44.300  30.770  43.970  1.00  0.00           O
ATOM   4210  NE2 GLN A 280      45.430  32.080  42.500  1.00  0.00           N
ATOM   4211 1HE2 GLN A 280      45.620  32.260  41.530  1.00  0.00           H
ATOM   4212 2HE2 GLN A 280      45.980  32.570  43.180  1.00  0.00           H
ATOM   4213  C   GLN A 280      43.420  30.470  38.740  1.00  0.00           C
ATOM   4214  O   GLN A 280      44.590  30.400  38.270  1.00  0.00           O
ATOM   4215  N   ILE A 281      42.680  31.430  38.270  1.00  0.00           N
ATOM   4216  HN  ILE A 281      41.830  31.650  38.740  1.00  0.00           H
ATOM   4217  CA  ILE A 281      43.010  32.270  37.090  1.00  0.00           C
ATOM   4218  HA  ILE A 281      44.050  32.090  36.850  1.00  0.00           H
ATOM   4219  CB  ILE A 281      42.290  32.050  35.790  1.00  0.00           C
ATOM   4220  HB  ILE A 281      41.230  32.380  35.920  1.00  0.00           H
ATOM   4221  CG2 ILE A 281      42.790  33.040  34.730  1.00  0.00           C
ATOM   4222 1HG2 ILE A 281      42.460  32.620  33.760  1.00  0.00           H
ATOM   4223 2HG2 ILE A 281      43.880  33.210  34.690  1.00  0.00           H
ATOM   4224 3HG2 ILE A 281      42.380  34.070  34.870  1.00  0.00           H
ATOM   4225  CG1 ILE A 281      42.460  30.650  35.190  1.00  0.00           C
ATOM   4226 1HG1 ILE A 281      42.440  29.910  36.020  1.00  0.00           H
ATOM   4227 2HG1 ILE A 281      43.430  30.570  34.650  1.00  0.00           H
ATOM   4228  CD  ILE A 281      41.260  30.290  34.290  1.00  0.00           C
ATOM   4229  HD1 ILE A 281      41.600  29.500  33.590  1.00  0.00           H
ATOM   4230  HD2 ILE A 281      40.980  31.160  33.660  1.00  0.00           H
ATOM   4231  HD3 ILE A 281      40.470  29.750  34.850  1.00  0.00           H
ATOM   4232  C   ILE A 281      42.920  33.700  37.540  1.00  0.00           C
ATOM   4233  O   ILE A 281      41.850  34.140  38.060  1.00  0.00           O
ATOM   4234  N   LEU A 282      44.060  34.460  37.360  1.00  0.00           N
ATOM   4235  HN  LEU A 282      44.890  34.120  36.940  1.00  0.00           H
ATOM   4236  CA  LEU A 282      44.130  35.810  37.810  1.00  0.00           C
ATOM   4237  HA  LEU A 282      45.200  35.960  37.850  1.00  0.00           H
ATOM   4238  CB  LEU A 282      43.470  36.770  36.850  1.00  0.00           C
ATOM   4239  HB1 LEU A 282      43.450  37.830  37.190  1.00  0.00           H
ATOM   4240  HB2 LEU A 282      42.400  36.480  36.880  1.00  0.00           H
ATOM   4241  CG  LEU A 282      44.030  36.820  35.430  1.00  0.00           C
ATOM   4242  HG  LEU A 282      43.990  35.790  35.010  1.00  0.00           H
ATOM   4243  CD1 LEU A 282      43.060  37.640  34.600  1.00  0.00           C
ATOM   4244 1HD1 LEU A 282      43.100  38.700  34.940  1.00  0.00           H
ATOM   4245 2HD1 LEU A 282      42.040  37.220  34.740  1.00  0.00           H
ATOM   4246 3HD1 LEU A 282      43.280  37.590  33.520  1.00  0.00           H
ATOM   4247  CD2 LEU A 282      45.400  37.340  35.470  1.00  0.00           C
ATOM   4248 1HD2 LEU A 282      45.330  38.330  35.980  1.00  0.00           H
ATOM   4249 2HD2 LEU A 282      45.720  37.470  34.420  1.00  0.00           H
ATOM   4250 3HD2 LEU A 282      46.230  36.720  35.880  1.00  0.00           H
ATOM   4251  C   LEU A 282      43.680  36.080  39.180  1.00  0.00           C
ATOM   4252  O   LEU A 282      42.900  37.010  39.430  1.00  0.00           O
ATOM   4253  N   GLY A 283      44.020  35.200  40.160  1.00  0.00           N
ATOM   4254  HN  GLY A 283      44.580  34.420  39.880  1.00  0.00           H
ATOM   4255  CA  GLY A 283      43.610  35.330  41.520  1.00  0.00           C
ATOM   4256  HA1 GLY A 283      43.680  36.340  41.910  1.00  0.00           H
ATOM   4257  HA2 GLY A 283      44.170  34.650  42.150  1.00  0.00           H
ATOM   4258  C   GLY A 283      42.150  34.940  41.790  1.00  0.00           C
ATOM   4259  O   GLY A 283      41.710  35.380  42.870  1.00  0.00           O
ATOM   4260  N   SER A 284      41.400  34.210  40.920  1.00  0.00           N
ATOM   4261  HN  SER A 284      41.700  34.010  39.990  1.00  0.00           H
ATOM   4262  CA  SER A 284      40.050  33.850  41.240  1.00  0.00           C
ATOM   4263  HA  SER A 284      39.840  33.930  42.290  1.00  0.00           H
ATOM   4264  CB  SER A 284      39.030  34.540  40.400  1.00  0.00           C
ATOM   4265  HB1 SER A 284      39.120  34.240  39.330  1.00  0.00           H
ATOM   4266  HB2 SER A 284      39.190  35.640  40.420  1.00  0.00           H
ATOM   4267  OG  SER A 284      37.620  34.320  40.830  1.00  0.00           O
ATOM   4268  HG1 SER A 284      37.140  34.200  40.010  1.00  0.00           H
ATOM   4269  C   SER A 284      39.850  32.370  41.040  1.00  0.00           C
ATOM   4270  O   SER A 284      40.350  31.760  40.090  1.00  0.00           O
ATOM   4271  N   THR A 285      38.930  31.730  41.880  1.00  0.00           N
ATOM   4272  HN  THR A 285      38.550  32.160  42.690  1.00  0.00           H
ATOM   4273  CA  THR A 285      38.600  30.240  41.610  1.00  0.00           C
ATOM   4274  HA  THR A 285      39.390  29.710  41.090  1.00  0.00           H
ATOM   4275  CB  THR A 285      38.470  29.490  42.910  1.00  0.00           C
ATOM   4276  HB  THR A 285      38.300  28.440  42.560  1.00  0.00           H
ATOM   4277  OG1 THR A 285      37.500  29.990  43.850  1.00  0.00           O
ATOM   4278  HG1 THR A 285      36.680  29.660  43.470  1.00  0.00           H
ATOM   4279  CG2 THR A 285      39.850  29.420  43.590  1.00  0.00           C
ATOM   4280 1HG2 THR A 285      40.550  28.700  43.120  1.00  0.00           H
ATOM   4281 2HG2 THR A 285      39.700  28.990  44.610  1.00  0.00           H
ATOM   4282 3HG2 THR A 285      40.300  30.430  43.550  1.00  0.00           H
ATOM   4283  C   THR A 285      37.370  30.050  40.810  1.00  0.00           C
ATOM   4284  O   THR A 285      36.990  28.930  40.570  1.00  0.00           O
ATOM   4285  N   MET A 286      36.760  31.150  40.340  1.00  0.00           N
ATOM   4286  HN  MET A 286      37.230  31.980  40.620  1.00  0.00           H
ATOM   4287  CA  MET A 286      35.450  31.320  39.640  1.00  0.00           C
ATOM   4288  HA  MET A 286      35.110  30.390  39.200  1.00  0.00           H
ATOM   4289  CB  MET A 286      34.420  31.870  40.610  1.00  0.00           C
ATOM   4290  HB1 MET A 286      34.370  30.950  41.220  1.00  0.00           H
ATOM   4291  HB2 MET A 286      33.450  31.930  40.070  1.00  0.00           H
ATOM   4292  CG  MET A 286      34.870  33.020  41.590  1.00  0.00           C
ATOM   4293  HG1 MET A 286      34.910  33.940  40.970  1.00  0.00           H
ATOM   4294  HG2 MET A 286      35.910  32.940  41.960  1.00  0.00           H
ATOM   4295  SD  MET A 286      33.640  33.340  42.970  1.00  0.00           S
ATOM   4296  CE  MET A 286      33.840  31.860  43.970  1.00  0.00           C
ATOM   4297  HE1 MET A 286      34.520  32.080  44.820  1.00  0.00           H
ATOM   4298  HE2 MET A 286      34.330  31.020  43.420  1.00  0.00           H
ATOM   4299  HE3 MET A 286      32.900  31.480  44.410  1.00  0.00           H
ATOM   4300  C   MET A 286      35.680  32.340  38.550  1.00  0.00           C
ATOM   4301  O   MET A 286      36.660  33.090  38.570  1.00  0.00           O
ATOM   4302  N   LEU A 287      34.750  32.390  37.550  1.00  0.00           N
ATOM   4303  HN  LEU A 287      33.970  31.770  37.570  1.00  0.00           H
ATOM   4304  CA  LEU A 287      34.820  33.340  36.560  1.00  0.00           C
ATOM   4305  HA  LEU A 287      35.760  33.440  36.020  1.00  0.00           H
ATOM   4306  CB  LEU A 287      33.550  33.140  35.670  1.00  0.00           C
ATOM   4307  HB1 LEU A 287      33.030  34.060  35.330  1.00  0.00           H
ATOM   4308  HB2 LEU A 287      32.810  32.610  36.310  1.00  0.00           H
ATOM   4309  CG  LEU A 287      33.860  32.450  34.370  1.00  0.00           C
ATOM   4310  HG  LEU A 287      34.570  33.060  33.770  1.00  0.00           H
ATOM   4311  CD1 LEU A 287      34.660  31.060  34.500  1.00  0.00           C
ATOM   4312 1HD1 LEU A 287      34.730  30.670  33.460  1.00  0.00           H
ATOM   4313 2HD1 LEU A 287      34.070  30.360  35.130  1.00  0.00           H
ATOM   4314 3HD1 LEU A 287      35.670  31.100  34.970  1.00  0.00           H
ATOM   4315  CD2 LEU A 287      32.640  32.230  33.520  1.00  0.00           C
ATOM   4316 1HD2 LEU A 287      32.020  33.120  33.250  1.00  0.00           H
ATOM   4317 2HD2 LEU A 287      32.000  31.470  34.010  1.00  0.00           H
ATOM   4318 3HD2 LEU A 287      32.950  31.770  32.550  1.00  0.00           H
ATOM   4319  C   LEU A 287      34.550  34.740  37.150  1.00  0.00           C
ATOM   4320  O   LEU A 287      33.960  34.850  38.260  1.00  0.00           O
ATOM   4321  N   GLU A 288      34.900  35.770  36.380  1.00  0.00           N
ATOM   4322  HN  GLU A 288      35.420  35.640  35.530  1.00  0.00           H
ATOM   4323  CA  GLU A 288      34.690  37.190  36.700  1.00  0.00           C
ATOM   4324  HA  GLU A 288      34.150  37.270  37.630  1.00  0.00           H
ATOM   4325  CB  GLU A 288      36.030  37.840  37.080  1.00  0.00           C
ATOM   4326  HB1 GLU A 288      36.680  37.830  36.180  1.00  0.00           H
ATOM   4327  HB2 GLU A 288      36.650  37.360  37.870  1.00  0.00           H
ATOM   4328  CG  GLU A 288      35.870  39.350  37.560  1.00  0.00           C
ATOM   4329  HG1 GLU A 288      35.210  39.770  36.770  1.00  0.00           H
ATOM   4330  HG2 GLU A 288      36.850  39.850  37.450  1.00  0.00           H
ATOM   4331  CD  GLU A 288      35.290  39.490  38.920  1.00  0.00           C
ATOM   4332  OE1 GLU A 288      36.030  39.850  39.860  1.00  0.00           O
ATOM   4333  OE2 GLU A 288      34.030  39.250  39.110  1.00  0.00           O
ATOM   4334  C   GLU A 288      34.060  38.000  35.630  1.00  0.00           C
ATOM   4335  O   GLU A 288      34.560  38.010  34.520  1.00  0.00           O
ATOM   4336  N   ASP A 289      32.910  38.700  35.910  1.00  0.00           N
ATOM   4337  HN  ASP A 289      32.460  38.710  36.800  1.00  0.00           H
ATOM   4338  CA  ASP A 289      32.280  39.610  34.940  1.00  0.00           C
ATOM   4339  HA  ASP A 289      32.830  39.620  34.010  1.00  0.00           H
ATOM   4340  CB  ASP A 289      30.770  39.160  34.810  1.00  0.00           C
ATOM   4341  HB1 ASP A 289      30.910  38.060  34.710  1.00  0.00           H
ATOM   4342  HB2 ASP A 289      30.430  39.470  33.800  1.00  0.00           H
ATOM   4343  CG  ASP A 289      29.820  39.380  35.910  1.00  0.00           C
ATOM   4344  OD1 ASP A 289      30.190  39.400  37.080  1.00  0.00           O
ATOM   4345  OD2 ASP A 289      28.610  39.500  35.560  1.00  0.00           O
ATOM   4346  C   ASP A 289      32.300  41.130  35.440  1.00  0.00           C
ATOM   4347  O   ASP A 289      31.700  42.030  34.870  1.00  0.00           O
ATOM   4348  N   GLU A 290      33.130  41.400  36.470  1.00  0.00           N
ATOM   4349  HN  GLU A 290      33.560  40.600  36.880  1.00  0.00           H
ATOM   4350  CA  GLU A 290      33.460  42.720  36.960  1.00  0.00           C
ATOM   4351  HA  GLU A 290      32.550  43.290  36.830  1.00  0.00           H
ATOM   4352  CB  GLU A 290      33.710  42.730  38.470  1.00  0.00           C
ATOM   4353  HB1 GLU A 290      33.920  43.790  38.760  1.00  0.00           H
ATOM   4354  HB2 GLU A 290      34.590  42.100  38.700  1.00  0.00           H
ATOM   4355  CG  GLU A 290      32.500  42.280  39.290  1.00  0.00           C
ATOM   4356  HG1 GLU A 290      32.280  41.200  39.110  1.00  0.00           H
ATOM   4357  HG2 GLU A 290      31.620  42.890  39.000  1.00  0.00           H
ATOM   4358  CD  GLU A 290      32.670  42.450  40.770  1.00  0.00           C
ATOM   4359  OE1 GLU A 290      33.810  42.640  41.290  1.00  0.00           O
ATOM   4360  OE2 GLU A 290      31.600  42.410  41.500  1.00  0.00           O
ATOM   4361  C   GLU A 290      34.620  43.430  36.280  1.00  0.00           C
ATOM   4362  O   GLU A 290      35.180  44.500  36.700  1.00  0.00           O
ATOM   4363  N   PHE A 291      35.030  42.960  35.120  1.00  0.00           N
ATOM   4364  HN  PHE A 291      34.680  42.060  34.860  1.00  0.00           H
ATOM   4365  CA  PHE A 291      36.070  43.600  34.300  1.00  0.00           C
ATOM   4366  HA  PHE A 291      36.280  44.570  34.720  1.00  0.00           H
ATOM   4367  CB  PHE A 291      37.390  42.840  34.430  1.00  0.00           C
ATOM   4368  HB1 PHE A 291      38.050  43.050  33.560  1.00  0.00           H
ATOM   4369  HB2 PHE A 291      37.180  41.750  34.280  1.00  0.00           H
ATOM   4370  CG  PHE A 291      38.160  43.050  35.750  1.00  0.00           C
ATOM   4371  CD1 PHE A 291      38.870  44.240  35.950  1.00  0.00           C
ATOM   4372  HD1 PHE A 291      38.760  45.020  35.210  1.00  0.00           H
ATOM   4373  CE1 PHE A 291      39.730  44.340  37.040  1.00  0.00           C
ATOM   4374  HE1 PHE A 291      40.190  45.290  37.250  1.00  0.00           H
ATOM   4375  CZ  PHE A 291      40.010  43.230  37.900  1.00  0.00           C
ATOM   4376  HZ  PHE A 291      40.750  43.190  38.680  1.00  0.00           H
ATOM   4377  CD2 PHE A 291      38.330  41.980  36.620  1.00  0.00           C
ATOM   4378  HD2 PHE A 291      37.650  41.170  36.420  1.00  0.00           H
ATOM   4379  CE2 PHE A 291      39.270  42.050  37.700  1.00  0.00           C
ATOM   4380  HE2 PHE A 291      39.420  41.160  38.290  1.00  0.00           H
ATOM   4381  C   PHE A 291      35.700  43.860  32.870  1.00  0.00           C
ATOM   4382  O   PHE A 291      35.470  42.940  32.040  1.00  0.00           O
ATOM   4383  N   THR A 292      35.630  45.160  32.620  1.00  0.00           N
ATOM   4384  HN  THR A 292      35.880  45.740  33.400  1.00  0.00           H
ATOM   4385  CA  THR A 292      35.360  45.680  31.250  1.00  0.00           C
ATOM   4386  HA  THR A 292      34.550  45.090  30.840  1.00  0.00           H
ATOM   4387  CB  THR A 292      34.780  47.130  31.190  1.00  0.00           C
ATOM   4388  HB  THR A 292      34.630  47.450  30.140  1.00  0.00           H
ATOM   4389  OG1 THR A 292      35.680  48.060  31.780  1.00  0.00           O
ATOM   4390  HG1 THR A 292      35.890  47.650  32.630  1.00  0.00           H
ATOM   4391  CG2 THR A 292      33.530  47.240  32.080  1.00  0.00           C
ATOM   4392 1HG2 THR A 292      33.080  48.260  32.070  1.00  0.00           H
ATOM   4393 2HG2 THR A 292      33.690  46.830  33.100  1.00  0.00           H
ATOM   4394 3HG2 THR A 292      32.700  46.680  31.590  1.00  0.00           H
ATOM   4395  C   THR A 292      36.580  45.580  30.410  1.00  0.00           C
ATOM   4396  O   THR A 292      37.730  45.650  30.890  1.00  0.00           O
ATOM   4397  N   PRO A 293      36.480  45.500  29.080  1.00  0.00           N
ATOM   4398  CD  PRO A 293      35.220  45.150  28.320  1.00  0.00           C
ATOM   4399  HD1 PRO A 293      34.550  46.040  28.380  1.00  0.00           H
ATOM   4400  HD2 PRO A 293      34.790  44.280  28.860  1.00  0.00           H
ATOM   4401  CA  PRO A 293      37.630  45.820  28.190  1.00  0.00           C
ATOM   4402  HA  PRO A 293      38.370  45.030  28.140  1.00  0.00           H
ATOM   4403  CB  PRO A 293      36.750  46.120  26.890  1.00  0.00           C
ATOM   4404  HB1 PRO A 293      37.340  46.120  25.950  1.00  0.00           H
ATOM   4405  HB2 PRO A 293      36.190  47.070  27.020  1.00  0.00           H
ATOM   4406  CG  PRO A 293      35.660  45.030  26.900  1.00  0.00           C
ATOM   4407  HG1 PRO A 293      34.890  45.280  26.130  1.00  0.00           H
ATOM   4408  HG2 PRO A 293      36.160  44.080  26.590  1.00  0.00           H
ATOM   4409  C   PRO A 293      38.450  47.080  28.520  1.00  0.00           C
ATOM   4410  O   PRO A 293      39.690  47.100  28.420  1.00  0.00           O
ATOM   4411  N   GLU A 294      37.750  48.170  28.930  1.00  0.00           N
ATOM   4412  HN  GLU A 294      36.750  48.240  28.990  1.00  0.00           H
ATOM   4413  CA  GLU A 294      38.540  49.380  29.340  1.00  0.00           C
ATOM   4414  HA  GLU A 294      39.130  49.640  28.480  1.00  0.00           H
ATOM   4415  CB  GLU A 294      37.490  50.520  29.590  1.00  0.00           C
ATOM   4416  HB1 GLU A 294      38.110  51.400  29.880  1.00  0.00           H
ATOM   4417  HB2 GLU A 294      36.720  50.110  30.270  1.00  0.00           H
ATOM   4418  CG  GLU A 294      36.670  51.110  28.300  1.00  0.00           C
ATOM   4419  HG1 GLU A 294      37.460  51.520  27.620  1.00  0.00           H
ATOM   4420  HG2 GLU A 294      36.200  52.040  28.670  1.00  0.00           H
ATOM   4421  CD  GLU A 294      35.660  50.240  27.650  1.00  0.00           C
ATOM   4422  OE1 GLU A 294      34.940  49.550  28.370  1.00  0.00           O
ATOM   4423  OE2 GLU A 294      35.550  50.330  26.410  1.00  0.00           O
ATOM   4424  C   GLU A 294      39.470  49.240  30.540  1.00  0.00           C
ATOM   4425  O   GLU A 294      40.590  49.750  30.420  1.00  0.00           O
ATOM   4426  N   ASP A 295      39.090  48.510  31.600  1.00  0.00           N
ATOM   4427  HN  ASP A 295      38.160  48.160  31.640  1.00  0.00           H
ATOM   4428  CA  ASP A 295      39.950  48.130  32.750  1.00  0.00           C
ATOM   4429  HA  ASP A 295      40.310  48.980  33.320  1.00  0.00           H
ATOM   4430  CB  ASP A 295      39.180  47.210  33.690  1.00  0.00           C
ATOM   4431  HB1 ASP A 295      39.870  47.050  34.550  1.00  0.00           H
ATOM   4432  HB2 ASP A 295      38.930  46.220  33.240  1.00  0.00           H
ATOM   4433  CG  ASP A 295      38.020  48.020  34.230  1.00  0.00           C
ATOM   4434  OD1 ASP A 295      36.880  47.380  34.330  1.00  0.00           O
ATOM   4435  OD2 ASP A 295      38.090  49.220  34.490  1.00  0.00           O
ATOM   4436  C   ASP A 295      41.250  47.360  32.180  1.00  0.00           C
ATOM   4437  O   ASP A 295      42.410  47.570  32.600  1.00  0.00           O
ATOM   4438  N   VAL A 296      41.000  46.370  31.250  1.00  0.00           N
ATOM   4439  HN  VAL A 296      40.120  46.230  30.790  1.00  0.00           H
ATOM   4440  CA  VAL A 296      42.140  45.580  30.720  1.00  0.00           C
ATOM   4441  HA  VAL A 296      42.630  45.060  31.540  1.00  0.00           H
ATOM   4442  CB  VAL A 296      41.560  44.600  29.610  1.00  0.00           C
ATOM   4443  HB  VAL A 296      41.210  45.240  28.770  1.00  0.00           H
ATOM   4444  CG1 VAL A 296      42.710  43.680  29.240  1.00  0.00           C
ATOM   4445 1HG1 VAL A 296      43.480  44.250  28.680  1.00  0.00           H
ATOM   4446 2HG1 VAL A 296      42.380  42.920  28.490  1.00  0.00           H
ATOM   4447 3HG1 VAL A 296      43.160  43.220  30.150  1.00  0.00           H
ATOM   4448  CG2 VAL A 296      40.410  43.730  30.220  1.00  0.00           C
ATOM   4449 1HG2 VAL A 296      40.640  43.120  31.120  1.00  0.00           H
ATOM   4450 2HG2 VAL A 296      40.060  43.060  29.400  1.00  0.00           H
ATOM   4451 3HG2 VAL A 296      39.510  44.360  30.400  1.00  0.00           H
ATOM   4452  C   VAL A 296      43.210  46.510  30.070  1.00  0.00           C
ATOM   4453  O   VAL A 296      44.410  46.440  30.350  1.00  0.00           O
ATOM   4454  N   ASN A 297      42.690  47.450  29.210  1.00  0.00           N
ATOM   4455  HN  ASN A 297      41.710  47.400  29.040  1.00  0.00           H
ATOM   4456  CA  ASN A 297      43.440  48.200  28.220  1.00  0.00           C
ATOM   4457  HA  ASN A 297      44.120  47.470  27.810  1.00  0.00           H
ATOM   4458  CB  ASN A 297      42.460  48.710  27.150  1.00  0.00           C
ATOM   4459  HB1 ASN A 297      42.990  49.370  26.440  1.00  0.00           H
ATOM   4460  HB2 ASN A 297      41.580  49.160  27.660  1.00  0.00           H
ATOM   4461  CG  ASN A 297      41.930  47.550  26.320  1.00  0.00           C
ATOM   4462  OD1 ASN A 297      42.450  46.460  26.180  1.00  0.00           O
ATOM   4463  ND2 ASN A 297      40.720  47.740  25.700  1.00  0.00           N
ATOM   4464 1HD2 ASN A 297      40.580  47.190  24.870  1.00  0.00           H
ATOM   4465 2HD2 ASN A 297      40.170  48.570  25.850  1.00  0.00           H
ATOM   4466  C   ASN A 297      44.210  49.290  28.890  1.00  0.00           C
ATOM   4467  O   ASN A 297      45.130  49.970  28.380  1.00  0.00           O
ATOM   4468  N   MET A 298      43.850  49.590  30.100  1.00  0.00           N
ATOM   4469  HN  MET A 298      43.110  49.110  30.580  1.00  0.00           H
ATOM   4470  CA  MET A 298      44.410  50.630  30.860  1.00  0.00           C
ATOM   4471  HA  MET A 298      44.530  51.570  30.350  1.00  0.00           H
ATOM   4472  CB  MET A 298      43.500  50.790  32.070  1.00  0.00           C
ATOM   4473  HB1 MET A 298      43.370  49.870  32.690  1.00  0.00           H
ATOM   4474  HB2 MET A 298      42.540  51.040  31.570  1.00  0.00           H
ATOM   4475  CG  MET A 298      43.750  52.050  32.960  1.00  0.00           C
ATOM   4476  HG1 MET A 298      44.810  52.210  33.250  1.00  0.00           H
ATOM   4477  HG2 MET A 298      43.100  52.050  33.860  1.00  0.00           H
ATOM   4478  SD  MET A 298      43.400  53.560  32.020  1.00  0.00           S
ATOM   4479  CE  MET A 298      43.380  54.660  33.530  1.00  0.00           C
ATOM   4480  HE1 MET A 298      42.440  54.450  34.090  1.00  0.00           H
ATOM   4481  HE2 MET A 298      43.350  55.730  33.210  1.00  0.00           H
ATOM   4482  HE3 MET A 298      44.210  54.470  34.240  1.00  0.00           H
ATOM   4483  C   MET A 298      45.790  50.230  31.450  1.00  0.00           C
ATOM   4484  O   MET A 298      46.730  51.040  31.670  1.00  0.00           O
ATOM   4485  N   GLN A 299      45.970  48.880  31.540  1.00  0.00           N
ATOM   4486  HN  GLN A 299      45.290  48.260  31.170  1.00  0.00           H
ATOM   4487  CA  GLN A 299      47.120  48.240  32.190  1.00  0.00           C
ATOM   4488  HA  GLN A 299      47.790  48.990  32.580  1.00  0.00           H
ATOM   4489  CB  GLN A 299      46.510  47.460  33.490  1.00  0.00           C
ATOM   4490  HB1 GLN A 299      47.400  47.130  34.060  1.00  0.00           H
ATOM   4491  HB2 GLN A 299      46.030  46.530  33.140  1.00  0.00           H
ATOM   4492  CG  GLN A 299      45.570  48.240  34.420  1.00  0.00           C
ATOM   4493  HG1 GLN A 299      45.130  47.600  35.210  1.00  0.00           H
ATOM   4494  HG2 GLN A 299      44.690  48.540  33.810  1.00  0.00           H
ATOM   4495  CD  GLN A 299      46.220  49.550  35.030  1.00  0.00           C
ATOM   4496  OE1 GLN A 299      47.410  49.820  34.790  1.00  0.00           O
ATOM   4497  NE2 GLN A 299      45.400  50.240  35.870  1.00  0.00           N
ATOM   4498 1HE2 GLN A 299      45.750  51.010  36.400  1.00  0.00           H
ATOM   4499 2HE2 GLN A 299      44.540  49.850  36.190  1.00  0.00           H
ATOM   4500  C   GLN A 299      47.880  47.350  31.290  1.00  0.00           C
ATOM   4501  O   GLN A 299      49.110  47.400  31.200  1.00  0.00           O
ATOM   4502  N   ILE A 300      47.190  46.410  30.630  1.00  0.00           N
ATOM   4503  HN  ILE A 300      46.210  46.340  30.770  1.00  0.00           H
ATOM   4504  CA  ILE A 300      47.730  45.390  29.780  1.00  0.00           C
ATOM   4505  HA  ILE A 300      48.760  45.170  30.010  1.00  0.00           H
ATOM   4506  CB  ILE A 300      46.950  44.140  30.070  1.00  0.00           C
ATOM   4507  HB  ILE A 300      45.870  44.380  30.010  1.00  0.00           H
ATOM   4508  CG2 ILE A 300      47.130  43.000  29.010  1.00  0.00           C
ATOM   4509 1HG2 ILE A 300      46.570  42.080  29.250  1.00  0.00           H
ATOM   4510 2HG2 ILE A 300      48.220  42.840  28.900  1.00  0.00           H
ATOM   4511 3HG2 ILE A 300      46.770  43.330  28.010  1.00  0.00           H
ATOM   4512  CG1 ILE A 300      47.270  43.550  31.480  1.00  0.00           C
ATOM   4513 1HG1 ILE A 300      47.040  44.270  32.290  1.00  0.00           H
ATOM   4514 2HG1 ILE A 300      48.360  43.370  31.600  1.00  0.00           H
ATOM   4515  CD  ILE A 300      46.650  42.240  31.840  1.00  0.00           C
ATOM   4516  HD1 ILE A 300      47.190  41.360  31.420  1.00  0.00           H
ATOM   4517  HD2 ILE A 300      45.580  42.090  31.590  1.00  0.00           H
ATOM   4518  HD3 ILE A 300      46.710  42.160  32.940  1.00  0.00           H
ATOM   4519  C   ILE A 300      47.740  45.780  28.310  1.00  0.00           C
ATOM   4520  O   ILE A 300      46.700  45.930  27.670  1.00  0.00           O
ATOM   4521  N   MET A 301      48.900  46.090  27.710  1.00  0.00           N
ATOM   4522  HN  MET A 301      49.770  45.970  28.190  1.00  0.00           H
ATOM   4523  CA  MET A 301      48.930  46.740  26.410  1.00  0.00           C
ATOM   4524  HA  MET A 301      47.930  47.150  26.320  1.00  0.00           H
ATOM   4525  CB  MET A 301      49.970  47.830  26.290  1.00  0.00           C
ATOM   4526  HB1 MET A 301      49.770  48.510  25.430  1.00  0.00           H
ATOM   4527  HB2 MET A 301      51.000  47.420  26.250  1.00  0.00           H
ATOM   4528  CG  MET A 301      49.940  48.790  27.500  1.00  0.00           C
ATOM   4529  HG1 MET A 301      50.900  49.340  27.400  1.00  0.00           H
ATOM   4530  HG2 MET A 301      50.000  48.200  28.430  1.00  0.00           H
ATOM   4531  SD  MET A 301      48.430  49.790  27.600  1.00  0.00           S
ATOM   4532  CE  MET A 301      49.010  50.560  29.050  1.00  0.00           C
ATOM   4533  HE1 MET A 301      49.420  49.770  29.730  1.00  0.00           H
ATOM   4534  HE2 MET A 301      48.120  51.010  29.540  1.00  0.00           H
ATOM   4535  HE3 MET A 301      49.670  51.430  28.900  1.00  0.00           H
ATOM   4536  C   MET A 301      49.190  45.770  25.340  1.00  0.00           C
ATOM   4537  O   MET A 301      48.860  45.890  24.180  1.00  0.00           O
ATOM   4538  NT  MET A 301      49.570  44.540  25.690  1.00  0.00           N
ATOM   4539  HNT MET A 301      49.720  44.400  26.670  1.00  0.00           H
ATOM   4540  CAT MET A 301      49.700  43.400  24.840  1.00  0.00           C
ATOM   4541  HT1 MET A 301      48.760  42.810  24.930  1.00  0.00           H
ATOM   4542  HT2 MET A 301      50.540  42.730  25.100  1.00  0.00           H
ATOM   4543  HT3 MET A 301      49.940  43.660  23.780  1.00  0.00           H
ATOM   4544  N   SER B   1      24.210  47.740  53.180  1.00  0.00           N
ATOM   4545  HT1 SER B   1      24.070  47.790  52.150  1.00  0.00           H
ATOM   4546  HT2 SER B   1      24.780  48.580  53.410  1.00  0.00           H
ATOM   4547  HT3 SER B   1      23.340  47.920  53.730  1.00  0.00           H
ATOM   4548  CA  SER B   1      24.860  46.440  53.480  1.00  0.00           C
ATOM   4549  HA  SER B   1      25.300  46.440  54.460  1.00  0.00           H
ATOM   4550  CB  SER B   1      23.910  45.260  53.230  1.00  0.00           C
ATOM   4551  HB1 SER B   1      23.690  45.080  52.160  1.00  0.00           H
ATOM   4552  HB2 SER B   1      22.880  45.500  53.570  1.00  0.00           H
ATOM   4553  OG  SER B   1      24.310  44.030  53.820  1.00  0.00           O
ATOM   4554  HG1 SER B   1      23.700  43.890  54.550  1.00  0.00           H
ATOM   4555  C   SER B   1      26.060  46.240  52.550  1.00  0.00           C
ATOM   4556  O   SER B   1      26.480  47.220  51.930  1.00  0.00           O
ATOM   4557  N   GLY B   2      26.550  44.980  52.440  1.00  0.00           N
ATOM   4558  HN  GLY B   2      26.200  44.260  53.040  1.00  0.00           H
ATOM   4559  CA  GLY B   2      27.490  44.640  51.450  1.00  0.00           C
ATOM   4560  HA1 GLY B   2      27.170  44.990  50.480  1.00  0.00           H
ATOM   4561  HA2 GLY B   2      27.610  43.580  51.610  1.00  0.00           H
ATOM   4562  C   GLY B   2      28.910  45.160  51.660  1.00  0.00           C
ATOM   4563  O   GLY B   2      29.260  45.980  52.530  1.00  0.00           O
ATOM   4564  N   LEU B   3      29.840  44.570  50.860  1.00  0.00           N
ATOM   4565  HN  LEU B   3      29.700  43.850  50.190  1.00  0.00           H
ATOM   4566  CA  LEU B   3      31.210  44.990  51.020  1.00  0.00           C
ATOM   4567  HA  LEU B   3      31.300  46.040  51.220  1.00  0.00           H
ATOM   4568  CB  LEU B   3      31.830  44.020  52.040  1.00  0.00           C
ATOM   4569  HB1 LEU B   3      31.790  43.010  51.570  1.00  0.00           H
ATOM   4570  HB2 LEU B   3      31.240  43.880  52.970  1.00  0.00           H
ATOM   4571  CG  LEU B   3      33.230  44.270  52.500  1.00  0.00           C
ATOM   4572  HG  LEU B   3      33.870  44.360  51.600  1.00  0.00           H
ATOM   4573  CD1 LEU B   3      33.180  45.530  53.340  1.00  0.00           C
ATOM   4574 1HD1 LEU B   3      32.630  45.400  54.290  1.00  0.00           H
ATOM   4575 2HD1 LEU B   3      32.650  46.350  52.820  1.00  0.00           H
ATOM   4576 3HD1 LEU B   3      34.180  45.860  53.700  1.00  0.00           H
ATOM   4577  CD2 LEU B   3      33.800  42.970  53.100  1.00  0.00           C
ATOM   4578 1HD2 LEU B   3      33.210  42.630  53.970  1.00  0.00           H
ATOM   4579 2HD2 LEU B   3      34.890  43.070  53.310  1.00  0.00           H
ATOM   4580 3HD2 LEU B   3      33.580  42.250  52.280  1.00  0.00           H
ATOM   4581  C   LEU B   3      31.800  44.710  49.660  1.00  0.00           C
ATOM   4582  O   LEU B   3      31.460  43.800  48.910  1.00  0.00           O
ATOM   4583  N   VAL B   4      32.760  45.580  49.290  1.00  0.00           N
ATOM   4584  HN  VAL B   4      33.020  46.360  49.860  1.00  0.00           H
ATOM   4585  CA  VAL B   4      33.470  45.480  48.020  1.00  0.00           C
ATOM   4586  HA  VAL B   4      33.630  44.440  47.790  1.00  0.00           H
ATOM   4587  CB  VAL B   4      32.720  46.290  46.880  1.00  0.00           C
ATOM   4588  HB  VAL B   4      31.740  45.770  46.760  1.00  0.00           H
ATOM   4589  CG1 VAL B   4      32.580  47.800  47.130  1.00  0.00           C
ATOM   4590 1HG1 VAL B   4      31.880  48.250  46.390  1.00  0.00           H
ATOM   4591 2HG1 VAL B   4      33.530  48.360  47.080  1.00  0.00           H
ATOM   4592 3HG1 VAL B   4      32.110  48.080  48.100  1.00  0.00           H
ATOM   4593  CG2 VAL B   4      33.390  46.040  45.510  1.00  0.00           C
ATOM   4594 1HG2 VAL B   4      32.760  46.400  44.670  1.00  0.00           H
ATOM   4595 2HG2 VAL B   4      33.540  44.940  45.400  1.00  0.00           H
ATOM   4596 3HG2 VAL B   4      34.400  46.510  45.460  1.00  0.00           H
ATOM   4597  C   VAL B   4      34.750  46.180  48.290  1.00  0.00           C
ATOM   4598  O   VAL B   4      34.820  46.920  49.340  1.00  0.00           O
ATOM   4599  N   LYS B   5      35.880  45.970  47.540  1.00  0.00           N
ATOM   4600  HN  LYS B   5      35.880  45.350  46.750  1.00  0.00           H
ATOM   4601  CA  LYS B   5      37.030  46.730  47.710  1.00  0.00           C
ATOM   4602  HA  LYS B   5      37.320  46.630  48.740  1.00  0.00           H
ATOM   4603  CB  LYS B   5      38.200  46.310  46.780  1.00  0.00           C
ATOM   4604  HB1 LYS B   5      39.100  46.880  47.090  1.00  0.00           H
ATOM   4605  HB2 LYS B   5      37.920  46.580  45.730  1.00  0.00           H
ATOM   4606  CG  LYS B   5      38.660  44.870  46.910  1.00  0.00           C
ATOM   4607  HG1 LYS B   5      39.300  44.640  46.030  1.00  0.00           H
ATOM   4608  HG2 LYS B   5      37.860  44.100  46.840  1.00  0.00           H
ATOM   4609  CD  LYS B   5      39.350  44.470  48.200  1.00  0.00           C
ATOM   4610  HD1 LYS B   5      38.780  44.740  49.120  1.00  0.00           H
ATOM   4611  HD2 LYS B   5      40.400  44.830  48.210  1.00  0.00           H
ATOM   4612  CE  LYS B   5      39.540  42.970  48.500  1.00  0.00           C
ATOM   4613  HE1 LYS B   5      38.580  42.440  48.680  1.00  0.00           H
ATOM   4614  HE2 LYS B   5      40.230  42.810  49.360  1.00  0.00           H
ATOM   4615  NZ  LYS B   5      40.240  42.070  47.430  1.00  0.00           N
ATOM   4616  HZ1 LYS B   5      40.470  41.200  47.950  1.00  0.00           H
ATOM   4617  HZ2 LYS B   5      41.200  42.390  47.160  1.00  0.00           H
ATOM   4618  HZ3 LYS B   5      39.660  41.940  46.570  1.00  0.00           H
ATOM   4619  C   LYS B   5      36.760  48.240  47.480  1.00  0.00           C
ATOM   4620  O   LYS B   5      36.210  48.610  46.430  1.00  0.00           O
ATOM   4621  N   MET B   6      37.110  49.070  48.440  1.00  0.00           N
ATOM   4622  HN  MET B   6      37.650  48.710  49.190  1.00  0.00           H
ATOM   4623  CA  MET B   6      36.730  50.470  48.520  1.00  0.00           C
ATOM   4624  HA  MET B   6      36.250  50.750  47.590  1.00  0.00           H
ATOM   4625  CB  MET B   6      35.850  50.690  49.750  1.00  0.00           C
ATOM   4626  HB1 MET B   6      35.780  51.780  49.980  1.00  0.00           H
ATOM   4627  HB2 MET B   6      36.350  50.140  50.580  1.00  0.00           H
ATOM   4628  CG  MET B   6      34.380  50.150  49.590  1.00  0.00           C
ATOM   4629  HG1 MET B   6      34.520  49.130  49.170  1.00  0.00           H
ATOM   4630  HG2 MET B   6      33.840  50.820  48.900  1.00  0.00           H
ATOM   4631  SD  MET B   6      33.460  49.930  51.210  1.00  0.00           S
ATOM   4632  CE  MET B   6      32.910  51.640  51.350  1.00  0.00           C
ATOM   4633  HE1 MET B   6      33.610  52.330  50.840  1.00  0.00           H
ATOM   4634  HE2 MET B   6      32.760  51.980  52.400  1.00  0.00           H
ATOM   4635  HE3 MET B   6      31.900  51.660  50.890  1.00  0.00           H
ATOM   4636  C   MET B   6      38.000  51.270  48.620  1.00  0.00           C
ATOM   4637  O   MET B   6      38.880  50.760  49.270  1.00  0.00           O
ATOM   4638  N   SER B   7      38.080  52.510  48.040  1.00  0.00           N
ATOM   4639  HN  SER B   7      37.270  52.890  47.610  1.00  0.00           H
ATOM   4640  CA  SER B   7      39.170  53.450  48.300  1.00  0.00           C
ATOM   4641  HA  SER B   7      40.030  52.950  48.710  1.00  0.00           H
ATOM   4642  CB  SER B   7      39.690  54.000  46.970  1.00  0.00           C
ATOM   4643  HB1 SER B   7      38.840  54.500  46.460  1.00  0.00           H
ATOM   4644  HB2 SER B   7      39.830  53.100  46.330  1.00  0.00           H
ATOM   4645  OG  SER B   7      40.910  54.760  46.980  1.00  0.00           O
ATOM   4646  HG1 SER B   7      40.850  55.360  46.220  1.00  0.00           H
ATOM   4647  C   SER B   7      38.690  54.750  49.110  1.00  0.00           C
ATOM   4648  O   SER B   7      37.520  55.110  49.210  1.00  0.00           O
ATOM   4649  N   HSD B   8      39.670  55.460  49.720  1.00  0.00           N
ATOM   4650  HN  HSD B   8      40.640  55.220  49.750  1.00  0.00           H
ATOM   4651  CA  HSD B   8      39.530  56.760  50.390  1.00  0.00           C
ATOM   4652  HA  HSD B   8      38.570  56.650  50.890  1.00  0.00           H
ATOM   4653  CB  HSD B   8      40.800  56.960  51.230  1.00  0.00           C
ATOM   4654  HB1 HSD B   8      41.010  58.030  51.440  1.00  0.00           H
ATOM   4655  HB2 HSD B   8      41.650  56.550  50.640  1.00  0.00           H
ATOM   4656  ND1 HSD B   8      39.780  56.270  53.430  1.00  0.00           N
ATOM   4657  HD1 HSD B   8      38.990  56.880  53.320  1.00  0.00           H
ATOM   4658  CG  HSD B   8      40.800  56.160  52.540  1.00  0.00           C
ATOM   4659  CE1 HSD B   8      40.040  55.450  54.450  1.00  0.00           C
ATOM   4660  HE1 HSD B   8      39.400  55.370  55.330  1.00  0.00           H
ATOM   4661  NE2 HSD B   8      41.180  54.760  54.280  1.00  0.00           N
ATOM   4662  CD2 HSD B   8      41.670  55.250  53.070  1.00  0.00           C
ATOM   4663  HD2 HSD B   8      42.580  54.800  52.690  1.00  0.00           H
ATOM   4664  C   HSD B   8      39.470  57.920  49.340  1.00  0.00           C
ATOM   4665  O   HSD B   8      40.450  58.000  48.570  1.00  0.00           O
ATOM   4666  N   PRO B   9      38.340  58.690  49.230  1.00  0.00           N
ATOM   4667  CD  PRO B   9      37.290  58.730  50.300  1.00  0.00           C
ATOM   4668  HD1 PRO B   9      37.840  59.130  51.180  1.00  0.00           H
ATOM   4669  HD2 PRO B   9      36.890  57.730  50.580  1.00  0.00           H
ATOM   4670  CA  PRO B   9      38.140  59.730  48.200  1.00  0.00           C
ATOM   4671  HA  PRO B   9      38.060  59.200  47.260  1.00  0.00           H
ATOM   4672  CB  PRO B   9      37.020  60.580  48.790  1.00  0.00           C
ATOM   4673  HB1 PRO B   9      36.370  61.070  48.030  1.00  0.00           H
ATOM   4674  HB2 PRO B   9      37.430  61.390  49.430  1.00  0.00           H
ATOM   4675  CG  PRO B   9      36.230  59.620  49.600  1.00  0.00           C
ATOM   4676  HG1 PRO B   9      35.490  60.130  50.260  1.00  0.00           H
ATOM   4677  HG2 PRO B   9      35.640  59.070  48.830  1.00  0.00           H
ATOM   4678  C   PRO B   9      39.390  60.630  47.940  1.00  0.00           C
ATOM   4679  O   PRO B   9      40.060  61.020  48.930  1.00  0.00           O
ATOM   4680  N   SER B  10      39.760  60.920  46.720  1.00  0.00           N
ATOM   4681  HN  SER B  10      39.240  60.620  45.920  1.00  0.00           H
ATOM   4682  CA  SER B  10      40.970  61.620  46.260  1.00  0.00           C
ATOM   4683  HA  SER B  10      41.770  61.510  46.970  1.00  0.00           H
ATOM   4684  CB  SER B  10      41.370  60.980  44.950  1.00  0.00           C
ATOM   4685  HB1 SER B  10      41.650  59.950  45.230  1.00  0.00           H
ATOM   4686  HB2 SER B  10      42.240  61.500  44.510  1.00  0.00           H
ATOM   4687  OG  SER B  10      40.330  61.020  43.990  1.00  0.00           O
ATOM   4688  HG1 SER B  10      40.310  61.890  43.580  1.00  0.00           H
ATOM   4689  C   SER B  10      40.850  63.110  46.180  1.00  0.00           C
ATOM   4690  O   SER B  10      41.950  63.670  46.000  1.00  0.00           O
ATOM   4691  N   GLY B  11      39.710  63.770  46.230  1.00  0.00           N
ATOM   4692  HN  GLY B  11      38.860  63.250  46.320  1.00  0.00           H
ATOM   4693  CA  GLY B  11      39.640  65.200  46.060  1.00  0.00           C
ATOM   4694  HA1 GLY B  11      38.710  65.460  46.530  1.00  0.00           H
ATOM   4695  HA2 GLY B  11      39.710  65.300  44.990  1.00  0.00           H
ATOM   4696  C   GLY B  11      40.770  66.080  46.650  1.00  0.00           C
ATOM   4697  O   GLY B  11      41.200  67.060  46.050  1.00  0.00           O
ATOM   4698  N   ASP B  12      41.160  65.740  47.870  1.00  0.00           N
ATOM   4699  HN  ASP B  12      40.510  65.150  48.350  1.00  0.00           H
ATOM   4700  CA  ASP B  12      42.330  66.330  48.630  1.00  0.00           C
ATOM   4701  HA  ASP B  12      42.270  67.410  48.630  1.00  0.00           H
ATOM   4702  CB  ASP B  12      42.520  65.680  50.080  1.00  0.00           C
ATOM   4703  HB1 ASP B  12      43.230  66.320  50.630  1.00  0.00           H
ATOM   4704  HB2 ASP B  12      42.850  64.630  49.930  1.00  0.00           H
ATOM   4705  CG  ASP B  12      41.220  65.610  50.870  1.00  0.00           C
ATOM   4706  OD1 ASP B  12      40.320  66.480  50.810  1.00  0.00           O
ATOM   4707  OD2 ASP B  12      41.030  64.670  51.700  1.00  0.00           O
ATOM   4708  C   ASP B  12      43.740  66.150  48.060  1.00  0.00           C
ATOM   4709  O   ASP B  12      44.620  67.010  48.050  1.00  0.00           O
ATOM   4710  N   VAL B  13      43.950  64.970  47.350  1.00  0.00           N
ATOM   4711  HN  VAL B  13      43.210  64.310  47.240  1.00  0.00           H
ATOM   4712  CA  VAL B  13      45.250  64.670  46.700  1.00  0.00           C
ATOM   4713  HA  VAL B  13      46.090  65.090  47.230  1.00  0.00           H
ATOM   4714  CB  VAL B  13      45.400  63.180  46.730  1.00  0.00           C
ATOM   4715  HB  VAL B  13      44.680  62.610  46.110  1.00  0.00           H
ATOM   4716  CG1 VAL B  13      46.760  62.720  46.160  1.00  0.00           C
ATOM   4717 1HG1 VAL B  13      47.570  62.840  46.910  1.00  0.00           H
ATOM   4718 2HG1 VAL B  13      46.980  63.290  45.230  1.00  0.00           H
ATOM   4719 3HG1 VAL B  13      46.760  61.630  45.950  1.00  0.00           H
ATOM   4720  CG2 VAL B  13      45.340  62.750  48.130  1.00  0.00           C
ATOM   4721 1HG2 VAL B  13      46.160  63.190  48.740  1.00  0.00           H
ATOM   4722 2HG2 VAL B  13      45.460  61.650  48.060  1.00  0.00           H
ATOM   4723 3HG2 VAL B  13      44.410  63.070  48.660  1.00  0.00           H
ATOM   4724  C   VAL B  13      45.270  65.280  45.350  1.00  0.00           C
ATOM   4725  O   VAL B  13      46.350  65.690  44.810  1.00  0.00           O
ATOM   4726  N   GLU B  14      44.190  65.240  44.620  1.00  0.00           N
ATOM   4727  HN  GLU B  14      43.360  64.770  44.900  1.00  0.00           H
ATOM   4728  CA  GLU B  14      44.050  65.840  43.270  1.00  0.00           C
ATOM   4729  HA  GLU B  14      44.660  65.370  42.510  1.00  0.00           H
ATOM   4730  CB  GLU B  14      42.650  65.780  42.700  1.00  0.00           C
ATOM   4731  HB1 GLU B  14      42.360  66.350  41.780  1.00  0.00           H
ATOM   4732  HB2 GLU B  14      41.950  66.290  43.390  1.00  0.00           H
ATOM   4733  CG  GLU B  14      42.180  64.350  42.480  1.00  0.00           C
ATOM   4734  HG1 GLU B  14      42.250  63.740  43.400  1.00  0.00           H
ATOM   4735  HG2 GLU B  14      42.570  63.820  41.580  1.00  0.00           H
ATOM   4736  CD  GLU B  14      40.690  64.390  42.130  1.00  0.00           C
ATOM   4737  OE1 GLU B  14      39.950  63.610  42.860  1.00  0.00           O
ATOM   4738  OE2 GLU B  14      40.190  65.000  41.130  1.00  0.00           O
ATOM   4739  C   GLU B  14      44.470  67.300  43.150  1.00  0.00           C
ATOM   4740  O   GLU B  14      45.220  67.710  42.260  1.00  0.00           O
ATOM   4741  N   ALA B  15      44.090  68.180  44.090  1.00  0.00           N
ATOM   4742  HN  ALA B  15      43.570  67.990  44.920  1.00  0.00           H
ATOM   4743  CA  ALA B  15      44.610  69.560  44.010  1.00  0.00           C
ATOM   4744  HA  ALA B  15      44.440  69.940  43.010  1.00  0.00           H
ATOM   4745  CB  ALA B  15      43.670  70.380  44.850  1.00  0.00           C
ATOM   4746  HB1 ALA B  15      42.600  70.140  44.700  1.00  0.00           H
ATOM   4747  HB2 ALA B  15      43.740  71.480  44.680  1.00  0.00           H
ATOM   4748  HB3 ALA B  15      43.930  70.380  45.930  1.00  0.00           H
ATOM   4749  C   ALA B  15      46.060  69.720  44.400  1.00  0.00           C
ATOM   4750  O   ALA B  15      46.570  70.830  44.440  1.00  0.00           O
ATOM   4751  N   CYS B  16      46.770  68.610  44.810  1.00  0.00           N
ATOM   4752  HN  CYS B  16      46.420  67.680  44.690  1.00  0.00           H
ATOM   4753  CA  CYS B  16      48.160  68.780  45.220  1.00  0.00           C
ATOM   4754  HA  CYS B  16      48.450  69.820  45.210  1.00  0.00           H
ATOM   4755  CB  CYS B  16      48.440  68.140  46.610  1.00  0.00           C
ATOM   4756  HB1 CYS B  16      49.380  68.630  46.930  1.00  0.00           H
ATOM   4757  HB2 CYS B  16      48.560  67.030  46.570  1.00  0.00           H
ATOM   4758  SG  CYS B  16      47.230  68.760  47.830  1.00  0.00           S
ATOM   4759  HG1 CYS B  16      46.270  68.000  47.330  1.00  0.00           H
ATOM   4760  C   CYS B  16      49.120  68.110  44.200  1.00  0.00           C
ATOM   4761  O   CYS B  16      50.290  68.270  44.360  1.00  0.00           O
ATOM   4762  N   MET B  17      48.690  67.470  43.150  1.00  0.00           N
ATOM   4763  HN  MET B  17      47.700  67.470  43.040  1.00  0.00           H
ATOM   4764  CA  MET B  17      49.660  66.920  42.110  1.00  0.00           C
ATOM   4765  HA  MET B  17      50.430  66.470  42.710  1.00  0.00           H
ATOM   4766  CB  MET B  17      48.990  65.830  41.250  1.00  0.00           C
ATOM   4767  HB1 MET B  17      49.610  65.620  40.350  1.00  0.00           H
ATOM   4768  HB2 MET B  17      48.030  66.270  40.880  1.00  0.00           H
ATOM   4769  CG  MET B  17      48.800  64.500  42.010  1.00  0.00           C
ATOM   4770  HG1 MET B  17      48.350  63.820  41.250  1.00  0.00           H
ATOM   4771  HG2 MET B  17      47.970  64.650  42.730  1.00  0.00           H
ATOM   4772  SD  MET B  17      50.170  63.930  43.090  1.00  0.00           S
ATOM   4773  CE  MET B  17      51.280  63.540  41.730  1.00  0.00           C
ATOM   4774  HE1 MET B  17      51.440  64.440  41.090  1.00  0.00           H
ATOM   4775  HE2 MET B  17      50.970  62.580  41.260  1.00  0.00           H
ATOM   4776  HE3 MET B  17      52.310  63.290  42.080  1.00  0.00           H
ATOM   4777  C   MET B  17      50.320  67.990  41.170  1.00  0.00           C
ATOM   4778  O   MET B  17      49.660  68.890  40.650  1.00  0.00           O
ATOM   4779  N   VAL B  18      51.630  67.830  40.950  1.00  0.00           N
ATOM   4780  HN  VAL B  18      52.120  67.160  41.500  1.00  0.00           H
ATOM   4781  CA  VAL B  18      52.370  68.680  39.980  1.00  0.00           C
ATOM   4782  HA  VAL B  18      51.710  68.980  39.190  1.00  0.00           H
ATOM   4783  CB  VAL B  18      53.120  69.850  40.530  1.00  0.00           C
ATOM   4784  HB  VAL B  18      53.720  70.390  39.760  1.00  0.00           H
ATOM   4785  CG1 VAL B  18      52.150  70.880  41.070  1.00  0.00           C
ATOM   4786 1HG1 VAL B  18      51.400  71.300  40.370  1.00  0.00           H
ATOM   4787 2HG1 VAL B  18      52.600  71.780  41.530  1.00  0.00           H
ATOM   4788 3HG1 VAL B  18      51.470  70.370  41.780  1.00  0.00           H
ATOM   4789  CG2 VAL B  18      54.140  69.380  41.650  1.00  0.00           C
ATOM   4790 1HG2 VAL B  18      54.510  70.280  42.180  1.00  0.00           H
ATOM   4791 2HG2 VAL B  18      54.890  68.700  41.190  1.00  0.00           H
ATOM   4792 3HG2 VAL B  18      53.570  68.850  42.450  1.00  0.00           H
ATOM   4793  C   VAL B  18      53.360  67.730  39.240  1.00  0.00           C
ATOM   4794  O   VAL B  18      53.690  66.570  39.560  1.00  0.00           O
ATOM   4795  N   GLN B  19      53.810  68.300  38.070  1.00  0.00           N
ATOM   4796  HN  GLN B  19      53.530  69.230  37.850  1.00  0.00           H
ATOM   4797  CA  GLN B  19      54.850  67.610  37.250  1.00  0.00           C
ATOM   4798  HA  GLN B  19      54.980  66.570  37.500  1.00  0.00           H
ATOM   4799  CB  GLN B  19      54.560  67.710  35.790  1.00  0.00           C
ATOM   4800  HB1 GLN B  19      54.470  68.790  35.550  1.00  0.00           H
ATOM   4801  HB2 GLN B  19      53.540  67.280  35.720  1.00  0.00           H
ATOM   4802  CG  GLN B  19      55.510  66.870  34.930  1.00  0.00           C
ATOM   4803  HG1 GLN B  19      55.330  65.780  34.970  1.00  0.00           H
ATOM   4804  HG2 GLN B  19      56.570  67.050  35.190  1.00  0.00           H
ATOM   4805  CD  GLN B  19      55.300  67.230  33.440  1.00  0.00           C
ATOM   4806  OE1 GLN B  19      54.790  66.420  32.680  1.00  0.00           O
ATOM   4807  NE2 GLN B  19      55.720  68.520  33.090  1.00  0.00           N
ATOM   4808 1HE2 GLN B  19      56.290  68.980  33.770  1.00  0.00           H
ATOM   4809 2HE2 GLN B  19      55.690  68.860  32.150  1.00  0.00           H
ATOM   4810  C   GLN B  19      56.170  68.260  37.630  1.00  0.00           C
ATOM   4811  O   GLN B  19      56.200  69.470  37.680  1.00  0.00           O
ATOM   4812  N   VAL B  20      57.260  67.530  37.780  1.00  0.00           N
ATOM   4813  HN  VAL B  20      57.130  66.540  37.790  1.00  0.00           H
ATOM   4814  CA  VAL B  20      58.610  68.050  37.970  1.00  0.00           C
ATOM   4815  HA  VAL B  20      58.610  69.130  37.940  1.00  0.00           H
ATOM   4816  CB  VAL B  20      59.260  67.590  39.260  1.00  0.00           C
ATOM   4817  HB  VAL B  20      59.370  66.490  39.320  1.00  0.00           H
ATOM   4818  CG1 VAL B  20      60.700  68.240  39.320  1.00  0.00           C
ATOM   4819 1HG1 VAL B  20      61.330  67.950  38.460  1.00  0.00           H
ATOM   4820 2HG1 VAL B  20      61.180  68.050  40.310  1.00  0.00           H
ATOM   4821 3HG1 VAL B  20      60.560  69.340  39.380  1.00  0.00           H
ATOM   4822  CG2 VAL B  20      58.450  68.200  40.400  1.00  0.00           C
ATOM   4823 1HG2 VAL B  20      57.570  67.520  40.450  1.00  0.00           H
ATOM   4824 2HG2 VAL B  20      58.130  69.240  40.190  1.00  0.00           H
ATOM   4825 3HG2 VAL B  20      59.020  68.150  41.350  1.00  0.00           H
ATOM   4826  C   VAL B  20      59.410  67.470  36.840  1.00  0.00           C
ATOM   4827  O   VAL B  20      59.450  66.250  36.570  1.00  0.00           O
ATOM   4828  N   THR B  21      60.140  68.340  36.160  1.00  0.00           N
ATOM   4829  HN  THR B  21      60.110  69.320  36.380  1.00  0.00           H
ATOM   4830  CA  THR B  21      60.980  67.960  35.090  1.00  0.00           C
ATOM   4831  HA  THR B  21      61.120  66.890  35.080  1.00  0.00           H
ATOM   4832  CB  THR B  21      60.380  68.340  33.780  1.00  0.00           C
ATOM   4833  HB  THR B  21      60.520  69.420  33.570  1.00  0.00           H
ATOM   4834  OG1 THR B  21      59.020  68.020  33.750  1.00  0.00           O
ATOM   4835  HG1 THR B  21      58.600  68.580  34.400  1.00  0.00           H
ATOM   4836  CG2 THR B  21      61.130  67.650  32.650  1.00  0.00           C
ATOM   4837 1HG2 THR B  21      61.030  66.540  32.700  1.00  0.00           H
ATOM   4838 2HG2 THR B  21      62.210  67.900  32.610  1.00  0.00           H
ATOM   4839 3HG2 THR B  21      60.750  68.110  31.710  1.00  0.00           H
ATOM   4840  C   THR B  21      62.310  68.680  35.120  1.00  0.00           C
ATOM   4841  O   THR B  21      62.330  69.900  35.240  1.00  0.00           O
ATOM   4842  N   CYS B  22      63.410  67.940  35.090  1.00  0.00           N
ATOM   4843  HN  CYS B  22      63.300  66.970  34.850  1.00  0.00           H
ATOM   4844  CA  CYS B  22      64.760  68.390  35.390  1.00  0.00           C
ATOM   4845  HA  CYS B  22      64.780  69.410  35.040  1.00  0.00           H
ATOM   4846  CB  CYS B  22      65.110  68.320  36.910  1.00  0.00           C
ATOM   4847  HB1 CYS B  22      65.040  67.260  37.240  1.00  0.00           H
ATOM   4848  HB2 CYS B  22      64.370  68.860  37.540  1.00  0.00           H
ATOM   4849  SG  CYS B  22      66.730  68.970  37.410  1.00  0.00           S
ATOM   4850  HG1 CYS B  22      66.020  70.040  37.720  1.00  0.00           H
ATOM   4851  C   CYS B  22      65.820  67.590  34.580  1.00  0.00           C
ATOM   4852  O   CYS B  22      65.630  66.390  34.470  1.00  0.00           O
ATOM   4853  N   GLY B  23      66.850  68.300  33.940  1.00  0.00           N
ATOM   4854  HN  GLY B  23      66.720  69.290  33.860  1.00  0.00           H
ATOM   4855  CA  GLY B  23      67.840  67.530  33.210  1.00  0.00           C
ATOM   4856  HA1 GLY B  23      68.360  66.760  33.760  1.00  0.00           H
ATOM   4857  HA2 GLY B  23      68.340  68.400  32.820  1.00  0.00           H
ATOM   4858  C   GLY B  23      67.240  66.800  32.030  1.00  0.00           C
ATOM   4859  O   GLY B  23      66.730  67.340  31.050  1.00  0.00           O
ATOM   4860  N   SER B  24      67.320  65.470  32.050  1.00  0.00           N
ATOM   4861  HN  SER B  24      67.590  65.110  32.940  1.00  0.00           H
ATOM   4862  CA  SER B  24      66.590  64.590  31.190  1.00  0.00           C
ATOM   4863  HA  SER B  24      66.020  65.190  30.490  1.00  0.00           H
ATOM   4864  CB  SER B  24      67.470  63.400  30.510  1.00  0.00           C
ATOM   4865  HB1 SER B  24      68.310  63.930  30.010  1.00  0.00           H
ATOM   4866  HB2 SER B  24      66.870  62.870  29.740  1.00  0.00           H
ATOM   4867  OG  SER B  24      68.160  62.600  31.520  1.00  0.00           O
ATOM   4868  HG1 SER B  24      67.550  62.330  32.210  1.00  0.00           H
ATOM   4869  C   SER B  24      65.320  63.860  31.810  1.00  0.00           C
ATOM   4870  O   SER B  24      64.800  63.020  31.070  1.00  0.00           O
ATOM   4871  N   MET B  25      64.850  64.120  33.080  1.00  0.00           N
ATOM   4872  HN  MET B  25      65.290  64.870  33.580  1.00  0.00           H
ATOM   4873  CA  MET B  25      63.810  63.190  33.700  1.00  0.00           C
ATOM   4874  HA  MET B  25      63.570  62.410  33.000  1.00  0.00           H
ATOM   4875  CB  MET B  25      64.250  62.680  35.040  1.00  0.00           C
ATOM   4876  HB1 MET B  25      63.390  62.150  35.510  1.00  0.00           H
ATOM   4877  HB2 MET B  25      64.450  63.510  35.750  1.00  0.00           H
ATOM   4878  CG  MET B  25      65.530  61.800  34.930  1.00  0.00           C
ATOM   4879  HG1 MET B  25      65.800  61.390  35.930  1.00  0.00           H
ATOM   4880  HG2 MET B  25      66.370  62.480  34.720  1.00  0.00           H
ATOM   4881  SD  MET B  25      65.420  60.470  33.670  1.00  0.00           S
ATOM   4882  CE  MET B  25      67.130  59.860  33.950  1.00  0.00           C
ATOM   4883  HE1 MET B  25      67.180  59.470  34.980  1.00  0.00           H
ATOM   4884  HE2 MET B  25      67.770  60.770  33.870  1.00  0.00           H
ATOM   4885  HE3 MET B  25      67.550  59.230  33.130  1.00  0.00           H
ATOM   4886  C   MET B  25      62.500  63.860  33.950  1.00  0.00           C
ATOM   4887  O   MET B  25      62.510  64.940  34.540  1.00  0.00           O
ATOM   4888  N   THR B  26      61.320  63.310  33.570  1.00  0.00           N
ATOM   4889  HN  THR B  26      61.310  62.410  33.130  1.00  0.00           H
ATOM   4890  CA  THR B  26      60.060  63.990  33.770  1.00  0.00           C
ATOM   4891  HA  THR B  26      60.240  64.910  34.290  1.00  0.00           H
ATOM   4892  CB  THR B  26      59.330  64.450  32.530  1.00  0.00           C
ATOM   4893  HB  THR B  26      60.030  65.010  31.880  1.00  0.00           H
ATOM   4894  OG1 THR B  26      58.260  65.330  33.090  1.00  0.00           O
ATOM   4895  HG1 THR B  26      58.610  66.140  33.470  1.00  0.00           H
ATOM   4896  CG2 THR B  26      58.760  63.320  31.690  1.00  0.00           C
ATOM   4897 1HG2 THR B  26      58.040  62.680  32.240  1.00  0.00           H
ATOM   4898 2HG2 THR B  26      59.550  62.610  31.370  1.00  0.00           H
ATOM   4899 3HG2 THR B  26      58.310  63.650  30.730  1.00  0.00           H
ATOM   4900  C   THR B  26      59.250  63.010  34.680  1.00  0.00           C
ATOM   4901  O   THR B  26      59.270  61.810  34.450  1.00  0.00           O
ATOM   4902  N   LEU B  27      58.640  63.540  35.730  1.00  0.00           N
ATOM   4903  HN  LEU B  27      58.720  64.510  35.920  1.00  0.00           H
ATOM   4904  CA  LEU B  27      58.050  62.800  36.850  1.00  0.00           C
ATOM   4905  HA  LEU B  27      57.600  61.920  36.420  1.00  0.00           H
ATOM   4906  CB  LEU B  27      59.150  62.090  37.620  1.00  0.00           C
ATOM   4907  HB1 LEU B  27      59.740  61.480  36.900  1.00  0.00           H
ATOM   4908  HB2 LEU B  27      58.600  61.370  38.250  1.00  0.00           H
ATOM   4909  CG  LEU B  27      60.220  62.960  38.310  1.00  0.00           C
ATOM   4910  HG  LEU B  27      60.570  63.660  37.520  1.00  0.00           H
ATOM   4911  CD1 LEU B  27      59.640  63.620  39.530  1.00  0.00           C
ATOM   4912 1HD1 LEU B  27      58.920  64.400  39.190  1.00  0.00           H
ATOM   4913 2HD1 LEU B  27      60.470  64.110  40.080  1.00  0.00           H
ATOM   4914 3HD1 LEU B  27      59.090  62.950  40.210  1.00  0.00           H
ATOM   4915  CD2 LEU B  27      61.360  62.090  38.750  1.00  0.00           C
ATOM   4916 1HD2 LEU B  27      62.170  62.510  39.390  1.00  0.00           H
ATOM   4917 2HD2 LEU B  27      61.750  61.550  37.860  1.00  0.00           H
ATOM   4918 3HD2 LEU B  27      60.840  61.410  39.450  1.00  0.00           H
ATOM   4919  C   LEU B  27      57.070  63.610  37.620  1.00  0.00           C
ATOM   4920  O   LEU B  27      56.820  64.780  37.350  1.00  0.00           O
ATOM   4921  N   ASN B  28      56.370  62.990  38.620  1.00  0.00           N
ATOM   4922  HN  ASN B  28      56.720  62.160  39.050  1.00  0.00           H
ATOM   4923  CA  ASN B  28      55.270  63.530  39.390  1.00  0.00           C
ATOM   4924  HA  ASN B  28      55.000  64.480  38.930  1.00  0.00           H
ATOM   4925  CB  ASN B  28      54.100  62.560  39.430  1.00  0.00           C
ATOM   4926  HB1 ASN B  28      53.240  62.970  40.000  1.00  0.00           H
ATOM   4927  HB2 ASN B  28      54.550  61.700  39.980  1.00  0.00           H
ATOM   4928  CG  ASN B  28      53.830  62.210  37.990  1.00  0.00           C
ATOM   4929  OD1 ASN B  28      53.050  63.030  37.420  1.00  0.00           O
ATOM   4930  ND2 ASN B  28      54.480  61.220  37.390  1.00  0.00           N
ATOM   4931 1HD2 ASN B  28      54.210  60.950  36.470  1.00  0.00           H
ATOM   4932 2HD2 ASN B  28      55.050  60.560  37.890  1.00  0.00           H
ATOM   4933  C   ASN B  28      55.840  63.960  40.780  1.00  0.00           C
ATOM   4934  O   ASN B  28      56.810  63.520  41.380  1.00  0.00           O
ATOM   4935  N   GLY B  29      55.130  64.990  41.340  1.00  0.00           N
ATOM   4936  HN  GLY B  29      54.390  65.470  40.880  1.00  0.00           H
ATOM   4937  CA  GLY B  29      55.540  65.670  42.540  1.00  0.00           C
ATOM   4938  HA1 GLY B  29      55.990  66.610  42.270  1.00  0.00           H
ATOM   4939  HA2 GLY B  29      56.140  65.020  43.160  1.00  0.00           H
ATOM   4940  C   GLY B  29      54.250  65.980  43.290  1.00  0.00           C
ATOM   4941  O   GLY B  29      53.180  66.130  42.720  1.00  0.00           O
ATOM   4942  N   LEU B  30      54.350  66.130  44.650  1.00  0.00           N
ATOM   4943  HN  LEU B  30      55.210  66.230  45.130  1.00  0.00           H
ATOM   4944  CA  LEU B  30      53.280  66.460  45.630  1.00  0.00           C
ATOM   4945  HA  LEU B  30      52.310  66.420  45.150  1.00  0.00           H
ATOM   4946  CB  LEU B  30      53.420  65.430  46.780  1.00  0.00           C
ATOM   4947  HB1 LEU B  30      54.480  65.460  47.100  1.00  0.00           H
ATOM   4948  HB2 LEU B  30      53.280  64.420  46.330  1.00  0.00           H
ATOM   4949  CG  LEU B  30      52.400  65.600  47.860  1.00  0.00           C
ATOM   4950  HG  LEU B  30      52.650  66.580  48.320  1.00  0.00           H
ATOM   4951  CD1 LEU B  30      50.940  65.640  47.370  1.00  0.00           C
ATOM   4952 1HD1 LEU B  30      50.630  64.810  46.700  1.00  0.00           H
ATOM   4953 2HD1 LEU B  30      50.790  66.570  46.780  1.00  0.00           H
ATOM   4954 3HD1 LEU B  30      50.270  65.650  48.260  1.00  0.00           H
ATOM   4955  CD2 LEU B  30      52.490  64.500  48.910  1.00  0.00           C
ATOM   4956 1HD2 LEU B  30      52.290  63.480  48.530  1.00  0.00           H
ATOM   4957 2HD2 LEU B  30      51.750  64.740  49.700  1.00  0.00           H
ATOM   4958 3HD2 LEU B  30      53.440  64.550  49.490  1.00  0.00           H
ATOM   4959  C   LEU B  30      53.550  67.830  46.140  1.00  0.00           C
ATOM   4960  O   LEU B  30      54.570  68.070  46.750  1.00  0.00           O
ATOM   4961  N   TRP B  31      52.560  68.700  46.030  1.00  0.00           N
ATOM   4962  HN  TRP B  31      51.690  68.470  45.600  1.00  0.00           H
ATOM   4963  CA  TRP B  31      52.750  70.140  46.360  1.00  0.00           C
ATOM   4964  HA  TRP B  31      53.790  70.370  46.530  1.00  0.00           H
ATOM   4965  CB  TRP B  31      52.350  70.860  45.020  1.00  0.00           C
ATOM   4966  HB1 TRP B  31      51.440  70.320  44.670  1.00  0.00           H
ATOM   4967  HB2 TRP B  31      53.050  70.560  44.210  1.00  0.00           H
ATOM   4968  CG  TRP B  31      52.140  72.310  44.990  1.00  0.00           C
ATOM   4969  CD1 TRP B  31      52.980  73.220  45.610  1.00  0.00           C
ATOM   4970  HD1 TRP B  31      53.720  73.030  46.380  1.00  0.00           H
ATOM   4971  NE1 TRP B  31      52.540  74.460  45.310  1.00  0.00           N
ATOM   4972  HE1 TRP B  31      53.100  75.260  45.430  1.00  0.00           H
ATOM   4973  CE2 TRP B  31      51.370  74.410  44.540  1.00  0.00           C
ATOM   4974  CD2 TRP B  31      51.080  73.040  44.250  1.00  0.00           C
ATOM   4975  CE3 TRP B  31      49.920  72.600  43.570  1.00  0.00           C
ATOM   4976  HE3 TRP B  31      49.640  71.560  43.530  1.00  0.00           H
ATOM   4977  CZ3 TRP B  31      49.150  73.670  42.990  1.00  0.00           C
ATOM   4978  HZ3 TRP B  31      48.240  73.360  42.510  1.00  0.00           H
ATOM   4979  CZ2 TRP B  31      50.590  75.400  43.930  1.00  0.00           C
ATOM   4980  HZ2 TRP B  31      50.910  76.430  44.030  1.00  0.00           H
ATOM   4981  CH2 TRP B  31      49.410  75.030  43.150  1.00  0.00           C
ATOM   4982  HH2 TRP B  31      48.850  75.830  42.700  1.00  0.00           H
ATOM   4983  C   TRP B  31      51.860  70.500  47.490  1.00  0.00           C
ATOM   4984  O   TRP B  31      50.660  70.800  47.330  1.00  0.00           O
ATOM   4985  N   LEU B  32      52.430  70.660  48.640  1.00  0.00           N
ATOM   4986  HN  LEU B  32      53.420  70.540  48.700  1.00  0.00           H
ATOM   4987  CA  LEU B  32      51.720  70.960  49.830  1.00  0.00           C
ATOM   4988  HA  LEU B  32      50.670  71.160  49.720  1.00  0.00           H
ATOM   4989  CB  LEU B  32      51.780  69.820  50.860  1.00  0.00           C
ATOM   4990  HB1 LEU B  32      51.060  70.020  51.680  1.00  0.00           H
ATOM   4991  HB2 LEU B  32      52.800  69.830  51.300  1.00  0.00           H
ATOM   4992  CG  LEU B  32      51.470  68.400  50.280  1.00  0.00           C
ATOM   4993  HG  LEU B  32      52.170  68.260  49.430  1.00  0.00           H
ATOM   4994  CD1 LEU B  32      51.870  67.350  51.330  1.00  0.00           C
ATOM   4995 1HD1 LEU B  32      52.940  67.060  51.240  1.00  0.00           H
ATOM   4996 2HD1 LEU B  32      51.340  66.410  51.100  1.00  0.00           H
ATOM   4997 3HD1 LEU B  32      51.700  67.680  52.380  1.00  0.00           H
ATOM   4998  CD2 LEU B  32      49.990  68.220  50.010  1.00  0.00           C
ATOM   4999 1HD2 LEU B  32      49.660  69.080  49.390  1.00  0.00           H
ATOM   5000 2HD2 LEU B  32      49.440  68.350  50.960  1.00  0.00           H
ATOM   5001 3HD2 LEU B  32      49.760  67.260  49.510  1.00  0.00           H
ATOM   5002  C   LEU B  32      52.340  72.270  50.410  1.00  0.00           C
ATOM   5003  O   LEU B  32      53.500  72.210  50.830  1.00  0.00           O
ATOM   5004  N   ASP B  33      51.570  73.380  50.380  1.00  0.00           N
ATOM   5005  HN  ASP B  33      50.640  73.430  50.040  1.00  0.00           H
ATOM   5006  CA  ASP B  33      52.140  74.750  50.660  1.00  0.00           C
ATOM   5007  HA  ASP B  33      51.470  75.530  50.340  1.00  0.00           H
ATOM   5008  CB  ASP B  33      52.430  75.060  52.190  1.00  0.00           C
ATOM   5009  HB1 ASP B  33      52.830  76.100  52.190  1.00  0.00           H
ATOM   5010  HB2 ASP B  33      53.170  74.380  52.660  1.00  0.00           H
ATOM   5011  CG  ASP B  33      51.200  75.020  53.020  1.00  0.00           C
ATOM   5012  OD1 ASP B  33      50.090  75.240  52.450  1.00  0.00           O
ATOM   5013  OD2 ASP B  33      51.280  74.960  54.320  1.00  0.00           O
ATOM   5014  C   ASP B  33      53.430  75.030  49.750  1.00  0.00           C
ATOM   5015  O   ASP B  33      53.420  74.780  48.540  1.00  0.00           O
ATOM   5016  N   ASN B  34      54.510  75.520  50.350  1.00  0.00           N
ATOM   5017  HN  ASN B  34      54.490  75.520  51.350  1.00  0.00           H
ATOM   5018  CA  ASN B  34      55.720  76.000  49.650  1.00  0.00           C
ATOM   5019  HA  ASN B  34      55.390  76.350  48.680  1.00  0.00           H
ATOM   5020  CB  ASN B  34      56.390  77.250  50.340  1.00  0.00           C
ATOM   5021  HB1 ASN B  34      57.340  77.430  49.800  1.00  0.00           H
ATOM   5022  HB2 ASN B  34      56.550  77.100  51.430  1.00  0.00           H
ATOM   5023  CG  ASN B  34      55.500  78.530  50.170  1.00  0.00           C
ATOM   5024  OD1 ASN B  34      54.740  78.890  51.040  1.00  0.00           O
ATOM   5025  ND2 ASN B  34      55.810  79.420  49.160  1.00  0.00           N
ATOM   5026 1HD2 ASN B  34      55.530  80.370  49.300  1.00  0.00           H
ATOM   5027 2HD2 ASN B  34      56.420  79.130  48.410  1.00  0.00           H
ATOM   5028  C   ASN B  34      56.780  74.840  49.440  1.00  0.00           C
ATOM   5029  O   ASN B  34      57.880  75.120  48.980  1.00  0.00           O
ATOM   5030  N   THR B  35      56.470  73.530  49.530  1.00  0.00           N
ATOM   5031  HN  THR B  35      55.520  73.240  49.660  1.00  0.00           H
ATOM   5032  CA  THR B  35      57.410  72.470  49.200  1.00  0.00           C
ATOM   5033  HA  THR B  35      58.290  72.920  48.760  1.00  0.00           H
ATOM   5034  CB  THR B  35      57.940  71.550  50.400  1.00  0.00           C
ATOM   5035  HB  THR B  35      57.210  70.750  50.670  1.00  0.00           H
ATOM   5036  OG1 THR B  35      58.170  72.350  51.550  1.00  0.00           O
ATOM   5037  HG1 THR B  35      57.290  72.400  51.940  1.00  0.00           H
ATOM   5038  CG2 THR B  35      59.340  70.840  49.950  1.00  0.00           C
ATOM   5039 1HG2 THR B  35      60.200  71.540  50.070  1.00  0.00           H
ATOM   5040 2HG2 THR B  35      59.350  70.500  48.890  1.00  0.00           H
ATOM   5041 3HG2 THR B  35      59.480  69.990  50.650  1.00  0.00           H
ATOM   5042  C   THR B  35      56.690  71.570  48.090  1.00  0.00           C
ATOM   5043  O   THR B  35      55.550  71.190  48.180  1.00  0.00           O
ATOM   5044  N   VAL B  36      57.500  71.290  47.040  1.00  0.00           N
ATOM   5045  HN  VAL B  36      58.440  71.650  47.000  1.00  0.00           H
ATOM   5046  CA  VAL B  36      57.130  70.160  46.160  1.00  0.00           C
ATOM   5047  HA  VAL B  36      56.170  69.750  46.430  1.00  0.00           H
ATOM   5048  CB  VAL B  36      57.130  70.590  44.690  1.00  0.00           C
ATOM   5049  HB  VAL B  36      58.150  71.020  44.610  1.00  0.00           H
ATOM   5050  CG1 VAL B  36      57.050  69.440  43.680  1.00  0.00           C
ATOM   5051 1HG1 VAL B  36      57.910  68.780  43.950  1.00  0.00           H
ATOM   5052 2HG1 VAL B  36      57.290  69.660  42.620  1.00  0.00           H
ATOM   5053 3HG1 VAL B  36      56.100  68.870  43.790  1.00  0.00           H
ATOM   5054  CG2 VAL B  36      56.080  71.680  44.440  1.00  0.00           C
ATOM   5055 1HG2 VAL B  36      55.080  71.250  44.220  1.00  0.00           H
ATOM   5056 2HG2 VAL B  36      56.300  72.280  43.530  1.00  0.00           H
ATOM   5057 3HG2 VAL B  36      56.010  72.320  45.350  1.00  0.00           H
ATOM   5058  C   VAL B  36      58.140  69.050  46.550  1.00  0.00           C
ATOM   5059  O   VAL B  36      59.370  69.130  46.480  1.00  0.00           O
ATOM   5060  N   TRP B  37      57.620  67.860  47.010  1.00  0.00           N
[truncated: 327,862 more chars]
