# Supplementary material for: Structural and functional characterization of NEMO cleavage by SARS-CoV-2 3CLpro
Source: Nat Commun. 2022 Sep 8;13:5285. doi: 10.1038/s41467-022-32922-9 (PMC9453703; doi:10.1038/s41467-022-32922-9)
Supplement: Supplementary file 4 — Supplementary Data 1 [file 41467_2022_32922_MOESM4_ESM.zip › supp_files/MDML_snapshots/MERS/select_final.txt]

init -491.479645
simB 1 36400 -664.781922
simD 3 23600 -647.793365
simC 4 9200 -636.532715
simA 1 26400 -633.890961
simB 6 152800 -631.192872
simE 17 10800 -621.990661
