# Supplementary material for: Structural and functional characterization of NEMO cleavage by SARS-CoV-2 3CLpro
Source: Nat Commun. 2022 Sep 8;13:5285. doi: 10.1038/s41467-022-32922-9 (PMC9453703; doi:10.1038/s41467-022-32922-9)
Supplement: Supplementary file 4 — Supplementary Data 1 [file 41467_2022_32922_MOESM4_ESM.zip › supp_files/MD_simulations/SARS2/submit_din2.sh]

#!/bin/bash

runs_N=8

for j in $(cat sim_folders.list);
do
   cd $j
   cp ../din2_1.lsf  .
   cp ../din2_1.mdp .
   for i in `seq 6 $runs_N`;
   do
#i=2
   if [[ $i == 1 ]]; then 
      echo "running din2_$i"
#      sed -i "s/din2_Nprev/din2_1/g" din2_${i}.lsf
      bjobs > bjobs
      proc=$(grep "${j}_i1lhl9_2_din_5" bjobs | awk '{print $1}') 
      echo "previous process number", $proc
      sed -i "s/Xproc/$proc/g" din2_1.lsf
      sed -i "s/simA/$j/g" din2_1.lsf
#      sed -i "s/XXX/$i/g" din2_1.lsf
      #sed -i "s/BSUB -w/#BSUB -w/g" din2_${i}.lsf
#      sed -i "s/Nrun/$i/g" din2_${i}.lsf
      bsub din2_1.lsf
   else
      echo "running din2_"$i
      cp ../din2_template.lsf ./din2_${i}.lsf
      cp ../din2_template.mdp ./din2_${i}.mdp
      prev=$(echo "$i-1" | bc)
      bjobs > bjobs
      proc=$(grep "${j}_i1lhl9_2_din2_${prev}\b" bjobs | awk '{print $1}')
      echo "previous process number", $proc
      sed -i "s/XXX/$i/g" din2_${i}.lsf
      sed -i "s/Xproc/$proc/g" din2_${i}.lsf
      sed -i "s/Nrun/$i/g" din2_${i}.lsf
      sed -i "s/Nprev/$prev/g" din2_${i}.lsf
      sed -i "s/simA/$j/g" din2_${i}.lsf       
      bsub din2_${i}.lsf
   fi
done
cd ..
done
