# Supplementary material for: Structural and functional characterization of NEMO cleavage by SARS-CoV-2 3CLpro
Source: Nat Commun. 2022 Sep 8;13:5285. doi: 10.1038/s41467-022-32922-9 (PMC9453703; doi:10.1038/s41467-022-32922-9)
Supplement: Supplementary file 4 — Supplementary Data 1 [file 41467_2022_32922_MOESM4_ESM.zip › supp_files/MD_simulations/SARS2/prep_snap_v3.sh]

#!/bin/bash
ligand="sars2"

module load python/3.7.0

cd select2
echo "" > map_clus_ene_all.out
for j in $(cat ../sim_folders.list); 
do
   # Prepare clust-id, ie, and map_clus_ene.py
   echo $j
   sed "s/simA/$j/g" ../map_clus_ene.py > ${j}_map_clus_ene.py
   sed '1,20d' ../${ligand}_pack/${ligand}_${j}_clust.xvg > bla
   sed "s/^ / 1/g" bla > ${j}_clust-id.txt
   sed '1,25d' ../${ligand}_pack/${j}_ie.xvg > bla
   sed  's/.000000/ 1 /g' bla  > ${j}_ie.txt
   # Map clust and ie
   python3.7 ${j}_map_clus_ene.py
   sort -nk4 ${j}_map_clus_ene.out > ${j}_map_clus_ene_sorted.out
   while IFS= read -r ce
   do
      echo $j $ce >> map_clus_ene_all.out

   done < ${j}_map_clus_ene_sorted.out
done


sort -nk5 map_clus_ene_all.out > map_clus_ene_all_sorted.out

python3.7 ../get_snap2.py map_clus_ene_all_sorted.out

for j in $(cat ../sim_folders.list); 
do
   grep $j select2.txt > bla
   awk -F" " '{print $3}' bla > ${j}_select_frames.txt
done
cd ..
# Clean selection
#find ./select -size  0 -print -delete
#cd select
#mkdir ${ligand}_sars1_select
#cp *.pdb ${ligand}_sars1_select

#echo "rmsd" > rmsd.dat
#ls *pdb > list.dat
#for i in $(cat list.dat);
#do
#   for ii in $(cat list.dat);
#   do
#   ~/progs/lovoalign-21.027/bin/lovoalign -p1 $i -c1 C -p2 $ii -c2  C -all > bla
#   rmsd_line=$(grep "RMSD" bla)
#   rmsd=$(echo $rmsd_line | awk -F" " '{print $16}')
#   if (( $(echo "$rmsd < 1.2" | bc -l ) )); then
#   echo $i $ii $rmsd >> rmsd.dat
#   fi
#done
#done

#cd ..
