# Supplementary material for: Structural and functional characterization of NEMO cleavage by SARS-CoV-2 3CLpro
Source: Nat Commun. 2022 Sep 8;13:5285. doi: 10.1038/s41467-022-32922-9 (PMC9453703; doi:10.1038/s41467-022-32922-9)
Supplement: Supplementary file 4 — Supplementary Data 1 [file 41467_2022_32922_MOESM4_ESM.zip › supp_files/MD_simulations/SARS2/din3_template.lsf]

#!/bin/bash
#BSUB -P SYB105
#BSUB -J simA_i1lhl9_2_din3_XXX
#BSUB -o simA_i1lhl9_2_din3_XXX.o%J
#BSUB -e simA_i1lhl9_2_din3_XXX.e%J
#BSUB -nnodes 2
#BSUB -W 2:00
#BSUB -w ended(Xproc)
#BSUB -alloc_flags "smt1"


module load cuda/10.1.243
module unload fftw/3.3.8
module unload netlib-lapack/3.8.0
module load spectrum-mpi/10.3.1.2-20200121
module load gcc/6.4.0
module load gromacs/2020.2-rdtscp_off

# Activate Latest GPU Developments

#For communications between PME and PP tasks
export GMX_GPU_PME_PP_COMMS=true

#To enable the update and constraints part of the timestep for multi-GPU:
export GMX_FORCE_UPDATE_DEFAULT_GPU=1

#For halo exchange communications between PP tasks
export GMX_GPU_DD_COMMS=true

#Generating Input


cd `pwd`
jsrun -n1 gmx_mpi convert-tpr -s din3_Nprev.tpr -extend 32000 -o din3_Nrun.tpr 

#jsrun -n1 gmx_mpi grompp -f din3_Nrun.mdp -c din3_Nprev.gro -p ../topol_hmr.top -t din3_Nprev.cpt -o din3_Nrun.tpr -r ../em.gro -maxwarn 2
#jsrun -n1 /gpfs/alpine/proj-shared/syb105/Personal/etprates/summit/progs/gromacs-2019_mpi/bin/gmx_mpi grompp -f din3_Nrun.mdp -c eq1_2.gro -p topol.top -t eq1_2.cpt -o din3_Nrun.tpr -r em.gro -maxwarn 2
jsrun -n12 -g1 -a1 -c7 -bpacked:7 gmx_mpi mdrun -s  din3_Nrun.tpr -cpi din3_1.cpt -append -deffnm din3_1 -maxh 2 
#jsrun -n12 -g1 -a1 -c7 -bpacked:7 gmx_mpi mdrun -deffnm  din3_Nrun -maxh 2 

#for i in `seq 2 15`;
#do
#    prev=$(echo "$i-1" | bc)
#    gmx_mpi grompp -f din3_${i}.mdp -c din3_${prev}.gro -p topol_din3.top -t din3_${prev}.cpt -o din3_${i}.tpr -r em.gro -maxwarn 2
#    jsrun -n6 -g1 -a1 -c7 -bpacked:7 gmx_mpi mdrun -deffnm  din3_${i}
#done
