# Supplementary material for: Structural and functional characterization of NEMO cleavage by SARS-CoV-2 3CLpro
Source: Nat Commun. 2022 Sep 8;13:5285. doi: 10.1038/s41467-022-32922-9 (PMC9453703; doi:10.1038/s41467-022-32922-9)
Supplement: Supplementary file 4 — Supplementary Data 1 [file 41467_2022_32922_MOESM4_ESM.zip › supp_files/MD_simulations/SARS2/run_clust.sh]

#!/bin/bash 

mkdir clust
ligand="sars2"
for j in $(cat sim_folders.list); 
do
   cd $j
   gmx_mpi cluster -f ${ligand}_${j}din1bnopbc.xtc -s ../em19.tpr -n ../index.ndx -method gromos -cutoff 0.1 -pbc -clid ${ligand}_${j}_clust.xvg -wcl 20 -nst 5 -skip 10 -g ${ligand}_${j}_clust.log < ../clust_choices.txt 
   for filename in clusters.pdb*.pdb; do newname=`echo $filename | sed 's/pdb0/pdb/g' | sed "s/clusters/${ligand}_${j}clusters/g"`; mv $filename $newname; mv $newname ../clust; done
   cd ..
   
done
