# Supplementary material for: Structural and functional characterization of NEMO cleavage by SARS-CoV-2 3CLpro
Source: Nat Commun. 2022 Sep 8;13:5285. doi: 10.1038/s41467-022-32922-9 (PMC9453703; doi:10.1038/s41467-022-32922-9)
Supplement: Supplementary file 4 — Supplementary Data 1 [file 41467_2022_32922_MOESM4_ESM.zip › supp_files/MD_simulations/SARS2/em.mdp]

define                  = -DPOSRES_A -DPOSRES_FC_BB_A=200.0 -DPOSRES_FC_SC_A=40.0 -DPOSRES_B -DPOSRES_FC_BB_B=200.0 -DPOSRES_FC_SC_B=40.0 -DPOSRES_C -DPOSRES_FC_BB_C=100.0 -DPOSRES_FC_SC_C=40.0 -DDIHRES -DDIHRES_FC=4.0
integrator              = steep
emtol                   = 1000.0
nsteps                  = 5000
nstlist                 = 10
cutoff-scheme           = Verlet
rlist                   = 1.2
vdwtype                 = Cut-off
vdw-modifier            = Force-switch
rvdw_switch             = 1.0
rvdw                    = 1.2
coulombtype             = pme
rcoulomb                = 1.2
;
constraints             = h-bonds
constraint_algorithm    = LINCS
