# Supplementary material for: Structural and functional characterization of NEMO cleavage by SARS-CoV-2 3CLpro
Source: Nat Commun. 2022 Sep 8;13:5285. doi: 10.1038/s41467-022-32922-9 (PMC9453703; doi:10.1038/s41467-022-32922-9)
Supplement: Supplementary file 4 — Supplementary Data 1 [file 41467_2022_32922_MOESM4_ESM.zip › supp_files/MD_simulations/SARS2/submit_eq.sh]

#!/bin/bash

runs_N=6

for i in `seq 2 $runs_N`;
do
#i=2
   if [[ $i == 1 ]]; then 
      echo "running eq1_$i"
      cp eq1_template.lsf eq1_${i}.lsf
      sed -i "s/eq1_Nprev/eq1_1/g" eq1_${i}.lsf
      bjobs > bjobs
      proc=$(grep "simA_i1lhl9_h" bjobs | awk '{print $1}') 
      echo "previous process number", $proc
      sed -i "s/Xproc/$proc/g" eq1_${i}.lsf
      sed -i "s/XXX/$i/g" eq1_${i}.lsf
      #sed -i "s/BSUB -w/#BSUB -w/g" eq1_${i}.lsf
      sed -i "s/Nrun/$i/g" eq1_${i}.lsf
      bsub eq1_${i}.lsf
   else
      echo "running eq1_"$i
      cp eq_template.lsf eq1_${i}.lsf
#      cp eq1_template.mdp eq1_${i}.mdp
      prev=$(echo "$i-1" | bc)
      bjobs > bjobs
      proc=$(grep "simA_i1lhl9_2_eq1_${prev}\b" bjobs | awk '{print $1}')
      echo "previous process number", $proc
      sed -i "s/XXX/$i/g" eq1_${i}.lsf
      sed -i "s/Xproc/$proc/g" eq1_${i}.lsf
      sed -i "s/Nrun/$i/g" eq1_${i}.lsf
      sed -i "s/Nprev/$prev/g" eq1_${i}.lsf
      bsub eq1_${i}.lsf
   fi
done
