# Supplementary material for: Structural and functional characterization of NEMO cleavage by SARS-CoV-2 3CLpro
Source: Nat Commun. 2022 Sep 8;13:5285. doi: 10.1038/s41467-022-32922-9 (PMC9453703; doi:10.1038/s41467-022-32922-9)
Supplement: Supplementary file 4 — Supplementary Data 1 [file 41467_2022_32922_MOESM4_ESM.zip › supp_files/MD_simulations/SARS2/get_snap.sh]

#!/bin/bash 

ligand="mers"
mkdir select2
for j in $(cat sim_folders.list); 
do
   cd $j
   while IFS= read -r frame
   do
      gmx_mpi trjconv -f ${ligand}_${j}din1bnopbc.xtc -o ../select2/${ligand}_${j}_${frame}.pdb -s ../em19.tpr -b $frame -e $frame < ../select_choices.txt 
   done  < ../${j}_select_frames.txt
#   gmx_mpi cluster -f ${ligand}_${j}din1bnopbc.xtc -s ../em19.tpr -n ../index.ndx -method gromos -cutoff 0.15 -pbc -clid ${ligand}_${j}_clust.xvg -wcl 20 -nst 5 -skip 10 -g ${ligand}_${j}_clust.log < ../clust_choices.txt 
#   for filename in clusters.pdb*.pdb; do newname=`echo $filename | sed 's/pdb0/pdb/g' | sed "s/clusters/${ligand}_${j}clusters/g"`; mv $filename $newname; cp $newname ../clust; done
   cd ..
   
done
