# Supplementary material for: Structural and functional characterization of NEMO cleavage by SARS-CoV-2 3CLpro
Source: Nat Commun. 2022 Sep 8;13:5285. doi: 10.1038/s41467-022-32922-9 (PMC9453703; doi:10.1038/s41467-022-32922-9)
Supplement: Supplementary file 4 — Supplementary Data 1 [file 41467_2022_32922_MOESM4_ESM.zip › supp_files/MD_simulations/SARS2/select.sh]

#!/bin/bash
##BSUB -P SYB105
##BSUB -J simA_nem_2_select
##BSUB -o simA_nem_2_select.o%J
##BSUB -e simA_nem_2_select.e%J
##BSUB -nnodes 1
##BSUB -W 2:00
##BSUB -w ended(316147)
##BSUB -alloc_flags "smt1"


#module load cuda/10.1.243
#module unload fftw/3.3.8
#module unload netlib-lapack/3.8.0
#module load spectrum-mpi/10.3.1.2-20200121
#module load gcc/6.4.0
#module load gromacs/2020.2-rdtscp_off

# Activate Latest GPU Developments

#For communications between PME and PP tasks
#export GMX_GPU_PME_PP_COMMS=true

#To enable the update and constraints part of the timestep for multi-GPU:
#export GMX_FORCE_UPDATE_DEFAULT_GPU=1

#For halo exchange communications between PP tasks
#export GMX_GPU_DD_COMMS=true

#Generating Input


#cd `pwd`
gmx_mpi trjconv -f simA/din2_1.xtc -o 2_Myc_lco_iv_c16_0_v2_1.gro -pbc mol -ur compact -center -s em19.tpr -b 48320 -e 48320 < choices_select.txt

gmx_mpi trjconv -f simA/din2_1.xtc -o 2_Myc_lco_iv_c16_0_v2_2.gro -pbc mol -ur compact -center -s em19.tpr -b 56600 -e 56600 < choices_select.txt

gmx_mpi trjconv -f simA/din2_1.xtc -o 2_Myc_lco_iv_c16_0_v2_8.gro -pbc mol -ur compact -center -s em19.tpr -b 37720 -e 37720 < choices_select.txt

gmx_mpi trjconv -f simD/din2_1.xtc -o 2_Myc_lco_iv_c16_0_v2_3.gro -pbc mol -ur compact -center -s em19.tpr -b 137200 -e 137200  < choices_select.txt

gmx_mpi trjconv -f simD/din2_1.xtc -o 2_Myc_lco_iv_c16_0_v2_4.gro -pbc mol -ur compact -center -s em19.tpr -b 137520 -e 137520  < choices_select.txt

gmx_mpi trjconv -f simD/din2_1.xtc -o 2_Myc_lco_iv_c16_0_v2_5.gro -pbc mol -ur compact -center -s em19.tpr -b 85440 -e 85440 < choices_select.txt

gmx_mpi trjconv -f simD/din2_1.xtc -o 2_Myc_lco_iv_c16_0_v2_7.gro -pbc mol -ur compact -center -s em19.tpr -b 242960 -e 242960 < choices_select.txt

gmx_mpi trjconv -f simB/din2_1.xtc -o 2_Myc_lco_iv_c16_0_v2_6.gro -pbc mol -ur compact -center -s em19.tpr -b 27680 -e 27680 < choices_select.txt

gmx_mpi trjconv -f simE/din2_1.xtc -o 2_Myc_lco_iv_c16_0_v2_11.gro -pbc mol -ur compact -center -s em19.tpr -b 17040 -e 17040 < choices_select.txt

gmx_mpi trjconv -f simE/din2_1.xtc -o 2_Myc_lco_iv_c16_0_v2_10.gro -pbc mol -ur compact -center -s em19.tpr -b 229240 -e 229240 < choices_select.txt

gmx_mpi trjconv -f simC/din2_1.xtc -o 2_Myc_lco_iv_c16_0_v2_9.gro -pbc mol -ur compact -center -s em19.tpr -b 162320 -e 162320  < choices_select.txt
#jsrun -n1  gmx_mpi selecter -f 2_simAEdin2nopbc.xtc -s em19.tpr -n index_select.ndx -method gromos -cutoff 0.2 -pbc -clid select-id2.xvg   < choices.txt

#jsrun -n1 gmx_mpi grompp -f select.mdp -c eq1_6.gro -p topol_hmr.top -t eq1_6.cpt  -o select.tpr -r em.gro -maxwarn 2 -n index.ndx 
#jsrun -n6 -g1 -a1 -c7 -bpacked:7 gmx_mpi mdrun -deffnm select -rerun 1_simAEdin3nopbc.xtc -nb cpu

#for i in `seq 2 15`;
#do
#    prev=$(echo "$i-1" | bc)
#    gmx_mpi grompp -f din_${i}.mdp -c din_${prev}.gro -p topol_din.top -t din_${prev}.cpt -o din_${i}.tpr -r em.gro -maxwarn 2
#    jsrun -n6 -g1 -a1 -c7 -bpacked:7 gmx_mpi mdrun -deffnm  din_${i}
#done
