# Supplementary material for: Structural and functional characterization of NEMO cleavage by SARS-CoV-2 3CLpro
Source: Nat Commun. 2022 Sep 8;13:5285. doi: 10.1038/s41467-022-32922-9 (PMC9453703; doi:10.1038/s41467-022-32922-9)
Supplement: Supplementary file 4 — Supplementary Data 1 [file 41467_2022_32922_MOESM4_ESM.zip › supp_files/MD_simulations/SARS2/eq1_2.mdp]

define                  = -DPOSRES_A -DPOSRES_FC_BB_A=100.0 -DPOSRES_FC_SC_A=20.0 -DPOSRES_B -DPOSRES_FC_BB_B=100.0 -DPOSRES_FC_SC_B=20.0 -DPOSRES_C -DPOSRES_FC_BB_C=100.0 -DPOSRES_FC_SC_C=20.0 
integrator              = sd
dt                      = 0.002
nsteps                  = 250000
nstxtcout               = 50000
nstvout                 = 50000
nstfout                 = 50000
nstcalcenergy           = 100
nstenergy               = 1000
nstlog                  = 1000
;
cutoff-scheme           = Verlet
nstlist                 = 20
rlist                   = 1.2
coulombtype             = pme
rcoulomb                = 1.2
vdwtype                 = Cut-off
vdw-modifier            = Force-switch
rvdw_switch             = 1.0
rvdw                    = 1.2
;
;tcoupl                  = V-rescale
tc_grps                 = SYSTEM
tau_t                   = 1.0
ref_t                   = 200.15
;
pcoupl                  = berendsen
pcoupltype              = isotropic
tau_p                   = 5.0
compressibility         = 4.5e-5
ref_p                   = 1.0
;
constraints             = h-bonds
constraint_algorithm    = LINCS
;
;nstcomm                 = 100
comm_mode               = None; linear
;comm_grps               = SYSTEM
;
gen-vel                 = yes
gen-temp                = 200.15
gen-seed                = -1
;
refcoord_scaling        = com
