# Supplementary material for: Structural and functional characterization of NEMO cleavage by SARS-CoV-2 3CLpro
Source: Nat Commun. 2022 Sep 8;13:5285. doi: 10.1038/s41467-022-32922-9 (PMC9453703; doi:10.1038/s41467-022-32922-9)
Supplement: Supplementary file 4 — Supplementary Data 1 [file 41467_2022_32922_MOESM4_ESM.zip › supp_files/MD_simulations/SARS2/run_ie.sh]

#!/bin/bash

ligand="sars2"
for j in $(cat sim_folders.list);
do
   cd $j
   cp ../ie.lsf  .
      echo "running ie_$j"
      bjobs > bjobs
      sed -i "s/simA/$j/g" ie.lsf
      sed -i "s/ligand/$ligand/g" ie.lsf
      bsub ie.lsf
cd ..
done
