# Supplementary material for: Structural and functional characterization of NEMO cleavage by SARS-CoV-2 3CLpro
Source: Nat Commun. 2022 Sep 8;13:5285. doi: 10.1038/s41467-022-32922-9 (PMC9453703; doi:10.1038/s41467-022-32922-9)
Supplement: Supplementary file 4 — Supplementary Data 1 [file 41467_2022_32922_MOESM4_ESM.zip › supp_files/MD_simulations/SARS2/run_trjconv_ca.sh]

#!/bin/bash 

ligand="sars2"
for j in $(cat sim_folders.list); 
do
   cd $j
	gmx trjconv -f din_1d.xtc -o ${ligand}_${j}din1dnopbc_ca.xtc -s ../em19.tpr -pbc mol -ur compact -center -n ../index.ndx  < ../select_trjconv_ca.txt
   cd ..
   
done
