# Supplementary material for: Structural and functional characterization of NEMO cleavage by SARS-CoV-2 3CLpro
Source: Nat Commun. 2022 Sep 8;13:5285. doi: 10.1038/s41467-022-32922-9 (PMC9453703; doi:10.1038/s41467-022-32922-9)
Supplement: Supplementary file 4 — Supplementary Data 1 [file 41467_2022_32922_MOESM4_ESM.zip › supp_files/MD_simulations/SARS2/step3_input.gro]

Generated by CHARMM-GUI FF-Converter
105498
    1SER      N    1   6.664   4.777   4.401
    1SER    HT1    2   6.609   4.860   4.433
    1SER    HT2    3   6.717   4.791   4.314
    1SER    HT3    4   6.735   4.766   4.481
    1SER     CA    5   6.586   4.651   4.409
    1SER     HA    6   6.533   4.639   4.315
    1SER     CB    7   6.677   4.536   4.433
    1SER    HB1    8   6.771   4.537   4.372
    1SER    HB2    9   6.622   4.444   4.404
    1SER     OG   10   6.703   4.524   4.571
    1SER    HG1   11   6.798   4.546   4.584
    1SER      C   12   6.483   4.660   4.521
    1SER      O   13   6.478   4.765   4.590
    2GLY      N   14   6.406   4.552   4.538
    2GLY     HN   15   6.417   4.473   4.477
    2GLY     CA   16   6.304   4.535   4.643
    2GLY    HA1   17   6.326   4.602   4.724
    2GLY    HA2   18   6.304   4.431   4.673
    2GLY      C   19   6.166   4.570   4.591
    2GLY      O   20   6.159   4.634   4.486
    3PHE      N   21   6.061   4.528   4.660
    3PHE     HN   22   6.071   4.471   4.741
    3PHE     CA   23   5.922   4.543   4.609
    3PHE     HA   24   5.918   4.637   4.556
    3PHE     CB   25   5.887   4.431   4.510
    3PHE    HB1   26   5.870   4.335   4.563
    3PHE    HB2   27   5.972   4.417   4.440
    3PHE     CG   28   5.766   4.465   4.426
    3PHE    CD1   29   5.777   4.549   4.317
    3PHE    HD1   30   5.875   4.586   4.289
    3PHE    CE1   31   5.665   4.588   4.245
    3PHE    HE1   32   5.677   4.653   4.159
    3PHE     CZ   33   5.541   4.544   4.283
    3PHE     HZ   34   5.453   4.573   4.227
    3PHE    CD2   35   5.640   4.423   4.465
    3PHE    HD2   36   5.628   4.360   4.552
    3PHE    CE2   37   5.528   4.462   4.393
    3PHE    HE2   38   5.432   4.423   4.421
    3PHE      C   39   5.825   4.554   4.727
    3PHE      O   40   5.796   4.452   4.788
    4ARG      N   41   5.772   4.674   4.753
    4ARG     HN   42   5.793   4.749   4.689
    4ARG     CA   43   5.676   4.704   4.862
    4ARG     HA   44   5.657   4.612   4.917
    4ARG     CB   45   5.732   4.811   4.956
    4ARG    HB1   46   5.661   4.834   5.038
    4ARG    HB2   47   5.743   4.905   4.896
    4ARG     CG   48   5.870   4.782   5.013
    4ARG    HG1   49   5.913   4.874   5.057
    4ARG    HG2   50   5.940   4.750   4.932
    4ARG     CD   51   5.871   4.673   5.118
    4ARG    HD1   52   5.977   4.656   5.146
    4ARG    HD2   53   5.835   4.578   5.073
    4ARG     NE   54   5.787   4.702   5.234
    4ARG     HE   55   5.702   4.749   5.223
    4ARG     CZ   56   5.812   4.661   5.358
    4ARG    NH1   57   5.921   4.591   5.388
    4ARG   HH11   58   6.004   4.617   5.337
    4ARG   HH12   59   5.931   4.564   5.483
    4ARG    NH2   60   5.727   4.691   5.455
    4ARG   HH21   61   5.751   4.654   5.545
    4ARG   HH22   62   5.695   4.786   5.460
    4ARG      C   63   5.542   4.755   4.808
    4ARG      O   64   5.537   4.811   4.696
    5LYS      N   65   5.436   4.735   4.887
    5LYS     HN   66   5.448   4.682   4.970
    5LYS     CA   67   5.302   4.797   4.868
    5LYS     HA   68   5.272   4.784   4.766
    5LYS     CB   69   5.200   4.730   4.960
    5LYS    HB1   70   5.213   4.765   5.064
    5LYS    HB2   71   5.221   4.620   4.960
    5LYS     CG   72   5.056   4.749   4.916
    5LYS    HG1   73   5.055   4.839   4.851
    5LYS    HG2   74   4.990   4.770   5.003
    5LYS     CD   75   4.998   4.633   4.833
    5LYS    HD1   76   5.076   4.590   4.767
    5LYS    HD2   77   4.920   4.678   4.766
    5LYS     CE   78   4.931   4.525   4.917
    5LYS    HE1   79   4.857   4.570   4.987
    5LYS    HE2   80   5.006   4.468   4.975
    5LYS     NZ   81   4.857   4.428   4.831
    5LYS    HZ1   82   4.919   4.376   4.766
    5LYS    HZ2   83   4.782   4.478   4.779
    5LYS    HZ3   84   4.807   4.358   4.892
    5LYS      C   85   5.314   4.948   4.896
    5LYS      O   86   5.332   4.989   5.013
    6MET      N   87   5.307   5.027   4.791
    6MET     HN   88   5.285   4.992   4.701
    6MET     CA   89   5.361   5.165   4.791
    6MET     HA   90   5.393   5.192   4.891
    6MET     CB   91   5.481   5.173   4.697
    6MET    HB1   92   5.447   5.153   4.592
    6MET    HB2   93   5.550   5.090   4.724
    6MET     CG   94   5.551   5.302   4.707
    6MET    HG1   95   5.596   5.315   4.808
    6MET    HG2   96   5.478   5.386   4.695
    6MET     SD   97   5.674   5.320   4.581
    6MET     CE   98   5.806   5.221   4.651
    6MET    HE1   99   5.770   5.122   4.685
    6MET    HE2  100   5.852   5.273   4.738
    6MET    HE3  101   5.886   5.203   4.577
    6MET      C  102   5.253   5.264   4.749
    6MET      O  103   5.209   5.258   4.634
    7ALA      N  104   5.211   5.349   4.842
    7ALA     HN  105   5.260   5.352   4.930
    7ALA     CA  106   5.108   5.454   4.826
    7ALA     HA  107   5.028   5.416   4.764
    7ALA     CB  108   5.056   5.495   4.962
    7ALA    HB1  109   5.139   5.518   5.031
    7ALA    HB2  110   4.996   5.413   5.007
    7ALA    HB3  111   4.991   5.585   4.955
    7ALA      C  112   5.171   5.574   4.755
    7ALA      O  113   5.292   5.597   4.767
    8PHE      N  114   5.092   5.653   4.686
    8PHE     HN  115   4.994   5.632   4.675
    8PHE     CA  116   5.141   5.781   4.632
    8PHE     HA  117   5.234   5.761   4.581
    8PHE     CB  118   5.040   5.835   4.531
    8PHE    HB1  119   5.064   5.941   4.506
    8PHE    HB2  120   4.938   5.835   4.577
    8PHE     CG  121   5.035   5.761   4.400
    8PHE    CD1  122   5.130   5.784   4.302
    8PHE    HD1  123   5.209   5.856   4.321
    8PHE    CE1  124   5.123   5.720   4.180
    8PHE    HE1  125   5.197   5.741   4.104
    8PHE     CZ  126   5.021   5.631   4.155
    8PHE     HZ  127   5.015   5.580   4.060
    8PHE    CD2  128   4.932   5.672   4.373
    8PHE    HD2  129   4.854   5.655   4.445
    8PHE    CE2  130   4.925   5.608   4.251
    8PHE    HE2  131   4.848   5.534   4.234
    8PHE      C  132   5.166   5.877   4.748
    8PHE      O  133   5.101   5.868   4.852
    9PRO      N  134   5.260   5.973   4.734
    9PRO     CD  135   5.360   5.982   4.626
    9PRO    HD1  136   5.310   6.021   4.535
    9PRO    HD2  137   5.402   5.882   4.608
    9PRO     CA  138   5.276   6.080   4.832
    9PRO     HA  139   5.306   6.035   4.926
    9PRO     CB  140   5.383   6.171   4.769
    9PRO    HB1  141   5.447   6.217   4.847
    9PRO    HB2  142   5.335   6.252   4.708
    9PRO     CG  143   5.464   6.079   4.679
    9PRO    HG1  144   5.516   6.133   4.597
    9PRO    HG2  145   5.538   6.024   4.740
    9PRO      C  146   5.140   6.148   4.852
    9PRO      O  147   5.074   6.170   4.750
   10SER      N  148   5.100   6.174   4.979
   10SER     HN  149   5.166   6.160   5.054
   10SER     CA  150   4.960   6.210   5.014
   10SER     HA  151   4.899   6.189   4.928
   10SER     CB  152   4.907   6.121   5.124
   10SER    HB1  153   4.931   6.014   5.101
   10SER    HB2  154   4.796   6.131   5.124
   10SER     OG  155   4.957   6.154   5.252
   10SER    HG1  156   4.958   6.251   5.270
   10SER      C  157   4.938   6.359   5.045
   10SER      O  158   4.821   6.396   5.071
   11GLY      N  159   5.041   6.444   5.030
   11GLY     HN  160   5.133   6.406   5.009
   11GLY     CA  161   5.040   6.588   5.063
   11GLY    HA1  162   5.137   6.628   5.036
   11GLY    HA2  163   5.018   6.598   5.168
   11GLY      C  164   4.935   6.668   4.987
   11GLY      O  165   4.861   6.747   5.049
   12LYS      N  166   4.930   6.648   4.856
   12LYS     HN  167   4.995   6.583   4.817
   12LYS     CA  168   4.833   6.712   4.764
   12LYS     HA  169   4.847   6.819   4.767
   12LYS     CB  170   4.858   6.659   4.623
   12LYS    HB1  171   4.777   6.701   4.558
   12LYS    HB2  172   4.846   6.548   4.621
   12LYS     CG  173   4.992   6.698   4.561
   12LYS    HG1  174   5.064   6.615   4.578
   12LYS    HG2  175   5.028   6.788   4.616
   12LYS     CD  176   4.976   6.729   4.413
   12LYS    HD1  177   4.911   6.819   4.403
   12LYS    HD2  178   4.924   6.645   4.362
   12LYS     CE  179   5.107   6.754   4.342
   12LYS    HE1  180   5.093   6.817   4.252
   12LYS    HE2  181   5.151   6.656   4.310
   12LYS     NZ  182   5.207   6.819   4.431
   12LYS    HZ1  183   5.226   6.755   4.511
   12LYS    HZ2  184   5.170   6.909   4.466
   12LYS    HZ3  185   5.295   6.832   4.377
   12LYS      C  186   4.688   6.686   4.810
   12LYS      O  187   4.605   6.780   4.802
   13VAL      N  188   4.657   6.564   4.857
   13VAL     HN  189   4.726   6.493   4.866
   13VAL     CA  190   4.520   6.529   4.908
   13VAL     HA  191   4.447   6.578   4.845
   13VAL     CB  192   4.493   6.378   4.904
   13VAL     HB  193   4.562   6.328   4.977
   13VAL    CG1  194   4.350   6.344   4.945
   13VAL   HG11  195   4.277   6.405   4.888
   13VAL   HG12  196   4.334   6.365   5.053
   13VAL   HG13  197   4.329   6.236   4.928
   13VAL    CG2  198   4.527   6.317   4.767
   13VAL   HG21  199   4.636   6.317   4.747
   13VAL   HG22  200   4.476   6.373   4.686
   13VAL   HG23  201   4.491   6.213   4.763
   13VAL      C  202   4.501   6.585   5.050
   13VAL      O  203   4.389   6.631   5.079
   14GLU      N  204   4.605   6.580   5.135
   14GLU     HN  205   4.691   6.536   5.107
   14GLU     CA  206   4.598   6.619   5.279
   14GLU     HA  207   4.523   6.558   5.328
   14GLU     CB  208   4.732   6.606   5.350
   14GLU    HB1  209   4.729   6.655   5.450
   14GLU    HB2  210   4.808   6.661   5.289
   14GLU     CG  211   4.781   6.464   5.372
   14GLU    HG1  212   4.763   6.396   5.287
   14GLU    HG2  213   4.726   6.420   5.458
   14GLU     CD  214   4.929   6.457   5.411
   14GLU    OE1  215   5.003   6.374   5.356
   14GLU    OE2  216   4.970   6.536   5.497
   14GLU      C  217   4.555   6.765   5.292
   14GLU      O  218   4.492   6.799   5.394
   15GLY      N  219   4.594   6.850   5.196
   15GLY     HN  220   4.650   6.813   5.122
   15GLY     CA  221   4.559   6.993   5.196
   15GLY    HA1  222   4.617   7.040   5.118
   15GLY    HA2  223   4.578   7.034   5.295
   15GLY      C  224   4.413   7.015   5.164
   15GLY      O  225   4.372   7.129   5.174
   16CYS      N  226   4.338   6.912   5.127
   16CYS     HN  227   4.378   6.820   5.119
   16CYS     CA  228   4.197   6.923   5.079
   16CYS     HA  229   4.170   7.027   5.067
   16CYS     CB  230   4.174   6.850   4.947
   16CYS    HB1  231   4.069   6.867   4.912
   16CYS    HB2  232   4.186   6.740   4.961
   16CYS     SG  233   4.286   6.907   4.819
   16CYS    HG1  234   4.397   6.849   4.865
   16CYS      C  235   4.099   6.863   5.178
   16CYS      O  236   3.975   6.869   5.149
   17MET      N  237   4.150   6.802   5.285
   17MET     HN  238   4.248   6.804   5.303
   17MET     CA  239   4.068   6.723   5.378
   17MET     HA  240   3.982   6.685   5.326
   17MET     CB  241   4.150   6.609   5.439
   17MET    HB1  242   4.094   6.563   5.523
   17MET    HB2  243   4.244   6.650   5.482
   17MET     CG  244   4.184   6.499   5.337
   17MET    HG1  245   4.231   6.415   5.392
   17MET    HG2  246   4.261   6.539   5.268
   17MET     SD  247   4.041   6.440   5.239
   17MET     CE  248   3.928   6.393   5.369
   17MET    HE1  249   3.898   6.482   5.429
   17MET    HE2  250   3.973   6.319   5.439
   17MET    HE3  251   3.836   6.349   5.326
   17MET      C  252   4.017   6.819   5.484
   17MET      O  253   4.099   6.881   5.550
   18VAL      N  254   3.886   6.829   5.497
   18VAL     HN  255   3.826   6.775   5.437
   18VAL     CA  256   3.816   6.911   5.600
   18VAL     HA  257   3.889   6.948   5.671
   18VAL     CB  258   3.745   7.030   5.535
   18VAL     HB  259   3.699   7.095   5.612
   18VAL    CG1  260   3.844   7.116   5.458
   18VAL   HG11  261   3.884   7.062   5.369
   18VAL   HG12  262   3.930   7.144   5.523
   18VAL   HG13  263   3.796   7.209   5.422
   18VAL    CG2  264   3.631   6.985   5.445
   18VAL   HG21  265   3.552   6.932   5.501
   18VAL   HG22  266   3.668   6.920   5.363
   18VAL   HG23  267   3.584   7.074   5.398
   18VAL      C  268   3.716   6.824   5.678
   18VAL      O  269   3.680   6.714   5.631
   19GLN      N  270   3.673   6.874   5.793
   19GLN     HN  271   3.704   6.966   5.820
   19GLN     CA  272   3.569   6.815   5.881
   19GLN     HA  273   3.564   6.708   5.866
   19GLN     CB  274   3.605   6.849   6.026
   19GLN    HB1  275   3.622   6.959   6.031
   19GLN    HB2  276   3.703   6.800   6.044
   19GLN     CG  277   3.504   6.806   6.131
   19GLN    HG1  278   3.476   6.700   6.114
   19GLN    HG2  279   3.411   6.867   6.129
   19GLN     CD  280   3.566   6.817   6.269
   19GLN    OE1  281   3.534   6.741   6.360
   19GLN    NE2  282   3.660   6.909   6.284
   19GLN   HE21  283   3.693   6.925   6.376
   19GLN   HE22  284   3.680   6.972   6.209
   19GLN      C  285   3.436   6.878   5.843
   19GLN      O  286   3.433   7.000   5.831
   20VAL      N  287   3.332   6.798   5.824
   20VAL     HN  288   3.343   6.699   5.834
   20VAL     CA  289   3.194   6.847   5.801
   20VAL     HA  290   3.191   6.955   5.806
   20VAL     CB  291   3.138   6.798   5.668
   20VAL     HB  292   3.148   6.687   5.664
   20VAL    CG1  293   2.990   6.831   5.655
   20VAL   HG11  294   2.973   6.940   5.672
   20VAL   HG12  295   2.928   6.773   5.726
   20VAL   HG13  296   2.955   6.807   5.552
   20VAL    CG2  297   3.218   6.853   5.552
   20VAL   HG21  298   3.320   6.809   5.551
   20VAL   HG22  299   3.230   6.963   5.558
   20VAL   HG23  300   3.170   6.829   5.455
   20VAL      C  301   3.111   6.793   5.916
   20VAL      O  302   3.133   6.679   5.953
   21THR      N  303   3.017   6.872   5.965
   21THR     HN  304   3.017   6.970   5.941
   21THR     CA  305   2.935   6.836   6.082
   21THR     HA  306   2.935   6.728   6.092
   21THR     CB  307   2.997   6.895   6.208
   21THR     HB  308   3.007   7.005   6.197
   21THR    OG1  309   3.129   6.840   6.217
   21THR    HG1  310   3.120   6.753   6.257
   21THR    CG2  311   2.914   6.863   6.331
   21THR   HG21  312   2.895   6.754   6.339
   21THR   HG22  313   2.816   6.916   6.329
   21THR   HG23  314   2.968   6.896   6.423
   21THR      C  315   2.790   6.876   6.058
   21THR      O  316   2.762   6.992   6.020
   22CYS      N  317   2.698   6.782   6.079
   22CYS     HN  318   2.726   6.691   6.111
   22CYS     CA  319   2.554   6.804   6.055
   22CYS     HA  320   2.533   6.910   6.068
   22CYS     CB  321   2.515   6.761   5.915
   22CYS    HB1  322   2.523   6.652   5.910
   22CYS    HB2  323   2.593   6.800   5.845
   22CYS     SG  324   2.354   6.826   5.865
   22CYS    HG1  325   2.401   6.946   5.834
   22CYS      C  326   2.476   6.729   6.163
   22CYS      O  327   2.491   6.604   6.172
   23GLY      N  328   2.399   6.803   6.243
   23GLY     HN  329   2.407   6.903   6.235
   23GLY     CA  330   2.348   6.757   6.373
   23GLY    HA1  331   2.269   6.686   6.354
   23GLY    HA2  332   2.316   6.844   6.428
   23GLY      C  333   2.457   6.688   6.455
   23GLY      O  334   2.562   6.752   6.481
   24THR      N  335   2.432   6.561   6.492
   24THR     HN  336   2.352   6.514   6.457
   24THR     CA  337   2.515   6.478   6.583
   24THR     HA  338   2.558   6.541   6.660
   24THR     CB  339   2.437   6.362   6.647
   24THR     HB  340   2.498   6.319   6.730
   24THR    OG1  341   2.419   6.259   6.549
   24THR    HG1  342   2.503   6.244   6.503
   24THR    CG2  343   2.301   6.400   6.702
   24THR   HG21  344   2.234   6.437   6.622
   24THR   HG22  345   2.312   6.479   6.780
   24THR   HG23  346   2.253   6.312   6.750
   24THR      C  347   2.630   6.413   6.505
   24THR      O  348   2.711   6.350   6.570
   25THR      N  349   2.632   6.426   6.371
   25THR     HN  350   2.564   6.481   6.323
   25THR     CA  351   2.718   6.345   6.281
   25THR     HA  352   2.761   6.264   6.338
   25THR     CB  353   2.637   6.282   6.167
   25THR     HB  354   2.631   6.353   6.081
   25THR    OG1  355   2.503   6.265   6.213
   25THR    HG1  356   2.449   6.241   6.137
   25THR    CG2  357   2.694   6.149   6.121
   25THR   HG21  358   2.695   6.076   6.204
   25THR   HG22  359   2.799   6.162   6.085
   25THR   HG23  360   2.633   6.107   6.038
   25THR      C  361   2.832   6.430   6.225
   25THR      O  362   2.806   6.542   6.175
   26THR      N  363   2.954   6.377   6.237
   26THR     HN  364   2.964   6.284   6.274
   26THR     CA  365   3.081   6.434   6.187
   26THR     HA  366   3.060   6.524   6.130
   26THR     CB  367   3.178   6.467   6.301
   26THR     HB  368   3.206   6.373   6.354
   26THR    OG1  369   3.112   6.550   6.396
   26THR    HG1  370   3.021   6.518   6.401
   26THR    CG2  371   3.304   6.537   6.256
   26THR   HG21  372   3.280   6.625   6.194
   26THR   HG22  373   3.369   6.469   6.197
   26THR   HG23  374   3.361   6.571   6.345
   26THR      C  375   3.147   6.333   6.093
   26THR      O  376   3.144   6.213   6.123
   27LEU      N  377   3.202   6.379   5.982
   27LEU     HN  378   3.200   6.477   5.960
   27LEU     CA  379   3.282   6.296   5.889
   27LEU     HA  380   3.347   6.231   5.947
   27LEU     CB  381   3.190   6.209   5.801
   27LEU    HB1  382   3.157   6.127   5.869
   27LEU    HB2  383   3.243   6.160   5.718
   27LEU     CG  384   3.064   6.276   5.749
   27LEU     HG  385   3.014   6.331   5.832
   27LEU    CD1  386   3.097   6.374   5.638
   27LEU   HD11  387   3.163   6.325   5.564
   27LEU   HD12  388   3.151   6.463   5.678
   27LEU   HD13  389   3.005   6.410   5.586
   27LEU    CD2  390   2.964   6.172   5.701
   27LEU   HD21  391   2.983   6.075   5.751
   27LEU   HD22  392   2.975   6.156   5.591
   27LEU   HD23  393   2.860   6.200   5.724
   27LEU      C  394   3.375   6.387   5.808
   27LEU      O  395   3.389   6.507   5.844
   28ASN      N  396   3.441   6.333   5.706
   28ASN     HN  397   3.423   6.238   5.677
   28ASN     CA  398   3.539   6.408   5.624
   28ASN     HA  399   3.572   6.494   5.680
   28ASN     CB  400   3.658   6.320   5.595
   28ASN    HB1  401   3.739   6.381   5.551
   28ASN    HB2  402   3.632   6.240   5.523
   28ASN     CG  403   3.710   6.258   5.722
   28ASN    OD1  404   3.776   6.327   5.798
   28ASN    ND2  405   3.680   6.132   5.747
   28ASN   HD21  406   3.726   6.085   5.823
   28ASN   HD22  407   3.614   6.084   5.690
   28ASN      C  408   3.470   6.460   5.498
   28ASN      O  409   3.369   6.402   5.455
   29GLY      N  410   3.520   6.571   5.444
   29GLY     HN  411   3.595   6.619   5.491
   29GLY     CA  412   3.488   6.619   5.309
   29GLY    HA1  413   3.438   6.713   5.317
   29GLY    HA2  414   3.432   6.543   5.256
   29GLY      C  415   3.618   6.640   5.235
   29GLY      O  416   3.723   6.638   5.302
   30LEU      N  417   3.610   6.652   5.103
   30LEU     HN  418   3.520   6.638   5.059
   30LEU     CA  419   3.721   6.692   5.012
   30LEU     HA  420   3.815   6.686   5.066
   30LEU     CB  421   3.722   6.600   4.890
   30LEU    HB1  422   3.634   6.623   4.825
   30LEU    HB2  423   3.708   6.495   4.925
   30LEU     CG  424   3.849   6.605   4.808
   30LEU     HG  425   3.886   6.711   4.804
   30LEU    CD1  426   3.956   6.519   4.873
   30LEU   HD11  427   3.923   6.413   4.880
   30LEU   HD12  428   3.978   6.555   4.976
   30LEU   HD13  429   4.051   6.523   4.815
   30LEU    CD2  430   3.825   6.560   4.666
   30LEU   HD21  431   3.748   6.623   4.617
   30LEU   HD22  432   3.789   6.455   4.665
   30LEU   HD23  433   3.919   6.564   4.608
   30LEU      C  434   3.696   6.837   4.970
   30LEU      O  435   3.589   6.863   4.911
   31TRP      N  436   3.788   6.926   5.001
   31TRP     HN  437   3.870   6.900   5.052
   31TRP     CA  438   3.772   7.072   4.974
   31TRP     HA  439   3.669   7.092   4.948
   31TRP     CB  440   3.806   7.152   5.100
   31TRP    HB1  441   3.909   7.125   5.132
   31TRP    HB2  442   3.737   7.123   5.182
   31TRP     CG  443   3.800   7.300   5.082
   31TRP    CD1  444   3.721   7.370   4.995
   31TRP    HD1  445   3.653   7.327   4.923
   31TRP    NE1  446   3.746   7.504   5.009
   31TRP    HE1  447   3.713   7.579   4.954
   31TRP    CE2  448   3.840   7.524   5.107
   31TRP    CD2  449   3.876   7.397   5.157
   31TRP    CE3  450   3.971   7.388   5.259
   31TRP    HE3  451   4.003   7.292   5.296
   31TRP    CZ3  452   4.025   7.504   5.310
   31TRP    HZ3  453   4.100   7.499   5.388
   31TRP    CZ2  454   3.895   7.641   5.159
   31TRP    HZ2  455   3.867   7.737   5.119
   31TRP    CH2  456   3.988   7.629   5.260
   31TRP    HH2  457   4.033   7.718   5.301
   31TRP      C  458   3.857   7.111   4.853
   31TRP      O  459   3.980   7.122   4.869
   32LEU      N  460   3.791   7.127   4.738
   32LEU     HN  461   3.691   7.120   4.735
   32LEU     CA  462   3.853   7.166   4.608
   32LEU     HA  463   3.957   7.187   4.624
   32LEU     CB  464   3.837   7.052   4.507
   32LEU    HB1  465   3.899   7.075   4.417
   32LEU    HB2  466   3.731   7.049   4.473
   32LEU     CG  467   3.872   6.911   4.556
   32LEU     HG  468   3.805   6.884   4.641
   32LEU    CD1  469   3.847   6.810   4.445
   32LEU   HD11  470   3.897   6.845   4.351
   32LEU   HD12  471   3.739   6.800   4.424
   32LEU   HD13  472   3.890   6.711   4.468
   32LEU    CD2  473   4.015   6.902   4.604
   32LEU   HD21  474   4.035   6.972   4.687
   32LEU   HD22  475   4.085   6.926   4.521
   32LEU   HD23  476   4.038   6.799   4.640
   32LEU      C  477   3.786   7.295   4.557
   32LEU      O  478   3.661   7.306   4.565
   33ASP      N  479   3.865   7.391   4.506
   33ASP     HN  480   3.964   7.381   4.500
   33ASP     CA  481   3.812   7.523   4.462
   33ASP     HA  482   3.897   7.590   4.451
   33ASP     CB  483   3.739   7.510   4.329
   33ASP    HB1  484   3.694   7.607   4.300
   33ASP    HB2  485   3.657   7.435   4.335
   33ASP     CG  486   3.832   7.469   4.216
   33ASP    OD1  487   3.947   7.522   4.214
   33ASP    OD2  488   3.791   7.383   4.131
   33ASP      C  489   3.731   7.577   4.580
   33ASP      O  490   3.790   7.584   4.687
   34ASP      N  491   3.602   7.608   4.565
   34ASP     HN  492   3.557   7.607   4.475
   34ASP     CA  493   3.514   7.664   4.672
   34ASP     HA  494   3.570   7.668   4.765
   34ASP     CB  495   3.466   7.805   4.639
   34ASP    HB1  496   3.553   7.869   4.616
   34ASP    HB2  497   3.414   7.850   4.726
   34ASP     CG  498   3.371   7.814   4.520
   34ASP    OD1  499   3.391   7.737   4.423
   34ASP    OD2  500   3.280   7.898   4.524
   34ASP      C  501   3.396   7.570   4.696
   34ASP      O  502   3.281   7.620   4.715
   35VAL      N  503   3.425   7.439   4.695
   35VAL     HN  504   3.518   7.412   4.671
   35VAL     CA  505   3.327   7.326   4.701
   35VAL     HA  506   3.237   7.362   4.749
   35VAL     CB  507   3.293   7.272   4.561
   35VAL     HB  508   3.384   7.221   4.520
   35VAL    CG1  509   3.180   7.170   4.565
   35VAL   HG11  510   3.088   7.216   4.607
   35VAL   HG12  511   3.208   7.082   4.628
   35VAL   HG13  512   3.158   7.133   4.463
   35VAL    CG2  513   3.261   7.384   4.463
   35VAL   HG21  514   3.351   7.447   4.442
   35VAL   HG22  515   3.182   7.451   4.505
   35VAL   HG23  516   3.226   7.343   4.366
   35VAL      C  517   3.387   7.215   4.786
   35VAL      O  518   3.497   7.168   4.748
   36VAL      N  519   3.319   7.177   4.895
   36VAL     HN  520   3.236   7.227   4.919
   36VAL     CA  521   3.349   7.057   4.979
   36VAL     HA  522   3.452   7.031   4.965
   36VAL     CB  523   3.324   7.085   5.128
   36VAL     HB  524   3.216   7.107   5.143
   36VAL    CG1  525   3.359   6.965   5.214
   36VAL   HG11  526   3.466   6.937   5.199
   36VAL   HG12  527   3.296   6.877   5.190
   36VAL   HG13  528   3.345   6.989   5.321
   36VAL    CG2  529   3.399   7.209   5.175
   36VAL   HG21  530   3.369   7.299   5.118
   36VAL   HG22  531   3.509   7.195   5.161
   36VAL   HG23  532   3.379   7.227   5.282
   36VAL      C  533   3.259   6.942   4.933
   36VAL      O  534   3.137   6.962   4.933
   37TYR      N  535   3.317   6.829   4.893
   37TYR     HN  536   3.417   6.826   4.889
   37TYR     CA  537   3.244   6.703   4.858
   37TYR     HA  538   3.141   6.727   4.835
   37TYR     CB  539   3.309   6.633   4.737
   37TYR    HB1  540   3.252   6.541   4.711
   37TYR    HB2  541   3.412   6.602   4.763
   37TYR     CG  542   3.318   6.719   4.614
   37TYR    CD1  543   3.426   6.803   4.593
   37TYR    HD1  544   3.506   6.806   4.666
   37TYR    CE1  545   3.436   6.882   4.479
   37TYR    HE1  546   3.522   6.946   4.467
   37TYR     CZ  547   3.334   6.881   4.386
   37TYR     OH  548   3.342   6.962   4.277
   37TYR     HH  549   3.422   7.015   4.288
   37TYR    CD2  550   3.217   6.719   4.518
   37TYR    HD2  551   3.132   6.654   4.531
   37TYR    CE2  552   3.224   6.799   4.405
   37TYR    HE2  553   3.146   6.796   4.331
   37TYR      C  554   3.246   6.610   4.979
   37TYR      O  555   3.356   6.584   5.030
   38CYS      N  556   3.132   6.562   5.026
   38CYS     HN  557   3.045   6.590   4.984
   38CYS     CA  558   3.125   6.464   5.138
   38CYS     HA  559   3.218   6.408   5.138
   38CYS     CB  560   3.111   6.537   5.271
   38CYS    HB1  561   3.187   6.618   5.273
   38CYS    HB2  562   3.135   6.471   5.357
   38CYS     SG  563   2.946   6.609   5.292
   38CYS    HG1  564   2.883   6.493   5.309
   38CYS      C  565   3.010   6.365   5.115
   38CYS      O  566   2.926   6.386   5.027
   39PRO      N  567   3.005   6.252   5.188
   39PRO     CD  568   3.110   6.204   5.280
   39PRO    HD1  569   3.094   6.265   5.372
   39PRO    HD2  570   3.212   6.224   5.241
   39PRO     CA  571   2.894   6.158   5.178
   39PRO     HA  572   2.882   6.128   5.075
   39PRO     CB  573   2.930   6.044   5.275
   39PRO    HB1  574   2.901   5.945   5.234
   39PRO    HB2  575   2.885   6.057   5.376
   39PRO     CG  576   3.081   6.056   5.291
   39PRO    HG1  577   3.122   6.083   5.394
   39PRO    HG2  578   3.146   6.017   5.207
   39PRO      C  579   2.767   6.228   5.226
   39PRO      O  580   2.781   6.313   5.311
   40ARG      N  581   2.649   6.193   5.171
   40ARG     HN  582   2.648   6.135   5.090
   40ARG     CA  583   2.522   6.266   5.201
   40ARG     HA  584   2.547   6.368   5.225
   40ARG     CB  585   2.425   6.261   5.083
   40ARG    HB1  586   2.478   6.294   4.991
   40ARG    HB2  587   2.343   6.335   5.102
   40ARG     CG  588   2.361   6.125   5.061
   40ARG    HG1  589   2.313   6.083   5.150
   40ARG    HG2  590   2.443   6.053   5.035
   40ARG     CD  591   2.265   6.129   4.945
   40ARG    HD1  592   2.310   6.180   4.857
   40ARG    HD2  593   2.175   6.186   4.977
   40ARG     NE  594   2.226   5.995   4.905
   40ARG     HE  595   2.274   5.915   4.944
   40ARG     CZ  596   2.120   5.966   4.829
   40ARG    NH1  597   2.041   6.062   4.782
   40ARG   HH11  598   2.072   6.156   4.787
   40ARG   HH12  599   1.973   6.036   4.713
   40ARG    NH2  600   2.094   5.839   4.801
   40ARG   HH21  601   2.145   5.769   4.852
   40ARG   HH22  602   2.041   5.820   4.718
   40ARG      C  603   2.452   6.207   5.323
   40ARG      O  604   2.352   6.264   5.363
   41HSP      N  605   2.499   6.094   5.376
   41HSP     HN  606   2.575   6.047   5.331
   41HSP     CA  607   2.437   6.027   5.494
   41HSP     HA  608   2.330   6.032   5.487
   41HSP     CB  609   2.475   5.879   5.502
   41HSP    HB1  610   2.456   5.830   5.404
   41HSP    HB2  611   2.406   5.830   5.575
   41HSP    CD2  612   2.672   5.880   5.671
   41HSP    HD2  613   2.628   5.925   5.760
   41HSP     CG  614   2.613   5.853   5.552
   41HSP    NE2  615   2.802   5.835   5.664
   41HSP    HE2  616   2.872   5.837   5.736
   41HSP    ND1  617   2.708   5.791   5.474
   41HSP    HD1  618   2.695   5.764   5.379
   41HSP    CE1  619   2.821   5.781   5.543
   41HSP    HE1  620   2.916   5.742   5.507
   41HSP      C  621   2.473   6.109   5.618
   41HSP      O  622   2.431   6.071   5.728
   42VAL      N  623   2.547   6.218   5.598
   42VAL     HN  624   2.580   6.239   5.507
   42VAL     CA  625   2.587   6.314   5.704
   42VAL     HA  626   2.622   6.258   5.789
   42VAL     CB  627   2.701   6.402   5.652
   42VAL     HB  628   2.771   6.336   5.595
   42VAL    CG1  629   2.652   6.507   5.553
   42VAL   HG11  630   2.590   6.584   5.603
   42VAL   HG12  631   2.593   6.461   5.471
   42VAL   HG13  632   2.739   6.559   5.508
   42VAL    CG2  633   2.779   6.465   5.767
   42VAL   HG21  634   2.809   6.389   5.842
   42VAL   HG22  635   2.717   6.541   5.819
   42VAL   HG23  636   2.870   6.517   5.730
   42VAL      C  637   2.466   6.396   5.750
   42VAL      O  638   2.473   6.451   5.859
   43ILE      N  639   2.357   6.401   5.673
   43ILE     HN  640   2.356   6.355   5.585
   43ILE     CA  641   2.233   6.478   5.708
   43ILE     HA  642   2.258   6.553   5.782
   43ILE     CB  643   2.170   6.551   5.586
   43ILE     HB  644   2.076   6.600   5.620
   43ILE    CG2  645   2.260   6.662   5.535
   43ILE   HG21  646   2.352   6.620   5.490
   43ILE   HG22  647   2.289   6.730   5.617
   43ILE   HG23  648   2.208   6.722   5.457
   43ILE    CG1  649   2.132   6.456   5.472
   43ILE   HG11  650   2.074   6.369   5.509
   43ILE   HG12  651   2.227   6.422   5.431
   43ILE     CD  652   2.058   6.523   5.359
   43ILE    HD1  653   2.124   6.592   5.302
   43ILE    HD2  654   1.972   6.581   5.398
   43ILE    HD3  655   2.018   6.448   5.288
   43ILE      C  656   2.131   6.384   5.773
   43ILE      O  657   2.016   6.429   5.796
   44CYS      N  658   2.167   6.259   5.800
   44CYS     HN  659   2.260   6.228   5.783
   44CYS     CA  660   2.076   6.157   5.859
   44CYS     HA  661   1.973   6.188   5.848
   44CYS     CB  662   2.098   6.020   5.798
   44CYS    HB1  663   2.036   5.944   5.851
   44CYS    HB2  664   2.205   5.991   5.812
   44CYS     SG  665   2.057   6.013   5.623
   44CYS    HG1  666   1.925   6.016   5.639
   44CYS      C  667   2.105   6.137   6.007
   44CYS      O  668   2.222   6.150   6.045
   45THR      N  669   2.002   6.097   6.082
   45THR     HN  670   1.912   6.086   6.039
   45THR     CA  671   2.010   6.043   6.221
   45THR     HA  672   2.106   6.070   6.263
   45THR     CB  673   1.898   6.103   6.305
   45THR     HB  674   1.917   6.082   6.413
   45THR    OG1  675   1.779   6.034   6.266
   45THR    HG1  676   1.756   6.059   6.176
   45THR    CG2  677   1.881   6.252   6.283
   45THR   HG21  678   1.837   6.274   6.183
   45THR   HG22  679   1.979   6.304   6.291
   45THR   HG23  680   1.813   6.293   6.360
   45THR      C  681   2.002   5.889   6.214
   45THR      O  682   1.930   5.841   6.124
   46SER      N  683   2.071   5.816   6.303
   46SER     HN  684   2.129   5.863   6.370
   46SER     CA  685   2.088   5.667   6.300
   46SER     HA  686   2.145   5.642   6.211
   46SER     CB  687   2.163   5.615   6.421
   46SER    HB1  688   2.161   5.503   6.424
   46SER    HB2  689   2.111   5.650   6.514
   46SER     OG  690   2.299   5.657   6.425
   46SER    HG1  691   2.349   5.588   6.380
   46SER      C  692   1.953   5.595   6.285
   46SER      O  693   1.951   5.482   6.229
   47GLU      N  694   1.844   5.657   6.332
   47GLU     HN  695   1.851   5.748   6.370
   47GLU     CA  696   1.705   5.608   6.313
   47GLU     HA  697   1.702   5.503   6.341
   47GLU     CB  698   1.612   5.687   6.406
   47GLU    HB1  699   1.609   5.795   6.377
   47GLU    HB2  700   1.659   5.683   6.507
   47GLU     CG  701   1.473   5.627   6.417
   47GLU    HG1  702   1.432   5.649   6.518
   47GLU    HG2  703   1.479   5.517   6.405
   47GLU     CD  704   1.371   5.681   6.319
   47GLU    OE1  705   1.411   5.750   6.221
   47GLU    OE2  706   1.250   5.655   6.340
   47GLU      C  707   1.667   5.614   6.163
   47GLU      O  708   1.655   5.505   6.102
   48ASP      N  709   1.653   5.734   6.106
   48ASP     HN  710   1.643   5.814   6.164
   48ASP     CA  711   1.618   5.758   5.963
   48ASP     HA  712   1.510   5.748   5.953
   48ASP     CB  713   1.668   5.892   5.909
   48ASP    HB1  714   1.676   5.891   5.798
   48ASP    HB2  715   1.769   5.914   5.950
   48ASP     CG  716   1.577   6.009   5.938
   48ASP    OD1  717   1.455   5.985   5.959
   48ASP    OD2  718   1.628   6.123   5.938
   48ASP      C  719   1.680   5.651   5.874
   48ASP      O  720   1.608   5.598   5.788
   49MET      N  721   1.809   5.621   5.896
   49MET     HN  722   1.851   5.663   5.977
   49MET     CA  723   1.897   5.542   5.806
   49MET     HA  724   1.923   5.605   5.722
   49MET     CB  725   2.025   5.494   5.878
   49MET    HB1  726   2.075   5.416   5.815
   49MET    HB2  727   1.996   5.445   5.973
   49MET     CG  728   2.131   5.602   5.906
   49MET    HG1  729   2.223   5.551   5.944
   49MET    HG2  730   2.092   5.664   5.989
   49MET     SD  731   2.175   5.713   5.769
   49MET     CE  732   2.227   5.600   5.641
   49MET    HE1  733   2.145   5.530   5.614
   49MET    HE2  734   2.314   5.539   5.675
   49MET    HE3  735   2.257   5.654   5.549
   49MET      C  736   1.824   5.420   5.747
   49MET      O  737   1.869   5.372   5.641
   50LEU      N  738   1.715   5.371   5.809
   50LEU     HN  739   1.682   5.416   5.892
   50LEU     CA  740   1.646   5.247   5.765
   50LEU     HA  741   1.719   5.167   5.761
   50LEU     CB  742   1.536   5.211   5.866
   50LEU    HB1  743   1.502   5.107   5.843
   50LEU    HB2  744   1.447   5.276   5.854
   50LEU     CG  745   1.578   5.214   6.014
   50LEU     HG  746   1.579   5.318   6.044
   50LEU    CD1  747   1.471   5.151   6.103
   50LEU   HD11  748   1.457   5.044   6.076
   50LEU   HD12  749   1.374   5.203   6.091
   50LEU   HD13  750   1.501   5.156   6.210
   50LEU    CD2  751   1.714   5.148   6.036
   50LEU   HD21  752   1.796   5.204   5.988
   50LEU   HD22  753   1.712   5.045   5.997
   50LEU   HD23  754   1.736   5.144   6.145
   50LEU      C  755   1.592   5.265   5.622
   50LEU      O  756   1.618   5.175   5.538
   51ASN      N  757   1.526   5.378   5.594
   51ASN     HN  758   1.523   5.450   5.664
   51ASN     CA  759   1.473   5.415   5.459
   51ASN     HA  760   1.541   5.374   5.385
   51ASN     CB  761   1.334   5.353   5.435
   51ASN    HB1  762   1.259   5.404   5.499
   51ASN    HB2  763   1.338   5.247   5.468
   51ASN     CG  764   1.289   5.355   5.290
   51ASN    OD1  765   1.365   5.392   5.200
   51ASN    ND2  766   1.165   5.315   5.266
   51ASN   HD21  767   1.130   5.332   5.174
   51ASN   HD22  768   1.107   5.290   5.343
   51ASN      C  769   1.473   5.568   5.444
   51ASN      O  770   1.371   5.633   5.458
   52PRO      N  771   1.587   5.631   5.411
   52PRO     CD  772   1.709   5.570   5.356
   52PRO    HD1  773   1.688   5.527   5.255
   52PRO    HD2  774   1.744   5.491   5.426
   52PRO     CA  775   1.598   5.776   5.419
   52PRO     HA  776   1.540   5.816   5.500
   52PRO     CB  777   1.748   5.792   5.441
   52PRO    HB1  778   1.772   5.767   5.547
   52PRO    HB2  779   1.786   5.893   5.418
   52PRO     CG  780   1.808   5.684   5.350
   52PRO    HG1  781   1.809   5.720   5.245
   52PRO    HG2  782   1.910   5.655   5.380
   52PRO      C  783   1.552   5.840   5.288
   52PRO      O  784   1.591   5.795   5.183
   53ASN      N  785   1.466   5.941   5.298
   53ASN     HN  786   1.429   5.964   5.388
   53ASN     CA  787   1.426   6.028   5.185
   53ASN     HA  788   1.441   5.975   5.092
   53ASN     CB  789   1.280   6.070   5.197
   53ASN    HB1  790   1.262   6.127   5.291
   53ASN    HB2  791   1.219   5.977   5.202
   53ASN     CG  792   1.234   6.156   5.081
   53ASN    OD1  793   1.308   6.242   5.034
   53ASN    ND2  794   1.113   6.132   5.034
   53ASN   HD21  795   1.077   6.202   4.974
   53ASN   HD22  796   1.054   6.068   5.083
   53ASN      C  797   1.520   6.149   5.186
   53ASN      O  798   1.491   6.244   5.261
   54TYR      N  799   1.629   6.145   5.107
   54TYR     HN  800   1.639   6.069   5.043
   54TYR     CA  801   1.743   6.240   5.117
   54TYR     HA  802   1.763   6.259   5.221
   54TYR     CB  803   1.869   6.184   5.050
   54TYR    HB1  804   1.940   6.268   5.030
   54TYR    HB2  805   1.842   6.140   4.951
   54TYR     CG  806   1.950   6.083   5.127
   54TYR    CD1  807   2.047   6.123   5.217
   54TYR    HD1  808   2.063   6.228   5.235
   54TYR    CE1  809   2.124   6.030   5.285
   54TYR    HE1  810   2.195   6.065   5.356
   54TYR     CZ  811   2.106   5.893   5.264
   54TYR     OH  812   2.181   5.801   5.331
   54TYR     HH  813   2.161   5.712   5.295
   54TYR    CD2  814   1.934   5.946   5.106
   54TYR    HD2  815   1.859   5.913   5.034
   54TYR    CE2  816   2.010   5.851   5.173
   54TYR    HE2  817   1.999   5.746   5.150
   54TYR      C  818   1.707   6.374   5.053
   54TYR      O  819   1.766   6.476   5.091
   55GLU      N  820   1.613   6.373   4.958
   55GLU     HN  821   1.569   6.288   4.928
   55GLU     CA  822   1.566   6.496   4.889
   55GLU     HA  823   1.652   6.549   4.850
   55GLU     CB  824   1.472   6.460   4.774
   55GLU    HB1  825   1.430   6.554   4.732
   55GLU    HB2  826   1.386   6.400   4.812
   55GLU     CG  827   1.541   6.384   4.660
   55GLU    HG1  828   1.637   6.432   4.633
   55GLU    HG2  829   1.474   6.390   4.571
   55GLU     CD  830   1.564   6.234   4.681
   55GLU    OE1  831   1.478   6.166   4.745
   55GLU    OE2  832   1.669   6.185   4.633
   55GLU      C  833   1.500   6.585   4.993
   55GLU      O  834   1.533   6.704   4.998
   56ASP      N  835   1.415   6.527   5.077
   56ASP     HN  836   1.392   6.430   5.064
   56ASP     CA  837   1.341   6.594   5.188
   56ASP     HA  838   1.290   6.681   5.149
   56ASP     CB  839   1.244   6.497   5.257
   56ASP    HB1  840   1.252   6.496   5.368
   56ASP    HB2  841   1.265   6.394   5.224
   56ASP     CG  842   1.099   6.529   5.230
   56ASP    OD1  843   1.060   6.645   5.250
   56ASP    OD2  844   1.028   6.436   5.188
   56ASP      C  845   1.435   6.642   5.299
   56ASP      O  846   1.404   6.748   5.360
   57LEU      N  847   1.538   6.563   5.331
   57LEU     HN  848   1.546   6.476   5.282
   57LEU     CA  849   1.623   6.582   5.451
   57LEU     HA  850   1.561   6.612   5.534
   57LEU     CB  851   1.698   6.453   5.485
   57LEU    HB1  852   1.784   6.473   5.553
   57LEU    HB2  853   1.739   6.412   5.390
   57LEU     CG  854   1.612   6.344   5.551
   57LEU     HG  855   1.512   6.344   5.502
   57LEU    CD1  856   1.672   6.206   5.527
   57LEU   HD11  857   1.772   6.198   5.573
   57LEU   HD12  858   1.681   6.183   5.419
   57LEU   HD13  859   1.607   6.127   5.574
   57LEU    CD2  860   1.594   6.370   5.700
   57LEU   HD21  861   1.540   6.465   5.719
   57LEU   HD22  862   1.694   6.375   5.750
   57LEU   HD23  863   1.540   6.286   5.749
   57LEU      C  864   1.719   6.699   5.423
   57LEU      O  865   1.747   6.774   5.518
   58LEU      N  866   1.762   6.714   5.298
   58LEU     HN  867   1.736   6.646   5.229
   58LEU     CA  868   1.845   6.827   5.251
   58LEU     HA  869   1.925   6.843   5.322
   58LEU     CB  870   1.901   6.791   5.113
   58LEU    HB1  871   1.816   6.777   5.042
   58LEU    HB2  872   1.953   6.693   5.120
   58LEU     CG  873   1.999   6.894   5.056
   58LEU     HG  874   1.949   6.993   5.048
   58LEU    CD1  875   2.122   6.905   5.144
   58LEU   HD11  876   2.161   6.804   5.168
   58LEU   HD12  877   2.097   6.955   5.240
   58LEU   HD13  878   2.203   6.962   5.094
   58LEU    CD2  879   2.035   6.856   4.913
   58LEU   HD21  880   1.945   6.837   4.852
   58LEU   HD22  881   2.096   6.764   4.919
   58LEU   HD23  882   2.096   6.936   4.865
   58LEU      C  883   1.763   6.956   5.242
   58LEU      O  884   1.824   7.065   5.238
   59ILE      N  885   1.631   6.944   5.231
   59ILE     HN  886   1.589   6.854   5.220
   59ILE     CA  887   1.536   7.058   5.232
   59ILE     HA  888   1.580   7.141   5.178
   59ILE     CB  889   1.403   7.021   5.162
   59ILE     HB  890   1.389   6.911   5.170
   59ILE    CG2  891   1.282   7.086   5.228
   59ILE   HG21  892   1.292   7.197   5.229
   59ILE   HG22  893   1.266   7.049   5.331
   59ILE   HG23  894   1.189   7.062   5.172
   59ILE    CG1  895   1.408   7.056   5.013
   59ILE   HG11  896   1.509   7.028   4.976
   59ILE   HG12  897   1.398   7.166   5.000
   59ILE     CD  898   1.306   6.983   4.929
   59ILE    HD1  899   1.202   7.006   4.962
   59ILE    HD2  900   1.320   6.872   4.937
   59ILE    HD3  901   1.314   7.012   4.822
   59ILE      C  902   1.521   7.107   5.377
   59ILE      O  903   1.511   7.229   5.394
   60ARG      N  904   1.524   7.019   5.478
   60ARG     HN  905   1.523   6.922   5.455
   60ARG     CA  906   1.517   7.057   5.622
   60ARG     HA  907   1.437   7.129   5.633
   60ARG     CB  908   1.490   6.935   5.712
   60ARG    HB1  909   1.567   6.920   5.790
   60ARG    HB2  910   1.493   6.845   5.646
   60ARG     CG  911   1.353   6.940   5.778
   60ARG    HG1  912   1.277   6.981   5.708
   60ARG    HG2  913   1.359   7.012   5.863
   60ARG     CD  914   1.308   6.807   5.834
   60ARG    HD1  915   1.254   6.822   5.930
   60ARG    HD2  916   1.399   6.744   5.854
   60ARG     NE  917   1.217   6.737   5.743
   60ARG     HE  918   1.162   6.789   5.678
   60ARG     CZ  919   1.198   6.605   5.740
   60ARG    NH1  920   1.264   6.524   5.822
   60ARG   HH11  921   1.335   6.559   5.881
   60ARG   HH12  922   1.268   6.427   5.791
   60ARG    NH2  923   1.112   6.553   5.653
   60ARG   HH21  924   1.071   6.610   5.583
   60ARG   HH22  925   1.117   6.455   5.638
   60ARG      C  926   1.646   7.129   5.667
   60ARG      O  927   1.635   7.214   5.758
   61LYS      N  928   1.762   7.098   5.607
   61LYS     HN  929   1.761   7.033   5.531
   61LYS     CA  930   1.894   7.153   5.648
   61LYS     HA  931   1.892   7.170   5.755
   61LYS     CB  932   2.010   7.059   5.612
   61LYS    HB1  933   2.105   7.102   5.651
   61LYS    HB2  934   2.018   7.054   5.501
   61LYS     CG  935   1.996   6.916   5.662
   61LYS    HG1  936   2.079   6.854   5.621
   61LYS    HG2  937   1.903   6.877   5.622
   61LYS     CD  938   1.991   6.903   5.812
   61LYS    HD1  939   1.931   6.987   5.856
   61LYS    HD2  940   2.094   6.915   5.851
   61LYS     CE  941   1.925   6.774   5.856
   61LYS    HE1  942   1.954   6.691   5.788
   61LYS    HE2  943   1.814   6.783   5.855
   61LYS     NZ  944   1.969   6.736   5.992
   61LYS    HZ1  945   1.943   6.810   6.060
   61LYS    HZ2  946   2.071   6.720   5.993
   61LYS    HZ3  947   1.921   6.647   6.021
   61LYS      C  948   1.918   7.288   5.579
   61LYS      O  949   1.909   7.292   5.455
   62SER      N  950   1.947   7.391   5.659
   62SER     HN  951   1.945   7.378   5.758
   62SER     CA  952   1.999   7.524   5.615
   62SER     HA  953   1.939   7.556   5.531
   62SER     CB  954   1.990   7.629   5.726
   62SER    HB1  955   1.908   7.699   5.701
   62SER    HB2  956   2.082   7.690   5.740
   62SER     OG  957   1.957   7.569   5.852
   62SER    HG1  958   1.861   7.548   5.854
   62SER      C  959   2.143   7.510   5.564
   62SER      O  960   2.196   7.398   5.568
   63ASN      N  961   2.203   7.620   5.516
   63ASN     HN  962   2.150   7.702   5.497
   63ASN     CA  963   2.350   7.628   5.494
   63ASN     HA  964   2.382   7.540   5.439
   63ASN     CB  965   2.394   7.755   5.422
   63ASN    HB1  966   2.505   7.763   5.430
   63ASN    HB2  967   2.350   7.845   5.469
   63ASN     CG  968   2.366   7.754   5.273
   63ASN    OD1  969   2.370   7.649   5.208
   63ASN    ND2  970   2.340   7.871   5.218
   63ASN   HD21  971   2.337   7.875   5.118
   63ASN   HD22  972   2.363   7.955   5.267
   63ASN      C  973   2.418   7.619   5.630
   63ASN      O  974   2.516   7.541   5.642
   64HSP      N  975   2.369   7.696   5.729
   64HSP     HN  976   2.291   7.754   5.709
   64HSP     CA  977   2.437   7.718   5.859
   64HSP     HA  978   2.544   7.724   5.839
   64HSP     CB  979   2.394   7.852   5.921
   64HSP    HB1  980   2.375   7.928   5.842
   64HSP    HB2  981   2.480   7.889   5.980
   64HSP    CD2  982   2.278   7.815   6.149
   64HSP    HD2  983   2.360   7.778   6.210
   64HSP     CG  984   2.281   7.845   6.017
   64HSP    NE2  985   2.147   7.824   6.190
   64HSP    HE2  986   2.110   7.790   6.278
   64HSP    ND1  987   2.150   7.875   5.980
   64HSP    HD1  988   2.124   7.927   5.897
   64HSP    CE1  989   2.071   7.861   6.085
   64HSP    HE1  990   1.964   7.878   6.087
   64HSP      C  991   2.422   7.593   5.949
   64HSP      O  992   2.498   7.585   6.049
   65ASN      N  993   2.335   7.497   5.912
   65ASN     HN  994   2.279   7.509   5.831
   65ASN     CA  995   2.323   7.365   5.980
   65ASN     HA  996   2.324   7.381   6.086
   65ASN     CB  997   2.204   7.282   5.932
   65ASN    HB1  998   2.220   7.173   5.948
   65ASN    HB2  999   2.187   7.297   5.823
   65ASN     CG 1000   2.074   7.312   6.005
   65ASN    OD1 1001   1.966   7.283   5.954
   65ASN    ND2 1002   2.084   7.373   6.121
   65ASN   HD21 1003   1.999   7.405   6.164
   65ASN   HD22 1004   2.172   7.387   6.166
   65ASN      C 1005   2.449   7.280   5.956
   65ASN      O 1006   2.467   7.183   6.033
   66PHE      N 1007   2.527   7.312   5.852
   66PHE     HN 1008   2.506   7.391   5.795
   66PHE     CA 1009   2.652   7.242   5.812
   66PHE     HA 1010   2.654   7.145   5.859
   66PHE     CB 1011   2.662   7.224   5.660
   66PHE    HB1 1012   2.761   7.181   5.633
   66PHE    HB2 1013   2.656   7.324   5.611
   66PHE     CG 1014   2.556   7.137   5.595
   66PHE    CD1 1015   2.576   7.001   5.579
   66PHE    HD1 1016   2.668   6.956   5.616
   66PHE    CE1 1017   2.480   6.922   5.519
   66PHE    HE1 1018   2.497   6.816   5.510
   66PHE     CZ 1019   2.363   6.978   5.471
   66PHE     HZ 1020   2.289   6.918   5.422
   66PHE    CD2 1021   2.439   7.193   5.545
   66PHE    HD2 1022   2.424   7.299   5.554
   66PHE    CE2 1023   2.343   7.114   5.484
   66PHE    HE2 1024   2.252   7.159   5.446
   66PHE      C 1025   2.776   7.319   5.861
   66PHE      O 1026   2.816   7.419   5.797
   67LEU      N 1027   2.836   7.274   5.971
   67LEU     HN 1028   2.803   7.190   6.016
   67LEU     CA 1029   2.960   7.333   6.027
   67LEU     HA 1030   2.966   7.438   6.000
   67LEU     CB 1031   2.961   7.324   6.181
   67LEU    HB1 1032   3.053   7.370   6.223
   67LEU    HB2 1033   2.963   7.216   6.208
   67LEU     CG 1034   2.837   7.385   6.249
   67LEU     HG 1035   2.747   7.352   6.193
   67LEU    CD1 1036   2.820   7.335   6.392
   67LEU   HD11 1037   2.906   7.366   6.454
   67LEU   HD12 1038   2.814   7.224   6.395
   67LEU   HD13 1039   2.728   7.376   6.439
   67LEU    CD2 1040   2.840   7.538   6.248
   67LEU   HD21 1041   2.846   7.576   6.143
   67LEU   HD22 1042   2.929   7.575   6.304
   67LEU   HD23 1043   2.749   7.580   6.295
   67LEU      C 1044   3.076   7.260   5.961
   67LEU      O 1045   3.094   7.141   5.989
   68VAL      N 1046   3.143   7.328   5.868
   68VAL     HN 1047   3.119   7.424   5.851
   68VAL     CA 1048   3.265   7.280   5.795
   68VAL     HA 1049   3.273   7.173   5.809
   68VAL     CB 1050   3.255   7.311   5.645
   68VAL     HB 1051   3.238   7.422   5.635
   68VAL    CG1 1052   3.385   7.280   5.574
   68VAL   HG11 1053   3.411   7.172   5.584
   68VAL   HG12 1054   3.471   7.340   5.612
   68VAL   HG13 1055   3.376   7.304   5.467
   68VAL    CG2 1056   3.136   7.242   5.578
   68VAL   HG21 1057   3.040   7.284   5.616
   68VAL   HG22 1058   3.136   7.134   5.601
   68VAL   HG23 1059   3.140   7.256   5.468
   68VAL      C 1060   3.390   7.345   5.857
   68VAL      O 1061   3.386   7.467   5.882
   69GLN      N 1062   3.499   7.270   5.873
   69GLN     HN 1063   3.495   7.173   5.849
   69GLN     CA 1064   3.624   7.318   5.938
   69GLN     HA 1065   3.628   7.426   5.935
   69GLN     CB 1066   3.627   7.269   6.081
   69GLN    HB1 1067   3.733   7.269   6.118
   69GLN    HB2 1068   3.592   7.163   6.085
   69GLN     CG 1069   3.546   7.355   6.175
   69GLN    HG1 1070   3.438   7.348   6.150
   69GLN    HG2 1071   3.577   7.461   6.169
   69GLN     CD 1072   3.566   7.302   6.314
   69GLN    OE1 1073   3.492   7.213   6.357
   69GLN    NE2 1074   3.674   7.347   6.378
   69GLN   HE21 1075   3.734   7.414   6.335
   69GLN   HE22 1076   3.691   7.311   6.469
   69GLN      C 1077   3.748   7.267   5.865
   69GLN      O 1078   3.753   7.150   5.827
   70ALA      N 1079   3.844   7.356   5.843
   70ALA     HN 1080   3.832   7.449   5.881
   70ALA     CA 1081   3.976   7.331   5.784
   70ALA     HA 1082   3.987   7.225   5.762
   70ALA     CB 1083   3.993   7.412   5.657
   70ALA    HB1 1084   3.985   7.521   5.677
   70ALA    HB2 1085   3.913   7.385   5.585
   70ALA    HB3 1086   4.091   7.391   5.609
   70ALA      C 1087   4.079   7.368   5.891
   70ALA      O 1088   4.113   7.487   5.901
   71GLY      N 1089   4.119   7.269   5.971
   71GLY     HN 1090   4.096   7.174   5.947
   71GLY     CA 1091   4.202   7.287   6.092
   71GLY    HA1 1092   4.283   7.353   6.067
   71GLY    HA2 1093   4.232   7.189   6.125
   71GLY      C 1094   4.119   7.350   6.201
   71GLY      O 1095   4.017   7.292   6.236
   72ASN      N 1096   4.163   7.466   6.250
   72ASN     HN 1097   4.244   7.508   6.209
   72ASN     CA 1098   4.089   7.553   6.345
   72ASN     HA 1099   4.035   7.491   6.416
   72ASN     CB 1100   4.183   7.649   6.419
   72ASN    HB1 1101   4.125   7.725   6.475
   72ASN    HB2 1102   4.249   7.702   6.347
   72ASN     CG 1103   4.274   7.581   6.522
   72ASN    OD1 1104   4.356   7.643   6.590
   72ASN    ND2 1105   4.261   7.447   6.534
   72ASN   HD21 1106   4.186   7.400   6.487
   72ASN   HD22 1107   4.326   7.399   6.594
   72ASN      C 1108   3.979   7.628   6.268
   72ASN      O 1109   3.860   7.617   6.310
   73VAL      N 1110   4.018   7.694   6.157
   73VAL     HN 1111   4.110   7.679   6.123
   73VAL     CA 1112   3.936   7.789   6.075
   73VAL     HA 1113   3.910   7.873   6.137
   73VAL     CB 1114   4.013   7.839   5.951
   73VAL     HB 1115   4.061   7.750   5.903
   73VAL    CG1 1116   3.922   7.902   5.846
   73VAL   HG11 1117   3.859   7.981   5.891
   73VAL   HG12 1118   3.855   7.827   5.797
   73VAL   HG13 1119   3.982   7.950   5.766
   73VAL    CG2 1120   4.122   7.938   5.988
   73VAL   HG21 1121   4.195   7.893   6.058
   73VAL   HG22 1122   4.078   8.029   6.034
   73VAL   HG23 1123   4.177   7.971   5.897
   73VAL      C 1124   3.806   7.720   6.036
   73VAL      O 1125   3.805   7.599   6.031
   74GLN      N 1126   3.698   7.797   6.019
   74GLN     HN 1127   3.707   7.896   6.027
   74GLN     CA 1128   3.564   7.749   5.977
   74GLN     HA 1129   3.569   7.641   5.965
   74GLN     CB 1130   3.455   7.784   6.079
   74GLN    HB1 1131   3.500   7.804   6.179
   74GLN    HB2 1132   3.400   7.687   6.086
   74GLN     CG 1133   3.362   7.897   6.035
   74GLN    HG1 1134   3.342   7.911   5.927
   74GLN    HG2 1135   3.403   7.994   6.071
   74GLN     CD 1136   3.219   7.885   6.083
   74GLN    OE1 1137   3.133   7.964   6.044
   74GLN    NE2 1138   3.193   7.787   6.168
   74GLN   HE21 1139   3.099   7.776   6.197
   74GLN   HE22 1140   3.268   7.729   6.198
   74GLN      C 1141   3.534   7.808   5.840
   74GLN      O 1142   3.571   7.924   5.815
   75LEU      N 1143   3.466   7.731   5.756
   75LEU     HN 1144   3.438   7.639   5.784
   75LEU     CA 1145   3.417   7.775   5.624
   75LEU     HA 1146   3.458   7.873   5.599
   75LEU     CB 1147   3.462   7.672   5.521
   75LEU    HB1 1148   3.437   7.710   5.419
   75LEU    HB2 1149   3.405   7.577   5.536
   75LEU     CG 1150   3.611   7.638   5.524
   75LEU     HG 1151   3.637   7.595   5.623
   75LEU    CD1 1152   3.643   7.532   5.420
   75LEU   HD11 1153   3.620   7.569   5.318
   75LEU   HD12 1154   3.585   7.439   5.438
   75LEU   HD13 1155   3.752   7.506   5.423
   75LEU    CD2 1156   3.696   7.762   5.502
   75LEU   HD21 1157   3.680   7.838   5.581
   75LEU   HD22 1158   3.671   7.809   5.404
   75LEU   HD23 1159   3.804   7.735   5.500
   75LEU      C 1160   3.265   7.789   5.633
   75LEU      O 1161   3.199   7.686   5.652
   76ARG      N 1162   3.212   7.911   5.627
   76ARG     HN 1163   3.270   7.991   5.607
   76ARG     CA 1164   3.066   7.935   5.620
   76ARG     HA 1165   3.021   7.880   5.702
   76ARG     CB 1166   3.032   8.083   5.636
   76ARG    HB1 1167   3.046   8.135   5.538
   76ARG    HB2 1168   3.106   8.129   5.706
   76ARG     CG 1169   2.892   8.107   5.692
   76ARG    HG1 1170   2.894   8.099   5.802
   76ARG    HG2 1171   2.831   8.021   5.656
   76ARG     CD 1172   2.817   8.230   5.641
   76ARG    HD1 1173   2.714   8.234   5.682
   76ARG    HD2 1174   2.809   8.223   5.530
   76ARG     NE 1175   2.885   8.356   5.671
   76ARG     HE 1176   2.943   8.396   5.601
   76ARG     CZ 1177   2.904   8.405   5.794
   76ARG    NH1 1178   2.862   8.340   5.902
   76ARG   HH11 1179   2.856   8.242   5.891
   76ARG   HH12 1180   2.894   8.378   5.987
   76ARG    NH2 1181   2.968   8.520   5.809
   76ARG   HH21 1182   3.035   8.546   5.739
   76ARG   HH22 1183   2.991   8.549   5.901
   76ARG      C 1184   3.016   7.876   5.488
   76ARG      O 1185   3.059   7.920   5.381
   77VAL      N 1186   2.930   7.774   5.494
   77VAL     HN 1187   2.905   7.736   5.582
   77VAL     CA 1188   2.862   7.718   5.375
   77VAL     HA 1189   2.936   7.700   5.298
   77VAL     CB 1190   2.789   7.587   5.409
   77VAL     HB 1191   2.717   7.609   5.491
   77VAL    CG1 1192   2.711   7.532   5.291
   77VAL   HG11 1193   2.779   7.512   5.205
   77VAL   HG12 1194   2.632   7.602   5.257
   77VAL   HG13 1195   2.662   7.436   5.319
   77VAL    CG2 1196   2.886   7.482   5.461
   77VAL   HG21 1197   2.937   7.515   5.554
   77VAL   HG22 1198   2.964   7.460   5.385
   77VAL   HG23 1199   2.832   7.387   5.484
   77VAL      C 1200   2.765   7.827   5.325
   77VAL      O 1201   2.699   7.889   5.410
   78ILE      N 1202   2.761   7.850   5.192
   78ILE     HN 1203   2.826   7.800   5.133
   78ILE     CA 1204   2.679   7.955   5.123
   78ILE     HA 1205   2.618   8.006   5.196
   78ILE     CB 1206   2.766   8.060   5.051
   78ILE     HB 1207   2.700   8.118   4.980
   78ILE    CG2 1208   2.819   8.163   5.148
   78ILE   HG21 1209   2.888   8.115   5.222
   78ILE   HG22 1210   2.737   8.213   5.204
   78ILE   HG23 1211   2.877   8.242   5.096
   78ILE    CG1 1212   2.877   7.998   4.966
   78ILE   HG11 1213   2.837   7.908   4.913
   78ILE   HG12 1214   2.959   7.963   5.033
   78ILE     CD 1215   2.935   8.091   4.860
   78ILE    HD1 1216   2.983   8.178   4.906
   78ILE    HD2 1217   2.856   8.126   4.789
   78ILE    HD3 1218   3.013   8.037   4.801
   78ILE      C 1219   2.581   7.891   5.024
   78ILE      O 1220   2.495   7.963   4.975
   79GLY      N 1221   2.594   7.762   4.995
   79GLY     HN 1222   2.671   7.710   5.033
   79GLY     CA 1223   2.494   7.687   4.915
   79GLY    HA1 1224   2.513   7.710   4.810
   79GLY    HA2 1225   2.395   7.714   4.947
   79GLY      C 1226   2.510   7.538   4.934
   79GLY      O 1227   2.620   7.495   4.973
   80HSP      N 1228   2.406   7.461   4.914
   80HSP     HN 1229   2.320   7.501   4.881
   80HSP     CA 1230   2.416   7.313   4.931
   80HSP     HA 1231   2.517   7.284   4.908
   80HSP     CB 1232   2.390   7.276   5.078
   80HSP    HB1 1233   2.462   7.332   5.142
   80HSP    HB2 1234   2.412   7.168   5.091
   80HSP    CD2 1235   2.136   7.231   5.101
   80HSP    HD2 1236   2.120   7.141   5.042
   80HSP     CG 1237   2.251   7.299   5.124
   80HSP    NE2 1238   2.035   7.294   5.169
   80HSP    HE2 1239   1.943   7.257   5.186
   80HSP    ND1 1240   2.218   7.403   5.209
   80HSP    HD1 1241   2.278   7.483   5.226
   80HSP    CE1 1242   2.088   7.399   5.234
   80HSP    HE1 1243   2.032   7.468   5.295
   80HSP      C 1244   2.328   7.242   4.827
   80HSP      O 1245   2.213   7.282   4.804
   81SER      N 1246   2.382   7.137   4.765
   81SER     HN 1247   2.475   7.107   4.786
   81SER     CA 1248   2.310   7.055   4.665
   81SER     HA 1249   2.204   7.060   4.683
   81SER     CB 1250   2.339   7.106   4.526
   81SER    HB1 1251   2.293   7.207   4.514
   81SER    HB2 1252   2.296   7.040   4.447
   81SER     OG 1253   2.480   7.118   4.505
   81SER    HG1 1254   2.515   7.172   4.576
   81SER      C 1255   2.351   6.909   4.682
   81SER      O 1256   2.455   6.882   4.743
   82MET      N 1257   2.269   6.818   4.631
   82MET     HN 1258   2.188   6.844   4.580
   82MET     CA 1259   2.296   6.673   4.627
   82MET     HA 1260   2.383   6.648   4.687
   82MET     CB 1261   2.172   6.600   4.677
   82MET    HB1 1262   2.088   6.613   4.604
   82MET    HB2 1263   2.143   6.652   4.769
   82MET     CG 1264   2.193   6.456   4.710
   82MET    HG1 1265   2.293   6.440   4.758
   82MET    HG2 1266   2.192   6.395   4.616
   82MET     SD 1267   2.062   6.403   4.822
   82MET     CE 1268   1.915   6.453   4.733
   82MET    HE1 1269   1.918   6.416   4.629
   82MET    HE2 1270   1.902   6.563   4.733
   82MET    HE3 1271   1.825   6.408   4.780
   82MET      C 1272   2.323   6.634   4.482
   82MET      O 1273   2.243   6.672   4.398
   83GLN      N 1274   2.435   6.568   4.454
   83GLN     HN 1275   2.498   6.544   4.528
   83GLN     CA 1276   2.463   6.498   4.326
   83GLN     HA 1277   2.378   6.509   4.259
   83GLN     CB 1278   2.588   6.553   4.259
   83GLN    HB1 1279   2.674   6.542   4.329
   83GLN    HB2 1280   2.573   6.661   4.239
   83GLN     CG 1281   2.618   6.479   4.129
   83GLN    HG1 1282   2.536   6.502   4.058
   83GLN    HG2 1283   2.618   6.370   4.143
   83GLN     CD 1284   2.750   6.515   4.066
   83GLN    OE1 1285   2.844   6.565   4.130
   83GLN    NE2 1286   2.759   6.484   3.937
   83GLN   HE21 1287   2.847   6.495   3.894
   83GLN   HE22 1288   2.686   6.432   3.894
   83GLN      C 1289   2.479   6.349   4.356
   83GLN      O 1290   2.591   6.307   4.394
   84ASN      N 1291   2.371   6.271   4.343
   84ASN     HN 1292   2.284   6.311   4.313
   84ASN     CA 1293   2.366   6.126   4.373
   84ASN     HA 1294   2.267   6.090   4.348
   84ASN     CB 1295   2.471   6.048   4.293
   84ASN    HB1 1296   2.464   5.939   4.315
   84ASN    HB2 1297   2.572   6.083   4.315
   84ASN     CG 1298   2.447   6.063   4.144
   84ASN    OD1 1299   2.334   6.053   4.099
   84ASN    ND2 1300   2.552   6.088   4.069
   84ASN   HD21 1301   2.640   6.113   4.112
   84ASN   HD22 1302   2.537   6.094   3.971
   84ASN      C 1303   2.382   6.107   4.524
   84ASN      O 1304   2.299   6.162   4.598
   85CYS      N 1305   2.484   6.033   4.567
   85CYS     HN 1306   2.538   5.980   4.501
   85CYS     CA 1307   2.512   6.002   4.710
   85CYS     HA 1308   2.424   6.022   4.766
   85CYS     CB 1309   2.541   5.853   4.720
   85CYS    HB1 1310   2.556   5.829   4.827
   85CYS    HB2 1311   2.636   5.825   4.672
   85CYS     SG 1312   2.403   5.753   4.659
   85CYS    HG1 1313   2.350   5.735   4.780
   85CYS      C 1314   2.623   6.095   4.766
   85CYS      O 1315   2.661   6.078   4.884
   86VAL      N 1316   2.669   6.195   4.692
   86VAL     HN 1317   2.634   6.213   4.599
   86VAL     CA 1318   2.760   6.298   4.748
   86VAL     HA 1319   2.796   6.267   4.845
   86VAL     CB 1320   2.887   6.326   4.664
   86VAL     HB 1321   2.936   6.419   4.702
   86VAL    CG1 1322   2.990   6.216   4.681
   86VAL   HG11 1323   2.946   6.116   4.661
   86VAL   HG12 1324   3.031   6.216   4.784
   86VAL   HG13 1325   3.075   6.231   4.610
   86VAL    CG2 1326   2.855   6.348   4.518
   86VAL   HG21 1327   2.788   6.435   4.504
   86VAL   HG22 1328   2.806   6.261   4.473
   86VAL   HG23 1329   2.948   6.368   4.460
   86VAL      C 1330   2.681   6.427   4.772
   86VAL      O 1331   2.586   6.456   4.698
   87LEU      N 1332   2.718   6.495   4.880
   87LEU     HN 1333   2.793   6.460   4.938
   87LEU     CA 1334   2.681   6.634   4.907
   87LEU     HA 1335   2.591   6.657   4.852
   87LEU     CB 1336   2.673   6.654   5.058
   87LEU    HB1 1337   2.715   6.754   5.085
   87LEU    HB2 1338   2.736   6.579   5.110
   87LEU     CG 1339   2.532   6.653   5.118
   87LEU     HG 1340   2.505   6.548   5.142
   87LEU    CD1 1341   2.531   6.735   5.245
   87LEU   HD11 1342   2.546   6.842   5.221
   87LEU   HD12 1343   2.612   6.702   5.314
   87LEU   HD13 1344   2.434   6.724   5.297
   87LEU    CD2 1345   2.427   6.704   5.021
   87LEU   HD21 1346   2.411   6.635   4.936
   87LEU   HD22 1347   2.455   6.805   4.982
   87LEU   HD23 1348   2.330   6.713   5.073
   87LEU      C 1349   2.787   6.726   4.846
   87LEU      O 1350   2.907   6.702   4.866
   88LYS      N 1351   2.741   6.829   4.776
   88LYS     HN 1352   2.642   6.841   4.761
   88LYS     CA 1353   2.825   6.942   4.729
   88LYS     HA 1354   2.929   6.920   4.749
   88LYS     CB 1355   2.807   6.952   4.577
   88LYS    HB1 1356   2.844   7.051   4.541
   88LYS    HB2 1357   2.698   6.947   4.555
   88LYS     CG 1358   2.880   6.842   4.498
   88LYS    HG1 1359   2.882   6.748   4.559
   88LYS    HG2 1360   2.986   6.875   4.486
   88LYS     CD 1361   2.821   6.806   4.362
   88LYS    HD1 1362   2.721   6.758   4.379
   88LYS    HD2 1363   2.888   6.728   4.318
   88LYS     CE 1364   2.803   6.923   4.267
   88LYS    HE1 1365   2.890   6.991   4.281
   88LYS    HE2 1366   2.710   6.980   4.286
   88LYS     NZ 1367   2.806   6.879   4.126
   88LYS    HZ1 1368   2.710   6.859   4.092
   88LYS    HZ2 1369   2.865   6.793   4.115
   88LYS    HZ3 1370   2.845   6.960   4.072
   88LYS      C 1371   2.788   7.065   4.813
   88LYS      O 1372   2.670   7.113   4.805
   89LEU      N 1373   2.883   7.110   4.896
   89LEU     HN 1374   2.971   7.063   4.903
   89LEU     CA 1375   2.867   7.228   4.987
   89LEU     HA 1376   2.764   7.259   4.988
   89LEU     CB 1377   2.912   7.191   5.128
   89LEU    HB1 1378   2.901   7.280   5.195
   89LEU    HB2 1379   3.020   7.166   5.125
   89LEU     CG 1380   2.840   7.073   5.191
   89LEU     HG 1381   2.854   6.983   5.127
   89LEU    CD1 1382   2.900   7.042   5.326
   89LEU   HD11 1383   2.890   7.129   5.394
   89LEU   HD12 1384   3.009   7.018   5.315
   89LEU   HD13 1385   2.850   6.955   5.372
   89LEU    CD2 1386   2.690   7.100   5.203
   89LEU   HD21 1387   2.643   7.102   5.103
   89LEU   HD22 1388   2.673   7.197   5.254
   89LEU   HD23 1389   2.642   7.021   5.264
   89LEU      C 1390   2.951   7.344   4.934
   89LEU      O 1391   3.074   7.332   4.930
   90LYS      N 1392   2.882   7.451   4.892
   90LYS     HN 1393   2.784   7.455   4.906
   90LYS     CA 1394   2.942   7.578   4.843
   90LYS     HA 1395   3.030   7.554   4.784
   90LYS     CB 1396   2.840   7.654   4.758
   90LYS    HB1 1397   2.771   7.710   4.824
   90LYS    HB2 1398   2.778   7.580   4.703
   90LYS     CG 1399   2.897   7.751   4.655
   90LYS    HG1 1400   2.986   7.804   4.698
   90LYS    HG2 1401   2.819   7.829   4.635
   90LYS     CD 1402   2.934   7.682   4.525
   90LYS    HD1 1403   2.852   7.621   4.484
   90LYS    HD2 1404   3.017   7.611   4.551
   90LYS     CE 1405   2.993   7.775   4.421
   90LYS    HE1 1406   3.038   7.720   4.336
   90LYS    HE2 1407   3.070   7.838   4.468
   90LYS     NZ 1408   2.890   7.868   4.366
   90LYS    HZ1 1409   2.853   7.924   4.445
   90LYS    HZ2 1410   2.814   7.819   4.317
   90LYS    HZ3 1411   2.938   7.935   4.302
   90LYS      C 1412   2.984   7.657   4.967
   90LYS      O 1413   2.898   7.690   5.049
   91VAL      N 1414   3.114   7.680   4.979
   91VAL     HN 1415   3.176   7.656   4.904
   91VAL     CA 1416   3.180   7.760   5.086
   91VAL     HA 1417   3.108   7.784   5.163
   91VAL     CB 1418   3.296   7.679   5.148
   91VAL     HB 1419   3.335   7.739   5.234
   91VAL    CG1 1420   3.250   7.545   5.200
   91VAL   HG11 1421   3.218   7.478   5.117
   91VAL   HG12 1422   3.164   7.558   5.270
   91VAL   HG13 1423   3.332   7.495   5.256
   91VAL    CG2 1424   3.411   7.659   5.050
   91VAL   HG21 1425   3.450   7.755   5.011
   91VAL   HG22 1426   3.378   7.597   4.964
   91VAL   HG23 1427   3.495   7.606   5.099
   91VAL      C 1428   3.227   7.892   5.022
   91VAL      O 1429   3.218   7.905   4.898
   92ASP      N 1430   3.274   7.988   5.103
   92ASP     HN 1431   3.279   7.978   5.202
   92ASP     CA 1432   3.303   8.126   5.056
   92ASP     HA 1433   3.249   8.144   4.964
   92ASP     CB 1434   3.259   8.231   5.158
   92ASP    HB1 1435   3.148   8.233   5.160
   92ASP    HB2 1436   3.295   8.333   5.131
   92ASP     CG 1437   3.304   8.201   5.300
   92ASP    OD1 1438   3.408   8.131   5.318
   92ASP    OD2 1439   3.234   8.246   5.392
   92ASP      C 1440   3.452   8.139   5.019
   92ASP      O 1441   3.484   8.226   4.938
   93THR      N 1442   3.539   8.056   5.080
   93THR     HN 1443   3.502   8.001   5.154
   93THR     CA 1444   3.686   8.051   5.054
   93THR     HA 1445   3.716   8.145   5.011
   93THR     CB 1446   3.766   8.028   5.183
   93THR     HB 1447   3.748   7.925   5.220
   93THR    OG1 1448   3.719   8.115   5.287
   93THR    HG1 1449   3.621   8.116   5.284
   93THR    CG2 1450   3.915   8.049   5.166
   93THR   HG21 1451   3.936   8.129   5.092
   93THR   HG22 1452   3.964   7.955   5.137
   93THR   HG23 1453   3.961   8.080   5.263
   93THR      C 1454   3.715   7.940   4.952
   93THR      O 1455   3.681   7.822   4.978
   94ALA      N 1456   3.775   7.975   4.839
   94ALA     HN 1457   3.790   8.071   4.817
   94ALA     CA 1458   3.845   7.876   4.754
   94ALA     HA 1459   3.773   7.799   4.735
   94ALA     CB 1460   3.890   7.938   4.624
   94ALA    HB1 1461   3.977   8.005   4.640
   94ALA    HB2 1462   3.808   7.995   4.577
   94ALA    HB3 1463   3.922   7.859   4.553
   94ALA      C 1464   3.961   7.820   4.836
   94ALA      O 1465   4.012   7.893   4.925
   95ASN      N 1466   3.999   7.694   4.814
   95ASN     HN 1467   3.943   7.638   4.752
   95ASN     CA 1468   4.114   7.631   4.883
   95ASN     HA 1469   4.114   7.666   4.985
   95ASN     CB 1470   4.099   7.479   4.887
   95ASN    HB1 1471   4.080   7.440   4.785
   95ASN    HB2 1472   4.009   7.452   4.945
   95ASN     CG 1473   4.218   7.410   4.948
   95ASN    OD1 1474   4.306   7.472   5.007
   95ASN    ND2 1475   4.221   7.279   4.933
   95ASN   HD21 1476   4.142   7.232   4.893
   95ASN   HD22 1477   4.289   7.228   4.986
   95ASN      C 1478   4.240   7.674   4.810
   95ASN      O 1479   4.252   7.651   4.691
   96PRO      N 1480   4.337   7.740   4.876
   96PRO     CD 1481   4.329   7.791   5.014
   96PRO    HD1 1482   4.330   7.706   5.086
   96PRO    HD2 1483   4.235   7.849   5.027
   96PRO     CA 1484   4.462   7.776   4.811
   96PRO     HA 1485   4.442   7.815   4.714
   96PRO     CB 1486   4.534   7.874   4.906
   96PRO    HB1 1487   4.533   7.974   4.857
   96PRO    HB2 1488   4.639   7.848   4.928
   96PRO     CG 1489   4.448   7.883   5.031
   96PRO    HG1 1490   4.508   7.848   5.118
   96PRO    HG2 1491   4.417   7.987   5.053
   96PRO      C 1492   4.551   7.653   4.787
   96PRO      O 1493   4.654   7.667   4.724
   97LYS      N 1494   4.511   7.538   4.843
   97LYS     HN 1495   4.429   7.535   4.901
   97LYS     CA 1496   4.587   7.410   4.832
   97LYS     HA 1497   4.689   7.432   4.803
   97LYS     CB 1498   4.588   7.333   4.965
   97LYS    HB1 1499   4.644   7.238   4.952
   97LYS    HB2 1500   4.483   7.304   4.989
   97LYS     CG 1501   4.644   7.408   5.085
   97LYS    HG1 1502   4.598   7.359   5.175
   97LYS    HG2 1503   4.607   7.513   5.084
   97LYS     CD 1504   4.795   7.403   5.097
   97LYS    HD1 1505   4.840   7.435   5.001
   97LYS    HD2 1506   4.827   7.297   5.115
   97LYS     CE 1507   4.850   7.492   5.208
   97LYS    HE1 1508   4.842   7.598   5.177
   97LYS    HE2 1509   4.956   7.469   5.229
   97LYS     NZ 1510   4.773   7.477   5.334
   97LYS    HZ1 1511   4.780   7.379   5.369
   97LYS    HZ2 1512   4.673   7.499   5.318
   97LYS    HZ3 1513   4.812   7.540   5.407
   97LYS      C 1514   4.527   7.325   4.720
   97LYS      O 1515   4.583   7.219   4.695
   98THR      N 1516   4.421   7.369   4.653
   98THR     HN 1517   4.380   7.456   4.677
   98THR     CA 1518   4.364   7.300   4.535
   98THR     HA 1519   4.314   7.212   4.571
   98THR     CB 1520   4.260   7.386   4.464
   98THR     HB 1521   4.309   7.476   4.419
   98THR    OG1 1522   4.169   7.433   4.563
   98THR    HG1 1523   4.200   7.520   4.592
   98THR    CG2 1524   4.189   7.310   4.354
   98THR   HG21 1525   4.137   7.220   4.394
   98THR   HG22 1526   4.258   7.278   4.273
   98THR   HG23 1527   4.111   7.375   4.306
   98THR      C 1528   4.474   7.265   4.435
   98THR      O 1529   4.545   7.354   4.388
   99PRO      N 1530   4.496   7.135   4.404
   99PRO     CD 1531   4.437   7.019   4.474
   99PRO    HD1 1532   4.329   7.009   4.449
   99PRO    HD2 1533   4.450   7.030   4.584
   99PRO     CA 1534   4.589   7.093   4.301
   99PRO     HA 1535   4.666   7.167   4.286
   99PRO     CB 1536   4.640   6.961   4.360
   99PRO    HB1 1537   4.714   6.985   4.441
   99PRO    HB2 1538   4.689   6.894   4.286
   99PRO     CG 1539   4.517   6.900   4.423
   99PRO    HG1 1540   4.458   6.847   4.346
   99PRO    HG2 1541   4.541   6.829   4.505
   99PRO      C 1542   4.522   7.068   4.165
   99PRO      O 1543   4.398   7.067   4.157
  100LYS      N 1544   4.603   7.050   4.060
  100LYS     HN 1545   4.701   7.052   4.073
  100LYS     CA 1546   4.556   6.994   3.931
  100LYS     HA 1547   4.477   7.059   3.894
  100LYS     CB 1548   4.672   6.990   3.831
  100LYS    HB1 1549   4.631   6.978   3.728
  100LYS    HB2 1550   4.734   6.900   3.853
  100LYS     CG 1551   4.769   7.110   3.835
  100LYS    HG1 1552   4.815   7.119   3.936
  100LYS    HG2 1553   4.709   7.203   3.817
  100LYS     CD 1554   4.883   7.100   3.733
  100LYS    HD1 1555   4.842   7.085   3.631
  100LYS    HD2 1556   4.935   7.007   3.764
  100LYS     CE 1557   4.978   7.220   3.739
  100LYS    HE1 1558   5.024   7.220   3.840
  100LYS    HE2 1559   4.925   7.317   3.723
  100LYS     NZ 1560   5.084   7.207   3.640
  100LYS    HZ1 1561   5.045   7.195   3.544
  100LYS    HZ2 1562   5.131   7.114   3.656
  100LYS    HZ3 1563   5.154   7.284   3.641
  100LYS      C 1564   4.493   6.859   3.966
  100LYS      O 1565   4.563   6.780   4.034
  101TYR      N 1566   4.363   6.842   3.936
  101TYR     HN 1567   4.312   6.917   3.893
  101TYR     CA 1568   4.277   6.727   3.978
  101TYR     HA 1569   4.344   6.643   3.986
  101TYR     CB 1570   4.209   6.753   4.113
  101TYR    HB1 1571   4.282   6.800   4.182
  101TYR    HB2 1572   4.179   6.656   4.157
  101TYR     CG 1573   4.085   6.840   4.108
  101TYR    CD1 1574   3.961   6.787   4.076
  101TYR    HD1 1575   3.950   6.681   4.058
  101TYR    CE1 1576   3.848   6.867   4.070
  101TYR    HE1 1577   3.752   6.823   4.045
  101TYR     CZ 1578   3.856   7.002   4.097
  101TYR     OH 1579   3.746   7.083   4.092
  101TYR     HH 1580   3.773   7.175   4.110
  101TYR    CD2 1581   4.092   6.975   4.135
  101TYR    HD2 1582   4.184   7.020   4.165
  101TYR    CE2 1583   3.979   7.056   4.130
  101TYR    HE2 1584   3.988   7.162   4.152
  101TYR      C 1585   4.172   6.692   3.871
  101TYR      O 1586   4.144   6.774   3.786
  102LYS      N 1587   4.116   6.572   3.877
  102LYS     HN 1588   4.150   6.504   3.943
  102LYS     CA 1589   3.994   6.533   3.801
  102LYS     HA 1590   3.923   6.614   3.809
  102LYS     CB 1591   4.022   6.506   3.653
  102LYS    HB1 1592   4.040   6.606   3.606
  102LYS    HB2 1593   3.931   6.463   3.606
  102LYS     CG 1594   4.142   6.419   3.621
  102LYS    HG1 1595   4.124   6.316   3.660
  102LYS    HG2 1596   4.232   6.459   3.675
  102LYS     CD 1597   4.173   6.417   3.471
  102LYS    HD1 1598   4.191   6.522   3.438
  102LYS    HD2 1599   4.084   6.379   3.416
  102LYS     CE 1600   4.295   6.335   3.434
  102LYS    HE1 1601   4.386   6.371   3.487
  102LYS    HE2 1602   4.315   6.342   3.324
  102LYS     NZ 1603   4.278   6.191   3.468
  102LYS    HZ1 1604   4.190   6.151   3.428
  102LYS    HZ2 1605   4.278   6.176   3.571
  102LYS    HZ3 1606   4.358   6.135   3.428
  102LYS      C 1607   3.930   6.412   3.867
  102LYS      O 1608   3.995   6.342   3.942
  103PHE      N 1609   3.801   6.394   3.840
  103PHE     HN 1610   3.752   6.463   3.787
  103PHE     CA 1611   3.716   6.287   3.897
  103PHE     HA 1612   3.762   6.244   3.985
  103PHE     CB 1613   3.579   6.346   3.931
  103PHE    HB1 1614   3.509   6.264   3.959
  103PHE    HB2 1615   3.536   6.396   3.841
  103PHE     CG 1616   3.575   6.445   4.046
  103PHE    CD1 1617   3.678   6.453   4.138
  103PHE    HD1 1618   3.767   6.393   4.128
  103PHE    CE1 1619   3.672   6.541   4.245
  103PHE    HE1 1620   3.754   6.546   4.316
  103PHE     CZ 1621   3.560   6.618   4.265
  103PHE     HZ 1622   3.554   6.683   4.350
  103PHE    CD2 1623   3.463   6.524   4.067
  103PHE    HD2 1624   3.379   6.515   4.000
  103PHE    CE2 1625   3.456   6.610   4.175
  103PHE    HE2 1626   3.367   6.668   4.191
  103PHE      C 1627   3.708   6.174   3.794
  103PHE      O 1628   3.656   6.198   3.682
  104VAL      N 1629   3.761   6.056   3.827
  104VAL     HN 1630   3.795   6.038   3.919
  104VAL     CA 1631   3.750   5.936   3.738
  104VAL     HA 1632   3.689   5.962   3.653
  104VAL     CB 1633   3.886   5.885   3.685
  104VAL     HB 1634   3.867   5.832   3.589
  104VAL    CG1 1635   3.983   5.999   3.657
  104VAL   HG11 1636   4.007   6.056   3.750
  104VAL   HG12 1637   3.939   6.070   3.584
  104VAL   HG13 1638   4.079   5.959   3.616
  104VAL    CG2 1639   3.950   5.784   3.779
  104VAL   HG21 1640   3.893   5.689   3.780
  104VAL   HG22 1641   3.957   5.824   3.882
  104VAL   HG23 1642   4.053   5.760   3.744
  104VAL      C 1643   3.675   5.828   3.814
  104VAL      O 1644   3.675   5.828   3.937
  105ARG      N 1645   3.608   5.742   3.740
  105ARG     HN 1646   3.607   5.751   3.641
  105ARG     CA 1647   3.549   5.617   3.787
  105ARG     HA 1648   3.545   5.620   3.894
  105ARG     CB 1649   3.409   5.599   3.731
  105ARG    HB1 1650   3.413   5.587   3.621
  105ARG    HB2 1651   3.354   5.694   3.753
  105ARG     CG 1652   3.333   5.486   3.795
  105ARG    HG1 1653   3.335   5.498   3.906
  105ARG    HG2 1654   3.383   5.389   3.771
  105ARG     CD 1655   3.191   5.486   3.745
  105ARG    HD1 1656   3.196   5.474   3.634
  105ARG    HD2 1657   3.135   5.580   3.768
  105ARG     NE 1658   3.124   5.368   3.795
  105ARG     HE 1659   3.153   5.279   3.762
  105ARG     CZ 1660   3.069   5.360   3.915
  105ARG    NH1 1661   3.071   5.466   3.996
  105ARG   HH11 1662   3.109   5.555   3.966
  105ARG   HH12 1663   3.031   5.461   4.087
  105ARG    NH2 1664   3.012   5.247   3.953
  105ARG   HH21 1665   3.007   5.170   3.888
  105ARG   HH22 1666   2.950   5.251   4.031
  105ARG      C 1667   3.643   5.507   3.740
  105ARG      O 1668   3.678   5.503   3.620
  106ILE      N 1669   3.689   5.424   3.833
  106ILE     HN 1670   3.655   5.429   3.927
  106ILE     CA 1671   3.786   5.317   3.800
  106ILE     HA 1672   3.833   5.338   3.705
  106ILE     CB 1673   3.897   5.309   3.906
  106ILE     HB 1674   3.961   5.221   3.880
  106ILE    CG2 1675   3.985   5.433   3.897
  106ILE   HG21 1676   3.926   5.524   3.917
  106ILE   HG22 1677   4.028   5.441   3.795
  106ILE   HG23 1678   4.069   5.428   3.969
  106ILE    CG1 1679   3.843   5.285   4.047
  106ILE   HG11 1680   3.761   5.209   4.042
  106ILE   HG12 1681   3.796   5.376   4.088
  106ILE     CD 1682   3.948   5.230   4.142
  106ILE    HD1 1683   4.033   5.301   4.153
  106ILE    HD2 1684   3.988   5.133   4.105
  106ILE    HD3 1685   3.903   5.213   4.242
  106ILE      C 1686   3.707   5.188   3.781
  106ILE      O 1687   3.586   5.186   3.813
  107GLN      N 1688   3.773   5.090   3.721
  107GLN     HN 1689   3.868   5.103   3.695
  107GLN     CA 1690   3.716   4.957   3.691
  107GLN     HA 1691   3.609   4.962   3.708
  107GLN     CB 1692   3.749   4.912   3.548
  107GLN    HB1 1693   3.728   4.803   3.537
  107GLN    HB2 1694   3.858   4.926   3.529
  107GLN     CG 1695   3.668   4.986   3.441
  107GLN    HG1 1696   3.688   4.945   3.340
  107GLN    HG2 1697   3.697   5.093   3.441
  107GLN     CD 1698   3.520   4.980   3.471
  107GLN    OE1 1699   3.461   5.072   3.530
  107GLN    NE2 1700   3.458   4.869   3.431
  107GLN   HE21 1701   3.359   4.867   3.444
  107GLN   HE22 1702   3.501   4.813   3.361
  107GLN      C 1703   3.774   4.862   3.795
  107GLN      O 1704   3.879   4.889   3.852
  108PRO      N 1705   3.705   4.749   3.822
  108PRO     CD 1706   3.570   4.717   3.775
  108PRO    HD1 1707   3.549   4.753   3.672
  108PRO    HD2 1708   3.496   4.759   3.847
  108PRO     CA 1709   3.762   4.647   3.908
  108PRO     HA 1710   3.776   4.686   4.007
  108PRO     CB 1711   3.660   4.534   3.899
  108PRO    HB1 1712   3.598   4.536   3.991
  108PRO    HB2 1713   3.706   4.433   3.890
  108PRO     CG 1714   3.574   4.567   3.781
  108PRO    HG1 1715   3.623   4.528   3.688
  108PRO    HG2 1716   3.473   4.522   3.788
  108PRO      C 1717   3.900   4.612   3.852
  108PRO      O 1718   3.905   4.599   3.734
  109GLY      N 1719   4.004   4.608   3.936
  109GLY     HN 1720   3.986   4.620   4.034
  109GLY     CA 1721   4.143   4.576   3.898
  109GLY    HA1 1722   4.149   4.553   3.792
  109GLY    HA2 1723   4.175   4.494   3.960
  109GLY      C 1724   4.237   4.691   3.925
  109GLY      O 1725   4.351   4.667   3.972
  110GLN      N 1726   4.193   4.814   3.895
  110GLN     HN 1727   4.099   4.825   3.863
  110GLN     CA 1728   4.272   4.938   3.916
  110GLN     HA 1729   4.370   4.923   3.872
  110GLN     CB 1730   4.204   5.056   3.844
  110GLN    HB1 1731   4.230   5.152   3.894
  110GLN    HB2 1732   4.094   5.042   3.856
  110GLN     CG 1733   4.241   5.068   3.696
  110GLN    HG1 1734   4.271   4.966   3.662
  110GLN    HG2 1735   4.331   5.133   3.687
  110GLN     CD 1736   4.135   5.122   3.601
  110GLN    OE1 1737   4.063   5.219   3.627
  110GLN    NE2 1738   4.127   5.061   3.484
  110GLN   HE21 1739   4.049   5.082   3.426
  110GLN   HE22 1740   4.188   4.985   3.462
  110GLN      C 1741   4.296   4.959   4.067
  110GLN      O 1742   4.212   4.917   4.152
  111THR      N 1743   4.412   5.014   4.100
  111THR     HN 1744   4.479   5.042   4.031
  111THR     CA 1745   4.462   5.033   4.238
  111THR     HA 1746   4.390   4.991   4.307
  111THR     CB 1747   4.595   4.958   4.261
  111THR     HB 1748   4.634   4.984   4.363
  111THR    OG1 1749   4.694   5.001   4.166
  111THR    HG1 1750   4.781   4.957   4.179
  111THR    CG2 1751   4.578   4.807   4.256
  111THR   HG21 1752   4.517   4.776   4.169
  111THR   HG22 1753   4.530   4.772   4.350
  111THR   HG23 1754   4.677   4.758   4.248
  111THR      C 1755   4.469   5.184   4.270
  111THR      O 1756   4.499   5.267   4.182
  112PHE      N 1757   4.442   5.220   4.393
  112PHE     HN 1758   4.426   5.152   4.465
  112PHE     CA 1759   4.453   5.361   4.436
  112PHE     HA 1760   4.525   5.412   4.373
  112PHE     CB 1761   4.319   5.433   4.429
  112PHE    HB1 1762   4.292   5.442   4.322
  112PHE    HB2 1763   4.327   5.536   4.470
  112PHE     CG 1764   4.204   5.362   4.496
  112PHE    CD1 1765   4.133   5.263   4.429
  112PHE    HD1 1766   4.164   5.234   4.330
  112PHE    CE1 1767   4.026   5.199   4.490
  112PHE    HE1 1768   3.973   5.121   4.437
  112PHE     CZ 1769   3.988   5.235   4.617
  112PHE     HZ 1770   3.904   5.189   4.664
  112PHE    CD2 1771   4.164   5.396   4.624
  112PHE    HD2 1772   4.222   5.469   4.678
  112PHE    CE2 1773   4.057   5.333   4.683
  112PHE    HE2 1774   4.026   5.361   4.783
  112PHE      C 1775   4.514   5.359   4.575
  112PHE      O 1776   4.515   5.253   4.634
  113SER      N 1777   4.571   5.472   4.615
  113SER     HN 1778   4.576   5.550   4.551
  113SER     CA 1779   4.605   5.504   4.754
  113SER     HA 1780   4.627   5.412   4.805
  113SER     CB 1781   4.726   5.592   4.759
  113SER    HB1 1782   4.774   5.589   4.860
  113SER    HB2 1783   4.698   5.698   4.738
  113SER     OG 1784   4.819   5.555   4.659
  113SER    HG1 1785   4.814   5.458   4.650
  113SER      C 1786   4.481   5.568   4.817
  113SER      O 1787   4.397   5.619   4.743
  114VAL      N 1788   4.472   5.559   4.950
  114VAL     HN 1789   4.543   5.508   4.998
  114VAL     CA 1790   4.359   5.602   5.036
  114VAL     HA 1791   4.292   5.664   4.979
  114VAL     CB 1792   4.286   5.480   5.093
  114VAL     HB 1793   4.363   5.407   5.129
  114VAL    CG1 1794   4.203   5.520   5.212
  114VAL   HG11 1795   4.135   5.604   5.188
  114VAL   HG12 1796   4.264   5.546   5.301
  114VAL   HG13 1797   4.140   5.433   5.244
  114VAL    CG2 1798   4.201   5.410   4.989
  114VAL   HG21 1799   4.264   5.375   4.904
  114VAL   HG22 1800   4.124   5.480   4.950
  114VAL   HG23 1801   4.150   5.322   5.033
  114VAL      C 1802   4.419   5.684   5.149
  114VAL      O 1803   4.510   5.633   5.216
  115LEU      N 1804   4.375   5.808   5.168
  115LEU     HN 1805   4.302   5.845   5.110
  115LEU     CA 1806   4.417   5.886   5.287
  115LEU     HA 1807   4.510   5.847   5.327
  115LEU     CB 1808   4.441   6.032   5.247
  115LEU    HB1 1809   4.344   6.077   5.215
  115LEU    HB2 1810   4.507   6.033   5.157
  115LEU     CG 1811   4.507   6.120   5.352
  115LEU     HG 1812   4.452   6.108   5.449
  115LEU    CD1 1813   4.653   6.083   5.374
  115LEU   HD11 1814   4.701   6.055   5.279
  115LEU   HD12 1815   4.660   5.994   5.440
  115LEU   HD13 1816   4.710   6.166   5.421
  115LEU    CD2 1817   4.495   6.266   5.313
  115LEU   HD21 1818   4.390   6.292   5.288
  115LEU   HD22 1819   4.559   6.288   5.224
  115LEU   HD23 1820   4.529   6.332   5.396
  115LEU      C 1821   4.308   5.866   5.394
  115LEU      O 1822   4.202   5.933   5.392
  116ALA      N 1823   4.325   5.764   5.477
  116ALA     HN 1824   4.413   5.716   5.478
  116ALA     CA 1825   4.237   5.741   5.592
  116ALA     HA 1826   4.138   5.714   5.556
  116ALA     CB 1827   4.296   5.631   5.677
  116ALA    HB1 1828   4.398   5.656   5.712
  116ALA    HB2 1829   4.302   5.538   5.617
  116ALA    HB3 1830   4.233   5.610   5.766
  116ALA      C 1831   4.227   5.873   5.669
  116ALA      O 1832   4.333   5.933   5.691
  117CYS      N 1833   4.109   5.919   5.709
  117CYS     HN 1834   4.023   5.875   5.682
  117CYS     CA 1835   4.096   6.043   5.789
  117CYS     HA 1836   4.187   6.059   5.844
  117CYS     CB 1837   4.069   6.164   5.700
  117CYS    HB1 1838   4.032   6.249   5.762
  117CYS    HB2 1839   3.988   6.139   5.628
  117CYS     SG 1840   4.217   6.222   5.612
  117CYS    HG1 1841   4.225   6.116   5.532
  117CYS      C 1842   3.986   6.029   5.895
  117CYS      O 1843   3.885   5.965   5.865
  118TYR      N 1844   4.009   6.088   6.013
  118TYR     HN 1845   4.095   6.138   6.026
  118TYR     CA 1846   3.911   6.105   6.124
  118TYR     HA 1847   3.813   6.081   6.086
  118TYR     CB 1848   3.945   6.007   6.238
  118TYR    HB1 1849   3.870   6.016   6.320
  118TYR    HB2 1850   4.045   6.031   6.280
  118TYR     CG 1851   3.945   5.865   6.189
  118TYR    CD1 1852   3.828   5.792   6.182
  118TYR    HD1 1853   3.736   5.835   6.220
  118TYR    CE1 1854   3.824   5.665   6.127
  118TYR    HE1 1855   3.731   5.611   6.124
  118TYR     CZ 1856   3.940   5.608   6.077
  118TYR     OH 1857   3.936   5.483   6.022
  118TYR     HH 1858   4.027   5.450   6.023
  118TYR    CD2 1859   4.061   5.807   6.137
  118TYR    HD2 1860   4.153   5.863   6.139
  118TYR    CE2 1861   4.060   5.679   6.082
  118TYR    HE2 1862   4.151   5.636   6.044
  118TYR      C 1863   3.909   6.255   6.158
  118TYR      O 1864   4.020   6.311   6.170
  119ASN      N 1865   3.791   6.319   6.158
  119ASN     HN 1866   3.706   6.266   6.150
  119ASN     CA 1867   3.772   6.462   6.195
  119ASN     HA 1868   3.668   6.486   6.176
  119ASN     CB 1869   3.805   6.484   6.343
  119ASN    HB1 1870   3.794   6.591   6.371
  119ASN    HB2 1871   3.911   6.455   6.363
  119ASN     CG 1872   3.717   6.401   6.432
  119ASN    OD1 1873   3.759   6.298   6.482
  119ASN    ND2 1874   3.592   6.442   6.446
  119ASN   HD21 1875   3.565   6.532   6.411
  119ASN   HD22 1876   3.529   6.382   6.495
  119ASN      C 1877   3.855   6.558   6.106
  119ASN      O 1878   3.917   6.651   6.161
  120GLY      N 1879   3.855   6.538   5.974
  120GLY     HN 1880   3.806   6.459   5.935
  120GLY     CA 1881   3.930   6.619   5.878
  120GLY    HA1 1882   3.902   6.723   5.891
  120GLY    HA2 1883   3.908   6.582   5.779
  120GLY      C 1884   4.082   6.612   5.896
  120GLY      O 1885   4.153   6.693   5.831
  121SER      N 1886   4.132   6.520   5.977
  121SER     HN 1887   4.072   6.457   6.027
  121SER     CA 1888   4.277   6.502   5.999
  121SER     HA 1889   4.326   6.588   5.956
  121SER     CB 1890   4.311   6.508   6.144
  121SER    HB1 1891   4.420   6.492   6.161
  121SER    HB2 1892   4.255   6.430   6.201
  121SER     OG 1893   4.277   6.636   6.195
  121SER    HG1 1894   4.182   6.646   6.180
  121SER      C 1895   4.326   6.372   5.935
  121SER      O 1896   4.265   6.267   5.954
  122PRO      N 1897   4.438   6.378   5.860
  122PRO     CD 1898   4.505   6.503   5.819
  122PRO    HD1 1899   4.553   6.549   5.908
  122PRO    HD2 1900   4.432   6.574   5.772
  122PRO     CA 1901   4.507   6.259   5.810
  122PRO     HA 1902   4.445   6.206   5.740
  122PRO     CB 1903   4.635   6.315   5.745
  122PRO    HB1 1904   4.665   6.259   5.654
  122PRO    HB2 1905   4.719   6.322   5.816
  122PRO     CG 1906   4.611   6.462   5.719
  122PRO    HG1 1907   4.703   6.523   5.725
  122PRO    HG2 1908   4.568   6.474   5.616
  122PRO      C 1909   4.553   6.158   5.916
  122PRO      O 1910   4.645   6.189   5.988
  123SER      N 1911   4.494   6.039   5.924
  123SER     HN 1912   4.420   6.017   5.860
  123SER     CA 1913   4.543   5.931   6.013
  123SER     HA 1914   4.590   5.975   6.100
  123SER     CB 1915   4.433   5.844   6.059
  123SER    HB1 1916   4.372   5.809   5.972
  123SER    HB2 1917   4.365   5.899   6.127
  123SER     OG 1918   4.485   5.729   6.124
  123SER    HG1 1919   4.518   5.761   6.210
  123SER      C 1920   4.653   5.850   5.943
  123SER      O 1921   4.751   5.818   6.008
  124GLY      N 1922   4.637   5.815   5.815
  124GLY     HN 1923   4.558   5.843   5.762
  124GLY     CA 1924   4.735   5.726   5.747
  124GLY    HA1 1925   4.734   5.631   5.798
  124GLY    HA2 1926   4.831   5.775   5.749
  124GLY      C 1927   4.700   5.700   5.601
  124GLY      O 1928   4.592   5.745   5.554
  125VAL      N 1929   4.789   5.633   5.530
  125VAL     HN 1930   4.878   5.608   5.570
  125VAL     CA 1931   4.773   5.608   5.384
  125VAL     HA 1932   4.669   5.617   5.362
  125VAL     CB 1933   4.854   5.710   5.301
  125VAL     HB 1934   4.827   5.812   5.339
  125VAL    CG1 1935   5.003   5.692   5.317
  125VAL   HG11 1936   5.039   5.598   5.270
  125VAL   HG12 1937   5.033   5.693   5.424
  125VAL   HG13 1938   5.057   5.776   5.267
  125VAL    CG2 1939   4.818   5.706   5.154
  125VAL   HG21 1940   4.713   5.736   5.137
  125VAL   HG22 1941   4.833   5.604   5.112
  125VAL   HG23 1942   4.883   5.776   5.097
  125VAL      C 1943   4.814   5.464   5.354
  125VAL      O 1944   4.915   5.419   5.406
  126TYR      N 1945   4.737   5.395   5.270
  126TYR     HN 1946   4.655   5.438   5.232
  126TYR     CA 1947   4.767   5.257   5.224
  126TYR     HA 1948   4.874   5.242   5.225
  126TYR     CB 1949   4.700   5.153   5.313
  126TYR    HB1 1950   4.756   5.152   5.410
  126TYR    HB2 1951   4.708   5.050   5.272
  126TYR     CG 1952   4.555   5.179   5.349
  126TYR    CD1 1953   4.520   5.262   5.453
  126TYR    HD1 1954   4.599   5.315   5.506
  126TYR    CE1 1955   4.388   5.285   5.489
  126TYR    HE1 1956   4.364   5.352   5.569
  126TYR     CZ 1957   4.286   5.219   5.423
  126TYR     OH 1958   4.157   5.240   5.458
  126TYR     HH 1959   4.153   5.265   5.552
  126TYR    CD2 1960   4.452   5.113   5.285
  126TYR    HD2 1961   4.475   5.045   5.203
  126TYR    CE2 1962   4.319   5.132   5.321
  126TYR    HE2 1963   4.241   5.083   5.267
  126TYR      C 1964   4.720   5.242   5.080
  126TYR      O 1965   4.646   5.323   5.030
  127GLN      N 1966   4.765   5.134   5.018
  127GLN     HN 1967   4.825   5.072   5.067
  127GLN     CA 1968   4.735   5.095   4.878
  127GLN     HA 1969   4.707   5.183   4.822
  127GLN     CB 1970   4.865   5.036   4.823
  127GLN    HB1 1971   4.881   4.941   4.878
  127GLN    HB2 1972   4.950   5.104   4.847
  127GLN     CG 1973   4.864   5.008   4.674
  127GLN    HG1 1974   4.771   4.954   4.645
  127GLN    HG2 1975   4.950   4.942   4.650
  127GLN     CD 1976   4.875   5.133   4.590
  127GLN    OE1 1977   4.852   5.246   4.636
  127GLN    NE2 1978   4.908   5.108   4.463
  127GLN   HE21 1979   4.906   5.184   4.399
  127GLN   HE22 1980   4.912   5.015   4.429
  127GLN      C 1981   4.616   4.998   4.879
  127GLN      O 1982   4.620   4.902   4.953
  128CYS      N 1983   4.512   5.027   4.802
  128CYS     HN 1984   4.515   5.108   4.742
  128CYS     CA 1985   4.390   4.943   4.786
  128CYS     HA 1986   4.400   4.850   4.840
  128CYS     CB 1987   4.266   5.020   4.827
  128CYS    HB1 1988   4.175   4.989   4.771
  128CYS    HB2 1989   4.281   5.128   4.805
  128CYS     SG 1990   4.231   4.994   5.002
  128CYS    HG1 1991   4.205   4.864   4.992
  128CYS      C 1992   4.371   4.907   4.640
  128CYS      O 1993   4.419   4.986   4.556
  129ALA      N 1994   4.299   4.798   4.612
  129ALA     HN 1995   4.273   4.733   4.683
  129ALA     CA 1996   4.244   4.766   4.477
  129ALA     HA 1997   4.271   4.845   4.409
  129ALA     CB 1998   4.302   4.636   4.426
  129ALA    HB1 1999   4.258   4.548   4.478
  129ALA    HB2 2000   4.411   4.632   4.440
  129ALA    HB3 2001   4.280   4.623   4.317
  129ALA      C 2002   4.091   4.761   4.485
  129ALA      O 2003   4.035   4.720   4.588
  130MET      N 2004   4.025   4.807   4.380
  130MET     HN 2005   4.074   4.840   4.299
  130MET     CA 2006   3.879   4.789   4.367
  130MET     HA 2007   3.832   4.810   4.462
  130MET     CB 2008   3.822   4.881   4.259
  130MET    HB1 2009   3.881   4.864   4.165
  130MET    HB2 2010   3.841   4.986   4.288
  130MET     CG 2011   3.678   4.859   4.229
  130MET    HG1 2012   3.661   4.755   4.193
  130MET    HG2 2013   3.650   4.925   4.143
  130MET     SD 2014   3.568   4.892   4.367
  130MET     CE 2015   3.596   5.068   4.388
  130MET    HE1 2016   3.600   5.121   4.290
  130MET    HE2 2017   3.692   5.087   4.440
  130MET    HE3 2018   3.515   5.114   4.449
  130MET      C 2019   3.857   4.643   4.332
  130MET      O 2020   3.910   4.597   4.229
  131ARG      N 2021   3.789   4.569   4.420
  131ARG     HN 2022   3.743   4.610   4.499
  131ARG     CA 2023   3.770   4.423   4.405
  131ARG     HA 2024   3.864   4.382   4.372
  131ARG     CB 2025   3.726   4.360   4.537
  131ARG    HB1 2026   3.711   4.252   4.523
  131ARG    HB2 2027   3.628   4.404   4.565
  131ARG     CG 2028   3.822   4.385   4.652
  131ARG    HG1 2029   3.791   4.323   4.739
  131ARG    HG2 2030   3.820   4.491   4.683
  131ARG     CD 2031   3.964   4.350   4.611
  131ARG    HD1 2032   4.031   4.361   4.700
  131ARG    HD2 2033   4.002   4.421   4.533
  131ARG     NE 2034   3.975   4.214   4.561
  131ARG     HE 2035   3.897   4.150   4.570
  131ARG     CZ 2036   4.088   4.156   4.527
  131ARG    NH1 2037   4.202   4.223   4.535
  131ARG   HH11 2038   4.210   4.308   4.588
  131ARG   HH12 2039   4.287   4.172   4.515
  131ARG    NH2 2040   4.088   4.031   4.485
  131ARG   HH21 2041   4.002   3.987   4.458
  131ARG   HH22 2042   4.177   3.994   4.452
  131ARG      C 2043   3.665   4.403   4.297
  131ARG      O 2044   3.579   4.489   4.282
  132PRO      N 2045   3.674   4.292   4.219
  132PRO     CD 2046   3.786   4.197   4.220
  132PRO    HD1 2047   3.784   4.138   4.314
  132PRO    HD2 2048   3.884   4.249   4.209
  132PRO     CA 2049   3.572   4.255   4.121
  132PRO     HA 2050   3.576   4.326   4.040
  132PRO     CB 2051   3.611   4.112   4.079
  132PRO    HB1 2052   3.582   4.089   3.975
  132PRO    HB2 2053   3.564   4.038   4.147
  132PRO     CG 2054   3.760   4.107   4.101
  132PRO    HG1 2055   3.796   4.003   4.118
  132PRO    HG2 2056   3.811   4.148   4.011
  132PRO      C 2057   3.427   4.256   4.171
  132PRO      O 2058   3.338   4.270   4.086
  133ASN      N 2059   3.405   4.244   4.303
  133ASN     HN 2060   3.481   4.225   4.366
  133ASN     CA 2061   3.268   4.253   4.363
  133ASN     HA 2062   3.196   4.229   4.286
  133ASN     CB 2063   3.248   4.157   4.479
  133ASN    HB1 2064   3.278   4.057   4.437
  133ASN    HB2 2065   3.148   4.140   4.517
  133ASN     CG 2066   3.346   4.184   4.590
  133ASN    OD1 2067   3.427   4.274   4.576
  133ASN    ND2 2068   3.343   4.105   4.696
  133ASN   HD21 2069   3.282   4.025   4.696
  133ASN   HD22 2070   3.423   4.109   4.754
  133ASN      C 2071   3.238   4.397   4.407
  133ASN      O 2072   3.145   4.414   4.488
  134PHE      N 2073   3.314   4.495   4.357
  134PHE     HN 2074   3.392   4.471   4.299
  134PHE     CA 2075   3.293   4.641   4.377
  134PHE     HA 2076   3.376   4.690   4.328
  134PHE     CB 2077   3.163   4.684   4.310
  134PHE    HB1 2078   3.150   4.791   4.333
  134PHE    HB2 2079   3.077   4.626   4.351
  134PHE     CG 2080   3.164   4.668   4.160
  134PHE    CD1 2081   3.132   4.547   4.101
  134PHE    HD1 2082   3.108   4.461   4.162
  134PHE    CE1 2083   3.133   4.533   3.963
  134PHE    HE1 2084   3.111   4.436   3.919
  134PHE     CZ 2085   3.165   4.640   3.882
  134PHE     HZ 2086   3.167   4.628   3.774
  134PHE    CD2 2087   3.196   4.775   4.077
  134PHE    HD2 2088   3.222   4.870   4.122
  134PHE    CE2 2089   3.196   4.762   3.939
  134PHE    HE2 2090   3.223   4.844   3.874
  134PHE      C 2091   3.300   4.680   4.525
  134PHE      O 2092   3.235   4.776   4.565
  135THR      N 2093   3.380   4.608   4.603
  135THR     HN 2094   3.429   4.532   4.562
  135THR     CA 2095   3.420   4.645   4.740
  135THR     HA 2096   3.363   4.729   4.775
  135THR     CB 2097   3.415   4.529   4.840
  135THR     HB 2098   3.436   4.567   4.943
  135THR    OG1 2099   3.522   4.441   4.804
  135THR    HG1 2100   3.495   4.399   4.720
  135THR    CG2 2101   3.282   4.456   4.845
  135THR   HG21 2102   3.256   4.414   4.745
  135THR   HG22 2103   3.201   4.527   4.874
  135THR   HG23 2104   3.285   4.373   4.918
  135THR      C 2105   3.568   4.681   4.736
  135THR      O 2106   3.629   4.649   4.634
  136ILE      N 2107   3.620   4.740   4.844
  136ILE     HN 2108   3.559   4.766   4.919
  136ILE     CA 2109   3.767   4.756   4.868
  136ILE     HA 2110   3.819   4.696   4.795
  136ILE     CB 2111   3.814   4.903   4.854
  136ILE     HB 2112   3.922   4.900   4.826
  136ILE    CG2 2113   3.738   4.971   4.741
  136ILE   HG21 2114   3.629   4.976   4.763
  136ILE   HG22 2115   3.751   4.915   4.646
  136ILE   HG23 2116   3.767   5.075   4.724
  136ILE    CG1 2117   3.803   4.984   4.983
  136ILE   HG11 2118   3.870   4.942   5.061
  136ILE   HG12 2119   3.697   4.976   5.016
  136ILE     CD 2120   3.836   5.131   4.966
  136ILE    HD1 2121   3.761   5.182   4.903
  136ILE    HD2 2122   3.935   5.143   4.917
  136ILE    HD3 2123   3.840   5.183   5.064
  136ILE      C 2124   3.792   4.694   5.005
  136ILE      O 2125   3.699   4.693   5.085
  137LYS      N 2126   3.910   4.632   5.021
  137LYS     HN 2127   3.976   4.626   4.946
  137LYS     CA 2128   3.957   4.569   5.147
  137LYS     HA 2129   3.872   4.534   5.204
  137LYS     CB 2130   4.052   4.452   5.118
  137LYS    HB1 2131   4.071   4.397   5.213
  137LYS    HB2 2132   4.149   4.490   5.082
  137LYS     CG 2133   4.007   4.359   5.007
  137LYS    HG1 2134   4.072   4.372   4.917
  137LYS    HG2 2135   3.904   4.387   4.975
  137LYS     CD 2136   4.004   4.211   5.042
  137LYS    HD1 2137   4.005   4.199   5.153
  137LYS    HD2 2138   4.094   4.160   5.002
  137LYS     CE 2139   3.876   4.148   4.988
  137LYS    HE1 2140   3.873   4.161   4.878
  137LYS    HE2 2141   3.787   4.197   5.032
  137LYS     NZ 2142   3.866   4.003   5.016
  137LYS    HZ1 2143   3.853   3.982   5.117
  137LYS    HZ2 2144   3.955   3.957   4.985
  137LYS    HZ3 2145   3.790   3.960   4.959
  137LYS      C 2146   4.027   4.680   5.226
  137LYS      O 2147   4.147   4.667   5.250
  138GLY      N 2148   3.955   4.788   5.258
  138GLY     HN 2149   3.861   4.791   5.226
  138GLY     CA 2150   4.014   4.905   5.326
  138GLY    HA1 2151   3.943   4.986   5.326
  138GLY    HA2 2152   4.106   4.929   5.276
  138GLY      C 2153   4.048   4.871   5.470
  138GLY      O 2154   4.027   4.757   5.509
  139SER      N 2155   4.104   4.967   5.544
  139SER     HN 2156   4.126   5.055   5.500
  139SER     CA 2157   4.113   4.972   5.692
  139SER     HA 2158   4.052   4.894   5.735
  139SER     CB 2159   4.254   4.951   5.737
  139SER    HB1 2160   4.324   5.004   5.668
  139SER    HB2 2161   4.279   4.842   5.736
  139SER     OG 2162   4.275   5.003   5.867
  139SER    HG1 2163   4.364   4.973   5.893
  139SER      C 2164   4.053   5.106   5.739
  139SER      O 2165   4.122   5.212   5.722
  140PHE      N 2166   3.927   5.100   5.786
  140PHE     HN 2167   3.883   5.011   5.797
  140PHE     CA 2168   3.837   5.214   5.820
  140PHE     HA 2169   3.896   5.303   5.834
  140PHE     CB 2170   3.729   5.233   5.714
  140PHE    HB1 2171   3.645   5.296   5.747
  140PHE    HB2 2172   3.684   5.133   5.693
  140PHE     CG 2173   3.778   5.291   5.584
  140PHE    CD1 2174   3.851   5.409   5.581
  140PHE    HD1 2175   3.878   5.456   5.674
  140PHE    CE1 2176   3.893   5.465   5.461
  140PHE    HE1 2177   3.951   5.556   5.462
  140PHE     CZ 2178   3.864   5.401   5.343
  140PHE     HZ 2179   3.898   5.444   5.249
  140PHE    CD2 2180   3.749   5.229   5.463
  140PHE    HD2 2181   3.689   5.140   5.464
  140PHE    CE2 2182   3.792   5.284   5.343
  140PHE    HE2 2183   3.765   5.236   5.251
  140PHE      C 2184   3.762   5.188   5.952
  140PHE      O 2185   3.716   5.077   5.977
  141LEU      N 2186   3.744   5.295   6.031
  141LEU     HN 2187   3.791   5.381   6.009
  141LEU     CA 2188   3.670   5.297   6.160
  141LEU     HA 2189   3.628   5.199   6.180
  141LEU     CB 2190   3.771   5.338   6.267
  141LEU    HB1 2191   3.719   5.346   6.365
  141LEU    HB2 2192   3.814   5.437   6.246
  141LEU     CG 2193   3.885   5.239   6.286
  141LEU     HG 2194   3.944   5.230   6.192
  141LEU    CD1 2195   3.979   5.291   6.393
  141LEU   HD11 2196   3.927   5.301   6.490
  141LEU   HD12 2197   4.020   5.390   6.364
  141LEU   HD13 2198   4.064   5.220   6.405
  141LEU    CD2 2199   3.832   5.099   6.323
  141LEU   HD21 2200   3.771   5.057   6.241
  141LEU   HD22 2201   3.771   5.104   6.415
  141LEU   HD23 2202   3.917   5.030   6.341
  141LEU      C 2203   3.553   5.394   6.154
  141LEU      O 2204   3.547   5.471   6.054
  142ASN      N 2205   3.463   5.395   6.252
  142ASN     HN 2206   3.459   5.321   6.319
  142ASN     CA 2207   3.357   5.500   6.252
  142ASN     HA 2208   3.302   5.486   6.160
  142ASN     CB 2209   3.261   5.492   6.371
  142ASN    HB1 2210   3.290   5.559   6.454
  142ASN    HB2 2211   3.265   5.388   6.411
  142ASN     CG 2212   3.117   5.523   6.331
  142ASN    OD1 2213   3.077   5.640   6.327
  142ASN    ND2 2214   3.038   5.420   6.301
  142ASN   HD21 2215   2.945   5.439   6.272
  142ASN   HD22 2216   3.074   5.327   6.307
  142ASN      C 2217   3.429   5.636   6.241
  142ASN      O 2218   3.539   5.647   6.299
  143GLY      N 2219   3.376   5.729   6.160
  143GLY     HN 2220   3.288   5.710   6.117
  143GLY     CA 2221   3.432   5.864   6.139
  143GLY    HA1 2222   3.498   5.890   6.221
  143GLY    HA2 2223   3.349   5.933   6.129
  143GLY      C 2224   3.514   5.875   6.011
  143GLY      O 2225   3.554   5.988   5.976
  144SER      N 2226   3.536   5.763   5.941
  144SER     HN 2227   3.505   5.675   5.978
  144SER     CA 2228   3.629   5.752   5.825
  144SER     HA 2229   3.712   5.817   5.844
  144SER     CB 2230   3.684   5.612   5.809
  144SER    HB1 2231   3.724   5.572   5.904
  144SER    HB2 2232   3.768   5.619   5.737
  144SER     OG 2233   3.587   5.522   5.756
  144SER    HG1 2234   3.558   5.467   5.830
  144SER      C 2235   3.563   5.800   5.695
  144SER      O 2236   3.640   5.839   5.605
  145CYM      N 2237   3.430   5.798   5.684
  145CYM     HN 2238   3.373   5.765   5.757
  145CYM     CA 2239   3.362   5.829   5.555
  145CYM     HA 2240   3.403   5.762   5.481
  145CYM     CB 2241   3.215   5.808   5.560
  145CYM    HB1 2242   3.173   5.870   5.642
  145CYM    HB2 2243   3.196   5.702   5.589
  145CYM     SG 2244   3.129   5.846   5.402
  145CYM      C 2245   3.397   5.971   5.509
  145CYM      O 2246   3.419   6.063   5.593
  146GLY      N 2247   3.402   5.990   5.378
  146GLY     HN 2248   3.352   5.922   5.322
  146GLY     CA 2249   3.455   6.115   5.321
  146GLY    HA1 2250   3.439   6.196   5.389
  146GLY    HA2 2251   3.409   6.129   5.225
  146GLY      C 2252   3.604   6.102   5.298
  146GLY      O 2253   3.657   6.183   5.218
  147SER      N 2254   3.670   6.004   5.361
  147SER     HN 2255   3.621   5.945   5.425
  147SER     CA 2256   3.807   5.965   5.322
  147SER     HA 2257   3.869   6.053   5.331
  147SER     CB 2258   3.862   5.858   5.414
  147SER    HB1 2259   3.971   5.843   5.397
  147SER    HB2 2260   3.811   5.761   5.394
  147SER     OG 2261   3.839   5.891   5.550
  147SER    HG1 2262   3.746   5.914   5.560
  147SER      C 2263   3.804   5.925   5.173
  147SER      O 2264   3.696   5.883   5.124
  148VAL      N 2265   3.913   5.947   5.099
  148VAL     HN 2266   3.993   5.991   5.140
  148VAL     CA 2267   3.916   5.932   4.951
  148VAL     HA 2268   3.826   5.880   4.925
  148VAL     CB 2269   3.922   6.068   4.878
  148VAL     HB 2270   3.926   6.048   4.767
  148VAL    CG1 2271   3.798   6.150   4.902
  148VAL   HG11 2272   3.793   6.185   5.007
  148VAL   HG12 2273   3.706   6.091   4.880
  148VAL   HG13 2274   3.796   6.240   4.836
  148VAL    CG2 2275   4.047   6.147   4.914
  148VAL   HG21 2276   4.140   6.088   4.902
  148VAL   HG22 2277   4.042   6.183   5.019
  148VAL   HG23 2278   4.055   6.237   4.849
  148VAL      C 2279   4.033   5.844   4.907
  148VAL      O 2280   4.138   5.834   4.977
  149GLY      N 2281   4.014   5.787   4.788
  149GLY     HN 2282   3.928   5.806   4.740
  149GLY     CA 2283   4.116   5.713   4.715
  149GLY    HA1 2284   4.070   5.621   4.684
  149GLY    HA2 2285   4.201   5.703   4.779
  149GLY      C 2286   4.154   5.789   4.591
  149GLY      O 2287   4.065   5.857   4.537
  150PHE      N 2288   4.280   5.780   4.550
  150PHE     HN 2289   4.345   5.723   4.602
  150PHE     CA 2290   4.339   5.868   4.447
  150PHE     HA 2291   4.267   5.878   4.368
  150PHE     CB 2292   4.374   6.004   4.508
  150PHE    HB1 2293   4.282   6.050   4.550
  150PHE    HB2 2294   4.412   6.073   4.429
  150PHE     CG 2295   4.476   5.997   4.618
  150PHE    CD1 2296   4.438   5.967   4.748
  150PHE    HD1 2297   4.334   5.949   4.772
  150PHE    CE1 2298   4.533   5.961   4.849
  150PHE    HE1 2299   4.502   5.937   4.950
  150PHE     CZ 2300   4.666   5.984   4.821
  150PHE     HZ 2301   4.740   5.978   4.901
  150PHE    CD2 2302   4.611   6.018   4.592
  150PHE    HD2 2303   4.642   6.040   4.491
  150PHE    CE2 2304   4.706   6.012   4.693
  150PHE    HE2 2305   4.811   6.029   4.671
  150PHE      C 2306   4.464   5.802   4.386
  150PHE      O 2307   4.528   5.714   4.450
  151ASN      N 2308   4.497   5.846   4.265
  151ASN     HN 2309   4.439   5.915   4.220
  151ASN     CA 2310   4.626   5.818   4.198
  151ASN     HA 2311   4.693   5.769   4.268
  151ASN     CB 2312   4.608   5.734   4.073
  151ASN    HB1 2313   4.704   5.726   4.016
  151ASN    HB2 2314   4.533   5.779   4.005
  151ASN     CG 2315   4.568   5.593   4.108
  151ASN    OD1 2316   4.653   5.507   4.117
  151ASN    ND2 2317   4.441   5.570   4.135
  151ASN   HD21 2318   4.420   5.474   4.153
  151ASN   HD22 2319   4.373   5.643   4.129
  151ASN      C 2320   4.687   5.953   4.166
  151ASN      O 2321   4.609   6.049   4.161
  152ILE      N 2322   4.818   5.961   4.144
  152ILE     HN 2323   4.878   5.881   4.151
  152ILE     CA 2324   4.883   6.088   4.101
  152ILE     HA 2325   4.805   6.158   4.077
  152ILE     CB 2326   4.965   6.151   4.216
  152ILE     HB 2327   5.054   6.087   4.234
  152ILE    CG2 2328   5.014   6.290   4.177
  152ILE   HG21 2329   4.929   6.361   4.170
  152ILE   HG22 2330   5.066   6.289   4.079
  152ILE   HG23 2331   5.087   6.329   4.251
  152ILE    CG1 2332   4.883   6.154   4.345
  152ILE   HG11 2333   4.866   6.049   4.380
  152ILE   HG12 2334   4.783   6.198   4.323
  152ILE     CD 2335   4.946   6.229   4.458
  152ILE    HD1 2336   4.951   6.338   4.438
  152ILE    HD2 2337   5.050   6.193   4.477
  152ILE    HD3 2338   4.889   6.215   4.553
  152ILE      C 2339   4.961   6.062   3.972
  152ILE      O 2340   5.062   5.986   3.974
  153ASP      N 2341   4.912   6.120   3.862
  153ASP     HN 2342   4.835   6.183   3.872
  153ASP     CA 2343   4.983   6.127   3.732
  153ASP     HA 2344   5.053   6.044   3.728
  153ASP     CB 2345   4.883   6.116   3.617
  153ASP    HB1 2346   4.827   6.210   3.603
  153ASP    HB2 2347   4.810   6.035   3.641
  153ASP     CG 2348   4.947   6.076   3.484
  153ASP    OD1 2349   5.066   6.035   3.485
  153ASP    OD2 2350   4.877   6.087   3.379
  153ASP      C 2351   5.064   6.257   3.732
  153ASP      O 2352   5.003   6.365   3.732
  154TYR      N 2353   5.198   6.248   3.732
  154TYR     HN 2354   5.241   6.158   3.726
  154TYR     CA 2355   5.290   6.365   3.734
  154TYR     HA 2356   5.386   6.330   3.769
  154TYR     CB 2357   5.303   6.423   3.592
  154TYR    HB1 2358   5.351   6.523   3.595
  154TYR    HB2 2359   5.203   6.435   3.546
  154TYR     CG 2360   5.388   6.336   3.501
  154TYR    CD1 2361   5.329   6.235   3.424
  154TYR    HD1 2362   5.221   6.220   3.428
  154TYR    CE1 2363   5.408   6.149   3.347
  154TYR    HE1 2364   5.361   6.069   3.292
  154TYR     CZ 2365   5.547   6.164   3.346
  154TYR     OH 2366   5.626   6.075   3.271
  154TYR     HH 2367   5.702   6.052   3.325
  154TYR    CD2 2368   5.528   6.351   3.498
  154TYR    HD2 2369   5.574   6.427   3.560
  154TYR    CE2 2370   5.607   6.265   3.421
  154TYR    HE2 2371   5.714   6.275   3.423
  154TYR      C 2372   5.239   6.464   3.841
  154TYR      O 2373   5.272   6.449   3.960
  155ASP      N 2374   5.155   6.559   3.802
  155ASP     HN 2375   5.143   6.580   3.704
  155ASP     CA 2376   5.106   6.667   3.894
  155ASP     HA 2377   5.150   6.654   3.991
  155ASP     CB 2378   5.145   6.805   3.839
  155ASP    HB1 2379   5.250   6.822   3.869
  155ASP    HB2 2380   5.084   6.886   3.885
  155ASP     CG 2381   5.145   6.819   3.687
  155ASP    OD1 2382   5.194   6.727   3.619
  155ASP    OD2 2383   5.097   6.924   3.638
  155ASP      C 2384   4.955   6.653   3.919
  155ASP      O 2385   4.905   6.714   4.017
  156CYS      N 2386   4.885   6.577   3.834
  156CYS     HN 2387   4.936   6.515   3.773
  156CYS     CA 2388   4.738   6.554   3.841
  156CYS     HA 2389   4.694   6.649   3.870
  156CYS     CB 2390   4.680   6.510   3.707
  156CYS    HB1 2391   4.701   6.402   3.689
  156CYS    HB2 2392   4.736   6.565   3.628
  156CYS     SG 2393   4.504   6.547   3.691
  156CYS    HG1 2394   4.515   6.678   3.711
  156CYS      C 2395   4.706   6.452   3.950
  156CYS      O 2396   4.779   6.353   3.964
  157VAL      N 2397   4.601   6.479   4.027
  157VAL     HN 2398   4.559   6.570   4.022
  157VAL     CA 2399   4.537   6.386   4.125
  157VAL     HA 2400   4.600   6.298   4.137
  157VAL     CB 2401   4.519   6.454   4.261
  157VAL     HB 2402   4.453   6.544   4.246
  157VAL    CG1 2403   4.452   6.364   4.363
  157VAL   HG11 2404   4.514   6.272   4.379
  157VAL   HG12 2405   4.350   6.333   4.330
  157VAL   HG13 2406   4.442   6.416   4.460
  157VAL    CG2 2407   4.651   6.506   4.315
  157VAL   HG21 2408   4.696   6.582   4.247
  157VAL   HG22 2409   4.724   6.422   4.327
  157VAL   HG23 2410   4.636   6.554   4.414
  157VAL      C 2411   4.403   6.342   4.065
  157VAL      O 2412   4.318   6.428   4.046
  158SER      N 2413   4.388   6.214   4.031
  158SER     HN 2414   4.463   6.151   4.051
  158SER     CA 2415   4.259   6.151   3.994
  158SER     HA 2416   4.194   6.226   3.953
  158SER     CB 2417   4.273   6.037   3.894
  158SER    HB1 2418   4.174   5.996   3.867
  158SER    HB2 2419   4.332   5.953   3.939
  158SER     OG 2420   4.342   6.079   3.777
  158SER    HG1 2421   4.433   6.094   3.805
  158SER      C 2422   4.199   6.099   4.123
  158SER      O 2423   4.254   6.002   4.174
  159PHE      N 2424   4.094   6.162   4.175
  159PHE     HN 2425   4.058   6.244   4.130
  159PHE     CA 2426   4.010   6.104   4.282
  159PHE     HA 2427   4.074   6.053   4.353
  159PHE     CB 2428   3.932   6.213   4.356
  159PHE    HB1 2429   3.873   6.167   4.438
  159PHE    HB2 2430   3.860   6.263   4.287
  159PHE     CG 2431   4.018   6.319   4.420
  159PHE    CD1 2432   4.083   6.294   4.539
  159PHE    HD1 2433   4.075   6.197   4.586
  159PHE    CE1 2434   4.160   6.393   4.600
  159PHE    HE1 2435   4.212   6.370   4.692
  159PHE     CZ 2436   4.174   6.516   4.542
  159PHE     HZ 2437   4.234   6.593   4.590
  159PHE    CD2 2438   4.030   6.446   4.365
  159PHE    HD2 2439   3.979   6.469   4.272
  159PHE    CE2 2440   4.108   6.544   4.425
  159PHE    HE2 2441   4.116   6.642   4.381
  159PHE      C 2442   3.917   6.000   4.219
  159PHE      O 2443   3.831   6.036   4.134
  160CYS      N 2444   3.933   5.873   4.255
  160CYS     HN 2445   4.006   5.847   4.318
  160CYS     CA 2446   3.845   5.764   4.207
  160CYS     HA 2447   3.790   5.797   4.121
  160CYS     CB 2448   3.929   5.644   4.167
  160CYS    HB1 2449   3.986   5.673   4.076
  160CYS    HB2 2450   3.865   5.558   4.139
  160CYS     SG 2451   4.048   5.601   4.296
  160CYS    HG1 2452   3.964   5.530   4.370
  160CYS      C 2453   3.742   5.721   4.311
  160CYS      O 2454   3.645   5.656   4.271
  161TYR      N 2455   3.761   5.754   4.440
  161TYR     HN 2456   3.839   5.810   4.466
  161TYR     CA 2457   3.683   5.693   4.552
  161TYR     HA 2458   3.584   5.672   4.517
  161TYR     CB 2459   3.750   5.563   4.598
  161TYR    HB1 2460   3.853   5.583   4.633
  161TYR    HB2 2461   3.760   5.496   4.509
  161TYR     CG 2462   3.678   5.485   4.705
  161TYR    CD1 2463   3.583   5.390   4.670
  161TYR    HD1 2464   3.558   5.377   4.566
  161TYR    CE1 2465   3.517   5.314   4.766
  161TYR    HE1 2466   3.443   5.242   4.733
  161TYR     CZ 2467   3.549   5.329   4.899
  161TYR     OH 2468   3.480   5.253   4.989
  161TYR     HH 2469   3.431   5.188   4.938
  161TYR    CD2 2470   3.710   5.498   4.839
  161TYR    HD2 2471   3.787   5.568   4.869
  161TYR    CE2 2472   3.646   5.421   4.935
  161TYR    HE2 2473   3.676   5.427   5.038
  161TYR      C 2474   3.674   5.789   4.671
  161TYR      O 2475   3.778   5.840   4.718
  162MET      N 2476   3.549   5.813   4.712
  162MET     HN 2477   3.475   5.772   4.658
  162MET     CA 2478   3.506   5.862   4.845
  162MET     HA 2479   3.591   5.896   4.901
  162MET     CB 2480   3.402   5.972   4.830
  162MET    HB1 2481   3.324   5.941   4.756
  162MET    HB2 2482   3.455   6.059   4.785
  162MET     CG 2483   3.336   6.007   4.960
  162MET    HG1 2484   3.411   5.998   5.042
  162MET    HG2 2485   3.253   5.938   4.984
  162MET     SD 2486   3.279   6.178   4.962
  162MET     CE 2487   3.432   6.272   4.972
  162MET    HE1 2488   3.516   6.219   4.923
  162MET    HE2 2489   3.462   6.291   5.077
  162MET    HE3 2490   3.422   6.370   4.921
  162MET      C 2491   3.440   5.745   4.920
  162MET      O 2492   3.362   5.672   4.856
  163HSD      N 2493   3.465   5.735   5.051
  163HSD     HN 2494   3.530   5.800   5.093
  163HSD     CA 2495   3.424   5.623   5.140
  163HSD     HA 2496   3.404   5.536   5.078
  163HSD     CB 2497   3.539   5.589   5.234
  163HSD    HB1 2498   3.563   5.679   5.294
  163HSD    HB2 2499   3.632   5.563   5.179
  163HSD    ND1 2500   3.458   5.360   5.287
  163HSD    HD1 2501   3.460   5.327   5.192
  163HSD     CG 2502   3.504   5.481   5.330
  163HSD    CE1 2503   3.430   5.286   5.392
  163HSD    HE1 2504   3.392   5.183   5.390
  163HSD    NE2 2505   3.459   5.355   5.501
  163HSD    CD2 2506   3.503   5.479   5.464
  163HSD    HD2 2507   3.530   5.557   5.534
  163HSD      C 2508   3.294   5.655   5.216
  163HSD      O 2509   3.273   5.771   5.252
  164HSP      N 2510   3.211   5.553   5.241
  164HSP     HN 2511   3.246   5.460   5.229
  164HSP     CA 2512   3.069   5.566   5.286
  164HSP     HA 2513   3.026   5.654   5.314
  164HSP     CB 2514   2.972   5.546   5.169
  164HSP    HB1 2515   2.869   5.527   5.207
  164HSP    HB2 2516   3.002   5.456   5.111
  164HSP    CD2 2517   3.059   5.723   5.001
  164HSP    HD2 2518   3.165   5.698   4.990
  164HSP     CG 2519   2.965   5.662   5.075
  164HSP    NE2 2520   2.998   5.825   4.933
  164HSP    HE2 2521   3.042   5.875   4.856
  164HSP    ND1 2522   2.846   5.730   5.050
  164HSP    HD1 2523   2.757   5.716   5.094
  164HSP    CE1 2524   2.869   5.827   4.964
  164HSP    HE1 2525   2.796   5.897   4.925
  164HSP      C 2526   3.034   5.465   5.396
  164HSP      O 2527   2.977   5.509   5.494
  165MET      N 2528   3.062   5.336   5.378
  165MET     HN 2529   3.113   5.303   5.299
  165MET     CA 2530   3.004   5.227   5.463
  165MET     HA 2531   3.004   5.260   5.566
  165MET     CB 2532   2.861   5.196   5.418
  165MET    HB1 2533   2.795   5.276   5.459
  165MET    HB2 2534   2.827   5.100   5.463
  165MET     CG 2535   2.844   5.194   5.269
  165MET    HG1 2536   2.933   5.145   5.224
  165MET    HG2 2537   2.841   5.297   5.229
  165MET     SD 2538   2.697   5.105   5.215
  165MET     CE 2539   2.573   5.198   5.304
  165MET    HE1 2540   2.583   5.306   5.284
  165MET    HE2 2541   2.583   5.182   5.414
  165MET    HE3 2542   2.471   5.165   5.276
  165MET      C 2543   3.088   5.099   5.458
  165MET      O 2544   3.159   5.075   5.357
  166GLU      N 2545   3.081   5.022   5.567
  166GLU     HN 2546   3.026   5.051   5.645
  166GLU     CA 2547   3.143   4.888   5.591
  166GLU     HA 2548   3.220   4.871   5.517
  166GLU     CB 2549   3.202   4.881   5.732
  166GLU    HB1 2550   3.122   4.883   5.810
  166GLU    HB2 2551   3.260   4.976   5.745
  166GLU     CG 2552   3.298   4.766   5.755
  166GLU    HG1 2553   3.367   4.756   5.669
  166GLU    HG2 2554   3.244   4.670   5.767
  166GLU     CD 2555   3.386   4.788   5.878
  166GLU    OE1 2556   3.497   4.842   5.863
  166GLU    OE2 2557   3.342   4.752   5.990
  166GLU      C 2558   3.035   4.781   5.577
  166GLU      O 2559   2.919   4.807   5.618
  167LEU      N 2560   3.070   4.665   5.521
  167LEU     HN 2561   3.165   4.652   5.491
  167LEU     CA 2562   2.975   4.554   5.498
  167LEU     HA 2563   2.875   4.591   5.509
  167LEU     CB 2564   2.998   4.499   5.357
  167LEU    HB1 2565   2.938   4.407   5.340
  167LEU    HB2 2566   3.105   4.468   5.348
  167LEU     CG 2567   2.967   4.595   5.243
  167LEU     HG 2568   3.043   4.677   5.244
  167LEU    CD1 2569   2.977   4.524   5.109
  167LEU   HD11 2570   2.901   4.443   5.102
  167LEU   HD12 2571   3.078   4.480   5.095
  167LEU   HD13 2572   2.958   4.596   5.026
  167LEU    CD2 2573   2.829   4.657   5.260
  167LEU   HD21 2574   2.826   4.725   5.348
  167LEU   HD22 2575   2.751   4.579   5.272
  167LEU   HD23 2576   2.803   4.717   5.170
  167LEU      C 2577   2.997   4.447   5.605
  167LEU      O 2578   3.102   4.442   5.669
  168PRO      N 2579   2.897   4.360   5.629
  168PRO     CD 2580   2.767   4.359   5.560
  168PRO    HD1 2581   2.780   4.334   5.453
  168PRO    HD2 2582   2.715   4.457   5.571
  168PRO     CA 2583   2.905   4.256   5.732
  168PRO     HA 2584   2.893   4.304   5.828
  168PRO     CB 2585   2.794   4.159   5.690
  168PRO    HB1 2586   2.755   4.101   5.777
  168PRO    HB2 2587   2.830   4.087   5.613
  168PRO     CG 2588   2.690   4.248   5.627
  168PRO    HG1 2589   2.625   4.192   5.556
  168PRO    HG2 2590   2.626   4.289   5.708
  168PRO      C 2591   3.036   4.177   5.739
  168PRO      O 2592   3.060   4.115   5.840
  169THR      N 2593   3.115   4.180   5.632
  169THR     HN 2594   3.090   4.237   5.555
  169THR     CA 2595   3.232   4.091   5.612
  169THR     HA 2596   3.224   4.008   5.681
  169THR     CB 2597   3.225   4.035   5.470
  169THR     HB 2598   3.272   3.934   5.467
  169THR    OG1 2599   3.300   4.118   5.383
  169THR    HG1 2600   3.391   4.114   5.415
  169THR    CG2 2601   3.083   4.028   5.417
  169THR   HG21 2602   3.040   4.128   5.397
  169THR   HG22 2603   3.018   3.972   5.487
  169THR   HG23 2604   3.083   3.972   5.321
  169THR      C 2605   3.361   4.167   5.649
  169THR      O 2606   3.466   4.105   5.656
  170GLY      N 2607   3.353   4.298   5.673
  170GLY     HN 2608   3.263   4.343   5.675
  170GLY     CA 2609   3.469   4.379   5.715
  170GLY    HA1 2610   3.544   4.317   5.761
  170GLY    HA2 2611   3.433   4.457   5.781
  170GLY      C 2612   3.534   4.449   5.597
  170GLY      O 2613   3.650   4.497   5.610
  171VAL      N 2614   3.464   4.453   5.483
  171VAL     HN 2615   3.373   4.415   5.481
  171VAL     CA 2616   3.516   4.520   5.360
  171VAL     HA 2617   3.616   4.555   5.378
  171VAL     CB 2618   3.519   4.423   5.240
  171VAL     HB 2619   3.562   4.479   5.152
  171VAL    CG1 2620   3.612   4.305   5.265
  171VAL   HG11 2621   3.583   4.250   5.356
  171VAL   HG12 2622   3.716   4.342   5.277
  171VAL   HG13 2623   3.610   4.235   5.179
  171VAL    CG2 2624   3.380   4.377   5.199
  171VAL   HG21 2625   3.321   4.460   5.156
  171VAL   HG22 2626   3.324   4.337   5.286
  171VAL   HG23 2627   3.387   4.297   5.122
  171VAL      C 2628   3.429   4.644   5.334
  171VAL      O 2629   3.320   4.657   5.398
  172HSD      N 2630   3.473   4.731   5.244
  172HSD     HN 2631   3.553   4.707   5.189
  172HSD     CA 2632   3.429   4.872   5.237
  172HSD     HA 2633   3.353   4.889   5.312
  172HSD     CB 2634   3.550   4.959   5.272
  172HSD    HB1 2635   3.524   5.066   5.266
  172HSD    HB2 2636   3.631   4.939   5.200
  172HSD    ND1 2637   3.726   4.873   5.430
  172HSD    HD1 2638   3.790   4.839   5.362
  172HSD     CG 2639   3.602   4.930   5.409
  172HSD    CE1 2640   3.742   4.853   5.561
  172HSD    HE1 2641   3.827   4.804   5.608
  172HSD    NE2 2642   3.632   4.896   5.625
  172HSD    CD2 2643   3.545   4.943   5.531
  172HSD    HD2 2644   3.448   4.981   5.561
  172HSD      C 2645   3.361   4.899   5.102
  172HSD      O 2646   3.404   4.841   4.999
  173ALA      N 2647   3.253   4.978   5.106
  173ALA     HN 2648   3.219   5.011   5.194
  173ALA     CA 2649   3.178   5.028   4.989
  173ALA     HA 2650   3.226   4.994   4.898
  173ALA     CB 2651   3.038   4.974   4.994
  173ALA    HB1 2652   2.987   5.000   5.088
  173ALA    HB2 2653   3.040   4.863   4.987
  173ALA    HB3 2654   2.977   5.011   4.908
  173ALA      C 2655   3.182   5.182   4.989
  173ALA      O 2656   3.173   5.242   5.099
  174GLY      N 2657   3.202   5.243   4.872
  174GLY     HN 2658   3.202   5.188   4.787
  174GLY     CA 2659   3.200   5.390   4.852
  174GLY    HA1 2660   3.300   5.428   4.865
  174GLY    HA2 2661   3.129   5.433   4.921
  174GLY      C 2662   3.153   5.431   4.712
  174GLY      O 2663   3.114   5.343   4.633
  175THR      N 2664   3.155   5.561   4.683
  175THR     HN 2665   3.201   5.625   4.744
  175THR     CA 2666   3.120   5.617   4.551
  175THR     HA 2667   3.076   5.541   4.489
  175THR     CB 2668   3.024   5.736   4.560
  175THR     HB 2669   2.999   5.773   4.458
  175THR    OG1 2670   3.098   5.838   4.628
  175THR    HG1 2671   3.144   5.885   4.555
  175THR    CG2 2672   2.895   5.706   4.632
  175THR   HG21 2673   2.913   5.657   4.730
  175THR   HG22 2674   2.830   5.639   4.572
  175THR   HG23 2675   2.840   5.801   4.651
  175THR      C 2676   3.247   5.666   4.479
  175THR      O 2677   3.355   5.668   4.539
  176ASP      N 2678   3.231   5.705   4.353
  176ASP     HN 2679   3.145   5.691   4.303
  176ASP     CA 2680   3.321   5.799   4.283
  176ASP     HA 2681   3.423   5.781   4.314
  176ASP     CB 2682   3.310   5.784   4.132
  176ASP    HB1 2683   3.342   5.681   4.105
  176ASP    HB2 2684   3.378   5.853   4.077
  176ASP     CG 2685   3.170   5.802   4.076
  176ASP    OD1 2686   3.087   5.868   4.143
  176ASP    OD2 2687   3.145   5.746   3.969
  176ASP      C 2688   3.284   5.941   4.326
  176ASP      O 2689   3.181   5.957   4.395
  177LEU      N 2690   3.361   6.041   4.284
  177LEU     HN 2691   3.438   6.025   4.223
  177LEU     CA 2692   3.341   6.179   4.334
  177LEU     HA 2693   3.310   6.175   4.437
  177LEU     CB 2694   3.472   6.257   4.318
  177LEU    HB1 2695   3.451   6.366   4.316
  177LEU    HB2 2696   3.520   6.230   4.222
  177LEU     CG 2697   3.569   6.237   4.434
  177LEU     HG 2698   3.658   6.302   4.417
  177LEU    CD1 2699   3.503   6.277   4.565
  177LEU   HD11 2700   3.425   6.206   4.597
  177LEU   HD12 2701   3.458   6.379   4.556
  177LEU   HD13 2702   3.579   6.281   4.646
  177LEU    CD2 2703   3.615   6.091   4.443
  177LEU   HD21 2704   3.655   6.057   4.345
  177LEU   HD22 2705   3.532   6.024   4.474
  177LEU   HD23 2706   3.694   6.081   4.520
  177LEU      C 2707   3.222   6.245   4.262
  177LEU      O 2708   3.210   6.368   4.270
  178GLU      N 2709   3.136   6.166   4.198
  178GLU     HN 2710   3.153   6.068   4.188
  178GLU     CA 2711   3.010   6.215   4.138
  178GLU     HA 2712   3.003   6.322   4.151
  178GLU     CB 2713   3.011   6.187   3.988
  178GLU    HB1 2714   2.910   6.156   3.952
  178GLU    HB2 2715   3.079   6.101   3.968
  178GLU     CG 2716   3.053   6.309   3.907
  178GLU    HG1 2717   3.141   6.354   3.959
  178GLU    HG2 2718   2.975   6.386   3.906
  178GLU     CD 2719   3.097   6.284   3.765
  178GLU    OE1 2720   3.015   6.227   3.688
  178GLU    OE2 2721   3.214   6.320   3.733
  178GLU      C 2722   2.890   6.158   4.215
  178GLU      O 2723   2.776   6.201   4.183
  179GLY      N 2724   2.916   6.072   4.313
  179GLY     HN 2725   3.010   6.039   4.324
  179GLY     CA 2726   2.815   6.023   4.409
  179GLY    HA1 2727   2.732   6.091   4.417
  179GLY    HA2 2728   2.866   6.012   4.503
  179GLY      C 2729   2.763   5.885   4.376
  179GLY      O 2730   2.685   5.829   4.457
  180ASN      N 2731   2.807   5.828   4.264
  180ASN     HN 2732   2.881   5.869   4.209
  180ASN     CA 2733   2.756   5.697   4.215
  180ASN     HA 2734   2.653   5.686   4.246
  180ASN     CB 2735   2.768   5.686   4.064
  180ASN    HB1 2736   2.756   5.581   4.029
  180ASN    HB2 2737   2.869   5.721   4.032
  180ASN     CG 2738   2.659   5.767   3.997
  180ASN    OD1 2739   2.547   5.778   4.050
  180ASN    ND2 2740   2.693   5.828   3.886
  180ASN   HD21 2741   2.621   5.874   3.835
  180ASN   HD22 2742   2.785   5.817   3.849
  180ASN      C 2743   2.833   5.584   4.282
  180ASN      O 2744   2.956   5.577   4.258
  181PHE      N 2745   2.761   5.497   4.356
  181PHE     HN 2746   2.663   5.511   4.370
  181PHE     CA 2747   2.819   5.380   4.426
  181PHE     HA 2748   2.894   5.417   4.495
  181PHE     CB 2749   2.715   5.298   4.505
  181PHE    HB1 2750   2.734   5.188   4.498
  181PHE    HB2 2751   2.613   5.314   4.466
  181PHE     CG 2752   2.720   5.331   4.652
  181PHE    CD1 2753   2.822   5.282   4.732
  181PHE    HD1 2754   2.893   5.212   4.690
  181PHE    CE1 2755   2.831   5.318   4.866
  181PHE    HE1 2756   2.908   5.274   4.928
  181PHE     CZ 2757   2.741   5.407   4.920
  181PHE     HZ 2758   2.745   5.432   5.024
  181PHE    CD2 2759   2.632   5.424   4.707
  181PHE    HD2 2760   2.554   5.466   4.644
  181PHE    CE2 2761   2.643   5.461   4.839
  181PHE    HE2 2762   2.571   5.532   4.878
  181PHE      C 2763   2.896   5.295   4.325
  181PHE      O 2764   2.844   5.275   4.213
  182TYR      N 2765   3.019   5.257   4.361
  182TYR     HN 2766   3.057   5.289   4.448
  182TYR     CA 2767   3.089   5.136   4.309
  182TYR     HA 2768   3.086   5.139   4.200
  182TYR     CB 2769   3.234   5.129   4.356
  182TYR    HB1 2770   3.278   5.028   4.338
  182TYR    HB2 2771   3.240   5.150   4.465
  182TYR     CG 2772   3.322   5.229   4.286
  182TYR    CD1 2773   3.379   5.199   4.163
  182TYR    HD1 2774   3.362   5.101   4.120
  182TYR    CE1 2775   3.461   5.290   4.098
  182TYR    HE1 2776   3.504   5.265   4.004
  182TYR     CZ 2777   3.485   5.415   4.153
  182TYR     OH 2778   3.565   5.502   4.086
  182TYR     HH 2779   3.587   5.573   4.149
  182TYR    CD2 2780   3.346   5.355   4.340
  182TYR    HD2 2781   3.301   5.380   4.435
  182TYR    CE2 2782   3.427   5.447   4.275
  182TYR    HE2 2783   3.444   5.543   4.320
  182TYR      C 2784   3.007   5.015   4.354
  182TYR      O 2785   2.979   5.005   4.474
  183GLY      N 2786   2.961   4.935   4.258
  183GLY     HN 2787   2.977   4.957   4.162
  183GLY     CA 2788   2.880   4.814   4.282
  183GLY    HA1 2789   2.919   4.766   4.371
  183GLY    HA2 2790   2.884   4.753   4.193
  183GLY      C 2791   2.734   4.844   4.311
  183GLY      O 2792   2.690   4.958   4.303
  184PRO      N 2793   2.656   4.741   4.349
  184PRO     CD 2794   2.700   4.602   4.373
  184PRO    HD1 2795   2.768   4.598   4.461
  184PRO    HD2 2796   2.752   4.564   4.282
  184PRO     CA 2797   2.512   4.756   4.371
  184PRO     HA 2798   2.471   4.829   4.303
  184PRO     CB 2799   2.462   4.614   4.343
  184PRO    HB1 2800   2.454   4.600   4.233
  184PRO    HB2 2801   2.362   4.591   4.387
  184PRO     CG 2802   2.572   4.525   4.396
  184PRO    HG1 2803   2.557   4.516   4.507
  184PRO    HG2 2804   2.572   4.423   4.355
  184PRO      C 2805   2.472   4.801   4.513
  184PRO      O 2806   2.356   4.789   4.542
  185PHE      N 2807   2.564   4.854   4.594
  185PHE     HN 2808   2.656   4.869   4.559
  185PHE     CA 2809   2.537   4.901   4.732
  185PHE     HA 2810   2.470   4.829   4.777
  185PHE     CB 2811   2.668   4.904   4.810
  185PHE    HB1 2812   2.647   4.913   4.919
  185PHE    HB2 2813   2.727   4.993   4.779
  185PHE     CG 2814   2.752   4.781   4.789
  185PHE    CD1 2815   2.706   4.656   4.829
  185PHE    HD1 2816   2.610   4.648   4.877
  185PHE    CE1 2817   2.782   4.541   4.809
  185PHE    HE1 2818   2.744   4.445   4.841
  185PHE     CZ 2819   2.904   4.550   4.746
  185PHE     HZ 2820   2.964   4.461   4.731
  185PHE    CD2 2821   2.875   4.787   4.725
  185PHE    HD2 2822   2.912   4.883   4.691
  185PHE    CE2 2823   2.951   4.673   4.704
  185PHE    HE2 2824   3.046   4.678   4.654
  185PHE      C 2825   2.461   5.034   4.724
  185PHE      O 2826   2.481   5.106   4.625
  186VAL      N 2827   2.373   5.062   4.822
  186VAL     HN 2828   2.362   4.993   4.894
  186VAL     CA 2829   2.290   5.186   4.839
  186VAL     HA 2830   2.323   5.259   4.767
  186VAL     CB 2831   2.139   5.157   4.820
  186VAL     HB 2832   2.082   5.244   4.864
  186VAL    CG1 2833   2.096   5.151   4.675
  186VAL   HG11 2834   2.145   5.065   4.624
  186VAL   HG12 2835   2.128   5.242   4.620
  186VAL   HG13 2836   1.986   5.138   4.665
  186VAL    CG2 2837   2.094   5.030   4.892
  186VAL   HG21 2838   2.124   5.031   4.999
  186VAL   HG22 2839   2.140   4.941   4.844
  186VAL   HG23 2840   1.984   5.019   4.885
  186VAL      C 2841   2.319   5.244   4.980
  186VAL      O 2842   2.354   5.165   5.069
  187ASP      N 2843   2.307   5.376   5.001
  187ASP     HN 2844   2.274   5.437   4.929
  187ASP     CA 2845   2.340   5.441   5.132
  187ASP     HA 2846   2.409   5.377   5.184
  187ASP     CB 2847   2.408   5.578   5.118
  187ASP    HB1 2848   2.509   5.562   5.077
  187ASP    HB2 2849   2.420   5.625   5.218
  187ASP     CG 2850   2.340   5.681   5.028
  187ASP    OD1 2851   2.231   5.653   4.974
  187ASP    OD2 2852   2.398   5.792   5.012
  187ASP      C 2853   2.214   5.445   5.220
  187ASP      O 2854   2.176   5.555   5.261
  188ARG      N 2855   2.153   5.329   5.246
  188ARG     HN 2856   2.192   5.246   5.206
  188ARG     CA 2857   2.044   5.306   5.345
  188ARG     HA 2858   2.047   5.385   5.419
  188ARG     CB 2859   1.906   5.305   5.279
  188ARG    HB1 2860   1.892   5.411   5.247
  188ARG    HB2 2861   1.825   5.280   5.351
  188ARG     CG 2862   1.896   5.221   5.152
  188ARG    HG1 2863   1.891   5.114   5.179
  188ARG    HG2 2864   1.989   5.234   5.092
  188ARG     CD 2865   1.786   5.266   5.058
  188ARG    HD1 2866   1.801   5.230   4.954
  188ARG    HD2 2867   1.780   5.376   5.058
  188ARG     NE 2868   1.659   5.217   5.109
  188ARG     HE 2869   1.589   5.286   5.128
  188ARG     CZ 2870   1.616   5.091   5.104
  188ARG    NH1 2871   1.688   4.995   5.048
  188ARG   HH11 2872   1.781   5.016   5.023
  188ARG   HH12 2873   1.659   4.901   5.054
  188ARG    NH2 2874   1.498   5.060   5.155
  188ARG   HH21 2875   1.442   5.136   5.186
  188ARG   HH22 2876   1.453   4.977   5.122
  188ARG      C 2877   2.076   5.175   5.420
  188ARG      O 2878   2.165   5.101   5.377
  189GLN      N 2879   2.010   5.149   5.532
  189GLN     HN 2880   1.941   5.212   5.568
  189GLN     CA 2881   2.034   5.024   5.610
  189GLN     HA 2882   2.131   4.985   5.584
  189GLN     CB 2883   2.029   5.047   5.761
  189GLN    HB1 2884   1.928   5.045   5.805
  189GLN    HB2 2885   2.063   5.153   5.771
  189GLN     CG 2886   2.127   4.957   5.835
  189GLN    HG1 2887   2.213   4.927   5.772
  189GLN    HG2 2888   2.072   4.866   5.867
  189GLN     CD 2889   2.171   5.030   5.958
  189GLN    OE1 2890   2.094   5.046   6.053
  189GLN    NE2 2891   2.293   5.080   5.956
  189GLN   HE21 2892   2.326   5.127   6.038
  189GLN   HE22 2893   2.354   5.063   5.879
  189GLN      C 2894   1.930   4.923   5.567
  189GLN      O 2895   1.823   4.918   5.630
  190THR      N 2896   1.959   4.854   5.457
  190THR     HN 2897   2.040   4.881   5.406
  190THR     CA 2898   1.901   4.723   5.419
  190THR     HA 2899   1.823   4.697   5.488
  190THR     CB 2900   1.845   4.721   5.275
  190THR     HB 2901   1.879   4.630   5.220
  190THR    OG1 2902   1.894   4.835   5.204
  190THR    HG1 2903   1.983   4.812   5.176
  190THR    CG2 2904   1.693   4.719   5.272
  190THR   HG21 2905   1.653   4.809   5.322
  190THR   HG22 2906   1.655   4.628   5.322
  190THR   HG23 2907   1.657   4.717   5.167
  190THR      C 2908   2.013   4.620   5.438
  190THR      O 2909   2.129   4.662   5.447
  191ALA      N 2910   1.977   4.492   5.451
  191ALA     HN 2911   1.881   4.465   5.453
  191ALA     CA 2912   2.072   4.380   5.438
  191ALA     HA 2913   2.149   4.392   5.513
  191ALA     CB 2914   2.005   4.245   5.456
  191ALA    HB1 2915   1.922   4.231   5.383
  191ALA    HB2 2916   1.961   4.236   5.558
  191ALA    HB3 2917   2.077   4.161   5.443
  191ALA      C 2918   2.138   4.396   5.302
  191ALA      O 2919   2.065   4.411   5.202
  192GLN      N 2920   2.269   4.411   5.302
  192GLN     HN 2921   2.320   4.407   5.388
  192GLN     CA 2922   2.356   4.409   5.182
  192GLN     HA 2923   2.303   4.360   5.101
  192GLN     CB 2924   2.397   4.551   5.142
  192GLN    HB1 2925   2.452   4.549   5.046
  192GLN    HB2 2926   2.467   4.590   5.220
  192GLN     CG 2927   2.280   4.650   5.133
  192GLN    HG1 2928   2.218   4.648   5.224
  192GLN    HG2 2929   2.214   4.619   5.049
  192GLN     CD 2930   2.325   4.792   5.106
  192GLN    OE1 2931   2.372   4.826   4.997
  192GLN    NE2 2932   2.312   4.877   5.206
  192GLN   HE21 2933   2.337   4.972   5.188
  192GLN   HE22 2934   2.281   4.845   5.295
  192GLN      C 2935   2.473   4.321   5.223
  192GLN      O 2936   2.502   4.317   5.345
  193ALA      N 2937   2.531   4.248   5.129
  193ALA     HN 2938   2.495   4.239   5.036
  193ALA     CA 2939   2.648   4.162   5.155
  193ALA     HA 2940   2.706   4.204   5.236
  193ALA     CB 2941   2.603   4.023   5.191
  193ALA    HB1 2942   2.545   3.976   5.108
  193ALA    HB2 2943   2.537   4.025   5.281
  193ALA    HB3 2944   2.690   3.957   5.214
  193ALA      C 2945   2.735   4.164   5.030
  193ALA      O 2946   2.678   4.175   4.920
  194ALA      N 2947   2.867   4.157   5.048
  194ALA     HN 2948   2.904   4.146   5.140
  194ALA     CA 2949   2.967   4.139   4.941
  194ALA     HA 2950   2.965   4.227   4.878
  194ALA     CB 2951   3.104   4.120   5.003
  194ALA    HB1 2952   3.105   4.029   5.068
  194ALA    HB2 2953   3.131   4.208   5.064
  194ALA    HB3 2954   3.181   4.107   4.923
  194ALA      C 2955   2.926   4.019   4.854
  194ALA      O 2956   2.891   3.915   4.911
  195GLY      N 2957   2.928   4.032   4.721
  195GLY     HN 2958   2.938   4.124   4.681
  195GLY     CA 2959   2.934   3.917   4.628
  195GLY    HA1 2960   2.950   3.954   4.528
  195GLY    HA2 2961   2.843   3.861   4.640
  195GLY      C 2962   3.050   3.824   4.664
  195GLY      O 2963   3.136   3.860   4.749
  196THR      N 2964   3.054   3.704   4.606
  196THR     HN 2965   2.983   3.678   4.540
  196THR     CA 2966   3.175   3.619   4.609
  196THR     HA 2967   3.208   3.609   4.711
  196THR     CB 2968   3.144   3.480   4.553
  196THR     HB 2969   3.079   3.490   4.463
  196THR    OG1 2970   3.071   3.411   4.656
  196THR    HG1 2971   3.001   3.470   4.686
  196THR    CG2 2972   3.268   3.402   4.513
  196THR   HG21 2973   3.341   3.397   4.597
  196THR   HG22 2974   3.318   3.447   4.425
  196THR   HG23 2975   3.241   3.297   4.487
  196THR      C 2976   3.285   3.698   4.535
  196THR      O 2977   3.260   3.741   4.421
  197ASP      N 2978   3.398   3.720   4.600
  197ASP     HN 2979   3.409   3.694   4.695
  197ASP     CA 2980   3.514   3.789   4.538
  197ASP     HA 2981   3.476   3.871   4.478
  197ASP     CB 2982   3.608   3.843   4.646
  197ASP    HB1 2983   3.675   3.763   4.684
  197ASP    HB2 2984   3.548   3.880   4.732
  197ASP     CG 2985   3.695   3.960   4.602
  197ASP    OD1 2986   3.657   4.031   4.504
  197ASP    OD2 2987   3.802   3.980   4.666
  197ASP      C 2988   3.584   3.692   4.441
  197ASP      O 2989   3.546   3.573   4.438
  198THR      N 2990   3.679   3.743   4.363
  198THR     HN 2991   3.697   3.842   4.366
  198THR     CA 2992   3.768   3.669   4.268
  198THR     HA 2993   3.776   3.567   4.300
  198THR     CB 2994   3.710   3.675   4.125
  198THR     HB 2995   3.792   3.683   4.050
  198THR    OG1 2996   3.629   3.793   4.119
  198THR    HG1 2997   3.626   3.817   4.023
  198THR    CG2 2998   3.626   3.555   4.088
  198THR   HG21 2999   3.522   3.570   4.123
  198THR   HG22 3000   3.661   3.462   4.137
  198THR   HG23 3001   3.625   3.541   3.978
  198THR      C 3002   3.908   3.730   4.274
  198THR      O 3003   3.922   3.839   4.328
  199THR      N 3004   4.008   3.664   4.219
  199THR     HN 3005   3.993   3.572   4.182
  199THR     CA 3006   4.147   3.717   4.213
  199THR     HA 3007   4.159   3.793   4.289
  199THR     CB 3008   4.248   3.606   4.240
  199THR     HB 3009   4.250   3.537   4.153
  199THR    OG1 3010   4.191   3.536   4.351
  199THR    HG1 3011   4.167   3.604   4.415
  199THR    CG2 3012   4.387   3.658   4.267
  199THR   HG21 3013   4.390   3.718   4.360
  199THR   HG22 3014   4.424   3.719   4.183
  199THR   HG23 3015   4.458   3.573   4.280
  199THR      C 3016   4.166   3.784   4.077
  199THR      O 3017   4.115   3.728   3.976
  200ILE      N 3018   4.232   3.901   4.074
  200ILE     HN 3019   4.268   3.939   4.159
  200ILE     CA 3020   4.255   3.981   3.950
  200ILE     HA 3021   4.170   3.968   3.884
  200ILE     CB 3022   4.270   4.131   3.982
  200ILE     HB 3023   4.367   4.145   4.036
  200ILE    CG2 3024   4.273   4.213   3.854
  200ILE   HG21 3025   4.178   4.201   3.797
  200ILE   HG22 3026   4.358   4.184   3.790
  200ILE   HG23 3027   4.285   4.321   3.878
  200ILE    CG1 3028   4.161   4.180   4.078
  200ILE   HG11 3029   4.111   4.099   4.135
  200ILE   HG12 3030   4.080   4.226   4.017
  200ILE     CD 3031   4.213   4.279   4.177
  200ILE    HD1 3032   4.259   4.366   4.126
  200ILE    HD2 3033   4.289   4.232   4.243
  200ILE    HD3 3034   4.131   4.316   4.242
  200ILE      C 3035   4.379   3.925   3.880
  200ILE      O 3036   4.495   3.966   3.913
  201THR      N 3037   4.355   3.832   3.787
  201THR     HN 3038   4.263   3.795   3.777
  201THR     CA 3039   4.458   3.753   3.715
  201THR     HA 3040   4.505   3.688   3.788
  201THR     CB 3041   4.390   3.665   3.609
  201THR     HB 3042   4.343   3.729   3.531
  201THR    OG1 3043   4.285   3.598   3.678
  201THR    HG1 3044   4.213   3.584   3.613
  201THR    CG2 3045   4.481   3.563   3.544
  201THR   HG21 3046   4.543   3.512   3.620
  201THR   HG22 3047   4.549   3.611   3.469
  201THR   HG23 3048   4.419   3.487   3.493
  201THR      C 3049   4.566   3.848   3.662
  201THR      O 3050   4.686   3.825   3.687
  202VAL      N 3051   4.527   3.953   3.590
  202VAL     HN 3052   4.431   3.972   3.575
  202VAL     CA 3053   4.628   4.042   3.527
  202VAL     HA 3054   4.686   3.982   3.460
  202VAL     CB 3055   4.566   4.157   3.445
  202VAL     HB 3056   4.503   4.108   3.365
  202VAL    CG1 3057   4.473   4.248   3.523
  202VAL   HG11 3058   4.529   4.305   3.600
  202VAL   HG12 3059   4.391   4.191   3.572
  202VAL   HG13 3060   4.425   4.321   3.455
  202VAL    CG2 3061   4.674   4.236   3.375
  202VAL   HG21 3062   4.742   4.170   3.317
  202VAL   HG22 3063   4.735   4.293   3.448
  202VAL   HG23 3064   4.629   4.310   3.305
  202VAL      C 3065   4.726   4.091   3.635
  202VAL      O 3066   4.849   4.085   3.607
  203ASN      N 3067   4.679   4.131   3.753
  203ASN     HN 3068   4.582   4.122   3.775
  203ASN     CA 3069   4.768   4.187   3.859
  203ASN     HA 3070   4.836   4.257   3.812
  203ASN     CB 3071   4.689   4.263   3.966
  203ASN    HB1 3072   4.754   4.294   4.049
  203ASN    HB2 3073   4.614   4.192   4.009
  203ASN     CG 3074   4.613   4.385   3.915
  203ASN    OD1 3075   4.637   4.436   3.806
  203ASN    ND2 3076   4.518   4.433   3.994
  203ASN   HD21 3077   4.468   4.516   3.965
  203ASN   HD22 3078   4.500   4.389   4.081
  203ASN      C 3079   4.856   4.073   3.912
  203ASN      O 3080   4.978   4.091   3.922
  204VAL      N 3081   4.801   3.955   3.936
  204VAL     HN 3082   4.703   3.940   3.924
  204VAL     CA 3083   4.884   3.837   3.977
  204VAL     HA 3084   4.927   3.858   4.074
  204VAL     CB 3085   4.801   3.708   3.987
  204VAL     HB 3086   4.746   3.695   3.890
  204VAL    CG1 3087   4.890   3.585   4.005
  204VAL   HG11 3088   4.958   3.600   4.092
  204VAL   HG12 3089   4.952   3.565   3.915
  204VAL   HG13 3090   4.828   3.496   4.025
  204VAL    CG2 3091   4.696   3.717   4.097
  204VAL   HG21 3092   4.625   3.800   4.078
  204VAL   HG22 3093   4.745   3.734   4.195
  204VAL   HG23 3094   4.638   3.622   4.104
  204VAL      C 3095   5.000   3.821   3.879
  204VAL      O 3096   5.115   3.811   3.926
  205LEU      N 3097   4.973   3.823   3.749
  205LEU     HN 3098   4.879   3.834   3.718
  205LEU     CA 3099   5.079   3.810   3.645
  205LEU     HA 3100   5.136   3.721   3.666
  205LEU     CB 3101   5.011   3.798   3.508
  205LEU    HB1 3102   5.088   3.809   3.427
  205LEU    HB2 3103   4.938   3.881   3.496
  205LEU     CG 3104   4.940   3.665   3.484
  205LEU     HG 3105   4.871   3.645   3.570
  205LEU    CD1 3106   4.855   3.670   3.358
  205LEU   HD11 3107   4.918   3.688   3.269
  205LEU   HD12 3108   4.780   3.751   3.365
  205LEU   HD13 3109   4.801   3.574   3.344
  205LEU    CD2 3110   5.041   3.550   3.477
  205LEU   HD21 3111   5.097   3.539   3.571
  205LEU   HD22 3112   5.112   3.567   3.394
  205LEU   HD23 3113   4.988   3.454   3.458
  205LEU      C 3114   5.179   3.926   3.652
  205LEU      O 3115   5.301   3.899   3.646
  206ALA      N 3116   5.132   4.050   3.669
  206ALA     HN 3117   5.033   4.066   3.674
  206ALA     CA 3118   5.222   4.167   3.688
  206ALA     HA 3119   5.281   4.180   3.599
  206ALA     CB 3120   5.141   4.290   3.715
  206ALA    HB1 3121   5.087   4.285   3.812
  206ALA    HB2 3122   5.064   4.303   3.636
  206ALA    HB3 3123   5.205   4.381   3.717
  206ALA      C 3124   5.317   4.140   3.805
  206ALA      O 3125   5.439   4.160   3.789
  207TRP      N 3126   5.263   4.094   3.918
  207TRP     HN 3127   5.163   4.079   3.922
  207TRP     CA 3128   5.339   4.070   4.043
  207TRP     HA 3129   5.394   4.160   4.068
  207TRP     CB 3130   5.243   4.034   4.157
  207TRP    HB1 3131   5.174   3.955   4.122
  207TRP    HB2 3132   5.179   4.123   4.177
  207TRP     CG 3133   5.302   3.989   4.287
  207TRP    CD1 3134   5.360   4.066   4.384
  207TRP    HD1 3135   5.376   4.172   4.376
  207TRP    NE1 3136   5.395   3.988   4.492
  207TRP    HE1 3137   5.428   4.018   4.580
  207TRP    CE2 3138   5.360   3.859   4.466
  207TRP    CD2 3139   5.299   3.855   4.339
  207TRP    CE3 3140   5.252   3.732   4.291
  207TRP    HE3 3141   5.204   3.727   4.194
  207TRP    CZ3 3142   5.267   3.619   4.368
  207TRP    HZ3 3143   5.231   3.524   4.331
  207TRP    CZ2 3144   5.375   3.744   4.544
  207TRP    HZ2 3145   5.415   3.751   4.643
  207TRP    CH2 3146   5.329   3.625   4.492
  207TRP    HH2 3147   5.332   3.535   4.553
  207TRP      C 3148   5.444   3.963   4.014
  207TRP      O 3149   5.561   3.984   4.044
  208LEU      N 3150   5.404   3.854   3.949
  208LEU     HN 3151   5.307   3.840   3.927
  208LEU     CA 3152   5.499   3.746   3.909
  208LEU     HA 3153   5.544   3.706   3.998
  208LEU     CB 3154   5.421   3.639   3.832
  208LEU    HB1 3155   5.496   3.566   3.791
  208LEU    HB2 3156   5.368   3.684   3.745
  208LEU     CG 3157   5.322   3.557   3.915
  208LEU     HG 3158   5.242   3.623   3.953
  208LEU    CD1 3159   5.255   3.446   3.833
  208LEU   HD11 3160   5.332   3.377   3.792
  208LEU   HD12 3161   5.199   3.490   3.748
  208LEU   HD13 3162   5.185   3.388   3.896
  208LEU    CD2 3163   5.391   3.498   4.037
  208LEU   HD21 3164   5.421   3.577   4.109
  208LEU   HD22 3165   5.481   3.440   4.008
  208LEU   HD23 3166   5.322   3.429   4.091
  208LEU      C 3167   5.614   3.808   3.828
  208LEU      O 3168   5.728   3.764   3.852
  209TYR      N 3169   5.586   3.905   3.740
  209TYR     HN 3170   5.490   3.931   3.724
  209TYR     CA 3171   5.689   3.976   3.658
  209TYR     HA 3172   5.752   3.901   3.612
  209TYR     CB 3173   5.627   4.065   3.550
  209TYR    HB1 3174   5.703   4.139   3.515
  209TYR    HB2 3175   5.541   4.124   3.587
  209TYR     CG 3176   5.584   3.992   3.424
  209TYR    CD1 3177   5.677   3.923   3.348
  209TYR    HD1 3178   5.781   3.923   3.376
  209TYR    CE1 3179   5.638   3.851   3.235
  209TYR    HE1 3180   5.714   3.799   3.178
  209TYR     CZ 3181   5.505   3.848   3.196
  209TYR     OH 3182   5.471   3.780   3.084
  209TYR     HH 3183   5.552   3.743   3.047
  209TYR    CD2 3184   5.451   3.986   3.384
  209TYR    HD2 3185   5.376   4.038   3.443
  209TYR    CE2 3186   5.411   3.916   3.271
  209TYR    HE2 3187   5.307   3.914   3.241
  209TYR      C 3188   5.780   4.056   3.751
  209TYR      O 3189   5.904   4.057   3.735
  210ALA      N 3190   5.720   4.123   3.849
  210ALA     HN 3191   5.620   4.119   3.857
  210ALA     CA 3192   5.794   4.200   3.952
  210ALA     HA 3193   5.849   4.278   3.902
  210ALA     CB 3194   5.699   4.262   4.051
  210ALA    HB1 3195   5.652   4.187   4.118
  210ALA    HB2 3196   5.617   4.313   3.996
  210ALA    HB3 3197   5.751   4.336   4.115
  210ALA      C 3198   5.894   4.106   4.018
  210ALA      O 3199   6.014   4.142   4.025
  211ALA      N 3200   5.847   3.989   4.060
  211ALA     HN 3201   5.749   3.969   4.048
  211ALA     CA 3202   5.926   3.887   4.131
  211ALA     HA 3203   5.965   3.930   4.222
  211ALA     CB 3204   5.840   3.768   4.165
  211ALA    HB1 3205   5.806   3.714   4.075
  211ALA    HB2 3206   5.749   3.802   4.220
  211ALA    HB3 3207   5.894   3.696   4.230
  211ALA      C 3208   6.046   3.846   4.045
  211ALA      O 3209   6.154   3.824   4.103
  212VAL      N 3210   6.027   3.836   3.914
  212VAL     HN 3211   5.935   3.846   3.876
  212VAL     CA 3212   6.137   3.798   3.819
  212VAL     HA 3213   6.191   3.716   3.863
  212VAL     CB 3214   6.080   3.753   3.683
  212VAL     HB 3215   6.010   3.832   3.646
  212VAL    CG1 3216   6.190   3.736   3.579
  212VAL   HG11 3217   6.269   3.668   3.617
  212VAL   HG12 3218   6.236   3.833   3.552
  212VAL   HG13 3219   6.147   3.692   3.486
  212VAL    CG2 3220   6.001   3.624   3.698
  212VAL   HG21 3221   5.907   3.641   3.754
  212VAL   HG22 3222   6.060   3.547   3.752
  212VAL   HG23 3223   5.975   3.583   3.598
  212VAL      C 3224   6.236   3.915   3.807
  212VAL      O 3225   6.358   3.888   3.798
  213ILE      N 3226   6.192   4.041   3.811
  213ILE     HN 3227   6.093   4.060   3.816
  213ILE     CA 3228   6.285   4.158   3.804
  213ILE     HA 3229   6.353   4.141   3.722
  213ILE     CB 3230   6.208   4.290   3.778
  213ILE     HB 3231   6.131   4.300   3.859
  213ILE    CG2 3232   6.301   4.410   3.785
  213ILE   HG21 3233   6.387   4.399   3.716
  213ILE   HG22 3234   6.340   4.426   3.888
  213ILE   HG23 3235   6.246   4.502   3.755
  213ILE    CG1 3236   6.133   4.286   3.644
  213ILE   HG11 3237   6.104   4.182   3.620
  213ILE   HG12 3238   6.202   4.319   3.563
  213ILE     CD 3239   6.007   4.368   3.642
  213ILE    HD1 3240   6.027   4.475   3.664
  213ILE    HD2 3241   5.934   4.331   3.716
  213ILE    HD3 3242   5.959   4.362   3.542
  213ILE      C 3243   6.371   4.163   3.932
  213ILE      O 3244   6.483   4.215   3.925
  214ASN      N 3245   6.320   4.107   4.044
  214ASN     HN 3246   6.229   4.066   4.037
  214ASN     CA 3247   6.380   4.105   4.180
  214ASN     HA 3248   6.463   4.175   4.183
  214ASN     CB 3249   6.276   4.140   4.286
  214ASN    HB1 3250   6.316   4.119   4.387
  214ASN    HB2 3251   6.185   4.079   4.271
  214ASN     CG 3252   6.245   4.288   4.286
  214ASN    OD1 3253   6.329   4.367   4.329
  214ASN    ND2 3254   6.126   4.325   4.239
  214ASN   HD21 3255   6.105   4.422   4.242
  214ASN   HD22 3256   6.071   4.260   4.188
  214ASN      C 3257   6.440   3.967   4.214
  214ASN      O 3258   6.454   3.940   4.336
  215GLY      N 3259   6.468   3.883   4.113
  215GLY     HN 3260   6.441   3.910   4.020
  215GLY     CA 3261   6.554   3.763   4.125
  215GLY    HA1 3262   6.624   3.778   4.206
  215GLY    HA2 3263   6.603   3.748   4.030
  215GLY      C 3264   6.477   3.635   4.156
  215GLY      O 3265   6.543   3.528   4.154
  216ASP      N 3266   6.346   3.643   4.184
  216ASP     HN 3267   6.297   3.730   4.181
  216ASP     CA 3268   6.262   3.524   4.220
  216ASP     HA 3269   6.323   3.457   4.279
  216ASP     CB 3270   6.140   3.566   4.304
  216ASP    HB1 3271   6.058   3.491   4.290
  216ASP    HB2 3272   6.102   3.664   4.272
  216ASP     CG 3273   6.160   3.571   4.456
  216ASP    OD1 3274   6.222   3.478   4.508
  216ASP    OD2 3275   6.111   3.665   4.522
  216ASP      C 3276   6.225   3.447   4.091
  216ASP      O 3277   6.129   3.489   4.023
  217ARG      N 3278   6.295   3.339   4.057
  217ARG     HN 3279   6.375   3.317   4.112
  217ARG     CA 3280   6.279   3.269   3.926
  217ARG     HA 3281   6.192   3.308   3.876
  217ARG     CB 3282   6.403   3.295   3.837
  217ARG    HB1 3283   6.438   3.200   3.790
  217ARG    HB2 3284   6.485   3.331   3.902
  217ARG     CG 3285   6.377   3.395   3.724
  217ARG    HG1 3286   6.389   3.498   3.764
  217ARG    HG2 3287   6.269   3.389   3.701
  217ARG     CD 3288   6.453   3.375   3.592
  217ARG    HD1 3289   6.383   3.389   3.506
  217ARG    HD2 3290   6.498   3.274   3.582
  217ARG     NE 3291   6.554   3.479   3.578
  217ARG     HE 3292   6.544   3.544   3.504
  217ARG     CZ 3293   6.664   3.485   3.653
  217ARG    NH1 3294   6.689   3.392   3.743
  217ARG   HH11 3295   6.623   3.319   3.753
  217ARG   HH12 3296   6.769   3.401   3.801
  217ARG    NH2 3297   6.750   3.585   3.637
  217ARG   HH21 3298   6.728   3.659   3.576
  217ARG   HH22 3299   6.828   3.596   3.699
  217ARG      C 3300   6.250   3.118   3.941
  217ARG      O 3301   6.260   3.045   3.839
  218TRP      N 3302   6.208   3.072   4.060
  218TRP     HN 3303   6.191   3.137   4.134
  218TRP     CA 3304   6.184   2.928   4.089
  218TRP     HA 3305   6.267   2.871   4.047
  218TRP     CB 3306   6.176   2.901   4.239
  218TRP    HB1 3307   6.271   2.935   4.285
  218TRP    HB2 3308   6.171   2.790   4.256
  218TRP     CG 3309   6.062   2.963   4.313
  218TRP    CD1 3310   6.069   3.079   4.386
  218TRP    HD1 3311   6.157   3.141   4.398
  218TRP    NE1 3312   5.947   3.106   4.443
  218TRP    HE1 3313   5.929   3.174   4.511
  218TRP    CE2 3314   5.859   3.006   4.412
  218TRP    CD2 3315   5.927   2.913   4.331
  218TRP    CE3 3316   5.857   2.801   4.284
  218TRP    HE3 3317   5.905   2.728   4.221
  218TRP    CZ3 3318   5.724   2.785   4.318
  218TRP    HZ3 3319   5.669   2.698   4.284
  218TRP    CZ2 3320   5.725   2.989   4.448
  218TRP    HZ2 3321   5.675   3.059   4.513
  218TRP    CH2 3322   5.660   2.878   4.400
  218TRP    HH2 3323   5.557   2.861   4.428
  218TRP      C 3324   6.059   2.878   4.016
  218TRP      O 3325   6.060   2.762   3.975
  219PHE      N 3326   5.958   2.962   4.000
  219PHE     HN 3327   5.967   3.057   4.031
  219PHE     CA 3328   5.821   2.924   3.957
  219PHE     HA 3329   5.799   2.826   3.996
  219PHE     CB 3330   5.721   3.025   4.014
  219PHE    HB1 3331   5.716   3.010   4.124
  219PHE    HB2 3332   5.618   3.006   3.975
  219PHE     CG 3333   5.756   3.169   3.989
  219PHE    CD1 3334   5.723   3.230   3.870
  219PHE    HD1 3335   5.674   3.175   3.792
  219PHE    CE1 3336   5.752   3.365   3.850
  219PHE    HE1 3337   5.726   3.412   3.756
  219PHE     CZ 3338   5.814   3.438   3.948
  219PHE     HZ 3339   5.838   3.542   3.932
  219PHE    CD2 3340   5.817   3.244   4.088
  219PHE    HD2 3341   5.841   3.199   4.183
  219PHE    CE2 3342   5.846   3.378   4.067
  219PHE    HE2 3343   5.894   3.436   4.145
  219PHE      C 3344   5.810   2.916   3.805
  219PHE      O 3345   5.703   2.873   3.756
  220LEU      N 3346   5.913   2.955   3.731
  220LEU     HN 3347   5.998   2.983   3.773
  220LEU     CA 3348   5.913   2.948   3.582
  220LEU     HA 3349   5.830   2.990   3.533
  220LEU     CB 3350   6.023   3.038   3.525
  220LEU    HB1 3351   6.020   3.034   3.414
  220LEU    HB2 3352   6.121   2.996   3.557
  220LEU     CG 3353   6.019   3.184   3.568
  220LEU     HG 3354   6.019   3.190   3.680
  220LEU    CD1 3355   6.144   3.254   3.519
  220LEU   HD11 3356   6.150   3.247   3.409
  220LEU   HD12 3357   6.234   3.206   3.562
  220LEU   HD13 3358   6.140   3.362   3.546
  220LEU    CD2 3359   5.894   3.253   3.517
  220LEU   HD21 3360   5.802   3.207   3.559
  220LEU   HD22 3361   5.887   3.246   3.406
  220LEU   HD23 3362   5.895   3.360   3.546
  220LEU      C 3363   5.936   2.802   3.540
  220LEU      O 3364   6.021   2.735   3.601
  221ASN      N 3365   5.867   2.755   3.436
  221ASN     HN 3366   5.806   2.816   3.385
  221ASN     CA 3367   5.883   2.616   3.386
  221ASN     HA 3368   5.961   2.566   3.441
  221ASN     CB 3369   5.753   2.539   3.406
  221ASN    HB1 3370   5.740   2.523   3.516
  221ASN    HB2 3371   5.754   2.440   3.358
  221ASN     CG 3372   5.635   2.616   3.352
  221ASN    OD1 3373   5.634   2.652   3.234
  221ASN    ND2 3374   5.537   2.644   3.436
  221ASN   HD21 3375   5.454   2.685   3.398
  221ASN   HD22 3376   5.542   2.617   3.532
  221ASN      C 3377   5.931   2.619   3.240
  221ASN      O 3378   5.969   2.726   3.193
  222ARG      N 3379   5.934   2.504   3.173
  222ARG     HN 3380   5.922   2.418   3.222
  222ARG     CA 3381   5.958   2.495   3.026
  222ARG     HA 3382   6.010   2.584   2.994
  222ARG     CB 3383   6.046   2.373   2.994
  222ARG    HB1 3384   6.142   2.393   3.048
  222ARG    HB2 3385   6.070   2.375   2.885
  222ARG     CG 3386   5.990   2.237   3.033
  222ARG    HG1 3387   5.942   2.195   2.942
  222ARG    HG2 3388   5.908   2.245   3.107
  222ARG     CD 3389   6.096   2.140   3.086
  222ARG    HD1 3390   6.090   2.128   3.197
  222ARG    HD2 3391   6.195   2.185   3.063
  222ARG     NE 3392   6.100   2.009   3.019
  222ARG     HE 3393   6.132   2.008   2.925
  222ARG     CZ 3394   6.038   1.896   3.058
  222ARG    NH1 3395   6.052   1.785   2.987
  222ARG   HH11 3396   6.118   1.781   2.914
  222ARG   HH12 3397   6.009   1.702   3.024
  222ARG    NH2 3398   5.962   1.894   3.166
  222ARG   HH21 3399   5.913   1.979   3.190
  222ARG   HH22 3400   5.912   1.809   3.183
  222ARG      C 3401   5.822   2.496   2.955
  222ARG      O 3402   5.813   2.559   2.848
  223PHE      N 3403   5.718   2.435   3.014
  223PHE     HN 3404   5.730   2.399   3.105
  223PHE     CA 3405   5.577   2.440   2.966
  223PHE     HA 3406   5.567   2.367   2.888
  223PHE     CB 3407   5.479   2.412   3.081
  223PHE    HB1 3408   5.376   2.441   3.051
  223PHE    HB2 3409   5.502   2.473   3.170
  223PHE     CG 3410   5.463   2.268   3.125
  223PHE    CD1 3411   5.429   2.167   3.035
  223PHE    HD1 3412   5.420   2.191   2.930
  223PHE    CE1 3413   5.412   2.036   3.076
  223PHE    HE1 3414   5.384   1.960   3.006
  223PHE     CZ 3415   5.426   2.003   3.209
  223PHE     HZ 3416   5.408   1.902   3.242
  223PHE    CD2 3417   5.475   2.233   3.259
  223PHE    HD2 3418   5.492   2.311   3.332
  223PHE    CE2 3419   5.458   2.101   3.300
  223PHE    HE2 3420   5.455   2.076   3.405
  223PHE      C 3421   5.545   2.578   2.902
  223PHE      O 3422   5.615   2.677   2.932
  224THR      N 3423   5.446   2.581   2.812
  224THR     HN 3424   5.403   2.495   2.785
  224THR     CA 3425   5.369   2.700   2.768
  224THR     HA 3426   5.381   2.777   2.843
  224THR     CB 3427   5.413   2.756   2.632
  224THR     HB 3428   5.525   2.764   2.632
  224THR    OG1 3429   5.358   2.887   2.626
  224THR    HG1 3430   5.429   2.946   2.659
  224THR    CG2 3431   5.367   2.674   2.513
  224THR   HG21 3432   5.257   2.678   2.498
  224THR   HG22 3433   5.397   2.569   2.527
  224THR   HG23 3434   5.414   2.712   2.420
  224THR      C 3435   5.220   2.663   2.761
  224THR      O 3436   5.188   2.546   2.797
  225THR      N 3437   5.133   2.756   2.720
  225THR     HN 3438   5.168   2.845   2.688
  225THR     CA 3439   4.987   2.727   2.703
  225THR     HA 3440   4.981   2.637   2.644
  225THR     CB 3441   4.923   2.698   2.839
  225THR     HB 3442   4.976   2.613   2.888
  225THR    OG1 3443   4.787   2.658   2.820
  225THR    HG1 3444   4.786   2.579   2.765
  225THR    CG2 3445   4.928   2.817   2.933
  225THR   HG21 3446   4.872   2.903   2.890
  225THR   HG22 3447   5.032   2.850   2.950
  225THR   HG23 3448   4.882   2.793   3.031
  225THR      C 3449   4.923   2.837   2.618
  225THR      O 3450   4.997   2.919   2.562
  226THR      N 3451   4.791   2.831   2.599
  226THR     HN 3452   4.737   2.769   2.656
  226THR     CA 3453   4.712   2.921   2.510
  226THR     HA 3454   4.779   2.989   2.460
  226THR     CB 3455   4.631   2.840   2.408
  226THR     HB 3456   4.612   2.905   2.320
  226THR    OG1 3457   4.507   2.800   2.467
  226THR    HG1 3458   4.442   2.861   2.429
  226THR    CG2 3459   4.707   2.718   2.360
  226THR   HG21 3460   4.716   2.642   2.440
  226THR   HG22 3461   4.809   2.745   2.324
  226THR   HG23 3462   4.652   2.670   2.275
  226THR      C 3463   4.615   3.001   2.596
  226THR      O 3464   4.571   2.944   2.697
  227LEU      N 3465   4.576   3.121   2.555
  227LEU     HN 3466   4.613   3.162   2.472
  227LEU     CA 3467   4.501   3.213   2.644
  227LEU     HA 3468   4.561   3.227   2.733
  227LEU     CB 3469   4.479   3.348   2.576
  227LEU    HB1 3470   4.416   3.333   2.485
  227LEU    HB2 3471   4.577   3.388   2.542
  227LEU     CG 3472   4.413   3.453   2.664
  227LEU     HG 3473   4.313   3.416   2.699
  227LEU    CD1 3474   4.498   3.483   2.786
  227LEU   HD11 3475   4.601   3.510   2.758
  227LEU   HD12 3476   4.500   3.396   2.856
  227LEU   HD13 3477   4.453   3.569   2.841
  227LEU    CD2 3478   4.388   3.577   2.584
  227LEU   HD21 3479   4.321   3.557   2.498
  227LEU   HD22 3480   4.484   3.620   2.545
  227LEU   HD23 3481   4.340   3.655   2.647
  227LEU      C 3482   4.368   3.150   2.689
  227LEU      O 3483   4.332   3.165   2.807
  228ASN      N 3484   4.300   3.079   2.600
  228ASN     HN 3485   4.335   3.071   2.507
  228ASN     CA 3486   4.181   2.996   2.632
  228ASN     HA 3487   4.105   3.059   2.676
  228ASN     CB 3488   4.134   2.921   2.508
  228ASN    HB1 3489   4.087   2.822   2.535
  228ASN    HB2 3490   4.212   2.894   2.438
  228ASN     CG 3491   4.016   2.990   2.447
  228ASN    OD1 3492   3.906   2.982   2.502
  228ASN    ND2 3493   4.042   3.055   2.334
  228ASN   HD21 3494   4.135   3.062   2.299
  228ASN   HD22 3495   3.969   3.108   2.292
  228ASN      C 3496   4.209   2.886   2.734
  228ASN      O 3497   4.133   2.873   2.830
  229ASP      N 3498   4.306   2.800   2.705
  229ASP     HN 3499   4.366   2.812   2.626
  229ASP     CA 3500   4.344   2.685   2.791
  229ASP     HA 3501   4.263   2.613   2.789
  229ASP     CB 3502   4.476   2.622   2.745
  229ASP    HB1 3503   4.560   2.690   2.765
  229ASP    HB2 3504   4.469   2.610   2.635
  229ASP     CG 3505   4.504   2.483   2.801
  229ASP    OD1 3506   4.475   2.458   2.920
  229ASP    OD2 3507   4.554   2.401   2.722
  229ASP      C 3508   4.355   2.739   2.933
  229ASP      O 3509   4.295   2.682   3.022
  230PHE      N 3510   4.428   2.850   2.947
  230PHE     HN 3511   4.471   2.887   2.865
  230PHE     CA 3512   4.459   2.920   3.074
  230PHE     HA 3513   4.504   2.849   3.142
  230PHE     CB 3514   4.554   3.037   3.048
  230PHE    HB1 3515   4.513   3.105   2.970
  230PHE    HB2 3516   4.651   2.998   3.010
  230PHE     CG 3517   4.580   3.116   3.173
  230PHE    CD1 3518   4.667   3.069   3.270
  230PHE    HD1 3519   4.719   2.975   3.254
  230PHE    CE1 3520   4.686   3.140   3.387
  230PHE    HE1 3521   4.752   3.100   3.463
  230PHE     CZ 3522   4.618   3.257   3.408
  230PHE     HZ 3523   4.626   3.310   3.502
  230PHE    CD2 3524   4.512   3.234   3.196
  230PHE    HD2 3525   4.442   3.271   3.123
  230PHE    CE2 3526   4.532   3.305   3.313
  230PHE    HE2 3527   4.477   3.397   3.326
  230PHE      C 3528   4.331   2.970   3.142
  230PHE      O 3529   4.316   2.948   3.263
  231ASN      N 3530   4.240   3.035   3.067
  231ASN     HN 3531   4.260   3.054   2.971
  231ASN     CA 3532   4.114   3.092   3.122
  231ASN     HA 3533   4.140   3.154   3.206
  231ASN     CB 3534   4.031   3.174   3.022
  231ASN    HB1 3535   3.928   3.190   3.062
  231ASN    HB2 3536   4.023   3.117   2.927
  231ASN     CG 3537   4.085   3.313   2.995
  231ASN    OD1 3538   4.155   3.372   3.076
  231ASN    ND2 3539   4.053   3.366   2.879
  231ASN   HD21 3540   4.004   3.314   2.807
  231ASN   HD22 3541   4.091   3.456   2.860
  231ASN      C 3542   4.025   2.980   3.179
  231ASN      O 3543   3.958   3.008   3.276
  232LEU      N 3544   4.022   2.860   3.123
  232LEU     HN 3545   4.074   2.841   3.040
  232LEU     CA 3546   3.941   2.750   3.182
  232LEU     HA 3547   3.838   2.783   3.193
  232LEU     CB 3548   3.950   2.622   3.100
  232LEU    HB1 3549   3.896   2.541   3.154
  232LEU    HB2 3550   4.057   2.590   3.092
  232LEU     CG 3551   3.893   2.629   2.959
  232LEU     HG 3552   3.956   2.700   2.898
  232LEU    CD1 3553   3.901   2.493   2.893
  232LEU   HD11 3554   3.848   2.417   2.955
  232LEU   HD12 3555   4.007   2.463   2.881
  232LEU   HD13 3556   3.854   2.495   2.792
  232LEU    CD2 3557   3.750   2.682   2.960
  232LEU   HD21 3558   3.748   2.789   2.991
  232LEU   HD22 3559   3.688   2.624   3.031
  232LEU   HD23 3560   3.705   2.675   2.859
  232LEU      C 3561   3.994   2.725   3.322
  232LEU      O 3562   3.914   2.692   3.409
  233VAL      N 3563   4.126   2.738   3.337
  233VAL     HN 3564   4.181   2.769   3.260
  233VAL     CA 3565   4.199   2.702   3.461
  233VAL     HA 3566   4.152   2.614   3.504
  233VAL     CB 3567   4.347   2.670   3.433
  233VAL     HB 3568   4.397   2.762   3.393
  233VAL    CG1 3569   4.420   2.633   3.562
  233VAL   HG11 3570   4.357   2.564   3.622
  233VAL   HG12 3571   4.440   2.722   3.624
  233VAL   HG13 3572   4.515   2.581   3.544
  233VAL    CG2 3573   4.363   2.562   3.327
  233VAL   HG21 3574   4.319   2.592   3.230
  233VAL   HG22 3575   4.313   2.469   3.359
  233VAL   HG23 3576   4.470   2.539   3.311
  233VAL      C 3577   4.185   2.816   3.562
  233VAL      O 3578   4.168   2.787   3.680
  234ALA      N 3579   4.196   2.940   3.516
  234ALA     HN 3580   4.223   2.956   3.421
  234ALA     CA 3581   4.166   3.058   3.598
  234ALA     HA 3582   4.231   3.057   3.685
  234ALA     CB 3583   4.187   3.184   3.518
  234ALA    HB1 3584   4.122   3.185   3.428
  234ALA    HB2 3585   4.292   3.191   3.485
  234ALA    HB3 3586   4.162   3.275   3.577
  234ALA      C 3587   4.022   3.044   3.649
  234ALA      O 3588   4.002   3.061   3.770
  235MET      N 3589   3.927   3.005   3.563
  235MET     HN 3590   3.949   2.994   3.466
  235MET     CA 3591   3.781   2.997   3.597
  235MET     HA 3592   3.750   3.094   3.631
  235MET     CB 3593   3.696   2.948   3.479
  235MET    HB1 3594   3.683   2.837   3.480
  235MET    HB2 3595   3.752   2.967   3.385
  235MET     CG 3596   3.562   3.016   3.471
  235MET    HG1 3597   3.519   3.038   3.571
  235MET    HG2 3598   3.494   2.945   3.418
  235MET     SD 3599   3.574   3.165   3.367
  235MET     CE 3600   3.663   3.281   3.472
  235MET    HE1 3601   3.770   3.253   3.482
  235MET    HE2 3602   3.619   3.286   3.574
  235MET    HE3 3603   3.659   3.383   3.429
  235MET      C 3604   3.758   2.900   3.714
  235MET      O 3605   3.676   2.933   3.801
  236LYS      N 3606   3.829   2.787   3.712
  236LYS     HN 3607   3.890   2.772   3.634
  236LYS     CA 3608   3.826   2.680   3.815
  236LYS     HA 3609   3.724   2.646   3.822
  236LYS     CB 3610   3.919   2.565   3.774
  236LYS    HB1 3611   4.025   2.594   3.774
  236LYS    HB2 3612   3.893   2.547   3.667
  236LYS     CG 3613   3.895   2.434   3.849
  236LYS    HG1 3614   3.789   2.435   3.884
  236LYS    HG2 3615   3.957   2.433   3.941
  236LYS     CD 3616   3.914   2.308   3.766
  236LYS    HD1 3617   3.929   2.335   3.659
  236LYS    HD2 3618   3.819   2.250   3.770
  236LYS     CE 3619   4.030   2.221   3.812
  236LYS    HE1 3620   4.026   2.206   3.923
  236LYS    HE2 3621   4.127   2.268   3.786
  236LYS     NZ 3622   4.024   2.087   3.749
  236LYS    HZ1 3623   4.011   2.097   3.647
  236LYS    HZ2 3624   3.945   2.031   3.789
  236LYS    HZ3 3625   4.113   2.034   3.764
  236LYS      C 3626   3.863   2.741   3.950
  236LYS      O 3627   3.780   2.724   4.043
  237TYR      N 3628   3.975   2.814   3.959
  237TYR     HN 3629   4.026   2.834   3.876
  237TYR     CA 3630   4.037   2.867   4.085
  237TYR     HA 3631   4.003   2.806   4.167
  237TYR     CB 3632   4.190   2.861   4.079
  237TYR    HB1 3633   4.236   2.905   4.170
  237TYR    HB2 3634   4.227   2.920   3.991
  237TYR     CG 3635   4.240   2.720   4.064
  237TYR    CD1 3636   4.228   2.654   3.943
  237TYR    HD1 3637   4.179   2.706   3.867
  237TYR    CE1 3638   4.266   2.523   3.927
  237TYR    HE1 3639   4.255   2.475   3.830
  237TYR     CZ 3640   4.315   2.452   4.035
  237TYR     OH 3641   4.350   2.322   4.015
  237TYR     HH 3642   4.397   2.294   4.094
  237TYR    CD2 3643   4.288   2.648   4.172
  237TYR    HD2 3644   4.296   2.696   4.268
  237TYR    CE2 3645   4.326   2.515   4.157
  237TYR    HE2 3646   4.366   2.459   4.241
  237TYR      C 3647   3.986   3.008   4.116
  237TYR      O 3648   4.052   3.079   4.190
  238ASN      N 3649   3.870   3.045   4.062
  238ASN     HN 3650   3.820   2.979   4.007
  238ASN     CA 3651   3.799   3.174   4.089
  238ASN     HA 3652   3.719   3.179   4.018
  238ASN     CB 3653   3.744   3.178   4.231
  238ASN    HB1 3654   3.745   3.279   4.277
  238ASN    HB2 3655   3.806   3.113   4.297
  238ASN     CG 3656   3.603   3.124   4.233
  238ASN    OD1 3657   3.583   3.005   4.206
  238ASN    ND2 3658   3.506   3.210   4.258
  238ASN   HD21 3659   3.416   3.172   4.273
  238ASN   HD22 3660   3.529   3.304   4.283
  238ASN      C 3661   3.887   3.295   4.055
  238ASN      O 3662   3.876   3.396   4.124
  239TYR      N 3663   3.963   3.287   3.946
  239TYR     HN 3664   3.965   3.202   3.893
  239TYR     CA 3665   4.041   3.399   3.889
  239TYR     HA 3666   4.054   3.477   3.963
  239TYR     CB 3667   4.177   3.348   3.843
  239TYR    HB1 3668   4.217   3.397   3.754
  239TYR    HB2 3669   4.164   3.242   3.812
  239TYR     CG 3670   4.285   3.342   3.949
  239TYR    CD1 3671   4.264   3.280   4.072
  239TYR    HD1 3672   4.167   3.242   4.094
  239TYR    CE1 3673   4.364   3.272   4.167
  239TYR    HE1 3674   4.344   3.222   4.260
  239TYR     CZ 3675   4.489   3.326   4.140
  239TYR     OH 3676   4.592   3.324   4.230
  239TYR     HH 3677   4.563   3.269   4.305
  239TYR    CD2 3678   4.410   3.394   3.924
  239TYR    HD2 3679   4.430   3.441   3.829
  239TYR    CE2 3680   4.511   3.387   4.018
  239TYR    HE2 3681   4.609   3.428   3.996
  239TYR      C 3682   3.960   3.461   3.774
  239TYR      O 3683   3.888   3.381   3.706
  240GLU      N 3684   3.968   3.595   3.758
  240GLU     HN 3685   4.021   3.648   3.824
  240GLU     CA 3686   3.904   3.673   3.649
  240GLU     HA 3687   3.798   3.654   3.654
  240GLU     CB 3688   3.931   3.823   3.663
  240GLU    HB1 3689   3.903   3.875   3.568
  240GLU    HB2 3690   4.040   3.839   3.678
  240GLU     CG 3691   3.854   3.890   3.775
  240GLU    HG1 3692   3.883   3.998   3.779
  240GLU    HG2 3693   3.880   3.845   3.873
  240GLU     CD 3694   3.701   3.889   3.763
  240GLU    OE1 3695   3.649   3.922   3.654
  240GLU    OE2 3696   3.635   3.854   3.864
  240GLU      C 3697   3.959   3.627   3.513
  240GLU      O 3698   4.076   3.591   3.504
  241PRO      N 3699   3.878   3.629   3.405
  241PRO     CD 3700   3.734   3.660   3.404
  241PRO    HD1 3701   3.721   3.769   3.425
  241PRO    HD2 3702   3.679   3.601   3.481
  241PRO     CA 3703   3.930   3.601   3.271
  241PRO     HA 3704   3.960   3.498   3.266
  241PRO     CB 3705   3.814   3.641   3.179
  241PRO    HB1 3706   3.811   3.579   3.087
  241PRO    HB2 3707   3.820   3.749   3.149
  241PRO     CG 3708   3.689   3.626   3.264
  241PRO    HG1 3709   3.607   3.692   3.231
  241PRO    HG2 3710   3.654   3.520   3.261
  241PRO      C 3711   4.052   3.689   3.239
  241PRO      O 3712   4.050   3.807   3.279
  242LEU      N 3713   4.155   3.633   3.174
  242LEU     HN 3714   4.154   3.536   3.148
  242LEU     CA 3715   4.265   3.715   3.116
  242LEU     HA 3716   4.269   3.808   3.169
  242LEU     CB 3717   4.401   3.646   3.127
  242LEU    HB1 3718   4.396   3.550   3.070
  242LEU    HB2 3719   4.418   3.618   3.234
  242LEU     CG 3720   4.519   3.729   3.078
  242LEU     HG 3721   4.493   3.776   2.980
  242LEU    CD1 3722   4.552   3.839   3.178
  242LEU   HD11 3723   4.579   3.794   3.276
  242LEU   HD12 3724   4.465   3.906   3.196
  242LEU   HD13 3725   4.638   3.899   3.143
  242LEU    CD2 3726   4.641   3.643   3.054
  242LEU   HD21 3727   4.619   3.553   2.993
  242LEU   HD22 3728   4.679   3.606   3.151
  242LEU   HD23 3729   4.722   3.701   3.004
  242LEU      C 3730   4.226   3.743   2.970
  242LEU      O 3731   4.193   3.645   2.900
  243THR      N 3732   4.223   3.871   2.932
  243THR     HN 3733   4.248   3.946   2.993
  243THR     CA 3734   4.178   3.921   2.798
  243THR     HA 3735   4.130   3.838   2.748
  243THR     CB 3736   4.074   4.036   2.805
  243THR     HB 3737   4.033   4.048   2.702
  243THR    OG1 3738   4.132   4.161   2.843
  243THR    HG1 3739   4.059   4.215   2.879
  243THR    CG2 3740   3.958   4.007   2.898
  243THR   HG21 3741   3.991   4.002   3.004
  243THR   HG22 3742   3.910   3.911   2.872
  243THR   HG23 3743   3.881   4.087   2.891
  243THR      C 3744   4.302   3.957   2.715
  243THR      O 3745   4.412   3.970   2.773
  244GLN      N 3746   4.284   3.971   2.584
  244GLN     HN 3747   4.196   3.953   2.542
  244GLN     CA 3748   4.394   4.006   2.492
  244GLN     HA 3749   4.476   3.939   2.512
  244GLN     CB 3750   4.346   3.987   2.348
  244GLN    HB1 3751   4.262   4.057   2.328
  244GLN    HB2 3752   4.306   3.883   2.338
  244GLN     CG 3753   4.456   4.010   2.246
  244GLN    HG1 3754   4.493   4.115   2.253
  244GLN    HG2 3755   4.414   3.996   2.143
  244GLN     CD 3756   4.569   3.911   2.260
  244GLN    OE1 3757   4.550   3.795   2.297
  244GLN    NE2 3758   4.689   3.958   2.231
  244GLN   HE21 3759   4.762   3.890   2.222
  244GLN   HE22 3760   4.700   4.052   2.201
  244GLN      C 3761   4.441   4.148   2.528
  244GLN      O 3762   4.565   4.174   2.522
  245ASP      N 3763   4.350   4.237   2.569
  245ASP     HN 3764   4.253   4.214   2.570
  245ASP     CA 3765   4.385   4.373   2.619
  245ASP     HA 3766   4.438   4.425   2.541
  245ASP     CB 3767   4.262   4.454   2.662
  245ASP    HB1 3768   4.219   4.407   2.751
  245ASP    HB2 3769   4.188   4.457   2.580
  245ASP     CG 3770   4.296   4.599   2.698
  245ASP    OD1 3771   4.408   4.647   2.665
  245ASP    OD2 3772   4.208   4.665   2.758
  245ASP      C 3773   4.482   4.355   2.736
  245ASP      O 3774   4.588   4.420   2.735
  246HSD      N 3775   4.447   4.267   2.830
  246HSD     HN 3776   4.359   4.220   2.825
  246HSD     CA 3777   4.534   4.236   2.946
  246HSD     HA 3778   4.546   4.327   3.003
  246HSD     CB 3779   4.477   4.125   3.035
  246HSD    HB1 3780   4.553   4.107   3.114
  246HSD    HB2 3781   4.463   4.029   2.983
  246HSD    ND1 3782   4.260   4.071   3.150
  246HSD    HD1 3783   4.271   3.971   3.153
  246HSD     CG 3784   4.355   4.163   3.112
  246HSD    CE1 3785   4.164   4.133   3.217
  246HSD    HE1 3786   4.076   4.085   3.261
  246HSD    NE2 3787   4.193   4.264   3.221
  246HSD    CD2 3788   4.312   4.284   3.157
  246HSD    HD2 3789   4.355   4.382   3.147
  246HSD      C 3790   4.671   4.204   2.887
  246HSD      O 3791   4.765   4.278   2.915
  247VAL      N 3792   4.674   4.105   2.797
  247VAL     HN 3793   4.587   4.062   2.771
  247VAL     CA 3794   4.797   4.045   2.738
  247VAL     HA 3795   4.858   4.005   2.817
  247VAL     CB 3796   4.759   3.933   2.639
  247VAL     HB 3797   4.680   3.972   2.571
  247VAL    CG1 3798   4.875   3.891   2.550
  247VAL   HG11 3799   4.962   3.857   2.611
  247VAL   HG12 3800   4.909   3.975   2.484
  247VAL   HG13 3801   4.844   3.807   2.484
  247VAL    CG2 3802   4.700   3.813   2.713
  247VAL   HG21 3803   4.618   3.843   2.781
  247VAL   HG22 3804   4.777   3.761   2.773
  247VAL   HG23 3805   4.659   3.740   2.640
  247VAL      C 3806   4.878   4.156   2.671
  247VAL      O 3807   5.000   4.154   2.681
  248ASP      N 3808   4.810   4.249   2.606
  248ASP     HN 3809   4.710   4.242   2.596
  248ASP     CA 3810   4.870   4.372   2.550
  248ASP     HA 3811   4.946   4.342   2.479
  248ASP     CB 3812   4.763   4.455   2.478
  248ASP    HB1 3813   4.699   4.512   2.549
  248ASP    HB2 3814   4.696   4.387   2.422
  248ASP     CG 3815   4.815   4.555   2.376
  248ASP    OD1 3816   4.925   4.531   2.320
  248ASP    OD2 3817   4.743   4.655   2.351
  248ASP      C 3818   4.941   4.452   2.663
  248ASP      O 3819   5.062   4.481   2.648
  249ILE      N 3820   4.871   4.488   2.771
  249ILE     HN 3821   4.774   4.464   2.780
  249ILE     CA 3822   4.930   4.586   2.869
  249ILE     HA 3823   4.974   4.665   2.809
  249ILE     CB 3824   4.827   4.653   2.962
  249ILE     HB 3825   4.868   4.755   2.984
  249ILE    CG2 3826   4.691   4.674   2.896
  249ILE   HG21 3827   4.630   4.581   2.900
  249ILE   HG22 3828   4.701   4.704   2.790
  249ILE   HG23 3829   4.633   4.754   2.946
  249ILE    CG1 3830   4.808   4.582   3.094
  249ILE   HG11 3831   4.904   4.579   3.150
  249ILE   HG12 3832   4.776   4.477   3.076
  249ILE     CD 3833   4.705   4.653   3.181
  249ILE    HD1 3834   4.603   4.637   3.142
  249ILE    HD2 3835   4.726   4.762   3.186
  249ILE    HD3 3836   4.707   4.612   3.284
  249ILE      C 3837   5.045   4.516   2.941
  249ILE      O 3838   5.140   4.585   2.987
  250LEU      N 3839   5.048   4.383   2.940
  250LEU     HN 3840   4.969   4.334   2.902
  250LEU     CA 3841   5.160   4.304   2.998
  250LEU     HA 3842   5.194   4.353   3.087
  250LEU     CB 3843   5.110   4.163   3.030
  250LEU    HB1 3844   5.198   4.097   3.049
  250LEU    HB2 3845   5.056   4.123   2.942
  250LEU     CG 3846   5.022   4.150   3.155
  250LEU     HG 3847   4.936   4.220   3.145
  250LEU    CD1 3848   4.967   4.009   3.168
  250LEU   HD11 3849   5.049   3.935   3.176
  250LEU   HD12 3850   4.905   3.983   3.079
  250LEU   HD13 3851   4.903   4.000   3.258
  250LEU    CD2 3852   5.100   4.185   3.279
  250LEU   HD21 3853   5.135   4.291   3.278
  250LEU   HD22 3854   5.189   4.120   3.290
  250LEU   HD23 3855   5.037   4.172   3.370
  250LEU      C 3856   5.282   4.302   2.903
  250LEU      O 3857   5.385   4.247   2.944
  251GLY      N 3858   5.276   4.362   2.784
  251GLY     HN 3859   5.190   4.407   2.756
  251GLY     CA 3860   5.384   4.355   2.684
  251GLY    HA1 3861   5.357   4.417   2.600
  251GLY    HA2 3862   5.396   4.251   2.656
  251GLY      C 3863   5.520   4.401   2.737
  251GLY      O 3864   5.620   4.329   2.731
  252PRO      N 3865   5.526   4.525   2.790
  252PRO     CD 3866   5.411   4.616   2.800
  252PRO    HD1 3867   5.353   4.588   2.891
  252PRO    HD2 3868   5.345   4.617   2.710
  252PRO     CA 3869   5.650   4.583   2.840
  252PRO     HA 3870   5.717   4.597   2.757
  252PRO     CB 3871   5.600   4.713   2.905
  252PRO    HB1 3872   5.678   4.792   2.903
  252PRO    HB2 3873   5.568   4.696   3.010
  252PRO     CG 3874   5.477   4.750   2.823
  252PRO    HG1 3875   5.411   4.822   2.874
  252PRO    HG2 3876   5.507   4.794   2.725
  252PRO      C 3877   5.724   4.498   2.944
  252PRO      O 3878   5.848   4.486   2.937
  253LEU      N 3879   5.650   4.441   3.038
  253LEU     HN 3880   5.551   4.454   3.040
  253LEU     CA 3881   5.708   4.354   3.144
  253LEU     HA 3882   5.796   4.402   3.184
  253LEU     CB 3883   5.605   4.332   3.256
  253LEU    HB1 3884   5.641   4.252   3.324
  253LEU    HB2 3885   5.510   4.296   3.210
  253LEU     CG 3886   5.575   4.455   3.342
  253LEU     HG 3887   5.562   4.544   3.274
  253LEU    CD1 3888   5.448   4.437   3.419
  253LEU   HD11 3889   5.456   4.350   3.488
  253LEU   HD12 3890   5.362   4.419   3.351
  253LEU   HD13 3891   5.426   4.527   3.480
  253LEU    CD2 3892   5.690   4.485   3.436
  253LEU   HD21 3893   5.785   4.501   3.381
  253LEU   HD22 3894   5.705   4.402   3.508
  253LEU   HD23 3895   5.669   4.578   3.493
  253LEU      C 3896   5.755   4.222   3.080
  253LEU      O 3897   5.866   4.177   3.115
  254SER      N 3898   5.677   4.166   2.988
  254SER     HN 3899   5.588   4.207   2.967
  254SER     CA 3900   5.717   4.049   2.904
  254SER     HA 3901   5.728   3.966   2.972
  254SER     CB 3902   5.616   4.018   2.799
  254SER    HB1 3903   5.607   4.094   2.719
  254SER    HB2 3904   5.516   4.006   2.846
  254SER     OG 3905   5.652   3.895   2.739
  254SER    HG1 3906   5.689   3.839   2.810
  254SER      C 3907   5.853   4.072   2.837
  254SER      O 3908   5.945   3.991   2.857
  255ALA      N 3909   5.860   4.181   2.760
  255ALA     HN 3910   5.778   4.238   2.749
  255ALA     CA 3911   5.976   4.225   2.679
  255ALA     HA 3912   5.998   4.149   2.606
  255ALA     CB 3913   5.942   4.355   2.612
  255ALA    HB1 3914   5.918   4.434   2.687
  255ALA    HB2 3915   5.853   4.342   2.547
  255ALA    HB3 3916   6.026   4.391   2.549
  255ALA      C 3917   6.099   4.241   2.770
  255ALA      O 3918   6.209   4.202   2.729
  256GLN      N 3919   6.076   4.295   2.890
  256GLN     HN 3920   5.983   4.324   2.912
  256GLN     CA 3921   6.181   4.333   2.987
  256GLN     HA 3922   6.260   4.383   2.936
  256GLN     CB 3923   6.117   4.418   3.095
  256GLN    HB1 3924   6.067   4.354   3.171
  256GLN    HB2 3925   6.038   4.481   3.050
  256GLN     CG 3926   6.213   4.518   3.154
  256GLN    HG1 3927   6.225   4.607   3.089
  256GLN    HG2 3928   6.314   4.471   3.167
  256GLN     CD 3929   6.160   4.563   3.287
  256GLN    OE1 3930   6.041   4.596   3.300
  256GLN    NE2 3931   6.246   4.561   3.387
  256GLN   HE21 3932   6.211   4.593   3.475
  256GLN   HE22 3933   6.339   4.530   3.371
  256GLN      C 3934   6.246   4.208   3.048
  256GLN      O 3935   6.367   4.212   3.066
  257THR      N 3936   6.168   4.102   3.076
  257THR     HN 3937   6.071   4.108   3.053
  257THR     CA 3938   6.212   3.983   3.155
  257THR     HA 3939   6.296   4.011   3.217
  257THR     CB 3940   6.100   3.929   3.244
  257THR     HB 3941   6.136   3.837   3.297
  257THR    OG1 3942   5.989   3.891   3.162
  257THR    HG1 3943   5.944   3.974   3.139
  257THR    CG2 3944   6.057   4.029   3.349
  257THR   HG21 3945   6.015   4.121   3.303
  257THR   HG22 3946   6.144   4.058   3.411
  257THR   HG23 3947   5.980   3.985   3.416
  257THR      C 3948   6.259   3.870   3.065
  257THR      O 3949   6.328   3.782   3.119
  258GLY      N 3950   6.215   3.868   2.939
  258GLY     HN 3951   6.155   3.942   2.909
  258GLY     CA 3952   6.243   3.761   2.840
  258GLY    HA1 3953   6.338   3.714   2.862
  258GLY    HA2 3954   6.239   3.807   2.743
  258GLY      C 3955   6.137   3.653   2.840
  258GLY      O 3956   6.155   3.548   2.772
  259ILE      N 3957   6.030   3.675   2.914
  259ILE     HN 3958   6.021   3.760   2.965
  259ILE     CA 3959   5.928   3.572   2.941
  259ILE     HA 3960   5.954   3.478   2.894
  259ILE     CB 3961   5.919   3.550   3.092
  259ILE     HB 3962   5.924   3.649   3.142
  259ILE    CG2 3963   5.787   3.486   3.128
  259ILE   HG21 3964   5.769   3.395   3.066
  259ILE   HG22 3965   5.701   3.555   3.115
  259ILE   HG23 3966   5.788   3.453   3.234
  259ILE    CG1 3967   6.040   3.468   3.137
  259ILE   HG11 3968   6.131   3.500   3.083
  259ILE   HG12 3969   6.020   3.361   3.111
  259ILE     CD 3970   6.067   3.477   3.285
  259ILE    HD1 3971   5.986   3.429   3.343
  259ILE    HD2 3972   6.073   3.583   3.315
  259ILE    HD3 3973   6.164   3.429   3.308
  259ILE      C 3974   5.797   3.620   2.881
  259ILE      O 3975   5.753   3.731   2.918
  260ALA      N 3976   5.740   3.540   2.791
  260ALA     HN 3977   5.779   3.449   2.773
  260ALA     CA 3978   5.619   3.575   2.713
  260ALA     HA 3979   5.629   3.675   2.676
  260ALA     CB 3980   5.607   3.484   2.594
  260ALA    HB1 3981   5.604   3.377   2.625
  260ALA    HB2 3982   5.694   3.498   2.526
  260ALA    HB3 3983   5.516   3.506   2.535
  260ALA      C 3984   5.499   3.568   2.808
  260ALA      O 3985   5.497   3.478   2.894
  261VAL      N 3986   5.404   3.662   2.794
  261VAL     HN 3987   5.412   3.735   2.727
  261VAL     CA 3988   5.278   3.657   2.875
  261VAL     HA 3989   5.296   3.692   2.975
  261VAL     CB 3990   5.166   3.744   2.815
  261VAL     HB 3991   5.156   3.717   2.707
  261VAL    CG1 3992   5.032   3.715   2.883
  261VAL   HG11 3993   5.044   3.713   2.993
  261VAL   HG12 3994   4.988   3.619   2.849
  261VAL   HG13 3995   4.961   3.796   2.859
  261VAL    CG2 3996   5.200   3.893   2.821
  261VAL   HG21 3997   5.292   3.916   2.764
  261VAL   HG22 3998   5.217   3.923   2.927
  261VAL   HG23 3999   5.117   3.954   2.780
  261VAL      C 4000   5.236   3.510   2.891
  261VAL      O 4001   5.229   3.461   3.007
  262LEU      N 4002   5.215   3.439   2.780
  262LEU     HN 4003   5.233   3.480   2.690
  262LEU     CA 4004   5.154   3.303   2.782
  262LEU     HA 4005   5.066   3.308   2.843
  262LEU     CB 4006   5.116   3.262   2.639
  262LEU    HB1 4007   5.090   3.153   2.638
  262LEU    HB2 4008   5.203   3.276   2.572
  262LEU     CG 4009   4.994   3.338   2.585
  262LEU     HG 4010   5.017   3.447   2.587
  262LEU    CD1 4011   4.965   3.300   2.440
  262LEU   HD11 4012   4.943   3.192   2.432
  262LEU   HD12 4013   5.052   3.323   2.374
  262LEU   HD13 4014   4.877   3.358   2.404
  262LEU    CD2 4015   4.871   3.314   2.672
  262LEU   HD21 4016   4.882   3.361   2.772
  262LEU   HD22 4017   4.853   3.205   2.685
  262LEU   HD23 4018   4.782   3.359   2.625
  262LEU      C 4019   5.246   3.201   2.852
  262LEU      O 4020   5.190   3.110   2.915
  263ASP      N 4021   5.379   3.220   2.852
  263ASP     HN 4022   5.421   3.296   2.804
  263ASP     CA 4023   5.472   3.137   2.934
  263ASP     HA 4024   5.447   3.033   2.920
  263ASP     CB 4025   5.620   3.158   2.898
  263ASP    HB1 4026   5.684   3.109   2.974
  263ASP    HB2 4027   5.645   3.266   2.897
  263ASP     CG 4028   5.666   3.100   2.765
  263ASP    OD1 4029   5.581   3.044   2.692
  263ASP    OD2 4030   5.787   3.114   2.735
  263ASP      C 4031   5.449   3.169   3.082
  263ASP      O 4032   5.441   3.074   3.163
  264MET      N 4033   5.438   3.297   3.119
  264MET     HN 4034   5.445   3.370   3.050
  264MET     CA 4035   5.410   3.334   3.260
  264MET     HA 4036   5.480   3.281   3.322
  264MET     CB 4037   5.422   3.485   3.284
  264MET    HB1 4038   5.343   3.539   3.228
  264MET    HB2 4039   5.519   3.519   3.240
  264MET     CG 4040   5.419   3.525   3.431
  264MET    HG1 4041   5.323   3.494   3.477
  264MET    HG2 4042   5.423   3.636   3.439
  264MET     SD 4043   5.556   3.452   3.522
  264MET     CE 4044   5.687   3.567   3.484
  264MET    HE1 4045   5.669   3.665   3.534
  264MET    HE2 4046   5.694   3.587   3.375
  264MET    HE3 4047   5.786   3.530   3.519
  264MET      C 4048   5.269   3.286   3.298
  264MET      O 4049   5.250   3.249   3.417
  265CYS      N 4050   5.174   3.283   3.203
  265CYS     HN 4051   5.195   3.326   3.115
  265CYS     CA 4052   5.040   3.220   3.222
  265CYS     HA 4053   4.994   3.262   3.311
  265CYS     CB 4054   4.947   3.240   3.102
  265CYS    HB1 4055   4.862   3.169   3.108
  265CYS    HB2 4056   5.000   3.217   3.008
  265CYS     SG 4057   4.875   3.406   3.099
  265CYS    HG1 4058   4.990   3.468   3.077
  265CYS      C 4059   5.051   3.069   3.249
  265CYS      O 4060   4.962   3.015   3.320
  266ALA      N 4061   5.153   3.002   3.192
  266ALA     HN 4062   5.216   3.051   3.131
  266ALA     CA 4063   5.183   2.858   3.211
  266ALA     HA 4064   5.090   2.803   3.206
  266ALA     CB 4065   5.279   2.807   3.106
  266ALA    HB1 4066   5.382   2.848   3.119
  266ALA    HB2 4067   5.244   2.836   3.005
  266ALA    HB3 4068   5.287   2.696   3.110
  266ALA      C 4069   5.238   2.840   3.353
  266ALA      O 4070   5.191   2.748   3.421
  267SER      N 4071   5.334   2.924   3.395
  267SER     HN 4072   5.373   2.988   3.328
  267SER     CA 4073   5.385   2.930   3.534
  267SER     HA 4074   5.424   2.832   3.560
  267SER     CB 4075   5.494   3.034   3.553
  267SER    HB1 4076   5.485   3.090   3.649
  267SER    HB2 4077   5.489   3.109   3.471
  267SER     OG 4078   5.624   2.974   3.551
  267SER    HG1 4079   5.642   2.932   3.636
  267SER      C 4080   5.269   2.952   3.632
  267SER      O 4081   5.259   2.876   3.729
  268LEU      N 4082   5.182   3.051   3.608
  268LEU     HN 4083   5.195   3.115   3.532
  268LEU     CA 4084   5.066   3.071   3.698
  268LEU     HA 4085   5.106   3.091   3.797
  268LEU     CB 4086   4.977   3.186   3.652
  268LEU    HB1 4087   4.942   3.169   3.548
  268LEU    HB2 4088   5.042   3.277   3.649
  268LEU     CG 4089   4.859   3.219   3.743
  268LEU     HG 4090   4.784   3.136   3.734
  268LEU    CD1 4091   4.902   3.230   3.888
  268LEU   HD11 4092   4.980   3.308   3.901
  268LEU   HD12 4093   4.940   3.134   3.927
  268LEU   HD13 4094   4.815   3.258   3.951
  268LEU    CD2 4095   4.795   3.348   3.702
  268LEU   HD21 4096   4.799   3.361   3.592
  268LEU   HD22 4097   4.850   3.435   3.745
  268LEU   HD23 4098   4.689   3.354   3.736
  268LEU      C 4099   4.990   2.938   3.707
  268LEU      O 4100   4.996   2.878   3.815
  269LYS      N 4101   4.930   2.890   3.598
  269LYS     HN 4102   4.939   2.938   3.511
  269LYS     CA 4103   4.858   2.758   3.592
  269LYS     HA 4104   4.756   2.776   3.623
  269LYS     CB 4105   4.859   2.700   3.450
  269LYS    HB1 4106   4.964   2.674   3.423
  269LYS    HB2 4107   4.825   2.778   3.378
  269LYS     CG 4108   4.774   2.574   3.432
  269LYS    HG1 4109   4.668   2.604   3.430
  269LYS    HG2 4110   4.789   2.506   3.520
  269LYS     CD 4111   4.805   2.492   3.308
  269LYS    HD1 4112   4.760   2.391   3.325
  269LYS    HD2 4113   4.915   2.479   3.299
  269LYS     CE 4114   4.745   2.552   3.182
  269LYS    HE1 4115   4.797   2.647   3.156
  269LYS    HE2 4116   4.637   2.574   3.195
  269LYS     NZ 4117   4.757   2.460   3.066
  269LYS    HZ1 4118   4.793   2.367   3.100
  269LYS    HZ2 4119   4.823   2.499   2.997
  269LYS    HZ3 4120   4.664   2.448   3.019
  269LYS      C 4121   4.919   2.658   3.693
  269LYS      O 4122   4.841   2.607   3.774
  270GLU      N 4123   5.050   2.632   3.688
  270GLU     HN 4124   5.106   2.670   3.614
  270GLU     CA 4125   5.123   2.540   3.781
  270GLU     HA 4126   5.080   2.441   3.770
  270GLU     CB 4127   5.273   2.536   3.750
  270GLU    HB1 4128   5.337   2.535   3.842
  270GLU    HB2 4129   5.297   2.630   3.696
  270GLU     CG 4130   5.317   2.420   3.662
  270GLU    HG1 4131   5.337   2.332   3.727
  270GLU    HG2 4132   5.411   2.445   3.609
  270GLU     CD 4133   5.216   2.372   3.558
  270GLU    OE1 4134   5.215   2.429   3.445
  270GLU    OE2 4135   5.139   2.275   3.589
  270GLU      C 4136   5.100   2.577   3.930
  270GLU      O 4137   5.049   2.490   4.004
  271LEU      N 4138   5.136   2.699   3.974
  271LEU     HN 4139   5.167   2.767   3.907
  271LEU     CA 4140   5.114   2.746   4.114
  271LEU     HA 4141   5.178   2.688   4.180
  271LEU     CB 4142   5.145   2.896   4.127
  271LEU    HB1 4143   5.126   2.929   4.232
  271LEU    HB2 4144   5.075   2.951   4.061
  271LEU     CG 4145   5.287   2.940   4.090
  271LEU     HG 4146   5.313   2.893   3.992
  271LEU    CD1 4147   5.294   3.090   4.070
  271LEU   HD11 4148   5.267   3.143   4.164
  271LEU   HD12 4149   5.224   3.123   3.990
  271LEU   HD13 4150   5.396   3.121   4.041
  271LEU    CD2 4151   5.389   2.897   4.192
  271LEU   HD21 4152   5.382   2.788   4.212
  271LEU   HD22 4153   5.374   2.951   4.287
  271LEU   HD23 4154   5.492   2.919   4.156
  271LEU      C 4155   4.969   2.718   4.156
  271LEU      O 4156   4.947   2.669   4.268
  272LEU      N 4157   4.874   2.745   4.067
  272LEU     HN 4158   4.900   2.780   3.976
  272LEU     CA 4159   4.729   2.719   4.090
  272LEU     HA 4160   4.700   2.768   4.181
  272LEU     CB 4161   4.645   2.769   3.971
  272LEU    HB1 4162   4.539   2.739   3.990
  272LEU    HB2 4163   4.674   2.722   3.876
  272LEU     CG 4164   4.643   2.921   3.953
  272LEU     HG 4165   4.744   2.954   3.922
  272LEU    CD1 4166   4.544   2.961   3.844
  272LEU   HD11 4167   4.441   2.928   3.871
  272LEU   HD12 4168   4.572   2.914   3.747
  272LEU   HD13 4169   4.543   3.071   3.832
  272LEU    CD2 4170   4.609   2.990   4.085
  272LEU   HD21 4171   4.690   2.977   4.161
  272LEU   HD22 4172   4.514   2.952   4.127
  272LEU   HD23 4173   4.598   3.099   4.068
  272LEU      C 4174   4.701   2.570   4.115
  272LEU      O 4175   4.614   2.541   4.199
  273GLN      N 4176   4.772   2.480   4.046
  273GLN     HN 4177   4.842   2.512   3.982
  273GLN     CA 4178   4.742   2.335   4.045
  273GLN     HA 4179   4.639   2.319   4.075
  273GLN     CB 4180   4.763   2.278   3.905
  273GLN    HB1 4181   4.805   2.175   3.908
  273GLN    HB2 4182   4.839   2.341   3.854
  273GLN     CG 4183   4.634   2.273   3.825
  273GLN    HG1 4184   4.574   2.363   3.853
  273GLN    HG2 4185   4.575   2.183   3.851
  273GLN     CD 4186   4.657   2.278   3.676
  273GLN    OE1 4187   4.763   2.239   3.627
  273GLN    NE2 4188   4.557   2.326   3.603
  273GLN   HE21 4189   4.569   2.321   3.505
  273GLN   HE22 4190   4.476   2.359   3.649
  273GLN      C 4191   4.827   2.263   4.150
  273GLN      O 4192   4.771   2.174   4.212
  274ASN      N 4193   4.954   2.299   4.169
  274ASN     HN 4194   4.991   2.375   4.113
  274ASN     CA 4195   5.049   2.225   4.257
  274ASN     HA 4196   5.001   2.134   4.291
  274ASN     CB 4197   5.179   2.188   4.184
  274ASN    HB1 4198   5.239   2.119   4.248
  274ASN    HB2 4199   5.238   2.280   4.166
  274ASN     CG 4200   5.150   2.117   4.054
  274ASN    OD1 4201   5.081   2.015   4.052
  274ASN    ND2 4202   5.194   2.173   3.943
  274ASN   HD21 4203   5.158   2.138   3.857
  274ASN   HD22 4204   5.235   2.264   3.947
  274ASN      C 4205   5.079   2.306   4.384
  274ASN      O 4206   5.168   2.262   4.460
  275GLY      N 4207   5.010   2.419   4.405
  275GLY     HN 4208   4.943   2.450   4.337
  275GLY     CA 4209   5.040   2.513   4.515
  275GLY    HA1 4210   5.029   2.460   4.608
  275GLY    HA2 4211   4.976   2.599   4.506
  275GLY      C 4212   5.184   2.560   4.504
  275GLY      O 4213   5.244   2.536   4.399
  276MET      N 4214   5.238   2.621   4.609
  276MET     HN 4215   5.183   2.636   4.690
  276MET     CA 4216   5.368   2.694   4.602
  276MET     HA 4217   5.394   2.710   4.498
  276MET     CB 4218   5.354   2.830   4.670
  276MET    HB1 4219   5.456   2.875   4.674
  276MET    HB2 4220   5.318   2.817   4.775
  276MET     CG 4221   5.259   2.924   4.594
  276MET    HG1 4222   5.157   2.880   4.599
  276MET    HG2 4223   5.289   2.924   4.487
  276MET     SD 4224   5.250   3.097   4.653
  276MET     CE 4225   5.416   3.126   4.713
  276MET    HE1 4226   5.493   3.085   4.644
  276MET    HE2 4227   5.426   3.079   4.812
  276MET    HE3 4228   5.435   3.235   4.725
  276MET      C 4229   5.482   2.611   4.663
  276MET      O 4230   5.598   2.658   4.662
  277ASN      N 4231   5.456   2.489   4.711
  277ASN     HN 4232   5.362   2.455   4.706
  277ASN     CA 4233   5.562   2.398   4.759
  277ASN     HA 4234   5.515   2.312   4.804
  277ASN     CB 4235   5.649   2.354   4.640
  277ASN    HB1 4236   5.746   2.313   4.677
  277ASN    HB2 4237   5.674   2.438   4.572
  277ASN     CG 4238   5.591   2.238   4.561
  277ASN    OD1 4239   5.631   2.124   4.579
  277ASN    ND2 4240   5.496   2.267   4.474
  277ASN   HD21 4241   5.446   2.191   4.433
  277ASN   HD22 4242   5.460   2.360   4.466
  277ASN      C 4243   5.644   2.464   4.872
  277ASN      O 4244   5.768   2.452   4.871
  278GLY      N 4245   5.577   2.533   4.965
  278GLY     HN 4246   5.478   2.543   4.957
  278GLY     CA 4247   5.637   2.595   5.086
  278GLY    HA1 4248   5.684   2.518   5.144
  278GLY    HA2 4249   5.559   2.646   5.140
  278GLY      C 4250   5.745   2.699   5.055
  278GLY      O 4251   5.834   2.724   5.141
  279ARG      N 4252   5.741   2.759   4.935
  279ARG     HN 4253   5.675   2.728   4.866
  279ARG     CA 4254   5.828   2.873   4.896
  279ARG     HA 4255   5.903   2.887   4.973
  279ARG     CB 4256   5.895   2.845   4.762
  279ARG    HB1 4257   5.940   2.940   4.723
  279ARG    HB2 4258   5.819   2.814   4.687
  279ARG     CG 4259   6.003   2.739   4.774
  279ARG    HG1 4260   5.953   2.639   4.777
  279ARG    HG2 4261   6.054   2.752   4.873
  279ARG     CD 4262   6.108   2.740   4.667
  279ARG    HD1 4263   6.059   2.725   4.568
  279ARG    HD2 4264   6.177   2.654   4.686
  279ARG     NE 4265   6.184   2.863   4.662
  279ARG     HE 4266   6.155   2.939   4.721
  279ARG     CZ 4267   6.293   2.880   4.588
  279ARG    NH1 4268   6.357   2.996   4.591
  279ARG   HH11 4269   6.333   3.062   4.663
  279ARG   HH12 4270   6.450   2.998   4.559
  279ARG    NH2 4271   6.339   2.781   4.514
  279ARG   HH21 4272   6.291   2.692   4.513
  279ARG   HH22 4273   6.431   2.786   4.477
  279ARG      C 4274   5.744   2.999   4.894
  279ARG      O 4275   5.619   2.990   4.893
  280THR      N 4276   5.812   3.113   4.896
  280THR     HN 4277   5.912   3.112   4.895
  280THR     CA 4278   5.747   3.246   4.891
  280THR     HA 4279   5.641   3.233   4.882
  280THR     CB 4280   5.778   3.328   5.017
  280THR     HB 4281   5.744   3.434   5.006
  280THR    OG1 4282   5.919   3.329   5.031
  280THR    HG1 4283   5.955   3.397   4.972
  280THR    CG2 4284   5.713   3.271   5.141
  280THR   HG21 4285   5.733   3.163   5.150
  280THR   HG22 4286   5.604   3.287   5.140
  280THR   HG23 4287   5.756   3.321   5.231
  280THR      C 4288   5.795   3.319   4.766
  280THR      O 4289   5.901   3.280   4.710
  281ILE      N 4290   5.716   3.419   4.726
  281ILE     HN 4291   5.631   3.436   4.777
  281ILE     CA 4292   5.741   3.512   4.612
  281ILE     HA 4293   5.840   3.497   4.572
  281ILE     CB 4294   5.634   3.484   4.505
  281ILE     HB 4295   5.537   3.482   4.559
  281ILE    CG2 4296   5.631   3.593   4.399
  281ILE   HG21 4297   5.729   3.596   4.346
  281ILE   HG22 4298   5.611   3.694   4.441
  281ILE   HG23 4299   5.553   3.571   4.323
  281ILE    CG1 4300   5.654   3.346   4.443
  281ILE   HG11 4301   5.703   3.277   4.515
  281ILE   HG12 4302   5.725   3.355   4.357
  281ILE     CD 4303   5.527   3.282   4.397
  281ILE    HD1 4304   5.477   3.345   4.320
  281ILE    HD2 4305   5.456   3.270   4.482
  281ILE    HD3 4306   5.546   3.182   4.352
  281ILE      C 4307   5.733   3.654   4.668
  281ILE      O 4308   5.624   3.691   4.712
  282LEU      N 4309   5.845   3.728   4.672
  282LEU     HN 4310   5.929   3.696   4.626
  282LEU     CA 4311   5.850   3.866   4.729
  282LEU     HA 4312   5.953   3.895   4.741
  282LEU     CB 4313   5.776   3.962   4.636
  282LEU    HB1 4314   5.777   4.065   4.679
  282LEU    HB2 4315   5.669   3.931   4.627
  282LEU     CG 4316   5.834   3.968   4.495
  282LEU     HG 4317   5.837   3.865   4.451
  282LEU    CD1 4318   5.747   4.052   4.403
  282LEU   HD11 4319   5.727   4.151   4.448
  282LEU   HD12 4320   5.650   4.001   4.384
  282LEU   HD13 4321   5.797   4.068   4.305
  282LEU    CD2 4322   5.978   4.021   4.499
  282LEU   HD21 4323   6.045   3.947   4.547
  282LEU   HD22 4324   5.980   4.116   4.556
  282LEU   HD23 4325   6.014   4.040   4.396
  282LEU      C 4326   5.786   3.864   4.868
  282LEU      O 4327   5.696   3.945   4.893
  283GLY      N 4328   5.827   3.766   4.949
  283GLY     HN 4329   5.894   3.701   4.914
  283GLY     CA 4330   5.794   3.754   5.092
  283GLY    HA1 4331   5.819   3.847   5.141
  283GLY    HA2 4332   5.848   3.670   5.132
  283GLY      C 4333   5.647   3.728   5.116
  283GLY      O 4334   5.598   3.763   5.228
  284SER      N 4335   5.577   3.673   5.017
  284SER     HN 4336   5.618   3.664   4.926
  284SER     CA 4337   5.436   3.627   5.030
  284SER     HA 4338   5.403   3.644   5.131
  284SER     CB 4339   5.345   3.705   4.937
  284SER    HB1 4340   5.366   3.678   4.831
  284SER    HB2 4341   5.364   3.814   4.950
  284SER     OG 4342   5.206   3.679   4.963
  284SER    HG1 4343   5.158   3.757   4.929
  284SER      C 4344   5.429   3.476   5.006
  284SER      O 4345   5.511   3.421   4.929
  285ALA      N 4346   5.335   3.410   5.072
  285ALA     HN 4347   5.279   3.458   5.139
  285ALA     CA 4348   5.295   3.271   5.040
  285ALA     HA 4349   5.364   3.228   4.969
  285ALA     CB 4350   5.296   3.186   5.165
  285ALA    HB1 4351   5.242   3.235   5.248
  285ALA    HB2 4352   5.400   3.169   5.199
  285ALA    HB3 4353   5.250   3.086   5.147
  285ALA      C 4354   5.158   3.275   4.971
  285ALA      O 4355   5.111   3.170   4.927
  286LEU      N 4356   5.097   3.392   4.960
  286LEU     HN 4357   5.143   3.477   4.987
  286LEU     CA 4358   4.973   3.413   4.881
  286LEU     HA 4359   4.921   3.319   4.869
  286LEU     CB 4360   4.887   3.519   4.951
  286LEU    HB1 4361   4.812   3.557   4.876
  286LEU    HB2 4362   4.949   3.607   4.980
  286LEU     CG 4363   4.805   3.471   5.070
  286LEU     HG 4364   4.871   3.469   5.160
  286LEU    CD1 4365   4.689   3.567   5.096
  286LEU   HD11 4366   4.623   3.574   5.007
  286LEU   HD12 4367   4.729   3.670   5.116
  286LEU   HD13 4368   4.630   3.536   5.184
  286LEU    CD2 4369   4.748   3.332   5.048
  286LEU   HD21 4370   4.830   3.256   5.047
  286LEU   HD22 4371   4.693   3.326   4.952
  286LEU   HD23 4372   4.679   3.304   5.130
  286LEU      C 4373   5.011   3.456   4.738
  286LEU      O 4374   5.123   3.506   4.719
  287LEU      N 4375   4.919   3.439   4.642
  287LEU     HN 4376   4.833   3.393   4.660
  287LEU     CA 4377   4.932   3.505   4.510
  287LEU     HA 4378   5.037   3.517   4.486
  287LEU     CB 4379   4.868   3.416   4.403
  287LEU    HB1 4380   4.879   3.464   4.303
  287LEU    HB2 4381   4.759   3.408   4.424
  287LEU     CG 4382   4.926   3.274   4.396
  287LEU     HG 4383   4.911   3.223   4.495
  287LEU    CD1 4384   4.855   3.190   4.292
  287LEU   HD11 4385   4.848   3.244   4.195
  287LEU   HD12 4386   4.752   3.165   4.326
  287LEU   HD13 4387   4.908   3.094   4.275
  287LEU    CD2 4388   5.075   3.277   4.368
  287LEU   HD21 4389   5.130   3.328   4.450
  287LEU   HD22 4390   5.096   3.329   4.273
  287LEU   HD23 4391   5.115   3.174   4.361
  287LEU      C 4392   4.874   3.648   4.521
  287LEU      O 4393   4.751   3.664   4.529
  288GLU      N 4394   4.961   3.749   4.526
  288GLU     HN 4395   5.059   3.731   4.521
  288GLU     CA 4396   4.923   3.891   4.543
  288GLU     HA 4397   4.854   3.900   4.627
  288GLU     CB 4398   5.047   3.977   4.567
  288GLU    HB1 4399   5.022   4.086   4.562
  288GLU    HB2 4400   5.117   3.957   4.483
  288GLU     CG 4401   5.116   3.948   4.698
  288GLU    HG1 4402   5.219   3.989   4.693
  288GLU    HG2 4403   5.124   3.839   4.716
  288GLU     CD 4404   5.052   4.012   4.820
  288GLU    OE1 4405   4.947   4.082   4.806
  288GLU    OE2 4406   5.110   3.994   4.928
  288GLU      C 4407   4.856   3.946   4.417
  288GLU      O 4408   4.919   3.937   4.310
  289ASP      N 4409   4.741   4.010   4.432
  289ASP     HN 4410   4.690   4.011   4.518
  289ASP     CA 4411   4.665   4.063   4.316
  289ASP     HA 4412   4.724   4.051   4.226
  289ASP     CB 4413   4.538   3.981   4.298
  289ASP    HB1 4414   4.565   3.873   4.299
  289ASP    HB2 4415   4.490   4.004   4.201
  289ASP     CG 4416   4.437   4.004   4.408
  289ASP    OD1 4417   4.467   4.082   4.497
  289ASP    OD2 4418   4.328   3.943   4.401
  289ASP      C 4419   4.634   4.213   4.326
  289ASP      O 4420   4.543   4.257   4.254
  290GLU      N 4421   4.707   4.292   4.405
  290GLU     HN 4422   4.775   4.248   4.464
  290GLU     CA 4423   4.675   4.437   4.425
  290GLU     HA 4424   4.594   4.465   4.360
  290GLU     CB 4425   4.628   4.460   4.569
  290GLU    HB1 4426   4.605   4.569   4.565
  290GLU    HB2 4427   4.705   4.438   4.643
  290GLU     CG 4428   4.494   4.394   4.600
  290GLU    HG1 4429   4.510   4.290   4.635
  290GLU    HG2 4430   4.434   4.387   4.506
  290GLU     CD 4431   4.408   4.466   4.703
  290GLU    OE1 4432   4.285   4.450   4.698
  290GLU    OE2 4433   4.464   4.536   4.788
  290GLU      C 4434   4.793   4.528   4.384
  290GLU      O 4435   4.801   4.642   4.435
  291PHE      N 4436   4.880   4.480   4.295
  291PHE     HN 4437   4.869   4.385   4.266
  291PHE     CA 4438   4.977   4.558   4.214
  291PHE     HA 4439   4.969   4.663   4.239
  291PHE     CB 4440   5.120   4.507   4.232
  291PHE    HB1 4441   5.190   4.567   4.170
  291PHE    HB2 4442   5.128   4.402   4.196
  291PHE     CG 4443   5.174   4.509   4.373
  291PHE    CD1 4444   5.232   4.624   4.424
  291PHE    HD1 4445   5.237   4.712   4.362
  291PHE    CE1 4446   5.285   4.625   4.552
  291PHE    HE1 4447   5.336   4.714   4.586
  291PHE     CZ 4448   5.280   4.512   4.630
  291PHE     HZ 4449   5.325   4.511   4.728
  291PHE    CD2 4450   5.171   4.395   4.451
  291PHE    HD2 4451   5.128   4.303   4.412
  291PHE    CE2 4452   5.222   4.397   4.580
  291PHE    HE2 4453   5.221   4.306   4.640
  291PHE      C 4454   4.944   4.540   4.065
  291PHE      O 4455   4.949   4.425   4.016
  292THR      N 4456   4.910   4.648   3.996
  292THR     HN 4457   4.905   4.737   4.042
  292THR     CA 4458   4.883   4.648   3.850
  292THR     HA 4459   4.833   4.555   3.829
  292THR     CB 4460   4.791   4.763   3.810
  292THR     HB 4461   4.766   4.758   3.702
  292THR    OG1 4462   4.853   4.891   3.831
  292THR    HG1 4463   4.852   4.908   3.927
  292THR    CG2 4464   4.660   4.758   3.885
  292THR   HG21 4465   4.676   4.765   3.994
  292THR   HG22 4466   4.604   4.665   3.863
  292THR   HG23 4467   4.595   4.843   3.855
  292THR      C 4468   5.016   4.645   3.775
  292THR      O 4469   5.123   4.666   3.835
  293PRO      N 4470   5.012   4.611   3.644
  293PRO     CD 4471   4.898   4.547   3.577
  293PRO    HD1 4472   4.817   4.622   3.558
  293PRO    HD2 4473   4.858   4.461   3.635
  293PRO     CA 4474   5.123   4.632   3.552
  293PRO     HA 4475   5.204   4.566   3.581
  293PRO     CB 4476   5.064   4.603   3.414
  293PRO    HB1 4477   5.140   4.565   3.343
  293PRO    HB2 4478   5.016   4.693   3.369
  293PRO     CG 4479   4.956   4.503   3.445
  293PRO    HG1 4480   4.879   4.495   3.365
  293PRO    HG2 4481   5.002   4.402   3.457
  293PRO      C 4482   5.180   4.775   3.553
  293PRO      O 4483   5.298   4.785   3.550
  294PHE      N 4484   5.097   4.879   3.560
  294PHE     HN 4485   4.998   4.866   3.552
  294PHE     CA 4486   5.146   5.019   3.572
  294PHE     HA 4487   5.216   5.038   3.493
  294PHE     CB 4488   5.031   5.119   3.564
  294PHE    HB1 4489   4.948   5.088   3.633
  294PHE    HB2 4490   4.990   5.121   3.461
  294PHE     CG 4491   5.072   5.260   3.600
  294PHE    CD1 4492   5.050   5.310   3.729
  294PHE    HD1 4493   5.004   5.246   3.803
  294PHE    CE1 4494   5.087   5.439   3.762
  294PHE    HE1 4495   5.067   5.476   3.861
  294PHE     CZ 4496   5.148   5.520   3.668
  294PHE     HZ 4497   5.175   5.622   3.693
  294PHE    CD2 4498   5.133   5.343   3.507
  294PHE    HD2 4499   5.150   5.307   3.407
  294PHE    CE2 4500   5.171   5.472   3.541
  294PHE    HE2 4501   5.217   5.536   3.467
  294PHE      C 4502   5.222   5.035   3.704
  294PHE      O 4503   5.326   5.107   3.710
  295ASP      N 4504   5.172   4.970   3.810
  295ASP     HN 4505   5.087   4.919   3.801
  295ASP     CA 4506   5.227   4.981   3.947
  295ASP     HA 4507   5.242   5.085   3.970
  295ASP     CB 4508   5.136   4.917   4.053
  295ASP    HB1 4509   5.187   4.917   4.152
  295ASP    HB2 4510   5.115   4.812   4.027
  295ASP     CG 4511   5.004   4.989   4.076
  295ASP    OD1 4512   4.997   5.109   4.048
  295ASP    OD2 4513   4.909   4.923   4.125
  295ASP      C 4514   5.365   4.915   3.947
  295ASP      O 4515   5.457   4.972   4.005
  296VAL      N 4516   5.379   4.798   3.885
  296VAL     HN 4517   5.299   4.753   3.844
  296VAL     CA 4518   5.508   4.724   3.889
  296VAL     HA 4519   5.540   4.716   3.992
  296VAL     CB 4520   5.493   4.582   3.831
  296VAL     HB 4521   5.426   4.588   3.742
  296VAL    CG1 4522   5.627   4.527   3.782
  296VAL   HG11 4523   5.700   4.521   3.866
  296VAL   HG12 4524   5.672   4.587   3.701
  296VAL   HG13 4525   5.613   4.424   3.743
  296VAL    CG2 4526   5.430   4.488   3.933
  296VAL   HG21 4527   5.329   4.523   3.962
  296VAL   HG22 4528   5.493   4.481   4.024
  296VAL   HG23 4529   5.420   4.386   3.890
  296VAL      C 4530   5.615   4.808   3.818
  296VAL      O 4531   5.726   4.821   3.874
  297VAL      N 4532   5.580   4.863   3.700
  297VAL     HN 4533   5.488   4.844   3.664
  297VAL     CA 4534   5.667   4.944   3.610
  297VAL     HA 4535   5.757   4.887   3.588
  297VAL     CB 4536   5.595   4.978   3.478
  297VAL     HB 4537   5.487   4.996   3.502
  297VAL    CG1 4538   5.649   5.105   3.415
  297VAL   HG11 4539   5.760   5.101   3.406
  297VAL   HG12 4540   5.620   5.195   3.473
  297VAL   HG13 4541   5.607   5.116   3.312
  297VAL    CG2 4542   5.599   4.864   3.377
  297VAL   HG21 4543   5.546   4.774   3.417
  297VAL   HG22 4544   5.704   4.835   3.353
  297VAL   HG23 4545   5.549   4.894   3.283
  297VAL      C 4546   5.715   5.071   3.683
  297VAL      O 4547   5.832   5.106   3.664
  298ARG      N 4548   5.628   5.137   3.762
  298ARG     HN 4549   5.533   5.106   3.766
  298ARG     CA 4550   5.664   5.257   3.843
  298ARG     HA 4551   5.708   5.332   3.779
  298ARG     CB 4552   5.543   5.316   3.917
  298ARG    HB1 4553   5.583   5.367   4.007
  298ARG    HB2 4554   5.478   5.233   3.953
  298ARG     CG 4555   5.462   5.417   3.836
  298ARG    HG1 4556   5.370   5.365   3.798
  298ARG    HG2 4557   5.519   5.447   3.745
  298ARG     CD 4558   5.423   5.543   3.912
  298ARG    HD1 4559   5.321   5.578   3.882
  298ARG    HD2 4560   5.493   5.624   3.882
  298ARG     NE 4561   5.429   5.537   4.058
  298ARG     HE 4562   5.499   5.591   4.104
  298ARG     CZ 4563   5.350   5.463   4.138
  298ARG    NH1 4564   5.257   5.383   4.087
  298ARG   HH11 4565   5.253   5.371   3.989
  298ARG   HH12 4566   5.197   5.328   4.145
  298ARG    NH2 4567   5.366   5.468   4.270
  298ARG   HH21 4568   5.428   5.536   4.309
  298ARG   HH22 4569   5.300   5.421   4.327
  298ARG      C 4570   5.770   5.226   3.951
  298ARG      O 4571   5.852   5.316   3.983
  299GLN      N 4572   5.767   5.105   4.008
  299GLN     HN 4573   5.704   5.036   3.974
  299GLN     CA 4574   5.848   5.071   4.128
  299GLN     HA 4575   5.878   5.161   4.177
  299GLN     CB 4576   5.766   4.988   4.225
  299GLN    HB1 4577   5.721   4.900   4.172
  299GLN    HB2 4578   5.682   5.054   4.257
  299GLN     CG 4579   5.849   4.940   4.343
  299GLN    HG1 4580   5.912   5.024   4.381
  299GLN    HG2 4581   5.919   4.859   4.312
  299GLN     CD 4582   5.768   4.890   4.460
  299GLN    OE1 4583   5.825   4.851   4.561
  299GLN    NE2 4584   5.637   4.893   4.448
  299GLN   HE21 4585   5.585   4.857   4.526
  299GLN   HE22 4586   5.595   4.914   4.360
  299GLN      C 4587   5.979   5.003   4.084
  299GLN      O 4588   6.082   5.039   4.142
  300CYS      N 4589   5.976   4.910   3.988
  300CYS     HN 4590   5.889   4.883   3.946
  300CYS     CA 4591   6.097   4.858   3.917
  300CYS     HA 4592   6.185   4.881   3.976
  300CYS     CB 4593   6.090   4.708   3.891
  300CYS    HB1 4594   6.191   4.665   3.904
  300CYS    HB2 4595   6.060   4.684   3.786
  300CYS     SG 4596   5.971   4.624   3.997
  300CYS    HG1 4597   5.864   4.677   3.937
  300CYS      C 4598   6.105   4.930   3.783
  300CYS      O 4599   6.013   4.907   3.701
  301SER      N 4600   6.205   5.016   3.760
  301SER     HN 4601   6.273   5.035   3.830
  301SER     CA 4602   6.213   5.088   3.630
  301SER     HA 4603   6.112   5.119   3.604
  301SER     CB 4604   6.300   5.213   3.635
  301SER    HB1 4605   6.300   5.256   3.738
  301SER    HB2 4606   6.256   5.290   3.567
  301SER     OG 4607   6.433   5.187   3.593
  301SER    HG1 4608   6.425   5.178   3.497
  301SER      C 4609   6.255   4.983   3.526
  301SER      O 4610   6.169   4.938   3.445
  302GLY      N 4611   6.377   4.933   3.535
  302GLY     HN 4612   6.438   4.971   3.604
  302GLY     CA 4613   6.425   4.823   3.450
  302GLY    HA1 4614   6.356   4.745   3.464
  302GLY    HA2 4615   6.525   4.797   3.481
  302GLY      C 4616   6.429   4.862   3.303
  302GLY      O 4617   6.325   4.894   3.248
  303VAL      N 4618   6.548   4.862   3.245
  303VAL     HN 4619   6.627   4.837   3.298
  303VAL     CA 4620   6.572   4.862   3.098
  303VAL     HA 4621   6.513   4.941   3.054
  303VAL     CB 4622   6.722   4.883   3.070
  303VAL     HB 4623   6.751   4.976   3.125
  303VAL    CG1 4624   6.806   4.768   3.121
  303VAL   HG11 4625   6.788   4.675   3.061
  303VAL   HG12 4626   6.786   4.744   3.227
  303VAL   HG13 4627   6.914   4.792   3.112
  303VAL    CG2 4628   6.747   4.905   2.923
  303VAL   HG21 4629   6.682   4.985   2.881
  303VAL   HG22 4630   6.733   4.812   2.864
  303VAL   HG23 4631   6.852   4.937   2.907
  303VAL      C 4632   6.525   4.728   3.039
  303VAL      O 4633   6.529   4.627   3.112
  304THR      N 4634   6.486   4.728   2.911
  304THR     HN 4635   6.485   4.813   2.859
  304THR     CA 4636   6.457   4.609   2.826
  304THR     HA 4637   6.476   4.519   2.884
  304THR     CB 4638   6.309   4.606   2.784
  304THR     HB 4639   6.247   4.565   2.866
  304THR    OG1 4640   6.296   4.525   2.667
  304THR    HG1 4641   6.296   4.432   2.693
  304THR    CG2 4642   6.249   4.742   2.754
  304THR   HG21 4643   6.309   4.794   2.677
  304THR   HG22 4644   6.242   4.804   2.845
  304THR   HG23 4645   6.145   4.729   2.714
  304THR      C 4646   6.556   4.606   2.708
  304THR      O 4647   6.554   4.700   2.629
  305PHE      N 4648   6.642   4.504   2.699
  305PHE     HN 4649   6.640   4.432   2.767
  305PHE     CA 4650   6.743   4.482   2.590
  305PHE     HA 4651   6.785   4.577   2.562
  305PHE     CB 4652   6.852   4.387   2.638
  305PHE    HB1 4653   6.915   4.354   2.552
  305PHE    HB2 4654   6.807   4.295   2.681
  305PHE     CG 4655   6.948   4.445   2.738
  305PHE    CD1 4656   7.057   4.520   2.697
  305PHE    HD1 4657   7.075   4.532   2.592
  305PHE    CE1 4658   7.147   4.573   2.790
  305PHE    HE1 4659   7.233   4.629   2.755
  305PHE     CZ 4660   7.127   4.553   2.924
  305PHE     HZ 4661   7.198   4.592   2.996
  305PHE    CD2 4662   6.931   4.424   2.874
  305PHE    HD2 4663   6.848   4.364   2.909
  305PHE    CE2 4664   7.019   4.478   2.967
  305PHE    HE2 4665   7.005   4.458   3.072
  305PHE      C 4666   6.677   4.423   2.464
  305PHE      O 4667   6.585   4.338   2.476
  306GLN      N 4668   6.726   4.462   2.345
  306GLN     HN 4669   6.811   4.513   2.331
  306GLN     CA 4670   6.648   4.452   2.219
  306GLN     HA 4671   6.568   4.380   2.231
  306GLN     CB 4672   6.589   4.589   2.187
  306GLN    HB1 4673   6.533   4.578   2.091
  306GLN    HB2 4674   6.671   4.662   2.170
  306GLN     CG 4675   6.495   4.641   2.295
  306GLN    HG1 4676   6.555   4.689   2.376
  306GLN    HG2 4677   6.437   4.558   2.341
  306GLN     CD 4678   6.401   4.746   2.240
  306GLN    OE1 4679   6.442   4.858   2.212
  306GLN    NE2 4680   6.275   4.709   2.222
  306GLN   HE21 4681   6.205   4.778   2.203
  306GLN   HE22 4682   6.251   4.612   2.228
  306GLN      C 4683   6.732   4.398   2.103
  306GLN    OT1 4684   6.853   4.369   2.126
  306GLN    OT2 4685   6.677   4.384   1.990
  307SER      N 4686   3.663   4.820   6.055
  307SER    HT1 4687   3.714   4.908   6.031
  307SER    HT2 4688   3.603   4.833   6.138
  307SER    HT3 4689   3.597   4.812   5.972
  307SER     CA 4690   3.750   4.698   6.058
  307SER     HA 4691   3.810   4.703   6.148
  307SER     CB 4692   3.667   4.570   6.062
  307SER    HB1 4693   3.653   4.542   6.169
  307SER    HB2 4694   3.714   4.482   6.013
  307SER     OG 4695   3.539   4.589   6.005
  307SER    HG1 4696   3.482   4.661   6.042
  307SER      C 4697   3.850   4.701   5.941
  307SER      O 4698   3.866   4.806   5.880
  308GLY      N 4699   3.918   4.590   5.914
  308GLY     HN 4700   3.906   4.504   5.965
  308GLY     CA 4701   4.023   4.581   5.811
  308GLY    HA1 4702   4.003   4.652   5.732
  308GLY    HA2 4703   4.026   4.479   5.776
  308GLY      C 4704   4.159   4.613   5.868
  308GLY      O 4705   4.165   4.676   5.973
  309PHE      N 4706   4.267   4.570   5.804
  309PHE     HN 4707   4.259   4.514   5.721
  309PHE     CA 4708   4.402   4.587   5.861
  309PHE     HA 4709   4.405   4.684   5.910
  309PHE     CB 4710   4.432   4.478   5.963
  309PHE    HB1 4711   4.458   4.382   5.913
  309PHE    HB2 4712   4.342   4.459   6.026
  309PHE     CG 4713   4.542   4.520   6.056
  309PHE    CD1 4714   4.517   4.609   6.158
  309PHE    HD1 4715   4.415   4.643   6.175
  309PHE    CE1 4716   4.619   4.655   6.239
  309PHE    HE1 4717   4.597   4.723   6.321
  309PHE     CZ 4718   4.748   4.612   6.218
  309PHE     HZ 4719   4.829   4.647   6.282
  309PHE    CD2 4720   4.673   4.482   6.032
  309PHE    HD2 4721   4.695   4.415   5.950
  309PHE    CE2 4722   4.775   4.526   6.114
  309PHE    HE2 4723   4.876   4.491   6.099
  309PHE      C 4724   4.507   4.592   5.749
  309PHE      O 4725   4.539   4.488   5.691
  310ARG      N 4726   4.559   4.711   5.722
  310ARG     HN 4727   4.540   4.789   5.782
  310ARG     CA 4728   4.647   4.737   5.606
  310ARG     HA 4729   4.661   4.646   5.549
  310ARG     CB 4730   4.590   4.849   5.521
  310ARG    HB1 4731   4.660   4.874   5.439
  310ARG    HB2 4732   4.579   4.941   5.584
  310ARG     CG 4733   4.455   4.816   5.460
  310ARG    HG1 4734   4.418   4.895   5.393
  310ARG    HG2 4735   4.380   4.809   5.542
  310ARG     CD 4736   4.450   4.684   5.387
  310ARG    HD1 4737   4.343   4.660   5.369
  310ARG    HD2 4738   4.486   4.600   5.451
  310ARG     NE 4739   4.528   4.685   5.266
  310ARG     HE 4740   4.627   4.699   5.271
  310ARG     CZ 4741   4.485   4.647   5.145
  310ARG    NH1 4742   4.363   4.601   5.125
  310ARG   HH11 4743   4.291   4.618   5.194
  310ARG   HH12 4744   4.338   4.576   5.032
  310ARG    NH2 4745   4.569   4.652   5.043
  310ARG   HH21 4746   4.633   4.728   5.040
  310ARG   HH22 4747   4.537   4.611   4.956
  310ARG      C 4748   4.785   4.777   5.656
  310ARG      O 4749   4.796   4.824   5.772
  311LYS      N 4750   4.885   4.754   5.571
  311LYS     HN 4751   4.864   4.713   5.483
  311LYS     CA 4752   5.021   4.812   5.586
  311LYS     HA 4753   5.055   4.792   5.686
  311LYS     CB 4754   5.117   4.748   5.484
  311LYS    HB1 4755   5.105   4.799   5.385
  311LYS    HB2 4756   5.084   4.643   5.469
  311LYS     CG 4757   5.264   4.750   5.524
  311LYS    HG1 4758   5.284   4.853   5.559
  311LYS    HG2 4759   5.327   4.733   5.434
  311LYS     CD 4760   5.298   4.649   5.630
  311LYS    HD1 4761   5.245   4.671   5.725
  311LYS    HD2 4762   5.407   4.663   5.651
  311LYS     CE 4763   5.269   4.507   5.586
  311LYS    HE1 4764   5.274   4.497   5.475
  311LYS    HE2 4765   5.169   4.474   5.621
  311LYS     NZ 4766   5.371   4.414   5.642
  311LYS    HZ1 4767   5.383   4.429   5.744
  311LYS    HZ2 4768   5.463   4.423   5.595
  311LYS    HZ3 4769   5.341   4.314   5.631
  311LYS      C 4770   5.005   4.964   5.569
  311LYS      O 4771   5.000   5.010   5.455
  312MET      N 4772   4.993   5.037   5.680
  312MET     HN 4773   4.998   4.994   5.770
  312MET     CA 4774   4.953   5.180   5.681
  312MET     HA 4775   4.916   5.207   5.583
  312MET     CB 4776   4.845   5.207   5.786
  312MET    HB1 4777   4.886   5.191   5.888
  312MET    HB2 4778   4.767   5.129   5.769
  312MET     CG 4779   4.784   5.345   5.773
  312MET    HG1 4780   4.752   5.361   5.668
  312MET    HG2 4781   4.861   5.422   5.795
  312MET     SD 4782   4.644   5.368   5.883
  312MET     CE 4783   4.526   5.257   5.808
  312MET    HE1 4784   4.562   5.152   5.802
  312MET    HE2 4785   4.506   5.291   5.706
  312MET    HE3 4786   4.429   5.258   5.863
  312MET      C 4787   5.076   5.267   5.710
  312MET      O 4788   5.147   5.237   5.806
  313ALA      N 4789   5.098   5.371   5.629
  313ALA     HN 4790   5.037   5.389   5.551
  313ALA     CA 4791   5.209   5.467   5.647
  313ALA     HA 4792   5.275   5.431   5.725
  313ALA     CB 4793   5.287   5.479   5.518
  313ALA    HB1 4794   5.221   5.514   5.435
  313ALA    HB2 4795   5.328   5.380   5.489
  313ALA    HB3 4796   5.371   5.550   5.529
  313ALA      C 4797   5.155   5.602   5.694
  313ALA      O 4798   5.034   5.629   5.679
  314PHE      N 4799   5.241   5.684   5.753
  314PHE     HN 4800   5.337   5.657   5.764
  314PHE     CA 4801   5.202   5.820   5.799
  314PHE     HA 4802   5.110   5.809   5.853
  314PHE     CB 4803   5.309   5.880   5.889
  314PHE    HB1 4804   5.292   5.988   5.906
  314PHE    HB2 4805   5.409   5.869   5.841
  314PHE     CG 4806   5.314   5.815   6.025
  314PHE    CD1 4807   5.212   5.837   6.116
  314PHE    HD1 4808   5.130   5.902   6.091
  314PHE    CE1 4809   5.215   5.776   6.241
  314PHE    HE1 4810   5.137   5.798   6.313
  314PHE     CZ 4811   5.320   5.694   6.276
  314PHE     HZ 4812   5.324   5.648   6.374
  314PHE    CD2 4813   5.418   5.730   6.061
  314PHE    HD2 4814   5.497   5.708   5.990
  314PHE    CE2 4815   5.422   5.671   6.186
  314PHE    HE2 4816   5.487   5.587   6.200
  314PHE      C 4817   5.177   5.903   5.674
  314PHE      O 4818   5.231   5.872   5.568
  315PRO      N 4819   5.092   6.008   5.682
  315PRO     CD 4820   5.006   6.044   5.795
  315PRO    HD1 4821   5.067   6.101   5.869
  315PRO    HD2 4822   4.960   5.955   5.844
  315PRO     CA 4823   5.080   6.102   5.571
  315PRO     HA 4824   5.048   6.049   5.483
  315PRO     CB 4825   4.976   6.203   5.621
  315PRO    HB1 4826   4.907   6.231   5.540
  315PRO    HB2 4827   5.023   6.295   5.662
  315PRO     CG 4828   4.902   6.130   5.731
  315PRO    HG1 4829   4.865   6.197   5.811
  315PRO    HG2 4830   4.819   6.068   5.689
  315PRO      C 4831   5.222   6.156   5.549
  315PRO      O 4832   5.293   6.175   5.647
  316SER      N 4833   5.261   6.166   5.422
  316SER     HN 4834   5.196   6.143   5.349
  316SER     CA 4835   5.394   6.212   5.373
  316SER     HA 4836   5.467   6.198   5.452
  316SER     CB 4837   5.437   6.135   5.249
  316SER    HB1 4838   5.440   6.026   5.273
  316SER    HB2 4839   5.540   6.167   5.220
  316SER     OG 4840   5.349   6.155   5.138
  316SER    HG1 4841   5.355   6.248   5.105
  316SER      C 4842   5.388   6.362   5.343
  316SER      O 4843   5.489   6.416   5.297
  317GLY      N 4844   5.273   6.424   5.365
  317GLY     HN 4845   5.187   6.374   5.383
  317GLY     CA 4846   5.250   6.566   5.331
  317GLY    HA1 4847   5.156   6.599   5.371
  317GLY    HA2 4848   5.257   6.575   5.224
  317GLY      C 4849   5.358   6.657   5.388
  317GLY      O 4850   5.416   6.731   5.310
  318LYS      N 4851   5.386   6.647   5.517
  318LYS     HN 4852   5.333   6.580   5.572
  318LYS     CA 4853   5.478   6.738   5.590
  318LYS     HA 4854   5.452   6.841   5.565
  318LYS     CB 4855   5.469   6.717   5.741
  318LYS    HB1 4856   5.546   6.780   5.790
  318LYS    HB2 4857   5.493   6.611   5.765
  318LYS     CG 4858   5.334   6.750   5.803
  318LYS    HG1 4859   5.261   6.671   5.775
  318LYS    HG2 4860   5.298   6.846   5.759
  318LYS     CD 4861   5.342   6.762   5.954
  318LYS    HD1 4862   5.391   6.858   5.981
  318LYS    HD2 4863   5.407   6.681   5.994
  318LYS     CE 4864   5.208   6.750   6.021
  318LYS    HE1 4865   5.215   6.784   6.127
  318LYS    HE2 4866   5.171   6.646   6.021
  318LYS     NZ 4867   5.107   6.835   5.953
  318LYS    HZ1 4868   5.085   6.804   5.857
  318LYS    HZ2 4869   5.138   6.934   5.953
  318LYS    HZ3 4870   5.020   6.831   6.012
  318LYS      C 4871   5.622   6.716   5.545
  318LYS      O 4872   5.700   6.814   5.551
  319VAL      N 4873   5.658   6.594   5.507
  319VAL     HN 4874   5.588   6.522   5.500
  319VAL     CA 4875   5.797   6.556   5.469
  319VAL     HA 4876   5.867   6.614   5.528
  319VAL     CB 4877   5.825   6.406   5.492
  319VAL     HB 4878   5.749   6.347   5.435
  319VAL    CG1 4879   5.962   6.368   5.440
  319VAL   HG11 4880   6.041   6.434   5.483
  319VAL   HG12 4881   5.969   6.374   5.329
  319VAL   HG13 4882   5.986   6.263   5.468
  319VAL    CG2 4883   5.810   6.367   5.639
  319VAL   HG21 4884   5.707   6.386   5.676
  319VAL   HG22 4885   5.881   6.425   5.702
  319VAL   HG23 4886   5.832   6.259   5.652
  319VAL      C 4887   5.822   6.591   5.322
  319VAL      O 4888   5.940   6.618   5.289
  320GLU      N 4889   5.717   6.586   5.238
  320GLU     HN 4890   5.627   6.554   5.270
  320GLU     CA 4891   5.725   6.610   5.091
  320GLU     HA 4892   5.792   6.538   5.047
  320GLU     CB 4893   5.588   6.604   5.022
  320GLU    HB1 4894   5.585   6.665   4.929
  320GLU    HB2 4895   5.513   6.649   5.092
  320GLU     CG 4896   5.541   6.464   4.982
  320GLU    HG1 4897   5.568   6.391   5.062
  320GLU    HG2 4898   5.591   6.432   4.889
  320GLU     CD 4899   5.391   6.450   4.958
  320GLU    OE1 4900   5.328   6.366   5.024
  320GLU    OE2 4901   5.338   6.521   4.872
  320GLU      C 4902   5.785   6.748   5.064
  320GLU      O 4903   5.858   6.761   4.965
  321GLY      N 4904   5.756   6.846   5.150
  321GLY     HN 4905   5.694   6.825   5.226
  321GLY     CA 4906   5.801   6.986   5.137
  321GLY    HA1 4907   5.739   7.048   5.200
  321GLY    HA2 4908   5.797   7.014   5.033
  321GLY      C 4909   5.945   7.006   5.183
  321GLY      O 4910   5.996   7.121   5.177
  322CYS      N 4911   6.011   6.901   5.229
  322CYS     HN 4912   5.967   6.811   5.236
  322CYS     CA 4913   6.150   6.910   5.281
  322CYS     HA 4914   6.179   7.014   5.292
  322CYS     CB 4915   6.160   6.844   5.418
  322CYS    HB1 4916   6.262   6.863   5.460
  322CYS    HB2 4917   6.149   6.734   5.406
  322CYS     SG 4918   6.034   6.903   5.533
  322CYS    HG1 4919   5.929   6.859   5.466
  322CYS      C 4920   6.247   6.850   5.181
  322CYS      O 4921   6.368   6.863   5.202
  323MET      N 4922   6.197   6.785   5.076
  323MET     HN 4923   6.099   6.783   5.058
  323MET     CA 4924   6.282   6.698   4.991
  323MET     HA 4925   6.367   6.667   5.050
  323MET     CB 4926   6.208   6.577   4.934
  323MET    HB1 4927   6.275   6.521   4.865
  323MET    HB2 4928   6.123   6.614   4.872
  323MET     CG 4929   6.152   6.481   5.037
  323MET    HG1 4930   6.112   6.391   4.985
  323MET    HG2 4931   6.065   6.529   5.086
  323MET     SD 4932   6.269   6.430   5.165
  323MET     CE 4933   6.423   6.409   5.076
  323MET    HE1 4934   6.449   6.492   5.008
  323MET    HE2 4935   6.419   6.317   5.013
  323MET    HE3 4936   6.507   6.395   5.147
  323MET      C 4937   6.337   6.785   4.878
  323MET      O 4938   6.257   6.856   4.811
  324VAL      N 4939   6.468   6.776   4.858
  324VAL     HN 4940   6.524   6.720   4.920
  324VAL     CA 4941   6.544   6.847   4.752
  324VAL     HA 4942   6.475   6.874   4.673
  324VAL     CB 4943   6.612   6.974   4.806
  324VAL     HB 4944   6.658   7.030   4.722
  324VAL    CG1 4945   6.511   7.069   4.871
  324VAL   HG11 4946   6.471   7.025   4.965
  324VAL   HG12 4947   6.426   7.089   4.803
  324VAL   HG13 4948   6.560   7.165   4.897
  324VAL    CG2 4949   6.726   6.940   4.901
  324VAL   HG21 4950   6.808   6.885   4.851
  324VAL   HG22 4951   6.689   6.880   4.987
  324VAL   HG23 4952   6.770   7.034   4.942
  324VAL      C 4953   6.649   6.754   4.691
  324VAL      O 4954   6.689   6.653   4.758
  325GLN      N 4955   6.696   6.796   4.573
  325GLN     HN 4956   6.665   6.885   4.539
  325GLN     CA 4957   6.808   6.736   4.498
  325GLN     HA 4958   6.812   6.630   4.518
  325GLN     CB 4959   6.782   6.762   4.350
  325GLN    HB1 4960   6.780   6.873   4.338
  325GLN    HB2 4961   6.678   6.723   4.333
  325GLN     CG 4962   6.881   6.698   4.256
  325GLN    HG1 4963   6.873   6.587   4.258
  325GLN    HG2 4964   6.986   6.724   4.280
  325GLN     CD 4965   6.852   6.747   4.117
  325GLN    OE1 4966   6.939   6.750   4.029
  325GLN    NE2 4967   6.728   6.792   4.098
  325GLN   HE21 4968   6.703   6.819   4.005
  325GLN   HE22 4969   6.663   6.791   4.173
  325GLN      C 4970   6.939   6.800   4.545
  325GLN      O 4971   6.938   6.920   4.575
  326VAL      N 4972   7.047   6.722   4.550
  326VAL     HN 4973   7.038   6.623   4.533
  326VAL     CA 4974   7.185   6.771   4.581
  326VAL     HA 4975   7.188   6.878   4.568
  326VAL     CB 4976   7.225   6.735   4.724
  326VAL     HB 4977   7.219   6.624   4.735
  326VAL    CG1 4978   7.368   6.776   4.756
  326VAL   HG11 4979   7.380   6.886   4.744
  326VAL   HG12 4980   7.442   6.724   4.692
  326VAL   HG13 4981   7.392   6.750   4.862
  326VAL    CG2 4982   7.129   6.793   4.825
  326VAL   HG21 4983   7.027   6.751   4.813
  326VAL   HG22 4984   7.123   6.903   4.815
  326VAL   HG23 4985   7.162   6.769   4.929
  326VAL      C 4986   7.281   6.708   4.479
  326VAL      O 4987   7.279   6.584   4.467
  327THR      N 4988   7.362   6.789   4.410
  327THR     HN 4989   7.356   6.888   4.425
  327THR     CA 4990   7.451   6.746   4.300
  327THR     HA 4991   7.449   6.638   4.293
  327THR     CB 4992   7.401   6.802   4.166
  327THR     HB 4993   7.405   6.914   4.169
  327THR    OG1 4994   7.263   6.767   4.151
  327THR    HG1 4995   7.205   6.836   4.189
  327THR    CG2 4996   7.479   6.753   4.046
  327THR   HG21 4997   7.493   6.643   4.049
  327THR   HG22 4998   7.580   6.798   4.044
  327THR   HG23 4999   7.427   6.779   3.951
  327THR      C 5000   7.596   6.788   4.330
  327THR      O 5001   7.615   6.906   4.364
  328CYS      N 5002   7.694   6.697   4.320
  328CYS     HN 5003   7.669   6.602   4.296
  328CYS     CA 5004   7.839   6.730   4.315
  328CYS     HA 5005   7.851   6.837   4.305
  328CYS     CB 5006   7.914   6.682   4.438
  328CYS    HB1 5007   8.022   6.668   4.416
  328CYS    HB2 5008   7.873   6.583   4.466
  328CYS     SG 5009   7.898   6.797   4.578
  328CYS    HG1 5010   7.765   6.799   4.575
  328CYS      C 5011   7.897   6.669   4.188
  328CYS      O 5012   7.924   6.546   4.189
  329GLY      N 5013   7.909   6.750   4.083
  329GLY     HN 5014   7.879   6.844   4.091
  329GLY     CA 5015   7.961   6.708   3.951
  329GLY    HA1 5016   8.043   6.640   3.965
  329GLY    HA2 5017   7.988   6.797   3.897
  329GLY      C 5018   7.854   6.637   3.870
  329GLY      O 5019   7.756   6.705   3.831
  330THR      N 5020   7.869   6.505   3.850
  330THR     HN 5021   7.952   6.458   3.884
  330THR     CA 5022   7.763   6.417   3.795
  330THR     HA 5023   7.689   6.478   3.744
  330THR     CB 5024   7.817   6.313   3.695
  330THR     HB 5025   7.731   6.253   3.657
  330THR    OG1 5026   7.903   6.227   3.769
  330THR    HG1 5027   7.923   6.154   3.710
  330THR    CG2 5028   7.888   6.376   3.577
  330THR   HG21 5029   7.976   6.435   3.612
  330THR   HG22 5030   7.821   6.443   3.522
  330THR   HG23 5031   7.926   6.297   3.509
  330THR      C 5032   7.688   6.345   3.909
  330THR      O 5033   7.576   6.300   3.883
  331THR      N 5034   7.749   6.331   4.027
  331THR     HN 5035   7.839   6.368   4.045
  331THR     CA 5036   7.690   6.251   4.139
  331THR     HA 5037   7.657   6.156   4.098
  331THR     CB 5038   7.792   6.222   4.249
  331THR     HB 5039   7.829   6.319   4.291
  331THR    OG1 5040   7.904   6.154   4.192
  331THR    HG1 5041   7.956   6.122   4.267
  331THR    CG2 5042   7.736   6.137   4.360
  331THR   HG21 5043   7.701   6.040   4.320
  331THR   HG22 5044   7.652   6.188   4.412
  331THR   HG23 5045   7.814   6.116   4.436
  331THR      C 5046   7.568   6.325   4.193
  331THR      O 5047   7.577   6.447   4.208
  332THR      N 5048   7.457   6.256   4.219
  332THR     HN 5049   7.456   6.158   4.206
  332THR     CA 5050   7.328   6.322   4.251
  332THR     HA 5051   7.348   6.409   4.313
  332THR     CB 5052   7.251   6.366   4.126
  332THR     HB 5053   7.241   6.281   4.056
  332THR    OG1 5054   7.333   6.465   4.063
  332THR    HG1 5055   7.309   6.550   4.104
  332THR    CG2 5056   7.115   6.423   4.158
  332THR   HG21 5057   7.122   6.503   4.235
  332THR   HG22 5058   7.044   6.346   4.194
  332THR   HG23 5059   7.071   6.469   4.067
  332THR      C 5060   7.236   6.230   4.332
  332THR      O 5061   7.210   6.116   4.287
  333LEU      N 5062   7.181   6.287   4.439
  333LEU     HN 5063   7.204   6.381   4.463
  333LEU     CA 5064   7.082   6.221   4.527
  333LEU     HA 5065   7.020   6.155   4.469
  333LEU     CB 5066   7.160   6.140   4.632
  333LEU    HB1 5067   7.194   6.048   4.579
  333LEU    HB2 5068   7.095   6.104   4.714
  333LEU     CG 5069   7.285   6.202   4.692
  333LEU     HG 5070   7.360   6.222   4.612
  333LEU    CD1 5071   7.252   6.332   4.763
  333LEU   HD11 5072   7.168   6.317   4.834
  333LEU   HD12 5073   7.223   6.411   4.690
  333LEU   HD13 5074   7.338   6.371   4.821
  333LEU    CD2 5075   7.351   6.105   4.790
  333LEU   HD21 5076   7.362   6.006   4.742
  333LEU   HD22 5077   7.282   6.103   4.876
  333LEU   HD23 5078   7.450   6.137   4.827
  333LEU      C 5079   6.988   6.326   4.589
  333LEU      O 5080   6.981   6.441   4.541
  334ASN      N 5081   6.912   6.283   4.690
  334ASN     HN 5082   6.923   6.190   4.725
  334ASN     CA 5083   6.813   6.366   4.761
  334ASN     HA 5084   6.791   6.453   4.701
  334ASN     CB 5085   6.686   6.287   4.789
  334ASN    HB1 5086   6.603   6.357   4.813
  334ASN    HB2 5087   6.700   6.220   4.877
  334ASN     CG 5088   6.646   6.205   4.669
  334ASN    OD1 5089   6.620   6.262   4.562
  334ASN    ND2 5090   6.647   6.073   4.684
  334ASN   HD21 5091   6.625   6.015   4.605
  334ASN   HD22 5092   6.699   6.033   4.759
  334ASN      C 5093   6.872   6.411   4.894
  334ASN      O 5094   6.952   6.334   4.954
  335GLY      N 5095   6.835   6.532   4.936
  335GLY     HN 5096   6.771   6.586   4.880
  335GLY     CA 5097   6.869   6.586   5.068
  335GLY    HA1 5098   6.925   6.676   5.054
  335GLY    HA2 5099   6.920   6.511   5.127
  335GLY      C 5100   6.743   6.622   5.143
  335GLY      O 5101   6.635   6.620   5.082
  336LEU      N 5102   6.755   6.653   5.272
  336LEU     HN 5103   6.844   6.644   5.317
  336LEU     CA 5104   6.641   6.693   5.357
  336LEU     HA 5105   6.550   6.691   5.298
  336LEU     CB 5106   6.630   6.596   5.474
  336LEU    HB1 5107   6.721   6.603   5.537
  336LEU    HB2 5108   6.627   6.492   5.432
  336LEU     CG 5109   6.507   6.615   5.562
  336LEU     HG 5110   6.503   6.720   5.595
  336LEU    CD1 5111   6.380   6.588   5.483
  336LEU   HD11 5112   6.379   6.484   5.445
  336LEU   HD12 5113   6.371   6.657   5.396
  336LEU   HD13 5114   6.291   6.602   5.547
  336LEU    CD2 5115   6.515   6.525   5.684
  336LEU   HD21 5116   6.575   6.575   5.763
  336LEU   HD22 5117   6.567   6.430   5.662
  336LEU   HD23 5118   6.415   6.504   5.725
  336LEU      C 5119   6.665   6.837   5.401
  336LEU      O 5120   6.769   6.861   5.468
  337TRP      N 5121   6.576   6.925   5.357
  337TRP     HN 5122   6.498   6.894   5.301
  337TRP     CA 5123   6.580   7.073   5.373
  337TRP     HA 5124   6.682   7.102   5.395
  337TRP     CB 5125   6.529   7.144   5.249
  337TRP    HB1 5126   6.423   7.116   5.228
  337TRP    HB2 5127   6.588   7.108   5.162
  337TRP     CG 5128   6.540   7.294   5.254
  337TRP    CD1 5129   6.620   7.369   5.336
  337TRP    HD1 5130   6.679   7.331   5.418
  337TRP    NE1 5131   6.607   7.502   5.306
  337TRP    HE1 5132   6.643   7.578   5.356
  337TRP    CE2 5133   6.521   7.516   5.201
  337TRP    CD2 5134   6.477   7.387   5.164
  337TRP    CE3 5135   6.387   7.373   5.057
  337TRP    HE3 5136   6.351   7.275   5.029
  337TRP    CZ3 5137   6.342   7.486   4.993
  337TRP    HZ3 5138   6.270   7.478   4.912
  337TRP    CZ2 5139   6.475   7.631   5.135
  337TRP    HZ2 5140   6.510   7.728   5.164
  337TRP    CH2 5141   6.386   7.613   5.031
  337TRP    HH2 5142   6.348   7.700   4.978
  337TRP      C 5143   6.494   7.111   5.492
  337TRP      O 5144   6.373   7.131   5.470
  338LEU      N 5145   6.557   7.122   5.608
  338LEU     HN 5146   6.657   7.118   5.611
  338LEU     CA 5147   6.495   7.159   5.738
  338LEU     HA 5148   6.390   7.178   5.723
  338LEU     CB 5149   6.516   7.044   5.836
  338LEU    HB1 5150   6.481   7.077   5.937
  338LEU    HB2 5151   6.624   7.023   5.845
  338LEU     CG 5152   6.443   6.915   5.803
  338LEU     HG 5153   6.484   6.879   5.706
  338LEU    CD1 5154   6.469   6.813   5.912
  338LEU   HD11 5155   6.417   6.844   6.004
  338LEU   HD12 5156   6.577   6.803   5.932
  338LEU   HD13 5157   6.429   6.713   5.882
  338LEU    CD2 5158   6.293   6.938   5.787
  338LEU   HD21 5159   6.271   7.007   5.703
  338LEU   HD22 5160   6.251   6.982   5.881
  338LEU   HD23 5161   6.241   6.842   5.767
  338LEU      C 5162   6.555   7.291   5.791
  338LEU      O 5163   6.677   7.294   5.820
  339ASP      N 5164   6.471   7.394   5.805
  339ASP     HN 5165   6.373   7.386   5.787
  339ASP     CA 5166   6.515   7.528   5.850
  339ASP     HA 5167   6.432   7.596   5.839
  339ASP     CB 5168   6.561   7.526   5.997
  339ASP    HB1 5169   6.605   7.622   6.028
  339ASP    HB2 5170   6.643   7.451   6.009
  339ASP     CG 5171   6.454   7.489   6.100
  339ASP    OD1 5172   6.341   7.546   6.094
  339ASP    OD2 5173   6.485   7.404   6.187
  339ASP      C 5174   6.621   7.567   5.748
  339ASP      O 5175   6.598   7.537   5.629
  340ASP      N 5176   6.736   7.621   5.790
  340ASP     HN 5177   6.759   7.636   5.887
  340ASP     CA 5178   6.839   7.676   5.698
  340ASP     HA 5179   6.792   7.700   5.603
  340ASP     CB 5180   6.902   7.805   5.752
  340ASP    HB1 5181   6.823   7.883   5.763
  340ASP    HB2 5182   6.978   7.844   5.681
  340ASP     CG 5183   6.967   7.792   5.889
  340ASP    OD1 5184   6.930   7.698   5.963
  340ASP    OD2 5185   7.052   7.876   5.921
  340ASP      C 5186   6.944   7.569   5.667
  340ASP      O 5187   7.047   7.604   5.611
  341VAL      N 5188   6.917   7.444   5.701
  341VAL     HN 5189   6.831   7.420   5.747
  341VAL     CA 5190   7.012   7.332   5.673
  341VAL     HA 5191   7.099   7.372   5.622
  341VAL     CB 5192   7.060   7.274   5.806
  341VAL     HB 5193   6.969   7.251   5.868
  341VAL    CG1 5194   7.138   7.144   5.788
  341VAL   HG11 5195   7.227   7.160   5.725
  341VAL   HG12 5196   7.076   7.064   5.743
  341VAL   HG13 5197   7.172   7.107   5.887
  341VAL    CG2 5198   7.142   7.377   5.881
  341VAL   HG21 5199   7.083   7.469   5.900
  341VAL   HG22 5200   7.232   7.403   5.823
  341VAL   HG23 5201   7.172   7.336   5.980
  341VAL      C 5202   6.951   7.227   5.578
  341VAL      O 5203   6.827   7.209   5.572
  342VAL      N 5204   7.039   7.162   5.501
  342VAL     HN 5205   7.133   7.194   5.502
  342VAL     CA 5206   7.007   7.053   5.406
  342VAL     HA 5207   6.904   7.026   5.417
  342VAL     CB 5208   7.028   7.098   5.260
  342VAL     HB 5209   7.118   7.164   5.257
  342VAL    CG1 5210   7.051   6.981   5.164
  342VAL   HG11 5211   6.968   6.907   5.173
  342VAL   HG12 5212   7.147   6.929   5.185
  342VAL   HG13 5213   7.054   7.017   5.059
  342VAL    CG2 5214   6.912   7.183   5.211
  342VAL   HG21 5215   6.897   7.271   5.276
  342VAL   HG22 5216   6.818   7.123   5.210
  342VAL   HG23 5217   6.930   7.219   5.107
  342VAL      C 5218   7.094   6.933   5.446
  342VAL      O 5219   7.219   6.944   5.439
  343TYR      N 5220   7.031   6.825   5.491
  343TYR     HN 5221   6.930   6.826   5.496
  343TYR     CA 5222   7.099   6.701   5.534
  343TYR     HA 5223   7.203   6.724   5.556
  343TYR     CB 5224   7.034   6.644   5.660
  343TYR    HB1 5225   7.093   6.556   5.696
  343TYR    HB2 5226   6.932   6.607   5.635
  343TYR     CG 5227   7.016   6.739   5.776
  343TYR    CD1 5228   6.916   6.836   5.774
  343TYR    HD1 5229   6.851   6.845   5.689
  343TYR    CE1 5230   6.897   6.923   5.880
  343TYR    HE1 5231   6.823   7.001   5.873
  343TYR     CZ 5232   6.974   6.911   5.994
  343TYR     OH 5233   6.949   6.997   6.099
  343TYR     HH 5234   6.876   7.056   6.075
  343TYR    CD2 5235   7.092   6.729   5.892
  343TYR    HD2 5236   7.167   6.651   5.899
  343TYR    CE2 5237   7.072   6.814   6.001
  343TYR    HE2 5238   7.128   6.799   6.092
  343TYR      C 5239   7.094   6.604   5.417
  343TYR      O 5240   6.987   6.592   5.356
  344CYS      N 5241   7.206   6.538   5.385
  344CYS     HN 5242   7.290   6.561   5.433
  344CYS     CA 5243   7.218   6.441   5.274
  344CYS     HA 5244   7.130   6.380   5.276
  344CYS     CB 5245   7.232   6.514   5.142
  344CYS    HB1 5246   7.163   6.601   5.142
  344CYS    HB2 5247   7.198   6.448   5.059
  344CYS     SG 5248   7.401   6.568   5.112
  344CYS    HG1 5249   7.455   6.447   5.098
  344CYS      C 5250   7.343   6.355   5.291
  344CYS      O 5251   7.441   6.400   5.351
  345PRO      N 5252   7.347   6.233   5.234
  345PRO     CD 5253   7.247   6.177   5.141
  345PRO    HD1 5254   7.272   6.218   5.041
  345PRO    HD2 5255   7.144   6.208   5.168
  345PRO     CA 5256   7.458   6.141   5.255
  345PRO     HA 5257   7.472   6.131   5.362
  345PRO     CB 5258   7.417   6.010   5.187
  345PRO    HB1 5259   7.434   5.922   5.249
  345PRO    HB2 5260   7.469   5.997   5.090
  345PRO     CG 5261   7.269   6.028   5.155
  345PRO    HG1 5262   7.192   6.036   5.079
  345PRO    HG2 5263   7.214   5.991   5.244
  345PRO      C 5264   7.587   6.197   5.194
  345PRO      O 5265   7.583   6.261   5.093
  346ARG      N 5266   7.698   6.172   5.261
  346ARG     HN 5267   7.694   6.125   5.349
  346ARG     CA 5268   7.829   6.232   5.228
  346ARG     HA 5269   7.814   6.334   5.199
  346ARG     CB 5270   7.922   6.221   5.350
  346ARG    HB1 5271   7.870   6.259   5.441
  346ARG    HB2 5272   8.008   6.290   5.331
  346ARG     CG 5273   7.979   6.082   5.375
  346ARG    HG1 5274   8.024   6.041   5.283
  346ARG    HG2 5275   7.897   6.013   5.403
  346ARG     CD 5276   8.085   6.082   5.483
  346ARG    HD1 5277   8.047   6.135   5.573
  346ARG    HD2 5278   8.176   6.134   5.447
  346ARG     NE 5279   8.120   5.945   5.519
  346ARG     HE 5280   8.070   5.867   5.478
  346ARG     CZ 5281   8.206   5.912   5.615
  346ARG    NH1 5282   8.268   6.006   5.685
  346ARG   HH11 5283   8.221   6.093   5.696
  346ARG   HH12 5284   8.327   5.979   5.760
  346ARG    NH2 5285   8.229   5.784   5.640
  346ARG   HH21 5286   8.184   5.717   5.580
  346ARG   HH22 5287   8.322   5.767   5.669
  346ARG      C 5288   7.883   6.169   5.100
  346ARG      O 5289   7.962   6.237   5.032
  347HSP      N 5290   7.840   6.047   5.063
  347HSP     HN 5291   7.778   5.998   5.123
  347HSP     CA 5292   7.886   5.980   4.938
  347HSP     HA 5293   7.993   5.992   4.931
  347HSP     CB 5294   7.854   5.829   4.937
  347HSP    HB1 5295   7.888   5.784   5.033
  347HSP    HB2 5296   7.916   5.783   4.857
  347HSP    CD2 5297   7.645   5.781   4.792
  347HSP    HD2 5298   7.681   5.805   4.692
  347HSP     CG 5299   7.712   5.794   4.908
  347HSP    NE2 5300   7.517   5.745   4.822
  347HSP    HE2 5301   7.432   5.752   4.767
  347HSP    ND1 5302   7.622   5.764   5.007
  347HSP    HD1 5303   7.640   5.772   5.106
  347HSP    CE1 5304   7.505   5.736   4.953
  347HSP    HE1 5305   7.414   5.710   5.006
  347HSP      C 5306   7.832   6.053   4.814
  347HSP      O 5307   7.868   6.012   4.704
  348VAL      N 5308   7.756   6.162   4.829
  348VAL     HN 5309   7.723   6.192   4.918
  348VAL     CA 5310   7.732   6.256   4.715
  348VAL     HA 5311   7.694   6.197   4.633
  348VAL     CB 5312   7.625   6.363   4.747
  348VAL     HB 5313   7.544   6.312   4.803
  348VAL    CG1 5314   7.676   6.475   4.836
  348VAL   HG11 5315   7.750   6.538   4.783
  348VAL   HG12 5316   7.722   6.434   4.928
  348VAL   HG13 5317   7.591   6.541   4.867
  348VAL    CG2 5318   7.565   6.421   4.619
  348VAL   HG21 5319   7.531   6.341   4.550
  348VAL   HG22 5320   7.640   6.483   4.565
  348VAL   HG23 5321   7.478   6.486   4.642
  348VAL      C 5322   7.864   6.320   4.667
  348VAL      O 5323   7.867   6.366   4.551
  349ILE      N 5324   7.971   6.325   4.747
  349ILE     HN 5325   7.968   6.292   4.842
  349ILE     CA 5326   8.098   6.393   4.704
  349ILE     HA 5327   8.072   6.471   4.634
  349ILE     CB 5328   8.173   6.460   4.821
  349ILE     HB 5329   8.255   6.522   4.778
  349ILE    CG2 5330   8.081   6.553   4.897
  349ILE   HG21 5331   8.005   6.495   4.953
  349ILE   HG22 5332   8.028   6.621   4.827
  349ILE   HG23 5333   8.137   6.616   4.970
  349ILE    CG1 5334   8.241   6.358   4.913
  349ILE   HG11 5335   8.324   6.309   4.857
  349ILE   HG12 5336   8.171   6.276   4.940
  349ILE     CD 5337   8.301   6.417   5.040
  349ILE    HD1 5338   8.222   6.451   5.110
  349ILE    HD2 5339   8.367   6.503   5.016
  349ILE    HD3 5340   8.362   6.341   5.093
  349ILE      C 5341   8.187   6.294   4.628
  349ILE      O 5342   8.281   6.342   4.561
  350CYS      N 5343   8.158   6.164   4.639
  350CYS     HN 5344   8.076   6.137   4.690
  350CYS     CA 5345   8.232   6.049   4.578
  350CYS     HA 5346   8.338   6.072   4.580
  350CYS     CB 5347   8.206   5.919   4.654
  350CYS    HB1 5348   8.263   5.837   4.605
  350CYS    HB2 5349   8.099   5.893   4.644
  350CYS     SG 5350   8.249   5.924   4.831
  350CYS    HG1 5351   8.381   5.925   4.813
  350CYS      C 5352   8.191   6.031   4.430
  350CYS      O 5353   8.073   5.998   4.404
  351THR      N 5354   8.286   6.053   4.339
  351THR     HN 5355   8.377   6.076   4.372
  351THR     CA 5356   8.278   6.021   4.193
  351THR     HA 5357   8.181   6.053   4.158
  351THR     CB 5358   8.388   6.091   4.111
  351THR     HB 5359   8.366   6.079   4.002
  351THR    OG1 5360   8.512   6.025   4.135
  351THR    HG1 5361   8.525   6.016   4.231
  351THR    CG2 5362   8.407   6.238   4.141
  351THR   HG21 5363   8.437   6.254   4.246
  351THR   HG22 5364   8.312   6.294   4.122
  351THR   HG23 5365   8.486   6.280   4.075
  351THR      C 5366   8.286   5.868   4.179
  351THR      O 5367   8.344   5.805   4.270
  352SER      N 5368   8.233   5.811   4.071
  352SER     HN 5369   8.192   5.866   4.000
  352SER     CA 5370   8.218   5.664   4.052
  352SER     HA 5371   8.137   5.632   4.115
  352SER     CB 5372   8.187   5.626   3.909
  352SER    HB1 5373   8.120   5.702   3.862
  352SER    HB2 5374   8.133   5.528   3.908
  352SER     OG 5375   8.306   5.609   3.833
  352SER    HG1 5376   8.279   5.611   3.740
  352SER      C 5377   8.344   5.592   4.104
  352SER      O 5378   8.327   5.498   4.182
  353GLU      N 5379   8.464   5.637   4.070
  353GLU     HN 5380   8.472   5.715   4.008
  353GLU     CA 5381   8.588   5.557   4.093
  353GLU     HA 5382   8.566   5.456   4.063
  353GLU     CB 5383   8.703   5.611   4.007
  353GLU    HB1 5384   8.760   5.691   4.060
  353GLU    HB2 5385   8.655   5.659   3.919
  353GLU     CG 5386   8.794   5.503   3.950
  353GLU    HG1 5387   8.814   5.515   3.842
  353GLU    HG2 5388   8.739   5.406   3.957
  353GLU     CD 5389   8.926   5.479   4.024
  353GLU    OE1 5390   9.023   5.554   3.997
  353GLU    OE2 5391   8.931   5.383   4.107
  353GLU      C 5392   8.622   5.553   4.243
  353GLU      O 5393   8.711   5.474   4.280
  354ASP      N 5394   8.552   5.632   4.326
  354ASP     HN 5395   8.482   5.693   4.289
  354ASP     CA 5396   8.583   5.653   4.471
  354ASP     HA 5397   8.688   5.631   4.488
  354ASP     CB 5398   8.548   5.794   4.519
  354ASP    HB1 5399   8.548   5.799   4.630
  354ASP    HB2 5400   8.448   5.825   4.484
  354ASP     CG 5401   8.648   5.902   4.482
  354ASP    OD1 5402   8.765   5.868   4.455
  354ASP    OD2 5403   8.608   6.020   4.482
  354ASP      C 5404   8.502   5.557   4.560
  354ASP      O 5405   8.539   5.549   4.680
  355MET      N 5406   8.399   5.491   4.506
  355MET     HN 5407   8.384   5.501   4.407
  355MET     CA 5408   8.293   5.421   4.585
  355MET     HA 5409   8.264   5.487   4.665
  355MET     CB 5410   8.169   5.381   4.503
  355MET    HB1 5411   8.092   5.338   4.569
  355MET    HB2 5412   8.201   5.300   4.433
  355MET     CG 5413   8.108   5.490   4.411
  355MET    HG1 5414   8.051   5.437   4.331
  355MET    HG2 5415   8.191   5.542   4.359
  355MET     SD 5416   8.000   5.624   4.478
  355MET     CE 5417   7.989   5.579   4.651
  355MET    HE1 5418   8.085   5.593   4.704
  355MET    HE2 5419   7.959   5.473   4.656
  355MET    HE3 5420   7.911   5.639   4.701
  355MET      C 5421   8.350   5.294   4.653
  355MET      O 5422   8.284   5.249   4.747
  356LEU      N 5423   8.467   5.240   4.612
  356LEU     HN 5424   8.517   5.285   4.538
  356LEU     CA 5425   8.534   5.121   4.672
  356LEU     HA 5426   8.465   5.038   4.674
  356LEU     CB 5427   8.664   5.086   4.598
  356LEU    HB1 5428   8.714   5.004   4.654
  356LEU    HB2 5429   8.733   5.173   4.597
  356LEU     CG 5430   8.649   5.035   4.455
  356LEU     HG 5431   8.637   5.123   4.387
  356LEU    CD1 5432   8.776   4.962   4.414
  356LEU   HD11 5433   8.790   4.871   4.476
  356LEU   HD12 5434   8.863   5.028   4.429
  356LEU   HD13 5435   8.772   4.932   4.307
  356LEU    CD2 5436   8.526   4.945   4.438
  356LEU   HD21 5437   8.432   5.004   4.444
  356LEU   HD22 5438   8.525   4.867   4.516
  356LEU   HD23 5439   8.532   4.894   4.340
  356LEU      C 5440   8.571   5.149   4.818
  356LEU      O 5441   8.539   5.066   4.905
  357ASN      N 5442   8.646   5.257   4.841
  357ASN     HN 5443   8.674   5.315   4.764
  357ASN     CA 5444   8.681   5.306   4.977
  357ASN     HA 5445   8.595   5.294   5.042
  357ASN     CB 5446   8.797   5.230   5.040
  357ASN    HB1 5447   8.882   5.234   4.969
  357ASN    HB2 5448   8.769   5.123   5.053
  357ASN     CG 5449   8.837   5.287   5.174
  357ASN    OD1 5450   8.753   5.312   5.260
  357ASN    ND2 5451   8.965   5.310   5.192
  357ASN   HD21 5452   8.986   5.368   5.271
  357ASN   HD22 5453   9.025   5.309   5.112
  357ASN      C 5454   8.713   5.455   4.967
  357ASN      O 5455   8.830   5.493   4.959
  358PRO      N 5456   8.611   5.542   4.966
  358PRO     CD 5457   8.468   5.509   4.976
  358PRO    HD1 5458   8.448   5.457   5.072
  358PRO    HD2 5459   8.438   5.445   4.890
  358PRO     CA 5460   8.635   5.686   4.958
  358PRO     HA 5461   8.707   5.706   4.880
  358PRO     CB 5462   8.498   5.746   4.924
  358PRO    HB1 5463   8.488   5.754   4.815
  358PRO    HB2 5464   8.483   5.846   4.970
  358PRO     CG 5465   8.397   5.643   4.973
  358PRO    HG1 5466   8.377   5.666   5.079
  358PRO    HG2 5467   8.302   5.642   4.917
  358PRO      C 5468   8.691   5.737   5.091
  358PRO      O 5469   8.636   5.705   5.194
  359ASN      N 5470   8.807   5.803   5.084
  359ASN     HN 5471   8.850   5.810   4.995
  359ASN     CA 5472   8.859   5.897   5.187
  359ASN     HA 5473   8.840   5.854   5.284
  359ASN     CB 5474   9.008   5.925   5.169
  359ASN    HB1 5475   9.029   5.980   5.075
  359ASN    HB2 5476   9.060   5.827   5.163
  359ASN     CG 5477   9.071   5.998   5.286
  359ASN    OD1 5478   9.009   6.020   5.391
  359ASN    ND2 5479   9.198   6.033   5.270
  359ASN   HD21 5480   9.240   6.088   5.343
  359ASN   HD22 5481   9.245   6.011   5.185
  359ASN      C 5482   8.777   6.025   5.173
  359ASN      O 5483   8.811   6.108   5.087
  360TYR      N 5484   8.668   6.033   5.249
  360TYR     HN 5485   8.647   5.957   5.311
  360TYR     CA 5486   8.570   6.144   5.247
  360TYR     HA 5487   8.538   6.161   5.145
  360TYR     CB 5488   8.451   6.111   5.337
  360TYR    HB1 5489   8.384   6.200   5.345
  360TYR    HB2 5490   8.486   6.088   5.440
  360TYR     CG 5491   8.365   5.997   5.289
  360TYR    CD1 5492   8.273   6.015   5.188
  360TYR    HD1 5493   8.264   6.112   5.141
  360TYR    CE1 5494   8.191   5.912   5.145
  360TYR    HE1 5495   8.118   5.927   5.069
  360TYR     CZ 5496   8.201   5.787   5.205
  360TYR     OH 5497   8.122   5.685   5.163
  360TYR     HH 5498   8.155   5.602   5.202
  360TYR    CD2 5499   8.374   5.872   5.348
  360TYR    HD2 5500   8.447   5.854   5.427
  360TYR    CE2 5501   8.293   5.767   5.307
  360TYR    HE2 5502   8.303   5.669   5.353
  360TYR      C 5503   8.641   6.271   5.295
  360TYR      O 5504   8.615   6.380   5.240
  361GLU      N 5505   8.729   6.255   5.394
  361GLU     HN 5506   8.746   6.163   5.433
  361GLU     CA 5507   8.793   6.365   5.471
  361GLU     HA 5508   8.715   6.429   5.509
  361GLU     CB 5509   8.876   6.309   5.587
  361GLU    HB1 5510   8.939   6.389   5.630
  361GLU    HB2 5511   8.944   6.229   5.551
  361GLU     CG 5512   8.792   6.251   5.702
  361GLU    HG1 5513   8.704   6.314   5.724
  361GLU    HG2 5514   8.856   6.253   5.794
  361GLU     CD 5515   8.749   6.105   5.691
  361GLU    OE1 5516   8.819   6.027   5.622
  361GLU    OE2 5517   8.643   6.070   5.751
  361GLU      C 5518   8.878   6.450   5.375
  361GLU      O 5519   8.899   6.569   5.405
  362ASP      N 5520   8.922   6.391   5.263
  362ASP     HN 5521   8.899   6.296   5.246
  362ASP     CA 5522   9.009   6.459   5.164
  362ASP     HA 5523   9.046   6.551   5.208
  362ASP     CB 5524   9.127   6.371   5.124
  362ASP    HB1 5525   9.107   6.315   5.030
  362ASP    HB2 5526   9.147   6.294   5.201
  362ASP     CG 5527   9.254   6.451   5.109
  362ASP    OD1 5528   9.318   6.478   5.213
  362ASP    OD2 5529   9.285   6.491   4.994
  362ASP      C 5530   8.926   6.501   5.041
  362ASP      O 5531   8.961   6.602   4.979
  363LEU      N 5532   8.823   6.424   5.007
  363LEU     HN 5533   8.806   6.336   5.053
  363LEU     CA 5534   8.728   6.459   4.898
  363LEU     HA 5535   8.784   6.476   4.807
  363LEU     CB 5536   8.626   6.346   4.877
  363LEU    HB1 5537   8.541   6.382   4.815
  363LEU    HB2 5538   8.586   6.316   4.976
  363LEU     CG 5539   8.680   6.222   4.807
  363LEU     HG 5540   8.780   6.197   4.851
  363LEU    CD1 5541   8.589   6.103   4.831
  363LEU   HD11 5542   8.487   6.124   4.791
  363LEU   HD12 5543   8.581   6.079   4.939
  363LEU   HD13 5544   8.629   6.013   4.778
  363LEU    CD2 5545   8.702   6.247   4.657
  363LEU   HD21 5546   8.762   6.338   4.638
  363LEU   HD22 5547   8.604   6.257   4.605
  363LEU   HD23 5548   8.755   6.160   4.612
  363LEU      C 5549   8.659   6.590   4.934
  363LEU      O 5550   8.621   6.662   4.840
  364LEU      N 5551   8.650   6.619   5.064
  364LEU     HN 5552   8.681   6.548   5.128
  364LEU     CA 5553   8.572   6.730   5.124
  364LEU     HA 5554   8.492   6.755   5.056
  364LEU     CB 5555   8.516   6.681   5.257
  364LEU    HB1 5556   8.600   6.655   5.326
  364LEU    HB2 5557   8.459   6.587   5.239
  364LEU     CG 5558   8.422   6.779   5.328
  364LEU     HG 5559   8.480   6.871   5.356
  364LEU    CD1 5560   8.306   6.821   5.239
  364LEU   HD11 5561   8.255   6.731   5.199
  364LEU   HD12 5562   8.342   6.882   5.154
  364LEU   HD13 5563   8.233   6.880   5.297
  364LEU    CD2 5564   8.372   6.718   5.457
  364LEU   HD21 5565   8.456   6.691   5.524
  364LEU   HD22 5566   8.314   6.625   5.435
  364LEU   HD23 5567   8.306   6.789   5.511
  364LEU      C 5568   8.658   6.855   5.143
  364LEU      O 5569   8.599   6.963   5.147
  365ILE      N 5570   8.791   6.841   5.157
  365ILE     HN 5571   8.831   6.750   5.161
  365ILE     CA 5572   8.888   6.955   5.162
  365ILE     HA 5573   8.851   7.030   5.231
  365ILE     CB 5574   9.027   6.907   5.210
  365ILE     HB 5575   9.037   6.800   5.179
  365ILE    CG2 5576   9.141   6.983   5.142
  365ILE   HG21 5577   9.132   7.093   5.156
  365ILE   HG22 5578   9.146   6.961   5.033
  365ILE   HG23 5579   9.239   6.951   5.184
  365ILE    CG1 5580   9.040   6.914   5.362
  365ILE   HG11 5581   8.940   6.889   5.406
  365ILE   HG12 5582   9.063   7.019   5.393
  365ILE     CD 5583   9.140   6.818   5.419
  365ILE    HD1 5584   9.242   6.837   5.379
  365ILE    HD2 5585   9.113   6.713   5.393
  365ILE    HD3 5586   9.143   6.826   5.530
  365ILE      C 5587   8.893   7.022   5.025
  365ILE      O 5588   8.912   7.144   5.021
  366ARG      N 5589   8.879   6.943   4.917
  366ARG     HN 5590   8.878   6.844   4.930
  366ARG     CA 5591   8.874   6.993   4.777
  366ARG     HA 5592   8.954   7.064   4.762
  366ARG     CB 5593   8.885   6.878   4.677
  366ARG    HB1 5594   8.839   6.906   4.579
  366ARG    HB2 5595   8.825   6.792   4.716
  366ARG     CG 5596   9.027   6.830   4.647
  366ARG    HG1 5597   9.081   6.811   4.743
  366ARG    HG2 5598   9.083   6.908   4.592
  366ARG     CD 5599   9.021   6.699   4.569
  366ARG    HD1 5600   8.947   6.709   4.486
  366ARG    HD2 5601   8.985   6.620   4.639
  366ARG     NE 5602   9.149   6.659   4.510
  366ARG     HE 5603   9.227   6.720   4.520
  366ARG     CZ 5604   9.177   6.536   4.465
  366ARG    NH1 5605   9.088   6.439   4.473
  366ARG   HH11 5606   9.003   6.453   4.520
  366ARG   HH12 5607   9.108   6.349   4.432
  366ARG    NH2 5608   9.296   6.511   4.412
  366ARG   HH21 5609   9.373   6.548   4.465
  366ARG   HH22 5610   9.309   6.414   4.393
  366ARG      C 5611   8.742   7.068   4.753
  366ARG      O 5612   8.742   7.157   4.665
  367LYS      N 5613   8.635   7.032   4.826
  367LYS     HN 5614   8.646   6.967   4.900
  367LYS     CA 5615   8.497   7.087   4.804
  367LYS     HA 5616   8.483   7.097   4.698
  367LYS     CB 5617   8.388   6.996   4.863
  367LYS    HB1 5618   8.290   7.049   4.859
  367LYS    HB2 5619   8.412   6.980   4.971
  367LYS     CG 5620   8.368   6.861   4.796
  367LYS    HG1 5621   8.292   6.802   4.853
  367LYS    HG2 5622   8.464   6.809   4.807
  367LYS     CD 5623   8.333   6.864   4.649
  367LYS    HD1 5624   8.410   6.928   4.599
  367LYS    HD2 5625   8.234   6.913   4.634
  367LYS     CE 5626   8.334   6.726   4.586
  367LYS    HE1 5627   8.237   6.674   4.599
  367LYS    HE2 5628   8.414   6.663   4.634
  367LYS     NZ 5629   8.366   6.732   4.442
  367LYS    HZ1 5630   8.462   6.772   4.431
  367LYS    HZ2 5631   8.300   6.789   4.386
  367LYS    HZ3 5632   8.370   6.635   4.404
  367LYS      C 5633   8.481   7.227   4.866
  367LYS      O 5634   8.513   7.247   4.986
  368SER      N 5635   8.429   7.321   4.786
  368SER     HN 5636   8.415   7.297   4.689
  368SER     CA 5637   8.369   7.449   4.831
  368SER     HA 5638   8.375   7.455   4.939
  368SER     CB 5639   8.444   7.566   4.773
  368SER    HB1 5640   8.391   7.663   4.786
  368SER    HB2 5641   8.461   7.546   4.666
  368SER     OG 5642   8.570   7.578   4.835
  368SER    HG1 5643   8.627   7.506   4.802
  368SER      C 5644   8.218   7.454   4.796
  368SER      O 5645   8.168   7.369   4.717
  369ASN      N 5646   8.147   7.552   4.852
  369ASN     HN 5647   8.191   7.620   4.910
  369ASN     CA 5648   7.999   7.558   4.848
  369ASN     HA 5649   7.961   7.467   4.893
  369ASN     CB 5650   7.945   7.674   4.931
  369ASN    HB1 5651   7.837   7.651   4.939
  369ASN    HB2 5652   7.958   7.773   4.882
  369ASN     CG 5653   7.999   7.673   5.072
  369ASN    OD1 5654   7.998   7.570   5.138
  369ASN    ND2 5655   8.047   7.787   5.119
  369ASN   HD21 5656   8.069   7.792   5.216
  369ASN   HD22 5657   8.039   7.871   5.064
  369ASN      C 5658   7.950   7.560   4.703
  369ASN      O 5659   7.847   7.497   4.674
  370HSP      N 5660   8.020   7.630   4.613
  370HSP     HN 5661   8.094   7.688   4.646
  370HSP     CA 5662   7.983   7.641   4.469
  370HSP     HA 5663   7.886   7.690   4.464
  370HSP     CB 5664   8.086   7.724   4.392
  370HSP    HB1 5665   8.089   7.830   4.421
  370HSP    HB2 5666   8.051   7.727   4.286
  370HSP    CD2 5667   8.279   7.577   4.298
  370HSP    HD2 5668   8.237   7.540   4.205
  370HSP     CG 5669   8.223   7.664   4.386
  370HSP    NE2 5670   8.408   7.554   4.338
  370HSP    HE2 5671   8.476   7.505   4.283
  370HSP    ND1 5672   8.322   7.691   4.479
  370HSP    HD1 5673   8.314   7.765   4.548
  370HSP    CE1 5674   8.432   7.625   4.448
  370HSP    HE1 5675   8.526   7.628   4.502
  370HSP      C 5676   7.963   7.501   4.411
  370HSP      O 5677   7.864   7.482   4.336
  371ASN      N 5678   8.052   7.407   4.449
  371ASN     HN 5679   8.113   7.428   4.525
  371ASN     CA 5680   8.056   7.265   4.403
  371ASN     HA 5681   8.068   7.266   4.296
  371ASN     CB 5682   8.168   7.184   4.471
  371ASN    HB1 5683   8.169   7.081   4.429
  371ASN    HB2 5684   8.149   7.174   4.580
  371ASN     CG 5685   8.308   7.242   4.453
  371ASN    OD1 5686   8.384   7.251   4.549
  371ASN    ND2 5687   8.345   7.279   4.332
  371ASN   HD21 5688   8.443   7.281   4.315
  371ASN   HD22 5689   8.279   7.275   4.257
  371ASN      C 5690   7.920   7.197   4.429
  371ASN      O 5691   7.882   7.112   4.344
  372PHE      N 5692   7.852   7.233   4.539
  372PHE     HN 5693   7.885   7.309   4.595
  372PHE     CA 5694   7.717   7.184   4.581
  372PHE     HA 5695   7.707   7.081   4.549
  372PHE     CB 5696   7.703   7.193   4.733
  372PHE    HB1 5697   7.601   7.160   4.763
  372PHE    HB2 5698   7.713   7.299   4.766
  372PHE     CG 5699   7.800   7.110   4.813
  372PHE    CD1 5700   7.784   6.973   4.824
  372PHE    HD1 5701   7.701   6.925   4.773
  372PHE    CE1 5702   7.871   6.897   4.900
  372PHE    HE1 5703   7.857   6.790   4.907
  372PHE     CZ 5704   7.974   6.957   4.968
  372PHE     HZ 5705   8.042   6.898   5.028
  372PHE    CD2 5706   7.904   7.169   4.882
  372PHE    HD2 5707   7.918   7.276   4.874
  372PHE    CE2 5708   7.991   7.093   4.959
  372PHE    HE2 5709   8.073   7.142   5.011
  372PHE      C 5710   7.602   7.265   4.517
  372PHE      O 5711   7.567   7.374   4.569
  373LEU      N 5712   7.542   7.212   4.409
  373LEU     HN 5713   7.578   7.128   4.370
  373LEU     CA 5714   7.421   7.270   4.342
  373LEU     HA 5715   7.418   7.376   4.361
  373LEU     CB 5716   7.428   7.243   4.192
  373LEU    HB1 5717   7.334   7.275   4.142
  373LEU    HB2 5718   7.437   7.133   4.177
  373LEU     CG 5719   7.545   7.308   4.119
  373LEU     HG 5720   7.637   7.299   4.182
  373LEU    CD1 5721   7.574   7.237   3.988
  373LEU   HD11 5722   7.486   7.244   3.921
  373LEU   HD12 5723   7.598   7.130   4.005
  373LEU   HD13 5724   7.660   7.285   3.936
  373LEU    CD2 5725   7.521   7.457   4.096
  373LEU   HD21 5726   7.508   7.511   4.192
  373LEU   HD22 5727   7.430   7.473   4.034
  373LEU   HD23 5728   7.607   7.503   4.043
  373LEU      C 5729   7.295   7.207   4.403
  373LEU      O 5730   7.244   7.109   4.346
  374VAL      N 5731   7.248   7.264   4.514
  374VAL     HN 5732   7.298   7.340   4.556
  374VAL     CA 5733   7.119   7.228   4.581
  374VAL     HA 5734   7.107   7.121   4.577
  374VAL     CB 5735   7.114   7.273   4.728
  374VAL     HB 5736   7.127   7.384   4.731
  374VAL    CG1 5737   6.978   7.240   4.788
  374VAL   HG11 5738   6.956   7.131   4.779
  374VAL   HG12 5739   6.896   7.297   4.742
  374VAL   HG13 5740   6.978   7.265   4.897
  374VAL    CG2 5741   7.228   7.212   4.810
  374VAL   HG21 5742   7.327   7.239   4.768
  374VAL   HG22 5743   7.219   7.102   4.812
  374VAL   HG23 5744   7.224   7.249   4.915
  374VAL      C 5745   7.004   7.292   4.504
  374VAL      O 5746   7.020   7.406   4.456
  375GLN      N 5747   6.892   7.221   4.493
  375GLN     HN 5748   6.884   7.131   4.537
  375GLN     CA 5749   6.783   7.257   4.399
  375GLN     HA 5750   6.778   7.364   4.390
  375GLN     CB 5751   6.816   7.192   4.266
  375GLN    HB1 5752   6.782   7.086   4.264
  375GLN    HB2 5753   6.928   7.188   4.261
  375GLN     CG 5754   6.770   7.267   4.143
  375GLN    HG1 5755   6.815   7.369   4.141
  375GLN    HG2 5756   6.659   7.278   4.144
  375GLN     CD 5757   6.818   7.191   4.022
  375GLN    OE1 5758   6.926   7.133   4.023
  375GLN    NE2 5759   6.733   7.186   3.921
  375GLN   HE21 5760   6.757   7.129   3.842
  375GLN   HE22 5761   6.639   7.217   3.933
  375GLN      C 5762   6.652   7.207   4.458
  375GLN      O 5763   6.650   7.091   4.499
  376ALA      N 5764   6.550   7.294   4.465
  376ALA     HN 5765   6.565   7.388   4.431
  376ALA     CA 5766   6.415   7.272   4.522
  376ALA     HA 5767   6.407   7.171   4.558
  376ALA     CB 5768   6.392   7.369   4.634
  376ALA    HB1 5769   6.410   7.474   4.600
  376ALA    HB2 5770   6.464   7.350   4.717
  376ALA    HB3 5771   6.289   7.365   4.675
  376ALA      C 5772   6.310   7.291   4.411
  376ALA      O 5773   6.260   7.403   4.397
  377GLY      N 5774   6.278   7.183   4.338
  377GLY     HN 5775   6.315   7.095   4.365
  377GLY     CA 5776   6.219   7.190   4.203
  377GLY    HA1 5777   6.130   7.252   4.207
  377GLY    HA2 5778   6.200   7.089   4.172
  377GLY      C 5779   6.318   7.252   4.105
  377GLY      O 5780   6.424   7.189   4.083
  378ASN      N 5781   6.288   7.370   4.051
  378ASN     HN 5782   6.201   7.412   4.076
  378ASN     CA 5783   6.377   7.449   3.961
  378ASN     HA 5784   6.448   7.379   3.920
  378ASN     CB 5785   6.299   7.517   3.848
  378ASN    HB1 5786   6.237   7.601   3.885
  378ASN    HB2 5787   6.232   7.442   3.802
  378ASN     CG 5788   6.387   7.568   3.733
  378ASN    OD1 5789   6.340   7.625   3.634
  378ASN    ND2 5790   6.519   7.545   3.745
  378ASN   HD21 5791   6.560   7.523   3.833
  378ASN   HD22 5792   6.575   7.567   3.665
  378ASN      C 5793   6.456   7.550   4.046
  378ASN      O 5794   6.577   7.568   4.020
  379VAL      N 5795   6.390   7.611   4.145
  379VAL     HN 5796   6.298   7.585   4.170
  379VAL     CA 5797   6.451   7.712   4.237
  379VAL     HA 5798   6.471   7.802   4.181
  379VAL     CB 5799   6.357   7.746   4.354
  379VAL     HB 5800   6.328   7.649   4.403
  379VAL    CG1 5801   6.424   7.831   4.461
  379VAL   HG11 5802   6.459   7.928   4.420
  379VAL   HG12 5803   6.508   7.778   4.510
  379VAL   HG13 5804   6.351   7.855   4.542
  379VAL    CG2 5805   6.228   7.811   4.305
  379VAL   HG21 5806   6.170   7.743   4.240
  379VAL   HG22 5807   6.250   7.905   4.250
  379VAL   HG23 5808   6.164   7.837   4.393
  379VAL      C 5809   6.585   7.658   4.288
  379VAL      O 5810   6.587   7.555   4.353
  380GLN      N 5811   6.694   7.728   4.259
  380GLN     HN 5812   6.687   7.815   4.211
  380GLN     CA 5813   6.827   7.698   4.317
  380GLN     HA 5814   6.843   7.591   4.317
  380GLN     CB 5815   6.932   7.764   4.227
  380GLN    HB1 5816   6.892   7.867   4.206
  380GLN    HB2 5817   6.936   7.713   4.128
  380GLN     CG 5818   7.070   7.784   4.289
  380GLN    HG1 5819   7.079   7.783   4.398
  380GLN    HG2 5820   7.100   7.888   4.259
  380GLN     CD 5821   7.177   7.700   4.224
  380GLN    OE1 5822   7.235   7.738   4.124
  380GLN    NE2 5823   7.203   7.585   4.285
  380GLN   HE21 5824   7.148   7.555   4.363
  380GLN   HE22 5825   7.273   7.528   4.243
  380GLN      C 5826   6.826   7.743   4.465
  380GLN      O 5827   6.742   7.825   4.505
  381LEU      N 5828   6.912   7.682   4.546
  381LEU     HN 5829   6.966   7.604   4.513
  381LEU     CA 5830   6.938   7.719   4.686
  381LEU     HA 5831   6.892   7.815   4.708
  381LEU     CB 5832   6.887   7.610   4.780
  381LEU    HB1 5833   6.932   7.622   4.881
  381LEU    HB2 5834   6.920   7.512   4.739
  381LEU     CG 5835   6.736   7.606   4.801
  381LEU     HG 5836   6.685   7.599   4.702
  381LEU    CD1 5837   6.699   7.483   4.883
  381LEU   HD11 5838   6.747   7.486   4.983
  381LEU   HD12 5839   6.728   7.390   4.831
  381LEU   HD13 5840   6.589   7.480   4.898
  381LEU    CD2 5841   6.687   7.733   4.870
  381LEU   HD21 5842   6.709   7.824   4.810
  381LEU   HD22 5843   6.734   7.744   4.970
  381LEU   HD23 5844   6.577   7.729   4.884
  381LEU      C 5845   7.088   7.737   4.702
  381LEU      O 5846   7.164   7.650   4.652
  382ARG      N 5847   7.128   7.846   4.768
  382ARG     HN 5848   7.063   7.905   4.815
  382ARG     CA 5849   7.267   7.898   4.771
  382ARG     HA 5850   7.323   7.858   4.687
  382ARG     CB 5851   7.266   8.051   4.763
  382ARG    HB1 5852   7.193   8.088   4.838
  382ARG    HB2 5853   7.226   8.079   4.663
  382ARG     CG 5854   7.401   8.117   4.788
  382ARG    HG1 5855   7.470   8.096   4.704
  382ARG    HG2 5856   7.448   8.079   4.881
  382ARG     CD 5857   7.380   8.266   4.807
  382ARG    HD1 5858   7.477   8.319   4.823
  382ARG    HD2 5859   7.317   8.284   4.898
  382ARG     NE 5860   7.309   8.321   4.693
  382ARG     HE 5861   7.210   8.329   4.701
  382ARG     CZ 5862   7.366   8.353   4.577
  382ARG    NH1 5863   7.496   8.337   4.558
  382ARG   HH11 5864   7.550   8.293   4.630
  382ARG   HH12 5865   7.533   8.349   4.468
  382ARG    NH2 5866   7.290   8.402   4.480
  382ARG   HH21 5867   7.333   8.434   4.397
  382ARG   HH22 5868   7.205   8.443   4.509
  382ARG      C 5869   7.332   7.847   4.899
  382ARG      O 5870   7.290   7.889   5.008
  383VAL      N 5871   7.430   7.758   4.883
  383VAL     HN 5872   7.455   7.729   4.791
  383VAL     CA 5873   7.503   7.688   4.992
  383VAL     HA 5874   7.435   7.672   5.074
  383VAL     CB 5875   7.554   7.551   4.942
  383VAL     HB 5876   7.636   7.569   4.867
  383VAL    CG1 5877   7.610   7.465   5.054
  383VAL   HG11 5878   7.533   7.448   5.132
  383VAL   HG12 5879   7.698   7.513   5.102
  383VAL   HG13 5880   7.642   7.366   5.015
  383VAL    CG2 5881   7.445   7.476   4.867
  383VAL   HG21 5882   7.417   7.525   4.772
  383VAL   HG22 5883   7.354   7.466   4.930
  383VAL   HG23 5884   7.481   7.374   4.842
  383VAL      C 5885   7.617   7.780   5.040
  383VAL      O 5886   7.697   7.822   4.954
  384ILE      N 5887   7.622   7.810   5.171
  384ILE     HN 5888   7.550   7.771   5.230
  384ILE     CA 5889   7.712   7.910   5.234
  384ILE     HA 5890   7.785   7.943   5.161
  384ILE     CB 5891   7.630   8.031   5.283
  384ILE     HB 5892   7.701   8.110   5.319
  384ILE    CG2 5893   7.552   8.091   5.168
  384ILE   HG21 5894   7.469   8.025   5.137
  384ILE   HG22 5895   7.617   8.109   5.079
  384ILE   HG23 5896   7.507   8.189   5.196
  384ILE    CG1 5897   7.542   7.994   5.403
  384ILE   HG11 5898   7.603   7.988   5.496
  384ILE   HG12 5899   7.499   7.893   5.386
  384ILE     CD 5900   7.424   8.086   5.428
  384ILE    HD1 5901   7.355   8.089   5.341
  384ILE    HD2 5902   7.458   8.190   5.450
  384ILE    HD3 5903   7.364   8.049   5.514
  384ILE      C 5904   7.789   7.844   5.349
  384ILE      O 5905   7.847   7.920   5.431
  385GLY      N 5906   7.789   7.710   5.356
  385GLY     HN 5907   7.735   7.659   5.289
  385GLY     CA 5908   7.850   7.632   5.466
  385GLY    HA1 5909   7.797   7.655   5.557
  385GLY    HA2 5910   7.955   7.657   5.470
  385GLY      C 5911   7.838   7.482   5.444
  385GLY      O 5912   7.731   7.436   5.399
  386HSP      N 5913   7.944   7.406   5.474
  386HSP     HN 5914   8.025   7.448   5.515
  386HSP     CA 5915   7.947   7.258   5.464
  386HSP     HA 5916   7.846   7.222   5.470
  386HSP     CB 5917   8.007   7.215   5.330
  386HSP    HB1 5918   7.946   7.261   5.248
  386HSP    HB2 5919   7.995   7.104   5.320
  386HSP    CD2 5920   8.263   7.181   5.348
  386HSP    HD2 5921   8.273   7.091   5.408
  386HSP     CG 5922   8.151   7.247   5.310
  386HSP    NE2 5923   8.371   7.251   5.300
  386HSP    HE2 5924   8.468   7.224   5.309
  386HSP    ND1 5925   8.193   7.357   5.238
  386HSP    HD1 5926   8.130   7.427   5.201
  386HSP    CE1 5927   8.325   7.358   5.233
  386HSP    HE1 5928   8.388   7.427   5.179
  386HSP      C 5929   8.023   7.200   5.585
  386HSP      O 5930   8.130   7.252   5.619
  387SER      N 5931   7.965   7.097   5.648
  387SER     HN 5932   7.872   7.068   5.624
  387SER     CA 5933   8.027   7.018   5.758
  387SER     HA 5934   8.134   7.016   5.743
  387SER     CB 5935   7.999   7.078   5.893
  387SER    HB1 5936   8.080   7.151   5.916
  387SER    HB2 5937   7.999   7.003   5.976
  387SER     OG 5938   7.877   7.151   5.893
  387SER    HG1 5939   7.893   7.225   5.833
  387SER      C 5940   7.978   6.874   5.748
  387SER      O 5941   7.863   6.851   5.710
  388MET      N 5942   8.067   6.781   5.780
  388MET     HN 5943   8.158   6.806   5.811
  388MET     CA 5944   8.044   6.636   5.768
  388MET     HA 5945   7.953   6.616   5.712
  388MET     CB 5946   8.164   6.571   5.701
  388MET    HB1 5947   8.254   6.582   5.765
  388MET    HB2 5948   8.181   6.632   5.610
  388MET     CG 5949   8.143   6.429   5.654
  388MET    HG1 5950   8.055   6.421   5.587
  388MET    HG2 5951   8.122   6.365   5.743
  388MET     SD 5952   8.292   6.370   5.571
  388MET     CE 5953   8.405   6.366   5.711
  388MET    HE1 5954   8.355   6.325   5.802
  388MET    HE2 5955   8.445   6.466   5.735
  388MET    HE3 5956   8.490   6.298   5.689
  388MET      C 5957   8.026   6.582   5.910
  388MET      O 5958   8.124   6.576   5.983
  389GLN      N 5959   7.902   6.555   5.950
  389GLN     HN 5960   7.827   6.558   5.883
  389GLN     CA 5961   7.870   6.486   6.077
  389GLN     HA 5962   7.949   6.505   6.148
  389GLN     CB 5963   7.739   6.541   6.134
  389GLN    HB1 5964   7.653   6.511   6.070
  389GLN    HB2 5965   7.747   6.652   6.128
  389GLN     CG 5966   7.715   6.501   6.279
  389GLN    HG1 5967   7.808   6.516   6.338
  389GLN    HG2 5968   7.691   6.392   6.282
  389GLN     CD 5969   7.606   6.580   6.347
  389GLN    OE1 5970   7.583   6.697   6.318
  389GLN    NE2 5971   7.540   6.517   6.444
  389GLN   HE21 5972   7.566   6.424   6.470
  389GLN   HE22 5973   7.464   6.565   6.488
  389GLN      C 5974   7.871   6.336   6.045
  389GLN      O 5975   7.774   6.288   5.984
  390ASN      N 5976   7.980   6.266   6.077
  390ASN     HN 5977   8.056   6.310   6.125
  390ASN     CA 5978   7.993   6.121   6.052
  390ASN     HA 5979   8.095   6.093   6.073
  390ASN     CB 5980   7.898   6.042   6.143
  390ASN    HB1 5981   7.918   5.933   6.133
  390ASN    HB2 5982   7.792   6.059   6.115
  390ASN     CG 5983   7.916   6.076   6.289
  390ASN    OD1 5984   8.014   6.036   6.351
  390ASN    ND2 5985   7.821   6.150   6.344
  390ASN   HD21 5986   7.820   6.142   6.444
  390ASN   HD22 5987   7.735   6.162   6.294
  390ASN      C 5988   7.970   6.094   5.902
  390ASN      O 5989   8.054   6.141   5.822
  391CYS      N 5990   7.862   6.024   5.865
  391CYS     HN 5991   7.805   5.983   5.936
  391CYS     CA 5992   7.834   5.979   5.725
  391CYS     HA 5993   7.924   5.986   5.669
  391CYS     CB 5994   7.786   5.835   5.720
  391CYS    HB1 5995   7.758   5.807   5.616
  391CYS    HB2 5996   7.694   5.824   5.781
  391CYS     SG 5997   7.908   5.714   5.776
  391CYS    HG1 5998   7.968   5.697   5.658
  391CYS      C 5999   7.730   6.070   5.657
  391CYS      O 6000   7.695   6.036   5.540
  392VAL      N 6001   7.686   6.180   5.722
  392VAL     HN 6002   7.721   6.204   5.813
  392VAL     CA 6003   7.596   6.282   5.658
  392VAL     HA 6004   7.571   6.249   5.558
  392VAL     CB 6005   7.462   6.306   5.732
  392VAL     HB 6006   7.405   6.385   5.676
  392VAL    CG1 6007   7.374   6.182   5.731
  392VAL   HG11 6008   7.428   6.094   5.771
  392VAL   HG12 6009   7.340   6.159   5.628
  392VAL   HG13 6010   7.283   6.199   5.794
  392VAL    CG2 6011   7.482   6.357   5.873
  392VAL   HG21 6012   7.539   6.452   5.875
  392VAL   HG22 6013   7.535   6.283   5.936
  392VAL   HG23 6014   7.383   6.376   5.921
  392VAL      C 6015   7.671   6.415   5.641
  392VAL      O 6016   7.765   6.442   5.718
  393LEU      N 6017   7.628   6.492   5.541
  393LEU     HN 6018   7.556   6.460   5.479
  393LEU     CA 6019   7.667   6.633   5.520
  393LEU     HA 6020   7.756   6.656   5.577
  393LEU     CB 6021   7.687   6.659   5.371
  393LEU    HB1 6022   7.703   6.768   5.355
  393LEU    HB2 6023   7.595   6.631   5.316
  393LEU     CG 6024   7.806   6.587   5.308
  393LEU     HG 6025   7.777   6.481   5.307
  393LEU    CD1 6026   7.829   6.640   5.167
  393LEU   HD11 6027   7.851   6.748   5.169
  393LEU   HD12 6028   7.738   6.624   5.104
  393LEU   HD13 6029   7.914   6.586   5.120
  393LEU    CD2 6030   7.931   6.602   5.393
  393LEU   HD21 6031   7.919   6.551   5.490
  393LEU   HD22 6032   7.953   6.709   5.412
  393LEU   HD23 6033   8.019   6.557   5.342
  393LEU      C 6034   7.557   6.725   5.573
  393LEU      O 6035   7.438   6.698   5.544
  394LYS      N 6036   7.598   6.832   5.642
  394LYS     HN 6037   7.695   6.842   5.667
  394LYS     CA 6038   7.513   6.948   5.676
  394LYS     HA 6039   7.409   6.923   5.655
  394LYS     CB 6040   7.528   6.978   5.824
  394LYS    HB1 6041   7.448   7.052   5.851
  394LYS    HB2 6042   7.626   7.029   5.842
  394LYS     CG 6043   7.525   6.855   5.914
  394LYS    HG1 6044   7.618   6.795   5.900
  394LYS    HG2 6045   7.439   6.790   5.883
  394LYS     CD 6046   7.511   6.888   6.061
  394LYS    HD1 6047   7.602   6.941   6.099
  394LYS    HD2 6048   7.505   6.790   6.113
  394LYS     CE 6049   7.387   6.970   6.088
  394LYS    HE1 6050   7.309   6.948   6.011
  394LYS    HE2 6051   7.408   7.079   6.084
  394LYS     NZ 6052   7.324   6.940   6.220
  394LYS    HZ1 6053   7.384   6.975   6.298
  394LYS    HZ2 6054   7.313   6.838   6.233
  394LYS    HZ3 6055   7.230   6.985   6.228
  394LYS      C 6056   7.554   7.063   5.583
  394LYS      O 6057   7.668   7.110   5.591
  395LEU      N 6058   7.464   7.101   5.492
  395LEU     HN 6059   7.378   7.050   5.480
  395LEU     CA 6060   7.480   7.218   5.402
  395LEU     HA 6061   7.584   7.245   5.394
  395LEU     CB 6062   7.424   7.180   5.265
  395LEU    HB1 6063   7.428   7.268   5.197
  395LEU    HB2 6064   7.317   7.153   5.277
  395LEU     CG 6065   7.490   7.062   5.194
  395LEU     HG 6066   7.467   6.968   5.250
  395LEU    CD1 6067   7.435   7.047   5.053
  395LEU   HD11 6068   7.456   7.138   4.993
  395LEU   HD12 6069   7.325   7.031   5.055
  395LEU   HD13 6070   7.482   6.960   5.002
  395LEU    CD2 6071   7.642   7.079   5.190
  395LEU   HD21 6072   7.684   7.080   5.292
  395LEU   HD22 6073   7.669   7.174   5.139
  395LEU   HD23 6074   7.688   6.995   5.134
  395LEU      C 6075   7.404   7.338   5.460
  395LEU      O 6076   7.279   7.336   5.457
  396LYS      N 6077   7.474   7.441   5.509
  396LYS     HN 6078   7.574   7.442   5.501
  396LYS     CA 6079   7.408   7.570   5.543
  396LYS     HA 6080   7.320   7.548   5.602
  396LYS     CB 6081   7.499   7.665   5.623
  396LYS    HB1 6082   7.559   7.730   5.555
  396LYS    HB2 6083   7.572   7.603   5.680
  396LYS     CG 6084   7.425   7.750   5.726
  396LYS    HG1 6085   7.330   7.790   5.682
  396LYS    HG2 6086   7.490   7.838   5.749
  396LYS     CD 6087   7.394   7.676   5.857
  396LYS    HD1 6088   7.490   7.638   5.900
  396LYS    HD2 6089   7.333   7.586   5.832
  396LYS     CE 6090   7.321   7.755   5.963
  396LYS    HE1 6091   7.315   7.701   6.060
  396LYS    HE2 6092   7.223   7.761   5.920
  396LYS     NZ 6093   7.382   7.888   5.987
  396LYS    HZ1 6094   7.376   7.944   5.900
  396LYS    HZ2 6095   7.481   7.878   6.017
  396LYS    HZ3 6096   7.326   7.938   6.060
  396LYS      C 6097   7.363   7.636   5.413
  396LYS      O 6098   7.445   7.645   5.321
  397VAL      N 6099   7.236   7.677   5.406
  397VAL     HN 6100   7.171   7.660   5.481
  397VAL     CA 6101   7.178   7.755   5.292
  397VAL     HA 6102   7.256   7.775   5.220
  397VAL     CB 6103   7.066   7.677   5.222
  397VAL     HB 6104   7.018   7.743   5.146
  397VAL    CG1 6105   7.122   7.557   5.146
  397VAL   HG11 6106   7.172   7.486   5.216
  397VAL   HG12 6107   7.196   7.590   5.070
  397VAL   HG13 6108   7.040   7.503   5.095
  397VAL    CG2 6109   6.959   7.634   5.321
  397VAL   HG21 6110   6.927   7.718   5.387
  397VAL   HG22 6111   6.996   7.550   5.384
  397VAL   HG23 6112   6.870   7.598   5.267
  397VAL      C 6113   7.131   7.893   5.343
  397VAL      O 6114   7.130   7.912   5.465
  398ASP      N 6115   7.096   7.984   5.251
  398ASP     HN 6116   7.099   7.965   5.152
  398ASP     CA 6117   7.066   8.128   5.278
  398ASP     HA 6118   7.114   8.157   5.370
  398ASP     CB 6119   7.119   8.218   5.165
  398ASP    HB1 6120   7.227   8.198   5.150
  398ASP    HB2 6121   7.108   8.325   5.194
  398ASP     CG 6122   7.051   8.200   5.031
  398ASP    OD1 6123   7.008   8.086   5.002
  398ASP    OD2 6124   7.041   8.300   4.954
  398ASP      C 6125   6.915   8.152   5.297
  398ASP      O 6126   6.877   8.265   5.337
  399THR      N 6127   6.833   8.051   5.265
  399THR     HN 6128   6.875   7.968   5.228
  399THR     CA 6129   6.685   8.051   5.277
  399THR     HA 6130   6.652   8.142   5.325
  399THR     CB 6131   6.614   8.037   5.141
  399THR     HB 6132   6.657   7.949   5.087
  399THR    OG1 6133   6.635   8.152   5.059
  399THR    HG1 6134   6.731   8.165   5.060
  399THR    CG2 6135   6.465   8.016   5.156
  399THR   HG21 6136   6.420   8.100   5.214
  399THR   HG22 6137   6.439   7.922   5.207
  399THR   HG23 6138   6.416   8.014   5.056
  399THR      C 6139   6.646   7.933   5.364
  399THR      O 6140   6.672   7.821   5.322
  400ALA      N 6141   6.588   7.958   5.482
  400ALA     HN 6142   6.575   8.050   5.516
  400ALA     CA 6143   6.525   7.851   5.562
  400ALA     HA 6144   6.592   7.766   5.562
  400ALA     CB 6145   6.501   7.896   5.704
  400ALA    HB1 6146   6.434   7.984   5.708
  400ALA    HB2 6147   6.597   7.923   5.754
  400ALA    HB3 6148   6.454   7.815   5.764
  400ALA      C 6149   6.397   7.809   5.490
  400ALA      O 6150   6.334   7.898   5.430
  401ASN      N 6151   6.366   7.678   5.489
  401ASN     HN 6152   6.427   7.615   5.537
  401ASN     CA 6153   6.250   7.615   5.421
  401ASN     HA 6154   6.255   7.646   5.318
  401ASN     CB 6155   6.261   7.462   5.425
  401ASN    HB1 6156   6.272   7.424   5.527
  401ASN    HB2 6157   6.357   7.435   5.378
  401ASN     CG 6158   6.151   7.387   5.353
  401ASN    OD1 6159   6.059   7.447   5.295
  401ASN    ND2 6160   6.158   7.255   5.358
  401ASN   HD21 6161   6.092   7.203   5.303
  401ASN   HD22 6162   6.234   7.211   5.407
  401ASN      C 6163   6.122   7.666   5.488
  401ASN      O 6164   6.101   7.638   5.606
  402PRO      N 6165   6.033   7.740   5.418
  402PRO     CD 6166   6.048   7.787   5.280
  402PRO    HD1 6167   6.087   7.707   5.213
  402PRO    HD2 6168   6.117   7.875   5.279
  402PRO     CA 6169   5.906   7.783   5.477
  402PRO     HA 6170   5.927   7.834   5.570
  402PRO     CB 6171   5.845   7.874   5.370
  402PRO    HB1 6172   5.878   7.978   5.390
  402PRO    HB2 6173   5.734   7.872   5.369
  402PRO     CG 6174   5.908   7.826   5.241
  402PRO    HG1 6175   5.854   7.736   5.205
  402PRO    HG2 6176   5.905   7.903   5.161
  402PRO      C 6177   5.812   7.666   5.512
  402PRO      O 6178   5.723   7.685   5.592
  403LYS      N 6179   5.834   7.548   5.452
  403LYS     HN 6180   5.912   7.536   5.390
  403LYS     CA 6181   5.751   7.426   5.474
  403LYS     HA 6182   5.655   7.454   5.516
  403LYS     CB 6183   5.732   7.350   5.343
  403LYS    HB1 6184   5.668   7.261   5.359
  403LYS    HB2 6185   5.832   7.315   5.308
  403LYS     CG 6186   5.670   7.429   5.228
  403LYS    HG1 6187   5.698   7.374   5.135
  403LYS    HG2 6188   5.715   7.530   5.221
  403LYS     CD 6189   5.518   7.437   5.237
  403LYS    HD1 6190   5.494   7.490   5.332
  403LYS    HD2 6191   5.476   7.335   5.246
  403LYS     CE 6192   5.456   7.516   5.124
  403LYS    HE1 6193   5.496   7.620   5.125
  403LYS    HE2 6194   5.346   7.520   5.134
  403LYS     NZ 6195   5.488   7.457   4.991
  403LYS    HZ1 6196   5.462   7.356   4.993
  403LYS    HZ2 6197   5.590   7.467   4.972
  403LYS    HZ3 6198   5.436   7.507   4.915
  403LYS      C 6199   5.822   7.334   5.573
  403LYS      O 6200   5.800   7.212   5.564
  404THR      N 6201   5.904   7.388   5.663
  404THR     HN 6202   5.926   7.486   5.660
  404THR     CA 6203   5.970   7.311   5.773
  404THR     HA 6204   6.014   7.224   5.728
  404THR     CB 6205   6.086   7.390   5.836
  404THR     HB 6206   6.046   7.481   5.889
  404THR    OG1 6207   6.174   7.436   5.734
  404THR    HG1 6208   6.146   7.526   5.710
  404THR    CG2 6209   6.165   7.308   5.936
  404THR   HG21 6210   6.207   7.217   5.888
  404THR   HG22 6211   6.102   7.278   6.022
  404THR   HG23 6212   6.250   7.367   5.975
  404THR      C 6213   5.867   7.272   5.879
  404THR      O 6214   5.822   7.357   5.956
  405PRO      N 6215   5.831   7.142   5.894
  405PRO     CD 6216   5.891   7.026   5.826
  405PRO    HD1 6217   6.002   7.030   5.829
  405PRO    HD2 6218   5.854   7.023   5.721
  405PRO     CA 6219   5.733   7.101   5.994
  405PRO     HA 6220   5.648   7.168   5.990
  405PRO     CB 6221   5.705   6.954   5.958
  405PRO    HB1 6222   5.631   6.952   5.876
  405PRO    HB2 6223   5.669   6.893   6.043
  405PRO     CG 6224   5.838   6.907   5.904
  405PRO    HG1 6225   5.908   6.884   5.988
  405PRO    HG2 6226   5.829   6.816   5.840
  405PRO      C 6227   5.795   7.112   6.134
  405PRO      O 6228   5.915   7.128   6.142
  406LYS      N 6229   5.713   7.103   6.239
  406LYS     HN 6230   5.615   7.100   6.231
  406LYS     CA 6231   5.764   7.072   6.376
  406LYS     HA 6232   5.840   7.145   6.400
  406LYS     CB 6233   5.653   7.081   6.482
  406LYS    HB1 6234   5.584   6.995   6.467
  406LYS    HB2 6235   5.594   7.174   6.463
  406LYS     CG 6236   5.700   7.084   6.629
  406LYS    HG1 6237   5.767   7.172   6.642
  406LYS    HG2 6238   5.760   6.993   6.650
  406LYS     CD 6239   5.584   7.093   6.729
  406LYS    HD1 6240   5.530   6.996   6.723
  406LYS    HD2 6241   5.518   7.178   6.704
  406LYS     CE 6242   5.633   7.097   6.875
  406LYS    HE1 6243   5.695   7.187   6.890
  406LYS    HE2 6244   5.693   7.006   6.899
  406LYS     NZ 6245   5.520   7.105   6.967
  406LYS    HZ1 6246   5.454   7.028   6.946
  406LYS    HZ2 6247   5.471   7.196   6.950
  406LYS    HZ3 6248   5.552   7.098   7.066
  406LYS      C 6249   5.833   6.935   6.360
  406LYS      O 6250   5.774   6.843   6.301
  407TYR      N 6251   5.960   6.924   6.399
  407TYR     HN 6252   6.009   7.000   6.440
  407TYR     CA 6253   6.042   6.807   6.364
  407TYR     HA 6254   5.978   6.720   6.362
  407TYR     CB 6255   6.106   6.829   6.227
  407TYR    HB1 6256   6.033   6.873   6.157
  407TYR    HB2 6257   6.133   6.728   6.189
  407TYR     CG 6258   6.232   6.911   6.226
  407TYR    CD1 6259   6.357   6.855   6.251
  407TYR    HD1 6260   6.364   6.750   6.275
  407TYR    CE1 6261   6.473   6.930   6.244
  407TYR    HE1 6262   6.569   6.885   6.264
  407TYR     CZ 6263   6.465   7.065   6.212
  407TYR     OH 6264   6.577   7.144   6.203
  407TYR     HH 6265   6.546   7.237   6.197
  407TYR    CD2 6266   6.227   7.045   6.192
  407TYR    HD2 6267   6.134   7.092   6.169
  407TYR    CE2 6268   6.342   7.122   6.185
  407TYR    HE2 6269   6.334   7.226   6.158
  407TYR      C 6270   6.151   6.781   6.466
  407TYR      O 6271   6.200   6.877   6.527
  408LYS      N 6272   6.194   6.656   6.475
  408LYS     HN 6273   6.147   6.583   6.424
  408LYS     CA 6274   6.311   6.615   6.555
  408LYS     HA 6275   6.387   6.692   6.548
  408LYS     CB 6276   6.271   6.594   6.701
  408LYS    HB1 6277   6.257   6.697   6.742
  408LYS    HB2 6278   6.353   6.548   6.761
  408LYS     CG 6279   6.139   6.522   6.720
  408LYS    HG1 6280   6.154   6.418   6.684
  408LYS    HG2 6281   6.061   6.565   6.656
  408LYS     CD 6282   6.095   6.527   6.862
  408LYS    HD1 6283   6.036   6.620   6.879
  408LYS    HD2 6284   6.183   6.536   6.929
  408LYS     CE 6285   6.012   6.407   6.901
  408LYS    HE1 6286   5.927   6.392   6.831
  408LYS    HE2 6287   5.971   6.418   7.004
  408LYS     NZ 6288   6.095   6.285   6.900
  408LYS    HZ1 6289   6.178   6.304   6.961
  408LYS    HZ2 6290   6.124   6.260   6.804
  408LYS    HZ3 6291   6.043   6.204   6.941
  408LYS      C 6292   6.372   6.487   6.498
  408LYS      O 6293   6.301   6.416   6.421
  409PHE      N 6294   6.497   6.461   6.537
  409PHE     HN 6295   6.542   6.524   6.600
  409PHE     CA 6296   6.578   6.342   6.500
  409PHE     HA 6297   6.530   6.290   6.419
  409PHE     CB 6298   6.720   6.383   6.463
  409PHE    HB1 6299   6.772   6.293   6.422
  409PHE    HB2 6300   6.782   6.416   6.549
  409PHE     CG 6301   6.727   6.486   6.354
  409PHE    CD1 6302   6.630   6.491   6.255
  409PHE    HD1 6303   6.544   6.428   6.263
  409PHE    CE1 6304   6.635   6.586   6.155
  409PHE    HE1 6305   6.557   6.590   6.079
  409PHE     CZ 6306   6.738   6.676   6.151
  409PHE     HZ 6307   6.743   6.751   6.073
  409PHE    CD2 6308   6.831   6.578   6.349
  409PHE    HD2 6309   6.908   6.576   6.424
  409PHE    CE2 6310   6.836   6.672   6.247
  409PHE    HE2 6311   6.917   6.744   6.245
  409PHE      C 6312   6.583   6.249   6.619
  409PHE      O 6313   6.609   6.296   6.730
  410VAL      N 6314   6.551   6.122   6.595
  410VAL     HN 6315   6.527   6.091   6.502
  410VAL     CA 6316   6.565   6.011   6.694
  410VAL     HA 6317   6.627   6.045   6.776
  410VAL     CB 6318   6.428   5.966   6.747
  410VAL     HB 6319   6.446   5.912   6.843
  410VAL    CG1 6320   6.339   6.086   6.777
  410VAL   HG11 6321   6.303   6.132   6.682
  410VAL   HG12 6322   6.396   6.162   6.835
  410VAL   HG13 6323   6.252   6.055   6.836
  410VAL    CG2 6324   6.361   5.870   6.651
  410VAL   HG21 6325   6.412   5.771   6.648
  410VAL   HG22 6326   6.357   5.912   6.548
  410VAL   HG23 6327   6.256   5.851   6.684
  410VAL      C 6328   6.635   5.895   6.626
  410VAL      O 6329   6.615   5.876   6.505
  411ARG      N 6330   6.715   5.822   6.702
  411ARG     HN 6331   6.732   5.850   6.796
  411ARG     CA 6332   6.763   5.687   6.668
  411ARG     HA 6333   6.772   5.680   6.560
  411ARG     CB 6334   6.898   5.665   6.734
  411ARG    HB1 6335   6.887   5.654   6.844
  411ARG    HB2 6336   6.958   5.758   6.717
  411ARG     CG 6337   6.975   5.551   6.670
  411ARG    HG1 6338   6.985   5.572   6.561
  411ARG    HG2 6339   6.914   5.458   6.680
  411ARG     CD 6340   7.109   5.529   6.735
  411ARG    HD1 6341   7.101   5.512   6.845
  411ARG    HD2 6342   7.177   5.617   6.721
  411ARG     NE 6343   7.166   5.411   6.675
  411ARG     HE 6344   7.162   5.325   6.724
  411ARG     CZ 6345   7.218   5.406   6.554
  411ARG    NH1 6346   7.224   5.514   6.479
  411ARG   HH11 6347   7.201   5.603   6.518
  411ARG   HH12 6348   7.273   5.511   6.392
  411ARG    NH2 6349   7.266   5.291   6.508
  411ARG   HH21 6350   7.288   5.223   6.576
  411ARG   HH22 6351   7.329   5.302   6.431
  411ARG      C 6352   6.656   5.588   6.714
  411ARG      O 6353   6.602   5.609   6.823
  412ILE      N 6354   6.623   5.487   6.635
  412ILE     HN 6355   6.667   5.475   6.546
  412ILE     CA 6356   6.518   5.387   6.671
  412ILE     HA 6357   6.467   5.420   6.761
  412ILE     CB 6358   6.410   5.373   6.561
  412ILE     HB 6359   6.339   5.293   6.595
  412ILE    CG2 6360   6.328   5.500   6.549
  412ILE   HG21 6361   6.393   5.584   6.519
  412ILE   HG22 6362   6.282   5.526   6.647
  412ILE   HG23 6363   6.246   5.490   6.474
  412ILE    CG1 6364   6.466   5.327   6.427
  412ILE   HG11 6365   6.531   5.237   6.443
  412ILE   HG12 6366   6.531   5.407   6.384
  412ILE     CD 6367   6.359   5.289   6.327
  412ILE    HD1 6368   6.300   5.378   6.296
  412ILE    HD2 6369   6.289   5.214   6.370
  412ILE    HD3 6370   6.406   5.245   6.237
  412ILE      C 6371   6.585   5.254   6.707
  412ILE      O 6372   6.702   5.235   6.671
  413GLN      N 6373   6.513   5.167   6.777
  413GLN     HN 6374   6.419   5.189   6.803
  413GLN     CA 6375   6.558   5.031   6.818
  413GLN     HA 6376   6.665   5.035   6.829
  413GLN     CB 6377   6.492   4.990   6.950
  413GLN    HB1 6378   6.524   4.887   6.976
  413GLN    HB2 6379   6.381   4.986   6.935
  413GLN     CG 6380   6.522   5.084   7.066
  413GLN    HG1 6381   6.462   5.055   7.155
  413GLN    HG2 6382   6.493   5.189   7.041
  413GLN     CD 6383   6.668   5.084   7.104
  413GLN    OE1 6384   6.742   5.180   7.080
  413GLN    NE2 6385   6.713   4.973   7.160
  413GLN   HE21 6386   6.801   4.974   7.205
  413GLN   HE22 6387   6.654   4.892   7.165
  413GLN      C 6388   6.520   4.934   6.706
  413GLN      O 6389   6.418   4.955   6.639
  414PRO      N 6390   6.603   4.829   6.679
  414PRO     CD 6391   6.743   4.813   6.722
  414PRO    HD1 6392   6.760   4.849   6.826
  414PRO    HD2 6393   6.805   4.869   6.650
  414PRO     CA 6394   6.559   4.718   6.594
  414PRO     HA 6395   6.546   4.755   6.494
  414PRO     CB 6396   6.669   4.611   6.605
  414PRO    HB1 6397   6.724   4.605   6.509
  414PRO    HB2 6398   6.630   4.511   6.632
  414PRO     CG 6399   6.764   4.663   6.712
  414PRO    HG1 6400   6.734   4.617   6.810
  414PRO    HG2 6401   6.869   4.633   6.693
  414PRO      C 6402   6.420   4.672   6.642
  414PRO      O 6403   6.396   4.675   6.758
  415GLY      N 6404   6.329   4.645   6.548
  415GLY     HN 6405   6.356   4.647   6.451
  415GLY     CA 6406   6.191   4.600   6.575
  415GLY    HA1 6407   6.184   4.558   6.674
  415GLY    HA2 6408   6.166   4.529   6.498
  415GLY      C 6409   6.089   4.712   6.568
  415GLY      O 6410   5.967   4.683   6.577
  416GLN      N 6411   6.135   4.837   6.554
  416GLN     HN 6412   6.234   4.854   6.555
  416GLN     CA 6413   6.045   4.954   6.547
  416GLN     HA 6414   5.949   4.926   6.586
  416GLN     CB 6415   6.099   5.070   6.631
  416GLN    HB1 6416   6.106   5.165   6.573
  416GLN    HB2 6417   6.204   5.044   6.658
  416GLN     CG 6418   6.015   5.090   6.756
  416GLN    HG1 6419   5.960   4.997   6.780
  416GLN    HG2 6420   5.941   5.170   6.737
  416GLN     CD 6421   6.099   5.131   6.874
  416GLN    OE1 6422   6.199   5.203   6.863
  416GLN    NE2 6423   6.057   5.084   6.991
  416GLN   HE21 6424   5.999   5.003   6.991
  416GLN   HE22 6425   6.119   5.095   7.068
  416GLN      C 6426   6.020   4.989   6.400
  416GLN      O 6427   6.105   4.957   6.316
  417THR      N 6428   5.903   5.047   6.373
  417THR     HN 6429   5.837   5.070   6.444
  417THR     CA 6430   5.854   5.075   6.237
  417THR     HA 6431   5.921   5.029   6.166
  417THR     CB 6432   5.715   5.014   6.217
  417THR     HB 6433   5.685   5.028   6.110
  417THR    OG1 6434   5.621   5.081   6.301
  417THR    HG1 6435   5.538   5.029   6.303
  417THR    CG2 6436   5.714   4.866   6.246
  417THR   HG21 6437   5.745   4.843   6.350
  417THR   HG22 6438   5.784   4.813   6.177
  417THR   HG23 6439   5.613   4.823   6.230
  417THR      C 6440   5.859   5.227   6.211
  417THR      O 6441   5.853   5.304   6.308
  418PHE      N 6442   5.874   5.263   6.083
  418PHE     HN 6443   5.885   5.191   6.014
  418PHE     CA 6444   5.867   5.400   6.027
  418PHE     HA 6445   5.794   5.456   6.083
  418PHE     CB 6446   6.003   5.472   6.032
  418PHE    HB1 6447   6.027   5.487   6.140
  418PHE    HB2 6448   5.998   5.572   5.985
  418PHE     CG 6449   6.117   5.394   5.972
  418PHE    CD1 6450   6.183   5.297   6.045
  418PHE    HD1 6451   6.151   5.275   6.146
  418PHE    CE1 6452   6.289   5.227   5.990
  418PHE    HE1 6453   6.339   5.150   6.048
  418PHE     CZ 6454   6.329   5.250   5.862
  418PHE     HZ 6455   6.414   5.199   5.820
  418PHE    CD2 6456   6.157   5.415   5.842
  418PHE    HD2 6457   6.102   5.486   5.781
  418PHE    CE2 6458   6.262   5.344   5.787
  418PHE    HE2 6459   6.294   5.363   5.686
  418PHE      C 6460   5.817   5.392   5.882
  418PHE      O 6461   5.826   5.284   5.816
  419SER      N 6462   5.760   5.504   5.837
  419SER     HN 6463   5.754   5.584   5.898
  419SER     CA 6464   5.715   5.531   5.699
  419SER     HA 6465   5.683   5.438   5.654
  419SER     CB 6466   5.601   5.631   5.697
  419SER    HB1 6467   5.573   5.657   5.593
  419SER    HB2 6468   5.632   5.726   5.748
  419SER     OG 6469   5.487   5.579   5.764
  419SER    HG1 6470   5.496   5.481   5.769
  419SER      C 6471   5.837   5.581   5.621
  419SER      O 6472   5.910   5.667   5.677
  420VAL      N 6473   5.861   5.525   5.502
  420VAL     HN 6474   5.803   5.449   5.469
  420VAL     CA 6475   5.968   5.568   5.408
  420VAL     HA 6476   6.037   5.634   5.459
  420VAL     CB 6477   6.047   5.449   5.352
  420VAL     HB 6478   5.973   5.375   5.311
  420VAL    CG1 6479   6.139   5.490   5.240
  420VAL   HG11 6480   6.212   5.566   5.273
  420VAL   HG12 6481   6.084   5.529   5.152
  420VAL   HG13 6482   6.195   5.401   5.204
  420VAL    CG2 6483   6.127   5.378   5.460
  420VAL   HG21 6484   6.062   5.344   5.542
  420VAL   HG22 6485   6.203   5.448   5.502
  420VAL   HG23 6486   6.180   5.290   5.418
  420VAL      C 6487   5.902   5.650   5.296
  420VAL      O 6488   5.795   5.611   5.248
  421LEU      N 6489   5.965   5.761   5.259
  421LEU     HN 6490   6.047   5.790   5.308
  421LEU     CA 6491   5.930   5.842   5.140
  421LEU     HA 6492   5.836   5.806   5.100
  421LEU     CB 6493   5.918   5.989   5.181
  421LEU    HB1 6494   6.017   6.031   5.210
  421LEU    HB2 6495   5.856   5.992   5.274
  421LEU     CG 6496   5.848   6.076   5.079
  421LEU     HG 6497   5.904   6.070   4.982
  421LEU    CD1 6498   5.706   6.027   5.054
  421LEU   HD11 6499   5.658   5.998   5.149
  421LEU   HD12 6500   5.705   5.940   4.987
  421LEU   HD13 6501   5.645   6.106   5.006
  421LEU    CD2 6502   5.850   6.222   5.122
  421LEU   HD21 6503   5.954   6.258   5.135
  421LEU   HD22 6504   5.795   6.235   5.218
  421LEU   HD23 6505   5.800   6.286   5.046
  421LEU      C 6506   6.040   5.820   5.035
  421LEU      O 6507   6.151   5.874   5.051
  422ALA      N 6508   6.011   5.734   4.937
  422ALA     HN 6509   5.917   5.702   4.927
  422ALA     CA 6510   6.106   5.695   4.830
  422ALA     HA 6511   6.205   5.683   4.873
  422ALA     CB 6512   6.061   5.565   4.769
  422ALA    HB1 6513   5.954   5.569   4.737
  422ALA    HB2 6514   6.074   5.484   4.843
  422ALA    HB3 6515   6.123   5.539   4.680
  422ALA      C 6516   6.112   5.809   4.729
  422ALA      O 6517   6.009   5.839   4.666
  423CYS      N 6518   6.229   5.873   4.717
  423CYS     HN 6519   6.309   5.843   4.769
  423CYS     CA 6520   6.249   5.996   4.636
  423CYS     HA 6521   6.156   6.022   4.585
  423CYS     CB 6522   6.298   6.111   4.722
  423CYS    HB1 6523   6.375   6.173   4.670
  423CYS    HB2 6524   6.347   6.071   4.814
  423CYS     SG 6525   6.164   6.225   4.762
  423CYS    HG1 6526   6.123   6.159   4.869
  423CYS      C 6527   6.352   5.974   4.525
  423CYS      O 6528   6.445   5.894   4.547
  424TYR      N 6529   6.335   6.047   4.414
  424TYR     HN 6530   6.253   6.104   4.405
  424TYR     CA 6531   6.430   6.057   4.300
  424TYR     HA 6532   6.529   6.033   4.338
  424TYR     CB 6533   6.393   5.954   4.193
  424TYR    HB1 6534   6.468   5.953   4.111
  424TYR    HB2 6535   6.294   5.979   4.149
  424TYR     CG 6536   6.385   5.814   4.250
  424TYR    CD1 6537   6.496   5.733   4.260
  424TYR    HD1 6538   6.591   5.767   4.220
  424TYR    CE1 6539   6.490   5.607   4.318
  424TYR    HE1 6540   6.578   5.545   4.321
  424TYR     CZ 6541   6.371   5.562   4.371
  424TYR     OH 6542   6.361   5.438   4.428
  424TYR     HH 6543   6.271   5.421   4.462
  424TYR    CD2 6544   6.267   5.767   4.306
  424TYR    HD2 6545   6.179   5.831   4.302
  424TYR    CE2 6546   6.258   5.643   4.365
  424TYR    HE2 6547   6.165   5.608   4.407
  424TYR      C 6548   6.436   6.204   4.255
  424TYR      O 6549   6.330   6.266   4.236
  425ASN      N 6550   6.556   6.262   4.250
  425ASN     HN 6551   6.636   6.209   4.278
  425ASN     CA 6552   6.579   6.402   4.205
  425ASN     HA 6553   6.682   6.427   4.228
  425ASN     CB 6554   6.554   6.415   4.054
  425ASN    HB1 6555   6.570   6.519   4.020
  425ASN    HB2 6556   6.448   6.389   4.032
  425ASN     CG 6557   6.641   6.323   3.973
  425ASN    OD1 6558   6.593   6.222   3.923
  425ASN    ND2 6559   6.770   6.352   3.963
  425ASN   HD21 6560   6.828   6.289   3.912
  425ASN   HD22 6561   6.807   6.436   4.001
  425ASN      C 6562   6.492   6.500   4.286
  425ASN      O 6563   6.424   6.585   4.221
  426GLY      N 6564   6.495   6.488   4.420
  426GLY     HN 6565   6.549   6.413   4.460
  426GLY     CA 6566   6.422   6.572   4.516
  426GLY    HA1 6567   6.445   6.676   4.496
  426GLY    HA2 6568   6.448   6.541   4.616
  426GLY      C 6569   6.271   6.558   4.503
  426GLY      O 6570   6.196   6.640   4.564
  427SER      N 6571   6.226   6.457   4.427
  427SER     HN 6572   6.291   6.397   4.381
  427SER     CA 6573   6.084   6.437   4.386
  427SER     HA 6574   6.032   6.527   4.414
  427SER     CB 6575   6.074   6.432   4.237
  427SER    HB1 6576   6.089   6.330   4.195
  427SER    HB2 6577   6.153   6.497   4.193
  427SER     OG 6578   5.950   6.485   4.198
  427SER    HG1 6579   5.883   6.420   4.223
  427SER      C 6580   6.024   6.314   4.454
  427SER      O 6581   6.049   6.199   4.418
  428PRO      N 6582   5.947   6.336   4.563
  428PRO     CD 6583   5.933   6.466   4.632
  428PRO    HD1 6584   5.897   6.544   4.561
  428PRO    HD2 6585   6.029   6.496   4.679
  428PRO     CA 6586   5.866   6.231   4.624
  428PRO     HA 6587   5.923   6.172   4.693
  428PRO     CB 6588   5.756   6.315   4.690
  428PRO    HB1 6589   5.708   6.260   4.774
  428PRO    HB2 6590   5.677   6.343   4.617
  428PRO     CG 6591   5.826   6.440   4.735
  428PRO    HG1 6592   5.757   6.526   4.747
  428PRO    HG2 6593   5.875   6.421   4.833
  428PRO      C 6594   5.807   6.135   4.521
  428PRO      O 6595   5.733   6.181   4.435
  429SER      N 6596   5.837   6.006   4.532
  429SER     HN 6597   5.900   5.972   4.603
  429SER     CA 6598   5.788   5.901   4.438
  429SER     HA 6599   5.740   5.948   4.354
  429SER     CB 6600   5.905   5.820   4.384
  429SER    HB1 6601   5.999   5.843   4.438
  429SER    HB2 6602   5.923   5.852   4.278
  429SER     OG 6603   5.882   5.680   4.385
  429SER    HG1 6604   5.962   5.635   4.357
  429SER      C 6605   5.677   5.817   4.506
  429SER      O 6606   5.562   5.823   4.457
  430GLY      N 6607   5.706   5.746   4.614
  430GLY     HN 6608   5.800   5.745   4.648
  430GLY     CA 6609   5.604   5.673   4.691
  430GLY    HA1 6610   5.612   5.570   4.665
  430GLY    HA2 6611   5.505   5.713   4.672
  430GLY      C 6612   5.626   5.683   4.841
  430GLY      O 6613   5.730   5.740   4.886
  431VAL      N 6614   5.531   5.630   4.919
  431VAL     HN 6615   5.444   5.600   4.878
  431VAL     CA 6616   5.544   5.610   5.067
  431VAL     HA 6617   5.647   5.624   5.089
  431VAL     CB 6618   5.463   5.714   5.148
  431VAL     HB 6619   5.509   5.814   5.125
  431VAL    CG1 6620   5.318   5.722   5.108
  431VAL   HG11 6621   5.265   5.631   5.141
  431VAL   HG12 6622   5.304   5.735   4.999
  431VAL   HG13 6623   5.269   5.809   5.158
  431VAL    CG2 6624   5.470   5.691   5.297
  431VAL   HG21 6625   5.575   5.696   5.333
  431VAL   HG22 6626   5.428   5.592   5.323
  431VAL   HG23 6627   5.412   5.769   5.351
  431VAL      C 6628   5.509   5.464   5.100
  431VAL      O 6629   5.411   5.408   5.044
  432TYR      N 6630   5.592   5.399   5.182
  432TYR     HN 6631   5.671   5.448   5.219
  432TYR     CA 6632   5.569   5.261   5.233
  432TYR     HA 6633   5.462   5.244   5.234
  432TYR     CB 6634   5.632   5.158   5.138
  432TYR    HB1 6635   5.583   5.168   5.039
  432TYR    HB2 6636   5.609   5.055   5.174
  432TYR     CG 6637   5.781   5.167   5.116
  432TYR    CD1 6638   5.871   5.095   5.194
  432TYR    HD1 6639   5.833   5.034   5.275
  432TYR    CE1 6640   6.008   5.102   5.172
  432TYR    HE1 6641   6.076   5.047   5.236
  432TYR     CZ 6642   6.058   5.181   5.070
  432TYR     OH 6643   6.193   5.190   5.046
  432TYR     HH 6644   6.209   5.241   4.966
  432TYR    CD2 6645   5.833   5.242   5.013
  432TYR    HD2 6646   5.766   5.299   4.950
  432TYR    CE2 6647   5.970   5.251   4.990
  432TYR    HE2 6648   6.007   5.308   4.907
  432TYR      C 6649   5.616   5.249   5.379
  432TYR      O 6650   5.711   5.322   5.425
  433GLN      N 6651   5.551   5.156   5.450
  433GLN     HN 6652   5.478   5.105   5.407
  433GLN     CA 6653   5.575   5.120   5.592
  433GLN     HA 6654   5.612   5.209   5.640
  433GLN     CB 6655   5.443   5.071   5.653
  433GLN    HB1 6656   5.426   4.967   5.622
  433GLN    HB2 6657   5.360   5.134   5.612
  433GLN     CG 6658   5.435   5.080   5.804
  433GLN    HG1 6659   5.497   4.998   5.848
  433GLN    HG2 6660   5.330   5.065   5.837
  433GLN     CD 6661   5.483   5.213   5.859
  433GLN    OE1 6662   5.480   5.318   5.793
  433GLN    NE2 6663   5.528   5.207   5.983
  433GLN   HE21 6664   5.560   5.291   6.026
  433GLN   HE22 6665   5.519   5.123   6.036
  433GLN      C 6666   5.687   5.016   5.598
  433GLN      O 6667   5.676   4.913   5.531
  434CYS      N 6668   5.791   5.045   5.678
  434CYS     HN 6669   5.791   5.131   5.731
  434CYS     CA 6670   5.916   4.967   5.695
  434CYS     HA 6671   5.909   4.875   5.639
  434CYS     CB 6672   6.035   5.052   5.653
  434CYS    HB1 6673   6.109   5.069   5.734
  434CYS    HB2 6674   5.997   5.153   5.627
  434CYS     SG 6675   6.120   4.982   5.510
  434CYS    HG1 6676   6.160   4.870   5.571
  434CYS      C 6677   5.937   4.929   5.842
  434CYS      O 6678   5.912   5.012   5.931
  435ALA      N 6679   5.991   4.811   5.868
  435ALA     HN 6680   5.990   4.736   5.802
  435ALA     CA 6681   6.050   4.779   6.000
  435ALA     HA 6682   6.020   4.853   6.073
  435ALA     CB 6683   6.001   4.646   6.048
  435ALA    HB1 6684   6.043   4.563   5.987
  435ALA    HB2 6685   5.890   4.641   6.041
  435ALA    HB3 6686   6.030   4.627   6.153
  435ALA      C 6687   6.204   4.785   5.991
  435ALA      O 6688   6.262   4.734   5.891
  436MET      N 6689   6.267   4.846   6.091
  436MET     HN 6690   6.215   4.888   6.166
  436MET     CA 6691   6.411   4.824   6.119
  436MET     HA 6692   6.467   4.838   6.028
  436MET     CB 6693   6.462   4.916   6.228
  436MET    HB1 6694   6.401   4.901   6.321
  436MET    HB2 6695   6.445   5.021   6.199
  436MET     CG 6696   6.606   4.888   6.261
  436MET    HG1 6697   6.624   4.784   6.294
  436MET    HG2 6698   6.637   4.952   6.346
  436MET     SD 6699   6.706   4.926   6.119
  436MET     CE 6700   6.688   5.104   6.115
  436MET    HE1 6701   6.694   5.147   6.217
  436MET    HE2 6702   6.590   5.134   6.071
  436MET    HE3 6703   6.768   5.150   6.053
  436MET      C 6704   6.428   4.680   6.165
  436MET      O 6705   6.380   4.649   6.274
  437ARG      N 6706   6.492   4.594   6.085
  437ARG     HN 6707   6.534   4.626   5.999
  437ARG     CA 6708   6.517   4.451   6.117
  437ARG     HA 6709   6.420   4.407   6.138
  437ARG     CB 6710   6.588   4.379   6.002
  437ARG    HB1 6711   6.607   4.274   6.030
  437ARG    HB2 6712   6.687   4.426   5.985
  437ARG     CG 6713   6.514   4.380   5.869
  437ARG    HG1 6714   6.563   4.303   5.803
  437ARG    HG2 6715   6.524   4.477   5.817
  437ARG     CD 6716   6.366   4.348   5.878
  437ARG    HD1 6717   6.323   4.337   5.776
  437ARG    HD2 6718   6.314   4.434   5.928
  437ARG     NE 6719   6.340   4.228   5.953
  437ARG     HE 6720   6.414   4.159   5.962
  437ARG     CZ 6721   6.220   4.191   5.996
  437ARG    NH1 6722   6.112   4.264   5.971
  437ARG   HH11 6723   6.109   4.334   5.899
  437ARG   HH12 6724   6.026   4.230   6.009
  437ARG    NH2 6725   6.207   4.078   6.064
  437ARG   HH21 6726   6.289   4.029   6.095
  437ARG   HH22 6727   6.119   4.057   6.111
  437ARG      C 6728   6.604   4.442   6.241
  437ARG      O 6729   6.673   4.537   6.278
  438PRO      N 6730   6.601   4.326   6.311
  438PRO     CD 6731   6.496   4.224   6.299
  438PRO    HD1 6732   6.502   4.171   6.203
  438PRO    HD2 6733   6.396   4.269   6.311
  438PRO     CA 6734   6.699   4.291   6.414
  438PRO     HA 6735   6.681   4.352   6.501
  438PRO     CB 6736   6.674   4.142   6.435
  438PRO    HB1 6737   6.705   4.106   6.535
  438PRO    HB2 6738   6.723   4.079   6.357
  438PRO     CG 6739   6.526   4.131   6.416
  438PRO    HG1 6740   6.492   4.028   6.398
  438PRO    HG2 6741   6.474   4.169   6.508
  438PRO      C 6742   6.848   4.304   6.377
  438PRO      O 6743   6.930   4.324   6.467
  439ASN      N 6744   6.878   4.290   6.248
  439ASN     HN 6745   6.806   4.263   6.184
  439ASN     CA 6746   7.016   4.292   6.196
  439ASN     HA 6747   7.085   4.282   6.279
  439ASN     CB 6748   7.039   4.175   6.101
  439ASN    HB1 6749   7.000   4.082   6.148
  439ASN    HB2 6750   7.149   4.162   6.088
  439ASN     CG 6751   6.974   4.192   5.965
  439ASN    OD1 6752   6.883   4.274   5.945
  439ASN    ND2 6753   7.021   4.114   5.869
  439ASN   HD21 6754   6.971   4.117   5.783
  439ASN   HD22 6755   7.080   4.037   5.892
  439ASN      C 6756   7.041   4.431   6.136
  439ASN      O 6757   7.134   4.445   6.056
  440PHE      N 6758   6.961   4.530   6.175
  440PHE     HN 6759   6.887   4.510   6.240
  440PHE     CA 6760   6.984   4.672   6.140
  440PHE     HA 6761   6.900   4.728   6.177
  440PHE     CB 6762   7.115   4.721   6.203
  440PHE    HB1 6763   7.126   4.828   6.182
  440PHE    HB2 6764   7.200   4.667   6.156
  440PHE     CG 6765   7.127   4.704   6.352
  440PHE    CD1 6766   7.054   4.785   6.439
  440PHE    HD1 6767   6.985   4.857   6.398
  440PHE    CE1 6768   7.067   4.772   6.576
  440PHE    HE1 6769   7.012   4.836   6.643
  440PHE     CZ 6770   7.156   4.680   6.629
  440PHE     HZ 6771   7.163   4.664   6.735
  440PHE    CD2 6772   7.216   4.613   6.406
  440PHE    HD2 6773   7.274   4.548   6.341
  440PHE    CE2 6774   7.230   4.600   6.544
  440PHE    HE2 6775   7.297   4.526   6.585
  440PHE      C 6776   6.992   4.689   5.988
  440PHE      O 6777   7.086   4.754   5.939
  441THR      N 6778   6.900   4.629   5.914
  441THR     HN 6779   6.834   4.569   5.958
  441THR     CA 6780   6.872   4.662   5.771
  441THR     HA 6781   6.921   4.754   5.745
  441THR     CB 6782   6.919   4.552   5.674
  441THR     HB 6783   6.886   4.574   5.570
  441THR    OG1 6784   6.863   4.426   5.711
  441THR    HG1 6785   6.891   4.405   5.802
  441THR    CG2 6786   7.069   4.538   5.673
  441THR   HG21 6787   7.107   4.510   5.774
  441THR   HG22 6788   7.117   4.634   5.644
  441THR   HG23 6789   7.101   4.459   5.602
  441THR      C 6790   6.722   4.685   5.758
  441THR      O 6791   6.652   4.666   5.861
  442ILE      N 6792   6.673   4.724   5.640
  442ILE     HN 6793   6.734   4.740   5.563
  442ILE     CA 6794   6.526   4.725   5.613
  442ILE     HA 6795   6.476   4.668   5.689
  442ILE     CB 6796   6.468   4.869   5.617
  442ILE     HB 6797   6.360   4.859   5.591
  442ILE    CG2 6798   6.474   4.925   5.759
  442ILE   HG21 6799   6.570   4.977   5.779
  442ILE   HG22 6800   6.464   4.842   5.831
  442ILE   HG23 6801   6.390   4.995   5.776
  442ILE    CG1 6802   6.534   4.964   5.518
  442ILE   HG11 6803   6.528   4.919   5.416
  442ILE   HG12 6804   6.642   4.976   5.541
  442ILE     CD 6805   6.468   5.101   5.510
  442ILE    HD1 6806   6.473   5.154   5.608
  442ILE    HD2 6807   6.362   5.093   5.479
  442ILE    HD3 6808   6.521   5.164   5.436
  442ILE      C 6809   6.499   4.653   5.481
  442ILE      O 6810   6.584   4.662   5.388
  443LYS      N 6811   6.387   4.580   5.475
  443LYS     HN 6812   6.326   4.577   5.555
  443LYS     CA 6813   6.330   4.527   5.349
  443LYS     HA 6814   6.412   4.492   5.287
  443LYS     CB 6815   6.237   4.408   5.376
  443LYS    HB1 6816   6.225   4.354   5.279
  443LYS    HB2 6817   6.136   4.441   5.409
  443LYS     CG 6818   6.288   4.308   5.479
  443LYS    HG1 6819   6.258   4.341   5.581
  443LYS    HG2 6820   6.400   4.312   5.474
  443LYS     CD 6821   6.249   4.162   5.458
  443LYS    HD1 6822   6.245   4.139   5.349
  443LYS    HD2 6823   6.146   4.148   5.498
  443LYS     CE 6824   6.349   4.068   5.523
  443LYS    HE1 6825   6.408   4.124   5.600
  443LYS    HE2 6826   6.420   4.026   5.449
  443LYS     NZ 6827   6.285   3.956   5.596
  443LYS    HZ1 6828   6.261   3.879   5.530
  443LYS    HZ2 6829   6.201   3.985   5.654
  443LYS    HZ3 6830   6.356   3.916   5.662
  443LYS      C 6831   6.263   4.646   5.277
  443LYS      O 6832   6.140   4.670   5.298
  444GLY      N 6833   6.342   4.718   5.197
  444GLY     HN 6834   6.435   4.685   5.185
  444GLY     CA 6835   6.302   4.842   5.127
  444GLY    HA1 6836   6.385   4.911   5.130
  444GLY    HA2 6837   6.213   4.882   5.173
  444GLY      C 6838   6.270   4.817   4.980
  444GLY      O 6839   6.289   4.701   4.934
  445SER      N 6840   6.219   4.921   4.913
  445SER     HN 6841   6.202   5.006   4.963
  445SER     CA 6842   6.212   4.935   4.765
  445SER     HA 6843   6.268   4.854   4.720
  445SER     CB 6844   6.073   4.933   4.716
  445SER    HB1 6845   6.015   5.025   4.740
  445SER    HB2 6846   6.021   4.847   4.763
  445SER     OG 6847   6.073   4.908   4.577
  445SER    HG1 6848   5.986   4.870   4.556
  445SER      C 6849   6.281   5.066   4.726
  445SER      O 6850   6.222   5.175   4.743
  446PHE      N 6851   6.404   5.054   4.678
  446PHE     HN 6852   6.448   4.964   4.667
  446PHE     CA 6853   6.490   5.169   4.639
  446PHE     HA 6854   6.428   5.253   4.612
  446PHE     CB 6855   6.587   5.206   4.751
  446PHE    HB1 6856   6.660   5.281   4.724
  446PHE    HB2 6857   6.650   5.116   4.771
  446PHE     CG 6858   6.529   5.246   4.884
  446PHE    CD1 6859   6.484   5.375   4.906
  446PHE    HD1 6860   6.475   5.443   4.825
  446PHE    CE1 6861   6.438   5.412   5.031
  446PHE    HE1 6862   6.400   5.512   5.047
  446PHE     CZ 6863   6.438   5.322   5.135
  446PHE     HZ 6864   6.403   5.351   5.233
  446PHE    CD2 6865   6.530   5.157   4.990
  446PHE    HD2 6866   6.570   5.057   4.974
  446PHE    CE2 6867   6.483   5.194   5.114
  446PHE    HE2 6868   6.485   5.123   5.196
  446PHE      C 6869   6.574   5.129   4.519
  446PHE      O 6870   6.622   5.013   4.517
  447LEU      N 6871   6.595   5.223   4.427
  447LEU     HN 6872   6.549   5.311   4.438
  447LEU     CA 6873   6.673   5.205   4.302
  447LEU     HA 6874   6.719   5.108   4.302
  447LEU     CB 6875   6.576   5.223   4.184
  447LEU    HB1 6876   6.622   5.208   4.085
  447LEU    HB2 6877   6.544   5.330   4.186
  447LEU     CG 6878   6.444   5.146   4.197
  447LEU     HG 6879   6.393   5.168   4.293
  447LEU    CD1 6880   6.346   5.188   4.089
  447LEU   HD11 6881   6.399   5.220   3.997
  447LEU   HD12 6882   6.283   5.273   4.123
  447LEU   HD13 6883   6.281   5.103   4.060
  447LEU    CD2 6884   6.469   4.995   4.193
  447LEU   HD21 6885   6.537   4.964   4.275
  447LEU   HD22 6886   6.510   4.963   4.095
  447LEU   HD23 6887   6.372   4.941   4.208
  447LEU      C 6888   6.783   5.311   4.301
  447LEU      O 6889   6.784   5.395   4.391
  448ASN      N 6890   6.872   5.309   4.203
  448ASN     HN 6891   6.871   5.238   4.133
  448ASN     CA 6892   6.978   5.413   4.194
  448ASN     HA 6893   7.038   5.405   4.283
  448ASN     CB 6894   7.065   5.386   4.070
  448ASN    HB1 6895   7.137   5.468   4.054
  448ASN    HB2 6896   7.000   5.378   3.979
  448ASN     CG 6897   7.144   5.257   4.083
  448ASN    OD1 6898   7.152   5.178   3.988
  448ASN    ND2 6899   7.201   5.233   4.200
  448ASN   HD21 6900   7.223   5.136   4.214
  448ASN   HD22 6901   7.192   5.298   4.274
  448ASN      C 6902   6.913   5.552   4.203
  448ASN      O 6903   6.809   5.573   4.140
  449GLY      N 6904   6.970   5.643   4.284
  449GLY     HN 6905   7.049   5.618   4.340
  449GLY     CA 6906   6.922   5.781   4.303
  449GLY    HA1 6907   6.866   5.812   4.216
  449GLY    HA2 6908   7.008   5.844   4.322
  449GLY      C 6909   6.830   5.797   4.423
  449GLY      O 6910   6.797   5.909   4.460
  450SER      N 6911   6.789   5.686   4.485
  450SER     HN 6912   6.817   5.597   4.451
  450SER     CA 6913   6.702   5.683   4.604
  450SER     HA 6914   6.616   5.746   4.586
  450SER     CB 6915   6.657   5.542   4.627
  450SER    HB1 6916   6.605   5.500   4.539
  450SER    HB2 6917   6.584   5.546   4.710
  450SER     OG 6918   6.767   5.460   4.664
  450SER    HG1 6919   6.789   5.406   4.587
  450SER      C 6920   6.773   5.735   4.729
  450SER      O 6921   6.703   5.755   4.833
  451CYM      N 6922   6.906   5.744   4.725
  451CYM     HN 6923   6.956   5.718   4.643
  451CYM     CA 6924   6.992   5.789   4.838
  451CYM     HA 6925   6.981   5.716   4.917
  451CYM     CB 6926   7.136   5.800   4.801
  451CYM    HB1 6927   7.146   5.866   4.712
  451CYM    HB2 6928   7.169   5.699   4.768
  451CYM     SG 6929   7.245   5.855   4.938
  451CYM      C 6930   6.940   5.922   4.891
  451CYM      O 6931   6.896   6.004   4.807
  452GLY      N 6932   6.938   5.937   5.024
  452GLY     HN 6933   6.991   5.868   5.075
  452GLY     CA 6934   6.889   6.057   5.095
  452GLY    HA1 6935   6.909   6.139   5.032
  452GLY    HA2 6936   6.938   6.064   5.190
  452GLY      C 6937   6.739   6.054   5.116
  452GLY      O 6938   6.686   6.155   5.172
  453SER      N 6939   6.670   5.948   5.069
  453SER     HN 6940   6.718   5.880   5.013
  453SER     CA 6941   6.529   5.918   5.105
  453SER     HA 6942   6.469   6.004   5.080
  453SER     CB 6943   6.473   5.796   5.033
  453SER    HB1 6944   6.369   5.775   5.067
  453SER    HB2 6945   6.535   5.707   5.057
  453SER     OG 6946   6.472   5.812   4.892
  453SER    HG1 6947   6.563   5.797   4.862
  453SER      C 6948   6.526   5.898   5.256
  453SER      O 6949   6.617   5.829   5.308
  454VAL      N 6950   6.431   5.960   5.326
  454VAL     HN 6951   6.361   6.016   5.280
  454VAL     CA 6952   6.424   5.955   5.475
  454VAL     HA 6953   6.517   5.913   5.508
  454VAL     CB 6954   6.406   6.094   5.539
  454VAL     HB 6955   6.402   6.080   5.650
  454VAL    CG1 6956   6.525   6.184   5.510
  454VAL   HG11 6957   6.540   6.196   5.401
  454VAL   HG12 6958   6.618   6.142   5.554
  454VAL   HG13 6959   6.506   6.284   5.552
  454VAL    CG2 6960   6.276   6.163   5.496
  454VAL   HG21 6961   6.187   6.098   5.512
  454VAL   HG22 6962   6.281   6.193   5.390
  454VAL   HG23 6963   6.262   6.256   5.555
  454VAL      C 6964   6.311   5.861   5.515
  454VAL      O 6965   6.219   5.844   5.435
  455GLY      N 6966   6.323   5.804   5.636
  455GLY     HN 6967   6.408   5.824   5.686
  455GLY     CA 6968   6.216   5.736   5.710
  455GLY    HA1 6969   6.254   5.641   5.743
  455GLY    HA2 6970   6.129   5.729   5.647
  455GLY      C 6971   6.179   5.816   5.834
  455GLY      O 6972   6.267   5.889   5.884
  456PHE      N 6973   6.054   5.807   5.880
  456PHE     HN 6974   5.987   5.751   5.830
  456PHE     CA 6975   5.999   5.901   5.980
  456PHE     HA 6976   6.074   5.911   6.056
  456PHE     CB 6977   5.969   6.035   5.914
  456PHE    HB1 6978   6.059   6.075   5.862
  456PHE    HB2 6979   5.941   6.109   5.992
  456PHE     CG 6980   5.857   6.027   5.814
  456PHE    CD1 6981   5.882   5.990   5.682
  456PHE    HD1 6982   5.983   5.969   5.651
  456PHE    CE1 6983   5.779   5.980   5.590
  456PHE    HE1 6984   5.800   5.950   5.489
  456PHE     CZ 6985   5.650   6.006   5.629
  456PHE     HZ 6986   5.569   5.997   5.558
  456PHE    CD2 6987   5.726   6.051   5.851
  456PHE    HD2 6988   5.704   6.079   5.954
  456PHE    CE2 6989   5.623   6.042   5.759
  456PHE    HE2 6990   5.521   6.063   5.789
  456PHE      C 6991   5.872   5.847   6.046
  456PHE      O 6992   5.796   5.773   5.982
  457ASN      N 6993   5.850   5.887   6.171
  457ASN     HN 6994   5.920   5.945   6.214
  457ASN     CA 6995   5.722   5.869   6.244
  457ASN     HA 6996   5.653   5.813   6.182
  457ASN     CB 6997   5.746   5.791   6.374
  457ASN    HB1 6998   5.657   5.800   6.440
  457ASN    HB2 6999   5.833   5.833   6.428
  457ASN     CG 7000   5.763   5.642   6.350
  457ASN    OD1 7001   5.667   5.575   6.312
  457ASN    ND2 7002   5.882   5.589   6.372
  457ASN   HD21 7003   5.886   5.489   6.361
  457ASN   HD22 7004   5.964   5.645   6.378
  457ASN      C 7005   5.657   6.008   6.262
  457ASN      O 7006   5.731   6.110   6.250
  458ILE      N 7007   5.525   6.013   6.282
  458ILE     HN 7008   5.469   5.930   6.285
  458ILE     CA 7009   5.452   6.139   6.318
  458ILE     HA 7010   5.524   6.218   6.333
  458ILE     CB 7011   5.359   6.182   6.204
  458ILE     HB 7012   5.293   6.095   6.178
  458ILE    CG2 7013   5.268   6.297   6.247
  458ILE   HG21 7014   5.327   6.386   6.276
  458ILE   HG22 7015   5.203   6.267   6.332
  458ILE   HG23 7016   5.198   6.326   6.166
  458ILE    CG1 7017   5.440   6.218   6.080
  458ILE   HG11 7018   5.490   6.125   6.043
  458ILE   HG12 7019   5.521   6.289   6.108
  458ILE     CD 7020   5.359   6.277   5.967
  458ILE    HD1 7021   5.325   6.380   5.991
  458ILE    HD2 7022   5.271   6.214   5.944
  458ILE    HD3 7023   5.421   6.283   5.874
  458ILE      C 7024   5.381   6.120   6.452
  458ILE      O 7025   5.328   6.011   6.477
  459ASP      N 7026   5.380   6.226   6.534
  459ASP     HN 7027   5.434   6.305   6.506
  459ASP     CA 7028   5.330   6.232   6.674
  459ASP     HA 7029   5.258   6.151   6.686
  459ASP     CB 7030   5.448   6.211   6.770
  459ASP    HB1 7031   5.489   6.305   6.811
  459ASP    HB2 7032   5.529   6.163   6.712
  459ASP     CG 7033   5.423   6.116   6.886
  459ASP    OD1 7034   5.306   6.083   6.911
  459ASP    OD2 7035   5.523   6.075   6.953
  459ASP      C 7036   5.253   6.365   6.692
  459ASP      O 7037   5.303   6.455   6.765
  460TYR      N 7038   5.138   6.378   6.625
  460TYR     HN 7039   5.110   6.302   6.567
  460TYR     CA 7040   5.037   6.486   6.641
  460TYR     HA 7041   4.944   6.434   6.639
  460TYR     CB 7042   5.041   6.542   6.784
  460TYR    HB1 7043   5.130   6.606   6.802
  460TYR    HB2 7044   5.043   6.458   6.856
  460TYR     CG 7045   4.921   6.628   6.817
  460TYR    CD1 7046   4.806   6.571   6.873
  460TYR    HD1 7047   4.805   6.466   6.898
  460TYR    CE1 7048   4.692   6.649   6.895
  460TYR    HE1 7049   4.604   6.604   6.939
  460TYR     CZ 7050   4.692   6.785   6.862
  460TYR     OH 7051   4.575   6.861   6.881
  460TYR     HH 7052   4.601   6.954   6.876
  460TYR    CD2 7053   4.921   6.765   6.785
  460TYR    HD2 7054   5.008   6.811   6.740
  460TYR    CE2 7055   4.806   6.843   6.807
  460TYR    HE2 7056   4.805   6.947   6.778
  460TYR      C 7057   5.058   6.595   6.534
  460TYR      O 7058   4.964   6.624   6.457
  461ASP      N 7059   5.175   6.659   6.535
  461ASP     HN 7060   5.232   6.651   6.617
  461ASP     CA 7061   5.222   6.758   6.434
  461ASP     HA 7062   5.168   6.741   6.342
  461ASP     CB 7063   5.199   6.902   6.483
  461ASP    HB1 7064   5.094   6.913   6.518
  461ASP    HB2 7065   5.216   6.971   6.398
  461ASP     CG 7066   5.292   6.943   6.597
  461ASP    OD1 7067   5.285   6.878   6.706
  461ASP    OD2 7068   5.373   7.038   6.576
  461ASP      C 7069   5.372   6.738   6.406
  461ASP      O 7070   5.424   6.804   6.310
  462CYS      N 7071   5.438   6.652   6.486
  462CYS     HN 7072   5.385   6.600   6.553
  462CYS     CA 7073   5.586   6.639   6.500
  462CYS     HA 7074   5.631   6.727   6.456
  462CYS     CB 7075   5.628   6.633   6.646
  462CYS    HB1 7076   5.576   6.547   6.694
  462CYS    HB2 7077   5.592   6.725   6.696
  462CYS     SG 7078   5.807   6.618   6.664
  462CYS    HG1 7079   5.819   6.505   6.594
  462CYS      C 7080   5.640   6.516   6.424
  462CYS      O 7081   5.618   6.401   6.469
  463VAL      N 7082   5.715   6.542   6.316
  463VAL     HN 7083   5.730   6.637   6.289
  463VAL     CA 7084   5.790   6.440   6.237
  463VAL     HA 7085   5.726   6.354   6.221
  463VAL     CB 7086   5.838   6.496   6.102
  463VAL     HB 7087   5.904   6.585   6.123
  463VAL    CG1 7088   5.920   6.395   6.026
  463VAL   HG11 7089   5.863   6.300   6.017
  463VAL   HG12 7090   6.018   6.374   6.074
  463VAL   HG13 7091   5.939   6.431   5.922
  463VAL    CG2 7092   5.724   6.547   6.016
  463VAL   HG21 7093   5.668   6.629   6.067
  463VAL   HG22 7094   5.652   6.465   5.993
  463VAL   HG23 7095   5.762   6.587   5.920
  463VAL      C 7096   5.909   6.399   6.321
  463VAL      O 7097   5.986   6.488   6.355
  464SER      N 7098   5.921   6.270   6.355
  464SER     HN 7099   5.848   6.208   6.326
  464SER     CA 7100   6.046   6.206   6.404
  464SER     HA 7101   6.110   6.282   6.447
  464SER     CB 7102   6.016   6.104   6.509
  464SER    HB1 7103   6.109   6.050   6.540
  464SER    HB2 7104   5.945   6.027   6.471
  464SER     OG 7105   5.961   6.166   6.623
  464SER    HG1 7106   5.872   6.194   6.597
  464SER      C 7107   6.119   6.142   6.286
  464SER      O 7108   6.076   6.033   6.244
  465PHE      N 7109   6.223   6.208   6.235
  465PHE     HN 7110   6.250   6.295   6.275
  465PHE     CA 7111   6.315   6.151   6.133
  465PHE     HA 7112   6.256   6.100   6.057
  465PHE     CB 7113   6.401   6.260   6.066
  465PHE    HB1 7114   6.469   6.213   5.992
  465PHE    HB2 7115   6.463   6.310   6.141
  465PHE     CG 7116   6.319   6.361   5.990
  465PHE    CD1 7117   6.259   6.328   5.870
  465PHE    HD1 7118   6.275   6.229   5.829
  465PHE    CE1 7119   6.180   6.418   5.802
  465PHE    HE1 7120   6.135   6.390   5.708
  465PHE     CZ 7121   6.161   6.544   5.853
  465PHE     HZ 7122   6.101   6.616   5.799
  465PHE    CD2 7123   6.295   6.487   6.041
  465PHE    HD2 7124   6.338   6.515   6.136
  465PHE    CE2 7125   6.217   6.577   5.972
  465PHE    HE2 7126   6.206   6.679   6.008
  465PHE      C 7127   6.400   6.045   6.203
  465PHE      O 7128   6.463   6.080   6.303
  466CYS      N 7129   6.397   5.920   6.157
  466CYS     HN 7130   6.334   5.896   6.083
  466CYS     CA 7131   6.483   5.812   6.209
  466CYS     HA 7132   6.544   5.850   6.290
  466CYS     CB 7133   6.399   5.696   6.263
  466CYS    HB1 7134   6.360   5.732   6.361
  466CYS    HB2 7135   6.461   5.606   6.284
  466CYS     SG 7136   6.256   5.658   6.159
  466CYS    HG1 7137   6.321   5.581   6.072
  466CYS      C 7138   6.583   5.760   6.105
  466CYS      O 7139   6.687   5.704   6.147
  467TYR      N 7140   6.557   5.774   5.975
  467TYR     HN 7141   6.478   5.826   5.943
  467TYR     CA 7142   6.635   5.700   5.872
  467TYR     HA 7143   6.729   5.668   5.914
  467TYR     CB 7144   6.558   5.577   5.824
  467TYR    HB1 7145   6.463   5.606   5.775
  467TYR    HB2 7146   6.530   5.516   5.913
  467TYR     CG 7147   6.634   5.486   5.731
  467TYR    CD1 7148   6.731   5.401   5.779
  467TYR    HD1 7149   6.753   5.401   5.885
  467TYR    CE1 7150   6.801   5.316   5.696
  467TYR    HE1 7151   6.880   5.254   5.738
  467TYR     CZ 7152   6.774   5.315   5.561
  467TYR     OH 7153   6.847   5.232   5.480
  467TYR     HH 7154   6.872   5.158   5.537
  467TYR    CD2 7155   6.607   5.482   5.595
  467TYR    HD2 7156   6.531   5.547   5.554
  467TYR    CE2 7157   6.676   5.398   5.510
  467TYR    HE2 7158   6.654   5.397   5.405
  467TYR      C 7159   6.667   5.790   5.753
  467TYR      O 7160   6.580   5.863   5.709
  468MET      N 7161   6.790   5.784   5.704
  468MET     HN 7162   6.861   5.732   5.754
  468MET     CA 7163   6.829   5.843   5.574
  468MET     HA 7164   6.741   5.872   5.519
  468MET     CB 7165   6.923   5.962   5.590
  468MET    HB1 7166   7.000   5.938   5.667
  468MET    HB2 7167   6.863   6.047   5.630
  468MET     CG 7168   6.994   6.001   5.460
  468MET    HG1 7169   6.917   5.996   5.380
  468MET    HG2 7170   7.073   5.927   5.435
  468MET     SD 7171   7.066   6.169   5.460
  468MET     CE 7172   6.917   6.269   5.450
  468MET    HE1 7173   6.843   6.240   5.527
  468MET    HE2 7174   6.867   6.259   5.350
  468MET    HE3 7175   6.939   6.376   5.466
  468MET      C 7176   6.897   5.731   5.497
  468MET      O 7177   6.977   5.661   5.558
  469HSD      N 7178   6.865   5.716   5.368
  469HSD     HN 7179   6.793   5.774   5.328
  469HSD     CA 7180   6.906   5.598   5.287
  469HSD     HA 7181   6.913   5.514   5.355
  469HSD     CB 7182   6.800   5.564   5.182
  469HSD    HB1 7183   6.793   5.645   5.106
  469HSD    HB2 7184   6.701   5.554   5.231
  469HSD    ND1 7185   6.866   5.321   5.182
  469HSD    HD1 7186   6.858   5.308   5.282
  469HSD     CG 7187   6.831   5.435   5.113
  469HSD    CE1 7188   6.892   5.225   5.098
  469HSD    HE1 7189   6.924   5.124   5.122
  469HSD    NE2 7190   6.878   5.272   4.976
  469HSD    CD2 7191   6.841   5.403   4.983
  469HSD    HD2 7192   6.826   5.463   4.894
  469HSD      C 7193   7.046   5.620   5.228
  469HSD      O 7194   7.072   5.731   5.176
  470HSP      N 7195   7.131   5.516   5.236
  470HSP     HN 7196   7.097   5.430   5.273
  470HSP     CA 7197   7.267   5.514   5.178
  470HSP     HA 7198   7.281   5.603   5.118
  470HSP     CB 7199   7.374   5.511   5.288
  470HSP    HB1 7200   7.475   5.497   5.244
  470HSP    HB2 7201   7.355   5.423   5.354
  470HSP    CD2 7202   7.280   5.683   5.458
  470HSP    HD2 7203   7.183   5.641   5.485
  470HSP     CG 7204   7.374   5.633   5.374
  470HSP    NE2 7205   7.332   5.796   5.516
  470HSP    HE2 7206   7.291   5.841   5.597
  470HSP    ND1 7207   7.481   5.718   5.381
  470HSP    HD1 7208   7.571   5.717   5.335
  470HSP    CE1 7209   7.455   5.815   5.466
  470HSP    HE1 7210   7.521   5.895   5.495
  470HSP      C 7211   7.284   5.397   5.079
  470HSP      O 7212   7.328   5.425   4.967
  471MET      N 7213   7.254   5.271   5.117
  471MET     HN 7214   7.207   5.251   5.203
  471MET     CA 7215   7.303   5.151   5.044
  471MET     HA 7216   7.338   5.183   4.948
  471MET     CB 7217   7.411   5.074   5.121
  471MET    HB1 7218   7.476   5.027   5.044
  471MET    HB2 7219   7.369   4.988   5.180
  471MET     CG 7220   7.488   5.153   5.222
  471MET    HG1 7221   7.423   5.178   5.309
  471MET    HG2 7222   7.528   5.247   5.179
  471MET     SD 7223   7.625   5.048   5.276
  471MET     CE 7224   7.735   5.070   5.136
  471MET    HE1 7225   7.782   5.170   5.137
  471MET    HE2 7226   7.684   5.056   5.039
  471MET    HE3 7227   7.817   4.996   5.141
  471MET      C 7228   7.194   5.047   5.024
  471MET      O 7229   7.118   5.025   5.120
  472GLU      N 7230   7.201   4.975   4.912
  472GLU     HN 7231   7.268   4.999   4.842
  472GLU     CA 7232   7.140   4.840   4.896
  472GLU     HA 7233   7.067   4.823   4.974
  472GLU     CB 7234   7.072   4.825   4.761
  472GLU    HB1 7235   7.140   4.857   4.679
  472GLU    HB2 7236   6.983   4.892   4.758
  472GLU     CG 7237   7.027   4.682   4.735
  472GLU    HG1 7238   6.974   4.644   4.825
  472GLU    HG2 7239   7.113   4.615   4.715
  472GLU     CD 7240   6.929   4.666   4.621
  472GLU    OE1 7241   6.844   4.756   4.602
  472GLU    OE2 7242   6.937   4.564   4.551
  472GLU      C 7243   7.249   4.733   4.910
  472GLU      O 7244   7.346   4.737   4.831
  473LEU      N 7245   7.234   4.642   5.006
  473LEU     HN 7246   7.145   4.633   5.051
  473LEU     CA 7247   7.335   4.537   5.036
  473LEU     HA 7248   7.433   4.582   5.027
  473LEU     CB 7249   7.312   4.477   5.176
  473LEU    HB1 7250   7.368   4.383   5.191
  473LEU    HB2 7251   7.204   4.450   5.185
  473LEU     CG 7252   7.349   4.567   5.294
  473LEU     HG 7253   7.262   4.634   5.315
  473LEU    CD1 7254   7.378   4.484   5.417
  473LEU   HD11 7255   7.471   4.425   5.405
  473LEU   HD12 7256   7.294   4.415   5.439
  473LEU   HD13 7257   7.391   4.551   5.505
  473LEU    CD2 7258   7.469   4.656   5.264
  473LEU   HD21 7259   7.445   4.731   5.185
  473LEU   HD22 7260   7.555   4.595   5.230
  473LEU   HD23 7261   7.499   4.711   5.355
  473LEU      C 7262   7.328   4.430   4.928
  473LEU      O 7263   7.233   4.431   4.849
  474PRO      N 7264   7.427   4.338   4.919
  474PRO     CD 7265   7.551   4.338   4.999
  474PRO    HD1 7266   7.528   4.298   5.100
  474PRO    HD2 7267   7.591   4.441   5.014
  474PRO     CA 7268   7.424   4.228   4.823
  474PRO     HA 7269   7.442   4.270   4.725
  474PRO     CB 7270   7.536   4.136   4.876
  474PRO    HB1 7271   7.577   4.071   4.796
  474PRO    HB2 7272   7.498   4.072   4.959
  474PRO     CG 7273   7.638   4.233   4.932
  474PRO    HG1 7274   7.701   4.178   5.006
  474PRO    HG2 7275   7.696   4.325   4.912
  474PRO      C 7276   7.294   4.148   4.816
  474PRO      O 7277   7.261   4.107   4.710
  475THR      N 7278   7.226   4.130   4.929
  475THR     HN 7279   7.256   4.175   5.013
  475THR     CA 7280   7.112   4.036   4.949
  475THR     HA 7281   7.123   3.954   4.880
  475THR     CB 7282   7.117   3.982   5.092
  475THR     HB 7283   7.027   3.917   5.108
  475THR    OG1 7284   7.113   4.089   5.187
  475THR    HG1 7285   7.056   4.058   5.258
  475THR    CG2 7286   7.241   3.900   5.116
  475THR   HG21 7287   7.332   3.962   5.106
  475THR   HG22 7288   7.248   3.816   5.043
  475THR   HG23 7289   7.240   3.856   5.218
  475THR      C 7290   6.978   4.104   4.913
  475THR      O 7291   6.873   4.037   4.928
  476GLY      N 7292   6.981   4.229   4.866
  476GLY     HN 7293   7.069   4.275   4.852
  476GLY     CA 7294   6.861   4.305   4.823
  476GLY    HA1 7295   6.785   4.236   4.788
  476GLY    HA2 7296   6.893   4.374   4.746
  476GLY      C 7297   6.801   4.388   4.935
  476GLY      O 7298   6.707   4.464   4.909
  477VAL      N 7299   6.851   4.376   5.057
  477VAL     HN 7300   6.925   4.310   5.072
  477VAL     CA 7301   6.810   4.460   5.173
  477VAL     HA 7302   6.707   4.488   5.160
  477VAL     CB 7303   6.823   4.383   5.307
  477VAL     HB 7304   6.783   4.449   5.389
  477VAL    CG1 7305   6.737   4.258   5.309
  477VAL   HG11 7306   6.769   4.185   5.231
  477VAL   HG12 7307   6.630   4.282   5.290
  477VAL   HG13 7308   6.743   4.207   5.408
  477VAL    CG2 7309   6.967   4.350   5.342
  477VAL   HG21 7310   7.025   4.442   5.365
  477VAL   HG22 7311   7.017   4.299   5.258
  477VAL   HG23 7312   6.970   4.285   5.432
  477VAL      C 7313   6.894   4.588   5.172
  477VAL      O 7314   6.985   4.600   5.087
  478HSD      N 7315   6.865   4.678   5.266
  478HSD     HN 7316   6.795   4.656   5.333
  478HSD     CA 7317   6.904   4.821   5.260
  478HSD     HA 7318   6.985   4.832   5.189
  478HSD     CB 7319   6.783   4.902   5.211
  478HSD    HB1 7320   6.808   5.010   5.210
  478HSD    HB2 7321   6.700   4.889   5.283
  478HSD    ND1 7322   6.621   4.795   5.053
  478HSD    HD1 7323   6.568   4.752   5.125
  478HSD     CG 7324   6.737   4.865   5.075
  478HSD    CE1 7325   6.605   4.776   4.923
  478HSD    HE1 7326   6.527   4.718   4.874
  478HSD    NE2 7327   6.711   4.830   4.859
  478HSD    CD2 7328   6.793   4.886   4.953
  478HSD    HD2 7329   6.879   4.945   4.926
  478HSD      C 7330   6.958   4.868   5.396
  478HSD      O 7331   6.910   4.817   5.502
  479ALA      N 7332   7.055   4.960   5.394
  479ALA     HN 7333   7.088   4.993   5.305
  479ALA     CA 7334   7.125   5.016   5.512
  479ALA     HA 7335   7.067   4.994   5.600
  479ALA     CB 7336   7.262   4.956   5.525
  479ALA    HB1 7337   7.323   4.975   5.434
  479ALA    HB2 7338   7.254   4.846   5.538
  479ALA    HB3 7339   7.317   4.996   5.613
  479ALA      C 7340   7.134   5.168   5.500
  479ALA      O 7341   7.147   5.221   5.388
  480GLY      N 7342   7.129   5.236   5.614
  480GLY     HN 7343   7.125   5.184   5.700
  480GLY     CA 7344   7.150   5.382   5.624
  480GLY    HA1 7345   7.061   5.430   5.586
  480GLY    HA2 7346   7.241   5.407   5.572
  480GLY      C 7347   7.167   5.423   5.769
  480GLY      O 7348   7.194   5.336   5.854
  481THR      N 7349   7.150   5.553   5.795
  481THR     HN 7350   7.110   5.614   5.728
  481THR     CA 7351   7.191   5.620   5.921
  481THR     HA 7352   7.231   5.547   5.991
  481THR     CB 7353   7.290   5.733   5.895
  481THR     HB 7354   7.318   5.783   5.991
  481THR    OG1 7355   7.220   5.826   5.813
  481THR    HG1 7356   7.165   5.875   5.877
  481THR    CG2 7357   7.417   5.685   5.828
  481THR   HG21 7358   7.397   5.624   5.738
  481THR   HG22 7359   7.479   5.625   5.897
  481THR   HG23 7360   7.479   5.772   5.798
  481THR      C 7361   7.070   5.684   5.985
  481THR      O 7362   6.969   5.700   5.916
  482ASP      N 7363   7.083   5.717   6.113
  482ASP     HN 7364   7.169   5.699   6.163
  482ASP     CA 7365   6.995   5.816   6.180
  482ASP     HA 7366   6.894   5.794   6.154
  482ASP     CB 7367   7.014   5.810   6.332
  482ASP    HB1 7368   6.998   5.705   6.365
  482ASP    HB2 7369   6.939   5.873   6.384
  482ASP     CG 7370   7.151   5.853   6.380
  482ASP    OD1 7371   7.227   5.908   6.296
  482ASP    OD2 7372   7.181   5.832   6.500
  482ASP      C 7373   7.030   5.951   6.114
  482ASP      O 7374   7.116   5.948   6.023
  483LEU      N 7375   6.970   6.062   6.157
  483LEU     HN 7376   6.906   6.059   6.234
  483LEU     CA 7377   6.996   6.194   6.093
  483LEU     HA 7378   7.023   6.177   5.990
  483LEU     CB 7379   6.872   6.283   6.100
  483LEU    HB1 7380   6.898   6.391   6.106
  483LEU    HB2 7381   6.816   6.259   6.193
  483LEU     CG 7382   6.779   6.270   5.980
  483LEU     HG 7383   6.690   6.336   5.998
  483LEU    CD1 7384   6.848   6.317   5.853
  483LEU   HD11 7385   6.929   6.248   5.822
  483LEU   HD12 7386   6.891   6.418   5.867
  483LEU   HD13 7387   6.774   6.322   5.769
  483LEU    CD2 7388   6.732   6.127   5.964
  483LEU   HD21 7389   6.687   6.089   6.059
  483LEU   HD22 7390   6.815   6.060   5.935
  483LEU   HD23 7391   6.655   6.120   5.884
  483LEU      C 7392   7.118   6.263   6.153
  483LEU      O 7393   7.142   6.376   6.112
  484GLU      N 7394   7.194   6.198   6.243
  484GLU     HN 7395   7.169   6.106   6.276
  484GLU     CA 7396   7.329   6.245   6.288
  484GLU     HA 7397   7.342   6.349   6.261
  484GLU     CB 7398   7.346   6.230   6.439
  484GLU    HB1 7399   7.451   6.244   6.471
  484GLU    HB2 7400   7.319   6.124   6.464
  484GLU     CG 7401   7.258   6.324   6.519
  484GLU    HG1 7402   7.156   6.328   6.474
  484GLU    HG2 7403   7.298   6.426   6.521
  484GLU     CD 7404   7.240   6.278   6.663
  484GLU    OE1 7405   7.340   6.238   6.728
  484GLU    OE2 7406   7.126   6.281   6.708
  484GLU      C 7407   7.438   6.165   6.214
  484GLU      O 7408   7.558   6.186   6.243
  485GLY      N 7409   7.398   6.074   6.125
  485GLY     HN 7410   7.302   6.045   6.127
  485GLY     CA 7411   7.488   6.009   6.029
  485GLY    HA1 7412   7.565   6.078   5.999
  485GLY    HA2 7413   7.427   5.975   5.947
  485GLY      C 7414   7.558   5.887   6.085
  485GLY      O 7415   7.646   5.833   6.017
  486ASN      N 7416   7.522   5.846   6.206
  486ASN     HN 7417   7.448   5.892   6.256
  486ASN     CA 7418   7.563   5.713   6.259
  486ASN     HA 7419   7.667   5.696   6.234
  486ASN     CB 7420   7.546   5.705   6.410
  486ASN    HB1 7421   7.569   5.603   6.447
  486ASN    HB2 7422   7.440   5.728   6.435
  486ASN     CG 7423   7.638   5.802   6.480
  486ASN    OD1 7424   7.751   5.824   6.435
  486ASN    ND2 7425   7.591   5.862   6.587
  486ASN   HD21 7426   7.646   5.933   6.630
  486ASN   HD22 7427   7.495   5.848   6.612
  486ASN      C 7428   7.480   5.611   6.184
  486ASN      O 7429   7.357   5.627   6.181
  487PHE      N 7430   7.546   5.516   6.117
  487PHE     HN 7431   7.646   5.512   6.124
  487PHE     CA 7432   7.479   5.404   6.047
  487PHE     HA 7433   7.407   5.443   5.977
  487PHE     CB 7434   7.581   5.316   5.973
  487PHE    HB1 7435   7.561   5.207   5.986
  487PHE    HB2 7436   7.683   5.333   6.014
  487PHE     CG 7437   7.586   5.342   5.825
  487PHE    CD1 7438   7.668   5.441   5.774
  487PHE    HD1 7439   7.730   5.498   5.841
  487PHE    CE1 7440   7.671   5.465   5.638
  487PHE    HE1 7441   7.738   5.541   5.599
  487PHE     CZ 7442   7.593   5.390   5.552
  487PHE     HZ 7443   7.600   5.405   5.446
  487PHE    CD2 7444   7.507   5.268   5.739
  487PHE    HD2 7445   7.443   5.190   5.779
  487PHE    CE2 7446   7.511   5.291   5.603
  487PHE    HE2 7447   7.451   5.230   5.537
  487PHE      C 7448   7.400   5.322   6.149
  487PHE      O 7449   7.438   5.317   6.269
  488TYR      N 7450   7.292   5.259   6.104
  488TYR     HN 7451   7.260   5.274   6.010
  488TYR     CA 7452   7.231   5.145   6.176
  488TYR     HA 7453   7.237   5.163   6.283
  488TYR     CB 7454   7.084   5.131   6.138
  488TYR    HB1 7455   7.042   5.036   6.178
  488TYR    HB2 7456   7.072   5.129   6.028
  488TYR     CG 7457   6.999   5.242   6.191
  488TYR    CD1 7458   6.939   5.234   6.316
  488TYR    HD1 7459   6.954   5.145   6.377
  488TYR    CE1 7460   6.857   5.335   6.363
  488TYR    HE1 7461   6.810   5.326   6.460
  488TYR     CZ 7462   6.837   5.449   6.286
  488TYR     OH 7463   6.759   5.551   6.330
  488TYR     HH 7464   6.747   5.613   6.256
  488TYR    CD2 7465   6.978   5.357   6.117
  488TYR    HD2 7466   7.022   5.365   6.019
  488TYR    CE2 7467   6.898   5.459   6.163
  488TYR    HE2 7468   6.878   5.545   6.101
  488TYR      C 7469   7.315   5.021   6.148
  488TYR      O 7470   7.346   4.993   6.030
  489GLY      N 7471   7.355   4.951   6.254
  489GLY     HN 7472   7.333   4.982   6.346
  489GLY     CA 7473   7.433   4.826   6.248
  489GLY    HA1 7474   7.387   4.765   6.172
  489GLY    HA2 7475   7.433   4.782   6.346
  489GLY      C 7476   7.579   4.848   6.208
  489GLY      O 7477   7.632   4.959   6.212
  490PRO      N 7478   7.649   4.739   6.170
  490PRO     CD 7479   7.594   4.603   6.156
  490PRO    HD1 7480   7.512   4.600   6.080
  490PRO    HD2 7481   7.556   4.568   6.255
  490PRO     CA 7482   7.793   4.745   6.146
  490PRO     HA 7483   7.841   4.810   6.218
  490PRO     CB 7484   7.833   4.597   6.161
  490PRO    HB1 7485   7.848   4.576   6.270
  490PRO    HB2 7486   7.926   4.569   6.108
  490PRO     CG 7487   7.712   4.520   6.112
  490PRO    HG1 7488   7.715   4.517   6.001
  490PRO    HG2 7489   7.708   4.416   6.150
  490PRO      C 7490   7.834   4.796   6.007
  490PRO      O 7491   7.945   4.774   5.968
  491PHE      N 7492   7.745   4.862   5.935
  491PHE     HN 7493   7.657   4.885   5.975
  491PHE     CA 7494   7.769   4.902   5.795
  491PHE     HA 7495   7.834   4.827   5.750
  491PHE     CB 7496   7.636   4.900   5.718
  491PHE    HB1 7497   7.654   4.913   5.609
  491PHE    HB2 7498   7.572   4.984   5.753
  491PHE     CG 7499   7.560   4.772   5.736
  491PHE    CD1 7500   7.615   4.651   5.696
  491PHE    HD1 7501   7.711   4.650   5.648
  491PHE    CE1 7502   7.548   4.531   5.720
  491PHE    HE1 7503   7.594   4.438   5.690
  491PHE     CZ 7504   7.427   4.531   5.783
  491PHE     HZ 7505   7.375   4.438   5.805
  491PHE    CD2 7506   7.438   4.769   5.801
  491PHE    HD2 7507   7.394   4.862   5.835
  491PHE    CE2 7508   7.371   4.649   5.824
  491PHE    HE2 7509   7.278   4.647   5.878
  491PHE      C 7510   7.846   5.035   5.789
  491PHE      O 7511   7.857   5.114   5.888
  492VAL      N 7512   7.903   5.057   5.670
  492VAL     HN 7513   7.895   4.987   5.600
  492VAL     CA 7514   7.986   5.174   5.632
  492VAL     HA 7515   7.960   5.258   5.694
  492VAL     CB 7516   8.136   5.142   5.648
  492VAL     HB 7517   8.195   5.219   5.591
  492VAL    CG1 7518   8.178   5.157   5.793
  492VAL   HG11 7519   8.125   5.083   5.857
  492VAL   HG12 7520   8.154   5.259   5.831
  492VAL   HG13 7521   8.287   5.141   5.805
  492VAL    CG2 7522   8.174   5.004   5.595
  492VAL   HG21 7523   8.135   4.987   5.493
  492VAL   HG22 7524   8.131   4.925   5.661
  492VAL   HG23 7525   8.284   4.990   5.596
  492VAL      C 7526   7.949   5.212   5.488
  492VAL      O 7527   7.899   5.126   5.416
  493ASP      N 7528   7.973   5.337   5.449
  493ASP     HN 7529   8.020   5.406   5.507
  493ASP     CA 7530   7.939   5.391   5.315
  493ASP     HA 7531   7.857   5.334   5.275
  493ASP     CB 7532   7.898   5.539   5.322
  493ASP    HB1 7533   7.793   5.540   5.359
  493ASP    HB2 7534   7.898   5.587   5.222
  493ASP     CG 7535   7.976   5.624   5.421
  493ASP    OD1 7536   8.072   5.571   5.482
  493ASP    OD2 7537   7.937   5.740   5.439
  493ASP      C 7538   8.058   5.367   5.220
  493ASP      O 7539   8.119   5.464   5.175
  494ARG      N 7540   8.089   5.241   5.194
  494ARG     HN 7541   8.038   5.167   5.240
  494ARG     CA 7542   8.192   5.196   5.097
  494ARG     HA 7543   8.204   5.272   5.022
  494ARG     CB 7544   8.326   5.173   5.169
  494ARG    HB1 7545   8.385   5.267   5.155
  494ARG    HB2 7546   8.383   5.091   5.120
  494ARG     CG 7547   8.314   5.153   5.320
  494ARG    HG1 7548   8.258   5.059   5.338
  494ARG    HG2 7549   8.260   5.238   5.368
  494ARG     CD 7550   8.447   5.149   5.393
  494ARG    HD1 7551   8.428   5.137   5.502
  494ARG    HD2 7552   8.500   5.246   5.379
  494ARG     NE 7553   8.536   5.045   5.340
  494ARG     HE 7554   8.546   5.040   5.241
  494ARG     CZ 7555   8.615   4.966   5.413
  494ARG    NH1 7556   8.616   4.975   5.545
  494ARG   HH11 7557   8.561   5.045   5.588
  494ARG   HH12 7558   8.663   4.907   5.600
  494ARG    NH2 7559   8.690   4.875   5.352
  494ARG   HH21 7560   8.681   4.863   5.254
  494ARG   HH22 7561   8.734   4.806   5.408
  494ARG      C 7562   8.135   5.073   5.026
  494ARG      O 7563   8.057   5.000   5.089
  495GLN      N 7564   8.172   5.053   4.899
  495GLN     HN 7565   8.238   5.116   4.856
  495GLN     CA 7566   8.107   4.960   4.802
  495GLN     HA 7567   8.004   4.947   4.832
  495GLN     CB 7568   8.116   5.022   4.663
  495GLN    HB1 7569   8.217   5.013   4.619
  495GLN    HB2 7570   8.097   5.130   4.681
  495GLN     CG 7571   8.008   4.976   4.566
  495GLN    HG1 7572   7.922   4.976   4.634
  495GLN    HG2 7573   8.024   4.876   4.521
  495GLN     CD 7574   7.972   5.082   4.465
  495GLN    OE1 7575   8.013   5.075   4.349
  495GLN    NE2 7576   7.894   5.180   4.507
  495GLN   HE21 7577   7.869   5.248   4.438
  495GLN   HE22 7578   7.878   5.189   4.605
  495GLN      C 7579   8.174   4.822   4.807
  495GLN      O 7580   8.189   4.762   4.699
  496THR      N 7581   8.211   4.774   4.929
  496THR     HN 7582   8.190   4.829   5.009
  496THR     CA 7583   8.271   4.641   4.960
  496THR     HA 7584   8.336   4.614   4.878
  496THR     CB 7585   8.352   4.644   5.090
  496THR     HB 7586   8.401   4.545   5.106
  496THR    OG1 7587   8.263   4.668   5.200
  496THR    HG1 7588   8.318   4.673   5.280
  496THR    CG2 7589   8.461   4.748   5.091
  496THR   HG21 7590   8.419   4.851   5.083
  496THR   HG22 7591   8.531   4.733   5.006
  496THR   HG23 7592   8.519   4.741   5.186
  496THR      C 7593   8.160   4.536   4.969
  496THR      O 7594   8.046   4.570   4.931
  497ALA      N 7595   8.191   4.416   5.021
  497ALA     HN 7596   8.283   4.403   5.057
  497ALA     CA 7597   8.108   4.293   5.020
  497ALA     HA 7598   8.024   4.306   4.954
  497ALA     CB 7599   8.192   4.176   4.973
  497ALA    HB1 7600   8.282   4.163   5.037
  497ALA    HB2 7601   8.225   4.192   4.868
  497ALA    HB3 7602   8.133   4.082   4.977
  497ALA      C 7603   8.050   4.266   5.160
  497ALA      O 7604   8.052   4.149   5.207
  498GLN      N 7605   7.998   4.370   5.223
  498GLN     HN 7606   7.998   4.458   5.176
  498GLN     CA 7607   7.935   4.366   5.357
  498GLN     HA 7608   8.007   4.322   5.425
  498GLN     CB 7609   7.896   4.507   5.406
  498GLN    HB1 7610   7.896   4.507   5.517
  498GLN    HB2 7611   7.792   4.530   5.373
  498GLN     CG 7612   7.984   4.618   5.351
  498GLN    HG1 7613   7.981   4.621   5.240
  498GLN    HG2 7614   8.089   4.600   5.383
  498GLN     CD 7615   7.945   4.754   5.404
  498GLN    OE1 7616   7.904   4.768   5.519
  498GLN    NE2 7617   7.960   4.855   5.320
  498GLN   HE21 7618   7.931   4.945   5.352
  498GLN   HE22 7619   8.002   4.842   5.231
  498GLN      C 7620   7.813   4.273   5.349
  498GLN      O 7621   7.746   4.270   5.242
  499ALA      N 7622   7.787   4.199   5.457
  499ALA     HN 7623   7.845   4.203   5.538
  499ALA     CA 7624   7.677   4.101   5.469
  499ALA     HA 7625   7.615   4.106   5.381
  499ALA     CB 7626   7.733   3.961   5.484
  499ALA    HB1 7627   7.797   3.953   5.574
  499ALA    HB2 7628   7.795   3.935   5.395
  499ALA    HB3 7629   7.652   3.886   5.492
  499ALA      C 7630   7.592   4.139   5.590
  499ALA      O 7631   7.648   4.153   5.702
  500ALA      N 7632   7.462   4.157   5.568
  500ALA     HN 7633   7.426   4.153   5.476
  500ALA     CA 7634   7.361   4.157   5.676
  500ALA     HA 7635   7.376   4.247   5.734
  500ALA     CB 7636   7.223   4.154   5.616
  500ALA    HB1 7637   7.188   4.050   5.595
  500ALA    HB2 7638   7.221   4.210   5.520
  500ALA    HB3 7639   7.150   4.204   5.682
  500ALA      C 7640   7.391   4.036   5.765
  500ALA      O 7641   7.448   3.938   5.711
  501GLY      N 7642   7.360   4.045   5.895
  501GLY     HN 7643   7.323   4.130   5.930
  501GLY     CA 7644   7.379   3.936   5.993
  501GLY    HA1 7645   7.370   3.979   6.092
  501GLY    HA2 7646   7.474   3.889   5.975
  501GLY      C 7647   7.271   3.830   5.978
  501GLY      O 7648   7.199   3.833   5.876
  502THR      N 7649   7.261   3.737   6.074
  502THR     HN 7650   7.323   3.738   6.151
  502THR     CA 7651   7.142   3.651   6.091
  502THR     HA 7652   7.122   3.600   5.998
  502THR     CB 7653   7.164   3.545   6.201
  502THR     HB 7654   7.186   3.598   6.297
  502THR    OG1 7655   7.278   3.468   6.164
  502THR    HG1 7656   7.291   3.406   6.237
  502THR    CG2 7657   7.045   3.453   6.222
  502THR   HG21 7658   7.020   3.399   6.128
  502THR   HG22 7659   6.956   3.510   6.255
  502THR   HG23 7660   7.068   3.378   6.301
  502THR      C 7661   7.023   3.743   6.122
  502THR      O 7662   7.019   3.801   6.232
  503ASP      N 7663   6.932   3.763   6.027
  503ASP     HN 7664   6.938   3.719   5.938
  503ASP     CA 7665   6.804   3.829   6.058
  503ASP     HA 7666   6.827   3.915   6.121
  503ASP     CB 7667   6.730   3.875   5.933
  503ASP    HB1 7668   6.682   3.790   5.880
  503ASP    HB2 7669   6.802   3.922   5.863
  503ASP     CG 7670   6.625   3.982   5.962
  503ASP    OD1 7671   6.638   4.051   6.068
  503ASP    OD2 7672   6.530   3.993   5.881
  503ASP      C 7673   6.724   3.731   6.143
  503ASP      O 7674   6.751   3.610   6.134
  504THR      N 7675   6.633   3.782   6.226
  504THR     HN 7676   6.618   3.881   6.227
  504THR     CA 7677   6.536   3.704   6.306
  504THR     HA 7678   6.532   3.603   6.267
  504THR     CB 7679   6.583   3.694   6.453
  504THR     HB 7680   6.516   3.623   6.506
  504THR    OG1 7681   6.578   3.819   6.521
  504THR    HG1 7682   6.583   3.807   6.618
  504THR    CG2 7683   6.726   3.646   6.464
  504THR   HG21 7684   6.796   3.719   6.418
  504THR   HG22 7685   6.739   3.549   6.412
  504THR   HG23 7686   6.755   3.633   6.571
  504THR      C 7687   6.396   3.765   6.284
  504THR      O 7688   6.387   3.879   6.234
  505THR      N 7689   6.290   3.690   6.316
  505THR     HN 7690   6.303   3.597   6.349
  505THR     CA 7691   6.151   3.741   6.326
  505THR     HA 7692   6.133   3.810   6.245
  505THR     CB 7693   6.051   3.626   6.318
  505THR     HB 7694   6.079   3.550   6.395
  505THR    OG1 7695   6.069   3.568   6.189
  505THR    HG1 7696   5.996   3.506   6.178
  505THR    CG2 7697   5.909   3.671   6.339
  505THR   HG21 7698   5.891   3.763   6.280
  505THR   HG22 7699   5.887   3.692   6.446
  505THR   HG23 7700   5.837   3.595   6.302
  505THR      C 7701   6.132   3.816   6.458
  505THR      O 7702   6.176   3.766   6.561
  506ILE      N 7703   6.065   3.932   6.454
  506ILE     HN 7704   6.031   3.966   6.365
  506ILE     CA 7705   6.038   4.019   6.572
  506ILE     HA 7706   6.122   4.011   6.638
  506ILE     CB 7707   6.024   4.166   6.528
  506ILE     HB 7708   5.931   4.174   6.467
  506ILE    CG2 7709   6.011   4.254   6.649
  506ILE   HG21 7710   6.101   4.244   6.714
  506ILE   HG22 7711   5.922   4.229   6.710
  506ILE   HG23 7712   6.004   4.361   6.620
  506ILE    CG1 7713   6.139   4.212   6.438
  506ILE   HG11 7714   6.182   4.130   6.376
  506ILE   HG12 7715   6.222   4.246   6.505
  506ILE     CD 7716   6.102   4.324   6.344
  506ILE    HD1 7717   6.039   4.400   6.395
  506ILE    HD2 7718   6.040   4.283   6.260
  506ILE    HD3 7719   6.191   4.373   6.300
  506ILE      C 7720   5.914   3.964   6.644
  506ILE      O 7721   5.801   3.981   6.596
  507THR      N 7722   5.933   3.895   6.756
  507THR     HN 7723   6.026   3.881   6.790
  507THR     CA 7724   5.828   3.814   6.822
  507THR     HA 7725   5.786   3.746   6.749
  507THR     CB 7726   5.888   3.732   6.937
  507THR     HB 7727   5.930   3.802   7.013
  507THR    OG1 7728   6.000   3.659   6.884
  507THR    HG1 7729   6.055   3.628   6.959
  507THR    CG2 7730   5.787   3.641   7.003
  507THR   HG21 7731   5.745   3.570   6.929
  507THR   HG22 7732   5.703   3.699   7.049
  507THR   HG23 7733   5.836   3.583   7.083
  507THR      C 7734   5.717   3.907   6.869
  507THR      O 7735   5.601   3.886   6.833
  508VAL      N 7736   5.753   4.010   6.945
  508VAL     HN 7737   5.850   4.029   6.961
  508VAL     CA 7738   5.653   4.103   7.005
  508VAL     HA 7739   5.590   4.046   7.072
  508VAL     CB 7740   5.720   4.215   7.086
  508VAL     HB 7741   5.774   4.165   7.171
  508VAL    CG1 7742   5.823   4.292   7.006
  508VAL   HG11 7743   5.771   4.359   6.934
  508VAL   HG12 7744   5.891   4.229   6.947
  508VAL   HG13 7745   5.884   4.357   7.072
  508VAL    CG2 7746   5.614   4.306   7.141
  508VAL   HG21 7747   5.537   4.250   7.197
  508VAL   HG22 7748   5.565   4.365   7.061
  508VAL   HG23 7749   5.660   4.379   7.212
  508VAL      C 7750   5.560   4.158   6.895
  508VAL      O 7751   5.436   4.152   6.914
  509ASN      N 7752   5.616   4.201   6.782
  509ASN     HN 7753   5.715   4.202   6.773
  509ASN     CA 7754   5.538   4.249   6.665
  509ASN     HA 7755   5.476   4.331   6.698
  509ASN     CB 7756   5.630   4.298   6.552
  509ASN    HB1 7757   5.568   4.317   6.461
  509ASN    HB2 7758   5.706   4.221   6.527
  509ASN     CG 7759   5.700   4.428   6.587
  509ASN    OD1 7760   5.716   4.460   6.705
  509ASN    ND2 7761   5.743   4.503   6.487
  509ASN   HD21 7762   5.803   4.580   6.511
  509ASN   HD22 7763   5.745   4.462   6.396
  509ASN      C 7764   5.441   4.140   6.618
  509ASN      O 7765   5.324   4.175   6.590
  510VAL      N 7766   5.483   4.013   6.613
  510VAL     HN 7767   5.577   3.988   6.640
  510VAL     CA 7768   5.394   3.902   6.564
  510VAL     HA 7769   5.353   3.930   6.469
  510VAL     CB 7770   5.464   3.766   6.550
  510VAL     HB 7771   5.526   3.749   6.641
  510VAL    CG1 7772   5.363   3.654   6.542
  510VAL   HG11 7773   5.291   3.673   6.460
  510VAL   HG12 7774   5.306   3.640   6.636
  510VAL   HG13 7775   5.414   3.558   6.520
  510VAL    CG2 7776   5.557   3.763   6.430
  510VAL   HG21 7777   5.636   3.840   6.440
  510VAL   HG22 7778   5.500   3.783   6.336
  510VAL   HG23 7779   5.607   3.664   6.420
  510VAL      C 7780   5.275   3.891   6.659
  510VAL      O 7781   5.162   3.877   6.610
  511LEU      N 7782   5.299   3.901   6.791
  511LEU     HN 7783   5.393   3.912   6.823
  511LEU     CA 7784   5.191   3.897   6.895
  511LEU     HA 7785   5.128   3.811   6.876
  511LEU     CB 7786   5.252   3.887   7.035
  511LEU    HB1 7787   5.170   3.889   7.111
  511LEU    HB2 7788   5.315   3.978   7.052
  511LEU     CG 7789   5.340   3.765   7.065
  511LEU     HG 7790   5.418   3.756   6.986
  511LEU    CD1 7791   5.412   3.785   7.198
  511LEU   HD11 7792   5.338   3.796   7.281
  511LEU   HD12 7793   5.475   3.876   7.196
  511LEU   HD13 7794   5.477   3.698   7.221
  511LEU    CD2 7795   5.258   3.636   7.068
  511LEU   HD21 7796   5.209   3.618   6.970
  511LEU   HD22 7797   5.180   3.642   7.146
  511LEU   HD23 7798   5.324   3.549   7.091
  511LEU      C 7799   5.103   4.022   6.880
  511LEU      O 7800   4.981   4.006   6.886
  512ALA      N 7801   5.161   4.141   6.859
  512ALA     HN 7802   5.261   4.148   6.861
  512ALA     CA 7803   5.085   4.262   6.824
  512ALA     HA 7804   5.030   4.293   6.912
  512ALA     CB 7805   5.179   4.373   6.780
  512ALA    HB1 7806   5.223   4.355   6.680
  512ALA    HB2 7807   5.262   4.384   6.853
  512ALA    HB3 7808   5.125   4.469   6.774
  512ALA      C 7809   4.983   4.230   6.713
  512ALA      O 7810   4.859   4.253   6.732
  513TRP      N 7811   5.033   4.176   6.602
  513TRP     HN 7812   5.132   4.158   6.597
  513TRP     CA 7813   4.954   4.152   6.479
  513TRP     HA 7814   4.901   4.243   6.453
  513TRP     CB 7815   5.049   4.114   6.367
  513TRP    HB1 7816   5.123   4.040   6.406
  513TRP    HB2 7817   5.107   4.204   6.337
  513TRP     CG 7818   4.986   4.054   6.245
  513TRP    CD1 7819   4.924   4.121   6.145
  513TRP    HD1 7820   4.907   4.228   6.145
  513TRP    NE1 7821   4.883   4.033   6.048
  513TRP    HE1 7822   4.842   4.055   5.962
  513TRP    CE2 7823   4.921   3.907   6.083
  513TRP    CD2 7824   4.987   3.915   6.207
  513TRP    CE3 7825   5.035   3.798   6.265
  513TRP    HE3 7826   5.087   3.801   6.360
  513TRP    CZ3 7827   5.017   3.678   6.200
  513TRP    HZ3 7828   5.053   3.586   6.245
  513TRP    CZ2 7829   4.903   3.786   6.017
  513TRP    HZ2 7830   4.854   3.781   5.922
  513TRP    CH2 7831   4.951   3.672   6.078
  513TRP    HH2 7832   4.943   3.576   6.027
  513TRP      C 7833   4.847   4.046   6.506
  513TRP      O 7834   4.735   4.062   6.458
  514LEU      N 7835   4.879   3.942   6.583
  514LEU     HN 7836   4.973   3.929   6.614
  514LEU     CA 7837   4.778   3.840   6.626
  514LEU     HA 7838   4.732   3.798   6.538
  514LEU     CB 7839   4.849   3.729   6.705
  514LEU    HB1 7840   4.775   3.673   6.767
  514LEU    HB2 7841   4.921   3.776   6.774
  514LEU     CG 7842   4.921   3.624   6.619
  514LEU     HG 7843   4.975   3.678   6.537
  514LEU    CD1 7844   5.025   3.550   6.702
  514LEU   HD11 7845   4.977   3.497   6.787
  514LEU   HD12 7846   5.101   3.621   6.742
  514LEU   HD13 7847   5.078   3.475   6.639
  514LEU    CD2 7848   4.824   3.525   6.556
  514LEU   HD21 7849   4.738   3.576   6.508
  514LEU   HD22 7850   4.788   3.454   6.634
  514LEU   HD23 7851   4.876   3.464   6.479
  514LEU      C 7852   4.666   3.906   6.707
  514LEU      O 7853   4.549   3.871   6.684
  515TYR      N 7854   4.696   4.004   6.794
  515TYR     HN 7855   4.792   4.027   6.811
  515TYR     CA 7856   4.593   4.078   6.871
  515TYR     HA 7857   4.530   4.005   6.920
  515TYR     CB 7858   4.657   4.170   6.975
  515TYR    HB1 7859   4.581   4.246   7.005
  515TYR    HB2 7860   4.745   4.225   6.935
  515TYR     CG 7861   4.694   4.103   7.105
  515TYR    CD1 7862   4.598   4.045   7.185
  515TYR    HD1 7863   4.494   4.047   7.155
  515TYR    CE1 7864   4.630   3.983   7.305
  515TYR    HE1 7865   4.552   3.940   7.366
  515TYR     CZ 7866   4.763   3.979   7.346
  515TYR     OH 7867   4.797   3.920   7.463
  515TYR     HH 7868   4.718   3.881   7.502
  515TYR    CD2 7869   4.825   4.098   7.148
  515TYR    HD2 7870   4.903   4.142   7.087
  515TYR    CE2 7871   4.860   4.036   7.266
  515TYR    HE2 7872   4.963   4.033   7.298
  515TYR      C 7873   4.501   4.155   6.776
  515TYR      O 7874   4.376   4.149   6.794
  516ALA      N 7875   4.558   4.222   6.676
  516ALA     HN 7876   4.658   4.221   6.669
  516ALA     CA 7877   4.483   4.299   6.574
  516ALA     HA 7878   4.425   4.375   6.625
  516ALA     CB 7879   4.578   4.363   6.477
  516ALA    HB1 7880   4.638   4.288   6.423
  516ALA    HB2 7881   4.647   4.429   6.532
  516ALA    HB3 7882   4.524   4.425   6.402
  516ALA      C 7883   4.384   4.208   6.501
  516ALA      O 7884   4.270   4.249   6.480
  517ALA      N 7885   4.426   4.087   6.465
  517ALA     HN 7886   4.522   4.060   6.482
  517ALA     CA 7887   4.340   3.987   6.397
  517ALA     HA 7888   4.302   4.030   6.306
  517ALA     CB 7889   4.421   3.863   6.366
  517ALA    HB1 7890   4.458   3.815   6.459
  517ALA    HB2 7891   4.510   3.890   6.304
  517ALA    HB3 7892   4.360   3.789   6.311
  517ALA      C 7893   4.220   3.957   6.486
  517ALA      O 7894   4.108   3.938   6.435
  518VAL      N 7895   4.244   3.953   6.617
  518VAL     HN 7896   4.337   3.965   6.651
  518VAL     CA 7897   4.140   3.918   6.718
  518VAL     HA 7898   4.082   3.835   6.681
  518VAL     CB 7899   4.208   3.877   6.850
  518VAL     HB 7900   4.289   3.950   6.875
  518VAL    CG1 7901   4.110   3.880   6.967
  518VAL   HG11 7902   4.014   3.835   6.937
  518VAL   HG12 7903   4.090   3.985   6.999
  518VAL   HG13 7904   4.151   3.825   7.054
  518VAL    CG2 7905   4.273   3.741   6.839
  518VAL   HG21 7906   4.360   3.745   6.770
  518VAL   HG22 7907   4.202   3.666   6.799
  518VAL   HG23 7908   4.310   3.706   6.937
  518VAL      C 7909   4.044   4.036   6.736
  518VAL      O 7910   3.922   4.010   6.758
  519ILE      N 7911   4.093   4.160   6.726
  519ILE     HN 7912   4.192   4.174   6.719
  519ILE     CA 7913   4.003   4.280   6.723
  519ILE     HA 7914   3.934   4.272   6.806
  519ILE     CB 7915   4.082   4.412   6.739
  519ILE     HB 7916   4.149   4.422   6.650
  519ILE    CG2 7917   3.985   4.530   6.739
  519ILE   HG21 7918   3.918   4.522   6.827
  519ILE   HG22 7919   3.921   4.534   6.648
  519ILE   HG23 7920   4.040   4.626   6.744
  519ILE    CG1 7921   4.172   4.411   6.862
  519ILE   HG11 7922   4.238   4.322   6.863
  519ILE   HG12 7923   4.107   4.403   6.952
  519ILE     CD 7924   4.261   4.535   6.877
  519ILE    HD1 7925   4.204   4.629   6.882
  519ILE    HD2 7926   4.331   4.542   6.790
  519ILE    HD3 7927   4.324   4.527   6.968
  519ILE      C 7928   3.919   4.279   6.594
  519ILE      O 7929   3.808   4.334   6.597
  520ASN      N 7930   3.968   4.216   6.486
  520ASN     HN 7931   4.058   4.171   6.495
  520ASN     CA 7932   3.907   4.212   6.351
  520ASN     HA 7933   3.836   4.294   6.343
  520ASN     CB 7934   4.016   4.223   6.243
  520ASN    HB1 7935   4.017   4.140   6.169
  520ASN    HB2 7936   4.115   4.219   6.292
  520ASN     CG 7937   4.011   4.351   6.162
  520ASN    OD1 7938   4.004   4.348   6.039
  520ASN    ND2 7939   4.016   4.465   6.229
  520ASN   HD21 7940   4.035   4.548   6.176
  520ASN   HD22 7941   4.020   4.464   6.328
  520ASN      C 7942   3.825   4.084   6.323
  520ASN      O 7943   3.798   4.058   6.204
  521GLY      N 7944   3.789   4.003   6.424
  521GLY     HN 7945   3.824   4.022   6.515
  521GLY     CA 7946   3.694   3.891   6.407
  521GLY    HA1 7947   3.630   3.909   6.321
  521GLY    HA2 7948   3.640   3.884   6.499
  521GLY      C 7949   3.762   3.757   6.386
  521GLY      O 7950   3.697   3.655   6.415
  522ASP      N 7951   3.887   3.755   6.336
  522ASP     HN 7952   3.934   3.840   6.316
  522ASP     CA 7953   3.967   3.631   6.316
  522ASP     HA 7954   3.903   3.556   6.271
  522ASP     CB 7955   4.091   3.654   6.230
  522ASP    HB1 7956   4.173   3.584   6.257
  522ASP    HB2 7957   4.129   3.757   6.246
  522ASP     CG 7958   4.072   3.634   6.080
  522ASP    OD1 7959   3.985   3.554   6.044
  522ASP    OD2 7960   4.146   3.699   6.002
  522ASP      C 7961   4.010   3.578   6.453
  522ASP      O 7962   4.098   3.642   6.515
  523ARG      N 7963   3.952   3.467   6.499
  523ARG     HN 7964   3.873   3.433   6.449
  523ARG     CA 7965   3.985   3.403   6.630
  523ARG     HA 7966   4.080   3.440   6.664
  523ARG     CB 7967   3.877   3.439   6.733
  523ARG    HB1 7968   3.894   3.377   6.825
  523ARG    HB2 7969   3.776   3.414   6.695
  523ARG     CG 7970   3.881   3.585   6.778
  523ARG    HG1 7971   3.839   3.652   6.700
  523ARG    HG2 7972   3.989   3.612   6.785
  523ARG     CD 7973   3.823   3.615   6.916
  523ARG    HD1 7974   3.875   3.703   6.960
  523ARG    HD2 7975   3.844   3.531   6.986
  523ARG     NE 7976   3.682   3.654   6.914
  523ARG     HE 7977   3.654   3.728   6.853
  523ARG     CZ 7978   3.582   3.582   6.966
  523ARG    NH1 7979   3.606   3.467   7.027
  523ARG   HH11 7980   3.699   3.448   7.057
  523ARG   HH12 7981   3.534   3.433   7.087
  523ARG    NH2 7982   3.457   3.627   6.957
  523ARG   HH21 7983   3.440   3.708   6.902
  523ARG   HH22 7984   3.380   3.567   6.979
  523ARG      C 7985   4.002   3.251   6.614
  523ARG      O 7986   3.998   3.181   6.717
  524TRP      N 7987   4.026   3.200   6.493
  524TRP     HN 7988   4.038   3.261   6.415
  524TRP     CA 7989   4.033   3.053   6.464
  524TRP     HA 7990   3.945   3.007   6.507
  524TRP     CB 7991   4.035   3.024   6.313
  524TRP    HB1 7992   3.945   3.071   6.268
  524TRP    HB2 7993   4.023   2.914   6.299
  524TRP     CG 7994   4.157   3.067   6.236
  524TRP    CD1 7995   4.165   3.176   6.154
  524TRP    HD1 7996   4.086   3.250   6.141
  524TRP    NE1 7997   4.289   3.184   6.096
  524TRP    HE1 7998   4.323   3.257   6.040
  524TRP    CE2 7999   4.364   3.077   6.136
  524TRP    CD2 8000   4.285   3.000   6.224
  524TRP    CE3 8001   4.341   2.884   6.279
  524TRP    HE3 8002   4.286   2.821   6.347
  524TRP    CZ3 8003   4.471   2.851   6.247
  524TRP    HZ3 8004   4.516   2.762   6.291
  524TRP    CZ2 8005   4.495   3.043   6.103
  524TRP    HZ2 8006   4.554   3.104   6.037
  524TRP    CH2 8007   4.547   2.930   6.160
  524TRP    HH2 8008   4.649   2.900   6.138
  524TRP      C 8009   4.154   2.990   6.533
  524TRP      O 8010   4.146   2.870   6.561
  525PHE      N 8011   4.258   3.069   6.559
  525PHE     HN 8012   4.253   3.166   6.538
  525PHE     CA 8013   4.395   3.024   6.599
  525PHE     HA 8014   4.410   2.921   6.568
  525PHE     CB 8015   4.501   3.112   6.532
  525PHE    HB1 8016   4.494   3.099   6.421
  525PHE    HB2 8017   4.602   3.077   6.561
  525PHE     CG 8018   4.493   3.261   6.561
  525PHE    CD1 8019   4.552   3.316   6.674
  525PHE    HD1 8020   4.603   3.251   6.745
  525PHE    CE1 8021   4.547   3.452   6.698
  525PHE    HE1 8022   4.593   3.493   6.787
  525PHE     CZ 8023   4.483   3.536   6.610
  525PHE     HZ 8024   4.480   3.643   6.628
  525PHE    CD2 8025   4.430   3.347   6.472
  525PHE    HD2 8026   4.386   3.308   6.382
  525PHE    CE2 8027   4.425   3.484   6.496
  525PHE    HE2 8028   4.375   3.550   6.426
  525PHE      C 8029   4.414   3.028   6.751
  525PHE      O 8030   4.528   2.998   6.795
  526LEU      N 8031   4.310   3.066   6.827
  526LEU     HN 8032   4.224   3.090   6.785
  526LEU     CA 8033   4.313   3.070   6.977
  526LEU     HA 8034   4.413   3.092   7.008
  526LEU     CB 8035   4.217   3.177   7.027
  526LEU    HB1 8036   4.212   3.171   7.139
  526LEU    HB2 8037   4.115   3.157   6.988
  526LEU     CG 8038   4.257   3.320   6.992
  526LEU     HG 8039   4.258   3.331   6.881
  526LEU    CD1 8040   4.153   3.418   7.046
  526LEU   HD11 8041   4.144   3.405   7.156
  526LEU   HD12 8042   4.054   3.398   7.001
  526LEU   HD13 8043   4.182   3.523   7.023
  526LEU    CD2 8044   4.396   3.355   7.043
  526LEU   HD21 8045   4.474   3.297   6.988
  526LEU   HD22 8046   4.405   3.333   7.151
  526LEU   HD23 8047   4.417   3.463   7.027
  526LEU      C 8048   4.279   2.931   7.035
  526LEU      O 8049   4.167   2.880   7.009
  527ASN      N 8050   4.371   2.876   7.115
  527ASN     HN 8051   4.452   2.929   7.140
  527ASN     CA 8052   4.365   2.738   7.171
  527ASN     HA 8053   4.277   2.691   7.131
  527ASN     CB 8054   4.489   2.656   7.129
  527ASN    HB1 8055   4.489   2.655   7.018
  527ASN    HB2 8056   4.482   2.551   7.165
  527ASN     CG 8057   4.622   2.713   7.175
  527ASN    OD1 8058   4.634   2.775   7.281
  527ASN    ND2 8059   4.727   2.689   7.097
  527ASN   HD21 8060   4.814   2.728   7.127
  527ASN   HD22 8061   4.714   2.657   7.004
  527ASN      C 8062   4.347   2.741   7.324
  527ASN      O 8063   4.359   2.850   7.384
  528ARG      N 8064   4.318   2.624   7.381
  528ARG     HN 8065   4.309   2.545   7.322
  528ARG     CA 8066   4.298   2.597   7.527
  528ARG     HA 8067   4.231   2.672   7.567
  528ARG     CB 8068   4.240   2.456   7.545
  528ARG    HB1 8069   4.150   2.449   7.480
  528ARG    HB2 8070   4.205   2.444   7.651
  528ARG     CG 8071   4.338   2.344   7.511
  528ARG    HG1 8072   4.394   2.319   7.604
  528ARG    HG2 8073   4.414   2.377   7.437
  528ARG     CD 8074   4.273   2.220   7.451
  528ARG    HD1 8075   4.252   2.236   7.343
  528ARG    HD2 8076   4.175   2.203   7.502
  528ARG     NE 8077   4.353   2.100   7.477
  528ARG     HE 8078   4.383   2.083   7.570
  528ARG     CZ 8079   4.396   2.012   7.385
  528ARG    NH1 8080   4.468   1.908   7.423
  528ARG   HH11 8081   4.471   1.881   7.520
  528ARG   HH12 8082   4.493   1.841   7.354
  528ARG    NH2 8083   4.367   2.027   7.256
  528ARG   HH21 8084   4.345   2.118   7.224
  528ARG   HH22 8085   4.426   1.976   7.192
  528ARG      C 8086   4.431   2.609   7.605
  528ARG      O 8087   4.425   2.635   7.728
  529PHE      N 8088   4.544   2.587   7.536
  529PHE     HN 8089   4.543   2.594   7.437
  529PHE     CA 8090   4.680   2.572   7.595
  529PHE     HA 8091   4.675   2.495   7.671
  529PHE     CB 8092   4.785   2.536   7.489
  529PHE    HB1 8093   4.887   2.529   7.534
  529PHE    HB2 8094   4.789   2.618   7.413
  529PHE     CG 8095   4.761   2.405   7.417
  529PHE    CD1 8096   4.765   2.284   7.486
  529PHE    HD1 8097   4.784   2.283   7.592
  529PHE    CE1 8098   4.744   2.164   7.419
  529PHE    HE1 8099   4.748   2.071   7.473
  529PHE     CZ 8100   4.718   2.164   7.283
  529PHE     HZ 8101   4.702   2.071   7.231
  529PHE    CD2 8102   4.736   2.403   7.281
  529PHE    HD2 8103   4.741   2.493   7.225
  529PHE    CE2 8104   4.714   2.284   7.214
  529PHE    HE2 8105   4.699   2.283   7.107
  529PHE      C 8106   4.723   2.702   7.665
  529PHE      O 8107   4.667   2.812   7.642
  530THR      N 8108   4.822   2.687   7.752
  530THR     HN 8109   4.859   2.597   7.773
  530THR     CA 8110   4.907   2.798   7.801
  530THR     HA 8111   4.903   2.877   7.728
  530THR     CB 8112   4.855   2.856   7.933
  530THR     HB 8113   4.748   2.886   7.918
  530THR    OG1 8114   4.931   2.975   7.958
  530THR    HG1 8115   4.872   3.047   7.933
  530THR    CG2 8116   4.864   2.759   8.050
  530THR   HG21 8117   4.969   2.731   8.069
  530THR   HG22 8118   4.804   2.668   8.030
  530THR   HG23 8119   4.824   2.808   8.141
  530THR      C 8120   5.051   2.748   7.806
  530THR      O 8121   5.077   2.627   7.784
  531THR      N 8122   5.142   2.842   7.829
  531THR     HN 8123   5.109   2.934   7.854
  531THR     CA 8124   5.287   2.821   7.845
  531THR     HA 8125   5.303   2.723   7.888
  531THR     CB 8126   5.358   2.833   7.710
  531THR     HB 8127   5.321   2.749   7.646
  531THR    OG1 8128   5.499   2.819   7.733
  531THR    HG1 8129   5.528   2.900   7.781
  531THR    CG2 8130   5.331   2.964   7.639
  531THR   HG21 8131   5.371   3.050   7.697
  531THR   HG22 8132   5.223   2.981   7.625
  531THR   HG23 8133   5.378   2.965   7.539
  531THR      C 8134   5.334   2.924   7.946
  531THR      O 8135   5.268   3.031   7.955
  532THR      N 8136   5.439   2.893   8.020
  532THR     HN 8137   5.483   2.804   8.013
  532THR     CA 8138   5.520   2.992   8.095
  532THR     HA 8139   5.453   3.061   8.144
  532THR     CB 8140   5.608   2.924   8.201
  532THR     HB 8141   5.671   3.001   8.251
  532THR    OG1 8142   5.692   2.830   8.134
  532THR    HG1 8143   5.704   2.755   8.194
  532THR    CG2 8144   5.526   2.853   8.307
  532THR   HG21 8145   5.462   2.774   8.263
  532THR   HG22 8146   5.459   2.926   8.359
  532THR   HG23 8147   5.591   2.806   8.384
  532THR      C 8148   5.599   3.072   7.991
  532THR      O 8149   5.617   3.021   7.877
  533LEU      N 8150   5.646   3.191   8.026
  533LEU     HN 8151   5.621   3.232   8.115
  533LEU     CA 8152   5.731   3.274   7.937
  533LEU     HA 8153   5.670   3.303   7.853
  533LEU     CB 8154   5.780   3.397   8.015
  533LEU    HB1 8155   5.836   3.365   8.106
  533LEU    HB2 8156   5.688   3.449   8.051
  533LEU     CG 8157   5.863   3.500   7.938
  533LEU     HG 8158   5.968   3.462   7.930
  533LEU    CD1 8159   5.811   3.519   7.797
  533LEU   HD11 8160   5.703   3.544   7.798
  533LEU   HD12 8161   5.829   3.430   7.734
  533LEU   HD13 8162   5.865   3.604   7.749
  533LEU    CD2 8163   5.866   3.634   8.011
  533LEU   HD21 8164   5.907   3.622   8.113
  533LEU   HD22 8165   5.763   3.676   8.020
  533LEU   HD23 8166   5.929   3.707   7.955
  533LEU      C 8167   5.846   3.186   7.884
  533LEU      O 8168   5.868   3.186   7.762
  534ASN      N 8169   5.911   3.109   7.972
  534ASN     HN 8170   5.880   3.112   8.067
  534ASN     CA 8171   6.037   3.035   7.946
  534ASN     HA 8172   6.108   3.102   7.900
  534ASN     CB 8173   6.091   2.969   8.073
  534ASN    HB1 8174   6.140   2.871   8.052
  534ASN    HB2 8175   6.007   2.950   8.144
  534ASN     CG 8176   6.196   3.054   8.141
  534ASN    OD1 8177   6.223   3.165   8.098
  534ASN    ND2 8178   6.255   3.000   8.246
  534ASN   HD21 8179   6.330   3.053   8.285
  534ASN   HD22 8180   6.247   2.902   8.262
  534ASN      C 8181   6.017   2.923   7.844
  534ASN      O 8182   6.109   2.903   7.762
  535ASP      N 8183   5.906   2.849   7.855
  535ASP     HN 8184   5.838   2.869   7.925
  535ASP     CA 8185   5.878   2.731   7.768
  535ASP     HA 8186   5.969   2.673   7.763
  535ASP     CB 8187   5.762   2.649   7.824
  535ASP    HB1 8188   5.695   2.612   7.743
  535ASP    HB2 8189   5.700   2.709   7.894
  535ASP     CG 8190   5.810   2.524   7.895
  535ASP    OD1 8191   5.916   2.470   7.854
  535ASP    OD2 8192   5.743   2.481   7.991
  535ASP      C 8193   5.855   2.775   7.623
  535ASP      O 8194   5.890   2.698   7.530
  536PHE      N 8195   5.799   2.894   7.602
  536PHE     HN 8196   5.777   2.951   7.681
  536PHE     CA 8197   5.768   2.952   7.469
  536PHE     HA 8198   5.721   2.877   7.407
  536PHE     CB 8199   5.675   3.071   7.486
  536PHE    HB1 8200   5.709   3.127   7.575
  536PHE    HB2 8201   5.572   3.038   7.507
  536PHE     CG 8202   5.672   3.168   7.370
  536PHE    CD1 8203   5.580   3.152   7.268
  536PHE    HD1 8204   5.513   3.068   7.268
  536PHE    CE1 8205   5.576   3.242   7.163
  536PHE    HE1 8206   5.505   3.227   7.082
  536PHE     CZ 8207   5.662   3.349   7.160
  536PHE     HZ 8208   5.658   3.418   7.078
  536PHE    CD2 8209   5.757   3.277   7.367
  536PHE    HD2 8210   5.827   3.293   7.448
  536PHE    CE2 8211   5.752   3.367   7.263
  536PHE    HE2 8212   5.821   3.450   7.262
  536PHE      C 8213   5.897   2.992   7.397
  536PHE      O 8214   5.914   2.951   7.281
  537ASN      N 8215   5.984   3.068   7.464
  537ASN     HN 8216   5.961   3.101   7.555
  537ASN     CA 8217   6.117   3.111   7.412
  537ASN     HA 8218   6.101   3.169   7.322
  537ASN     CB 8219   6.198   3.194   7.512
  537ASN    HB1 8220   6.299   3.208   7.469
  537ASN    HB2 8221   6.207   3.140   7.609
  537ASN     CG 8222   6.143   3.333   7.534
  537ASN    OD1 8223   6.057   3.380   7.460
  537ASN    ND2 8224   6.192   3.400   7.637
  537ASN   HD21 8225   6.159   3.492   7.655
  537ASN   HD22 8226   6.264   3.357   7.692
  537ASN      C 8227   6.200   2.988   7.372
  537ASN      O 8228   6.277   3.000   7.276
  538LEU      N 8229   6.190   2.876   7.444
  538LEU     HN 8230   6.138   2.875   7.530
  538LEU     CA 8231   6.248   2.746   7.400
  538LEU     HA 8232   6.355   2.758   7.392
  538LEU     CB 8233   6.202   2.634   7.493
  538LEU    HB1 8234   6.214   2.537   7.437
  538LEU    HB2 8235   6.097   2.639   7.521
  538LEU     CG 8236   6.286   2.615   7.619
  538LEU     HG 8237   6.253   2.690   7.696
  538LEU    CD1 8238   6.263   2.475   7.676
  538LEU   HD11 8239   6.278   2.398   7.597
  538LEU   HD12 8240   6.159   2.465   7.716
  538LEU   HD13 8241   6.336   2.454   7.757
  538LEU    CD2 8242   6.434   2.640   7.591
  538LEU   HD21 8243   6.454   2.747   7.574
  538LEU   HD22 8244   6.468   2.582   7.503
  538LEU   HD23 8245   6.496   2.609   7.678
  538LEU      C 8246   6.204   2.717   7.257
  538LEU      O 8247   6.294   2.699   7.173
  539VAL      N 8248   6.072   2.716   7.230
  539VAL     HN 8249   6.008   2.736   7.305
  539VAL     CA 8250   6.012   2.691   7.095
  539VAL     HA 8251   6.054   2.598   7.058
  539VAL     CB 8252   5.859   2.678   7.103
  539VAL     HB 8253   5.816   2.774   7.139
  539VAL    CG1 8254   5.797   2.649   6.967
  539VAL   HG11 8255   5.839   2.555   6.925
  539VAL   HG12 8256   5.818   2.730   6.894
  539VAL   HG13 8257   5.687   2.638   6.972
  539VAL    CG2 8258   5.817   2.572   7.203
  539VAL   HG21 8259   5.840   2.604   7.307
  539VAL   HG22 8260   5.874   2.478   7.185
  539VAL   HG23 8261   5.709   2.549   7.197
  539VAL      C 8262   6.055   2.801   6.996
  539VAL      O 8263   6.120   2.770   6.892
  540ALA      N 8264   6.017   2.926   7.025
  540ALA     HN 8265   5.977   2.943   7.116
  540ALA     CA 8266   6.051   3.048   6.948
  540ALA     HA 8267   5.985   3.055   6.863
  540ALA     CB 8268   6.037   3.169   7.037
  540ALA    HB1 8269   6.108   3.165   7.122
  540ALA    HB2 8270   5.934   3.175   7.079
  540ALA    HB3 8271   6.057   3.263   6.982
  540ALA      C 8272   6.193   3.039   6.894
  540ALA      O 8273   6.210   3.052   6.773
  541MET      N 8274   6.291   3.020   6.983
  541MET     HN 8275   6.272   3.010   7.081
  541MET     CA 8276   6.436   3.014   6.948
  541MET     HA 8277   6.469   3.113   6.924
  541MET     CB 8278   6.519   2.952   7.062
  541MET    HB1 8279   6.563   2.854   7.034
  541MET    HB2 8280   6.455   2.927   7.149
  541MET     CG 8281   6.637   3.037   7.108
  541MET    HG1 8282   6.675   3.095   7.021
  541MET    HG2 8283   6.719   2.970   7.143
  541MET     SD 8284   6.595   3.153   7.243
  541MET     CE 8285   6.479   3.261   7.160
  541MET    HE1 8286   6.389   3.207   7.126
  541MET    HE2 8287   6.525   3.312   7.072
  541MET    HE3 8288   6.443   3.338   7.231
  541MET      C 8289   6.452   2.927   6.823
  541MET      O 8290   6.508   2.975   6.724
  542LYS      N 8291   6.398   2.805   6.830
  542LYS     HN 8292   6.345   2.782   6.911
  542LYS     CA 8293   6.414   2.697   6.729
  542LYS     HA 8294   6.520   2.675   6.722
  542LYS     CB 8295   6.339   2.571   6.776
  542LYS    HB1 8296   6.233   2.577   6.741
  542LYS    HB2 8297   6.333   2.576   6.887
  542LYS     CG 8298   6.402   2.437   6.740
  542LYS    HG1 8299   6.470   2.407   6.822
  542LYS    HG2 8300   6.465   2.450   6.649
  542LYS     CD 8301   6.299   2.326   6.711
  542LYS    HD1 8302   6.220   2.337   6.788
  542LYS    HD2 8303   6.350   2.228   6.721
  542LYS     CE 8304   6.237   2.337   6.572
  542LYS    HE1 8305   6.314   2.321   6.494
  542LYS    HE2 8306   6.193   2.439   6.560
  542LYS     NZ 8307   6.128   2.239   6.550
  542LYS    HZ1 8308   6.043   2.256   6.605
  542LYS    HZ2 8309   6.163   2.142   6.565
  542LYS    HZ3 8310   6.104   2.244   6.447
  542LYS      C 8311   6.367   2.746   6.591
  542LYS      O 8312   6.416   2.691   6.493
  543TYR      N 8313   6.275   2.844   6.584
  543TYR     HN 8314   6.244   2.889   6.669
  543TYR     CA 8315   6.220   2.898   6.457
  543TYR     HA 8316   6.251   2.835   6.375
  543TYR     CB 8317   6.066   2.898   6.462
  543TYR    HB1 8318   6.024   2.954   6.376
  543TYR    HB2 8319   6.034   2.951   6.554
  543TYR     CG 8320   6.001   2.761   6.458
  543TYR    CD1 8321   5.982   2.693   6.338
  543TYR    HD1 8322   6.015   2.740   6.246
  543TYR    CE1 8323   5.922   2.568   6.334
  543TYR    HE1 8324   5.908   2.518   6.239
  543TYR     CZ 8325   5.879   2.509   6.451
  543TYR     OH 8326   5.820   2.386   6.449
  543TYR     HH 8327   5.772   2.381   6.366
  543TYR    CD2 8328   5.956   2.700   6.574
  543TYR    HD2 8329   5.970   2.751   6.669
  543TYR    CE2 8330   5.897   2.575   6.572
  543TYR    HE2 8331   5.862   2.530   6.664
  543TYR      C 8332   6.278   3.038   6.426
  543TYR      O 8333   6.214   3.114   6.351
  544ASN      N 8334   6.400   3.066   6.475
  544ASN     HN 8335   6.445   2.998   6.533
  544ASN     CA 8336   6.472   3.197   6.468
  544ASN     HA 8337   6.542   3.198   6.551
  544ASN     CB 8338   6.548   3.216   6.337
  544ASN    HB1 8339   6.567   3.324   6.318
  544ASN    HB2 8340   6.485   3.178   6.253
  544ASN     CG 8341   6.681   3.145   6.336
  544ASN    OD1 8342   6.693   3.031   6.381
  544ASN    ND2 8343   6.784   3.210   6.284
  544ASN   HD21 8344   6.873   3.169   6.302
  544ASN   HD22 8345   6.775   3.307   6.262
  544ASN      C 8346   6.376   3.313   6.496
  544ASN      O 8347   6.370   3.405   6.414
  545TYR      N 8348   6.305   3.310   6.610
  545TYR     HN 8349   6.311   3.230   6.669
  545TYR     CA 8350   6.231   3.426   6.666
  545TYR     HA 8351   6.222   3.504   6.592
  545TYR     CB 8352   6.092   3.386   6.716
  545TYR    HB1 8353   6.057   3.449   6.800
  545TYR    HB2 8354   6.099   3.283   6.756
  545TYR     CG 8355   5.985   3.383   6.611
  545TYR    CD1 8356   6.002   3.314   6.492
  545TYR    HD1 8357   6.094   3.262   6.475
  545TYR    CE1 8358   5.902   3.310   6.396
  545TYR    HE1 8359   5.918   3.255   6.305
  545TYR     CZ 8360   5.782   3.376   6.419
  545TYR     OH 8361   5.680   3.374   6.328
  545TYR     HH 8362   5.613   3.436   6.357
  545TYR    CD2 8363   5.864   3.447   6.632
  545TYR    HD2 8364   5.849   3.502   6.724
  545TYR    CE2 8365   5.763   3.446   6.536
  545TYR    HE2 8366   5.670   3.497   6.557
  545TYR      C 8367   6.311   3.486   6.782
  545TYR      O 8368   6.390   3.413   6.849
  546GLU      N 8369   6.290   3.617   6.804
  546GLU     HN 8370   6.231   3.669   6.741
  546GLU     CA 8371   6.343   3.695   6.918
  546GLU     HA 8372   6.450   3.696   6.909
  546GLU     CB 8373   6.290   3.839   6.920
  546GLU    HB1 8374   6.321   3.890   7.014
  546GLU    HB2 8375   6.179   3.834   6.921
  546GLU     CG 8376   6.332   3.922   6.801
  546GLU    HG1 8377   6.253   3.997   6.782
  546GLU    HG2 8378   6.345   3.863   6.708
  546GLU     CD 8379   6.458   4.004   6.822
  546GLU    OE1 8380   6.445   4.126   6.849
  546GLU    OE2 8381   6.569   3.947   6.809
  546GLU      C 8382   6.299   3.624   7.046
  546GLU      O 8383   6.188   3.570   7.053
  547PRO      N 8384   6.385   3.621   7.151
  547PRO     CD 8385   6.528   3.656   7.151
  547PRO    HD1 8386   6.535   3.766   7.160
  547PRO    HD2 8387   6.579   3.619   7.059
  547PRO     CA 8388   6.337   3.584   7.284
  547PRO     HA 8389   6.282   3.491   7.279
  547PRO     CB 8390   6.463   3.576   7.373
  547PRO    HB1 8391   6.466   3.481   7.429
  547PRO    HB2 8392   6.467   3.660   7.445
  547PRO     CG 8393   6.580   3.588   7.275
  547PRO    HG1 8394   6.665   3.643   7.321
  547PRO    HG2 8395   6.618   3.486   7.249
  547PRO      C 8396   6.241   3.698   7.320
  547PRO      O 8397   6.262   3.809   7.271
  548LEU      N 8398   6.136   3.667   7.395
  548LEU     HN 8399   6.120   3.572   7.423
  548LEU     CA 8400   6.038   3.767   7.444
  548LEU     HA 8401   6.042   3.854   7.381
  548LEU     CB 8402   5.899   3.703   7.437
  548LEU    HB1 8403   5.896   3.617   7.507
  548LEU    HB2 8404   5.885   3.661   7.335
  548LEU     CG 8405   5.781   3.795   7.467
  548LEU     HG 8406   5.803   3.853   7.560
  548LEU    CD1 8407   5.759   3.894   7.353
  548LEU   HD11 8408   5.736   3.839   7.259
  548LEU   HD12 8409   5.850   3.956   7.336
  548LEU   HD13 8410   5.674   3.961   7.376
  548LEU    CD2 8411   5.655   3.714   7.492
  548LEU   HD21 8412   5.668   3.647   7.579
  548LEU   HD22 8413   5.631   3.652   7.403
  548LEU   HD23 8414   5.568   3.781   7.511
  548LEU      C 8415   6.080   3.805   7.586
  548LEU      O 8416   6.094   3.714   7.669
  549THR      N 8417   6.103   3.935   7.610
  549THR     HN 8418   6.091   4.004   7.540
  549THR     CA 8419   6.140   3.998   7.740
  549THR     HA 8420   6.201   3.929   7.797
  549THR     CB 8421   6.212   4.132   7.722
  549THR     HB 8422   6.240   4.172   7.823
  549THR    OG1 8423   6.122   4.226   7.661
  549THR    HG1 8424   6.169   4.310   7.667
  549THR    CG2 8425   6.340   4.122   7.642
  549THR   HG21 8426   6.319   4.091   7.537
  549THR   HG22 8427   6.408   4.047   7.688
  549THR   HG23 8428   6.392   4.220   7.640
  549THR      C 8429   6.013   4.031   7.818
  549THR      O 8430   5.913   4.059   7.753
  550GLN      N 8431   6.020   4.037   7.951
  550GLN     HN 8432   6.105   4.015   7.998
  550GLN     CA 8433   5.908   4.087   8.035
  550GLN     HA 8434   5.824   4.022   8.019
  550GLN     CB 8435   5.947   4.083   8.184
  550GLN    HB1 8436   6.026   4.159   8.201
  550GLN    HB2 8437   5.991   3.983   8.205
  550GLN     CG 8438   5.831   4.108   8.280
  550GLN    HG1 8439   5.789   4.210   8.260
  550GLN    HG2 8440   5.870   4.108   8.384
  550GLN     CD 8441   5.719   4.006   8.276
  550GLN    OE1 8442   5.741   3.885   8.273
  550GLN    NE2 8443   5.596   4.055   8.280
  550GLN   HE21 8444   5.582   4.154   8.267
  550GLN   HE22 8445   5.519   3.992   8.274
  550GLN      C 8446   5.867   4.228   7.986
  550GLN      O 8447   5.742   4.253   7.975
  551ASP      N 8448   5.964   4.315   7.953
  551ASP     HN 8449   6.061   4.297   7.970
  551ASP     CA 8450   5.937   4.450   7.896
  551ASP     HA 8451   5.888   4.508   7.973
  551ASP     CB 8452   6.065   4.522   7.852
  551ASP    HB1 8453   6.059   4.629   7.881
  551ASP    HB2 8454   6.080   4.519   7.741
  551ASP     CG 8455   6.194   4.466   7.910
  551ASP    OD1 8456   6.186   4.366   7.988
  551ASP    OD2 8457   6.304   4.521   7.877
  551ASP      C 8458   5.840   4.438   7.778
  551ASP      O 8459   5.740   4.514   7.777
  552HSD      N 8460   5.869   4.346   7.684
  552HSD     HN 8461   5.951   4.289   7.694
  552HSD     CA 8462   5.785   4.316   7.564
  552HSD     HA 8463   5.773   4.407   7.508
  552HSD     CB 8464   5.847   4.208   7.473
  552HSD    HB1 8465   5.771   4.177   7.398
  552HSD    HB2 8466   5.873   4.118   7.532
  552HSD    ND1 8467   6.059   4.158   7.345
  552HSD    HD1 8468   6.053   4.059   7.353
  552HSD     CG 8469   5.965   4.250   7.391
  552HSD    CE1 8470   6.155   4.222   7.279
  552HSD    HE1 8471   6.241   4.175   7.231
  552HSD    NE2 8472   6.124   4.354   7.278
  552HSD    CD2 8473   6.007   4.372   7.349
  552HSD    HD2 8474   5.965   4.470   7.363
  552HSD      C 8475   5.646   4.271   7.609
  552HSD      O 8476   5.549   4.310   7.544
  553VAL      N 8477   5.636   4.189   7.714
  553VAL     HN 8478   5.720   4.162   7.763
  553VAL     CA 8479   5.507   4.136   7.766
  553VAL     HA 8480   5.449   4.098   7.683
  553VAL     CB 8481   5.526   4.023   7.871
  553VAL     HB 8482   5.594   4.061   7.951
  553VAL    CG1 8483   5.395   3.985   7.938
  553VAL   HG11 8484   5.313   3.973   7.866
  553VAL   HG12 8485   5.365   4.063   8.012
  553VAL   HG13 8486   5.407   3.889   7.994
  553VAL    CG2 8487   5.592   3.900   7.812
  553VAL   HG21 8488   5.691   3.924   7.769
  553VAL   HG22 8489   5.529   3.857   7.732
  553VAL   HG23 8490   5.607   3.823   7.890
  553VAL      C 8491   5.429   4.254   7.825
  553VAL      O 8492   5.305   4.255   7.811
  554ASP      N 8493   5.500   4.346   7.892
  554ASP     HN 8494   5.597   4.330   7.911
  554ASP     CA 8495   5.438   4.461   7.962
  554ASP     HA 8496   5.360   4.423   8.028
  554ASP     CB 8497   5.540   4.540   8.046
  554ASP    HB1 8498   5.492   4.632   8.084
  554ASP    HB2 8499   5.628   4.568   7.985
  554ASP     CG 8500   5.593   4.470   8.172
  554ASP    OD1 8501   5.536   4.365   8.211
  554ASP    OD2 8502   5.693   4.522   8.230
  554ASP      C 8503   5.369   4.549   7.857
  554ASP      O 8504   5.248   4.575   7.875
  555ILE      N 8505   5.440   4.584   7.749
  555ILE     HN 8506   5.535   4.554   7.743
  555ILE     CA 8507   5.391   4.679   7.644
  555ILE     HA 8508   5.346   4.763   7.695
  555ILE     CB 8509   5.508   4.736   7.559
  555ILE     HB 8510   5.463   4.809   7.488
  555ILE    CG2 8511   5.606   4.812   7.646
  555ILE   HG21 8512   5.669   4.742   7.705
  555ILE   HG22 8513   5.552   4.878   7.717
  555ILE   HG23 8514   5.672   4.876   7.585
  555ILE    CG1 8515   5.580   4.630   7.475
  555ILE   HG11 8516   5.510   4.583   7.404
  555ILE   HG12 8517   5.617   4.551   7.544
  555ILE     CD 8518   5.699   4.688   7.400
  555ILE    HD1 8519   5.782   4.714   7.470
  555ILE    HD2 8520   5.670   4.778   7.343
  555ILE    HD3 8521   5.739   4.612   7.328
  555ILE      C 8522   5.280   4.616   7.559
  555ILE      O 8523   5.210   4.692   7.487
  556LEU      N 8524   5.257   4.485   7.569
  556LEU     HN 8525   5.321   4.428   7.621
  556LEU     CA 8526   5.136   4.418   7.515
  556LEU     HA 8527   5.102   4.471   7.427
  556LEU     CB 8528   5.172   4.273   7.478
  556LEU    HB1 8529   5.080   4.220   7.445
  556LEU    HB2 8530   5.210   4.221   7.569
  556LEU     CG 8531   5.277   4.258   7.368
  556LEU     HG 8532   5.370   4.312   7.398
  556LEU    CD1 8533   5.311   4.113   7.344
  556LEU   HD11 8534   5.221   4.056   7.314
  556LEU   HD12 8535   5.352   4.068   7.437
  556LEU   HD13 8536   5.387   4.102   7.263
  556LEU    CD2 8537   5.232   4.319   7.237
  556LEU   HD21 8538   5.214   4.428   7.248
  556LEU   HD22 8539   5.138   4.271   7.202
  556LEU   HD23 8540   5.309   4.303   7.158
  556LEU      C 8541   5.021   4.426   7.618
  556LEU      O 8542   4.907   4.384   7.584
  557GLY      N 8543   5.049   4.481   7.737
  557GLY     HN 8544   5.144   4.503   7.762
  557GLY     CA 8545   4.949   4.517   7.840
  557GLY    HA1 8546   4.991   4.595   7.902
  557GLY    HA2 8547   4.925   4.427   7.894
  557GLY      C 8548   4.820   4.569   7.778
  557GLY      O 8549   4.717   4.504   7.787
  558PRO      N 8550   4.820   4.685   7.709
  558PRO     CD 8551   4.939   4.763   7.670
  558PRO    HD1 8552   5.020   4.700   7.629
  558PRO    HD2 8553   4.976   4.819   7.759
  558PRO     CA 8554   4.695   4.745   7.661
  558PRO     HA 8555   4.630   4.762   7.745
  558PRO     CB 8556   4.737   4.874   7.589
  558PRO    HB1 8557   4.725   4.958   7.660
  558PRO    HB2 8558   4.680   4.896   7.497
  558PRO     CG 8559   4.887   4.856   7.562
  558PRO    HG1 8560   4.901   4.806   7.463
  558PRO    HG2 8561   4.942   4.952   7.560
  558PRO      C 8562   4.616   4.652   7.567
  558PRO      O 8563   4.494   4.649   7.577
  559LEU      N 8564   4.686   4.579   7.478
  559LEU     HN 8565   4.785   4.581   7.481
  559LEU     CA 8566   4.623   4.486   7.379
  559LEU     HA 8567   4.545   4.538   7.327
  559LEU     CB 8568   4.730   4.437   7.282
  559LEU    HB1 8569   4.700   4.339   7.237
  559LEU    HB2 8570   4.825   4.418   7.337
  559LEU     CG 8571   4.756   4.531   7.164
  559LEU     HG 8572   4.763   4.635   7.205
  559LEU    CD1 8573   4.889   4.500   7.095
  559LEU   HD11 8574   4.888   4.396   7.055
  559LEU   HD12 8575   4.974   4.509   7.167
  559LEU   HD13 8576   4.906   4.570   7.011
  559LEU    CD2 8577   4.640   4.527   7.064
  559LEU   HD21 8578   4.542   4.525   7.115
  559LEU   HD22 8579   4.649   4.439   6.998
  559LEU   HD23 8580   4.644   4.618   7.000
  559LEU      C 8581   4.556   4.368   7.452
  559LEU      O 8582   4.436   4.341   7.426
  560SER      N 8583   4.630   4.302   7.541
  560SER     HN 8584   4.726   4.328   7.555
  560SER     CA 8585   4.578   4.196   7.630
  560SER     HA 8586   4.549   4.114   7.567
  560SER     CB 8587   4.682   4.152   7.730
  560SER    HB1 8588   4.687   4.216   7.821
  560SER    HB2 8589   4.782   4.157   7.681
  560SER     OG 8590   4.660   4.015   7.765
  560SER    HG1 8591   4.621   3.968   7.689
  560SER      C 8592   4.452   4.249   7.699
  560SER      O 8593   4.348   4.182   7.690
  561ALA      N 8594   4.459   4.367   7.759
  561ALA     HN 8595   4.546   4.416   7.761
  561ALA     CA 8596   4.346   4.428   7.833
  561ALA     HA 8597   4.321   4.362   7.915
  561ALA     CB 8598   4.386   4.563   7.887
  561ALA    HB1 8599   4.415   4.634   7.806
  561ALA    HB2 8600   4.473   4.552   7.955
  561ALA    HB3 8601   4.302   4.609   7.944
  561ALA      C 8602   4.223   4.433   7.741
  561ALA      O 8603   4.131   4.352   7.761
  562GLN      N 8604   4.225   4.518   7.639
  562GLN     HN 8605   4.309   4.570   7.623
  562GLN     CA 8606   4.112   4.541   7.543
  562GLN     HA 8607   4.034   4.593   7.597
  562GLN     CB 8608   4.160   4.622   7.423
  562GLN    HB1 8609   4.235   4.561   7.366
  562GLN    HB2 8610   4.215   4.711   7.460
  562GLN     CG 8611   4.047   4.669   7.333
  562GLN    HG1 8612   3.999   4.759   7.377
  562GLN    HG2 8613   3.969   4.591   7.323
  562GLN     CD 8614   4.099   4.707   7.197
  562GLN    OE1 8615   4.198   4.779   7.184
  562GLN    NE2 8616   4.034   4.656   7.093
  562GLN   HE21 8617   4.079   4.666   7.005
  562GLN   HE22 8618   3.964   4.587   7.109
  562GLN      C 8619   4.053   4.409   7.494
  562GLN      O 8620   3.931   4.392   7.505
  563THR      N 8621   4.136   4.320   7.439
  563THR     HN 8622   4.235   4.336   7.445
  563THR     CA 8623   4.092   4.194   7.373
  563THR     HA 8624   4.011   4.217   7.304
  563THR     CB 8625   4.207   4.129   7.295
  563THR     HB 8626   4.183   4.022   7.273
  563THR    OG1 8627   4.324   4.132   7.378
  563THR    HG1 8628   4.358   4.222   7.383
  563THR    CG2 8629   4.232   4.197   7.162
  563THR   HG21 8630   4.262   4.303   7.177
  563THR   HG22 8631   4.140   4.195   7.100
  563THR   HG23 8632   4.313   4.146   7.106
  563THR      C 8633   4.036   4.093   7.474
  563THR      O 8634   3.946   4.016   7.435
  564GLY      N 8635   4.093   4.088   7.595
  564GLY     HN 8636   4.165   4.154   7.618
  564GLY     CA 8637   4.058   3.989   7.699
  564GLY    HA1 8638   3.952   3.970   7.696
  564GLY    HA2 8639   4.091   4.030   7.793
  564GLY      C 8640   4.129   3.855   7.681
  564GLY      O 8641   4.063   3.753   7.700
  565ILE      N 8642   4.259   3.855   7.648
  565ILE     HN 8643   4.305   3.943   7.633
  565ILE     CA 8644   4.343   3.732   7.631
  565ILE     HA 8645   4.302   3.653   7.691
  565ILE     CB 8646   4.348   3.685   7.484
  565ILE     HB 8647   4.383   3.772   7.422
  565ILE    CG2 8648   4.447   3.570   7.467
  565ILE   HG21 8649   4.418   3.485   7.532
  565ILE   HG22 8650   4.551   3.600   7.492
  565ILE   HG23 8651   4.449   3.534   7.362
  565ILE    CG1 8652   4.209   3.647   7.431
  565ILE   HG11 8653   4.134   3.725   7.460
  565ILE   HG12 8654   4.178   3.552   7.479
  565ILE     CD 8655   4.200   3.637   7.281
  565ILE    HD1 8656   4.270   3.560   7.244
  565ILE    HD2 8657   4.227   3.734   7.235
  565ILE    HD3 8658   4.097   3.610   7.249
  565ILE      C 8659   4.484   3.762   7.682
  565ILE      O 8660   4.547   3.855   7.630
  566ALA      N 8661   4.530   3.684   7.780
  566ALA     HN 8662   4.478   3.605   7.813
  566ALA     CA 8663   4.659   3.706   7.850
  566ALA     HA 8664   4.659   3.807   7.889
  566ALA     CB 8665   4.677   3.610   7.965
  566ALA    HB1 8666   4.666   3.504   7.932
  566ALA    HB2 8667   4.599   3.629   8.042
  566ALA    HB3 8668   4.775   3.622   8.015
  566ALA      C 8669   4.773   3.693   7.749
  566ALA      O 8670   4.760   3.618   7.650
  567VAL      N 8671   4.881   3.766   7.774
  567VAL     HN 8672   4.881   3.830   7.850
  567VAL     CA 8673   4.993   3.775   7.678
  567VAL     HA 8674   4.959   3.812   7.584
  567VAL     CB 8675   5.103   3.867   7.731
  567VAL     HB 8676   5.134   3.830   7.832
  567VAL    CG1 8677   5.225   3.864   7.641
  567VAL   HG11 8678   5.194   3.880   7.535
  567VAL   HG12 8679   5.278   3.767   7.647
  567VAL   HG13 8680   5.296   3.944   7.666
  567VAL    CG2 8681   5.052   4.009   7.750
  567VAL   HG21 8682   4.968   4.014   7.822
  567VAL   HG22 8683   5.017   4.051   7.653
  567VAL   HG23 8684   5.133   4.076   7.788
  567VAL      C 8685   5.043   3.633   7.652
  567VAL      O 8686   5.070   3.601   7.536
  568LEU      N 8687   5.049   3.550   7.757
  568LEU     HN 8688   5.021   3.582   7.847
  568LEU     CA 8689   5.106   3.412   7.752
  568LEU     HA 8690   5.191   3.413   7.686
  568LEU     CB 8691   5.154   3.374   7.892
  568LEU    HB1 8692   5.182   3.267   7.896
  568LEU    HB2 8693   5.069   3.388   7.963
  568LEU     CG 8694   5.273   3.458   7.943
  568LEU     HG 8695   5.264   3.562   7.901
  568LEU    CD1 8696   5.276   3.474   8.095
  568LEU   HD11 8697   5.284   3.374   8.143
  568LEU   HD12 8698   5.183   3.523   8.131
  568LEU   HD13 8699   5.363   3.536   8.126
  568LEU    CD2 8700   5.403   3.399   7.892
  568LEU   HD21 8701   5.401   3.395   7.781
  568LEU   HD22 8702   5.415   3.295   7.930
  568LEU   HD23 8703   5.490   3.460   7.925
  568LEU      C 8704   5.004   3.314   7.692
  568LEU      O 8705   5.046   3.211   7.640
  569ASP      N 8706   4.876   3.349   7.691
  569ASP     HN 8707   4.844   3.433   7.735
  569ASP     CA 8708   4.770   3.276   7.616
  569ASP     HA 8709   4.786   3.169   7.627
  569ASP     CB 8710   4.630   3.313   7.664
  569ASP    HB1 8711   4.555   3.296   7.583
  569ASP    HB2 8712   4.624   3.419   7.694
  569ASP     CG 8713   4.577   3.229   7.779
  569ASP    OD1 8714   4.629   3.116   7.799
  569ASP    OD2 8715   4.482   3.275   7.846
  569ASP      C 8716   4.784   3.305   7.466
  569ASP      O 8717   4.737   3.221   7.386
  570MET      N 8718   4.843   3.419   7.429
  570MET     HN 8719   4.866   3.488   7.497
  570MET     CA 8720   4.871   3.451   7.286
  570MET     HA 8721   4.792   3.407   7.226
  570MET     CB 8722   4.878   3.602   7.258
  570MET    HB1 8723   4.972   3.646   7.296
  570MET    HB2 8724   4.795   3.650   7.316
  570MET     CG 8725   4.856   3.637   7.110
  570MET    HG1 8726   4.938   3.591   7.051
  570MET    HG2 8727   4.866   3.747   7.098
  570MET     SD 8728   4.696   3.583   7.042
  570MET     CE 8729   4.592   3.724   7.081
  570MET    HE1 8730   4.632   3.816   7.032
  570MET    HE2 8731   4.589   3.740   7.190
  570MET    HE3 8732   4.489   3.708   7.046
  570MET      C 8733   5.002   3.384   7.244
  570MET      O 8734   5.009   3.333   7.130
  571CYS      N 8735   5.101   3.378   7.334
  571CYS     HN 8736   5.091   3.428   7.420
  571CYS     CA 8737   5.227   3.302   7.312
  571CYS     HA 8738   5.273   3.337   7.221
  571CYS     CB 8739   5.323   3.319   7.428
  571CYS    HB1 8740   5.408   3.248   7.420
  571CYS    HB2 8741   5.271   3.292   7.523
  571CYS     SG 8742   5.388   3.487   7.438
  571CYS    HG1 8743   5.273   3.545   7.473
  571CYS      C 8744   5.192   3.155   7.290
  571CYS      O 8745   5.263   3.091   7.212
  572ALA      N 8746   5.085   3.107   7.354
  572ALA     HN 8747   5.037   3.164   7.421
  572ALA     CA 8748   5.036   2.967   7.342
  572ALA     HA 8749   5.120   2.901   7.361
  572ALA     CB 8750   4.926   2.941   7.442
  572ALA    HB1 8751   4.834   2.998   7.419
  572ALA    HB2 8752   4.959   2.971   7.544
  572ALA    HB3 8753   4.898   2.833   7.445
  572ALA      C 8754   4.989   2.941   7.199
  572ALA      O 8755   5.023   2.833   7.145
  573SER      N 8756   4.913   3.034   7.141
  573SER     HN 8757   4.890   3.116   7.192
  573SER     CA 8758   4.860   3.020   7.003
  573SER     HA 8759   4.812   2.923   6.994
  573SER     CB 8760   4.757   3.124   6.971
  573SER    HB1 8761   4.722   3.113   6.866
  573SER    HB2 8762   4.801   3.227   6.980
  573SER     OG 8763   4.646   3.115   7.059
  573SER    HG1 8764   4.675   3.136   7.149
  573SER      C 8765   4.976   3.022   6.903
  573SER      O 8766   4.975   2.938   6.811
  574LEU      N 8767   5.074   3.110   6.924
  574LEU     HN 8768   5.068   3.172   7.002
  574LEU     CA 8769   5.188   3.133   6.830
  574LEU     HA 8770   5.145   3.147   6.731
  574LEU     CB 8771   5.269   3.255   6.874
  574LEU    HB1 8772   5.307   3.243   6.977
  574LEU    HB2 8773   5.196   3.340   6.877
  574LEU     CG 8774   5.382   3.296   6.780
  574LEU     HG 8775   5.470   3.228   6.799
  574LEU    CD1 8776   5.343   3.278   6.634
  574LEU   HD11 8777   5.249   3.332   6.611
  574LEU   HD12 8778   5.331   3.171   6.606
  574LEU   HD13 8779   5.423   3.319   6.569
  574LEU    CD2 8780   5.427   3.438   6.806
  574LEU   HD21 8781   5.465   3.448   6.910
  574LEU   HD22 8782   5.341   3.508   6.795
  574LEU   HD23 8783   5.508   3.469   6.737
  574LEU      C 8784   5.274   3.008   6.825
  574LEU      O 8785   5.289   2.952   6.716
  575LYS      N 8786   5.324   2.964   6.941
  575LYS     HN 8787   5.307   3.016   7.025
  575LYS     CA 8788   5.388   2.831   6.961
  575LYS     HA 8789   5.492   2.839   6.930
  575LYS     CB 8790   5.381   2.790   7.109
  575LYS    HB1 8791   5.274   2.794   7.140
  575LYS    HB2 8792   5.435   2.867   7.168
  575LYS     CG 8793   5.436   2.652   7.142
  575LYS    HG1 8794   5.545   2.650   7.120
  575LYS    HG2 8795   5.388   2.577   7.075
  575LYS     CD 8796   5.409   2.604   7.285
  575LYS    HD1 8797   5.429   2.494   7.286
  575LYS    HD2 8798   5.301   2.617   7.309
  575LYS     CE 8799   5.497   2.671   7.389
  575LYS    HE1 8800   5.460   2.775   7.408
  575LYS    HE2 8801   5.602   2.677   7.355
  575LYS     NZ 8802   5.496   2.598   7.518
  575LYS    HZ1 8803   5.564   2.519   7.515
  575LYS    HZ2 8804   5.402   2.557   7.536
  575LYS    HZ3 8805   5.522   2.663   7.596
  575LYS      C 8806   5.323   2.727   6.868
  575LYS      O 8807   5.398   2.657   6.801
  576GLU      N 8808   5.189   2.717   6.863
  576GLU     HN 8809   5.132   2.777   6.919
  576GLU     CA 8810   5.116   2.614   6.782
  576GLU     HA 8811   5.170   2.520   6.792
  576GLU     CB 8812   4.971   2.594   6.826
  576GLU    HB1 8813   4.899   2.607   6.741
  576GLU    HB2 8814   4.946   2.675   6.899
  576GLU     CG 8815   4.944   2.459   6.891
  576GLU    HG1 8816   4.837   2.444   6.912
  576GLU    HG2 8817   4.997   2.457   6.988
  576GLU     CD 8818   4.993   2.336   6.814
  576GLU    OE1 8819   5.024   2.233   6.878
  576GLU    OE2 8820   4.998   2.343   6.690
  576GLU      C 8821   5.117   2.648   6.632
  576GLU      O 8822   5.127   2.553   6.550
  577LEU      N 8823   5.104   2.776   6.596
  577LEU     HN 8824   5.091   2.846   6.665
  577LEU     CA 8825   5.112   2.820   6.454
  577LEU     HA 8826   5.046   2.758   6.394
  577LEU     CB 8827   5.072   2.967   6.444
  577LEU    HB1 8828   5.093   3.006   6.342
  577LEU    HB2 8829   5.133   3.025   6.516
  577LEU     CG 8830   4.924   2.992   6.474
  577LEU     HG 8831   4.894   2.932   6.563
  577LEU    CD1 8832   4.899   3.138   6.508
  577LEU   HD11 8833   4.929   3.203   6.424
  577LEU   HD12 8834   4.958   3.168   6.598
  577LEU   HD13 8835   4.792   3.157   6.530
  577LEU    CD2 8836   4.837   2.949   6.358
  577LEU   HD21 8837   4.851   2.841   6.335
  577LEU   HD22 8838   4.862   3.008   6.267
  577LEU   HD23 8839   4.730   2.965   6.382
  577LEU      C 8840   5.254   2.794   6.404
  577LEU      O 8841   5.268   2.747   6.288
  578LEU      N 8842   5.355   2.817   6.488
  578LEU     HN 8843   5.336   2.857   6.579
  578LEU     CA 8844   5.496   2.781   6.456
  578LEU     HA 8845   5.520   2.822   6.359
  578LEU     CB 8846   5.594   2.829   6.564
  578LEU    HB1 8847   5.695   2.791   6.536
  578LEU    HB2 8848   5.567   2.784   6.662
  578LEU     CG 8849   5.607   2.980   6.579
  578LEU     HG 8850   5.518   3.018   6.634
  578LEU    CD1 8851   5.731   3.016   6.662
  578LEU   HD11 8852   5.823   2.983   6.609
  578LEU   HD12 8853   5.727   2.965   6.760
  578LEU   HD13 8854   5.738   3.126   6.677
  578LEU    CD2 8855   5.611   3.050   6.443
  578LEU   HD21 8856   5.517   3.033   6.387
  578LEU   HD22 8857   5.697   3.014   6.383
  578LEU   HD23 8858   5.622   3.159   6.458
  578LEU      C 8859   5.504   2.630   6.438
  578LEU      O 8860   5.564   2.587   6.338
  579GLN      N 8861   5.443   2.552   6.528
  579GLN     HN 8862   5.396   2.593   6.606
  579GLN     CA 8863   5.459   2.404   6.529
  579GLN     HA 8864   5.563   2.380   6.508
  579GLN     CB 8865   5.423   2.346   6.665
  579GLN    HB1 8866   5.383   2.242   6.656
  579GLN    HB2 8867   5.340   2.407   6.708
  579GLN     CG 8868   5.544   2.342   6.758
  579GLN    HG1 8869   5.601   2.437   6.743
  579GLN    HG2 8870   5.611   2.257   6.731
  579GLN     CD 8871   5.507   2.334   6.904
  579GLN    OE1 8872   5.391   2.318   6.940
  579GLN    NE2 8873   5.608   2.345   6.989
  579GLN   HE21 8874   5.584   2.341   7.086
  579GLN   HE22 8875   5.700   2.360   6.955
  579GLN      C 8876   5.380   2.343   6.413
  579GLN      O 8877   5.436   2.257   6.344
  580ASN      N 8878   5.258   2.391   6.388
  580ASN     HN 8879   5.219   2.459   6.451
  580ASN     CA 8880   5.163   2.326   6.294
  580ASN     HA 8881   5.204   2.231   6.263
  580ASN     CB 8882   5.028   2.303   6.362
  580ASN    HB1 8883   4.954   2.267   6.288
  580ASN    HB2 8884   4.992   2.399   6.405
  580ASN     CG 8885   5.037   2.200   6.473
  580ASN    OD1 8886   5.137   2.130   6.487
  580ASN    ND2 8887   4.931   2.191   6.553
[truncated: 4,347,587 more chars]
