# Supplementary material for: Structural and functional characterization of NEMO cleavage by SARS-CoV-2 3CLpro
Source: Nat Commun. 2022 Sep 8;13:5285. doi: 10.1038/s41467-022-32922-9 (PMC9453703; doi:10.1038/s41467-022-32922-9)
Supplement: Supplementary file 4 — Supplementary Data 1 [file 41467_2022_32922_MOESM4_ESM.zip › supp_files/MD_simulations/SARS2/run_anaeig_all_ca.sh]

#!/bin/bash 

gmx anaeig -f all_din1dnobc_ca_cat.xtc -v eigenvec.trr -eig eigenval.xvg -s emnopbc_ca_prt.gro -first 1 -last 10 -dt 10 -filt all_din1d_filt1to10_ca.xtc < select_covar.txt
#for j in $(cat sim_folders.list); 
#do
#   cd $j
#       gmx_mpi anaeig -f ${j}_din1dnopbc.xtc -v eigenvec.trr -eig eigenval.xvg -s ../emnopbc.gro -first 1 -last 10 -dt 10 -filt ${j}_din1d_filt1to10_dt10.xtc < ../select_covar.txt      
#   cd ..
   
#done
