# Supplementary material for: Structural and functional characterization of NEMO cleavage by SARS-CoV-2 3CLpro
Source: Nat Commun. 2022 Sep 8;13:5285. doi: 10.1038/s41467-022-32922-9 (PMC9453703; doi:10.1038/s41467-022-32922-9)
Supplement: Supplementary file 4 — Supplementary Data 1 [file 41467_2022_32922_MOESM4_ESM.zip › supp_files/MD_simulations/SARS2/em.lsf]

#!/bin/bash
#BSUB -P SYB105
#BSUB -J s2nem_em
#BSUB -o s2nem_em.o%J
#BSUB -e s2nem_em.e%J
#BSUB -nnodes 1
#BSUB -W 0:30
##BSUB -w ended(325813)
#BSUB -alloc_flags "smt1"
##source ~/gromacs20.sh

module load cuda/10.1.243
module unload fftw/3.3.8
module unload netlib-lapack/3.8.0
module load spectrum-mpi/10.3.1.2-20200121
module load gcc/6.4.0
module load gromacs/2020.2-rdtscp_off

# Activate Latest GPU Developments

#For communications between PME and PP tasks
export GMX_GPU_PME_PP_COMMS=true

#To enable the update and constraints part of the timestep for multi-GPU:
export GMX_FORCE_UPDATE_DEFAULT_GPU=1

#For halo exchange communications between PP tasks
export GMX_GPU_DD_COMMS=true

#Generating Input
cd `pwd`
jsrun -n1 gmx_mpi grompp -f em.mdp -c step3_input.gro -p topol.top -o em.tpr -r step3_input.gro -maxwarn 2
jsrun -n1 -g1 -a1 -c7 -bpacked:7 gmx_mpi mdrun -deffnm  em 
