# Supplementary material for: Structural and functional characterization of NEMO cleavage by SARS-CoV-2 3CLpro
Source: Nat Commun. 2022 Sep 8;13:5285. doi: 10.1038/s41467-022-32922-9 (PMC9453703; doi:10.1038/s41467-022-32922-9)
Supplement: Supplementary file 4 — Supplementary Data 1 [file 41467_2022_32922_MOESM4_ESM.zip › supp_files/MD_simulations/SARS2/run_catdcd.sh]

#!/bin/bash 

ligand="sars2"
#../../../../../progs/catdcd/LINUX/bin/catdcd4.0/catdcd -o all_din1d_filt1to10_ca.dcd -xtc all_din1d_filt1to10_ca.xtc
../../../../../progs/catdcd/LINUX/bin/catdcd4.0/catdcd -o all_din1dnopbc_ca_cat.dcd -xtc all_din1dnobc_ca_cat.xtc
#for j in $(cat sim_folders.list); 
#do
#   cd $j
#       ../../../../../progs/catdcd/LINUX/bin/catdcd4.0/catdcd -o ${j}_din1b_filt1to10_dt10.dcd -xtc ${j}_din1b_filt1to10_dt10.xtc
#   cd ..
   
#done
