# Supplementary material for: Structural and functional characterization of NEMO cleavage by SARS-CoV-2 3CLpro
Source: Nat Commun. 2022 Sep 8;13:5285. doi: 10.1038/s41467-022-32922-9 (PMC9453703; doi:10.1038/s41467-022-32922-9)
Supplement: Supplementary file 4 — Supplementary Data 1 [file 41467_2022_32922_MOESM4_ESM.zip › supp_files/MD_simulations/SARS2/run_energy.sh]

#!/bin/bash 

mkdir clust
ligand="sars2"
for j in $(cat sim_folders.list); 
do
   cd $j
   gmx_mpi energy -f ie.edr -o ${j}_ie.xvg < ../select_energy.txt
   cd ..
done
