# Supplementary material for: Structural and functional characterization of NEMO cleavage by SARS-CoV-2 3CLpro
Source: Nat Commun. 2022 Sep 8;13:5285. doi: 10.1038/s41467-022-32922-9 (PMC9453703; doi:10.1038/s41467-022-32922-9)
Supplement: Supplementary file 4 — Supplementary Data 1 [file 41467_2022_32922_MOESM4_ESM.zip › supp_files/MD_simulations/SARS2/run_trjcat.sh]

#!/bin/bash 

ligand="sars2"

gmx trjcat -f simA/${ligand}_simAdin1dnopbc_ca.xtc simB/${ligand}_simBdin1dnopbc_ca.xtc simC/${ligand}_simCdin1dnopbc_ca.xtc simD/${ligand}_simDdin1dnopbc_ca.xtc simE/${ligand}_simEdin1dnopbc_ca.xtc -o all_din1dnobc_ca_cat.xtc -cat

#for j in $(cat sim_folders.list); 
#do
#   cd $j
#       mv ${ligand}_${j}din1dnopbc_ca.xtc ${ligand}_${j}din1dnopbc_ca.xtc
#        #gmx_mpi trjconv -f din_1b.xtc -o ${ligand}_${j}din1dnopbc_ca.xtc -s ../em19.tpr -pbc mol -ur compact -center  -dt 10 < ../select_trjconv_ca.txt

#   cd ..
   
#done
