# Supplementary material for: Structural and functional characterization of NEMO cleavage by SARS-CoV-2 3CLpro
Source: Nat Commun. 2022 Sep 8;13:5285. doi: 10.1038/s41467-022-32922-9 (PMC9453703; doi:10.1038/s41467-022-32922-9)
Supplement: Supplementary file 4 — Supplementary Data 1 [file 41467_2022_32922_MOESM4_ESM.zip › supp_files/MD_simulations/SARS2_mouse/topol.top]

;;
;; Generated by CHARMM-GUI FF-Converter
;;
;; Correspondance:
;; jul316@lehigh.edu or wonpil@lehigh.edu
;;
;; The main GROMACS topology file
;;

; Include forcefield parameters
#include "toppar/forcefield.itp"
#include "toppar/PROA.itp"
#include "toppar/PROB.itp"
#include "toppar/PROC.itp"
#include "toppar/POT.itp"
#include "toppar/CLA.itp"
#include "toppar/TIP3.itp"

[ system ]
; Name
Title

[ molecules ]
; Compound	#mols
PROA  	           1
PROB  	           1
PROC  	           1
POT   	          91
CLA   	          90
TIP3  	       31913
