# Supplementary material for: Structural and functional characterization of NEMO cleavage by SARS-CoV-2 3CLpro
Source: Nat Commun. 2022 Sep 8;13:5285. doi: 10.1038/s41467-022-32922-9 (PMC9453703; doi:10.1038/s41467-022-32922-9)
Supplement: Supplementary file 4 — Supplementary Data 1 [file 41467_2022_32922_MOESM4_ESM.zip › supp_files/MD_simulations/SARS2_mouse/step4.1_equilibration.mdp]

define                  = -DPOSRES -DPOSRES_FC_BB=400.0 -DPOSRES_FC_SC=40.0 -DDIHRES -DDIHRES_FC=4.0
integrator              = md
dt                      = 0.001
nsteps                  = 125000
nstxtcout               = 5000
nstvout                 = 5000
nstfout                 = 5000
nstcalcenergy           = 100
nstenergy               = 1000
nstlog                  = 1000
;
cutoff-scheme           = Verlet
nstlist                 = 20
rlist                   = 1.2
vdwtype                 = Cut-off
vdw-modifier            = Force-switch
rvdw_switch             = 1.0
rvdw                    = 1.2
coulombtype             = pme
rcoulomb                = 1.2
;
tcoupl                  = Nose-Hoover
tc_grps                 = SOLU SOLV
tau_t                   = 1.0 1.0
ref_t                   = 303.15 303.15
;
constraints             = h-bonds
constraint_algorithm    = LINCS
;
nstcomm                 = 100
comm_mode               = linear
comm_grps               = SOLU SOLV
;
gen-vel                 = yes
gen-temp                = 303.15
gen-seed                = -1
