# Supplementary material for: Structural and functional characterization of NEMO cleavage by SARS-CoV-2 3CLpro
Source: Nat Commun. 2022 Sep 8;13:5285. doi: 10.1038/s41467-022-32922-9 (PMC9453703; doi:10.1038/s41467-022-32922-9)
Supplement: Supplementary file 6 — Source Data [file 41467_2022_32922_MOESM6_ESM.xlsx]

## Sheet: Figure 1b
		Sample		hNEMO_Nterm Product		hNEMO Substrate
	Time, min	[mpro], uM	Acq. Date-Time	RT, min	Area	RT, min	Area	Apparent cleavage
			2021-02-10 22:55:28	4.95492	71.8934	5.05683	169.608
	15	0	2021-02-10 23:04:59	4.95485	40935.6	5.04948	1.3018e+07	0.00313468
	30	0	2021-02-10 23:14:36	4.96215	9515.55	5.04223	1.19254e+07	0.000797286
	60	0	2021-02-10 23:24:05	4.97677	5694.53	5.04955	1.18012e+07	0.000482307
	120	0	2021-02-10 23:33:33	4.97678	5752.86	5.04958	1.07622e+07	0.000534256
	15	1	2021-02-10 23:43:00	4.97672	45634.1	5.04952	1.50812e+07	0.00301676
	30	1	2021-02-10 23:52:27	4.96223	35492	5.04232	1.32075e+07	0.00268006
	60	1	2021-02-11 00:01:54	4.95487	99144.3	5.04223	1.37969e+07	0.00713473
	120	1	2021-02-11 00:11:21	4.96223	165601	5.0423	1.22739e+07	0.0133126
	15	5	2021-02-11 00:20:48	4.96215	150678	5.0495	1.52021e+07	0.00981436
	30	5	2021-02-11 00:30:15	4.96222	401208	5.04228	1.41386e+07	0.0275937
	60	5	2021-02-11 00:39:42	4.96215	991608	5.04223	1.36567e+07	0.0676943
	120	5	2021-02-11 00:49:09	4.9622	2.02339e+06	5.04957	1.2003e+07	0.144256
	15	1	2021-02-11 00:58:36	4.96215	45045.2	5.04223	1.59383e+07	0.00281827
	30	1	2021-02-11 01:08:03	4.96942	62264.3	5.04222	1.4148e+07	0.00438163
	60	1	2021-02-11 01:17:29	4.9621	90965.4	5.04218	1.43101e+07	0.00631656
	120	1	2021-02-11 01:26:56	4.96215	288819	5.04222	1.39422e+07	0.0202951
	15	5	2021-02-11 01:36:23	4.96222	209382	5.0423	1.54396e+07	0.0133799
	30	5	2021-02-11 01:45:50	4.96215	517939	5.04223	1.59114e+07	0.0315252
	60	5	2021-02-11 01:55:17	4.96215	1.28197e+06	5.04223	1.51459e+07	0.0780362
	120	5	2021-02-10 22:21:03	4.96875	1.54738e+06	5.04882	1.22276e+07	0.112333

## Sheet: Figure 1b - FINAL
		Column Labels
		15			30			60			120			(blank)
	Row Labels	Average	Max	Min	Average	Max	Min	Average	Max	Min	Average	Max	Min	Average	Max	Min
	0	0.00313468	0.00313468	0.00313468	0.000797286	0.000797286	0.000797286	0.000482307	0.000482307	0.000482307	0.000534256	0.000534256	0.000534256
	1	0.00291751	0.00301676	0.00281827	0.00353084	0.00438163	0.00268006	0.00672564	0.00713473	0.00631656	0.0168038	0.0202951	0.0133126
	5	0.0115971	0.0133799	0.00981436	0.0295594	0.0315252	0.0275937	0.0728652	0.0780362	0.0676943	0.128294	0.144256	0.112333
	(blank)
